# Supplementary material for: Metronomic cyclophosphamide activation of anti-tumor immunity: tumor model, mouse host, and drug schedule dependence of gene responses and their upstream regulators
Source: BMC Cancer. 2016 Aug 11;16:623. doi: 10.1186/s12885-016-2597-2 (PMC4982114; doi:10.1186/s12885-016-2597-2)
Supplement: Additional file 1: Table S1. — Significant gene responses induced by metronomic CPA treatment in each of the indicated tumor models. Shown in Tables S1A-S1F are genes differentially expressed between CPA-treated and control (drug-free) GL261(B6) tumors (Table S1A), LLC tumors (Table S1B), B16F10 tumors (Table S1C), and GL261(scid) tumors (Table S1D, following treatment with CPA/6d; Table S1E, treatment with CPA/9d; and Table S1F, genes common to CPA/6d and CPA/6d treatment). Treatments and other data about RNA-seq samples, including GSM accession numbers within GEO data set GSE71491, are also shown. (XLSX 3150 kb) [file 12885_2016_2597_MOESM1_ESM.xlsx]

## Sheet: Table S1_Legend
Table S1_Legend. Signficant gene responses induced by metronomic CPA treatment in each of the indicated tumor models. Shown in Tables S1A-S1F are genes differentially expressed between CPA-treated and control (drug-free) tumors at |FC| > 2 and p-value < 0.001 for GL261(B6) tumors (Table S1A), LLC tumors (Table S1B), B16F10 tumors (Table S1C), and GL261(scid) tumors (Table S1D, treatment with CPA/…
						RNA-seq GEO Samples (CPA-treated), GSE71491				RNA-seq GEO Samples (untreated controls), GSE71491
Table S1 # (see other sheets in this Excel file)	Tumor model	CPA treatment	Tumor RNA collection day (number of days after last CPA injection)	No. of tumors pooled per biological replicate for CPA-treated group	No. of tumors pooled per biological replicate for drug-free control group	RNA-seq pool 1		RNA-seq pool 2		RNA-seq pool 1		RNA-seq pool 2
S1A	GL261(B6)	CPA/6d vs. control	6 days after 2nd CPA injection	9-10	9-10	GSM1835722	GL261 tumors in C57BL/6 mice, cyclophosphamide-treated (6 days after 2nd CPA at 140mg/kg-BW/6d, i.p.)_pool 1	GSM1835723	GL261 tumors in C57BL/6 mice, cyclophosphamide-treated (6 days after 2nd CPA at 140mg/kg-BW/6d, i.p.)_pool 2	GSM1835720	GL261 tumors in C57BL/6 mice, untreated_pool 1	GSM1835721	GL261 tumors in C57BL/6 mice, untreated_pool 2
S1B	LLC	CPA/6d vs. control	6 days after 3rd CPA injection	5	5	GSM1835726	LLC tumors in C57BL/6 mice, cyclophosphamide-treated (6 days after 3rd CPA at 140mg/kg-BW/6d, i.p.)_pool 1	GSM1835727	LLC tumors in C57BL/6 mice, cyclophosphamide-treated (6 days after 3rd CPA at 140mg/kg-BW/6d, i.p.)_pool 2	GSM1835724	LLC tumors in C57BL/6 mice, untreated_pool 1	GSM1835725	LLC tumors in C57BL/6 mice, untreated_pool 2
S1C	B16F10	CPA/6d vs. control	6 days after 3rd CPA injection	3-4	5	GSM1835730	B16F10 tumors in C57BL/6 mice, cyclophosphamide-treated (6 days after 3rd CPA at 140mg/kg-BW/6d, i.p.)_pool 1	GSM1835731	B16F10 tumors in C57BL/6 mice, cyclophosphamide-treated (6 days after 3rd CPA at 140mg/kg-BW/6d, i.p.)_pool 2	GSM1835728	B16F10 tumors in C57BL/6 mice, untreated_pool 1	GSM1835729	B16F10 tumors in C57BL/6 mice, untreated_pool 2
S1D	GL261(scid)	CPA/6d vs. control	6 days after 2nd CPA injection	9	6	GSM1835732	GL261 tumors in scid mice, cyclophosphamide-treated (6 days after 2nd CPA at 140mg/kg-BW/6d, i.p.)_pool 1	GSM1835733	GL261 tumors in scid mice, cyclophosphamide-treated (6 days after 2nd CPA at 140mg/kg-BW/6d, i.p.)_pool 2	GSM1835736	GL261 tumors in scid mice, untreated_pool 1	GSM1835737	GL261 tumors in scid mice, untreated_pool 2
S1E	GL261(scid)	CPA/9d vs. control	6 days after 2nd CPA injection	12	6	GSM1835734	GL261 tumors in scid mice, cyclophosphamide-treated (6 days after 2nd CPA at 140mg/kg-BW/9d, i.p.)_pool 1	GSM1835735	GL261 tumors in scid mice, cyclophosphamide-treated (6 days after 2nd CPA at 140mg/kg-BW/9d, i.p.)_pool 2	GSM1835736	GL261 tumors in scid mice, untreated_pool 1	GSM1835737	GL261 tumors in scid mice, untreated_pool 2
S1F	GL261(scid)	CPA/6d and CPA/9d in common, vs. control	6 days after 2nd CPA injection	9 or 12 (as shown above)	6

## Sheet: Table S1A
Table S1. (A) GL261(B6) tumor RNA-Seq data showing genes significantly up (TFS: 1.1, 2,119 genes) or down (TFS: 1.2, 809 genes) regulated by CPA when compared to control (drug-free) group of tumor-bearing mice at |FC| > 2 and p-value < 0.001.
TFS	Probe ID	Mapping Location(s)	Accession No.	Gene Symbol	Gene Name/Desc.	GO terms	Ratio	FC	Intensity (untreated GL261(B6))	Intensity (CPA-treated GL261(B6))	P-value
1.1	0610007N19RIK	chr15:32,170,323-32,174,417	NR_038186	0610007N19Rik	RIKEN cDNA 0610007N19 gene		2.53318	2.53318	26.4672	68.5795	0.000410496
1.1	0610031J06RIK	chr3:88,128,945-88,132,553	NM_020003	0610031J06Rik	RIKEN cDNA 0610031J06 gene	extracellular space (GO:0005615); lysosome (GO:0005764); membrane (GO:0016020); integral to membrane (GO:0016021)	5.88842	5.88842	110.223	653.93	3.07512e-44
1.1	1200009I06RIK	chr12:112,655,641-112,669,394	NM_028807	1200009I06Rik	RIKEN cDNA 1200009I06 gene	molecular_function (GO:0003674); cellular_component (GO:0005575); biological_process (GO:0008150)	3.60338	3.60338	30.3681	112.031	5.50839e-09
1.1	1300002K09RIK	chr4:45,861,819-45,899,880	NM_028788	1300002K09Rik	RIKEN cDNA 1300002K09 gene	molecular_function (GO:0003674); cellular_component (GO:0005575); biological_process (GO:0008150)	8.73779	8.73779	19.8901	181.534	1.06058e-26
1.1	1600014C10RIK	chr7:38,968,236-38,982,584	NM_001085385 NM_028166	1600014C10Rik	RIKEN cDNA 1600014C10 gene	molecular_function (GO:0003674); cellular_component (GO:0005575); biological_process (GO:0008150); membrane (GO:0016020); integral to membrane (GO:0016021)	3.73605	3.73605	158.225	593.873	4.74063e-36
1.1	1700029I01RIK	chr4:146,514,186-146,556,724	NR_040355	1700029I01Rik	RIKEN cDNA 1700029I01 gene	nucleus (GO:0005634)	4.32152	4.32152	11.5099	53.0619	1.1177e-05
1.1	1810013D10RIK	chr5:53,658,345-53,669,779	NM_001145433	1810013D10Rik	RIKEN cDNA 1810013D10 gene	molecular_function (GO:0003674); cellular_component (GO:0005575); biological_process (GO:0008150)	2.55154	2.55154	51.483	132.912	7.66156e-07
1.1	1810033B17RIK	chr8:3,665,762-3,668,905	NM_026985	1810033B17Rik	RIKEN cDNA 1810033B17 gene	molecular_function (GO:0003674); cellular_component (GO:0005575); biological_process (GO:0008150); membrane (GO:0016020); integral to membrane (GO:0016021)	21.2368	21.2368	3.38495	92.1221	2.33942e-20
1.1	2010001M06RIK	chr5:135,487,992-135,489,027	NR_026688	2010001M06Rik	RIKEN cDNA 2010001M06 gene	molecular_function (GO:0003674); cellular_component (GO:0005575); biological_process (GO:0008150)	11.7736	11.7736	0.51596	16.8484	0.00031074
1.1	2010016I18RIK	chr3:106,284,904-106,288,831	NR_033207	2010016I18Rik	RIKEN cDNA 2010016I18 gene	molecular_function (GO:0003674); cellular_component (GO:0005575); biological_process (GO:0008150)	4.51339	4.51339	5.31841	27.5174	0.000745495
1.1	2010106G01RIK	chr2:126,716,131-126,758,971	NM_023220	2010106G01Rik	RIKEN cDNA 2010106G01 gene	molecular_function (GO:0003674); aspartic-type endopeptidase activity (GO:0004190); receptor activity (GO:0004872); cellular_component (GO:0005575); proteolysis (GO:0006508); biological_process (GO:0008150); peptidase activity (GO:0008233); D-alanyl-D-alanine endopeptidase activity (GO:0008717); membrane (GO:0016020); integral to membrane (GO:0016021); hydrolase activity (GO:0016787)	2.39945	2.39945	935.498	2246.08	7.12633e-39
1.1	2010109K11RIK	chr12:33,063,654-33,067,808	NM_001162903	2010109K11Rik	RIKEN cDNA 2010109K11 gene	molecular_function (GO:0003674); cellular_component (GO:0005575); biological_process (GO:0008150)	3.60255	3.60255	81.0459	294.574	2.34922e-14
1.1	2010110P09RIK	chr7:129,363,010-129,366,053	NM_027363	2010110P09Rik	RIKEN cDNA 2010110P09 gene	calcium ion binding (GO:0005509); protein binding (GO:0005515); cytoplasm (GO:0005737); plasma membrane (GO:0005886); sodium ion transport (GO:0006814); regulation of pH (GO:0006885)	4.56588	4.56588	7.38225	37.2724	0.000137156
1.1	2210403K04RIK	chr11:75,275,041-75,280,192	NR_030711	2210403K04Rik	RIKEN cDNA 2210403K04 gene	molecular_function (GO:0003674); cellular_component (GO:0005575); biological_process (GO:0008150)	3.26758	3.26758	149.329	490.211	4.71403e-27
1.1	2210404O09RIK	chr17:22,016,537-22,046,893	NM_001256493	2210404O09Rik			3.81388	3.81388	11.4759	46.5817	0.000600342
1.1	2310001H17RIK	chr6:129,182,641-129,188,500	NR_040266 NR_040265 NR_040268	2310001H17Rik	RIKEN cDNA 2310001H17 gene	molecular_function (GO:0003674); cellular_component (GO:0005575); biological_process (GO:0008150)	6.52099	6.52099	6.06114	45.0456	1.17439e-06
1.1	2510002D24RIK	chr16:18,836,673-18,840,206	NM_001033164	2510002D24Rik	RIKEN cDNA 2510002D24 gene	molecular_function (GO:0003674); cellular_component (GO:0005575); biological_process (GO:0008150)	6.19026	6.19026	3.80451	28.7412	0.000183206
1.1	2610018G03RIK	chrX:48,194,613-48,245,027	NM_133729	2610018G03Rik	RIKEN cDNA 2610018G03 gene	nucleotide binding (GO:0000166); molecular_function (GO:0003674); protein kinase activity (GO:0004672); protein serine/threonine kinase activity (GO:0004674); protein tyrosine kinase activity (GO:0004713); ATP binding (GO:0005524); cellular_component (GO:0005575); cytoplasm (GO:0005737); Golgi apparatus (GO:0005794); protein phosphorylation (GO:0006468); apoptotic process (GO:0006915); biological…	3.42908	3.42908	11.2832	41.12	0.000791238
1.1	2610305D13RIK	chr4:146,986,045-147,016,617	NM_145078	2610305D13Rik	RIKEN cDNA 2610305D13 gene	molecular_function (GO:0003674); DNA binding (GO:0003677); cellular_component (GO:0005575); nucleus (GO:0005634); biological_process (GO:0008150)	2.30974	2.30974	64.348	149.937	1.51783e-06
1.1	2810405K02RIK	chr4:154,270,539-154,273,152	NM_025582	2810405K02Rik	RIKEN cDNA 2810405K02 gene	cytoplasm (GO:0005737); cytosol (GO:0005829); biological_process (GO:0008150); prostaglandin-F synthase activity (GO:0047017)	2.99994	2.99994	31.2073	95.6197	2.88061e-06
1.1	2810474O19RIK	chr6:149,257,936-149,284,185	NM_026054	2810474O19Rik	RIKEN cDNA 2810474O19 gene	molecular_function (GO:0003674); cellular_component (GO:0005575); biological_process (GO:0008150)	2.53789	2.53789	579.257	1471.63	1.1223e-36
1.1	4632428N05RIK	chr10:59,809,599-59,835,432	NM_028732 NM_001159572	4632428N05Rik	RIKEN cDNA 4632428N05 gene	molecular_function (GO:0003674); receptor activity (GO:0004872); cellular_component (GO:0005575); extracellular space (GO:0005615); signal transduction (GO:0007165); biological_process (GO:0008150); membrane (GO:0016020); integral to membrane (GO:0016021)	4.55091	4.55091	275.564	1257.62	3.15742e-74
1.1	4833422F24RIK	chr2:165,220,950-165,225,894	NM_029021	4833422F24Rik	RIKEN cDNA 4833422F24 gene	molecular_function (GO:0003674); cellular_component (GO:0005575); biological_process (GO:0008150); membrane (GO:0016020); integral to membrane (GO:0016021)	3.66895	3.66895	17.1515	65.5969	5.19713e-06
1.1	4930471M23RIK	chr5:30,950,312-30,962,102	NM_175675	4930471M23Rik	RIKEN cDNA 4930471M23 gene	molecular_function (GO:0003674); lysosome (GO:0005764); biological_process (GO:0008150); membrane (GO:0016020); integral to membrane (GO:0016021)	2.30594	2.30594	279.607	646.061	1.99838e-18
1.1	4930506M07RIK	chr19:59,047,848-59,150,559	NM_001114312 NM_175172	4930506M07Rik	RIKEN cDNA 4930506M07 gene	molecular_function (GO:0003674); multicellular organismal development (GO:0007275); axonogenesis (GO:0007409); growth cone (GO:0030426); cell projection (GO:0042995); membrane depolarization (GO:0051899)	10.7452	10.7452	61.961	675.531	1.05582e-88
1.1	4930523C07RIK	chr1:161,974,511-162,008,717	NR_028111 NM_001162896	4930523C07Rik	RIKEN cDNA 4930523C07 gene	molecular_function (GO:0003674); cellular_component (GO:0005575); biological_process (GO:0008150)	6.54559	6.54559	28.3043	190.814	7.99791e-24
1.1	4930556M19RIK	chr15:10,644,591-10,719,878	NR_045063 NR_045064 NR_045065	4930556M19Rik	RIKEN cDNA 4930556M19 gene	molecular_function (GO:0003674); cellular_component (GO:0005575); biological_process (GO:0008150)	4.76576	4.76576	4.93283	27.2744	0.000928048
1.1	4933407C03RIK	chr8:119,780,919-119,985,405	NM_028941 NM_001163262	4933407C03Rik	RIKEN cDNA 4933407C03 gene	molecular_function (GO:0003674); cellular_component (GO:0005575); nucleus (GO:0005634); cytoplasm (GO:0005737); biological_process (GO:0008150)	2.00862	2.00862	543.179	1092.05	4.78438e-19
1.1	4933426M11RIK	chr12:81,891,519-81,981,820	NM_178682 NM_001242419	4933426M11Rik	RIKEN cDNA 4933426M11 gene	molecular_function (GO:0003674); cellular_component (GO:0005575); biological_process (GO:0008150); integral to membrane (GO:0016021)	2.90314	2.90314	484.574	1408.69	5.04095e-44
1.1	5031414D18RIK	chr14:75,415,834-75,452,339	NM_198642	5031414D18Rik	RIKEN cDNA 5031414D18 gene	molecular_function (GO:0003674); cellular_component (GO:0005575); biological_process (GO:0008150)	5.29193	5.29193	16.5052	91.6361	1.08598e-10
1.1	5133401N09RIK	chr13:58,259,010-58,266,054	NM_198004 NM_001048060	5133401N09Rik	RIKEN cDNA 5133401N09 gene	nucleotide binding (GO:0000166); molecular_function (GO:0003674); shikimate kinase activity (GO:0004765); ATP binding (GO:0005524); cellular_component (GO:0005575); carbohydrate metabolic process (GO:0005975); biological_process (GO:0008150); kinase activity (GO:0016301); phosphorylation (GO:0016310); transferase activity (GO:0016740); gluconokinase activity (GO:0046316)	2.14672	2.14672	126.082	271.81	8.81585e-09
1.1	5430427O19RIK	chrX:83,115,612-83,136,838	NM_001163539	5430427O19Rik	RIKEN cDNA 5430427O19 gene	molecular_function (GO:0003674); cellular_component (GO:0005575); biological_process (GO:0008150); metabolic process (GO:0008152); oxidoreductase activity (GO:0016491)	6.66922	6.66922	13.6362	96.6119	2.5145e-13
1.1	5430435G22RIK	chr1:133,585,272-133,610,041	NM_145509	5430435G22Rik	RIKEN cDNA 5430435G22 gene	nucleotide binding (GO:0000166); GTPase activity (GO:0003924); carboxypeptidase A activity (GO:0004182); GTP binding (GO:0005525); lysosome (GO:0005764); proteolysis (GO:0006508); transport (GO:0006810); small GTPase mediated signal transduction (GO:0007264); protein transport (GO:0015031)	6.0794	6.0794	79.3053	487.208	2.52884e-49
1.1	5730409E04RIK	chr4:126,287,098-126,291,615	NM_001145950 NM_001013755	5730409E04Rik	RIKEN cDNA 5730409E04Rik gene	molecular_function (GO:0003674); cellular_component (GO:0005575); biological_process (GO:0008150)	3.2146	3.2146	56.3873	183.478	7.85115e-12
1.1	5730508B09RIK	chr3:127,572,606-127,599,241	NM_027482	5730508B09Rik	RIKEN cDNA 5730508B09 gene	molecular_function (GO:0003674); cellular_component (GO:0005575); biological_process (GO:0008150); membrane (GO:0016020); integral to membrane (GO:0016021)	2.08254	2.08254	51.9365	109.242	0.000468966
1.1	6030419C18RIK	chr9:58,336,410-58,347,549	NM_176921	6030419C18Rik	RIKEN cDNA 6030419C18 gene	molecular_function (GO:0003674); cellular_component (GO:0005575); biological_process (GO:0008150)	4.1711	4.1711	8.31777	37.8654	0.000247718
1.1	6030429G01RIK	chr7:4,474,559-4,484,044	NM_001033548	6030429G01Rik	RIKEN cDNA 6030429G01 gene	molecular_function (GO:0003674); cellular_component (GO:0005575); biological_process (GO:0008150)	9.0575	9.0575	18.9886	180.047	1.16962e-26
1.1	6330406I15RIK	chr5:150,214,381-150,234,278	NM_027519	6330406I15Rik	RIKEN cDNA 6330406I15 gene	molecular_function (GO:0003674); cellular_component (GO:0005575); biological_process (GO:0008150)	3.28725	3.28725	110.961	367.042	6.40775e-22
1.1	6330416G13RIK	chr4:63,221,394-63,247,387	NM_144905	6330416G13Rik	RIKEN cDNA 6330416G13 gene	molecular_function (GO:0003674); binding (GO:0005488); cellular_component (GO:0005575); mitochondrial inner membrane (GO:0005743); transport (GO:0006810); biological_process (GO:0008150); membrane (GO:0016020); integral to membrane (GO:0016021)	2.81828	2.81828	152.028	430.275	3.83393e-11
1.1	6530418L21RIK	chr3:105,507,517-105,523,760	NM_175398 NM_001163356	6530418L21Rik	RIKEN cDNA 6530418L21 gene	molecular_function (GO:0003674); cellular_component (GO:0005575); carbohydrate metabolic process (GO:0005975); biological_process (GO:0008150); hydrolase activity, acting on glycosyl bonds (GO:0016798)	13.8547	13.8547	9.63888	146.399	4.37929e-27
1.1	9030425E11RIK	chr9:40,494,047-40,592,129	NM_133733	9030425E11Rik	RIKEN cDNA 9030425E11 gene	molecular_function (GO:0003674); extracellular space (GO:0005615); membrane fraction (GO:0005624); plasma membrane (GO:0005886); tight junction (GO:0005923); biological_process (GO:0008150); membrane (GO:0016020); integral to membrane (GO:0016021); cell junction (GO:0030054)	5.45915	5.45915	25.0497	141.209	9.76044e-11
1.1	9030617O03RIK	chr12:102,017,333-102,110,820	NM_145448	9030617O03Rik	RIKEN cDNA 9030617O03 gene	molecular_function (GO:0003674); mitochondrion (GO:0005739); biological_process (GO:0008150)	8.2912	8.2912	21.5684	186.119	1.3043e-17
1.1	9030625A04RIK	chr14:77,424,008-77,436,424	NM_172488	9030625A04Rik	RIKEN cDNA 9030625A04 gene	molecular_function (GO:0003674); cellular_component (GO:0005575); biological_process (GO:0008150)	3.46134	3.46134	202.524	703.465	8.46851e-37
1.1	9130015A21RIK	chr12:36,356,963-36,379,790	NR_045051 NR_045050	9130015A21Rik	RIKEN cDNA 9130015A21 gene	molecular_function (GO:0003674); cellular_component (GO:0005575); biological_process (GO:0008150)	45.403	45.403	3.38495	198.09	4.06714e-38
1.1	9530082P21RIK	chr17:23,886,203-23,891,032	NR_015472	9530082P21Rik	RIKEN cDNA 9530082P21 gene	molecular_function (GO:0003674); cellular_component (GO:0005575); biological_process (GO:0008150)	2.34317	2.34317	108.42	255.39	9.77002e-10
1.1	9930111J21RIK1	chr11:48,759,652-48,792,883	NM_001114679	9930111J21Rik1	RIKEN cDNA 9930111J21 gene 1	molecular_function (GO:0003674); cellular_component (GO:0005575); biological_process (GO:0008150)	3.66592	3.66592	83.9829	310.54	2.54339e-21
1.1	A130040M12RIK	chr13:62,184,507-62,397,849	NR_002860	A130040M12Rik	RIKEN cDNA A130040M12 gene	molecular_function (GO:0003674); cellular_component (GO:0005575); biological_process (GO:0008150)	3.01183	3.01183	2038.2	6140.74	1.33263e-47
1.1	A230028O05RIK	chr16:25,059,725-25,069,144	NR_040374	A230028O05Rik	RIKEN cDNA A230028O05 gene	molecular_function (GO:0003674); cellular_component (GO:0005575); biological_process (GO:0008150)	8.42283	8.42283	1.12832	16.9264	0.000773095
1.1	A2M	chr6:121,586,191-121,629,256	NM_175628	A2m	Alpha-2-macroglobulin	endopeptidase inhibitor activity (GO:0004866); serine-type endopeptidase inhibitor activity (GO:0004867); protein binding (GO:0005515); extracellular region (GO:0005576); extracellular space (GO:0005615); female pregnancy (GO:0007565); negative regulation of peptidase activity (GO:0010466); negative regulation of endopeptidase activity (GO:0010951); peptidase inhibitor activity (GO:0030414)	5.03869	5.03869	34.9778	180.281	1.17354e-18
1.1	A430084P05RIK	chr11:70,604,434-70,626,063	NM_001045526	A430084P05Rik	RIKEN cDNA A430084P05 gene	molecular_function (GO:0003674); cellular_component (GO:0005575); biological_process (GO:0008150); membrane (GO:0016020); integral to membrane (GO:0016021)	7.05536	7.05536	28.7238	208.712	4.76455e-27
1.1	A430093F15RIK	chr19:10,815,437-10,860,533	NR_027805	A430093F15Rik	RIKEN cDNA A430093F15 gene	molecular_function (GO:0003674); cellular_component (GO:0005575); biological_process (GO:0008150)	4.55591	4.55591	5.54518	28.8192	0.000871319
1.1	A430105I19RIK	chr2:118,579,881-118,588,397	NM_001001982	A430105I19Rik	RIKEN cDNA A430105I19 gene	molecular_function (GO:0003674); cellular_component (GO:0005575); biological_process (GO:0008150)	2.3588	2.3588	101.129	239.901	1.31533e-09
1.1	A4GALT	chr15:83,057,152-83,082,204	NM_001170954 NM_001004150	A4galt	Alpha 1,4-galactosyltransferase	membrane fraction (GO:0005624); Golgi apparatus (GO:0005794); Golgi stack (GO:0005795); plasma membrane organization (GO:0007009); galactosyltransferase activity (GO:0008378); lipid biosynthetic process (GO:0008610); membrane (GO:0016020); integral to membrane (GO:0016021); transferase activity (GO:0016740); transferase activity, transferring glycosyl groups (GO:0016757); lactosylceramide 4-alpha…	4.93828	4.93828	29.529	149.761	1.37789e-15
1.1	A530032D15RIK	chr1:85,084,714-85,106,428	NM_213615	A530032D15Rik	RIKEN cDNA A530032D15Rik gene	molecular_function (GO:0003674); cellular_component (GO:0005575); biological_process (GO:0008150)	3.04757	3.04757	31.0484	96.6697	2.10944e-06
1.1	A530064D06RIK	chr17:48,288,846-48,304,207	NM_001113556 NM_178796	A530064D06Rik	RIKEN cDNA A530064D06 gene	molecular_function (GO:0003674); receptor activity (GO:0004872); cellular_component (GO:0005575); signal transduction (GO:0007165); biological_process (GO:0008150); integral to membrane (GO:0016021)	5.69741	5.69741	5.31841	34.9985	3.65677e-05
1.1	A630001G21RIK	chr1:87,613,658-87,633,181	NM_177055	A630001G21Rik	RIKEN cDNA A630001G21 gene	molecular_function (GO:0003674); cellular_component (GO:0005575); biological_process (GO:0008150)	2.05877	2.05877	135.721	280.477	2.84812e-08
1.1	A830007P12RIK	chr2:25,048,240-25,052,333	NM_146115	A830007P12Rik	RIKEN cDNA A830007P12 gene	nucleotide binding (GO:0000166); molecular_function (GO:0003674); ATP binding (GO:0005524); cellular_component (GO:0005575); endoplasmic reticulum (GO:0005783); biological_process (GO:0008150); membrane (GO:0016020); integral to membrane (GO:0016021); nucleoside-triphosphatase activity (GO:0017111); chaperone mediated protein folding requiring cofactor (GO:0051085)	3.62619	3.62619	103.935	379.516	3.93345e-21
1.1	A930038C07RIK	chr6:65,621,605-65,656,924	NM_172399	A930038C07Rik	RIKEN cDNA A930038C07 gene	glycosaminoglycan binding (GO:0005539); extracellular region (GO:0005576); extracellular space (GO:0005615); heparin binding (GO:0008201); positive regulation of cell-substrate adhesion (GO:0010811); peptide cross-linking via chondroitin 4-sulfate glycosaminoglycan (GO:0019800); extracellular matrix organization (GO:0030198); extracellular matrix (GO:0031012)	7.76715	7.76715	7.89821	68.1137	1.6402e-08
1.1	AA467197	chr2:122,463,623-122,466,812	NM_001004174	AA467197	expressed sequence AA467197	molecular_function (GO:0003674); nucleus (GO:0005634); mitochondrion (GO:0005739); biological_process (GO:0008150)	11.7093	11.7093	68.1525	808.724	5.56231e-98
1.1	AAGAB	chr9:63,450,462-63,489,696	NM_025857	Aagab	Alpha- and gamma-adaptin binding protein	molecular_function (GO:0003674); cellular_component (GO:0005575); transport (GO:0006810); biological_process (GO:0008150); protein transport (GO:0015031)	2.00142	2.00142	213.904	429.112	1.57066e-10
1.1	AB124611	chr9:21,330,621-21,349,775	NM_206536 NM_001198794	AB124611	CDNA sequence AB124611	molecular_function (GO:0003674); cellular_component (GO:0005575); biological_process (GO:0008150); membrane (GO:0016020); integral to membrane (GO:0016021)	9.77192	9.77192	48.1944	479.724	7.91944e-65
1.1	ABCA1	chr4:53,043,661-53,172,767	NM_013454	Abca1	ATP-binding cassette, sub-family A (ABC1), member 1	nucleotide binding (GO:0000166); peptide secretion (GO:0002790); protein binding (GO:0005515); ATP binding (GO:0005524); phospholipid transporter activity (GO:0005548); Golgi apparatus (GO:0005794); plasma membrane (GO:0005886); integral to plasma membrane (GO:0005887); caveola (GO:0005901); ATP catabolic process (GO:0006200); protein lipidation (GO:0006497); transport (GO:0006810); anion transpo…	9.6801	9.6801	380.169	3688.75	1.89901e-29
1.1	ABCA8A	chr11:109,886,948-109,957,251	NM_153145	Abca8a	ATP-binding cassette, sub-family A (ABC1), member 8a	nucleotide binding (GO:0000166); molecular_function (GO:0003674); ATP binding (GO:0005524); cellular_component (GO:0005575); plasma membrane (GO:0005886); ATP catabolic process (GO:0006200); transport (GO:0006810); biological_process (GO:0008150); membrane (GO:0016020); integral to membrane (GO:0016021); ATPase activity (GO:0016887); nucleoside-triphosphatase activity (GO:0017111)	3.52017	3.52017	16.5052	60.6211	2.22972e-05
1.1	ABCA9	chr11:109,962,136-110,029,467	NM_147220	Abca9	ATP-binding cassette, sub-family A (ABC1), member 9	nucleotide binding (GO:0000166); molecular_function (GO:0003674); ATP binding (GO:0005524); mitochondrion (GO:0005739); ATP catabolic process (GO:0006200); transport (GO:0006810); biological_process (GO:0008150); membrane (GO:0016020); integral to membrane (GO:0016021); ATPase activity (GO:0016887); nucleoside-triphosphatase activity (GO:0017111); ATPase activity, coupled to transmembrane movemen…	3.86581	3.86581	53.388	209.254	9.20435e-09
1.1	ABCC3	chr11:94,204,609-94,254,290	NM_029600	Abcc3	ATP-binding cassette, sub-family C (CFTR/MRP), member 3	nucleotide binding (GO:0000166); transporter activity (GO:0005215); ATP binding (GO:0005524); integral to plasma membrane (GO:0005887); ATP catabolic process (GO:0006200); transport (GO:0006810); drug transmembrane transport (GO:0006855); xenobiotic-transporting ATPase activity (GO:0008559); drug transmembrane transporter activity (GO:0015238); bile acid-exporting ATPase activity (GO:0015432); ca…	6.86384	6.86384	50.7402	354.137	1.7788e-27
1.1	ABCC5	chr16:20,331,377-20,426,467	NM_013790 NM_176839	Abcc5	ATP-binding cassette, sub-family C (CFTR/MRP), member 5	nucleotide binding (GO:0000166); ATP binding (GO:0005524); membrane fraction (GO:0005624); ATP catabolic process (GO:0006200); transport (GO:0006810); membrane (GO:0016020); integral to membrane (GO:0016021); ATPase activity (GO:0016887); nucleoside-triphosphatase activity (GO:0017111); ATPase activity, coupled to transmembrane movement of substances (GO:0042626); perinuclear region of cytoplasm …	3.1672	3.1672	288.531	916.002	1.19539e-18
1.1	ABCD2	chr15:90,976,302-91,022,238	NM_011994	Abcd2	ATP-binding cassette, sub-family D (ALD), member 2	nucleotide binding (GO:0000166); protein binding (GO:0005515); ATP binding (GO:0005524); mitochondrion (GO:0005739); peroxisome (GO:0005777); peroxisomal membrane (GO:0005778); ATP catabolic process (GO:0006200); fatty acid metabolic process (GO:0006631); transport (GO:0006810); membrane (GO:0016020); integral to membrane (GO:0016021); ATPase activity (GO:0016887); nucleoside-triphosphatase activ…	4.35184	4.35184	45.0362	199.342	2.86693e-07
1.1	ABCG1	chr17:31,194,639-31,254,926	NM_009593	Abcg1	ATP-binding cassette, sub-family G (WHITE), member 1	nucleotide binding (GO:0000166); ATP binding (GO:0005524); extracellular space (GO:0005615); endosome (GO:0005768); ATP catabolic process (GO:0006200); transport (GO:0006810); lipid transport (GO:0006869); external side of plasma membrane (GO:0009897); negative regulation of macrophage derived foam cell differentiation (GO:0010745); regulation of cholesterol esterification (GO:0010872); positive …	12.5399	12.5399	135.432	1709.85	2.69146e-43
1.1	ABCG2	chr6:58,546,666-58,642,445	NM_011920	Abcg2	ATP-binding cassette, sub-family G (WHITE), member 2	nucleotide binding (GO:0000166); ATP binding (GO:0005524); plasma membrane (GO:0005886); ATP catabolic process (GO:0006200); transport (GO:0006810); drug transmembrane transporter activity (GO:0015238); drug transport (GO:0015893); membrane (GO:0016020); integral to membrane (GO:0016021); apical plasma membrane (GO:0016324); ATPase activity (GO:0016887); nucleoside-triphosphatase activity (GO:001…	2.15572	2.15572	245.786	531.001	1.54608e-14
1.1	ABCG3	chr5:105,364,076-105,411,736	NM_030239	Abcg3	ATP-binding cassette, sub-family G (WHITE), member 3	molecular_function (GO:0003674); ATP binding (GO:0005524); cellular_component (GO:0005575); ATP catabolic process (GO:0006200); transport (GO:0006810); biological_process (GO:0008150); membrane (GO:0016020); integral to membrane (GO:0016021); ATPase activity (GO:0016887); ATPase activity, coupled to transmembrane movement of substances (GO:0042626)	3.5804	3.5804	35.3349	129.094	6.9658e-10
1.1	ABHD12	chr2:150,658,251-150,730,467	NM_024465	Abhd12	Abhydrolase domain containing 12	molecular_function (GO:0003674); catalytic activity (GO:0003824); cellular_component (GO:0005575); biological_process (GO:0008150); membrane (GO:0016020); integral to membrane (GO:0016021); hydrolase activity (GO:0016787); acylglycerol lipase activity (GO:0047372)	2.32243	2.32243	394.984	918.644	1.42046e-07
1.1	ABI3	chr11:95,691,386-95,703,790	NM_025659 NM_001163464	Abi3	ABI gene family, member 3	molecular_function (GO:0003674); intracellular (GO:0005622); cytoplasm (GO:0005737); peptidyl-tyrosine phosphorylation (GO:0018108); lamellipodium (GO:0030027); regulation of cell migration (GO:0030334)	5.4692	5.4692	47.582	264.705	2.27161e-09
1.1	ABI3BP	chr16:56,477,959-56,690,248	NM_001014423 NM_001014422 NM_178790 NM_001014424 NM_001014399	Abi3bp	ABI gene family, member 3 (NESH) binding protein	collagen binding (GO:0005518); glycosaminoglycan binding (GO:0005539); interstitial matrix (GO:0005614); extracellular space (GO:0005615); heparin binding (GO:0008201); positive regulation of cell-substrate adhesion (GO:0010811); extracellular matrix organization (GO:0030198); extracellular matrix (GO:0031012)	6.88189	6.88189	117.895	817.221	2.00604e-11
1.1	ABLIM1	chr19:57,107,754-57,290,522	NM_001103178 NM_178688 NM_001103177	Ablim1	Actin-binding LIM protein 1	actin binding (GO:0003779); protein binding (GO:0005515); cytoplasm (GO:0005737); cytoskeleton (GO:0005856); cytoskeleton organization (GO:0007010); axon guidance (GO:0007411); zinc ion binding (GO:0008270); actin cytoskeleton (GO:0015629); positive regulation of transcription from RNA polymerase II promoter (GO:0045944); metal ion binding (GO:0046872)	5.2412	5.2412	89.2333	471.93	2.03828e-42
1.1	ABR	chr11:76,230,236-76,391,229	NM_198895 NM_198018 NM_198894	Abr	Active BCR-related gene	guanyl-nucleotide exchange factor activity (GO:0005085); Rho guanyl-nucleotide exchange factor activity (GO:0005089); GTPase activator activity (GO:0005096); intracellular (GO:0005622); signal transduction (GO:0007165); brain development (GO:0007420); regulation of Rho protein signal transduction (GO:0035023); regulation of catalytic activity (GO:0050790)	3.87612	3.87612	345.945	1343.8	2.33772e-35
1.1	ACAA2	chr18:74,938,866-74,965,861	NM_177470	Acaa2	Acetyl-Coenzyme A acyltransferase 2 (mitochondrial 3-oxoacyl-Coenzyme A thiolase)	molecular_function (GO:0003674); catalytic activity (GO:0003824); acetyl-CoA C-acyltransferase activity (GO:0003988); mitochondrion (GO:0005739); mitochondrial inner membrane (GO:0005743); mitochondrial matrix (GO:0005759); acetyl-CoA metabolic process (GO:0006084); lipid metabolic process (GO:0006629); fatty acid metabolic process (GO:0006631); fatty acid beta-oxidation (GO:0006635); biological_…	2.24734	2.24734	106.033	239.54	0.000331764
1.1	ACAP1	chr11:69,695,069-69,709,041	NM_153788	Acap1	ArfGAP with coiled-coil, ankyrin repeat and PH domains 1	nucleotide binding (GO:0000166); molecular_function (GO:0003674); phospholipase C activity (GO:0004629); protein tyrosine kinase activity (GO:0004713); signal transducer activity (GO:0004871); receptor activity (GO:0004872); ATP binding (GO:0005524); cellular_component (GO:0005575); lipid metabolic process (GO:0006629); signal transduction (GO:0007165); ARF GTPase activator activity (GO:0008060);…	5.84172	5.84172	37.0756	221.427	4.21556e-05
1.1	ACE	chr11:105,829,259-105,851,278	NM_207624 NM_009598	Ace	Angiotensin I converting enzyme (peptidyl-dipeptidase A) 1	neutrophil mediated immunity (GO:0002446); carboxypeptidase activity (GO:0004180); peptidyl-dipeptidase A activity (GO:0004246); extracellular region (GO:0005576); extracellular space (GO:0005615); plasma membrane (GO:0005886); proteolysis (GO:0006508); peptide metabolic process (GO:0006518); regulation of blood pressure (GO:0008217); peptidase activity (GO:0008233); metallopeptidase activity (GO…	9.38917	9.38917	103.55	980.636	5.93958e-36
1.1	ACER3	chr7:105,362,170-105,458,037	NM_025408	Acer3	Alkaline ceramidase 3	molecular_function (GO:0003674); cellular_component (GO:0005575); endoplasmic reticulum (GO:0005783); Golgi apparatus (GO:0005794); biological_process (GO:0008150); membrane (GO:0016020); integral to membrane (GO:0016021); hydrolase activity (GO:0016787)	2.16335	2.16335	164.643	357.345	9.16927e-11
1.1	ACOT11	chr4:106,417,166-106,472,436	NM_025590	Acot11	Acyl-CoA thioesterase 11	catalytic activity (GO:0003824); cytoplasm (GO:0005737); fatty acid metabolic process (GO:0006631); response to temperature stimulus (GO:0009266); response to cold (GO:0009409); hydrolase activity (GO:0016787)	3.9355	3.9355	23.2126	94.2889	2.34933e-08
1.1	ACOX3	chr5:35,925,709-35,956,450	NM_030721	Acox3	Acyl-Coenzyme A oxidase 3, pristanoyl	acyl-CoA dehydrogenase activity (GO:0003995); acyl-CoA oxidase activity (GO:0003997); fatty acid binding (GO:0005504); mitochondrion (GO:0005739); peroxisome (GO:0005777); peroxisomal matrix (GO:0005782); electron transport (GO:0006118); lipid metabolic process (GO:0006629); fatty acid metabolic process (GO:0006631); fatty acid beta-oxidation (GO:0006635); metabolic process (GO:0008152); pristano…	3.97032	3.97032	147.293	587.772	1.07359e-38
1.1	ACP2	chr2:91,043,069-91,054,255	NM_007387	Acp2	Acid phosphatase 2, lysosomal	skeletal system development (GO:0001501); phosphotyrosine binding (GO:0001784); acid phosphatase activity (GO:0003993); phosphoprotein phosphatase activity (GO:0004721); lysosome (GO:0005764); lysosome organization (GO:0007040); response to organic substance (GO:0010033); membrane (GO:0016020); integral to membrane (GO:0016021); dephosphorylation (GO:0016311); hydrolase activity (GO:0016787); syn…	3.24566	3.24566	381.093	1239.14	8.57088e-24
1.1	ACP5	chr9:21,931,171-21,940,190	NM_007388 NM_001102405 NM_001102404	Acp5	Acid phosphatase 5, tartrate resistant	acid phosphatase activity (GO:0003993); extracellular space (GO:0005615); lysosome (GO:0005764); negative regulation of cell adhesion (GO:0007162); dephosphorylation (GO:0016311); hydrolase activity (GO:0016787); positive regulation of cell migration (GO:0030335); response to lipopolysaccharide (GO:0032496); negative regulation of interleukin-1 beta production (GO:0032691); negative regulation of…	5.64135	5.64135	251.943	1425.94	8.94908e-97
1.1	ACSBG1	chr9:54,452,804-54,509,692	NM_053178	Acsbg1	Acyl-CoA synthetase bubblegum family member 1	very long-chain fatty acid metabolic process (GO:0000038); nucleotide binding (GO:0000166); long-chain fatty acid metabolic process (GO:0001676); catalytic activity (GO:0003824); long-chain fatty acid-CoA ligase activity (GO:0004467); ATP binding (GO:0005524); cytoplasm (GO:0005737); peroxisome (GO:0005777); endoplasmic reticulum (GO:0005783); microsome (GO:0005792); Golgi apparatus (GO:0005794);…	6.03273	6.03273	9.34969	61.4369	1.48254e-06
1.1	ACSF2	chr11:94,418,416-94,463,100	NM_153807	Acsf2	Acyl-CoA synthetase family member 2	nucleotide binding (GO:0000166); molecular_function (GO:0003674); catalytic activity (GO:0003824); ATP binding (GO:0005524); mitochondrion (GO:0005739); lipid metabolic process (GO:0006629); fatty acid metabolic process (GO:0006631); biological_process (GO:0008150); metabolic process (GO:0008152); integral to membrane (GO:0016021); ligase activity (GO:0016874)	2.05915	2.05915	119.539	247.208	1.36669e-07
1.1	ACSL1	chr8:47,556,396-47,621,404	NM_007981	Acsl1	Acyl-CoA synthetase long-chain family member 1	nucleotide binding (GO:0000166); magnesium ion binding (GO:0000287); catalytic activity (GO:0003824); long-chain fatty acid-CoA ligase activity (GO:0004467); ATP binding (GO:0005524); soluble fraction (GO:0005625); mitochondrion (GO:0005739); mitochondrial outer membrane (GO:0005741); peroxisome (GO:0005777); peroxisomal membrane (GO:0005778); endoplasmic reticulum (GO:0005783); microsome (GO:000…	4.38685	4.38685	166.095	732.019	2.55193e-11
1.1	ACTN1	chr12:81,268,529-81,361,358	NM_134156	Actn1	Actinin, alpha 1	stress fiber (GO:0001725); actin binding (GO:0003779); calcium ion binding (GO:0005509); protein binding (GO:0005515); nucleus (GO:0005634); cytoplasm (GO:0005737); cytoskeleton (GO:0005856); focal adhesion (GO:0005925); actin cytoskeleton (GO:0015629); Z disc (GO:0030018); secretory granule (GO:0030141); cortical cytoskeleton (GO:0030863); cortical actin cytoskeleton (GO:0030864); cortical cytos…	2.16053	2.16053	460.914	996.981	1.30917e-18
1.1	ACVRL1	chr15:100,958,968-100,975,767	NM_009612	Acvrl1	Activin A receptor, type II-like 1	nucleotide binding (GO:0000166); angiogenesis (GO:0001525); in utero embryonic development (GO:0001701); protein kinase activity (GO:0004672); protein serine/threonine kinase activity (GO:0004674); transmembrane receptor protein serine/threonine kinase activity (GO:0004675); receptor signaling protein serine/threonine kinase activity (GO:0004702); protein tyrosine kinase activity (GO:0004713); re…	5.44884	5.44884	102.58	563.393	2.46971e-50
1.1	ADAL	chr2:120,967,877-120,982,414	NM_029475	Adal	Adenosine deaminase-like	molecular_function (GO:0003674); adenosine deaminase activity (GO:0004000); cellular_component (GO:0005575); biological_process (GO:0008150); nucleotide metabolic process (GO:0009117); purine ribonucleoside monophosphate biosynthetic process (GO:0009168); hydrolase activity (GO:0016787); deaminase activity (GO:0019239)	5.93482	5.93482	5.44879	37.2724	2.40263e-05
1.1	ADAM11	chr11:102,622,753-102,641,576	NM_009613 NM_001110778	Adam11	A disintegrin and metallopeptidase domain 11	metalloendopeptidase activity (GO:0004222); proteolysis (GO:0006508); integrin-mediated signaling pathway (GO:0007229); peptidase activity (GO:0008233); metallopeptidase activity (GO:0008237); zinc ion binding (GO:0008270); membrane (GO:0016020); integral to membrane (GO:0016021)	4.48173	4.48173	31.468	144.513	8.59166e-08
1.1	ADAM8	chr7:147,164,840-147,178,387	NM_007403	Adam8	A disintegrin and metallopeptidase domain 8	metalloendopeptidase activity (GO:0004222); plasma membrane (GO:0005886); proteolysis (GO:0006508); integrin-mediated signaling pathway (GO:0007229); peptidase activity (GO:0008233); metallopeptidase activity (GO:0008237); zinc ion binding (GO:0008270); membrane (GO:0016020); integral to membrane (GO:0016021); cell-cell adhesion (GO:0016337); hydrolase activity (GO:0016787); metal ion binding (GO…	8.45714	8.45714	283.236	2402.82	3.57937e-174
1.1	ADAMDEC1	chr14:69,181,444-69,200,129	NM_021475	Adamdec1	ADAM-like, decysin 1	molecular_function (GO:0003674); metalloendopeptidase activity (GO:0004222); cellular_component (GO:0005575); extracellular region (GO:0005576); extracellular space (GO:0005615); proteolysis (GO:0006508); biological_process (GO:0008150); peptidase activity (GO:0008233); metallopeptidase activity (GO:0008237); zinc ion binding (GO:0008270); hydrolase activity (GO:0016787); metal ion binding (GO:00…	4.44023	4.44023	39.6894	179.67	3.63704e-06
1.1	ADAMTS14	chr10:60,659,860-60,736,186	NM_001081127	Adamts14	A disintegrin-like and metallopeptidase (reprolysin type) with thrombospondin type 1 motif, 14	extracellular region (GO:0005576); integrin-mediated signaling pathway (GO:0007229); peptidase activity (GO:0008233); metallopeptidase activity (GO:0008237); hydrolase activity (GO:0016787); collagen fibril organization (GO:0030199); metal ion binding (GO:0046872)	2.0121	2.0121	308.093	620.924	7.98243e-14
1.1	ADAMTS15	chr9:30,706,740-30,730,037	NM_001024139	Adamts15	A disintegrin-like and metallopeptidase (reprolysin type) with thrombospondin type 1 motif, 15	molecular_function (GO:0003674); metalloendopeptidase activity (GO:0004222); cellular_component (GO:0005575); extracellular region (GO:0005576); proteinaceous extracellular matrix (GO:0005578); proteolysis (GO:0006508); biological_process (GO:0008150); peptidase activity (GO:0008233); metallopeptidase activity (GO:0008237); zinc ion binding (GO:0008270); hydrolase activity (GO:0016787); extracell…	13.6893	13.6893	28.8202	407.219	1.46748e-65
1.1	ADAMTS2	chr11:50,415,587-50,617,551	NM_175643	Adamts2	A disintegrin-like and metallopeptidase (reprolysin type) with thrombospondin type 1 motif, 2	metalloendopeptidase activity (GO:0004222); extracellular region (GO:0005576); proteinaceous extracellular matrix (GO:0005578); proteolysis (GO:0006508); integrin-mediated signaling pathway (GO:0007229); spermatogenesis (GO:0007283); peptidase activity (GO:0008233); metallopeptidase activity (GO:0008237); zinc ion binding (GO:0008270); hydrolase activity (GO:0016787); procollagen N-endopeptidase …	4.87753	4.87753	195.777	958.786	9.89025e-48
1.1	ADAMTS4	chr1:173,180,553-173,190,053	NM_172845	Adamts4	A disintegrin-like and metallopeptidase (reprolysin type) with thrombospondin type 1 motif, 4	skeletal system development (GO:0001501); metalloendopeptidase activity (GO:0004222); extracellular region (GO:0005576); proteinaceous extracellular matrix (GO:0005578); proteolysis (GO:0006508); peptidase activity (GO:0008233); metallopeptidase activity (GO:0008237); zinc ion binding (GO:0008270); hydrolase activity (GO:0016787); extracellular matrix (GO:0031012); metal ion binding (GO:0046872)	2.7024	2.7024	207.36	562.074	1.54775e-22
1.1	ADAMTS5	chr16:85,858,402-85,901,370	NM_011782	Adamts5	A disintegrin-like and metallopeptidase (reprolysin type) with thrombospondin type 1 motif, 5 (aggrecanase-2)	metalloendopeptidase activity (GO:0004222); extracellular region (GO:0005576); proteinaceous extracellular matrix (GO:0005578); proteolysis (GO:0006508); integrin-mediated signaling pathway (GO:0007229); peptidase activity (GO:0008233); metallopeptidase activity (GO:0008237); zinc ion binding (GO:0008270); protein prenyltransferase activity (GO:0008318); hydrolase activity (GO:0016787); extracell…	4.26476	4.26476	130.437	559.545	7.07924e-40
1.1	ADAMTSL1	chr4:85,699,819-86,074,286	NM_029967	Adamtsl1	ADAMTS-like 1	molecular_function (GO:0003674); metalloendopeptidase activity (GO:0004222); cellular_component (GO:0005575); extracellular region (GO:0005576); proteinaceous extracellular matrix (GO:0005578); extracellular space (GO:0005615); biological_process (GO:0008150); metallopeptidase activity (GO:0008237); zinc ion binding (GO:0008270); extracellular matrix (GO:0031012)	4.38338	4.38338	29.2398	131.553	1.16409e-12
1.1	ADAMTSL4	chr3:95,480,127-95,491,781	NM_144899	Adamtsl4	ADAMTS-like 4	molecular_function (GO:0003674); metalloendopeptidase activity (GO:0004222); extracellular region (GO:0005576); interstitial matrix (GO:0005614); apoptotic process (GO:0006915); peptidase activity (GO:0008233); extracellular matrix organization (GO:0030198); extracellular matrix (GO:0031012)	3.53436	3.53436	40.0694	144.154	3.78244e-11
1.1	ADAMTSL5	chr10:79,803,461-79,811,191	NM_025629 NM_001113548	Adamtsl5	ADAMTS-like 5	molecular_function (GO:0003674); cellular_component (GO:0005575); extracellular space (GO:0005615); biological_process (GO:0008150)	3.33351	3.33351	47.1001	159.342	2.9133e-11
1.1	ADAP1	chr5:139,747,830-139,801,418	NM_172723	Adap1	ArfGAP with dual PH domains 1	phosphatidylinositol-3,4,5-trisphosphate binding (GO:0005547); cellular_component (GO:0005575); biological_process (GO:0008150)	4.76893	4.76893	56.8353	274.813	2.34132e-25
1.1	ADAP2	chr11:79,967,664-79,992,329	NM_172133	Adap2	ArfGAP with dual PH domains 2	1-phosphatidylinositol binding (GO:0005545); phosphatidylinositol-4,5-bisphosphate binding (GO:0005546); phosphatidylinositol-3,4,5-trisphosphate binding (GO:0005547); membrane fraction (GO:0005624); mitochondrial envelope (GO:0005740); cytosol (GO:0005829); plasma membrane (GO:0005886); phosphatidylinositol-3,4-bisphosphate binding (GO:0043325); inositol lipid-mediated signaling (GO:0048017)	7.08265	7.08265	69.7968	500.429	1.01723e-48
1.1	ADC	chr4:128,609,390-128,639,661	NM_172875	Adc	Arginine decarboxylase	catalytic activity (GO:0003824); ornithine decarboxylase activity (GO:0004586); protein binding (GO:0005515); mitochondrion (GO:0005739); ornithine metabolic process (GO:0006591); polyamine biosynthetic process (GO:0006596); arginine decarboxylase activity (GO:0008792); ornithine decarboxylase activator activity (GO:0042978); regulation of catalytic activity (GO:0050790)	4.17783	4.17783	44.6167	189.579	2.2872e-16
1.1	ADCY7	chr8:90,796,302-90,853,861	NM_007406 NM_001037724 NM_001109756 NM_001037723	Adcy7	Adenylate cyclase 7	nucleotide binding (GO:0000166); magnesium ion binding (GO:0000287); adenylate cyclase activity (GO:0004016); ATP binding (GO:0005524); membrane fraction (GO:0005624); plasma membrane (GO:0005886); cAMP biosynthetic process (GO:0006171); activation of adenylate cyclase activity (GO:0007190); cyclic nucleotide biosynthetic process (GO:0009190); membrane (GO:0016020); integral to membrane (GO:00160…	5.46885	5.46885	316.036	1732.82	4.9936e-49
1.1	ADORA2A	chr10:74,779,688-74,797,533	NM_009630	Adora2a	Adenosine A2a receptor	rhodopsin-like receptor activity (GO:0001584); G-protein coupled adenosine receptor activity (GO:0001609); synaptic transmission, dopaminergic (GO:0001963); adenosine receptor signaling pathway (GO:0001973); response to amphetamine (GO:0001975); signal transducer activity (GO:0004871); receptor activity (GO:0004872); G-protein coupled receptor activity (GO:0004930); protein binding (GO:0005515); …	4.44769	4.44769	13.829	64.9547	4.29664e-07
1.1	ADORA2B	chr11:62,062,486-62,079,954	NM_007413	Adora2b	Adenosine A2b receptor	rhodopsin-like receptor activity (GO:0001584); G-protein coupled adenosine receptor activity (GO:0001609); positive regulation of chronic inflammatory response to non-antigenic stimulus (GO:0002882); signal transducer activity (GO:0004871); receptor activity (GO:0004872); G-protein coupled receptor activity (GO:0004930); extracellular space (GO:0005615); plasma membrane (GO:0005886); signal trans…	4.24122	4.24122	9.73528	44.5307	4.93436e-05
1.1	ADRBK1	chr19:4,286,001-4,305,955	NM_130863	Adrbk1	Adrenergic receptor kinase, beta 1	nucleotide binding (GO:0000166); regulation of the force of heart contraction (GO:0002026); desensitization of G-protein coupled receptor protein signaling pathway (GO:0002029); protein kinase activity (GO:0004672); protein serine/threonine kinase activity (GO:0004674); G-protein coupled receptor kinase activity (GO:0004703); protein tyrosine kinase activity (GO:0004713); signal transducer activi…	2.36196	2.36196	503.954	1191.68	4.6654e-28
1.1	ADRBK2	chr5:113,339,498-113,444,534	NM_177078 NM_001035531	Adrbk2	Adrenergic receptor kinase, beta 2	nucleotide binding (GO:0000166); protein kinase activity (GO:0004672); protein serine/threonine kinase activity (GO:0004674); G-protein coupled receptor kinase activity (GO:0004703); protein tyrosine kinase activity (GO:0004713); signal transducer activity (GO:0004871); receptor activity (GO:0004872); ATP binding (GO:0005524); nucleus (GO:0005634); protein phosphorylation (GO:0006468); signal tra…	5.95988	5.95988	80.1784	482.814	2.3113e-47
1.1	ADSSL1	chr12:113,858,258-113,879,566	NM_007421	Adssl1	Adenylosuccinate synthetase like 1	nucleotide binding (GO:0000166); magnesium ion binding (GO:0000287); adenylosuccinate synthase activity (GO:0004019); protein binding (GO:0005515); GTP binding (GO:0005525); cytoplasm (GO:0005737); purine nucleotide metabolic process (GO:0006163); purine nucleotide biosynthetic process (GO:0006164); membrane (GO:0016020); ligase activity (GO:0016874); metal ion binding (GO:0046872)	2.02375	2.02375	114.442	232.625	5.13732e-05
1.1	AEBP1	chr11:5,761,869-5,772,228	NM_009636	Aebp1	AE binding protein 1	DNA binding (GO:0003677); transcription corepressor activity (GO:0003714); carboxypeptidase activity (GO:0004180); metallocarboxypeptidase activity (GO:0004181); carboxypeptidase A activity (GO:0004182); protein binding (GO:0005515); extracellular region (GO:0005576); extracellular space (GO:0005615); nucleus (GO:0005634); cytoplasm (GO:0005737); regulation of transcription, DNA-dependent (GO:000…	4.25485	4.25485	862.856	3674.58	1.65089e-20
1.1	AF251705	chr11:114,858,083-114,863,194	NM_134158	AF251705	CDNA sequence AF251705	receptor activity (GO:0004872); protein binding (GO:0005515); plasma membrane (GO:0005886); signal transduction (GO:0007165); biological_process (GO:0008150); membrane (GO:0016020); integral to membrane (GO:0016021)	8.30127	8.30127	88.2694	740.049	2.66091e-82
1.1	AFAP1	chr5:36,235,968-36,346,571	NM_027373	Afap1	Actin filament associated protein 1	actin binding (GO:0003779); protein binding (GO:0005515); cytoplasm (GO:0005737); cytoskeleton (GO:0005856); actin filament (GO:0005884); regulation of signal transduction (GO:0009966); SH3 domain binding (GO:0017124)	4.16963	4.16963	51.9025	219.584	1.19654e-18
1.1	AFF3	chr1:38,234,172-38,721,800	NM_010678	Aff3	AF4/FMR2 family, member 3	DNA binding (GO:0003677); sequence-specific DNA binding transcription factor activity (GO:0003700); nucleus (GO:0005634); regulation of transcription, DNA-dependent (GO:0006355)	7.60816	7.60816	2.96538	29.1693	1.87016e-05
1.1	AGAP2	chr10:126,515,963-126,530,225	NM_001033263	Agap2	ArfGAP with GTPase domain, ankyrin repeat and PH domain 2	nucleotide binding (GO:0000166); GTPase activity (GO:0003924); GTPase activator activity (GO:0005096); ATP binding (GO:0005524); GTP binding (GO:0005525); intracellular (GO:0005622); nucleus (GO:0005634); cytoplasm (GO:0005737); endosome (GO:0005768); GTP catabolic process (GO:0006184); small GTPase mediated signal transduction (GO:0007264); ARF GTPase activator activity (GO:0008060); zinc ion bi…	4.34533	4.34533	36.5257	162.061	1.05084e-14
1.1	AGPAT2	chr2:26,449,107-26,459,730	NM_026212	Agpat2	1-acylglycerol-3-phosphate O-acyltransferase 2 (lysophosphatidic acid acyltransferase, beta)	1-acylglycerol-3-phosphate O-acyltransferase activity (GO:0003841); endoplasmic reticulum (GO:0005783); metabolic process (GO:0008152); phospholipid biosynthetic process (GO:0008654); membrane (GO:0016020); integral to membrane (GO:0016021); transferase activity (GO:0016740)	3.17639	3.17639	25.4353	82.9689	4.04043e-06
1.1	AGTRAP	chr4:147,451,170-147,462,173	NM_009642	Agtrap	Angiotensin II, type I receptor-associated protein	receptor activity (GO:0004872); angiotensin type II receptor activity (GO:0004945); protein binding (GO:0005515); endoplasmic reticulum (GO:0005783); Golgi apparatus (GO:0005794); plasma membrane (GO:0005886); cell cortex (GO:0005938); signal transduction (GO:0007165); G-protein coupled receptor signaling pathway (GO:0007186); regulation of blood pressure (GO:0008217); membrane (GO:0016020); inte…	3.33733	3.33733	204.077	683.411	3.61324e-34
1.1	AHNAK	chr19:9,063,774-9,151,409	NM_001039959 NM_009643	Ahnak	AHNAK nucleoprotein (desmoyokin)	cell-cell junction (GO:0005911)	2.35634	2.35634	3855.38	9085.95	9.03757e-55
1.1	AHR	chr12:36,182,651-36,219,661	NM_013464	Ahr	Aryl-hydrocarbon receptor	ovarian follicle development (GO:0001541); DNA binding (GO:0003677); sequence-specific DNA binding transcription factor activity (GO:0003700); signal transducer activity (GO:0004871); receptor activity (GO:0004872); aryl hydrocarbon receptor activity (GO:0004874); ligand-activated sequence-specific DNA binding RNA polymerase II transcription factor activity (GO:0004879); protein binding (GO:00055…	2.95249	2.95249	158.871	471.019	1.09842e-22
1.1	AI427809	chr4:53,274,228-53,283,104	NR_033140 NR_033139	AI427809	expressed sequence AI427809	molecular_function (GO:0003674); cellular_component (GO:0005575); biological_process (GO:0008150)	5.59403	5.59403	19.1814	111.895	3.3851e-13
1.1	AI467606	chr7:134,234,950-134,237,563	NM_178901	AI467606	Expressed sequence AI467606	molecular_function (GO:0003674); cellular_component (GO:0005575); biological_process (GO:0008150); membrane (GO:0016020); integral to membrane (GO:0016021)	4.57715	4.57715	30.6913	144.056	6.0199e-07
1.1	AI504432	chr3:106,842,422-106,857,240	NR_033498	AI504432	Expressed sequence AI504432	molecular_function (GO:0003674); cellular_component (GO:0005575); biological_process (GO:0008150)	6.75728	6.75728	51.483	353.642	1.27692e-40
1.1	AI607873	chr1:175,653,559-175,671,940	NM_001204910	AI607873	Expressed sequence AI607873	molecular_function (GO:0003674); cellular_component (GO:0005575); biological_process (GO:0008150)	6.10868	6.10868	209.51	1284.94	1.96338e-98
1.1	AI836003	chr15:97,998,237-98,000,565	NM_177716	AI836003	Expressed sequence AI836003	molecular_function (GO:0003674); cellular_component (GO:0005575); biological_process (GO:0008150)	6.21597	6.21597	6.44673	45.2886	9.18463e-07
1.1	AIF1	chr17:35,307,937-35,312,946	NM_019467	Aif1	Allograft inflammatory factor 1	ruffle (GO:0001726); phagocytic cup (GO:0001891); positive regulation of protein phosphorylation (GO:0001934); actin binding (GO:0003779); calcium ion binding (GO:0005509); protein binding (GO:0005515); cytoplasm (GO:0005737); cytosol (GO:0005829); cytoskeleton (GO:0005856); actin filament (GO:0005884); plasma membrane (GO:0005886); negative regulation of gene expression (GO:0010629); positive re…	7.52838	7.52838	126.921	962.04	1.10641e-58
1.1	AIM1	chr10:43,670,113-43,724,652	NM_172393	Aim1	Absent in melanoma 1	molecular_function (GO:0003674); cellular_component (GO:0005575); biological_process (GO:0008150)	7.25787	7.25787	47.582	351.602	1.38798e-42
1.1	AK1	chr2:32,477,278-32,490,578	NM_021515 NM_001198790 NM_001198791 NM_001198792	Ak1	Adenylate kinase 1	nucleotide binding (GO:0000166); adenylate kinase activity (GO:0004017); ATP binding (GO:0005524); cytoplasm (GO:0005737); mitochondrion (GO:0005739); plasma membrane (GO:0005886); nucleobase-containing compound metabolic process (GO:0006139); cell cycle arrest (GO:0007050); kinase activity (GO:0016301); phosphorylation (GO:0016310); transferase activity (GO:0016740); nucleotide kinase activity (…	4.28213	4.28213	88.2978	381.385	1.74659e-30
1.1	AKAP13	chr7:82,600,420-82,899,495	NM_029332	Akap13	A kinase (PRKA) anchor protein 13	regulation of cardiac muscle hypertrophy (GO:0010611); kinase activity (GO:0016301); phosphorylation (GO:0016310); Rho GTPase binding (GO:0017048); protein complex scaffold (GO:0032947); regulation of protein kinase activity (GO:0045859); metal ion binding (GO:0046872); perinuclear region of cytoplasm (GO:0048471); protein kinase A binding (GO:0051018); nuclear export (GO:0051168)	2.27071	2.27071	982.298	2231.79	6.22059e-35
1.1	AKAP2	chr4:57,858,120-57,909,856	NM_001035532 NM_009649 NM_001035533	Akap2	A kinase (PRKA) anchor protein 2	actin filament organization (GO:0007015); transmembrane receptor protein serine/threonine kinase signaling pathway (GO:0007178); protein localization (GO:0008104); kinase activity (GO:0016301); protein domain specific binding (GO:0019904); protein complex (GO:0043234); protein kinase A binding (GO:0051018); protein heterooligomerization (GO:0051291)	2.18318	2.18318	287.992	629.921	5.37179e-16
1.1	AKAP6	chr12:53,800,370-54,252,002	NM_198111	Akap6	A kinase (PRKA) anchor protein 6	nucleus (GO:0005634); nuclear envelope (GO:0005635); nuclear outer membrane (GO:0005640); cytoplasm (GO:0005737); biological_process (GO:0008150); regulation of protein kinase A signaling (GO:0010738); kinase activity (GO:0016301); phosphorylation (GO:0016310); sarcoplasmic reticulum (GO:0016529); enzyme binding (GO:0019899); nuclear membrane (GO:0031965); positive regulation of protein phosphata…	3.12029	3.12029	34.2066	108.855	1.80623e-07
1.1	AKNA	chr4:63,028,162-63,064,479	NM_001045514	Akna	AT-hook transcription factor	molecular_function (GO:0003674); DNA binding (GO:0003677); cellular_component (GO:0005575); nucleus (GO:0005634); biological_process (GO:0008150)	3.0537	3.0537	209.742	642.543	1.51798e-29
1.1	AKR1B7	chr6:34,362,362-34,373,137	NM_009731	Akr1b7	Aldo-keto reductase family 1, member B7	alditol:NADP+ 1-oxidoreductase activity (GO:0004032); oxidoreductase activity (GO:0016491); cellular lipid metabolic process (GO:0044255)	6.59639	6.59639	8.60696	62.3713	2.51626e-06
1.1	ALAS1	chr9:106,135,786-106,150,285	NM_020559	Alas1	Aminolevulinic acid synthase 1	catalytic activity (GO:0003824); 5-aminolevulinate synthase activity (GO:0003870); mitochondrion (GO:0005739); heme biosynthetic process (GO:0006783); biological_process (GO:0008150); metabolic process (GO:0008152); transaminase activity (GO:0008483); biosynthetic process (GO:0009058); transferase activity (GO:0016740); transferase activity, transferring nitrogenous groups (GO:0016769); pyridoxal…	4.91752	4.91752	193.787	956.868	8.7119e-15
1.1	ALCAM	chr16:52,249,109-52,453,110	NM_009655	Alcam	Activated leukocyte cell adhesion molecule	protein binding (GO:0005515); cell adhesion (GO:0007155); axon guidance (GO:0007411); motor neuron axon guidance (GO:0008045); external side of plasma membrane (GO:0009897); membrane (GO:0016020); integral to membrane (GO:0016021); axon (GO:0030424); neuronal cell body (GO:0043025)	2.27662	2.27662	184.601	421.544	1.13724e-11
1.1	ALDH1A1	chr19:20,676,472-20,717,952	NM_013467	Aldh1a1	Aldehyde dehydrogenase family 1, subfamily A1	retinal dehydrogenase activity (GO:0001758); optic cup morphogenesis involved in camera-type eye development (GO:0002072); 3-chloroallyl aldehyde dehydrogenase activity (GO:0004028); aldehyde dehydrogenase (NAD) activity (GO:0004029); soluble fraction (GO:0005625); cytoplasm (GO:0005737); response to oxidative stress (GO:0006979); metabolic process (GO:0008152); oxidoreductase activity (GO:001649…	2.52397	2.52397	28.4347	73.2921	0.000305174
1.1	ALDH1B1	chr4:45,811,894-45,817,480	NM_028270	Aldh1b1	Aldehyde dehydrogenase 1 family, member B1	molecular_function (GO:0003674); 3-chloroallyl aldehyde dehydrogenase activity (GO:0004028); aldehyde dehydrogenase (NAD) activity (GO:0004029); cellular_component (GO:0005575); extracellular space (GO:0005615); mitochondrion (GO:0005739); carbohydrate metabolic process (GO:0005975); biological_process (GO:0008150); metabolic process (GO:0008152); oxidoreductase activity (GO:0016491); oxidation-r…	10.0762	10.0762	13.0238	140.307	8.51235e-23
1.1	ALDH1L1	chr6:90,500,842-90,549,165	NM_027406	Aldh1l1	Aldehyde dehydrogenase 1 family, member L1	ACP phosphopantetheine attachment site binding involved in fatty acid biosynthetic process (GO:0000036); catalytic activity (GO:0003824); aldehyde dehydrogenase [NAD(P)+] activity (GO:0004030); cytoplasm (GO:0005737); mitochondrion (GO:0005739); one-carbon metabolic process (GO:0006730); transport (GO:0006810); biological_process (GO:0008150); metabolic process (GO:0008152); methyltransferase act…	5.88973	5.88973	18.8922	116.159	0.000135902
1.1	ALDH3B1	chr19:3,913,491-3,929,716	NM_026316	Aldh3b1	Aldehyde dehydrogenase 3 family, member B1	molecular_function (GO:0003674); aldehyde dehydrogenase (NAD) activity (GO:0004029); aldehyde dehydrogenase [NAD(P)+] activity (GO:0004030); cellular_component (GO:0005575); cellular aldehyde metabolic process (GO:0006081); biological_process (GO:0008150); metabolic process (GO:0008152); oxidoreductase activity (GO:0016491); oxidation-reduction process (GO:0055114)	3.91006	3.91006	58.61	232.079	6.60221e-18
1.1	ALOX5AP	chr5:150,076,634-150,099,623	NM_009663	Alox5ap	Arachidonate 5-lipoxygenase activating protein	leukotriene production involved in inflammatory response (GO:0002540); arachidonate 5-lipoxygenase activity (GO:0004051); protein binding (GO:0005515); extracellular space (GO:0005615); nucleus (GO:0005634); nuclear envelope (GO:0005635); endoplasmic reticulum (GO:0005783); leukotriene metabolic process (GO:0006691); enzyme activator activity (GO:0008047); membrane (GO:0016020); integral to membr…	4.86063	4.86063	108.352	530.521	3.13299e-43
1.1	ALPK1	chr3:127,373,228-127,483,445	NM_027808	Alpk1	Alpha-kinase 1	molecular_function (GO:0003674); protein serine/threonine kinase activity (GO:0004674); ATP binding (GO:0005524); cellular_component (GO:0005575); protein phosphorylation (GO:0006468); biological_process (GO:0008150); kinase activity (GO:0016301); transferase activity (GO:0016740)	5.10107	5.10107	44.2311	229.727	7.85924e-21
1.1	ALS2CL	chr9:110,782,678-110,803,034	NM_001146060 NM_146228 NM_001146059	Als2cl	ALS2 C-terminal like	Rho guanyl-nucleotide exchange factor activity (GO:0005089); GTPase activator activity (GO:0005096); protein binding (GO:0005515); intracellular (GO:0005622); cytoplasm (GO:0005737); endosome organization (GO:0007032); protein localization (GO:0008104); cytoplasmic membrane-bounded vesicle (GO:0016023); Rab guanyl-nucleotide exchange factor activity (GO:0017112); Rab GTPase binding (GO:0017137); …	3.96333	3.96333	58.2868	233.973	2.12395e-18
1.1	AMDHD2	chr17:24,292,800-24,300,700	NM_172935	Amdhd2	Amidohydrolase domain containing 2	molecular_function (GO:0003674); cellular_component (GO:0005575); carbohydrate metabolic process (GO:0005975); N-acetylglucosamine metabolic process (GO:0006044); biological_process (GO:0008150); N-acetylglucosamine-6-phosphate deacetylase activity (GO:0008448); hydrolase activity (GO:0016787); hydrolase activity, acting on carbon-nitrogen (but not peptide) bonds (GO:0016810)	2.96465	2.96465	64.5747	193.406	1.29125e-07
1.1	AMICA1	chr9:44,887,266-44,916,614	NM_001005421	Amica1	Adhesion molecule, interacts with CXADR antigen 1	molecular_function (GO:0003674); protein binding (GO:0005515); cellular_component (GO:0005575); plasma membrane (GO:0005886); cell adhesion (GO:0007155); biological_process (GO:0008150); membrane (GO:0016020); integral to membrane (GO:0016021); cell junction (GO:0030054)	6.37463	6.37463	35.7205	233.08	3.55331e-27
1.1	AMPD3	chr7:117,916,118-117,955,909	NM_009667	Ampd3	Adenosine monophosphate deaminase 3	AMP deaminase activity (GO:0003876); purine nucleobase metabolic process (GO:0006144); nucleotide metabolic process (GO:0009117); purine ribonucleoside monophosphate biosynthetic process (GO:0009168); hydrolase activity (GO:0016787); hydrolase activity, acting on carbon-nitrogen (but not peptide) bonds, in cyclic amidines (GO:0016814); deaminase activity (GO:0019239)	2.46985	2.46985	180.082	446.247	3.81177e-05
1.1	AMZ1	chr5:141,200,081-141,229,266	NM_173405	Amz1	Archaelysin family metallopeptidase 1	molecular_function (GO:0003674); cellular_component (GO:0005575); proteolysis (GO:0006508); biological_process (GO:0008150); peptidase activity (GO:0008233); metallopeptidase activity (GO:0008237); hydrolase activity (GO:0016787); metal ion binding (GO:0046872)	3.45223	3.45223	59.3187	207.234	2.0896e-14
1.1	ANG	chr14:51,710,752-51,721,684	NM_007447 NM_001161731	Ang	angiogenin, ribonuclease, RNase A family, 5	angiogenesis (GO:0001525); nucleic acid binding (GO:0003676); RNA binding (GO:0003723); nuclease activity (GO:0004518); endonuclease activity (GO:0004519); pancreatic ribonuclease activity (GO:0004522); ribonuclease activity (GO:0004540); extracellular region (GO:0005576); multicellular organismal development (GO:0007275); central nervous system development (GO:0007417); hydrolase activity (GO:00…	3.89926	3.89926	17.2479	70.1533	1.402e-06
1.1	ANGPT1	chr15:42,256,271-42,508,341	NM_009640	Angpt1	Angiopoietin 1	angiogenesis (GO:0001525); ovarian follicle development (GO:0001541); in utero embryonic development (GO:0001701); receptor binding (GO:0005102); vascular endothelial growth factor receptor binding (GO:0005172); extracellular region (GO:0005576); extracellular space (GO:0005615); signal transduction (GO:0007165); transmembrane receptor protein tyrosine kinase signaling pathway (GO:0007169); multi…	2.74802	2.74802	22.1807	62.7011	0.000332751
1.1	ANGPT4	chr2:151,737,068-151,770,390	NM_009641	Angpt4	Angiopoietin 4	receptor binding (GO:0005102); vascular endothelial growth factor receptor binding (GO:0005172); extracellular region (GO:0005576); extracellular space (GO:0005615); signal transduction (GO:0007165); transmembrane receptor protein tyrosine kinase signaling pathway (GO:0007169); endoderm development (GO:0007492)	3.88076	3.88076	7.89821	33.5318	0.000863234
1.1	ANGPTL2	chr2:33,071,481-33,103,234	NM_011923	Angptl2	Angiopoietin-like 2	receptor binding (GO:0005102); extracellular region (GO:0005576); extracellular space (GO:0005615); signal transduction (GO:0007165)	2.38259	2.38259	522.212	1245.6	1.9082e-18
1.1	ANGPTL4	chr17:33,911,845-33,918,520	NM_020581	Angptl4	Angiopoietin-like 4	molecular_function (GO:0003674); enzyme inhibitor activity (GO:0004857); receptor binding (GO:0005102); extracellular region (GO:0005576); proteinaceous extracellular matrix (GO:0005578); extracellular space (GO:0005615); signal transduction (GO:0007165); cellular response to starvation (GO:0009267); negative regulation of apoptotic process (GO:0043066); positive regulation of lipid metabolic pro…	3.75337	3.75337	79.3961	300.756	1.78045e-19
1.1	ANK1	chr8:24,085,354-24,260,968	NM_001110783 NM_031158	Ank1	Ankyrin 1, erythroid	protein binding (GO:0005515); nucleus (GO:0005634); cytoplasm (GO:0005737); cytoskeleton (GO:0005856); plasma membrane (GO:0005886); porphyrin-containing compound biosynthetic process (GO:0006779); signal transduction (GO:0007165); monovalent inorganic cation transport (GO:0015672); membrane (GO:0016020); sarcoplasmic reticulum (GO:0016529); synaptosome (GO:0019717); Z disc (GO:0030018); axolemma…	5.09984	5.09984	6.35033	36.4855	5.5233e-05
1.1	ANPEP	chr7:86,966,689-86,987,238	NM_008486	Anpep	Alanyl (membrane) aminopeptidase	angiogenesis (GO:0001525); aminopeptidase activity (GO:0004177); membrane alanyl aminopeptidase activity (GO:0004179); soluble fraction (GO:0005625); proteolysis (GO:0006508); cellular aromatic compound metabolic process (GO:0006725); multicellular organismal development (GO:0007275); peptidase activity (GO:0008233); metallopeptidase activity (GO:0008237); zinc ion binding (GO:0008270); vesicle m…	10.2171	10.2171	223.537	2293.11	2.43106e-164
1.1	ANTXR1	chr6:87,083,847-87,285,769	NM_054041	Antxr1	Anthrax toxin receptor 1	molecular_function (GO:0003674); receptor activity (GO:0004872); extracellular space (GO:0005615); plasma membrane (GO:0005886); signal transduction (GO:0007165); biological_process (GO:0008150); membrane (GO:0016020); integral to membrane (GO:0016021); cell projection (GO:0042995); metal ion binding (GO:0046872)	3.94727	3.94727	351.751	1391.4	9.94143e-28
1.1	ANTXR2	chr5:98,313,707-98,459,981	NM_133738	Antxr2	Anthrax toxin receptor 2	molecular_function (GO:0003674); receptor activity (GO:0004872); cellular_component (GO:0005575); signal transduction (GO:0007165); biological_process (GO:0008150); membrane (GO:0016020); integral to membrane (GO:0016021); metal ion binding (GO:0046872)	2.5038	2.5038	166.061	417.286	6.33559e-16
1.1	ANXA1	chr19:20,447,924-20,465,161	NM_010730	Anxa1	Annexin A1	negative regulation of acute inflammatory response (GO:0002674); single-stranded DNA binding (GO:0003697); single-stranded RNA binding (GO:0003727); phospholipase inhibitor activity (GO:0004859); calcium ion binding (GO:0005509); protein binding (GO:0005515); phospholipid binding (GO:0005543); calcium-dependent phospholipid binding (GO:0005544); extracellular space (GO:0005615); nucleus (GO:00056…	2.45654	2.45654	1368.7	3363.72	5.80322e-48
1.1	ANXA11	chr14:26,661,641-26,706,290	NM_013469	Anxa11	Annexin A11	calcium ion binding (GO:0005509); calcium-dependent phospholipid binding (GO:0005544); nucleus (GO:0005634); cytoplasm (GO:0005737); cytoskeleton (GO:0005856); cell cycle (GO:0007049); phosphatidylethanolamine binding (GO:0008429); cell division (GO:0051301)	4.34893	4.34893	99.8417	437.554	1.18716e-33
1.1	ANXA3	chr5:97,222,404-97,274,987	NM_013470	Anxa3	Annexin A3	phospholipase inhibitor activity (GO:0004859); calcium ion binding (GO:0005509); calcium-dependent phospholipid binding (GO:0005544); phospholipase A2 inhibitor activity (GO:0019834); axon (GO:0030424); dendrite (GO:0030425); neuronal cell body (GO:0043025); regulation of catalytic activity (GO:0050790); positive regulation of DNA metabolic process (GO:0051054)	4.1912	4.1912	117.538	495.814	4.43262e-36
1.1	ANXA4	chr6:86,686,834-86,743,578	NM_013471	Anxa4	Annexin A4	kidney development (GO:0001822); calcium ion binding (GO:0005509); calcium-dependent phospholipid binding (GO:0005544); apical plasma membrane (GO:0016324)	3.59107	3.59107	586.758	2109.68	4.76163e-74
1.1	ANXA5	chr3:36,347,846-36,374,809	NM_009673	Anxa5	Annexin A5	calcium ion binding (GO:0005509); protein binding (GO:0005515); calcium-dependent phospholipid binding (GO:0005544); cytoplasm (GO:0005737); plasma membrane (GO:0005886); blood coagulation (GO:0007596); response to organic substance (GO:0010033); intercalated disc (GO:0014704); receptor tyrosine kinase binding (GO:0030971); sarcolemma (GO:0042383); cell projection (GO:0042995); positive regulatio…	2.11441	2.11441	1255.03	2654.77	8.76444e-32
1.1	AOAH	chr13:20,885,988-21,116,121	NM_012054	Aoah	Acyloxyacyl hydrolase	lipid metabolic process (GO:0006629); xenobiotic metabolic process (GO:0006805); lipopolysaccharide metabolic process (GO:0008653); hydrolase activity (GO:0016787); hydrolase activity, acting on ester bonds (GO:0016788); acyloxyacyl hydrolase activity (GO:0050528); negative regulation of inflammatory response (GO:0050728)	7.36696	7.36696	55.3499	414.127	3.77208e-49
1.1	AOC3	chr11:101,191,920-101,200,744	NM_009675	Aoc3	Amine oxidase, copper containing 3	leukocyte migration involved in inflammatory response (GO:0002523); positive regulation of acute inflammatory response (GO:0002675); positive regulation of leukocyte migration (GO:0002687); copper ion binding (GO:0005507); protein binding (GO:0005515); extracellular space (GO:0005615); microsome (GO:0005792); response to stress (GO:0006950); cell adhesion (GO:0007155); primary amine oxidase activ…	3.52053	3.52053	78.5965	279.222	3.17221e-08
1.1	AOX1	chr1:58,086,813-58,163,254	NM_009676	Aox1	Aldehyde oxidase 1	catalytic activity (GO:0003824); aldehyde oxidase activity (GO:0004031); electron transporter activity (GO:0005489); iron ion binding (GO:0005506); cytoplasm (GO:0005737); electron transport (GO:0006118); electron carrier activity (GO:0009055); oxidoreductase activity (GO:0016491); molybdenum ion binding (GO:0030151); metal ion binding (GO:0046872); flavin adenine dinucleotide binding (GO:0050660…	2.00104	2.00104	49.7423	100.538	0.000790876
1.1	AP1G2	chr14:55,717,687-55,725,430	NM_007455	Ap1g2	Adaptor protein complex AP-1, gamma 2 subunit	binding (GO:0005488); protein binding (GO:0005515); endosome (GO:0005768); Golgi apparatus (GO:0005794); trans-Golgi network (GO:0005802); coated pit (GO:0005905); protein complex assembly (GO:0006461); transport (GO:0006810); intracellular protein transport (GO:0006886); endocytosis (GO:0006897); protein transporter activity (GO:0008565); protein transport (GO:0015031); membrane (GO:0016020); ve…	2.02257	2.02257	128.31	260.539	2.03539e-07
1.1	APBA1	chr19:23,833,366-24,024,087	NM_177034	Apba1	Amyloid beta (A4) precursor protein binding, family A, member 1	in utero embryonic development (GO:0001701); protein binding (GO:0005515); phosphatidylinositol-4,5-bisphosphate binding (GO:0005546); plasma membrane (GO:0005886); intracellular protein transport (GO:0006886); synaptic transmission (GO:0007268); locomotory behavior (GO:0007626); regulation of gene expression (GO:0010468); glutamate secretion (GO:0014047); gamma-aminobutyric acid secretion (GO:00…	4.78713	4.78713	27.6919	136.352	5.54274e-14
1.1	APH1C	chr9:66,662,801-66,682,513	NM_026674	Aph1c	Anterior pharynx defective 1c homolog (C. elegans)	metanephros development (GO:0001656); endopeptidase activity (GO:0004175); protein binding (GO:0005515); Notch signaling pathway (GO:0007219); peptidase activity (GO:0008233); membrane (GO:0016020); integral to membrane (GO:0016021); protein processing (GO:0016485); positive regulation of catalytic activity (GO:0043085)	8.83201	8.83201	17.2139	159.866	4.39548e-24
1.1	APOBEC1	chr6:122,527,810-122,552,462	NM_031159 NM_001134391	Apobec1	apolipoprotein B mRNA editing enzyme, catalytic polypeptide 1	cytidine deaminase activity (GO:0004126); mRNA processing (GO:0006397); zinc ion binding (GO:0008270); cytidine to uridine editing (GO:0016554); hydrolase activity (GO:0016787); hydrolase activity, acting on carbon-nitrogen (but not peptide) bonds, in cyclic amidines (GO:0016814); lipoprotein metabolic process (GO:0042157)	8.37382	8.37382	137.524	1158.98	2.7284e-107
1.1	APOBR	chr7:133,728,522-133,732,606	NM_138310	Apobr			6.50234	6.50234	72.8246	479.033	4.75027e-36
1.1	APOC1	chr7:20,274,830-20,278,007	NM_007469 NM_001110009	Apoc1	Apolipoprotein C-I	lipid transporter activity (GO:0005319); extracellular region (GO:0005576); extracellular space (GO:0005615); triglyceride metabolic process (GO:0006641); transport (GO:0006810); lipid transport (GO:0006869); cholesterol metabolic process (GO:0008203); regulation of lipid transport (GO:0032368); very-low-density lipoprotein particle (GO:0034361); high-density lipoprotein particle (GO:0034364); li…	10.1001	10.1001	6.86629	78.4502	1.11793e-06
1.1	APOC2	chr7:20,256,928-20,262,213	NM_009695	Apoc2	Apolipoprotein C-II	molecular_function (GO:0003674); lipid transporter activity (GO:0005319); cellular_component (GO:0005575); extracellular region (GO:0005576); lipid metabolic process (GO:0006629); transport (GO:0006810); lipid transport (GO:0006869); enzyme activator activity (GO:0008047); biological_process (GO:0008150); lipid catabolic process (GO:0016042); very-low-density lipoprotein particle (GO:0034361); ch…	5.15206	5.15206	9.44609	52.8189	1.5578e-06
1.1	APOD	chr16:31,296,278-31,314,682	NM_007470	Apod	Apolipoprotein D	transporter activity (GO:0005215); binding (GO:0005488); retinoid binding (GO:0005501); extracellular region (GO:0005576); extracellular space (GO:0005615); intracellular (GO:0005622); endoplasmic reticulum (GO:0005783); transport (GO:0006810); lipid binding (GO:0008289); cytosolic ribosome (GO:0022626); dendrite (GO:0030425); neuronal cell body (GO:0043025)	6.8384	6.8384	129.921	894.288	4.88818e-83
1.1	APOE	chr7:20,281,593-20,284,515	NM_009696	Apoe	Apolipoprotein E	response to dietary excess (GO:0002021); lipid transporter activity (GO:0005319); phospholipid binding (GO:0005543); extracellular region (GO:0005576); extracellular space (GO:0005615); cytoplasm (GO:0005737); early endosome (GO:0005769); late endosome (GO:0005770); Golgi apparatus (GO:0005794); microtubule (GO:0005874); lipid metabolic process (GO:0006629); cholesterol catabolic process (GO:0006…	7.15054	7.15054	3596.15	25720.6	8.36326e-17
1.1	APOL10B	chr15:77,414,588-77,426,555	NM_177820	Apol10b	Apolipoprotein L 10b	molecular_function (GO:0003674); cellular_component (GO:0005575); biological_process (GO:0008150)	2.89724	2.89724	86.9143	253.709	9.15814e-14
1.1	APOL6	chr15:76,875,505-76,887,538	NM_001163621 NM_028010	Apol6	Apolipoprotein L 6	molecular_function (GO:0003674); sequence-specific DNA binding transcription factor activity (GO:0003700); cellular_component (GO:0005575); regulation of transcription, DNA-dependent (GO:0006355); biological_process (GO:0008150)	2.6696	2.6696	501.953	1341.68	2.53096e-38
1.1	APOL7C	chr15:77,355,297-77,363,745	NM_175391	Apol7c	Apolipoprotein L 7c	molecular_function (GO:0003674); cellular_component (GO:0005575); biological_process (GO:0008150)	11.9777	11.9777	9.44609	124.121	1.14982e-09
1.1	ARAP1	chr7:108,496,583-108,561,100	NM_001040111 NM_198096 NM_001040112 NM_027180	Arap1	ArfGAP with RhoGAP domain, ankyrin repeat and PH domain 1	GTPase activator activity (GO:0005096); protein binding (GO:0005515); intracellular (GO:0005622); cytoplasm (GO:0005737); Golgi apparatus (GO:0005794); plasma membrane (GO:0005886); signal transduction (GO:0007165); ARF GTPase activator activity (GO:0008060); zinc ion binding (GO:0008270); membrane (GO:0016020); regulation of ARF GTPase activity (GO:0032312); metal ion binding (GO:0046872)	4.26117	4.26117	293.169	1252.51	1.94e-62
1.1	ARG1	chr10:24,635,013-24,647,276	NM_007482	Arg1	Arginase, liver, Arginase 1, liver	urea cycle (GO:0000050); arginase activity (GO:0004053); extracellular space (GO:0005615); cytoplasm (GO:0005737); arginine metabolic process (GO:0006525); hydrolase activity (GO:0016787); hydrolase activity, acting on carbon-nitrogen (but not peptide) bonds, in linear amidines (GO:0016813); metal ion binding (GO:0046872)	6.10199	6.10199	697.339	4260.25	2.52264e-22
1.1	ARG2	chr12:80,231,775-80,257,288	NM_009705	Arg2	Arginase type II	urea cycle (GO:0000050); ureteric bud development (GO:0001657); catalytic activity (GO:0003824); arginase activity (GO:0004053); protein binding (GO:0005515); mitochondrion (GO:0005739); arginine metabolic process (GO:0006525); arginine catabolic process (GO:0006527); striated muscle contraction (GO:0006941); hydrolase activity (GO:0016787); hydrolase activity, acting on carbon-nitrogen (but not …	8.5122	8.5122	2.44942	28.3622	1.6846e-05
1.1	ARHGAP17	chr7:130,422,663-130,513,429	NM_144529 NM_001122641 NM_001122643 NM_001122640 NM_001122642	Arhgap17	Rho GTPase activating protein 17	molecular_function (GO:0003674); GTPase activator activity (GO:0005096); protein binding (GO:0005515); intracellular (GO:0005622); insoluble fraction (GO:0005626); cytoplasm (GO:0005737); tight junction (GO:0005923); actin filament organization (GO:0007015); signal transduction (GO:0007165); membrane (GO:0016020); SH3 domain binding (GO:0017124); calcium ion-dependent exocytosis (GO:0017156); cel…	2.05823	2.05823	284.25	586.111	1.25459e-13
1.1	ARHGAP22	chr14:34,030,009-34,183,122	NM_153800	Arhgap22	Rho GTPase activating protein 22	angiogenesis (GO:0001525); molecular_function (GO:0003674); GTPase activator activity (GO:0005096); cellular_component (GO:0005575); intracellular (GO:0005622); nucleus (GO:0005634); cytoplasm (GO:0005737); signal transduction (GO:0007165); multicellular organismal development (GO:0007275); biological_process (GO:0008150); cell differentiation (GO:0030154); regulation of catalytic activity (GO:00…	3.28227	3.28227	41.1013	137.188	5.93335e-10
1.1	ARHGAP24	chr5:102,910,410-103,326,956	NM_146161 NM_029270	Arhgap24	Rho GTPase activating protein 24	angiogenesis (GO:0001525); molecular_function (GO:0003674); GTPase activator activity (GO:0005096); cellular_component (GO:0005575); intracellular (GO:0005622); cytoplasm (GO:0005737); cytoskeleton (GO:0005856); signal transduction (GO:0007165); multicellular organismal development (GO:0007275); biological_process (GO:0008150); cell junction (GO:0030054); cell differentiation (GO:0030154); cell p…	2.71213	2.71213	41.8441	115.199	1.2545e-06
1.1	ARHGAP25	chr6:87,409,379-87,483,229	NM_001037727 NM_175476	Arhgap25	Rho GTPase activating protein 25	molecular_function (GO:0003674); GTPase activator activity (GO:0005096); cellular_component (GO:0005575); intracellular (GO:0005622); signal transduction (GO:0007165); biological_process (GO:0008150); regulation of catalytic activity (GO:0050790)	5.67928	5.67928	89.1369	510.913	4.57514e-37
1.1	ARHGAP26	chr18:39,152,799-39,535,939	NM_175164	Arhgap26	Rho GTPase activating protein 26	molecular_function (GO:0003674); GTPase activator activity (GO:0005096); cellular_component (GO:0005575); intracellular (GO:0005622); cytoplasm (GO:0005737); cytoskeleton (GO:0005856); signal transduction (GO:0007165); cytoskeletal adaptor activity (GO:0008093); biological_process (GO:0008150); SH3 domain binding (GO:0017124); cell junction (GO:0030054); filopodium assembly (GO:0046847)	2.16844	2.16844	83.6881	182.641	1.05041e-06
1.1	ARHGAP27	chr11:103,192,798-103,225,006	NM_133715 NM_183288 NM_001205236	Arhgap27	Rho GTPase activating protein 27	GTPase activator activity (GO:0005096); protein binding (GO:0005515); intracellular (GO:0005622); cytoplasm (GO:0005737); endosome (GO:0005768); endocytosis (GO:0006897); receptor-mediated endocytosis (GO:0006898); signal transduction (GO:0007165); membrane (GO:0016020); SH3 domain binding (GO:0017124); Rac GTPase activator activity (GO:0030675); positive regulation of Cdc42 GTPase activity (GO:0…	4.04539	4.04539	64.8639	265.446	7.13196e-21
1.1	ARHGAP29	chr3:121,656,244-121,719,071	NM_172525	Arhgap29	Rho GTPase activating protein 29	molecular_function (GO:0003674); GTPase activator activity (GO:0005096); cellular_component (GO:0005575); intracellular (GO:0005622); signal transduction (GO:0007165); biological_process (GO:0008150); diacylglycerol binding (GO:0019992); metal ion binding (GO:0046872); regulation of catalytic activity (GO:0050790)	2.43755	2.43755	122.249	299.426	5.53513e-12
1.1	ARHGAP30	chr1:173,319,091-173,340,370	NM_001005508	Arhgap30	Rho GTPase activating protein 30	molecular_function (GO:0003674); GTPase activator activity (GO:0005096); cellular_component (GO:0005575); intracellular (GO:0005622); signal transduction (GO:0007165); biological_process (GO:0008150); regulation of catalytic activity (GO:0050790)	2.54458	2.54458	743.259	1892.83	8.49802e-41
1.1	ARHGAP4	chrX:71,139,691-71,156,637	NM_138630 NM_001162423 NM_001162424	Arhgap4	Rho GTPase activating protein 4	GTPase activator activity (GO:0005096); Rho GTPase activator activity (GO:0005100); cytoplasm (GO:0005737); Golgi apparatus (GO:0005794); microtubule (GO:0005874); negative regulation of fibroblast migration (GO:0010764); growth cone (GO:0030426); negative regulation of axon extension (GO:0030517)	3.58359	3.58359	99.7113	359.908	2.08504e-15
1.1	ARHGAP42	chr9:8,994,953-9,239,013	NM_027823	Arhgap42	VRho GTPase activating protein 42	molecular_function (GO:0003674); GTPase activator activity (GO:0005096); cellular_component (GO:0005575); biological_process (GO:0008150); regulation of catalytic activity (GO:0050790)	2.59005	2.59005	33.0103	87.0885	0.000464607
1.1	ARHGAP9	chr10:126,760,783-126,766,999	NM_146011	Arhgap9	Rho GTPase activating protein 9	GTPase activator activity (GO:0005096); cellular_component (GO:0005575); biological_process (GO:0008150); regulation of catalytic activity (GO:0050790)	4.91733	4.91733	103.709	513.886	7.27915e-43
1.1	ARHGDIB	chr6:136,872,230-136,890,238	NM_007486	Arhgdib	Rho, GDP dissociation inhibitor (GDI) beta	Rho GDP-dissociation inhibitor activity (GO:0005094); GTPase activator activity (GO:0005096); protein binding (GO:0005515); cytoplasm (GO:0005737); regulation of catalytic activity (GO:0050790)	6.18637	6.18637	219.54	1363.34	7.27997e-38
1.1	ARHGEF3	chr14:28,051,225-28,217,090	NM_027871	Arhgef3	Rho guanine nucleotide exchange factor (GEF) 3	molecular_function (GO:0003674); guanyl-nucleotide exchange factor activity (GO:0005085); Rho guanyl-nucleotide exchange factor activity (GO:0005089); cellular_component (GO:0005575); intracellular (GO:0005622); cytoplasm (GO:0005737); biological_process (GO:0008150); regulation of Rho protein signal transduction (GO:0035023); regulation of catalytic activity (GO:0050790)	4.8233	4.8233	64.314	314.029	8.97002e-29
1.1	ARHGEF37	chr18:61,653,448-61,696,190	NM_177828	Arhgef37	Rho guanine nucleotide exchange factor (GEF) 37	molecular_function (GO:0003674); guanyl-nucleotide exchange factor activity (GO:0005085); Rho guanyl-nucleotide exchange factor activity (GO:0005089); protein binding (GO:0005515); cellular_component (GO:0005575); intracellular (GO:0005622); cytoplasm (GO:0005737); biological_process (GO:0008150); regulation of Rho protein signal transduction (GO:0035023); regulation of catalytic activity (GO:005…	13.9154	13.9154	1.54788	34.4547	1.51514e-07
1.1	ARHGEF5	chr6:43,215,643-43,239,319	NM_133674	Arhgef5	Rho guanine nucleotide exchange factor (GEF) 5	molecular_function (GO:0003674); cellular_component (GO:0005575); biological_process (GO:0008150)	2.68448	2.68448	33.6567	92.0353	1.60238e-05
1.1	ARHGEF6	chrX:54,484,662-54,591,906	NM_152801	Arhgef6	Rac/Cdc42 guanine nucleotide exchange factor (GEF) 6	molecular_function (GO:0003674); guanyl-nucleotide exchange factor activity (GO:0005085); Rho guanyl-nucleotide exchange factor activity (GO:0005089); cellular_component (GO:0005575); intracellular (GO:0005622); biological_process (GO:0008150); regulation of Rho protein signal transduction (GO:0035023); regulation of catalytic activity (GO:0050790)	2.57274	2.57274	230.403	594.341	6.8523e-22
1.1	ARID3A	chr10:79,389,817-79,417,757	NM_007880	Arid3a	AT rich interactive domain 3A (BRIGHT-like)	DNA binding (GO:0003677); intracellular (GO:0005622); nucleus (GO:0005634); regulation of transcription, DNA-dependent (GO:0006355)	2.06973	2.06973	104.933	218.253	4.33276e-07
1.1	ARID5B	chr10:67,558,341-67,741,474	NM_023598	Arid5b	AT rich interactive domain 5B (MRF1-like)	kidney development (GO:0001822); DNA binding (GO:0003677); intracellular (GO:0005622); nucleus (GO:0005634); nitrogen compound metabolic process (GO:0006807); post-embryonic development (GO:0009791); fibroblast migration (GO:0010761); multicellular organism growth (GO:0035264); platelet-derived growth factor receptor signaling pathway (GO:0048008); muscle organ morphogenesis (GO:0048644); skeleta…	2.05453	2.05453	212.509	437.661	2.08672e-11
1.1	ARL11	chr14:61,928,590-61,930,773	NM_177337	Arl11	ADP-ribosylation factor-like 11	nucleotide binding (GO:0000166); molecular_function (GO:0003674); GTP binding (GO:0005525); cellular_component (GO:0005575); intracellular (GO:0005622); Golgi apparatus (GO:0005794); transport (GO:0006810); small GTPase mediated signal transduction (GO:0007264); biological_process (GO:0008150); protein transport (GO:0015031)	7.46732	7.46732	27.2099	209.653	2.97386e-27
1.1	ARL4C	chr1:90,594,801-90,598,766	NM_177305	Arl4c	ADP-ribosylation factor-like 4C	nucleotide binding (GO:0000166); molecular_function (GO:0003674); GTPase activity (GO:0003924); transporter activity (GO:0005215); GTP binding (GO:0005525); cellular_component (GO:0005575); intracellular (GO:0005622); nucleus (GO:0005634); Golgi apparatus (GO:0005794); transport (GO:0006810); intracellular protein transport (GO:0006886); small GTPase mediated signal transduction (GO:0007264); bio…	6.12458	6.12458	173.471	1067.56	4.77114e-87
1.1	ARL5C	chr11:97,850,894-97,857,487	NM_207231	Arl5c	ADP-ribosylation factor-like 5C	nucleotide binding (GO:0000166); molecular_function (GO:0003674); GTP binding (GO:0005525); cellular_component (GO:0005575); intracellular (GO:0005622); small GTPase mediated signal transduction (GO:0007264); biological_process (GO:0008150)	7.93744	7.93744	26.178	214.724	1.87905e-16
1.1	ARMC7	chr11:115,336,991-115,351,780	NM_177778	Armc7	Armadillo repeat containing 7	molecular_function (GO:0003674); binding (GO:0005488); cellular_component (GO:0005575); biological_process (GO:0008150)	2.08553	2.08553	73.1477	153.637	2.53912e-05
1.1	ARNTL	chr7:120,350,979-120,457,640	NM_007489 NM_001243048	Arntl	Aryl hydrocarbon receptor nuclear translocator-like	protein import into nucleus, translocation (GO:0000060); DNA binding (GO:0003677); sequence-specific DNA binding transcription factor activity (GO:0003700); signal transducer activity (GO:0004871); receptor activity (GO:0004872); protein binding (GO:0005515); nucleus (GO:0005634); transcription factor complex (GO:0005667); regulation of transcription, DNA-dependent (GO:0006355); signal transducti…	2.03661	2.03661	57.0621	117.25	0.000268262
1.1	ARPC2	chr1:74,283,124-74,314,787	NM_029711	Arpc2	Actin related protein 2/3 complex, subunit 2	actin binding (GO:0003779); protein binding (GO:0005515); cytoplasm (GO:0005737); cytoskeleton (GO:0005856); Arp2/3 protein complex (GO:0005885); focal adhesion (GO:0005925); regulation of actin filament polymerization (GO:0030833); positive regulation of actin filament polymerization (GO:0030838); cell leading edge (GO:0031252); cell projection (GO:0042995)	2.07532	2.07532	1433.54	2976.12	8.93354e-32
1.1	ARRB2	chr11:70,246,155-70,254,176	NM_145429	Arrb2	Arrestin, beta 2	regulation of protein phosphorylation (GO:0001932); protein binding (GO:0005515); intracellular (GO:0005622); nucleus (GO:0005634); cytoplasm (GO:0005737); plasma membrane (GO:0005886); coated pit (GO:0005905); transport (GO:0006810); endocytosis (GO:0006897); signal transduction (GO:0007165); G-protein coupled receptor signaling pathway (GO:0007186); sensory perception (GO:0007600); adult walkin…	2.9763	2.9763	431.186	1285.32	2.74195e-31
1.1	ARRDC1	chr2:24,780,872-24,790,801	NR_027876 NM_001162485 NM_178408	Arrdc1	Arrestin domain containing 1	molecular_function (GO:0003674); cellular_component (GO:0005575); biological_process (GO:0008150)	2.62962	2.62962	110.161	291.311	5.56177e-13
1.1	ARRDC4	chr7:75,881,880-75,894,124	NM_025549 NM_001042592	Arrdc4	Arrestin domain containing 4	molecular_function (GO:0003674); cellular_component (GO:0005575); biological_process (GO:0008150)	4.60059	4.60059	61.0254	284.354	3.31767e-25
1.1	ARSG	chr11:109,334,688-109,434,643	NM_028710 NM_001166177	Arsg	Arylsulfatase G	molecular_function (GO:0003674); catalytic activity (GO:0003824); cellular_component (GO:0005575); lysosome (GO:0005764); endoplasmic reticulum (GO:0005783); biological_process (GO:0008150); metabolic process (GO:0008152); sulfuric ester hydrolase activity (GO:0008484); hydrolase activity (GO:0016787); metal ion binding (GO:0046872)	3.90338	3.90338	9.02652	38.1373	0.000374335
1.1	ARSI	chr18:61,071,894-61,077,422	NM_001038499	Arsi	Arylsulfatase i	molecular_function (GO:0003674); catalytic activity (GO:0003824); cellular_component (GO:0005575); extracellular region (GO:0005576); endoplasmic reticulum (GO:0005783); biological_process (GO:0008150); metabolic process (GO:0008152); sulfuric ester hydrolase activity (GO:0008484); hydrolase activity (GO:0016787); metal ion binding (GO:0046872)	4.33309	4.33309	12.3151	56.6954	5.4128e-06
1.1	ARSK	chr13:76,197,870-76,236,108	NM_029847	Arsk	Arylsulfatase K	molecular_function (GO:0003674); catalytic activity (GO:0003824); cellular_component (GO:0005575); extracellular region (GO:0005576); endoplasmic reticulum (GO:0005783); biological_process (GO:0008150); metabolic process (GO:0008152); sulfuric ester hydrolase activity (GO:0008484); integral to membrane (GO:0016021); hydrolase activity (GO:0016787); metal ion binding (GO:0046872)	2.2813	2.2813	57.6405	132.776	9.89373e-06
1.1	ART3	chr5:92,760,867-92,843,653	NM_181728	Art3	ADP-ribosyltransferase 3	molecular_function (GO:0003674); NAD(P)+-protein-arginine ADP-ribosyltransferase activity (GO:0003956); cellular_component (GO:0005575); extracellular space (GO:0005615); plasma membrane (GO:0005886); protein ADP-ribosylation (GO:0006471); biological_process (GO:0008150); membrane (GO:0016020); transferase activity (GO:0016740); transferase activity, transferring glycosyl groups (GO:0016757); anc…	2.81155	2.81155	49.5495	141.122	4.232e-08
1.1	ASAH2	chr19:32,059,141-32,177,630	NM_018830	Asah2	N-acylsphingosine amidohydrolase 2	membrane fraction (GO:0005624); mitochondrion (GO:0005739); plasma membrane (GO:0005886); lipid metabolic process (GO:0006629); sphingolipid metabolic process (GO:0006665); apoptotic process (GO:0006915); cell proliferation (GO:0008283); response to organic substance (GO:0010033); membrane (GO:0016020); integral to membrane (GO:0016021); hydrolase activity (GO:0016787); ceramidase activity (GO:00…	2.10394	2.10394	108.613	229.62	2.92995e-06
1.1	ASB11	chrX:160,876,033-160,897,032	NM_026853	Asb11	Ankyrin repeat and SOCS box-containing 11	molecular_function (GO:0003674); cellular_component (GO:0005575); biological_process (GO:0008150)	6.46903	6.46903	2.86899	24.0286	0.000509599
1.1	ASPN	chr13:49,639,812-49,662,931	NM_025711 NM_001172481	Aspn	Asporin	protein binding (GO:0005515); extracellular region (GO:0005576); proteinaceous extracellular matrix (GO:0005578); extracellular space (GO:0005615); porin activity (GO:0015288); integral to membrane (GO:0016021); outer membrane (GO:0019867); negative regulation of transforming growth factor beta receptor signaling pathway (GO:0030512); biomineral tissue development (GO:0031214); pore complex (GO:0…	2.77651	2.77651	130.408	363.857	4.5971e-17
1.1	ASS1	chr2:31,325,790-31,376,190	NM_007494	Ass1	Argininosuccinate synthetase 1	urea cycle (GO:0000050); argininosuccinate metabolic process (GO:0000053); nucleotide binding (GO:0000166); argininosuccinate synthase activity (GO:0004055); ATP binding (GO:0005524); cytoplasm (GO:0005737); mitochondrion (GO:0005739); mitochondrial outer membrane (GO:0005741); endoplasmic reticulum (GO:0005783); arginine biosynthetic process (GO:0006526); cellular amino acid biosynthetic process…	11.7543	11.7543	54.5787	652.287	1.36481e-36
1.1	ATF3	chr1:192,994,176-193,007,212	NM_007498	Atf3	Activating transcription factor 3	DNA binding (GO:0003677); sequence-specific DNA binding transcription factor activity (GO:0003700); nucleus (GO:0005634); transcription factor complex (GO:0005667); gluconeogenesis (GO:0006094); regulation of transcription, DNA-dependent (GO:0006355); positive regulation of cell proliferation (GO:0008284); transcription repressor activity (GO:0016564); sequence-specific DNA binding (GO:0043565); …	2.84107	2.84107	243.948	694.917	4.08274e-28
1.1	ATP11A	chr8:12,757,016-12,868,728	NM_015804	Atp11a	ATPase, class VI, type 11A	nucleotide binding (GO:0000166); magnesium ion binding (GO:0000287); catalytic activity (GO:0003824); phospholipid-translocating ATPase activity (GO:0004012); ATP binding (GO:0005524); ATP catabolic process (GO:0006200); ATP biosynthetic process (GO:0006754); cation transport (GO:0006812); metabolic process (GO:0008152); ATPase activity, coupled to transmembrane movement of ions, phosphorylative …	2.2502	2.2502	290.465	654.853	4.13418e-14
1.1	ATP13A2	chr4:140,542,788-140,563,616	NM_029097 NM_001164366	Atp13a2	ATPase type 13A2	nucleotide binding (GO:0000166); magnesium ion binding (GO:0000287); molecular_function (GO:0003674); catalytic activity (GO:0003824); ATP binding (GO:0005524); cellular_component (GO:0005575); ATP catabolic process (GO:0006200); ATP biosynthetic process (GO:0006754); cation transport (GO:0006812); biological_process (GO:0008150); metabolic process (GO:0008152); ATPase activity, coupled to transm…	3.42354	3.42354	387.693	1329.7	2.82009e-50
1.1	ATP1A3	chr7:25,763,188-25,790,914	NM_144921	Atp1a3	ATPase, Na+/K+ transporting, alpha 3 polypeptide	nucleotide binding (GO:0000166); magnesium ion binding (GO:0000287); catalytic activity (GO:0003824); sodium:potassium-exchanging ATPase activity (GO:0005391); protein binding (GO:0005515); ATP binding (GO:0005524); nucleus (GO:0005634); cytoplasm (GO:0005737); plasma membrane (GO:0005886); sodium:potassium-exchanging ATPase complex (GO:0005890); ATP catabolic process (GO:0006200); ATP biosynthet…	6.07642	6.07642	176.437	1077.18	2.84837e-63
1.1	ATP1B1	chr1:166,367,398-166,388,486	NM_009721	Atp1b1	ATPase, Na+/K+ transporting, beta 1 polypeptide	response to hypoxia (GO:0001666); sodium:potassium-exchanging ATPase activity (GO:0005391); protein binding (GO:0005515); plasma membrane (GO:0005886); sodium:potassium-exchanging ATPase complex (GO:0005890); caveola (GO:0005901); ATP catabolic process (GO:0006200); ATP biosynthetic process (GO:0006754); transport (GO:0006810); ion transport (GO:0006811); potassium ion transport (GO:0006813); sod…	4.294	4.294	12.9274	58.8044	2.89811e-06
1.1	ATP2A3	chr11:72,774,671-72,806,545	NM_001163337 NM_016745 NM_001163336	Atp2a3	ATPase, Ca++ transporting, ubiquitous	nucleotide binding (GO:0000166); magnesium ion binding (GO:0000287); catalytic activity (GO:0003824); calcium-transporting ATPase activity (GO:0005388); calcium ion binding (GO:0005509); ATP binding (GO:0005524); nucleus (GO:0005634); endoplasmic reticulum (GO:0005783); endoplasmic reticulum membrane (GO:0005789); ATP catabolic process (GO:0006200); ATP biosynthetic process (GO:0006754); transpor…	4.17581	4.17581	57.3853	242.806	8.23404e-20
1.1	ATP2B2	chr6:113,695,662-113,992,074	NM_009723 NM_001036684	Atp2b2	ATPase, Ca++ transporting, plasma membrane 2	nucleotide binding (GO:0000166); magnesium ion binding (GO:0000287); cell morphogenesis (GO:0000902); catalytic activity (GO:0003824); calcium-transporting ATPase activity (GO:0005388); calcium ion binding (GO:0005509); calmodulin binding (GO:0005516); ATP binding (GO:0005524); endoplasmic reticulum (GO:0005783); microsome (GO:0005792); plasma membrane (GO:0005886); cilium (GO:0005929); ATP catab…	12.3633	12.3633	0.51596	17.7423	0.000182003
1.1	ATP2B4	chr1:135,599,251-135,650,324	NM_001167949 NM_213616	Atp2b4	ATPase, Ca++ transporting, plasma membrane 4	nucleotide binding (GO:0000166); calcium-transporting ATPase activity (GO:0005388); ATP binding (GO:0005524); integral to plasma membrane (GO:0005887); transport (GO:0006810); ion transport (GO:0006811); calcium ion transport (GO:0006816); membrane (GO:0016020); integral to membrane (GO:0016021); hydrolase activity (GO:0016787); PDZ domain binding (GO:0030165)	4.6906	4.6906	63.35	300.841	2.0306e-08
1.1	ATP6AP2	chrX:12,164,885-12,194,177	NM_027439	Atp6ap2	ATPase, H+ transporting, lysosomal accessory protein 2	molecular_function (GO:0003674); receptor activity (GO:0004872); cellular_component (GO:0005575); signal transduction (GO:0007165); biological_process (GO:0008150); hydrogen ion transmembrane transporter activity (GO:0015078); proton transport (GO:0015992); membrane (GO:0016020); integral to membrane (GO:0016021); hydrolase activity (GO:0016787)	2.26891	2.26891	606.982	1378.46	3.26823e-28
1.1	ATP6V0D2	chr4:19,803,985-19,849,713	NM_175406	Atp6v0d2	ATPase, H+ transporting, lysosomal V0 subunit D2	endosome (GO:0005768); early endosome (GO:0005769); transport (GO:0006810); ion transport (GO:0006811); hydrogen transport (GO:0006818); hydrogen-exporting ATPase activity, phosphorylative mechanism (GO:0008553); hydrogen ion transmembrane transporter activity (GO:0015078); ATP synthesis coupled proton transport (GO:0015986); proton transport (GO:0015992); apical plasma membrane (GO:0016324); pro…	17.8982	17.8982	74.8544	1356.65	5.04525e-56
1.1	ATP7A	chrX:103,222,615-103,323,499	NM_009726 NM_001109757	Atp7a	ATPase, Cu++ transporting, alpha polypeptide	nucleotide binding (GO:0000166); magnesium ion binding (GO:0000287); integral to membrane of membrane fraction (GO:0000299); blood vessel development (GO:0001568); release of cytochrome c from mitochondria (GO:0001836); blood vessel remodeling (GO:0001974); regulation of oxidative phosphorylation (GO:0002082); catalytic activity (GO:0003824); copper-exporting ATPase activity (GO:0004008); copper …	2.01698	2.01698	468.982	946.945	2.10441e-17
1.1	ATP8B1	chr18:64,688,633-64,820,654	NM_001001488	Atp8b1	ATPase, class I, type 8B, member 1	nucleotide binding (GO:0000166); magnesium ion binding (GO:0000287); molecular_function (GO:0003674); catalytic activity (GO:0003824); phospholipid-translocating ATPase activity (GO:0004012); ATP binding (GO:0005524); membrane fraction (GO:0005624); ATP catabolic process (GO:0006200); ATP biosynthetic process (GO:0006754); metabolic process (GO:0008152); bile acid metabolic process (GO:0008206); …	4.19254	4.19254	45.5806	194.291	3.6403e-17
1.1	ATP8B4	chr2:126,146,709-126,317,289	NM_001080944	Atp8b4	ATPase, class I, type 8B, member 4	nucleotide binding (GO:0000166); magnesium ion binding (GO:0000287); molecular_function (GO:0003674); ATP binding (GO:0005524); cellular_component (GO:0005575); biological_process (GO:0008150); membrane (GO:0016020); integral to membrane (GO:0016021); hydrolase activity (GO:0016787)	8.12552	8.12552	43.0688	357.082	6.366e-46
1.1	ATXN1	chr13:45,645,125-46,060,360	NM_009124 NM_001199305 NM_001199304	Atxn1	Ataxin 1	RNA binding (GO:0003723); binding (GO:0005488); protein binding (GO:0005515); nucleus (GO:0005634); cytoplasm (GO:0005737); adult locomotory behavior (GO:0008344); visual learning (GO:0008542); nuclear matrix (GO:0016363); negative regulation of phosphorylation (GO:0042326); nuclear inclusion body (GO:0042405); negative regulation of insulin-like growth factor receptor signaling pathway (GO:00435…	2.61424	2.61424	137.785	361.817	5.77934e-10
1.1	ATXN7L1	chr12:33,832,551-34,053,142	NM_028139 NM_001033436	Atxn7l1	Ataxin 7-like 1	molecular_function (GO:0003674); cellular_component (GO:0005575); biological_process (GO:0008150)	2.46157	2.46157	84.6916	209.936	3.22611e-09
1.1	AU022793	chr15:39,794,195-39,799,061	NR_045719	AU022793	expressed sequence AU022793	molecular_function (GO:0003674); cellular_component (GO:0005575); biological_process (GO:0008150)	7.77066	7.77066	6.76989	59.3772	2.79069e-09
1.1	AW112010	chr19:11,122,102-11,125,056	NM_001177351	AW112010	Expressed sequence AW112010	molecular_function (GO:0003674); cellular_component (GO:0005575); biological_process (GO:0008150)	12.6329	12.6329	214.419	2720.38	1.08428e-81
1.1	B2M	chr2:121,973,423-121,978,818	NM_009735	B2m	Beta-2 microglobulin	positive regulation of T cell mediated cytotoxicity (GO:0001916); response to molecule of bacterial origin (GO:0002237); antigen processing and presentation of peptide antigen via MHC class I (GO:0002474); antigen processing and presentation of exogenous protein antigen via MHC class Ib, TAP-dependent (GO:0002481); protein binding (GO:0005515); extracellular region (GO:0005576); extracellular spa…	3.27617	3.27617	7439.23	24374.4	5.30456e-59
1.1	B3GALNT1	chr3:69,378,108-69,402,783	NM_020026	B3galnt1	UDP-GalNAc:betaGlcNAc beta 1,3-galactosaminyltransferase, polypeptide 1	extracellular space (GO:0005615); Golgi apparatus (GO:0005794); protein glycosylation (GO:0006486); galactosyltransferase activity (GO:0008378); UDP-galactose:beta-N-acetylglucosamine beta-1,3-galactosyltransferase activity (GO:0008499); oligosaccharide biosynthetic process (GO:0009312); membrane (GO:0016020); integral to membrane (GO:0016021); transferase activity (GO:0016740); transferase activ…	3.23966	3.23966	28.0775	93.2011	3.59516e-07
1.1	B3GNT3	chr8:74,215,618-74,225,699	NM_028189	B3gnt3	UDP-GlcNAc:betaGal beta-1,3-N-acetylglucosaminyltransferase 3	molecular_function (GO:0003674); cellular_component (GO:0005575); extracellular space (GO:0005615); Golgi apparatus (GO:0005794); protein glycosylation (GO:0006486); biological_process (GO:0008150); galactosyltransferase activity (GO:0008378); membrane (GO:0016020); integral to membrane (GO:0016021); transferase activity (GO:0016740); transferase activity, transferring glycosyl groups (GO:0016757)	2.78016	2.78016	36.3329	102.791	3.33943e-06
1.1	B3GNT8	chr7:26,412,643-26,414,509	NM_001036740 NM_146184	B3gnt8	UDP-GlcNAc:betaGal beta-1,3-N-acetylglucosaminyltransferase 8	molecular_function (GO:0003674); cellular_component (GO:0005575); Golgi apparatus (GO:0005794); protein glycosylation (GO:0006486); biological_process (GO:0008150); galactosyltransferase activity (GO:0008378); membrane (GO:0016020); integral to membrane (GO:0016021); transferase activity (GO:0016740); transferase activity, transferring glycosyl groups (GO:0016757)	6.35773	6.35773	9.1569	63.5748	1.60917e-08
1.1	B430306N03RIK	chr17:48,455,487-48,465,836	NM_177083	B430306N03Rik	RIKEN cDNA B430306N03 gene	molecular_function (GO:0003674); receptor activity (GO:0004872); cellular_component (GO:0005575); signal transduction (GO:0007165); biological_process (GO:0008150)	6.88627	6.88627	22.2431	159.058	3.15565e-15
1.1	B4GALNT1	chr10:126,602,212-126,609,396	NM_008080 NM_027739 NR_045166 NM_001244617 NM_001244618	B4galnt1	Beta-1,4-N-acetyl-galactosaminyl transferase 1	ganglioside biosynthetic process (GO:0001574); (N-acetylneuraminyl)-galactosylglucosylceramide N-acetylgalactosaminyltransferase activity (GO:0003947); extracellular space (GO:0005615); Golgi apparatus (GO:0005794); plasma membrane (GO:0005886); glycosphingolipid metabolic process (GO:0006687); spermatogenesis (GO:0007283); acetylgalactosaminyltransferase activity (GO:0008376); membrane (GO:00160…	6.0122	6.0122	102.518	621.37	5.14396e-50
1.1	B4GALT1	chr4:40,751,635-40,801,031	NM_022305	B4galt1	UDP-Gal:betaGlcNAc beta 1,4- galactosyltransferase, polypeptide 1	epithelial cell development (GO:0002064); acute inflammatory response (GO:0002526); beta-N-acetylglucosaminylglycopeptide beta-1,4-galactosyltransferase activity (GO:0003831); N-acetyllactosamine synthase activity (GO:0003945); lactose synthase activity (GO:0004461); protein binding (GO:0005515); extracellular region (GO:0005576); Golgi apparatus (GO:0005794); plasma membrane (GO:0005886); carboh…	3.2467	3.2467	474.578	1543.06	2.93282e-55
1.1	B4GALT5	chr2:167,123,945-167,174,678	NM_019835	B4galt5	UDP-Gal:betaGlcNAc beta 1,4-galactosyltransferase, polypeptide 5	extracellular space (GO:0005615); Golgi apparatus (GO:0005794); carbohydrate metabolic process (GO:0005975); membrane (GO:0016020); integral to membrane (GO:0016021); transferase activity (GO:0016740); transferase activity, transferring glycosyl groups (GO:0016757); manganese ion binding (GO:0030145); metal ion binding (GO:0046872)	2.45715	2.45715	591.271	1454.3	2.44846e-34
1.1	B4GALT7	chr13:55,701,472-55,711,315	NM_146045	B4galt7	Xylosylprotein beta1,4-galactosyltransferase, polypeptide 7 (galactosyltransferase I)	molecular_function (GO:0003674); cellular_component (GO:0005575); Golgi apparatus (GO:0005794); carbohydrate metabolic process (GO:0005975); proteoglycan metabolic process (GO:0006029); cellular protein modification process (GO:0006464); biological_process (GO:0008150); galactosyltransferase activity (GO:0008378); membrane (GO:0016020); integral to membrane (GO:0016021); transferase activity (GO:…	2.11255	2.11255	67.6365	143.998	4.68843e-05
1.1	BAIAP3	chr17:25,379,604-25,393,309	NM_001163270	Baiap3	BAI1-associated protein 3	molecular_function (GO:0003674); cellular_component (GO:0005575); G-protein coupled receptor signaling pathway (GO:0007186)	5.33698	5.33698	8.41417	49.2433	2.21155e-06
1.1	BATF	chr12:87,027,670-87,050,037	NM_016767	Batf	Basic leucine zipper transcription factor, ATF-like	DNA binding (GO:0003677); sequence-specific DNA binding transcription factor activity (GO:0003700); nucleus (GO:0005634); regulation of transcription, DNA-dependent (GO:0006355); sequence-specific DNA binding (GO:0043565); protein dimerization activity (GO:0046983)	4.55755	4.55755	19.051	90.3834	1.00932e-09
1.1	BATF2	chr19:6,164,458-6,172,475	NM_028967	Batf2	Basic leucine zipper transcription factor, ATF-like 2	molecular_function (GO:0003674); DNA binding (GO:0003677); sequence-specific DNA binding transcription factor activity (GO:0003700); cellular_component (GO:0005575); nucleus (GO:0005634); regulation of transcription, DNA-dependent (GO:0006355); biological_process (GO:0008150); sequence-specific DNA binding (GO:0043565); protein dimerization activity (GO:0046983)	2.06259	2.06259	176.828	365.786	1.91206e-07
1.1	BATF3	chr1:192,922,293-192,932,822	NM_030060	Batf3	Basic leucine zipper transcription factor, ATF-like 3	DNA binding (GO:0003677); sequence-specific DNA binding transcription factor activity (GO:0003700); nucleus (GO:0005634); regulation of transcription, DNA-dependent (GO:0006355); sequence-specific DNA binding (GO:0043565); protein dimerization activity (GO:0046983)	6.17374	6.17374	20.5365	131.96	2.63419e-16
1.1	BC005537	chr13:24,893,526-24,904,768	NM_024473	BC005537	CDNA sequence BC005537	molecular_function (GO:0003674); cellular_component (GO:0005575); biological_process (GO:0008150)	2.08477	2.08477	1471.33	3068.47	4.5989e-32
1.1	BC013712	chr4:132,338,272-132,352,279	NM_001033308	BC013712	CDNA sequence BC013712	molecular_function (GO:0003674); cellular_component (GO:0005575); biological_process (GO:0008150)	9.60054	9.60054	101.582	983.847	4.47939e-110
1.1	BC017612	chr9:15,309,939-15,349,703	NM_133214	BC017612	CDNA sequence BC017612	molecular_function (GO:0003674); cellular_component (GO:0005575); biological_process (GO:0008150); membrane (GO:0016020); integral to membrane (GO:0016021)	4.11513	4.11513	11.1243	48.8932	0.000218445
1.1	BC028528	chr3:95,688,896-95,695,853	NM_153513	BC028528	CDNA sequence BC028528	molecular_function (GO:0003674); cellular_component (GO:0005575); extracellular region (GO:0005576); biological_process (GO:0008150)	4.22324	4.22324	32.3695	139.928	1.97924e-12
1.1	BC035044	chr6:128,798,062-128,841,142	NM_001254946 NM_001254947	BC035044	cDNA sequence BC035044	molecular_function (GO:0003674); cellular_component (GO:0005575); biological_process (GO:0008150)	6.94647	6.94647	2.96538	26.5454	9.61184e-05
1.1	BC064078	chr6:128,943,038-128,956,667	NR_015455	BC064078	CDNA sequence BC064078		4.74848	4.74848	11.7991	59.7763	5.64178e-07
1.1	BCAR3	chr3:122,122,698-122,233,100	NM_013867	Bcar3	Breast cancer anti-estrogen resistance 3	guanyl-nucleotide exchange factor activity (GO:0005085); protein binding (GO:0005515); intracellular (GO:0005622); small GTPase mediated signal transduction (GO:0007264); regulation of catalytic activity (GO:0050790)	3.88846	3.88846	47.2644	186.674	9.45288e-15
1.1	BCAT2	chr7:52,825,523-52,845,080	NM_009737 NM_001243052 NM_001243053	Bcat2	Branched chain aminotransferase 2, mitochondrial	catalytic activity (GO:0003824); branched-chain-amino-acid transaminase activity (GO:0004084); extracellular space (GO:0005615); nucleus (GO:0005634); cytoplasm (GO:0005737); mitochondrion (GO:0005739); isoleucine metabolic process (GO:0006549); isoleucine catabolic process (GO:0006550); leucine metabolic process (GO:0006551); valine metabolic process (GO:0006573); metabolic process (GO:0008152);…	2.15706	2.15706	134.077	290.368	2.91172e-09
1.1	BCL11A	chr11:23,978,056-24,073,558	NM_016707 NM_001159289 NM_001242934 NM_001159290	Bcl11a	B-cell CLL/lymphoma 11A (zinc finger protein)	nucleic acid binding (GO:0003676); transcription corepressor activity (GO:0003714); intracellular (GO:0005622); nucleus (GO:0005634); cytoplasm (GO:0005737); regulation of transcription, DNA-dependent (GO:0006355); zinc ion binding (GO:0008270); B cell differentiation (GO:0030183); T cell differentiation (GO:0030217); metal ion binding (GO:0046872)	6.03435	6.03435	3.70811	27.4104	0.000269572
1.1	BCL11B	chr12:109,148,613-109,241,624	NM_001079883 NM_021399	Bcl11b	B-cell leukemia/lymphoma 11B	nucleic acid binding (GO:0003676); intracellular (GO:0005622); nucleus (GO:0005634); regulation of transcription, DNA-dependent (GO:0006355); axonogenesis (GO:0007409); lymph gland development (GO:0007515); zinc ion binding (GO:0008270); negative regulation of cell proliferation (GO:0008285); post-embryonic development (GO:0009791); central nervous system neuron differentiation (GO:0021953); post…	5.25452	5.25452	20.7292	113.177	5.75479e-06
1.1	BCL2A1A	chr9:88,851,758-88,857,254	NM_009742	Bcl2a1a			6.22705	6.22705	11.2832	75.4878	3.35908e-10
1.1	BCL2A1B	chr9:89,094,111-89,102,676	NM_007534	Bcl2a1b	B-cell leukemia/lymphoma 2 related protein A1a	apoptotic process (GO:0006915); regulation of apoptotic process (GO:0042981)	7.30415	7.30415	54.5163	404.499	1.8241e-47
1.1	BCL2A1D	chr9:88,618,126-88,626,688	NM_007536	Bcl2a1d	B-cell leukemia/lymphoma 2 related protein A1d	cellular_component (GO:0005575); negative regulation of endopeptidase activity (GO:0010951); T cell differentiation (GO:0030217); cysteine-type endopeptidase inhibitor activity involved in apoptotic process (GO:0043027); negative regulation of cysteine-type endopeptidase activity involved in apoptotic process (GO:0043154); T cell receptor signaling pathway (GO:0050852)	8.4358	8.4358	4.41687	44.6956	1.45023e-07
1.1	BCL2L11	chr2:127,951,774-127,988,283	NM_207680 NM_207681 NM_009754	Bcl2l11	BCL2-like 11 (apoptosis facilitator)	peripheral to membrane of membrane fraction (GO:0000300); in utero embryonic development (GO:0001701); leukocyte homeostasis (GO:0001776); B cell homeostasis (GO:0001782); B cell apoptotic process (GO:0001783); kidney development (GO:0001822); lymphocyte homeostasis (GO:0002260); myeloid cell homeostasis (GO:0002262); protein binding (GO:0005515); cytoplasm (GO:0005737); mitochondrion (GO:0005739…	2.68023	2.68023	234.565	630.367	9.52279e-18
1.1	BCL3	chr7:20,393,811-20,408,104	NM_033601	Bcl3	B-cell leukemia/lymphoma 3	follicular dendritic cell differentiation (GO:0002268); marginal zone B cell differentiation (GO:0002315); humoral immune response mediated by circulating immunoglobulin (GO:0002455); germinal center formation (GO:0002467); DNA binding (GO:0003677); sequence-specific DNA binding transcription factor activity (GO:0003700); protein binding (GO:0005515); nucleus (GO:0005634); regulation of transcrip…	2.10593	2.10593	118.343	250.327	4.07292e-08
1.1	BCL6	chr16:23,965,138-23,988,698	NM_009744	Bcl6	B-cell leukemia/lymphoma 6	negative regulation of transcription from RNA polymerase II promoter (GO:0000122); cell morphogenesis (GO:0000902); negative regulation of cell-matrix adhesion (GO:0001953); germinal center formation (GO:0002467); negative regulation of type 2 immune response (GO:0002829); nucleic acid binding (GO:0003676); DNA binding (GO:0003677); chromatin binding (GO:0003682); protein binding (GO:0005515); in…	2.59622	2.59622	121.535	317.128	6.49087e-14
1.1	BCO2	chr9:50,341,192-50,363,243	NM_133217	Bco2	Beta-carotene oxygenase 2	intracellular (GO:0005622); carotene metabolic process (GO:0016119); oxidoreductase activity (GO:0016491); oxidoreductase activity, acting on single donors with incorporation of molecular oxygen, incorporation of two atoms of oxygen (GO:0016702); retinoic acid metabolic process (GO:0042573); retinal metabolic process (GO:0042574); metal ion binding (GO:0046872); oxidation-reduction process (GO:00…	5.47203	5.47203	6.15754	38.1663	2.97749e-05
1.1	BFSP1	chr2:143,652,264-143,688,909	NM_009751	Bfsp1	Beaded filament structural protein 1, in lens-CP94	structural constituent of eye lens (GO:0005212); cytoplasm (GO:0005737); cytoskeleton (GO:0005856); intermediate filament (GO:0005882); membrane (GO:0016020)	9.46811	9.46811	1.12832	19.1511	0.000295352
1.1	BGN	chrX:70,728,974-70,741,275	NM_007542	Bgn	Biglycan	protein binding (GO:0005515); glycosaminoglycan binding (GO:0005539); extracellular region (GO:0005576); proteinaceous extracellular matrix (GO:0005578); extracellular space (GO:0005615); cell surface (GO:0009986); peptide cross-linking via chondroitin 4-sulfate glycosaminoglycan (GO:0019800); extracellular matrix (GO:0031012); sarcolemma (GO:0042383); intracellular part (GO:0044424); extracellul…	4.28299	4.28299	2020.05	8655.16	2.23894e-49
1.1	BHLHE41	chr6:145,811,257-145,813,860	NM_024469	Bhlhe41	Basic helix-loop-helix family, member e41	negative regulation of transcription from RNA polymerase II promoter (GO:0000122); DNA binding (GO:0003677); transcription corepressor activity (GO:0003714); nucleus (GO:0005634); regulation of transcription, DNA-dependent (GO:0006355); circadian rhythm (GO:0007623); entrainment of circadian clock (GO:0009649); transcriptional repressor complex (GO:0017053); transcription regulator activity (GO:0…	3.13612	3.13612	22.1467	71.5911	1.98087e-05
1.1	BICC1	chr10:70,387,848-70,622,382	NM_031397	Bicc1	Bicaudal C homolog 1 (Drosophila)	nucleic acid binding (GO:0003676); RNA binding (GO:0003723); multicellular organismal development (GO:0007275)	3.30407	3.30407	35.7829	120.533	7.14898e-09
1.1	BID	chr6:120,843,137-120,866,838	NM_007544	Bid	BH3 interacting domain death agonist	release of cytochrome c from mitochondria (GO:0001836); protein binding (GO:0005515); cytoplasm (GO:0005737); mitochondrion (GO:0005739); cytosol (GO:0005829); protein targeting to mitochondrion (GO:0006626); apoptotic process (GO:0006915); membrane (GO:0016020); regulation of apoptotic process (GO:0042981); positive regulation of apoptotic process (GO:0043065); regulation of mitochondrial membra…	2.13604	2.13604	87.8158	188.714	1.58521e-06
1.1	BIN3	chr14:70,499,952-70,538,013	NM_021328	Bin3	Bridging integrator 3	cytokinesis (GO:0000910); barrier septum assembly (GO:0000917); molecular_function (GO:0003674); protein binding (GO:0005515); cellular_component (GO:0005575); cytoplasm (GO:0005737); cytoskeleton (GO:0005856); endocytosis (GO:0006897); cell cycle (GO:0007049); biological_process (GO:0008150); cell division (GO:0051301)	2.06653	2.06653	228.214	472.68	5.16938e-12
1.1	BIRC3	chr9:7,848,701-7,873,170	NM_007464	Birc3	Baculoviral IAP repeat-containing 3	ubiquitin ligase complex (GO:0000151); ubiquitin-protein ligase activity (GO:0004842); protein binding (GO:0005515); intracellular (GO:0005622); cytoplasm (GO:0005737); apoptotic process (GO:0006915); zinc ion binding (GO:0008270); protein ubiquitination (GO:0016567); regulation of apoptotic process (GO:0042981); protein complex (GO:0043234); membrane raft (GO:0045121); metal ion binding (GO:0046…	4.26832	4.26832	120.128	516.016	9.58847e-37
1.1	BLNK	chr19:41,003,417-41,069,025	NM_008528	Blnk	B-cell linker	protein binding (GO:0005515); cytoplasm (GO:0005737); plasma membrane (GO:0005886); defense response (GO:0006952); membrane (GO:0016020); B cell activation (GO:0042113)	6.2163	6.2163	30.2377	193.183	5.04724e-23
1.1	BLVRB	chr7:28,232,997-28,251,000	NM_144923	Blvrb	Biliverdin reductase B (flavin reductase (NADPH))	molecular_function (GO:0003674); catalytic activity (GO:0003824); NADPH dehydrogenase activity (GO:0003959); biliverdin reductase activity (GO:0004074); binding (GO:0005488); cellular_component (GO:0005575); cytoplasm (GO:0005737); biological_process (GO:0008150); metabolic process (GO:0008152); nucleotide-sugar metabolic process (GO:0009225); oxidoreductase activity (GO:0016491); riboflavin redu…	4.15088	4.15088	87.9462	368.205	9.6571e-10
1.1	BMP2K	chr5:97,426,708-97,520,067	NM_080708	Bmp2k	BMP2 inducible kinase	nucleotide binding (GO:0000166); protein kinase activity (GO:0004672); protein serine/threonine kinase activity (GO:0004674); ATP binding (GO:0005524); nucleus (GO:0005634); protein phosphorylation (GO:0006468); kinase activity (GO:0016301); phosphorylation (GO:0016310); transferase activity (GO:0016740); phosphatase regulator activity (GO:0019208); regulation of bone mineralization (GO:0030500);…	2.58585	2.58585	219.704	569.708	5.55111e-21
1.1	BMPER	chr9:23,027,520-23,289,646	NM_028472	Bmper	BMP-binding endothelial regulator	ureteric bud development (GO:0001657); protein binding (GO:0005515); extracellular region (GO:0005576); negative regulation of BMP signaling pathway (GO:0030514)	2.74504	2.74504	19.3742	54.9278	0.00060333
1.1	BMYC	chr2:25,562,399-25,563,239	NM_023326	Bmyc	Brain expressed myelocytomatosis oncogene	DNA binding (GO:0003677); sequence-specific DNA binding transcription factor activity (GO:0003700); protein binding (GO:0005515); nucleus (GO:0005634); spindle (GO:0005819); regulation of transcription, DNA-dependent (GO:0006355)	4.24412	4.24412	6.99666	32.9388	0.000872479
1.1	BNC2	chr4:83,918,446-84,320,990	NM_172870	Bnc2	Basonuclin 2	DNA binding (GO:0003677); intracellular (GO:0005622); nucleus (GO:0005634); biological_process (GO:0008150); zinc ion binding (GO:0008270); metal ion binding (GO:0046872)	3.7243	3.7243	15.9892	62.273	7.86734e-06
1.1	BST1	chr5:44,210,132-44,234,707	NM_009763	Bst1	Bone marrow stromal cell antigen 1	catalytic activity (GO:0003824); NAD+ nucleosidase activity (GO:0003953); binding (GO:0005488); extracellular space (GO:0005615); plasma membrane (GO:0005886); defense response (GO:0006952); metabolic process (GO:0008152); membrane (GO:0016020); hydrolase activity (GO:0016787); anchored to membrane (GO:0031225)	9.5648	9.5648	38.5555	377.341	1.47531e-52
1.1	BTBD17	chr11:114,651,983-114,657,206	NM_028055	Btbd17	BTB (POZ) domain containing 17	molecular_function (GO:0003674); protein binding (GO:0005515); cellular_component (GO:0005575); extracellular region (GO:0005576); biological_process (GO:0008150)	3.43895	3.43895	14.2485	51.439	0.000126212
1.1	BTG1	chr10:96,079,635-96,085,445	NM_007569	Btg1	B-cell translocation gene 1, anti-proliferative	protein binding (GO:0005515); nucleus (GO:0005634); cytoplasm (GO:0005737); protein methylation (GO:0006479); cell proliferation (GO:0008283); negative regulation of cell proliferation (GO:0008285); positive regulation of catalytic activity (GO:0043085); positive regulation of myoblast differentiation (GO:0045663)	3.20847	3.20847	981.951	3152.77	7.21311e-74
1.1	BTG2	chr1:135,971,442-135,975,732	NM_007570	Btg2	B-cell translocation gene 2, anti-proliferative	protein binding (GO:0005515); regulation of transcription, DNA-dependent (GO:0006355); protein methylation (GO:0006479); cellular response to DNA damage stimulus (GO:0006974); anterior/posterior pattern specification (GO:0009952); neuron differentiation (GO:0030182); negative regulation of apoptotic process (GO:0043066); positive regulation of anti-apoptosis (GO:0045768)	2.51227	2.51227	209.442	527.686	4.1028e-16
1.1	BTK	chrX:131,076,880-131,117,679	NM_013482	Btk	Bruton agammaglobulinemia tyrosine kinase	nucleotide binding (GO:0000166); response to reactive oxygen species (GO:0000302); histamine secretion by mast cell (GO:0002553); protein kinase activity (GO:0004672); protein serine/threonine kinase activity (GO:0004674); protein tyrosine kinase activity (GO:0004713); non-membrane spanning protein tyrosine kinase activity (GO:0004715); protein binding (GO:0005515); ATP binding (GO:0005524); nucl…	5.42569	5.42569	46.5501	256.992	9.01473e-27
1.1	BTLA	chr16:45,224,450-45,253,008	NM_001037719 NM_177584	Btla	B and T lymphocyte associated	immune response-regulating cell surface receptor signaling pathway (GO:0002768); receptor activity (GO:0004872); protein binding (GO:0005515); integral to plasma membrane (GO:0005887); signal transduction (GO:0007165); cell surface receptor signaling pathway (GO:0007166); external side of plasma membrane (GO:0009897); membrane (GO:0016020); integral to membrane (GO:0016021); negative regulation o…	5.51231	5.51231	13.0238	76.3036	2.03886e-09
1.1	BZRAP1	chr11:87,574,043-87,599,430	NM_172449	Bzrap1	Benzodiazapine receptor associated protein 1	molecular_function (GO:0003674); receptor activity (GO:0004872); cellular_component (GO:0005575); cytoplasm (GO:0005737); mitochondrion (GO:0005739); signal transduction (GO:0007165); biological_process (GO:0008150)	2.94664	2.94664	27.9187	84.2129	1.24688e-05
1.1	C130026I21RIK	chr1:85,242,919-85,267,141	NM_001037909 NM_175219	C130026I21Rik	RIKEN cDNA C130026I21 gene	molecular_function (GO:0003674); cellular_component (GO:0005575); biological_process (GO:0008150)	2.31048	2.31048	237.15	549.24	2.38773e-08
1.1	C1QA	chr4:136,451,831-136,454,759	NM_007572	C1qa	Complement component 1, q subcomponent, alpha polypeptide	extracellular region (GO:0005576); extracellular space (GO:0005615); cytoplasm (GO:0005737); phosphate ion transport (GO:0006817); immune response (GO:0006955); complement activation (GO:0006956); complement activation, classical pathway (GO:0006958); innate immune response (GO:0045087)	6.693	6.693	1074.91	7200.07	8.51875e-48
1.1	C1QB	chr4:136,436,061-136,442,092	NM_009777	C1qb	Complement component 1, q subcomponent, beta polypeptide	extracellular region (GO:0005576); complement component C1 complex (GO:0005602); extracellular space (GO:0005615); cytoplasm (GO:0005737); phosphate ion transport (GO:0006817); immune response (GO:0006955); complement activation (GO:0006956); complement activation, classical pathway (GO:0006958); protein homodimerization activity (GO:0042803); innate immune response (GO:0045087)	6.80215	6.80215	1103.96	7515.08	3.49077e-209
1.1	C1QC	chr4:136,445,717-136,448,829	NM_007574	C1qc	Complement component 1, q subcomponent, C chain	extracellular region (GO:0005576); extracellular space (GO:0005615); cytoplasm (GO:0005737); phosphate ion transport (GO:0006817); immune response (GO:0006955); complement activation (GO:0006956); complement activation, classical pathway (GO:0006958); innate immune response (GO:0045087)	6.53375	6.53375	859.725	5622.77	1.84183e-39
1.1	C1QTNF1	chr11:118,289,771-118,313,096	NM_019959 NM_001204129 NM_001204130	C1qtnf1	C1q and tumor necrosis factor related protein 1	receptor activity (GO:0004872); extracellular region (GO:0005576); extracellular space (GO:0005615); protein homooligomerization (GO:0051260)	5.16779	5.16779	148.524	771.706	2.96937e-60
1.1	C1QTNF2	chr11:43,287,808-43,305,027	NM_026979	C1qtnf2	C1q and tumor necrosis factor related protein 2	activation of MAPK activity (GO:0000187); receptor binding (GO:0005102); extracellular region (GO:0005576); extracellular space (GO:0005615); positive regulation of glycogen biosynthetic process (GO:0045725); positive regulation of fatty acid oxidation (GO:0046321); positive regulation of glucose import (GO:0046326); protein homooligomerization (GO:0051260)	4.8375	4.8375	13.2506	67.9373	4.2597e-07
1.1	C1QTNF3	chr15:10,882,087-10,909,917	NM_030888 NM_001204134	C1qtnf3	C1q and tumor necrosis factor related protein 3	molecular_function (GO:0003674); extracellular region (GO:0005576); extracellular space (GO:0005615); cytoplasm (GO:0005737); phosphate ion transport (GO:0006817); biological_process (GO:0008150)	3.7739	3.7739	100.681	382.733	5.18931e-26
1.1	C1RA	chr6:124,462,639-124,473,458	NM_023143	C1ra	Complement component 1, r subcomponent A	catalytic activity (GO:0003824); serine-type endopeptidase activity (GO:0004252); calcium ion binding (GO:0005509); proteolysis (GO:0006508); complement activation, classical pathway (GO:0006958); peptidase activity (GO:0008233); serine-type peptidase activity (GO:0008236); hydrolase activity (GO:0016787); innate immune response (GO:0045087)	4.71251	4.71251	200.199	947.153	3.68084e-26
1.1	C1RL	chr6:124,443,131-124,460,661	NM_181344	C1rl	Complement component 1, r subcomponent-like	molecular_function (GO:0003674); catalytic activity (GO:0003824); serine-type endopeptidase activity (GO:0004252); extracellular region (GO:0005576); extracellular space (GO:0005615); proteolysis (GO:0006508); complement activation, classical pathway (GO:0006958); biological_process (GO:0008150); peptidase activity (GO:0008233); serine-type peptidase activity (GO:0008236); integral to membrane (G…	2.62701	2.62701	41.912	111.73	5.54515e-06
1.1	C1S	chr6:124,480,362-124,492,377	NM_144938 NM_001097617	C1s	Complement component 1, s subcomponent	catalytic activity (GO:0003824); serine-type endopeptidase activity (GO:0004252); chymotrypsin activity (GO:0004263); trypsin activity (GO:0004295); calcium ion binding (GO:0005509); extracellular region (GO:0005576); extracellular space (GO:0005615); proteolysis (GO:0006508); complement activation, classical pathway (GO:0006958); peptidase activity (GO:0008233); serine-type peptidase activity (G…	5.36858	5.36858	526.356	2830.15	5.44065e-36
1.1	C2	chr17:34,999,547-35,019,045	NM_013484	C2	Complement component 2 (within H-2S)	classical-complement-pathway C3/C5 convertase activity (GO:0003813); catalytic activity (GO:0003824); serine-type endopeptidase activity (GO:0004252); chymotrypsin activity (GO:0004263); trypsin activity (GO:0004295); protein binding (GO:0005515); extracellular region (GO:0005576); extracellular space (GO:0005615); proteolysis (GO:0006508); immune response (GO:0006955); complement activation (GO:…	2.59029	2.59029	696.652	1806.12	5.29854e-41
1.1	C3	chr17:57,343,396-57,367,559	NM_009778	C3	Complement component 3	positive regulation of type IIa hypersensitivity (GO:0001798); positive regulation of activation of membrane attack complex (GO:0001970); endopeptidase inhibitor activity (GO:0004866); protein binding (GO:0005515); extracellular region (GO:0005576); extracellular space (GO:0005615); inflammatory response (GO:0006954); immune response (GO:0006955); complement activation (GO:0006956); complement ac…	17.7296	17.7296	874.847	15527.4	7.09697e-68
1.1	C3AR1	chr6:122,797,158-122,806,175	NM_009779	C3ar1	Complement component 3a receptor 1	rhodopsin-like receptor activity (GO:0001584); complement component C3a binding (GO:0001850); complement receptor mediated signaling pathway (GO:0002430); signal transducer activity (GO:0004871); receptor activity (GO:0004872); G-protein coupled receptor activity (GO:0004930); anaphylatoxin receptor activity (GO:0004942); C3a anaphylatoxin receptor activity (GO:0004943); plasma membrane (GO:00058…	7.23653	7.23653	296.781	2153.9	9.68037e-148
1.1	C4B	chr17:34,865,326-34,880,842	NM_009780	C4b	Complement component 4B (Childo blood group)	extracellular region (GO:0005576); inflammatory response (GO:0006954); immune response (GO:0006955); complement activation (GO:0006956); complement activation, classical pathway (GO:0006958); immunoglobulin mediated immune response (GO:0016064)	2.70499	2.70499	2086.79	5646.46	3.19734e-58
1.1	C5AR1	chr7:16,832,092-16,844,889	NM_007577 NM_001173550	C5ar1	Complement component 5a receptor 1	rhodopsin-like receptor activity (GO:0001584); complement component C5a binding (GO:0001856); complement receptor mediated signaling pathway (GO:0002430); signal transducer activity (GO:0004871); receptor activity (GO:0004872); complement component C5a receptor activity (GO:0004878); G-protein coupled receptor activity (GO:0004930); anaphylatoxin receptor activity (GO:0004942); C5a anaphylatoxin …	3.74625	3.74625	103.799	391.606	8.28863e-26
1.1	C6	chr15:4,677,210-4,754,045	NM_016704	C6	Complement component 6	in utero embryonic development (GO:0001701); positive regulation of activation of membrane attack complex (GO:0001970); extracellular space (GO:0005615); activation of cysteine-type endopeptidase activity involved in apoptotic process (GO:0006919); complement activation (GO:0006956); positive regulation of apoptotic process (GO:0043065); positive regulation of angiogenesis (GO:0045766); positive …	7.90271	7.90271	12.4115	104.987	1.51214e-15
1.1	CABLES1	chr18:11,997,783-12,104,136	NM_022021 NM_001146287	Cables1	Cdk5 and Abl enzyme substrate 1	G1/S transition of mitotic cell cycle (GO:0000082); cytokinesis (GO:0000910); protein binding (GO:0005515); nucleus (GO:0005634); cytoplasm (GO:0005737); cell cycle (GO:0007049); nervous system development (GO:0007399); cyclin-dependent protein serine/threonine kinase regulator activity (GO:0016538); regulation of phosphorylation (GO:0042325); cell projection (GO:0042995); regulation of catalytic…	2.32754	2.32754	32.0124	75.8378	0.000631788
1.1	CACNA1C	chr6:118,542,314-119,146,427	NM_009781 NM_001159533 NM_001159534 NM_001256001 NM_001255998 NM_001256000 NM_001159535 NM_001256002 NM_001255999 NM_001255997	Cacna1c	Calcium channel, voltage-dependent, L type, alpha 1C subunit	caveolar macromolecular signaling complex (GO:0002095); ion channel activity (GO:0005216); voltage-gated ion channel activity (GO:0005244); voltage-gated calcium channel activity (GO:0005245); cation channel activity (GO:0005261); calcium channel activity (GO:0005262); calcium ion binding (GO:0005509); protein binding (GO:0005515); membrane fraction (GO:0005624); nucleus (GO:0005634); plasma memb…	3.13976	3.13976	25.2425	81.3952	5.82752e-06
1.1	CACNA1D	chr14:30,853,125-31,304,342	NM_028981 NM_001083616	Cacna1d	Calcium channel, voltage-dependent, L type, alpha 1D subunit	ion channel activity (GO:0005216); voltage-gated ion channel activity (GO:0005244); voltage-gated calcium channel activity (GO:0005245); cation channel activity (GO:0005261); calcium channel activity (GO:0005262); calcium ion binding (GO:0005509); protein binding (GO:0005515); plasma membrane (GO:0005886); integral to plasma membrane (GO:0005887); voltage-gated calcium channel complex (GO:0005891…	5.96955	5.96955	17.2479	107.932	1.6169e-13
1.1	CACNA2D1	chr5:15,440,509-15,880,329	NM_009784 NM_001110843 NM_001110845 NM_001110844 NM_001110846	Cacna2d1	Calcium channel, voltage-dependent, alpha2/delta subunit 1	ion channel activity (GO:0005216); voltage-gated ion channel activity (GO:0005244); voltage-gated calcium channel activity (GO:0005245); calcium channel activity (GO:0005262); protein binding (GO:0005515); extracellular space (GO:0005615); voltage-gated calcium channel complex (GO:0005891); transport (GO:0006810); ion transport (GO:0006811); calcium ion transport (GO:0006816); membrane (GO:001602…	3.04307	3.04307	37.7504	116.92	2.72027e-07
1.1	CACNB4	chr2:52,283,840-52,532,101	NM_001037099 NM_146123	Cacnb4	Calcium channel, voltage-dependent, beta 4 subunit	ion channel activity (GO:0005216); voltage-gated ion channel activity (GO:0005244); voltage-gated calcium channel activity (GO:0005245); calcium channel activity (GO:0005262); protein binding (GO:0005515); plasma membrane (GO:0005886); voltage-gated calcium channel complex (GO:0005891); transport (GO:0006810); ion transport (GO:0006811); calcium ion transport (GO:0006816); cellular calcium ion ho…	4.2618	4.2618	7.89821	36.9223	0.000308531
1.1	CALHM2	chr19:47,206,722-47,212,784	NM_133746	Calhm2	Calcium homeostasis modulator 2	molecular_function (GO:0003674); cellular_component (GO:0005575); biological_process (GO:0008150); membrane (GO:0016020); integral to membrane (GO:0016021)	2.78181	2.78181	66.3494	186.353	8.61652e-10
1.1	CAMK1D	chr2:5,214,503-5,635,710	NM_177343	Camk1d	Calcium/calmodulin-dependent protein kinase ID	nucleotide binding (GO:0000166); protein kinase activity (GO:0004672); protein serine/threonine kinase activity (GO:0004674); calmodulin-dependent protein kinase activity (GO:0004683); protein tyrosine kinase activity (GO:0004713); calmodulin binding (GO:0005516); ATP binding (GO:0005524); nucleus (GO:0005634); cytoplasm (GO:0005737); protein phosphorylation (GO:0006468); kinase activity (GO:0016…	5.65878	5.65878	89.6869	512.177	6.83836e-48
1.1	CAMK2A	chr18:61,085,286-61,147,806	NM_009792 NM_177407	Camk2a	Calcium/calmodulin-dependent protein kinase II alpha	G1/S transition of mitotic cell cycle (GO:0000082); nucleotide binding (GO:0000166); protein kinase activity (GO:0004672); protein serine/threonine kinase activity (GO:0004674); calmodulin-dependent protein kinase activity (GO:0004683); protein binding (GO:0005515); calmodulin binding (GO:0005516); ATP binding (GO:0005524); cytoplasm (GO:0005737); plasma membrane (GO:0005886); calcium- and calmod…	4.13081	4.13081	9.54248	42.549	8.31422e-05
1.1	CAMK2B	chr11:5,869,669-5,965,751	NM_001174053 NM_007595 NM_001174054	Camk2b	Calcium/calmodulin-dependent protein kinase II, beta	G1/S transition of mitotic cell cycle (GO:0000082); nucleotide binding (GO:0000166); protein kinase activity (GO:0004672); protein serine/threonine kinase activity (GO:0004674); calmodulin-dependent protein kinase activity (GO:0004683); protein tyrosine kinase activity (GO:0004713); protein binding (GO:0005515); calmodulin binding (GO:0005516); ATP binding (GO:0005524); calcium- and calmodulin-de…	5.48902	5.48902	25.0497	141.987	7.18737e-16
1.1	CAMK4	chr18:33,098,695-33,355,421	NM_009793	Camk4	Calcium/calmodulin-dependent protein kinase IV	nucleotide binding (GO:0000166); protein kinase activity (GO:0004672); protein serine/threonine kinase activity (GO:0004674); calmodulin-dependent protein kinase activity (GO:0004683); protein binding (GO:0005515); calmodulin binding (GO:0005516); ATP binding (GO:0005524); nucleus (GO:0005634); cytoplasm (GO:0005737); protein phosphorylation (GO:0006468); nucleocytoplasmic transport (GO:0006913);…	6.46135	6.46135	17.5371	118.775	2.21732e-15
1.1	CAMP	chr9:109,749,891-109,751,970	NM_009921	Camp	Cathelicidin antimicrobial peptide	positive regulation of protein phosphorylation (GO:0001934); extracellular region (GO:0005576); extracellular space (GO:0005615); cytoplasm (GO:0005737); defense response (GO:0006952); positive regulation of cell proliferation (GO:0008284); specific granule (GO:0042581); defense response to bacterium (GO:0042742); cell projection (GO:0042995); negative regulation of growth of symbiont in host (GO…	58.5883	58.5883	0.51596	87.8175	1.02335e-23
1.1	CAMTA2	chr11:70,482,965-70,501,607	NM_178116 NM_001190378 NM_001190379 NM_001190376	Camta2	Calmodulin binding transcription activator 2	chromatin binding (GO:0003682); calmodulin binding (GO:0005516); nucleus (GO:0005634); regulation of transcription from RNA polymerase II promoter (GO:0006357); transcription factor binding (GO:0008134); cardiac muscle hypertrophy in response to stress (GO:0014898); transcription regulator activity (GO:0030528); histone deacetylase binding (GO:0042826); positive regulation of transcription from R…	2.2996	2.2996	267.615	616.707	1.27225e-17
1.1	CAPN1	chr19:5,988,545-6,015,825	NM_001110504 NM_007600	Capn1	Calpain 1	cysteine-type endopeptidase activity (GO:0004197); calcium-dependent cysteine-type endopeptidase activity (GO:0004198); calcium ion binding (GO:0005509); intracellular (GO:0005622); insoluble fraction (GO:0005626); cytoplasm (GO:0005737); plasma membrane (GO:0005886); proteolysis (GO:0006508); cytoskeletal protein binding (GO:0008092); peptidase activity (GO:0008233); cysteine-type peptidase acti…	2.48113	2.48113	248.972	619.215	5.24095e-21
1.1	CAPZB	chr4:138,748,846-138,847,727	NM_001037761 NM_009798	Capzb	Capping protein (actin filament) muscle Z-line, beta	actin binding (GO:0003779); cytoplasm (GO:0005737); cytoskeleton (GO:0005856); F-actin capping protein complex (GO:0008290); intercalated disc (GO:0014704); membrane (GO:0016020); Z disc (GO:0030018); lamellipodium (GO:0030027); cell projection organization (GO:0030030); lamellipodium assembly (GO:0030032); actin cytoskeleton organization (GO:0030036); cortical cytoskeleton (GO:0030863); actin fi…	2.36725	2.36725	946.713	2242.48	4.10871e-38
1.1	CAR13	chr3:14,641,727-14,663,002	NM_024495	Car13	Carbonic anhydrase 13	carbonate dehydratase activity (GO:0004089); one-carbon metabolic process (GO:0006730); zinc ion binding (GO:0008270); lyase activity (GO:0016829); metal ion binding (GO:0046872)	2.62966	2.62966	33.9798	90.9852	3.99659e-05
1.1	CAR3	chr3:14,863,538-14,872,373	NM_007606	Car3	Carbonic anhydrase 3	carbonate dehydratase activity (GO:0004089); cytoplasm (GO:0005737); one-carbon metabolic process (GO:0006730); response to oxidative stress (GO:0006979); zinc ion binding (GO:0008270); nickel cation binding (GO:0016151); lyase activity (GO:0016829); metal ion binding (GO:0046872)	8.5279	8.5279	99.0026	851.812	3.22722e-13
1.1	CAR4	chr11:84,771,256-84,779,556	NM_007607	Car4	Carbonic anhydrase 4	carbonate dehydratase activity (GO:0004089); extracellular space (GO:0005615); plasma membrane (GO:0005886); one-carbon metabolic process (GO:0006730); zinc ion binding (GO:0008270); membrane (GO:0016020); sarcoplasmic reticulum (GO:0016529); lyase activity (GO:0016829); anchored to membrane (GO:0031225); sarcolemma (GO:0042383); metal ion binding (GO:0046872)	4.24821	4.24821	45.4558	196.354	1.25209e-07
1.1	CAR5B	chrX:160,414,754-160,465,942	NM_181315	Car5b	Carbonic anhydrase 5b, mitochondrial	carbonate dehydratase activity (GO:0004089); mitochondrion (GO:0005739); one-carbon metabolic process (GO:0006730); biological_process (GO:0008150); zinc ion binding (GO:0008270); lyase activity (GO:0016829); metal ion binding (GO:0046872)	3.6795	3.6795	30.3057	114.189	2.38737e-09
1.1	CARD10	chr15:78,605,566-78,633,472	NM_130859	Card10	Caspase recruitment domain family, member 10	protein binding (GO:0005515); intracellular (GO:0005622); apoptotic process (GO:0006915); activation of NF-kappaB-inducing kinase activity (GO:0007250); regulation of apoptotic process (GO:0042981)	2.04063	2.04063	63.5088	130.638	0.00014846
1.1	CARD11	chr5:141,348,953-141,476,550	NM_175362	Card11	Caspase recruitment domain family, member 11	protein binding (GO:0005515); intracellular (GO:0005622); cytoplasm (GO:0005737); plasma membrane (GO:0005886); signal transduction (GO:0007165); membrane (GO:0016020); positive regulation of B cell proliferation (GO:0030890); positive regulation of T cell proliferation (GO:0042102); regulation of apoptotic process (GO:0042981); positive regulation of I-kappaB kinase/NF-kappaB signaling (GO:00431…	6.65918	6.65918	20.4401	141.773	6.02976e-18
1.1	CARD9	chr2:26,207,832-26,215,067	NM_001037747	Card9	caspase recruitment domain family, member 9	protein binding (GO:0005515); cellular_component (GO:0005575); I-kappaB kinase/NF-kappaB signaling (GO:0007249); response to fungus (GO:0009620); protein domain specific binding (GO:0019904); response to peptidoglycan (GO:0032494); response to muramyl dipeptide (GO:0032495); positive regulation of interleukin-6 production (GO:0032755); positive regulation of tumor necrosis factor production (GO:0…	4.99328	4.99328	30.045	154.016	5.28802e-16
1.1	CASP1	chr9:5,298,517-5,307,281	NM_009807	Casp1	Caspase 1	response to hypoxia (GO:0001666); microglial cell activation (GO:0001774); cysteine-type endopeptidase activity (GO:0004197); protein binding (GO:0005515); extracellular region (GO:0005576); intracellular (GO:0005622); nucleus (GO:0005634); cytoplasm (GO:0005737); proteolysis (GO:0006508); apoptotic process (GO:0006915); myoblast fusion (GO:0007520); memory (GO:0007613); cell death (GO:0008219); …	4.37675	4.37675	168.351	740.208	1.8305e-50
1.1	CASP12	chr9:5,345,476-5,373,034	NM_009808	Casp12	Caspase 12	endopeptidase activity (GO:0004175); cysteine-type endopeptidase activity (GO:0004197); protein binding (GO:0005515); intracellular (GO:0005622); nucleus (GO:0005634); endoplasmic reticulum (GO:0005783); microsome (GO:0005792); cytosol (GO:0005829); proteolysis (GO:0006508); apoptotic process (GO:0006915); virus-infected cell apoptotic process (GO:0006926); peptidase activity (GO:0008233); cystei…	2.59748	2.59748	162.319	423.216	1.02603e-09
1.1	CASP4	chr9:5,308,860-5,336,791	NM_007609	Casp4	Caspase 4, apoptosis-related cysteine peptidase	cysteine-type endopeptidase activity (GO:0004197); protein binding (GO:0005515); intracellular (GO:0005622); proteolysis (GO:0006508); apoptotic process (GO:0006915); peptidase activity (GO:0008233); cysteine-type peptidase activity (GO:0008234); hydrolase activity (GO:0016787); caspase activity (GO:0030693); regulation of apoptotic process (GO:0042981); negative regulation of apoptotic process (…	2.63868	2.63868	159.421	422.3	2.16736e-17
1.1	CASP8	chr1:58,852,218-58,904,347	NM_009812 NM_001080126	Casp8	Caspase 8	angiogenesis (GO:0001525); neural tube formation (GO:0001841); cysteine-type endopeptidase activity (GO:0004197); protein binding (GO:0005515); nucleus (GO:0005634); cytoplasm (GO:0005737); mitochondrion (GO:0005739); cytosol (GO:0005829); proteolysis (GO:0006508); apoptotic process (GO:0006915); heart development (GO:0007507); peptidase activity (GO:0008233); cysteine-type peptidase activity (GO…	2.77422	2.77422	226.213	629.34	1.30296e-25
1.1	CAST	chr13:74,831,734-74,945,369	NM_009817	Cast	Calpastatin	endopeptidase inhibitor activity (GO:0004866); cysteine-type endopeptidase inhibitor activity (GO:0004869); cellular_component (GO:0005575); negative regulation of peptidase activity (GO:0010466); calcium-dependent cysteine-type endopeptidase inhibitor activity (GO:0010859); negative regulation of endopeptidase activity (GO:0010951); calpain inhibitor activity (GO:0030161); protein catabolic proc…	2.03716	2.03716	413.19	842.774	2.99055e-17
1.1	CBFA2T3	chr8:125,149,036-125,223,009	NM_001109873 NM_177289 NM_009824	Cbfa2t3	Core-binding factor, runt domain, alpha subunit 2, translocated to, 3 (human)	sequence-specific DNA binding transcription factor activity (GO:0003700); intracellular (GO:0005622); nucleus (GO:0005634); Golgi apparatus (GO:0005794); regulation of transcription, DNA-dependent (GO:0006355); zinc ion binding (GO:0008270); membrane (GO:0016020); cell differentiation (GO:0030154); granulocyte differentiation (GO:0030851); metal ion binding (GO:0046872)	3.45889	3.45889	55.1571	193.241	9.91249e-11
1.1	CBLB	chr16:52,031,662-52,208,159	NM_001033238	Cblb	Casitas B-lineage lymphoma b	positive regulation of T cell anergy (GO:0002669); signal transducer activity (GO:0004871); calcium ion binding (GO:0005509); protein binding (GO:0005515); nucleus (GO:0005634); cytoplasm (GO:0005737); immune response (GO:0006955); signal transduction (GO:0007165); cell surface receptor signaling pathway (GO:0007166); zinc ion binding (GO:0008270); ligase activity (GO:0016874); protein kinase bin…	2.60699	2.60699	242.786	634.547	4.96243e-23
1.1	CBR1	chr16:93,608,082-93,610,594	NM_007620	Cbr1	Carbonyl reductase 1	catalytic activity (GO:0003824); carbonyl reductase (NADPH) activity (GO:0004090); binding (GO:0005488); cellular_component (GO:0005575); nucleus (GO:0005634); cytoplasm (GO:0005737); microsome (GO:0005792); plasma membrane (GO:0005886); microvillus (GO:0005902); biological_process (GO:0008150); metabolic process (GO:0008152); oxidoreductase activity (GO:0016491); phylloquinone catabolic process …	2.39197	2.39197	40.523	98.3216	6.60927e-05
1.1	CBR3	chr16:93,683,464-93,691,236	NM_173047	Cbr3	Carbonyl reductase 3	3-keto sterol reductase activity (GO:0000253); carbonyl reductase (NADPH) activity (GO:0004090); cytosol (GO:0005829); metabolic process (GO:0008152); oxidoreductase activity (GO:0016491); phylloquinone catabolic process (GO:0042376); oxidation-reduction process (GO:0055114)	3.10062	3.10062	18.4726	59.3772	0.000168035
1.1	CCBE1	chr18:66,216,510-66,451,492	NM_178793	Ccbe1	Collagen and calcium binding EGF domains 1	angiogenesis (GO:0001525); molecular_function (GO:0003674); calcium ion binding (GO:0005509); cellular_component (GO:0005575); extracellular region (GO:0005576); multicellular organismal development (GO:0007275); biological_process (GO:0008150)	5.18265	5.18265	48.7443	256.807	2.15737e-25
1.1	CCDC102A	chr8:97,426,769-97,441,998	NM_001033533	Ccdc102a	Coiled-coil domain containing 102A	molecular_function (GO:0003674); cellular_component (GO:0005575); biological_process (GO:0008150)	2.44516	2.44516	42.91	106.367	2.80493e-05
1.1	CCDC12	chr9:110,559,007-110,614,097	NM_028312	Ccdc12	Coiled-coil domain containing 12	molecular_function (GO:0003674); cellular_component (GO:0005575); biological_process (GO:0008150)	2.07241	2.07241	129.439	269.322	6.91818e-08
1.1	CCDC125	chr13:101,439,436-101,467,195	NM_183115 NM_001168386	Ccdc125	Coiled-coil domain containing 125	molecular_function (GO:0003674); cellular_component (GO:0005575); biological_process (GO:0008150)	4.94935	4.94935	12.7971	67.2864	1.80024e-07
1.1	CCDC136	chr6:29,348,926-29,376,995	NM_145574 NM_001201378	Ccdc136	Coiled-coil domain containing 136	molecular_function (GO:0003674); mitochondrion (GO:0005739); biological_process (GO:0008150); membrane (GO:0016020); integral to membrane (GO:0016021)	2.20563	2.20563	49.2603	109.856	9.97989e-05
1.1	CCDC80	chr16:45,094,166-45,128,037	NM_026439	Ccdc80	Coiled-coil domain containing 80	fibronectin binding (GO:0001968); glycosaminoglycan binding (GO:0005539); extracellular region (GO:0005576); proteinaceous extracellular matrix (GO:0005578); basement membrane (GO:0005604); interstitial matrix (GO:0005614); heparin binding (GO:0008201); positive regulation of cell-substrate adhesion (GO:0010811); extracellular matrix organization (GO:0030198); extracellular matrix (GO:0031012)	3.43267	3.43267	332.014	1142.13	1.84785e-47
1.1	CCDC88B	chr19:6,919,113-6,932,701	NM_001081291	Ccdc88b	Coiled-coil domain containing 88B	molecular_function (GO:0003674); cellular_component (GO:0005575); biological_process (GO:0008150)	5.53541	5.53541	112.287	626.091	4.83401e-27
1.1	CCL11	chr11:81,871,334-81,876,457	NM_011330	Ccl11	chemokine (C-C motif) ligand 11	cytokine activity (GO:0005125); extracellular region (GO:0005576); extracellular space (GO:0005615); chemotaxis (GO:0006935); inflammatory response (GO:0006954); immune response (GO:0006955); signal transduction (GO:0007165); sensory perception (GO:0007600); chemokine activity (GO:0008009)	20.0174	20.0174	84.4649	1709.78	1.31832e-217
1.1	CCL12	chr11:81,915,347-81,916,901	NM_011331	Ccl12	Chemokine (C-C motif) ligand 12	cytokine activity (GO:0005125); extracellular region (GO:0005576); extracellular space (GO:0005615); chemotaxis (GO:0006935); inflammatory response (GO:0006954); immune response (GO:0006955); signal transduction (GO:0007165); sensory perception (GO:0007600); chemokine activity (GO:0008009)	4.45276	4.45276	44.8095	202.979	1.08398e-18
1.1	CCL17	chr8:97,334,353-97,335,936	NM_011332	Ccl17	Chemokine (C-C motif) ligand 17	cytokine activity (GO:0005125); extracellular region (GO:0005576); extracellular space (GO:0005615); chemotaxis (GO:0006935); immune response (GO:0006955); cellular defense response (GO:0006968); signal transduction (GO:0007165); sensory perception (GO:0007600); chemokine activity (GO:0008009)	5.62257	5.62257	17.4407	102.684	2.55873e-12
1.1	CCL2	chr11:81,849,079-81,850,954	NM_011333	Ccl2	Chemokine (C-C motif) ligand 2	G-protein coupled receptor binding (GO:0001664); positive regulation of endothelial cell proliferation (GO:0001938); cytokine activity (GO:0005125); protein binding (GO:0005515); extracellular region (GO:0005576); extracellular space (GO:0005615); cytoplasm (GO:0005737); cellular calcium ion homeostasis (GO:0006874); chemotaxis (GO:0006935); inflammatory response (GO:0006954); immune response (GO…	7.31241	7.31241	68.8557	509.813	1.01158e-18
1.1	CCL22	chr8:97,269,584-97,275,288	NM_009137	Ccl22	Chemokine (C-C motif) ligand 22	cytokine activity (GO:0005125); extracellular region (GO:0005576); extracellular space (GO:0005615); chemotaxis (GO:0006935); inflammatory response (GO:0006954); immune response (GO:0006955); signal transduction (GO:0007165); sensory perception (GO:0007600); chemokine activity (GO:0008009)	4.48742	4.48742	33.2371	152.636	2.20889e-14
1.1	CCL24	chr5:136,045,807-136,048,913	NM_019577	Ccl24	Chemokine (C-C motif) ligand 24	cytokine activity (GO:0005125); extracellular region (GO:0005576); extracellular space (GO:0005615); chemotaxis (GO:0006935); inflammatory response (GO:0006954); immune response (GO:0006955); sensory perception (GO:0007600); chemokine activity (GO:0008009); positive regulation of angiogenesis (GO:0045766)	6.1082	6.1082	129.41	795.572	1.02679e-05
1.1	CCL3	chr11:83,461,345-83,462,880	NM_011337	Ccl3	Chemokine (C-C motif) ligand 3	cytokine activity (GO:0005125); protein binding (GO:0005515); extracellular region (GO:0005576); extracellular space (GO:0005615); soluble fraction (GO:0005625); chemotaxis (GO:0006935); inflammatory response (GO:0006954); immune response (GO:0006955); signal transduction (GO:0007165); positive regulation of cytosolic calcium ion concentration (GO:0007204); sensory perception (GO:0007600); chemok…	8.04369	8.04369	9.96205	87.1753	0.000200716
1.1	CCL4	chr11:83,476,086-83,478,185	NM_013652	Ccl4	Chemokine (C-C motif) ligand 4	cytokine activity (GO:0005125); protein binding (GO:0005515); extracellular region (GO:0005576); extracellular space (GO:0005615); soluble fraction (GO:0005625); chemotaxis (GO:0006935); inflammatory response (GO:0006954); immune response (GO:0006955); signal transduction (GO:0007165); sensory perception (GO:0007600); chemokine activity (GO:0008009); regulation of vascular permeability (GO:004311…	5.19209	5.19209	19.7313	106.639	9.54404e-12
1.1	CCL5	chr11:83,339,281-83,344,020	NM_013653	Ccl5	Chemokine (C-C motif) ligand 5	cytokine activity (GO:0005125); extracellular region (GO:0005576); extracellular space (GO:0005615); soluble fraction (GO:0005625); cytoplasm (GO:0005737); chemotaxis (GO:0006935); inflammatory response (GO:0006954); immune response (GO:0006955); signal transduction (GO:0007165); sensory perception (GO:0007600); chemokine activity (GO:0008009); positive regulation of fever generation (GO:0031622)…	12.2509	12.2509	110.677	1367.14	8.37239e-46
1.1	CCL6	chr11:83,401,388-83,406,589	NM_009139	Ccl6	Chemokine (C-C motif) ligand 6	cytokine activity (GO:0005125); extracellular region (GO:0005576); extracellular space (GO:0005615); chemotaxis (GO:0006935); immune response (GO:0006955); signal transduction (GO:0007165); sensory perception (GO:0007600); chemokine activity (GO:0008009); cell chemotaxis (GO:0060326)	5.77485	5.77485	718.487	4153.93	4.31182e-88
1.1	CCL7	chr11:81,859,214-81,861,025	NM_013654	Ccl7	Chemokine (C-C motif) ligand 7	receptor activity (GO:0004872); cytokine activity (GO:0005125); transporter activity (GO:0005215); extracellular region (GO:0005576); extracellular space (GO:0005615); transport (GO:0006810); chemotaxis (GO:0006935); inflammatory response (GO:0006954); immune response (GO:0006955); signal transduction (GO:0007165); sensory perception (GO:0007600); chemokine activity (GO:0008009); heparin binding …	6.36321	6.36321	95.2945	611.742	2.47697e-60
1.1	CCL8	chr11:81,928,687-81,930,301	NM_021443	Ccl8	Chemokine (C-C motif) ligand 8	cytokine activity (GO:0005125); extracellular region (GO:0005576); extracellular space (GO:0005615); chemotaxis (GO:0006935); inflammatory response (GO:0006954); immune response (GO:0006955); signal transduction (GO:0007165); sensory perception (GO:0007600); chemokine activity (GO:0008009); heparin binding (GO:0008201)	7.94093	7.94093	730.28	5806.04	2.3562e-155
1.1	CCL9	chr11:83,386,419-83,392,138	NM_011338	Ccl9	Chemokine (C-C motif) ligand 9	cytokine activity (GO:0005125); extracellular region (GO:0005576); extracellular space (GO:0005615); chemotaxis (GO:0006935); immune response (GO:0006955); signal transduction (GO:0007165); sensory perception (GO:0007600); chemokine activity (GO:0008009)	6.28466	6.28466	370.411	2333.19	6.49936e-138
1.1	CCND2	chr6:127,075,727-127,101,066	NM_009829	Ccnd2	Cyclin D2	G1/S transition of mitotic cell cycle (GO:0000082); cytokinesis (GO:0000910); protein binding (GO:0005515); nucleus (GO:0005634); cell cycle (GO:0007049); positive regulation of cell proliferation (GO:0008284); cyclin-dependent protein serine/threonine kinase regulator activity (GO:0016538); protein kinase binding (GO:0019901); positive regulation of epithelial cell proliferation (GO:0050679); ce…	2.02104	2.02104	1386.14	2802.46	1.87479e-29
1.1	CCNG1	chr11:40,562,054-40,568,788	NM_009831	Ccng1	Cyclin G1	cytokinesis (GO:0000910); nucleus (GO:0005634); syncytium formation (GO:0006949); cell cycle (GO:0007049); mitosis (GO:0007067); mitotic G2 DNA damage checkpoint (GO:0007095); cyclin-dependent protein serine/threonine kinase regulator activity (GO:0016538); protein domain specific binding (GO:0019904); dendrite (GO:0030425); neuronal cell body (GO:0043025); negative regulation of apoptotic proces…	2.92241	2.92241	447.21	1308.85	2.23696e-37
1.1	CCR1	chr9:123,876,959-123,883,525	NM_009912	Ccr1	Chemokine (C-C motif) receptor 1	signal transducer activity (GO:0004871); receptor activity (GO:0004872); G-protein coupled receptor activity (GO:0004930); neuropeptide Y receptor activity (GO:0004983); protein binding (GO:0005515); plasma membrane (GO:0005886); inflammatory response (GO:0006954); signal transduction (GO:0007165); G-protein coupled receptor signaling pathway (GO:0007186); membrane (GO:0016020); integral to membr…	4.37435	4.37435	154.126	677.573	5.71693e-48
1.1	CCR2	chr9:124,016,922-124,023,879	NM_009915	Ccr2	Chemokine (C-C motif) receptor 2	signal transducer activity (GO:0004871); receptor activity (GO:0004872); G-protein coupled receptor activity (GO:0004930); protein binding (GO:0005515); cytosol (GO:0005829); plasma membrane (GO:0005886); cellular calcium ion homeostasis (GO:0006874); chemotaxis (GO:0006935); defense response (GO:0006952); inflammatory response (GO:0006954); immune response (GO:0006955); humoral immune response (…	6.62131	6.62131	380.548	2525.35	9.99177e-111
1.1	CCR5	chr9:124,036,282-124,041,922	NM_009917	Ccr5	Chemokine (C-C motif) receptor 5	rhodopsin-like receptor activity (GO:0001584); signal transducer activity (GO:0004871); receptor activity (GO:0004872); G-protein coupled receptor activity (GO:0004930); endosome (GO:0005768); plasma membrane (GO:0005886); chemotaxis (GO:0006935); defense response (GO:0006952); signal transduction (GO:0007165); G-protein coupled receptor signaling pathway (GO:0007186); external side of plasma mem…	8.19823	8.19823	273.733	2251.32	1.65419e-164
1.1	CCR7	chr11:99,005,513-99,016,391	NM_007719	Ccr7	Chemokine (C-C motif) receptor 7	signal transducer activity (GO:0004871); receptor activity (GO:0004872); G-protein coupled receptor activity (GO:0004930); plasma membrane (GO:0005886); chemotaxis (GO:0006935); immune response (GO:0006955); signal transduction (GO:0007165); G-protein coupled receptor signaling pathway (GO:0007186); membrane (GO:0016020); integral to membrane (GO:0016021); C-C chemokine receptor activity (GO:0016…	4.32619	4.32619	23.8874	106.668	2.13206e-10
1.1	CCR9	chr9:123,676,329-123,692,575	NM_009913 NM_001166625	Ccr9	Chemokine (C-C motif) receptor 9	rhodopsin-like receptor activity (GO:0001584); signal transducer activity (GO:0004871); receptor activity (GO:0004872); G-protein coupled receptor activity (GO:0004930); protein binding (GO:0005515); plasma membrane (GO:0005886); chemotaxis (GO:0006935); defense response (GO:0006952); signal transduction (GO:0007165); G-protein coupled receptor signaling pathway (GO:0007186); membrane (GO:0016020…	6.95872	6.95872	3.9973	33.7748	1.06838e-05
1.1	CCRL2	chr9:110,957,339-110,959,774	NM_017466	Ccrl2	Chemokine (C-C motif) receptor-like 2	rhodopsin-like receptor activity (GO:0001584); signal transducer activity (GO:0004871); receptor activity (GO:0004872); G-protein coupled receptor activity (GO:0004930); plasma membrane (GO:0005886); signal transduction (GO:0007165); G-protein coupled receptor signaling pathway (GO:0007186); membrane (GO:0016020); integral to membrane (GO:0016021); C-C chemokine receptor activity (GO:0016493)	5.44597	5.44597	28.7578	161.06	2.20471e-17
1.1	CD177	chr7:25,529,002-25,545,330	NM_026862	Cd177	CD177 antigen	molecular_function (GO:0003674); cellular_component (GO:0005575); plasma membrane (GO:0005886); biological_process (GO:0008150); membrane (GO:0016020); anchored to membrane (GO:0031225)	15.5902	15.5902	1.12832	32.1808	1.50222e-07
1.1	CD180	chr13:103,483,638-103,496,711	NM_008533	Cd180	CD180 antigen	receptor activity (GO:0004872); protein binding (GO:0005515); extracellular space (GO:0005615); plasma membrane (GO:0005886); defense response (GO:0006952); inflammatory response (GO:0006954); immune response (GO:0006955); signal transduction (GO:0007165); membrane (GO:0016020); integral to membrane (GO:0016021); innate immune response (GO:0045087)	11.327	11.327	62.9589	723.461	5.12364e-63
1.1	CD1D1	chr3:86,799,758-86,803,262	NM_007639	Cd1d1	CD1d1 antigen	positive regulation of T cell mediated cytotoxicity (GO:0001916); antigen processing and presentation of peptide or polysaccharide antigen via MHC class II (GO:0002504); protein binding (GO:0005515); lysosome (GO:0005764); endosome (GO:0005768); early endosome (GO:0005769); late endosome (GO:0005770); plasma membrane (GO:0005886); immune response (GO:0006955); external side of plasma membrane (GO…	2.85389	2.85389	30.5949	89.1684	1.1629e-05
1.1	CD2	chr3:101,079,831-101,091,862	NM_013486	Cd2	CD2 antigen	antigen binding (GO:0003823); protein kinase activity (GO:0004672); protein binding (GO:0005515); ATP binding (GO:0005524); extracellular region (GO:0005576); extracellular space (GO:0005615); cytoplasm (GO:0005737); plasma membrane (GO:0005886); protein phosphorylation (GO:0006468); defense response (GO:0006952); cell adhesion (GO:0007155); external side of plasma membrane (GO:0009897); cytoplas…	6.85056	6.85056	25.7924	182.543	3.76416e-15
1.1	CD200	chr16:45,382,248-45,409,166	NM_010818	Cd200	Cd200 antigen	protein binding (GO:0005515); extracellular space (GO:0005615); plasma membrane (GO:0005886); membrane (GO:0016020); integral to membrane (GO:0016021)	2.38678	2.38678	71.923	173.051	1.51395e-07
1.1	CD200R1	chr16:44,765,849-44,795,090	NM_021325	Cd200r1	CD200 receptor 1	receptor activity (GO:0004872); protein binding (GO:0005515); plasma membrane (GO:0005886); signal transduction (GO:0007165); external side of plasma membrane (GO:0009897); membrane (GO:0016020); integral to membrane (GO:0016021)	6.33663	6.33663	39.0091	252.523	4.27908e-29
1.1	CD200R4	chr16:44,820,841-44,839,263	NM_207244	Cd200r4	CD200 receptor 4	receptor activity (GO:0004872); protein binding (GO:0005515); signal transduction (GO:0007165); external side of plasma membrane (GO:0009897)	10.8587	10.8587	18.3422	209.031	1.47843e-33
1.1	CD209E	chr8:3,847,973-3,854,286	NM_130905	Cd209e	CD209e antigen	receptor activity (GO:0004872); binding (GO:0005488); mannose binding (GO:0005537); endocytosis (GO:0006897); signal transduction (GO:0007165); biological_process (GO:0008150); membrane (GO:0016020); integral to membrane (GO:0016021)	4.39692	4.39692	6.15754	30.4711	0.000708746
1.1	CD22	chr7:31,650,423-31,665,361	NM_009845 NM_001043317	Cd22	CD22 antigen	protein binding (GO:0005515); extracellular space (GO:0005615); plasma membrane (GO:0005886); integral to plasma membrane (GO:0005887); defense response (GO:0006952); cell adhesion (GO:0007155); signal transduction (GO:0007165); cell surface receptor signaling pathway (GO:0007166); external side of plasma membrane (GO:0009897); coreceptor activity (GO:0015026); membrane (GO:0016020); integral to …	10.328	10.328	36.7185	388.556	1.42613e-52
1.1	CD226	chr18:89,366,819-89,439,719	NM_178687 NM_001039149	Cd226	CD226 antigen	cytokine production (GO:0001816); receptor activity (GO:0004872); protein binding (GO:0005515); cell adhesion (GO:0007155); signal transduction (GO:0007165); membrane (GO:0016020); integral to membrane (GO:0016021)	8.69149	8.69149	11.7991	110.243	5.54211e-17
1.1	CD244	chr1:173,489,324-173,515,447	NM_018729	Cd244	CD244 natural killer cell receptor 2B4	receptor activity (GO:0004872); protein binding (GO:0005515); signal transduction (GO:0007165); external side of plasma membrane (GO:0009897); membrane (GO:0016020); integral to membrane (GO:0016021)	3.71328	3.71328	38.3967	145.291	1.86708e-11
1.1	CD247	chr1:167,718,812-167,801,284	NM_001113391 NM_001113394 NM_031162 NM_001113393 NM_001113392	Cd247	CD247 antigen	receptor activity (GO:0004872); transmembrane signaling receptor activity (GO:0004888); protein binding (GO:0005515); cytoplasm (GO:0005737); plasma membrane (GO:0005886); signal transduction (GO:0007165); cell surface receptor signaling pathway (GO:0007166); membrane (GO:0016020); integral to membrane (GO:0016021); T cell receptor complex (GO:0042101); alpha-beta T cell receptor complex (GO:0042…	5.51631	5.51631	19.5045	112.109	4.86228e-13
1.1	CD248	chr19:5,068,078-5,070,639	NM_054042	Cd248	CD248 antigen, endosialin	molecular_function (GO:0003674); binding (GO:0005488); calcium ion binding (GO:0005509); extracellular space (GO:0005615); cytoplasm (GO:0005737); plasma membrane (GO:0005886); biological_process (GO:0008150); membrane (GO:0016020); integral to membrane (GO:0016021)	4.27444	4.27444	177.18	760.618	6.81783e-50
1.1	CD24A	chr10:43,298,975-43,304,071	NM_009846	Cd24a	CD24a antigen	response to hypoxia (GO:0001666); cell activation (GO:0001775); regulation of cytokine-mediated signaling pathway (GO:0001959); response to molecule of bacterial origin (GO:0002237); pre-B cell differentiation (GO:0002329); leukocyte migration involved in inflammatory response (GO:0002523); positive regulation of T cell mediated immune response to tumor cell (GO:0002842); positive regulation of i…	3.42136	3.42136	55.3554	191.812	1.92617e-05
1.1	CD27	chr6:125,182,640-125,187,045	NM_001033126 NM_001042564	Cd27	CD27 antigen	receptor activity (GO:0004872); transmembrane signaling receptor activity (GO:0004888); protein binding (GO:0005515); extracellular space (GO:0005615); membrane fraction (GO:0005624); apoptotic process (GO:0006915); immune response (GO:0006955); signal transduction (GO:0007165); cell surface (GO:0009986); membrane (GO:0016020); integral to membrane (GO:0016021); B cell proliferation (GO:0042100);…	4.4988	4.4988	7.89821	39.0313	9.88602e-05
1.1	CD274	chr19:29,441,928-29,462,584	NM_021893	Cd274	CD274 antigen	receptor activity (GO:0004872); protein binding (GO:0005515); extracellular space (GO:0005615); plasma membrane (GO:0005886); signal transduction (GO:0007165); external side of plasma membrane (GO:0009897); membrane (GO:0016020); integral to membrane (GO:0016021); negative regulation of T cell proliferation (GO:0042130)	6.77385	6.77385	361.622	2455.35	1.41556e-148
1.1	CD28	chr1:60,803,232-60,830,203	NM_007642	Cd28	CD28 antigen	positive regulation of inflammatory response to antigenic stimulus (GO:0002863); plasma membrane (GO:0005886); immune response (GO:0006955); external side of plasma membrane (GO:0009897); membrane (GO:0016020); integral to membrane (GO:0016021); T cell costimulation (GO:0031295); positive regulation of T cell proliferation (GO:0042102); T cell activation (GO:0042110); protein homodimerization act…	7.82983	7.82983	14.5093	120.435	6.02463e-08
1.1	CD300A	chr11:114,751,355-114,765,965	NM_170758	Cd300a	CD300A antigen	receptor activity (GO:0004872); plasma membrane (GO:0005886); signal transduction (GO:0007165); membrane (GO:0016020); integral to membrane (GO:0016021); phosphatase binding (GO:0019902)	6.9038	6.9038	94.8125	660.471	2.16975e-67
1.1	CD300LB	chr11:114,784,095-114,795,700	NM_199221	Cd300lb	CD300 antigen like family member B	receptor activity (GO:0004872); plasma membrane (GO:0005886); signal transduction (GO:0007165); membrane (GO:0016020); integral to membrane (GO:0016021)	10.4916	10.4916	39.3946	422.803	3.6699e-36
1.1	CD300LD	chr11:114,843,761-114,851,200	NM_145437	Cd300ld	CD300 molecule-like family member d	receptor activity (GO:0004872); plasma membrane (GO:0005886); signal transduction (GO:0007165); membrane (GO:0016020); integral to membrane (GO:0016021)	7.47066	7.47066	51.3241	389.896	6.51797e-47
1.1	CD300LF	chr11:114,977,528-114,995,306	NM_001169153 NM_145634	Cd300lf	CD300 antigen like family member F	receptor activity (GO:0004872); protein binding (GO:0005515); plasma membrane (GO:0005886); signal transduction (GO:0007165); membrane (GO:0016020); integral to membrane (GO:0016021); osteoclast differentiation (GO:0030316)	8.72715	8.72715	69.7288	616.261	1.48429e-74
1.1	CD302	chr2:60,090,050-60,122,475	NM_025422	Cd302	CD302 antigen	molecular_function (GO:0003674); binding (GO:0005488); cellular_component (GO:0005575); biological_process (GO:0008150); membrane (GO:0016020); integral to membrane (GO:0016021)	2.5976	2.5976	187.079	487.555	6.64024e-19
1.1	CD33	chr7:50,782,826-50,788,541	NM_001111058 NM_021293	Cd33	CD33 antigen	protein binding (GO:0005515); extracellular space (GO:0005615); plasma membrane (GO:0005886); cell adhesion (GO:0007155); membrane (GO:0016020); integral to membrane (GO:0016021)	2.75837	2.75837	55.6106	155.153	1.72378e-08
1.1	CD34	chr1:196,765,015-196,787,486	NM_133654 NM_001111059	Cd34	CD34 antigen	protein binding (GO:0005515); extracellular region (GO:0005576); cytoplasm (GO:0005737); cell adhesion (GO:0007155); external side of plasma membrane (GO:0009897); cell surface (GO:0009986); membrane (GO:0016020); integral to membrane (GO:0016021); sulfate binding (GO:0043199); leukocyte migration (GO:0050900)	2.02075	2.02075	243.722	493.52	1.41885e-11
1.1	CD36	chr5:17,287,508-17,394,777	NM_007643 NM_001159558 NM_001159555 NM_001159556 NM_001159557	Cd36	CD36 antigen	long-chain fatty acid metabolic process (GO:0001676); pattern recognition receptor signaling pathway (GO:0002221); receptor activity (GO:0004872); low-density lipoprotein receptor activity (GO:0005041); protein binding (GO:0005515); intracellular (GO:0005622); mitochondrion (GO:0005739); microsome (GO:0005792); Golgi apparatus (GO:0005794); plasma membrane (GO:0005886); caveola (GO:0005901); fatt…	11.7736	11.7736	190.107	2249.02	7.81119e-69
1.1	CD37	chr7:52,489,002-52,494,209	NM_007645	Cd37	CD37 antigen	positive regulation of immunoglobulin production (GO:0002639); regulation of humoral immune response (GO:0002920); plasma membrane (GO:0005886); membrane (GO:0016020); integral to membrane (GO:0016021)	6.84743	6.84743	38.3288	268.301	1.65899e-18
1.1	CD38	chr5:44,260,066-44,303,613	NM_007646	Cd38	CD38 antigen	response to hypoxia (GO:0001666); catalytic activity (GO:0003824); NAD+ nucleosidase activity (GO:0003953); binding (GO:0005488); membrane fraction (GO:0005624); nucleus (GO:0005634); microsome (GO:0005792); plasma membrane (GO:0005886); positive regulation of cytosolic calcium ion concentration (GO:0007204); metabolic process (GO:0008152); response to hormone (GO:0009725); cell surface (GO:00099…	7.38556	7.38556	103.096	767.809	3.98491e-79
1.1	CD3D	chr9:44,789,869-44,795,135	NM_013487	Cd3d	CD3 antigen, delta polypeptide	receptor activity (GO:0004872); transmembrane signaling receptor activity (GO:0004888); protein binding (GO:0005515); protein complex assembly (GO:0006461); signal transduction (GO:0007165); cell surface receptor signaling pathway (GO:0007166); membrane (GO:0016020); integral to membrane (GO:0016021); T cell receptor complex (GO:0042101); alpha-beta T cell receptor complex (GO:0042105); T cell ac…	5.30868	5.30868	26.7564	146.35	3.89572e-16
1.1	CD3E	chr9:44,806,826-44,817,673	NM_007648	Cd3e	CD3 antigen, epsilon polypeptide	immunological synapse (GO:0001772); positive regulation of T cell anergy (GO:0002669); signal transducer activity (GO:0004871); receptor activity (GO:0004872); transmembrane signaling receptor activity (GO:0004888); protein binding (GO:0005515); plasma membrane (GO:0005886); signal transduction (GO:0007165); cell surface receptor signaling pathway (GO:0007166); response to nutrient (GO:0007584); …	6.25406	6.25406	42.1333	268.758	5.89679e-26
1.1	CD3G	chr9:44,777,655-44,788,514	NM_009850	Cd3g	CD3 antigen, gamma polypeptide	receptor activity (GO:0004872); transmembrane signaling receptor activity (GO:0004888); protein binding (GO:0005515); signal transduction (GO:0007165); cell surface receptor signaling pathway (GO:0007166); membrane (GO:0016020); integral to membrane (GO:0016021); alpha-beta T cell receptor complex (GO:0042105)	7.12317	7.12317	43.6472	317.029	6.71278e-22
1.1	CD4	chr6:124,814,711-124,838,227	NM_013488	Cd4	CD4 antigen	cytokine production (GO:0001816); protein binding (GO:0005515); endoplasmic reticulum lumen (GO:0005788); endoplasmic reticulum membrane (GO:0005789); plasma membrane (GO:0005886); immune response (GO:0006955); cell adhesion (GO:0007155); cell surface receptor signaling pathway (GO:0007166); external side of plasma membrane (GO:0009897); cell surface (GO:0009986); membrane (GO:0016020); integral …	8.21847	8.21847	40.2338	337.879	9.29634e-08
1.1	CD40	chr2:164,881,136-164,897,154	NM_011611 NR_027852 NM_170703 NM_170704 NM_170702	Cd40	CD40 antigen	immune response-regulating cell surface receptor signaling pathway (GO:0002768); receptor activity (GO:0004872); transmembrane signaling receptor activity (GO:0004888); protein binding (GO:0005515); extracellular region (GO:0005576); plasma membrane (GO:0005886); apoptotic process (GO:0006915); immune response (GO:0006955); signal transduction (GO:0007165); external side of plasma membrane (GO:00…	9.39577	9.39577	29.9825	290.105	4.45928e-27
1.1	CD44	chr2:102,651,300-102,741,822	NM_001039151 NM_001039150 NM_009851 NM_001177786 NM_001177787 NM_001177785	Cd44	CD44 antigen	regulation of cell growth (GO:0001558); branching involved in ureteric bud morphogenesis (GO:0001658); wound healing involved in inflammatory response (GO:0002246); receptor activity (GO:0004872); receptor signaling protein activity (GO:0005057); binding (GO:0005488); protein binding (GO:0005515); hyaluronic acid binding (GO:0005540); nucleus (GO:0005634); plasma membrane (GO:0005886); cell adhes…	2.09906	2.09906	1856.55	3898.11	7.32968e-21
1.1	CD48	chr1:173,612,186-173,635,388	NM_007649	Cd48	CD48 antigen	antigen binding (GO:0003823); protein binding (GO:0005515); extracellular space (GO:0005615); plasma membrane (GO:0005886); signal transduction (GO:0007165); external side of plasma membrane (GO:0009897); membrane (GO:0016020); anchored to membrane (GO:0031225); T cell activation (GO:0042110); protein complex (GO:0043234); eukaryotic cell surface binding (GO:0043499); mast cell activation (GO:004…	5.81465	5.81465	74.8884	440.265	1.61795e-43
1.1	CD5	chr19:10,792,633-10,813,464	NM_007650	Cd5	CD5 antigen	glycoprotein binding (GO:0001948); scavenger receptor activity (GO:0005044); protein binding (GO:0005515); plasma membrane (GO:0005886); signal transduction (GO:0007165); external side of plasma membrane (GO:0009897); membrane (GO:0016020); integral to membrane (GO:0016021); T cell costimulation (GO:0031295); regulation of lymphocyte proliferation (GO:0050670)	6.09756	6.09756	9.92807	65.6346	7.08231e-08
1.1	CD52	chr4:133,649,453-133,650,988	NM_013706	Cd52	CD52 antigen	extracellular space (GO:0005615); plasma membrane (GO:0005886); membrane (GO:0016020); integral to membrane (GO:0016021); anchored to membrane (GO:0031225)	7.91102	7.91102	240.688	1911	1.50882e-56
1.1	CD53	chr3:106,561,779-106,593,067	NM_007651	Cd53	CD53 antigen	plasma membrane (GO:0005886); cell surface (GO:0009986); membrane (GO:0016020); integral to membrane (GO:0016021)	6.91438	6.91438	284.761	1974.86	2.29744e-136
1.1	CD55	chr1:132,335,607-132,359,317	NM_010016	Cd55	CD55 antigen	enzyme inhibitor activity (GO:0004857); extracellular space (GO:0005615); plasma membrane (GO:0005886); immune response (GO:0006955); complement activation, classical pathway (GO:0006958); external side of plasma membrane (GO:0009897); membrane (GO:0016020); integral to membrane (GO:0016021); anchored to membrane (GO:0031225); innate immune response (GO:0045087)	4.21905	4.21905	15.4733	68.5014	4.13902e-07
1.1	CD59A	chr2:103,935,958-103,955,508	NM_007652 NM_001111060	Cd59a	CD59a antigen	negative regulation of activation of membrane attack complex (GO:0001971); extracellular space (GO:0005615); plasma membrane (GO:0005886); external side of plasma membrane (GO:0009897); membrane (GO:0016020); negative regulation of angiogenesis (GO:0016525); negative regulation of vascular endothelial growth factor receptor signaling pathway (GO:0030948); anchored to membrane (GO:0031225); negati…	3.81404	3.81404	20.4401	80.7732	4.06319e-07
1.1	CD6	chr19:10,863,829-10,904,548	NM_001037801 NM_009852	Cd6	CD6 antigen	regulation of protein phosphorylation (GO:0001932); scavenger receptor activity (GO:0005044); protein binding (GO:0005515); extracellular space (GO:0005615); plasma membrane (GO:0005886); cell adhesion (GO:0007155); signal transduction (GO:0007165); external side of plasma membrane (GO:0009897); membrane (GO:0016020); integral to membrane (GO:0016021); peptidyl-tyrosine phosphorylation (GO:001810…	7.28738	7.28738	18.2798	139.499	1.04779e-18
1.1	CD68	chr11:69,477,873-69,479,564	NM_009853	Cd68	CD68 antigen	extracellular space (GO:0005615); lysosome (GO:0005764); endosome (GO:0005768); plasma membrane (GO:0005886); membrane (GO:0016020); integral to membrane (GO:0016021)	8.25112	8.25112	298.488	2470.11	3.67631e-83
1.1	CD69	chr6:129,217,343-129,225,387	NM_001033122	Cd69	CD69 antigen	binding (GO:0005488); calcium ion binding (GO:0005509); external side of plasma membrane (GO:0009897); membrane (GO:0016020); integral to membrane (GO:0016021)	9.04815	9.04815	10.2852	101.11	6.63795e-16
1.1	CD7	chr11:120,898,063-120,900,792	NM_009854	Cd7	CD7 antigen	receptor activity (GO:0004872); extracellular space (GO:0005615); plasma membrane (GO:0005886); immune response (GO:0006955); signal transduction (GO:0007165); membrane (GO:0016020); integral to membrane (GO:0016021); homeostasis of number of cells within a tissue (GO:0048873)	8.76675	8.76675	3.80451	41.12	3.685e-07
1.1	CD72	chr4:43,460,596-43,467,498	NM_001110320 NM_007654 NM_001110322 NM_001110321	Cd72	CD72 antigen	binding (GO:0005488); plasma membrane (GO:0005886); defense response (GO:0006952); membrane (GO:0016020); integral to membrane (GO:0016021)	6.86165	6.86165	120.219	830.765	2.19042e-79
1.1	CD74	chr18:60,963,503-60,972,306	NM_001042605 NM_010545	Cd74	CD74 antigen (invariant polypeptide of major histocompatibility complex, class II antigen-associated)	activation of MAPK activity (GO:0000187); positive regulation of cytokine-mediated signaling pathway (GO:0001961); cytokine receptor activity (GO:0004896); protein binding (GO:0005515); lysosome (GO:0005764); late endosome (GO:0005770); multivesicular body (GO:0005771); endoplasmic reticulum (GO:0005783); Golgi apparatus (GO:0005794); plasma membrane (GO:0005886); integral to plasma membrane (GO:…	5.91736	5.91736	5755.07	34059.8	2.06053e-25
1.1	CD79B	chr11:106,172,655-106,175,843	NM_008339	Cd79b	CD79B antigen	transmembrane signaling receptor activity (GO:0004888); protein binding (GO:0005515); plasma membrane (GO:0005886); signal transduction (GO:0007165); cell surface receptor signaling pathway (GO:0007166); external side of plasma membrane (GO:0009897); membrane (GO:0016020); integral to membrane (GO:0016021); B cell receptor complex (GO:0019815); B cell receptor signaling pathway (GO:0050853)	4.7635	4.7635	6.15754	33.095	0.000180601
1.1	CD80	chr16:38,459,013-38,487,014	NM_009855	Cd80	CD80 antigen	receptor activity (GO:0004872); protein binding (GO:0005515); extracellular space (GO:0005615); plasma membrane (GO:0005886); defense response (GO:0006952); signal transduction (GO:0007165); external side of plasma membrane (GO:0009897); membrane (GO:0016020); integral to membrane (GO:0016021); T cell costimulation (GO:0031295); positive regulation of alpha-beta T cell proliferation (GO:0046641)	5.79618	5.79618	23.8534	143.055	2.65794e-06
1.1	CD82	chr2:93,259,269-93,303,103	NM_007656 NM_001136055	Cd82	CD82 antigen	plasma membrane (GO:0005886); membrane (GO:0016020); integral to membrane (GO:0016021)	2.34546	2.34546	289.949	681.41	5.29711e-20
1.1	CD83	chr13:43,880,476-43,898,501	NM_009856	Cd83	CD83 antigen	extracellular space (GO:0005615); plasma membrane (GO:0005886); external side of plasma membrane (GO:0009897); response to organic cyclic compound (GO:0014070); membrane (GO:0016020); integral to membrane (GO:0016021); negative regulation of interleukin-4 production (GO:0032713); positive regulation of interleukin-10 production (GO:0032733); positive regulation of interleukin-2 production (GO:003…	3.98329	3.98329	80.7907	324.796	2.78728e-21
1.1	CD84	chr1:173,769,828-173,820,849	NM_013489 NM_001252472	Cd84	CD84 antigen	receptor activity (GO:0004872); protein binding (GO:0005515); plasma membrane (GO:0005886); cell adhesion (GO:0007155); signal transduction (GO:0007165); membrane (GO:0016020); integral to membrane (GO:0016021)	8.66764	8.66764	234.536	2040.54	2.22317e-86
1.1	CD86	chr16:36,603,955-36,666,163	NM_019388	Cd86	CD86 antigen	toll-like receptor signaling pathway (GO:0002224); receptor activity (GO:0004872); defense response (GO:0006952); immune response (GO:0006955); signal transduction (GO:0007165); external side of plasma membrane (GO:0009897); membrane (GO:0016020); integral to membrane (GO:0016021); T cell proliferation (GO:0042098); T cell activation (GO:0042110); B cell activation (GO:0042113); intracellular mem…	5.97353	5.97353	68.6005	414.761	5.73043e-43
1.1	CD8A	chr6:71,323,421-71,329,165	NM_001081110 NM_009857	Cd8a	CD8 antigen, alpha chain	T cell mediated immunity (GO:0002456); immune response (GO:0006955); cell surface receptor signaling pathway (GO:0007166); external side of plasma membrane (GO:0009897); cell surface (GO:0009986); membrane (GO:0016020); integral to membrane (GO:0016021); protein kinase binding (GO:0019901); T cell activation (GO:0042110); protein homodimerization activity (GO:0042803); cytotoxic T cell differenti…	7.44027	7.44027	73.1193	550.468	3.72211e-25
1.1	CD8B1	chr6:71,272,806-71,287,445	NM_009858	Cd8b1	CD8 antigen, beta chain 1	protein binding (GO:0005515); plasma membrane (GO:0005886); immune response (GO:0006955); external side of plasma membrane (GO:0009897); cell surface (GO:0009986); membrane (GO:0016020); integral to membrane (GO:0016021)	9.42955	9.42955	19.3117	190.531	2.26616e-28
1.1	CD96	chr16:46,035,770-46,120,361	NM_032465	Cd96	CD96 antigen	protein binding (GO:0005515); cell adhesion (GO:0007155); membrane (GO:0016020); integral to membrane (GO:0016021)	3.98344	3.98344	13.9254	58.4543	5.83147e-06
1.1	CD97	chr8:86,247,150-86,265,210	NM_011925 NM_001163030 NM_001163031 NM_001163029	Cd97	CD97 antigen	signal transducer activity (GO:0004871); receptor activity (GO:0004872); transmembrane signaling receptor activity (GO:0004888); G-protein coupled receptor activity (GO:0004930); calcium ion binding (GO:0005509); protein binding (GO:0005515); extracellular space (GO:0005615); plasma membrane (GO:0005886); cell adhesion (GO:0007155); signal transduction (GO:0007165); cell surface receptor signalin…	4.56093	4.56093	140.263	643.29	1.14274e-22
1.1	CDC42EP2	chr19:5,917,556-5,924,816	NM_026772	Cdc42ep2	CDC42 effector protein (Rho GTPase binding) 2	opioid peptide activity (GO:0001515); cellular_component (GO:0005575); cytoplasm (GO:0005737); cytoskeleton (GO:0005856); biological_process (GO:0008150); regulation of cell shape (GO:0008360); membrane (GO:0016020)	2.76195	2.76195	23.791	67.4715	0.0001631
1.1	CDC42EP3	chr17:79,733,365-79,754,431	NM_026514	Cdc42ep3	CDC42 effector protein (Rho GTPase binding) 3	protein binding (GO:0005515); cellular_component (GO:0005575); cytoplasm (GO:0005737); cytoskeleton (GO:0005856); biological_process (GO:0008150); regulation of cell shape (GO:0008360); membrane (GO:0016020)	3.60281	3.60281	28.5311	105.395	1.71982e-08
1.1	CDH1	chr8:109,127,268-109,194,146	NM_009864	Cdh1	Cadherin 1	trophectodermal cell differentiation (GO:0001829); calcium ion binding (GO:0005509); protein binding (GO:0005515); extracellular space (GO:0005615); cytoplasm (GO:0005737); plasma membrane (GO:0005886); cell-cell junction (GO:0005911); adherens junction (GO:0005912); cell-cell adherens junction (GO:0005913); cell adhesion (GO:0007155); homophilic cell adhesion (GO:0007156); synapse assembly (GO:0…	4.13451	4.13451	24.4374	104.171	1.09786e-09
1.1	CDH11	chr8:105,156,895-105,309,011	NM_009866	Cdh11	Cadherin 11	calcium ion binding (GO:0005509); protein binding (GO:0005515); cytoplasm (GO:0005737); plasma membrane (GO:0005886); cell adhesion (GO:0007155); homophilic cell adhesion (GO:0007156); membrane (GO:0016020); integral to membrane (GO:0016021)	3.45625	3.45625	200.647	695.944	2.01603e-23
1.1	CDH6	chr15:12,963,955-13,103,394	NM_007666	Cdh6	Cadherin 6	calcium ion binding (GO:0005509); protein binding (GO:0005515); extracellular space (GO:0005615); plasma membrane (GO:0005886); cell adhesion (GO:0007155); homophilic cell adhesion (GO:0007156); membrane (GO:0016020); integral to membrane (GO:0016021)	2.3832	2.3832	254.109	606.975	4.05835e-19
1.1	CDK2AP2	chr19:4,097,351-4,099,017	NM_026373	Cdk2ap2	CDK2-associated protein 2	molecular_function (GO:0003674); cellular_component (GO:0005575); biological_process (GO:0008150)	2.08395	2.08395	120.412	252.017	1.56213e-07
1.1	CDK6	chr5:3,344,312-3,522,225	NM_009873	Cdk6	Cyclin-dependent kinase 6	mitotic G1 phase (GO:0000080); nucleotide binding (GO:0000166); cytokinesis (GO:0000910); protein kinase activity (GO:0004672); protein serine/threonine kinase activity (GO:0004674); cyclin-dependent protein serine/threonine kinase activity (GO:0004693); protein binding (GO:0005515); ATP binding (GO:0005524); protein phosphorylation (GO:0006468); cell cycle (GO:0007049); cell proliferation (GO:00…	2.05683	2.05683	64.5408	133.806	0.000102164
1.1	CDKL2	chr5:92,435,101-92,472,044	NM_016912 NM_177270	Cdkl2	Cyclin-dependent kinase-like 2 (CDC2-related kinase)	nucleotide binding (GO:0000166); protein kinase activity (GO:0004672); protein serine/threonine kinase activity (GO:0004674); cyclin-dependent protein serine/threonine kinase activity (GO:0004693); ATP binding (GO:0005524); nucleus (GO:0005634); cytoplasm (GO:0005737); protein phosphorylation (GO:0006468); cell cycle (GO:0007049); kinase activity (GO:0016301); transferase activity (GO:0016740)	3.58898	3.58898	12.9614	49.1073	0.000183642
1.1	CDKN1A	chr17:29,227,931-29,237,667	NM_001111099 NM_007669	Cdkn1a	Cyclin-dependent kinase inhibitor 1A (P21)	cyclin-dependent protein kinase holoenzyme complex (GO:0000307); protein kinase inhibitor activity (GO:0004860); cyclin-dependent protein serine/threonine kinase inhibitor activity (GO:0004861); protein binding (GO:0005515); nucleus (GO:0005634); cytoplasm (GO:0005737); cytosol (GO:0005829); cellular response to DNA damage stimulus (GO:0006974); cell cycle (GO:0007049); cell cycle arrest (GO:0007…	3.13733	3.13733	663.002	2082.19	5.82444e-61
1.1	CDS1	chr5:102,194,149-102,252,871	NM_173370	Cds1	CDP-diacylglycerol synthase 1	phosphatidate cytidylyltransferase activity (GO:0004605); endoplasmic reticulum (GO:0005783); endoplasmic reticulum membrane (GO:0005789); phospholipid biosynthetic process (GO:0008654); membrane (GO:0016020); integral to membrane (GO:0016021); CDP-diacylglycerol biosynthetic process (GO:0016024); transferase activity (GO:0016740); transferase activity, transferring phosphorus-containing groups (…	6.46094	6.46094	12.4115	85.6507	1.86978e-11
1.1	CDSN	chr17:35,689,073-35,694,125	NM_001008424	Cdsn	Corneodesmosin	extracellular region (GO:0005576); cell adhesion (GO:0007155); desmosome (GO:0030057)	2.2452	2.2452	35.5901	81.1522	0.000797113
1.1	CDYL2	chr8:119,092,624-119,256,891	NM_029441	Cdyl2	Chromodomain protein, Y chromosome-like 2	molecular_function (GO:0003674); nucleus (GO:0005634); biological_process (GO:0008150); isomerase activity (GO:0016853)	2.73983	2.73983	30.8501	86.2639	1.3706e-05
1.1	CEACAM1	chr7:26,246,721-26,262,644	NM_001039185 NM_011926 NM_001039186 NM_001039187	Ceacam1	Carcinoembryonic antigen-related cell adhesion molecule 1, CEA-related cell adhesion molecule 1	receptor activity (GO:0004872); plasma membrane (GO:0005886); signal transduction (GO:0007165); membrane (GO:0016020); integral to membrane (GO:0016021); positive regulation of MAP kinase activity (GO:0043406); interspecies interaction between organisms (GO:0044419)	2.73283	2.73283	20.6953	58.2894	0.000452457
1.1	CEACAM16	chr7:20,437,446-20,446,648	NM_001033419	Ceacam16	Carcinoembryonic antigen-related cell adhesion molecule 16	molecular_function (GO:0003674); cellular_component (GO:0005575); biological_process (GO:0008150)	4.71591	4.71591	7.57504	39.4392	5.24181e-05
1.1	CEACAM19	chr7:20,461,091-20,473,314	NM_177036	Ceacam19	carcinoembryonic antigen-related cell adhesion molecule 19	molecular_function (GO:0003674); cellular_component (GO:0005575); biological_process (GO:0008150)	7.3313	7.3313	5.12562	43.9087	4.45592e-07
1.1	CEBPA	chr7:35,904,312-35,906,951	NM_007678	Cebpa	CCAAT/enhancer binding protein (C/EBP), alpha	urea cycle (GO:0000050); negative regulation of transcription from RNA polymerase II promoter (GO:0000122); liver development (GO:0001889); embryonic placenta development (GO:0001892); DNA binding (GO:0003677); sequence-specific DNA binding transcription factor activity (GO:0003700); specific RNA polymerase II transcription factor activity (GO:0003704); RNA polymerase II distal enhancer sequence-…	4.70847	4.70847	145.519	688.879	2.14944e-22
1.1	CEBPB	chr2:167,514,415-167,515,918	NM_009883	Cebpb	CCAAT/enhancer binding protein (C/EBP), beta	embryonic placenta development (GO:0001892); DNA binding (GO:0003677); sequence-specific DNA binding transcription factor activity (GO:0003700); RNA polymerase II distal enhancer sequence-specific DNA binding transcription factor activity (GO:0003705); protein binding (GO:0005515); nucleus (GO:0005634); cytoplasm (GO:0005737); regulation of transcription, DNA-dependent (GO:0006355); transcription…	2.26915	2.26915	269.605	613.044	1.51252e-17
1.1	CEBPD	chr16:15,887,379-15,889,638	NM_007679	Cebpd	CCAAT/enhancer binding protein (C/EBP), delta	DNA binding (GO:0003677); sequence-specific DNA binding transcription factor activity (GO:0003700); specific RNA polymerase II transcription factor activity (GO:0003704); protein binding (GO:0005515); nucleus (GO:0005634); regulation of transcription, DNA-dependent (GO:0006355); promoter binding (GO:0010843); protein homodimerization activity (GO:0042803); sequence-specific DNA binding (GO:004356…	3.04711	3.04711	51.1938	158.04	3.95279e-10
1.1	CELSR1	chr15:85,729,188-85,864,207	NM_009886	Celsr1	Cadherin, EGF LAG seven-pass G-type receptor 1 (flamingo homolog, Drosophila)	gastrulation with mouth forming second (GO:0001702); establishment of planar polarity (GO:0001736); neural tube closure (GO:0001843); signal transducer activity (GO:0004871); receptor activity (GO:0004872); transmembrane signaling receptor activity (GO:0004888); G-protein coupled receptor activity (GO:0004930); calcium ion binding (GO:0005509); extracellular space (GO:0005615); plasma membrane (G…	5.01096	5.01096	6.4807	36.4855	0.000105727
1.1	CEPT1	chr3:106,305,178-106,350,679	NM_133869	Cept1	Choline/ethanolaminephosphotransferase 1	molecular_function (GO:0003674); diacylglycerol cholinephosphotransferase activity (GO:0004142); ethanolaminephosphotransferase activity (GO:0004307); nucleus (GO:0005634); endoplasmic reticulum (GO:0005783); endoplasmic reticulum membrane (GO:0005789); CDP-choline pathway (GO:0006657); biological_process (GO:0008150); phospholipid biosynthetic process (GO:0008654); membrane (GO:0016020); integra…	2.28358	2.28358	263.198	602.317	3.27257e-17
1.1	CERK	chr15:85,969,531-86,016,571	NM_145475	Cerk	Ceramide kinase	nucleotide binding (GO:0000166); magnesium ion binding (GO:0000287); ceramide kinase activity (GO:0001729); diacylglycerol kinase activity (GO:0004143); ATP binding (GO:0005524); membrane fraction (GO:0005624); cytoplasm (GO:0005737); mitochondrion (GO:0005739); ceramide metabolic process (GO:0006672); protein kinase C-activating G-protein coupled receptor signaling pathway (GO:0007205); membrane…	3.41473	3.41473	275.836	944.321	2.7261e-44
1.1	CFB	chr17:34,993,319-34,999,459	NM_008198 NM_001142706	Cfb	Complement factor B	alternative-complement-pathway C3/C5 convertase activity (GO:0003812); serine-type endopeptidase activity (GO:0004252); chymotrypsin activity (GO:0004263); trypsin activity (GO:0004295); extracellular region (GO:0005576); extracellular space (GO:0005615); proteolysis (GO:0006508); immune response (GO:0006955); complement activation (GO:0006956); complement activation, alternative pathway (GO:0006…	8.4192	8.4192	595.626	5022.11	3.82811e-81
1.1	CFH	chr1:141,982,432-142,079,988	NM_009888	Cfh	Complement component factor h	complement component C3b binding (GO:0001851); protein binding (GO:0005515); extracellular region (GO:0005576); extracellular space (GO:0005615); nucleus (GO:0005634); cytoplasm (GO:0005737); plasma membrane (GO:0005886); immune response (GO:0006955); complement activation (GO:0006956); complement activation, alternative pathway (GO:0006957); heparin binding (GO:0008201); regulation of complement…	4.13504	4.13504	149.516	621.39	3.7712e-42
1.1	CFI	chr3:129,539,657-129,578,246	NM_007686	Cfi	Complement component factor i	complement factor I activity (GO:0003818); catalytic activity (GO:0003824); serine-type endopeptidase activity (GO:0004252); chymotrypsin activity (GO:0004263); trypsin activity (GO:0004295); scavenger receptor activity (GO:0005044); extracellular region (GO:0005576); extracellular space (GO:0005615); proteolysis (GO:0006508); immune response (GO:0006955); complement activation (GO:0006956); comp…	6.83586	6.83586	3.90091	32.5019	2.08708e-05
1.1	CFLAR	chr1:58,770,130-58,815,726	NM_207653 NM_009805	Cflar	CASP8 and FADD-like apoptosis regulator	cysteine-type endopeptidase activity (GO:0004197); protein binding (GO:0005515); cytoplasm (GO:0005737); proteolysis (GO:0006508); apoptotic process (GO:0006915); cysteine-type peptidase activity (GO:0008234); caspase activity (GO:0030693); regulation of apoptotic process (GO:0042981); negative regulation of apoptotic process (GO:0043066); negative regulation of cysteine-type endopeptidase activi…	2.2135	2.2135	663.54	1469.96	1.79013e-27
1.1	CFP	chrX:20,502,661-20,508,650	NM_008823	Cfp	Complement factor properdin	extracellular region (GO:0005576); immune response (GO:0006955); complement activation, alternative pathway (GO:0006957); innate immune response (GO:0045087)	5.66013	5.66013	212.866	1209.51	4.20648e-41
1.1	CGNL1	chr9:71,474,316-71,619,409	NM_026599	Cgnl1	Cingulin-like 1	molecular_function (GO:0003674); motor activity (GO:0003774); tight junction (GO:0005923); biological_process (GO:0008150); actin cytoskeleton (GO:0015629); myosin complex (GO:0016459); cell junction (GO:0030054); apical junction complex (GO:0043296)	3.48321	3.48321	22.1807	79.7433	1.81954e-06
1.1	CH25H	chr19:34,548,274-34,549,625	NM_009890	Ch25h	Cholesterol 25-hydroxylase	cholesterol 25-hydroxylase activity (GO:0001567); monooxygenase activity (GO:0004497); iron ion binding (GO:0005506); cellular_component (GO:0005575); endoplasmic reticulum (GO:0005783); fatty acid biosynthetic process (GO:0006633); steroid biosynthetic process (GO:0006694); metabolic process (GO:0008152); cholesterol metabolic process (GO:0008203); steroid hydroxylase activity (GO:0008395); lipi…	2.88883	2.88883	33.6567	99.1172	0.000495004
1.1	CHCHD10	chr10:75,398,318-75,400,479	NM_175329	Chchd10	Coiled-coil-helix-coiled-coil-helix domain containing 10	molecular_function (GO:0003674); mitochondrion (GO:0005739); biological_process (GO:0008150)	2.12895	2.12895	62.868	134.972	7.33971e-05
1.1	CHCHD6	chr6:89,333,140-89,545,646	NM_025351 NM_001167736	Chchd6	Coiled-coil-helix-coiled-coil-helix domain containing 6	molecular_function (GO:0003674); cellular_component (GO:0005575); biological_process (GO:0008150)	5.72011	5.72011	5.22201	34.5906	3.98734e-05
1.1	CHD3	chr11:69,157,853-69,182,893	NM_146019	Chd3	Chromodomain helicase DNA binding protein 3	protein binding (GO:0005515); nucleus (GO:0005634); chromatin assembly or disassembly (GO:0006333); NuRD complex (GO:0016581); chromatin remodeling complex (GO:0016585); metal ion binding (GO:0046872)	2.25368	2.25368	307.157	693.487	5.09573e-19
1.1	CHGA	chr12:103,793,179-103,803,237	NM_007693	Chga	Chromogranin A	calcium ion binding (GO:0005509); protein binding (GO:0005515); extracellular region (GO:0005576); extracellular space (GO:0005615); organelle organization (GO:0006996)	5.01872	5.01872	8.70336	47.6984	3.92866e-06
1.1	CHI3L3	chr3:105,950,472-105,970,482	NM_009892	Chi3l3	Chitinase 3-like 3	catalytic activity (GO:0003824); hydrolase activity, hydrolyzing O-glycosyl compounds (GO:0004553); beta-N-acetylhexosaminidase activity (GO:0004563); chitinase activity (GO:0004568); extracellular region (GO:0005576); carbohydrate metabolic process (GO:0005975); chitin catabolic process (GO:0006032); inflammatory response (GO:0006954); chitin binding (GO:0008061); metabolic process (GO:0008152);…	50.6122	50.6122	101.65	5194.36	1.89674e-176
1.1	CHST15	chr7:139,427,938-139,508,838	NM_029935	Chst15	Carbohydrate (N-acetylgalactosamine 4-sulfate 6-O) sulfotransferase 15	Golgi apparatus (GO:0005794); sulfotransferase activity (GO:0008146); membrane (GO:0016020); integral to membrane (GO:0016021); transferase activity (GO:0016740); N-acetylgalactosamine 4-sulfate 6-O-sulfotransferase activity (GO:0050659)	2.75604	2.75604	44.1971	123.565	2.87452e-07
1.1	CIB1	chr7:87,372,046-87,377,502	NM_011870	Cib1	Calcium and integrin binding 1 (calmyrin)	calcium ion binding (GO:0005509); protein binding (GO:0005515); nucleus (GO:0005634); nucleoplasm (GO:0005654); cytoplasm (GO:0005737); endoplasmic reticulum (GO:0005783); plasma membrane (GO:0005886); apoptotic process (GO:0006915); cellular response to DNA damage stimulus (GO:0006974); integrin-mediated signaling pathway (GO:0007229); membrane (GO:0016020); kinase activity (GO:0016301); cell pr…	2.41392	2.41392	96.9727	235.498	5.16818e-08
1.1	CIB2	chr9:54,393,159-54,407,886	NM_019686	Cib2	Calcium and integrin binding family member 2	calcium ion binding (GO:0005509); integrin-mediated signaling pathway (GO:0007229)	7.36329	7.36329	2.86899	27.4885	4.10365e-05
1.1	CIITA	chr16:10,480,165-10,527,657	NM_007575 NM_001243760 NM_001243761	Ciita	Class II transactivator	nucleotide binding (GO:0000166); protein binding (GO:0005515); ATP binding (GO:0005524); nucleus (GO:0005634); regulation of transcription, DNA-dependent (GO:0006355); transcription activator activity (GO:0016563); transcription repressor activity (GO:0016564); transcription regulator activity (GO:0030528); response to interferon-gamma (GO:0034341); positive regulation of MHC class II biosyntheti…	3.73092	3.73092	330.647	1236.35	1.14421e-57
1.1	CILP	chr9:65,112,987-65,128,412	NM_173385	Cilp	Cartilage intermediate layer protein, nucleotide pyrophosphohydrolase	molecular_function (GO:0003674); cellular_component (GO:0005575); extracellular region (GO:0005576); proteinaceous extracellular matrix (GO:0005578); biological_process (GO:0008150)	2.39881	2.39881	163.215	392.919	7.56912e-10
1.1	CISH	chr9:107,199,020-107,204,292	NM_009895	Cish	Cytokine inducible SH2-containing protein	regulation of cell growth (GO:0001558); protein binding (GO:0005515); plasma membrane (GO:0005886); signal transduction (GO:0007165); protein kinase C-activating G-protein coupled receptor signaling pathway (GO:0007205); negative regulation of signal transduction (GO:0009968); regulation of growth (GO:0040008)	4.31866	4.31866	58.2868	255.04	1.06657e-21
1.1	CLCF1	chr19:4,214,392-4,222,615	NM_019952	Clcf1	Cardiotrophin-like cytokine factor 1	cytokine activity (GO:0005125); extracellular region (GO:0005576); extracellular space (GO:0005615); cell surface receptor signaling pathway (GO:0007166); JAK-STAT cascade (GO:0007259); B cell differentiation (GO:0030183)	6.70108	6.70108	5.73797	44.1517	8.15987e-07
1.1	CLCN7	chr17:25,270,339-25,299,044	NM_011930	Clcn7	Chloride channel 7	nucleotide binding (GO:0000166); ion channel activity (GO:0005216); voltage-gated ion channel activity (GO:0005244); voltage-gated chloride channel activity (GO:0005247); protein binding (GO:0005515); ATP binding (GO:0005524); lysosome (GO:0005764); transport (GO:0006810); ion transport (GO:0006811); chloride transport (GO:0006821); response to pH (GO:0009268); antiporter activity (GO:0015297); m…	3.42021	3.42021	393.147	1347.06	4.84309e-21
1.1	CLEC10A	chr11:69,980,125-69,984,338	NM_010796 NM_001204252	Clec10a	C-type lectin domain family 10, member A	binding (GO:0005488); membrane (GO:0016020); integral to membrane (GO:0016021)	3.62085	3.62085	86.3359	315.23	4.88259e-05
1.1	CLEC11A	chr7:51,559,136-51,562,329	NM_009131	Clec11a	C-type lectin domain family 11, member a	nucleic acid binding (GO:0003676); binding (GO:0005488); cellular_component (GO:0005575); extracellular region (GO:0005576); extracellular space (GO:0005615); cytoplasm (GO:0005737); growth factor activity (GO:0008083); biological_process (GO:0008150)	2.65273	2.65273	22.5663	61.515	0.000630635
1.1	CLEC12A	chr6:129,300,262-129,315,321	NM_177686	Clec12a	C-type lectin domain family 12, member a	receptor activity (GO:0004872); binding (GO:0005488); plasma membrane (GO:0005886); signal transduction (GO:0007165); cell surface (GO:0009986); membrane (GO:0016020); integral to membrane (GO:0016021); protein phosphatase binding (GO:0019903); regulation of immune response (GO:0050776)	11.1122	11.1122	95.714	1073.71	7.62227e-19
1.1	CLEC1B	chr6:129,347,315-129,355,431	NM_019985 NM_001204253 NM_001204239	Clec1b	C-type lectin domain family 1, member b	receptor activity (GO:0004872); transmembrane signaling receptor activity (GO:0004888); binding (GO:0005488); integral to plasma membrane (GO:0005887); signal transduction (GO:0007165); cell surface receptor signaling pathway (GO:0007166); membrane (GO:0016020); integral to membrane (GO:0016021)	25.7975	25.7975	4.41687	138.742	1.31864e-30
1.1	CLEC2D	chr6:129,130,633-129,136,553	NM_053109	Clec2d	C-type lectin domain family 2, member d	receptor activity (GO:0004872); transmembrane signaling receptor activity (GO:0004888); binding (GO:0005488); protein binding (GO:0005515); plasma membrane (GO:0005886); integral to plasma membrane (GO:0005887); cellular defense response (GO:0006968); signal transduction (GO:0007165); external side of plasma membrane (GO:0009897); membrane (GO:0016020); integral to membrane (GO:0016021); protecti…	6.47745	6.47745	141.243	920.374	5.67705e-21
1.1	CLEC2G	chr6:128,884,399-128,934,725	NM_027562 NM_001168223 NM_001168224	Clec2g	C-type lectin domain family 2, member g	molecular_function (GO:0003674); receptor activity (GO:0004872); binding (GO:0005488); extracellular space (GO:0005615); plasma membrane (GO:0005886); membrane (GO:0016020); integral to membrane (GO:0016021); negative regulation of osteoclast differentiation (GO:0045671)	6.85336	6.85336	2.86899	25.5155	0.000158451
1.1	CLEC2I	chr6:128,837,632-128,846,866	NM_020257	Clec2i	C-type lectin domain family 2, member i	receptor activity (GO:0004872); transmembrane signaling receptor activity (GO:0004888); binding (GO:0005488); protein binding (GO:0005515); plasma membrane (GO:0005886); integral to plasma membrane (GO:0005887); signal transduction (GO:0007165); external side of plasma membrane (GO:0009897); cell surface (GO:0009986); membrane (GO:0016020); integral to membrane (GO:0016021); regulation of actin f…	4.57375	4.57375	7.18946	36.4565	0.000158327
1.1	CLEC3B	chr9:123,060,064-123,066,550	NM_011606	Clec3b	C-type lectin domain family 3, member b	skeletal system development (GO:0001501); binding (GO:0005488); calcium ion binding (GO:0005509); extracellular region (GO:0005576); proteinaceous extracellular matrix (GO:0005578); extracellular space (GO:0005615); acute-phase response (GO:0006953); inflammatory response (GO:0006954)	9.07018	9.07018	31.6892	295.497	4.72495e-22
1.1	CLEC4A1	chr6:122,871,866-122,884,637	NM_199311	Clec4a1	C-type lectin domain family 4, member a1	molecular_function (GO:0003674); receptor activity (GO:0004872); cellular_component (GO:0005575); signal transduction (GO:0007165); biological_process (GO:0008150); integral to membrane (GO:0016021)	7.50422	7.50422	92.8111	702.979	1.8846e-67
1.1	CLEC4A2	chr6:123,072,708-123,094,017	NM_001170333 NM_011999 NM_001170332	Clec4a2	C-type lectin domain family 4, member a2	binding (GO:0005488); membrane fraction (GO:0005624); immune response (GO:0006955); membrane (GO:0016020); integral to membrane (GO:0016021); innate immune response (GO:0045087)	5.23415	5.23415	71.5374	378.671	3.47165e-35
1.1	CLEC4A3	chr6:122,902,533-122,919,896	NM_153197 NM_001204241	Clec4a3	C-type lectin domain family 4, member a3	molecular_function (GO:0003674); receptor activity (GO:0004872); cellular_component (GO:0005575); signal transduction (GO:0007165); biological_process (GO:0008150); integral to membrane (GO:0016021)	6.56687	6.56687	100.363	664.639	1.40259e-64
1.1	CLEC4D	chr6:123,212,125-123,225,286	NM_010819 NM_001163161	Clec4d	C-type lectin domain family 4, member d	receptor activity (GO:0004872); binding (GO:0005488); immune response (GO:0006955); signal transduction (GO:0007165); membrane (GO:0016020); integral to membrane (GO:0016021); innate immune response (GO:0045087)	13.6971	13.6971	15.4733	224.635	4.09359e-29
1.1	CLEC4E	chr6:123,231,807-123,239,889	NM_019948	Clec4e	C-type lectin domain family 4, member e	binding (GO:0005488); immune response (GO:0006955); membrane (GO:0016020); integral to membrane (GO:0016021)	6.41958	6.41958	13.6362	92.9581	1.68476e-12
1.1	CLEC4N	chr6:123,179,861-123,197,042	NM_020001 NM_001190321 NM_001190320	Clec4n	C-type lectin domain family 4, member n	binding (GO:0005488); immune response (GO:0006955); membrane (GO:0016020); integral to membrane (GO:0016021); innate immune response (GO:0045087)	6.17825	6.17825	116.829	726.976	6.52351e-17
1.1	CLEC5A	chr6:40,524,897-40,535,804	NM_001038604 NM_021364	Clec5a	C-type lectin domain family 5, member a	binding (GO:0005488); extracellular space (GO:0005615); immune response (GO:0006955); membrane (GO:0016020); integral to membrane (GO:0016021)	7.68449	7.68449	34.2066	269.545	2.38324e-25
1.1	CLEC7A	chr6:129,411,609-129,422,795	NM_020008	Clec7a	C-type lectin domain family 7, member a	opsonin binding (GO:0001846); (1->3)-beta-D-glucan binding (GO:0001872); (1->3)-beta-D-glucan receptor activity (GO:0001874); response to yeast (GO:0001878); detection of yeast (GO:0001879); response to molecule of fungal origin (GO:0002238); cell surface pattern recognition receptor signaling pathway (GO:0002752); receptor activity (GO:0004872); binding (GO:0005488); phagocytosis, recognition (G…	9.68826	9.68826	528.788	5131.72	2.09173e-254
1.1	CLEC9A	chr6:129,358,880-129,374,782	NM_172732 NM_001205363 NM_001205365 NM_001205364	Clec9a	C-type lectin domain family 9, member a	receptor activity (GO:0004872); binding (GO:0005488); signal transduction (GO:0007165); membrane (GO:0016020); integral to membrane (GO:0016021)	14.3618	14.3618	10.7672	167.998	3.00523e-21
1.1	CLGN	chr8:85,913,790-85,950,728	NM_009904	Clgn	Calmegin	subtilase activity (GO:0004289); calcium ion binding (GO:0005509); extracellular space (GO:0005615); nuclear envelope (GO:0005635); endoplasmic reticulum (GO:0005783); protein folding (GO:0006457); protein complex assembly (GO:0006461); proteolysis (GO:0006508); meiosis (GO:0007126); multicellular organismal development (GO:0007275); spermatogenesis (GO:0007283); binding of sperm to zona pellucid…	16.5755	16.5755	0	15.5755	0.000122559
1.1	CLIC5	chr17:44,325,521-44,417,117	NM_172621	Clic5	Chloride intracellular channel 5	ion channel activity (GO:0005216); voltage-gated ion channel activity (GO:0005244); voltage-gated chloride channel activity (GO:0005247); chloride channel activity (GO:0005254); cytoplasm (GO:0005737); Golgi apparatus (GO:0005794); cytoskeleton (GO:0005856); transport (GO:0006810); ion transport (GO:0006811); chloride transport (GO:0006821); sensory perception of sound (GO:0007605); protein local…	4.52885	4.52885	17.6335	83.3883	4.95676e-06
1.1	CLIP1	chr5:124,029,079-124,134,300	NM_019765	Clip1	CAP-GLY domain containing linker protein 1	nucleic acid binding (GO:0003676); protein binding (GO:0005515); cytoplasm (GO:0005737); cytoskeleton (GO:0005856); microtubule (GO:0005874); cytoplasmic microtubule (GO:0005881); intermediate filament (GO:0005882); microtubule binding (GO:0008017); biological_process (GO:0008150); zinc ion binding (GO:0008270); microtubule plus-end binding (GO:0051010)	2.25552	2.25552	208.744	472.081	6.45155e-11
1.1	CLIP4	chr17:72,119,031-72,207,691	NM_030179 NM_175378	Clip4	CAP-GLY domain containing linker protein family, member 4	molecular_function (GO:0003674); cellular_component (GO:0005575); biological_process (GO:0008150)	5.72104	5.72104	4.60966	31.0931	8.1318e-05
1.1	CLN3	chr7:133,714,914-133,727,794	NM_009907 NM_001146311	Cln3	Ceroid lipofuscinosis, neuronal 3, juvenile (Batten, Spielmeyer-Vogt disease)	autophagic vacuole fusion (GO:0000046); regulation of action potential (GO:0001508); protein binding (GO:0005515); lysosome (GO:0005764); early endosome (GO:0005769); late endosome (GO:0005770); autophagic vacuole (GO:0005776); cellular amino acid metabolic process (GO:0006520); amino acid transport (GO:0006865); lysosome organization (GO:0007040); associative learning (GO:0008306); regulation of…	2.56152	2.56152	129.53	333.354	3.93319e-14
1.1	CLSTN2	chr9:97,344,814-97,933,586	NM_022319	Clstn2	Calsyntenin 2	sugar:hydrogen symporter activity (GO:0005351); calcium ion binding (GO:0005509); protein binding (GO:0005515); extracellular space (GO:0005615); endoplasmic reticulum (GO:0005783); Golgi apparatus (GO:0005794); plasma membrane (GO:0005886); cell adhesion (GO:0007155); homophilic cell adhesion (GO:0007156); phosphoenolpyruvate-dependent sugar phosphotransferase system (GO:0009401); membrane (GO:0…	7.15733	7.15733	2.35303	22.9987	0.000292065
1.1	CLU	chr14:66,587,320-66,600,382	NM_013492	Clu	Clusterin	protein binding (GO:0005515); extracellular region (GO:0005576); extracellular space (GO:0005615); cell death (GO:0008219); positive regulation of cell proliferation (GO:0008284); aggresome (GO:0016235); endocrine pancreas development (GO:0031018); positive regulation of cell differentiation (GO:0045597); perinuclear region of cytoplasm (GO:0048471); neuron projection morphogenesis (GO:0048812)	3.02135	3.02135	585.023	1769.58	5.04409e-54
1.1	CMKLR1	chr5:114,062,364-114,100,399	NM_008153	Cmklr1	Chemokine-like receptor 1	rhodopsin-like receptor activity (GO:0001584); signal transducer activity (GO:0004871); receptor activity (GO:0004872); G-protein coupled receptor activity (GO:0004930); anaphylatoxin receptor activity (GO:0004942); plasma membrane (GO:0005886); integral to plasma membrane (GO:0005887); chemotaxis (GO:0006935); signal transduction (GO:0007165); G-protein coupled receptor signaling pathway (GO:000…	6.19053	6.19053	102.841	641.832	4.61061e-25
1.1	CMTM3	chr8:106,864,494-106,871,572	NM_024217	Cmtm3	CKLF-like MARVEL transmembrane domain containing 3	cytokine activity (GO:0005125); extracellular space (GO:0005615); chemotaxis (GO:0006935); sensory perception (GO:0007600); membrane (GO:0016020); integral to membrane (GO:0016021)	2.53401	2.53401	328.799	834.714	3.60476e-14
1.1	CMTM6	chr9:114,640,321-114,658,461	NM_026036	Cmtm6	CKLF-like MARVEL transmembrane domain containing 6	molecular_function (GO:0003674); cytokine activity (GO:0005125); cellular_component (GO:0005575); extracellular space (GO:0005615); chemotaxis (GO:0006935); sensory perception (GO:0007600); biological_process (GO:0008150); membrane (GO:0016020); integral to membrane (GO:0016021)	2.17092	2.17092	515.719	1120.75	5.51254e-23
1.1	CMTM7	chr9:114,665,954-114,691,111	NM_133978 NM_001252479	Cmtm7	CKLF-like MARVEL transmembrane domain containing 7	molecular_function (GO:0003674); cytokine activity (GO:0005125); cellular_component (GO:0005575); extracellular space (GO:0005615); chemotaxis (GO:0006935); sensory perception (GO:0007600); biological_process (GO:0008150); membrane (GO:0016020); integral to membrane (GO:0016021)	2.30615	2.30615	166.225	384.645	2.81113e-05
1.1	CNDP2	chr18:84,836,861-84,855,025	NM_023149	Cndp2	CNDP dipeptidase 2 (metallopeptidase M20 family)	carboxypeptidase activity (GO:0004180); protein binding (GO:0005515); cytoplasm (GO:0005737); cytosol (GO:0005829); proteolysis (GO:0006508); metabolic process (GO:0008152); peptidase activity (GO:0008233); metallopeptidase activity (GO:0008237); hydrolase activity (GO:0016787); dipeptidase activity (GO:0016805); cytosol nonspecific dipeptidase activity (GO:0042315); metal ion binding (GO:0046872…	4.5615	4.5615	450.152	2056.93	8.1169e-28
1.1	CNR2	chr4:135,451,319-135,476,125	NM_009924	Cnr2	Cannabinoid receptor 2 (macrophage)	rhodopsin-like receptor activity (GO:0001584); signal transducer activity (GO:0004871); receptor activity (GO:0004872); G-protein coupled receptor activity (GO:0004930); cannabinoid receptor activity (GO:0004949); plasma membrane (GO:0005886); inflammatory response (GO:0006954); signal transduction (GO:0007165); G-protein coupled receptor signaling pathway (GO:0007186); behavior (GO:0007610); mem…	4.46959	4.46959	29.4326	135.021	3.33872e-13
1.1	COL12A1	chr9:79,446,798-79,566,485	NM_007730	Col12a1	Collagen, type XII, alpha 1	structural molecule activity (GO:0005198); protein binding (GO:0005515); extracellular region (GO:0005576); proteinaceous extracellular matrix (GO:0005578); collagen (GO:0005581); collagen type XII (GO:0005595); extracellular space (GO:0005615); cytoplasm (GO:0005737); phosphate ion transport (GO:0006817); cell adhesion (GO:0007155); extracellular matrix structural constituent conferring tensile …	2.60374	2.60374	2192.56	5710.46	1.94871e-44
1.1	COL14A1	chr15:55,139,305-55,352,358	NM_181277	Col14a1	Collagen, type XIV, alpha 1	structural molecule activity (GO:0005198); protein binding (GO:0005515); extracellular region (GO:0005576); proteinaceous extracellular matrix (GO:0005578); collagen (GO:0005581); cytoplasm (GO:0005737); phosphate ion transport (GO:0006817); cell adhesion (GO:0007155); extracellular matrix structural constituent conferring tensile strength (GO:0030020)	6.17175	6.17175	227.472	1409.07	1.20293e-103
1.1	COL1A1	chr11:94,797,584-94,813,170	NM_007742	Col1a1	Collagen, type I, alpha 1	skeletal system development (GO:0001501); blood vessel development (GO:0001568); osteoblast differentiation (GO:0001649); intramembranous ossification (GO:0001957); endochondral ossification (GO:0001958); structural molecule activity (GO:0005198); extracellular matrix structural constituent (GO:0005201); protein binding (GO:0005515); extracellular region (GO:0005576); proteinaceous extracellular …	2.86938	2.86938	11022.6	31630	7.48918e-37
1.1	COL1A2	chr6:4,455,697-4,491,543	NM_007743	Col1a2	Collagen, type I, alpha 2	structural molecule activity (GO:0005198); extracellular matrix structural constituent (GO:0005201); protein binding (GO:0005515); extracellular region (GO:0005576); proteinaceous extracellular matrix (GO:0005578); collagen (GO:0005581); collagen type I (GO:0005584); extracellular space (GO:0005615); cytoplasm (GO:0005737); phosphate ion transport (GO:0006817); cell adhesion (GO:0007155); extrace…	3.35376	3.35376	9041.23	30324.5	2.50625e-98
1.1	COL22A1	chr15:71,628,906-71,864,657	NM_027174	Col22a1	Collagen, type XXII, alpha 1	molecular_function (GO:0003674); cellular_component (GO:0005575); biological_process (GO:0008150)	4.40122	4.40122	22.1807	101.024	3.99189e-10
1.1	COL23A1	chr11:51,103,422-51,397,427	NM_153393	Col23a1	Collagen, type XXIII, alpha 1	molecular_function (GO:0003674); structural molecule activity (GO:0005198); plasma membrane (GO:0005886); biological_process (GO:0008150); heparin binding (GO:0008201); membrane (GO:0016020); integral to membrane (GO:0016021)	4.1703	4.1703	14.0557	61.787	2.8569e-06
1.1	COL24A1	chr3:144,955,436-145,214,969	NM_027770	Col24a1	Collagen, type XXIV, alpha 1	molecular_function (GO:0003674); structural molecule activity (GO:0005198); extracellular matrix structural constituent (GO:0005201); cellular_component (GO:0005575); extracellular region (GO:0005576); proteinaceous extracellular matrix (GO:0005578); collagen (GO:0005581); cell adhesion (GO:0007155); biological_process (GO:0008150)	3.73973	3.73973	24.0802	92.7932	2.52269e-08
1.1	COL28A1	chr6:7,947,808-8,142,617	NM_001037865	Col28a1	Collagen, type XXVIII, alpha 1	molecular_function (GO:0003674); serine-type endopeptidase inhibitor activity (GO:0004867); protein binding (GO:0005515); extracellular region (GO:0005576); proteinaceous extracellular matrix (GO:0005578); basement membrane (GO:0005604); cell adhesion (GO:0007155); biological_process (GO:0008150); negative regulation of peptidase activity (GO:0010466); negative regulation of endopeptidase activit…	2.40355	2.40355	30.9805	75.8668	0.000431162
1.1	COL3A1	chr1:45,368,383-45,406,551	NM_009930	Col3a1	Collagen, type III, alpha 1	blood vessel development (GO:0001568); structural molecule activity (GO:0005198); extracellular matrix structural constituent (GO:0005201); extracellular region (GO:0005576); proteinaceous extracellular matrix (GO:0005578); collagen (GO:0005581); collagen type III (GO:0005586); cytoplasm (GO:0005737); phosphate ion transport (GO:0006817); cell adhesion (GO:0007155); extracellular matrix structura…	2.95868	2.95868	11311.4	33468.6	9.6022e-68
1.1	COL5A1	chr2:27,741,945-27,895,030	NM_015734	Col5a1	Collagen, type V, alpha 1	blood vessel development (GO:0001568); heart morphogenesis (GO:0003007); structural molecule activity (GO:0005198); extracellular matrix structural constituent (GO:0005201); protein binding (GO:0005515); extracellular region (GO:0005576); proteinaceous extracellular matrix (GO:0005578); collagen (GO:0005581); collagen type V (GO:0005588); basement membrane (GO:0005604); extracellular space (GO:00…	3.0158	3.0158	1459.62	4403.94	4.4359e-17
1.1	COL5A2	chr1:45,431,176-45,560,127	NM_007737	Col5a2	Collagen, type V, alpha 2	skeletal system development (GO:0001501); structural molecule activity (GO:0005198); extracellular matrix structural constituent (GO:0005201); extracellular region (GO:0005576); proteinaceous extracellular matrix (GO:0005578); collagen (GO:0005581); collagen type V (GO:0005588); extracellular space (GO:0005615); cell adhesion (GO:0007155); extracellular matrix structural constituent conferring te…	3.93504	3.93504	1749.5	6887.29	4.61095e-122
1.1	COL6A1	chr10:76,171,537-76,188,789	NM_009933	Col6a1	Collagen, type VI, alpha 1	subtilase activity (GO:0004289); structural molecule activity (GO:0005198); extracellular matrix structural constituent (GO:0005201); protein binding (GO:0005515); extracellular region (GO:0005576); proteinaceous extracellular matrix (GO:0005578); collagen (GO:0005581); extracellular space (GO:0005615); cytoplasm (GO:0005737); proteolysis (GO:0006508); phosphate ion transport (GO:0006817); cell a…	3.35647	3.35647	1654.94	5557.11	7.79295e-93
1.1	COL6A2	chr10:76,058,501-76,086,149	NM_146007	Col6a2	Collagen, type VI, alpha 2	structural molecule activity (GO:0005198); extracellular matrix structural constituent (GO:0005201); protein binding (GO:0005515); extracellular region (GO:0005576); proteinaceous extracellular matrix (GO:0005578); collagen (GO:0005581); extracellular space (GO:0005615); cytoplasm (GO:0005737); phosphate ion transport (GO:0006817); cell adhesion (GO:0007155); membrane (GO:0016020); extracellular …	2.90991	2.90991	1268.2	3692.26	1.53499e-67
1.1	COL6A3	chr1:92,663,435-92,740,548	NM_001243009 NM_001243008	Col6a3	Collagen, type VI, alpha 3	endopeptidase inhibitor activity (GO:0004866); serine-type endopeptidase inhibitor activity (GO:0004867); structural molecule activity (GO:0005198); protein binding (GO:0005515); proteinaceous extracellular matrix (GO:0005578); collagen (GO:0005581); extracellular space (GO:0005615); cell adhesion (GO:0007155); integral to membrane (GO:0016021); extracellular matrix structural constituent conferr…	2.3607	2.3607	1918.66	4530.74	3.62383e-17
1.1	COL6A5	chr9:105,758,400-105,862,974	NM_001167923	Col6a5			14.5765	14.5765	67.7329	1000.89	6.45168e-67
1.1	COL7A1	chr9:108,855,790-108,886,920	NM_007738	Col7a1	Collagen, type VII, alpha 1	endopeptidase inhibitor activity (GO:0004866); serine-type endopeptidase inhibitor activity (GO:0004867); structural molecule activity (GO:0005198); protein binding (GO:0005515); extracellular region (GO:0005576); proteinaceous extracellular matrix (GO:0005578); collagen (GO:0005581); basement membrane (GO:0005604); extracellular space (GO:0005615); cell adhesion (GO:0007155); negative regulation…	2.51731	2.51731	426.203	1074.4	0.000937889
1.1	COL8A1	chr16:57,624,369-57,754,850	NM_007739	Col8a1	Collagen, type VIII, alpha 1	angiogenesis (GO:0001525); structural molecule activity (GO:0005198); protein binding (GO:0005515); extracellular region (GO:0005576); proteinaceous extracellular matrix (GO:0005578); collagen (GO:0005581); basement membrane (GO:0005604); extracellular space (GO:0005615); cytoplasm (GO:0005737); phosphate ion transport (GO:0006817); cell adhesion (GO:0007155); positive regulation of cell-substrat…	2.10118	2.10118	561.005	1179.87	7.79112e-22
1.1	COLEC12	chr18:9,707,646-9,877,993	NM_130449	Colec12	Collectin sub-family member 12	pattern recognition receptor signaling pathway (GO:0002221); receptor activity (GO:0004872); scavenger receptor activity (GO:0005044); binding (GO:0005488); phagocytosis, recognition (GO:0006910); immune response (GO:0006955); signal transduction (GO:0007165); signaling pattern recognition receptor activity (GO:0008329); membrane (GO:0016020); integral to membrane (GO:0016021); low-density lipopr…	2.53268	2.53268	250.492	635.947	4.64828e-22
1.1	COMP	chr8:72,897,447-72,905,965	NM_016685	Comp	Cartilage oligomeric matrix protein	fibronectin binding (GO:0001968); growth plate cartilage development (GO:0003417); extracellular matrix structural constituent (GO:0005201); vitamin D binding (GO:0005499); calcium ion binding (GO:0005509); protein binding (GO:0005515); extracellular region (GO:0005576); proteinaceous extracellular matrix (GO:0005578); extracellular space (GO:0005615); apoptotic process (GO:0006915); cell adhesio…	3.19821	3.19821	19.8901	65.8109	0.0004542
1.1	COQ10B	chr1:55,109,614-55,129,546	NM_001039710 NM_026424	Coq10b	Coenzyme Q10 homolog B (S. cerevisiae)	molecular_function (GO:0003674); mitochondrion (GO:0005739); mitochondrial inner membrane (GO:0005743); biological_process (GO:0008150); membrane (GO:0016020)	2.06819	2.06819	106.13	220.565	8.15159e-07
1.1	CORO1A	chr7:133,843,288-133,848,268	NM_009898	Coro1a	Coronin, actin binding protein 1A	immunological synapse (GO:0001772); actin binding (GO:0003779); protein binding (GO:0005515); cytoplasm (GO:0005737); cytoskeleton (GO:0005856); plasma membrane (GO:0005886); calcium ion transport (GO:0006816); actin filament organization (GO:0007015); regulation of actin polymerization or depolymerization (GO:0008064); cytoskeletal protein binding (GO:0008092); regulation of cell shape (GO:00083…	5.61997	5.61997	273.347	1540.82	8.22858e-63
1.1	CORO1B	chr19:4,148,663-4,154,035	NM_011778	Coro1b	Coronin, actin binding protein 1B	actin binding (GO:0003779); protein binding (GO:0005515); cellular_component (GO:0005575); cytoplasm (GO:0005737); cytoskeleton (GO:0005856); biological_process (GO:0008150)	2.7342	2.7342	583.39	1596.84	1.26273e-30
1.1	CORO2A	chr4:46,549,809-46,614,801	NM_178893 NM_001164804	Coro2a	Coronin, actin binding protein 2A	actin binding (GO:0003779); cellular_component (GO:0005575); biological_process (GO:0008150)	7.1212	7.1212	69.4736	500.857	2.10329e-55
1.1	CORO2B	chr9:62,267,299-62,384,851	NM_175484	Coro2b	Coronin, actin binding protein, 2B	molecular_function (GO:0003674); actin binding (GO:0003779); cellular_component (GO:0005575); cytoplasm (GO:0005737); cytoskeleton (GO:0005856); biological_process (GO:0008150); actin cytoskeleton (GO:0015629); membrane (GO:0016020); actin cytoskeleton organization (GO:0030036)	3.35414	3.35414	58.0261	196.982	8.70893e-08
1.1	CORO7	chr16:4,626,884-4,679,720	NM_030205	Coro7	Coronin 7	integral to membrane of membrane fraction (GO:0000299); molecular_function (GO:0003674); soluble fraction (GO:0005625); cytoplasm (GO:0005737); Golgi apparatus (GO:0005794); biological_process (GO:0008150); membrane (GO:0016020); cytoplasmic vesicle (GO:0031410)	3.13996	3.13996	221.671	698.18	2.04779e-32
1.1	COTL1	chr8:122,333,114-122,364,479	NM_028071	Cotl1	Coactosin-like 1 (Dictyostelium)	actin binding (GO:0003779); protein binding (GO:0005515); cellular_component (GO:0005575); intracellular (GO:0005622); cytoplasm (GO:0005737); cytoskeleton (GO:0005856); biological_process (GO:0008150); enzyme binding (GO:0019899); defense response to fungus (GO:0050832)	4.88713	4.88713	620.199	3034.88	2.25639e-122
1.1	CP	chr3:19,857,054-19,907,609	NM_007752 NM_001042611	Cp	Ceruloplasmin	ferroxidase activity (GO:0004322); copper ion transmembrane transporter activity (GO:0005375); copper ion binding (GO:0005507); extracellular region (GO:0005576); extracellular space (GO:0005615); transport (GO:0006810); ion transport (GO:0006811); copper ion transport (GO:0006825); oxidoreductase activity (GO:0016491); anchored to plasma membrane (GO:0046658); response to copper ion (GO:0046688)…	5.78142	5.78142	193.951	1126.09	1.66883e-34
1.1	CPEB1	chr7:88,491,912-88,599,644	NM_007755 NM_001252526 NM_001252525	Cpeb1	Cytoplasmic polyadenylation element binding protein 1	nucleic acid binding (GO:0003676); RNA binding (GO:0003723); mRNA binding (GO:0003729); protein binding (GO:0005515); membrane fraction (GO:0005624); cytoplasm (GO:0005737); plasma membrane (GO:0005886); mRNA processing (GO:0006397); regulation of translation (GO:0006417); synaptonemal complex assembly (GO:0007130); membrane (GO:0016020); cell junction (GO:0030054); ribonucleoprotein complex (GO:…	2.17406	2.17406	68.3453	149.761	1.18604e-05
1.1	CPT1A	chr19:3,323,301-3,385,733	NM_013495	Cpt1a	Carnitine palmitoyltransferase 1a, liver	long-chain fatty acid metabolic process (GO:0001676); carnitine O-palmitoyltransferase activity (GO:0004095); protein binding (GO:0005515); mitochondrion (GO:0005739); mitochondrial outer membrane (GO:0005741); mitochondrial inner membrane (GO:0005743); endoplasmic reticulum membrane (GO:0005789); microsome (GO:0005792); glucose metabolic process (GO:0006006); lipid metabolic process (GO:0006629)…	3.19408	3.19408	284.987	912.467	1.95388e-39
1.1	CPXM1	chr2:130,216,511-130,223,365	NM_019696	Cpxm1	Carboxypeptidase X 1 (M14 family)	carboxypeptidase activity (GO:0004180); metallocarboxypeptidase activity (GO:0004181); carboxypeptidase A activity (GO:0004182); binding (GO:0005488); extracellular region (GO:0005576); extracellular space (GO:0005615); mitochondrial inner membrane (GO:0005743); proteolysis (GO:0006508); transport (GO:0006810); cell adhesion (GO:0007155); peptidase activity (GO:0008233); metallopeptidase activity…	9.1674	9.1674	235.654	2168.5	1.03129e-07
1.1	CRABP2	chr3:87,752,615-87,757,294	NM_007759	Crabp2	Cellular retinoic acid binding protein II	retinoic acid binding (GO:0001972); transporter activity (GO:0005215); binding (GO:0005488); nucleus (GO:0005634); cytoplasm (GO:0005737); transport (GO:0006810); lipid binding (GO:0008289); retinal binding (GO:0016918); retinol binding (GO:0019841); cyclin binding (GO:0030332); embryonic forelimb morphogenesis (GO:0035115); retinoic acid metabolic process (GO:0042573)	10.6409	10.6409	26.0477	286.813	5.95903e-44
1.1	CREB3L1	chr2:91,822,485-91,864,327	NM_011957	Creb3l1	CAMP responsive element binding protein 3-like 1	DNA binding (GO:0003677); sequence-specific DNA binding transcription factor activity (GO:0003700); cellular_component (GO:0005575); nucleus (GO:0005634); endoplasmic reticulum (GO:0005783); regulation of transcription, DNA-dependent (GO:0006355); response to unfolded protein (GO:0006986); biological_process (GO:0008150); membrane (GO:0016020); integral to membrane (GO:0016021); sequence-specific…	2.96852	2.96852	65.4423	196.235	1.27686e-11
1.1	CREG1	chr1:167,693,911-167,705,435	NM_011804	Creg1	Cellular repressor of E1A-stimulated genes 1	regulation of cell growth (GO:0001558); extracellular region (GO:0005576); transcription factor complex (GO:0005667); regulation of transcription, DNA-dependent (GO:0006355); transcription factor binding (GO:0008134); regulation of growth (GO:0040008)	10.3189	10.3189	155.515	1614.05	3.05868e-54
1.1	CRIM1	chr17:78,599,588-78,775,932	NM_015800	Crim1	Cysteine rich transmembrane BMP regulator 1 (chordin like)	regulation of cell growth (GO:0001558); enzyme inhibitor activity (GO:0004857); serine-type endopeptidase inhibitor activity (GO:0004867); insulin-like growth factor binding (GO:0005520); extracellular region (GO:0005576); negative regulation of endopeptidase activity (GO:0010951); membrane (GO:0016020); integral to membrane (GO:0016021); regulation of catalytic activity (GO:0050790)	2.39712	2.39712	77.7574	187.791	4.77544e-08
1.1	CRIP1	chr12:114,390,223-114,392,090	NM_007763	Crip1	Cysteine-rich protein 1 (intestinal)	zinc ion binding (GO:0008270); metal ion binding (GO:0046872)	3.58258	3.58258	266.22	956.338	8.61989e-48
1.1	CRLF2	chr5:109,983,728-109,988,012	NM_016715 NM_001164735	Crlf2	Cytokine receptor-like factor 2	receptor activity (GO:0004872); cytokine receptor activity (GO:0004896); cytokine activity (GO:0005125); extracellular region (GO:0005576); extracellular space (GO:0005615); plasma membrane (GO:0005886); signal transduction (GO:0007165); membrane (GO:0016020); integral to membrane (GO:0016021)	9.25214	9.25214	38.2663	362.298	9.95324e-19
1.1	CRYAB	chr9:50,560,863-50,564,738	NM_009964	Cryab	Crystallin, alpha B	response to hypoxia (GO:0001666); lens development in camera-type eye (GO:0002088); structural constituent of eye lens (GO:0005212); protein binding (GO:0005515); soluble fraction (GO:0005625); insoluble fraction (GO:0005626); mitochondrion (GO:0005739); Golgi apparatus (GO:0005794); cytosol (GO:0005829); plasma membrane (GO:0005886); glucose metabolic process (GO:0006006); protein folding (GO:00…	2.48145	2.48145	270.013	671.507	2.80453e-09
1.1	CRYBG3	chr16:59,490,601-59,555,578	NM_174848	Crybg3	Beta-gamma crystallin domain containing 3	molecular_function (GO:0003674); cellular_component (GO:0005575); biological_process (GO:0008150)	2.34324	2.34324	79.498	187.626	8.52609e-08
1.1	CSF1	chr3:107,543,966-107,563,387	NM_007778 NM_001113530 NM_001113529	Csf1	Colony stimulating factor 1 (macrophage)	ossification (GO:0001503); positive regulation of cell-matrix adhesion (GO:0001954); developmental process involved in reproduction (GO:0003006); cytokine activity (GO:0005125); macrophage colony-stimulating factor receptor binding (GO:0005157); protein binding (GO:0005515); extracellular region (GO:0005576); extracellular space (GO:0005615); plasma membrane (GO:0005886); growth factor activity (…	3.08202	3.08202	422.971	1305.69	1.51958e-46
1.1	CSF1R	chr18:61,265,226-61,290,793	NM_001037859	Csf1r	Colony stimulating factor 1 receptor	nucleotide binding (GO:0000166); protein kinase activity (GO:0004672); protein serine/threonine kinase activity (GO:0004674); protein tyrosine kinase activity (GO:0004713); transmembrane receptor protein tyrosine kinase activity (GO:0004714); receptor activity (GO:0004872); protein binding (GO:0005515); ATP binding (GO:0005524); extracellular space (GO:0005615); intracellular (GO:0005622); plasma…	6.0385	6.0385	682.908	4128.78	2.29325e-52
1.1	CSF2RA	chr19:61,300,305-61,304,321	NM_009970	Csf2ra	colony stimulating factor 2 receptor, alpha, low-affinity (granulocyte-macrophage)	receptor activity (GO:0004872); cytokine receptor activity (GO:0004896); signal transduction (GO:0007165); membrane (GO:0016020); integral to membrane (GO:0016021); cytokine-mediated signaling pathway (GO:0019221)	7.50944	7.50944	158.514	1196.86	5.00773e-108
1.1	CSF2RB	chr15:78,156,420-78,181,431	NM_007780	Csf2rb	Colony stimulating factor 2 receptor, beta, low-affinity (granulocyte-macrophage)	receptor activity (GO:0004872); cytokine receptor activity (GO:0004896); protein binding (GO:0005515); extracellular space (GO:0005615); membrane (GO:0016020); integral to membrane (GO:0016021); cytokine-mediated signaling pathway (GO:0019221)	6.79996	6.79996	237.473	1620.61	4.44644e-120
1.1	CSF2RB2	chr15:78,112,940-78,136,033	NM_007781	Csf2rb2	Colony stimulating factor 2 receptor, beta 2, low-affinity (granulocyte-macrophage)	receptor activity (GO:0004872); cytokine receptor activity (GO:0004896); extracellular space (GO:0005615); membrane (GO:0016020); integral to membrane (GO:0016021); cytokine-mediated signaling pathway (GO:0019221)	7.79479	7.79479	159.223	1247.9	4.81173e-114
1.1	CSF3R	chr4:125,701,903-125,722,219	NM_007782 NM_001252651 NR_045561	Csf3r	Colony stimulating factor 3 receptor (granulocyte)	receptor activity (GO:0004872); cytokine receptor activity (GO:0004896); protein binding (GO:0005515); extracellular space (GO:0005615); cell adhesion (GO:0007155); signal transduction (GO:0007165); membrane (GO:0016020); integral to membrane (GO:0016021); cytokine-mediated signaling pathway (GO:0019221); neutrophil chemotaxis (GO:0030593)	8.20316	8.20316	68.1525	566.269	1.53015e-66
1.1	CSGALNACT1	chr8:70,880,680-71,259,045	NM_172753 NM_001252623	Csgalnact1	Chondroitin sulfate N-acetylgalactosaminyltransferase 1	molecular_function (GO:0003674); cellular_component (GO:0005575); Golgi apparatus (GO:0005794); biological_process (GO:0008150); membrane (GO:0016020); integral to membrane (GO:0016021); transferase activity (GO:0016740); transferase activity, transferring hexosyl groups (GO:0016758); Golgi cisterna membrane (GO:0032580); metal ion binding (GO:0046872); glucuronylgalactosylproteoglycan 4-beta-N-a…	3.7759	3.7759	79.0161	301.133	2.63541e-11
1.1	CSN3	chr5:88,354,658-88,361,289	NM_007786	Csn3	Casein kappa	extracellular region (GO:0005576); extracellular space (GO:0005615)	4.32478	4.32478	29.7218	131.865	8.33991e-05
1.1	CSRP1	chr1:137,625,774-137,648,806	NM_007791	Csrp1	Cysteine and glycine-rich protein 1	protein binding (GO:0005515); nucleus (GO:0005634); zinc ion binding (GO:0008270); actin cytoskeleton (GO:0015629); actin cytoskeleton organization (GO:0030036); metal ion binding (GO:0046872)	2.40035	2.40035	692.899	1664.6	1.4831e-34
1.1	CST3	chr2:148,697,468-148,701,204	NM_009976	Cst3	Cystatin C	protease binding (GO:0002020); endopeptidase inhibitor activity (GO:0004866); cysteine-type endopeptidase inhibitor activity (GO:0004869); protein binding (GO:0005515); extracellular region (GO:0005576); basement membrane (GO:0005604); extracellular space (GO:0005615); cytoplasm (GO:0005737); lysosome (GO:0005764); multivesicular body (GO:0005771); endoplasmic reticulum (GO:0005783); response to …	3.8063	3.8063	1004.85	3827.57	1.15386e-98
1.1	CST7	chr2:150,396,151-150,404,680	NM_009977	Cst7	Cystatin F (leukocystatin)	endopeptidase inhibitor activity (GO:0004866); cysteine-type endopeptidase inhibitor activity (GO:0004869); extracellular region (GO:0005576); extracellular space (GO:0005615); negative regulation of peptidase activity (GO:0010466); negative regulation of endopeptidase activity (GO:0010951); peptidase inhibitor activity (GO:0030414)	7.12657	7.12657	13.9594	105.609	1.13814e-14
1.1	CTLA4	chr1:60,965,869-60,972,674	NM_009843	Ctla4	Cytotoxic T-lymphocyte-associated protein 4	protein binding (GO:0005515); extracellular space (GO:0005615); plasma membrane (GO:0005886); immune response (GO:0006955); external side of plasma membrane (GO:0009897); membrane (GO:0016020); integral to membrane (GO:0016021); negative regulation of T cell proliferation (GO:0042130); negative regulation of immune response (GO:0050777)	4.49896	4.49896	21.5344	100.381	3.04805e-10
1.1	CTSA	chr2:164,658,373-164,666,532	NM_008906 NM_001038492	Ctsa	Cathepsin A	catalytic activity (GO:0003824); carboxypeptidase activity (GO:0004180); serine-type carboxypeptidase activity (GO:0004185); carboxypeptidase C activity (GO:0004186); protein binding (GO:0005515); mitochondrion (GO:0005739); lysosome (GO:0005764); proteolysis (GO:0006508); peptidase activity (GO:0008233); hydrolase activity (GO:0016787)	3.60747	3.60747	919.77	3320.65	5.907e-72
1.1	CTSB	chr14:63,741,299-63,764,760	NM_007798	Ctsb	Cathepsin B	endopeptidase activity (GO:0004175); cysteine-type endopeptidase activity (GO:0004197); cathepsin B activity (GO:0004213); peroxidase activity (GO:0004601); protein binding (GO:0005515); extracellular region (GO:0005576); extracellular space (GO:0005615); soluble fraction (GO:0005625); cytoplasm (GO:0005737); mitochondrion (GO:0005739); lysosome (GO:0005764); caveola (GO:0005901); proteolysis (GO…	6.77709	6.77709	4028.78	27309.2	1.17647e-61
1.1	CTSC	chr7:95,426,603-95,459,385	NM_009982	Ctsc	Cathepsin C	cysteine-type endopeptidase activity (GO:0004197); dipeptidyl-peptidase I activity (GO:0004214); extracellular space (GO:0005615); lysosome (GO:0005764); endoplasmic reticulum (GO:0005783); Golgi apparatus (GO:0005794); proteolysis (GO:0006508); peptidase activity (GO:0008233); cysteine-type peptidase activity (GO:0008234); response to organic substance (GO:0010033); hydrolase activity (GO:001678…	5.92754	5.92754	870.526	5165.01	1.72198e-162
1.1	CTSD	chr7:149,561,821-149,573,775	NM_009983	Ctsd	Cathepsin D	autophagic vacuole assembly (GO:0000045); endopeptidase activity (GO:0004175); aspartic-type endopeptidase activity (GO:0004190); cathepsin D activity (GO:0004192); pepsin A activity (GO:0004194); soluble fraction (GO:0005625); mitochondrion (GO:0005739); lysosome (GO:0005764); proteolysis (GO:0006508); peptidase activity (GO:0008233); hydrolase activity (GO:0016787); peptide binding (GO:0042277)…	5.24049	5.24049	3128.73	16400.3	1.65204e-28
1.1	CTSE	chr1:133,534,891-133,572,084	NM_007799	Ctse	Cathepsin E	aspartic-type endopeptidase activity (GO:0004190); cathepsin E activity (GO:0004193); pepsin A activity (GO:0004194); extracellular space (GO:0005615); endosome (GO:0005768); proteolysis (GO:0006508); neutrophil collagenase activity (GO:0008130); peptidase activity (GO:0008233); protein autoprocessing (GO:0016540); hydrolase activity (GO:0016787); viral envelope (GO:0019031); antigen processing a…	9.1819	9.1819	1.74067	24.1646	0.000682104
1.1	CTSF	chr19:4,855,129-4,860,912	NM_019861	Ctsf	Cathepsin F	cysteine-type endopeptidase activity (GO:0004197); extracellular space (GO:0005615); lysosome (GO:0005764); proteolysis (GO:0006508); peptidase activity (GO:0008233); cysteine-type peptidase activity (GO:0008234); hydrolase activity (GO:0016787)	4.12201	4.12201	28.5311	120.727	7.92627e-11
1.1	CTSH	chr9:89,949,105-89,970,933	NM_007801	Ctsh	Cathepsin H	cysteine-type endopeptidase activity (GO:0004197); cathepsin H activity (GO:0004215); extracellular space (GO:0005615); lysosome (GO:0005764); proteolysis (GO:0006508); peptidase activity (GO:0008233); cysteine-type peptidase activity (GO:0008234); positive regulation of epithelial cell migration (GO:0010634); hydrolase activity (GO:0016787); kininogen binding (GO:0030984); protein destabilizatio…	4.98984	4.98984	624.701	3121.15	2.28429e-80
1.1	CTSK	chr3:95,303,208-95,313,284	NM_007802	Ctsk	Cathepsin K	cysteine-type endopeptidase activity (GO:0004197); cathepsin K activity (GO:0004216); extracellular space (GO:0005615); cytoplasm (GO:0005737); lysosome (GO:0005764); proteolysis (GO:0006508); peptidase activity (GO:0008233); cysteine-type peptidase activity (GO:0008234); hydrolase activity (GO:0016787); bone resorption (GO:0045453)	8.61821	8.61821	182.141	1577.35	2.5591e-56
1.1	CTSL	chr13:64,464,522-64,471,614	NM_009984	Ctsl	Cathepsin L	aminopeptidase activity (GO:0004177); cysteine-type endopeptidase activity (GO:0004197); cathepsin L activity (GO:0004217); protein binding (GO:0005515); extracellular space (GO:0005615); soluble fraction (GO:0005625); cytoplasm (GO:0005737); lysosome (GO:0005764); vacuole (GO:0005773); microvillus (GO:0005902); proteolysis (GO:0006508); cell communication (GO:0007154); actinidain activity (GO:00…	5.33237	5.33237	1553.68	8289.12	9.61675e-144
1.1	CTSO	chr3:81,736,538-81,760,647	NM_177662	Ctso	Cathepsin O	molecular_function (GO:0003674); cysteine-type endopeptidase activity (GO:0004197); cellular_component (GO:0005575); extracellular space (GO:0005615); proteolysis (GO:0006508); biological_process (GO:0008150); peptidase activity (GO:0008233); cysteine-type peptidase activity (GO:0008234); hydrolase activity (GO:0016787)	3.95539	3.95539	92.7826	369.946	1.16659e-26
1.1	CTSS	chr3:95,330,708-95,360,325	NM_021281	Ctss	Cathepsin S	cysteine-type endopeptidase activity (GO:0004197); cathepsin S activity (GO:0004218); extracellular space (GO:0005615); lysosome (GO:0005764); proteolysis (GO:0006508); peptidase activity (GO:0008233); cysteine-type peptidase activity (GO:0008234); membrane (GO:0016020); hydrolase activity (GO:0016787)	11.6295	11.6295	2405.62	27986.9	1.26195e-67
1.1	CTSW	chr19:5,465,240-5,468,498	NM_009985	Ctsw	Cathepsin W	cysteine-type endopeptidase activity (GO:0004197); extracellular space (GO:0005615); proteolysis (GO:0006508); peptidase activity (GO:0008233); cysteine-type peptidase activity (GO:0008234); hydrolase activity (GO:0016787)	7.82354	7.82354	24.2785	196.768	2.64896e-10
1.1	CTSZ	chr2:174,252,995-174,264,493	NM_022325	Ctsz	Cathepsin Z	cysteine-type endopeptidase activity (GO:0004197); extracellular space (GO:0005615); lysosome (GO:0005764); proteolysis (GO:0006508); peptidase activity (GO:0008233); cysteine-type peptidase activity (GO:0008234); hydrolase activity (GO:0016787); epithelial tube branching involved in lung morphogenesis (GO:0060441)	4.23584	4.23584	1352.36	5731.63	5.90829e-91
1.1	CUX1	chr5:136,724,005-137,043,301	NM_198602 NM_009986	Cux1	Cut-like homeobox 1	negative regulation of transcription from RNA polymerase II promoter (GO:0000122); Golgi membrane (GO:0000139); retrograde transport, vesicle recycling within Golgi (GO:0000301); DNA binding (GO:0003677); chromatin binding (GO:0003682); sequence-specific DNA binding transcription factor activity (GO:0003700); nucleus (GO:0005634); Golgi apparatus (GO:0005794); regulation of transcription, DNA-dep…	2.13019	2.13019	131.503	281.255	8.43222e-09
1.1	CX3CL1	chr8:97,296,080-97,306,326	NM_009142	Cx3cl1	Chemokine (C-X3-C motif) ligand 1	cytokine activity (GO:0005125); protein binding (GO:0005515); extracellular region (GO:0005576); extracellular space (GO:0005615); plasma membrane (GO:0005886); chemotaxis (GO:0006935); immune response (GO:0006955); cell adhesion (GO:0007155); signal transduction (GO:0007165); chemokine activity (GO:0008009); cell surface (GO:0009986); membrane (GO:0016020); integral to membrane (GO:0016021); cyt…	4.78778	4.78778	22.9859	113.839	5.20793e-12
1.1	CX3CR1	chr9:119,957,811-119,977,400	NM_009987	Cx3cr1	Chemokine (C-X3-C) receptor 1	rhodopsin-like receptor activity (GO:0001584); microglial cell activation involved in immune response (GO:0002282); signal transducer activity (GO:0004871); receptor activity (GO:0004872); cytokine receptor activity (GO:0004896); G-protein coupled receptor activity (GO:0004930); chemokine receptor activity (GO:0004950); plasma membrane (GO:0005886); signal transduction (GO:0007165); G-protein cou…	2.41971	2.41971	87.3338	212.742	8.32582e-09
1.1	CXCL10	chr5:92,775,665-92,777,915	NM_021274	Cxcl10	Chemokine (C-X-C motif) ligand 10	positive regulation of leukocyte chemotaxis (GO:0002690); cytokine activity (GO:0005125); extracellular region (GO:0005576); extracellular space (GO:0005615); chemotaxis (GO:0006935); inflammatory response (GO:0006954); immune response (GO:0006955); signal transduction (GO:0007165); sensory perception (GO:0007600); chemokine activity (GO:0008009); positive regulation of cell proliferation (GO:000…	3.33501	3.33501	1021.76	3409.92	3.79238e-21
1.1	CXCL11	chr5:92,788,571-92,792,322	NM_019494 NR_038116	Cxcl11	Chemokine (C-X-C motif) ligand 11	cytokine activity (GO:0005125); extracellular region (GO:0005576); extracellular space (GO:0005615); chemotaxis (GO:0006935); inflammatory response (GO:0006954); immune response (GO:0006955); sensory perception (GO:0007600); chemokine activity (GO:0008009)	5.78183	5.78183	16.6355	100.966	1.00056e-07
1.1	CXCL12	chr6:117,118,553-117,131,386	NM_013655 NM_021704 NM_001012477	Cxcl12	Chemokine (C-X-C motif) ligand 12	patterning of blood vessels (GO:0001569); ameboidal cell migration (GO:0001667); neuron migration (GO:0001764); positive regulation of endothelial cell proliferation (GO:0001938); cytokine activity (GO:0005125); extracellular region (GO:0005576); extracellular space (GO:0005615); plasma membrane (GO:0005886); chemotaxis (GO:0006935); immune response (GO:0006955); germ cell development (GO:0007281…	13.5356	13.5356	132.79	1809.92	1.43838e-125
1.1	CXCL16	chr11:70,267,736-70,273,486	NM_023158	Cxcl16	Chemokine (C-X-C motif) ligand 16	low-density lipoprotein receptor activity (GO:0005041); scavenger receptor activity (GO:0005044); cytokine activity (GO:0005125); extracellular region (GO:0005576); extracellular space (GO:0005615); chemotaxis (GO:0006935); immune response (GO:0006955); signal transduction (GO:0007165); sensory perception (GO:0007600); chemokine activity (GO:0008009); membrane (GO:0016020); integral to membrane (…	8.36038	8.36038	339.334	2844.32	2.14354e-71
1.1	CXCL9	chr5:92,750,357-92,757,105	NM_008599	Cxcl9	Chemokine (C-X-C motif) ligand 9	cytokine activity (GO:0005125); extracellular region (GO:0005576); extracellular space (GO:0005615); inflammatory response (GO:0006954); immune response (GO:0006955); chemokine activity (GO:0008009)	7.65521	7.65521	534.549	4098.74	1.2948e-27
1.1	CXCR3	chrX:98,926,875-98,929,486	NM_009910	Cxcr3	Chemokine (C-X-C motif) receptor 3	rhodopsin-like receptor activity (GO:0001584); signal transducer activity (GO:0004871); receptor activity (GO:0004872); G-protein coupled receptor activity (GO:0004930); chemokine receptor activity (GO:0004950); plasma membrane (GO:0005886); chemotaxis (GO:0006935); defense response (GO:0006952); signal transduction (GO:0007165); G-protein coupled receptor signaling pathway (GO:0007186); positive…	7.80209	7.80209	8.31777	71.6981	5.93327e-11
1.1	CXCR4	chr1:130,484,776-130,488,876	NM_009911	Cxcr4	Chemokine (C-X-C motif) receptor 4	patterning of blood vessels (GO:0001569); ameboidal cell migration (GO:0001667); neuron migration (GO:0001764); epithelial cell development (GO:0002064); signal transducer activity (GO:0004871); receptor activity (GO:0004872); G-protein coupled receptor activity (GO:0004930); chemokine receptor activity (GO:0004950); protein binding (GO:0005515); endosome (GO:0005768); plasma membrane (GO:0005886…	4.56508	4.56508	86.7555	399.61	2.11266e-32
1.1	CXCR6	chr9:123,715,595-123,720,872	NM_030712	Cxcr6	Chemokine (C-X-C motif) receptor 6	rhodopsin-like receptor activity (GO:0001584); signal transducer activity (GO:0004871); receptor activity (GO:0004872); G-protein coupled receptor activity (GO:0004930); plasma membrane (GO:0005886); signal transduction (GO:0007165); G-protein coupled receptor signaling pathway (GO:0007186); membrane (GO:0016020); integral to membrane (GO:0016021); C-C chemokine receptor activity (GO:0016493); C-…	8.71866	8.71866	40.1998	358.207	1.69731e-18
1.1	CXCR7	chr1:92,100,578-92,112,863	NM_007722	Cxcr7	Chemokine (C-X-C motif) receptor 7	rhodopsin-like receptor activity (GO:0001584); signal transducer activity (GO:0004871); receptor activity (GO:0004872); G-protein coupled receptor activity (GO:0004930); chemokine receptor activity (GO:0004950); plasma membrane (GO:0005886); chemotaxis (GO:0006935); defense response (GO:0006952); signal transduction (GO:0007165); G-protein coupled receptor signaling pathway (GO:0007186); membrane…	2.70678	2.70678	170.052	462.002	6.25144e-20
1.1	CYB5	chr18:85,020,806-85,049,255	NM_025797	Cyb5	Cytochrome b-5	stearoyl-CoA 9-desaturase activity (GO:0004768); soluble fraction (GO:0005625); mitochondrion (GO:0005739); endoplasmic reticulum (GO:0005783); endoplasmic reticulum membrane (GO:0005789); microsome (GO:0005792); electron transport (GO:0006118); fatty acid metabolic process (GO:0006631); transport (GO:0006810); membrane (GO:0016020); integral to membrane (GO:0016021); heme binding (GO:0020037); e…	2.3217	2.3217	191.978	447.037	1.47831e-14
1.1	CYB561D1	chr3:107,998,689-108,003,752	NM_028061 NM_001081320	Cyb561d1	Cytochrome b-561 domain containing 1	molecular_function (GO:0003674); cellular_component (GO:0005575); transport (GO:0006810); biological_process (GO:0008150); membrane (GO:0016020); integral to membrane (GO:0016021); electron transport chain (GO:0022900); metal ion binding (GO:0046872)	2.35534	2.35534	69.6664	165.443	4.52885e-07
1.1	CYBA	chr8:124,948,671-124,956,840	NM_007806	Cyba	Cytochrome b-245, alpha polypeptide	positive regulation of endothelial cell proliferation (GO:0001938); negative regulation of glomerular filtration by angiotensin (GO:0003106); protein binding (GO:0005515); cytoplasm (GO:0005737); mitochondrion (GO:0005739); Golgi apparatus (GO:0005794); electron transport (GO:0006118); superoxide metabolic process (GO:0006801); transport (GO:0006810); regulation of blood pressure (GO:0008217); sm…	9.36356	9.36356	216.897	2039.29	1.44248e-30
1.1	CYBASC3	chr19:10,652,213-10,664,320	NM_201351	Cybasc3	Cytochrome b, ascorbate dependent 3	molecular_function (GO:0003674); cellular_component (GO:0005575); lysosome (GO:0005764); endosome (GO:0005768); transport (GO:0006810); biological_process (GO:0008150); membrane (GO:0016020); integral to membrane (GO:0016021); oxidoreductase activity (GO:0016491); electron transport chain (GO:0022900); metal ion binding (GO:0046872); oxidation-reduction process (GO:0055114)	2.58636	2.58636	111.675	290.417	1.07679e-12
1.1	CYBB	chrX:9,012,378-9,046,450	NM_007807	Cybb	Cytochrome b-245, beta polypeptide	ion channel activity (GO:0005216); voltage-gated ion channel activity (GO:0005244); iron ion binding (GO:0005506); protein binding (GO:0005515); intracellular (GO:0005622); cytoplasm (GO:0005737); mitochondrion (GO:0005739); endoplasmic reticulum (GO:0005783); rough endoplasmic reticulum (GO:0005791); Golgi apparatus (GO:0005794); plasma membrane (GO:0005886); electron transport (GO:0006118); tra…	11.4207	11.4207	462.949	5297.61	3.66153e-45
1.1	CYGB	chr11:116,506,909-116,515,627	NM_030206	Cygb	Cytoglobin	peroxidase activity (GO:0004601); oxygen transporter activity (GO:0005344); binding (GO:0005488); iron ion binding (GO:0005506); cytoplasm (GO:0005737); transport (GO:0006810); response to oxidative stress (GO:0006979); muscle organ development (GO:0007517); oxygen transport (GO:0015671); oxygen binding (GO:0019825); heme binding (GO:0020037); neuron projection (GO:0043005); neuronal cell body (G…	4.59284	4.59284	78.5965	364.574	6.84922e-31
1.1	CYP1B1	chr17:80,106,293-80,114,381	NM_009994	Cyp1b1	Cytochrome P450, family 1, subfamily b, polypeptide 1	monooxygenase activity (GO:0004497); iron ion binding (GO:0005506); extracellular space (GO:0005615); endoplasmic reticulum (GO:0005783); microsome (GO:0005792); electron transport (GO:0006118); cellular aromatic compound metabolic process (GO:0006725); transport (GO:0006810); estrogen metabolic process (GO:0008210); electron carrier activity (GO:0009055); toxin metabolic process (GO:0009404); me…	7.31811	7.31811	58.8992	437.349	6.23199e-31
1.1	CYP27A1	chr1:74,760,148-74,784,464	NM_024264	Cyp27a1	Cytochrome P450, family 27, subfamily a, polypeptide 1	monooxygenase activity (GO:0004497); iron ion binding (GO:0005506); mitochondrion (GO:0005739); mitochondrial envelope (GO:0005740); mitochondrial inner membrane (GO:0005743); electron transport (GO:0006118); transport (GO:0006810); cholesterol metabolic process (GO:0008203); electron carrier activity (GO:0009055); membrane (GO:0016020); oxidoreductase activity (GO:0016491); heme binding (GO:0020…	3.91195	3.91195	75.7615	299.287	2.65987e-16
1.1	CYP2D22	chr15:82,200,957-82,210,690	NM_019823 NM_001163472	Cyp2d22	Cytochrome P450, family 2, subfamily d, polypeptide 22	monooxygenase activity (GO:0004497); steroid 21-monooxygenase activity (GO:0004509); cytoplasm (GO:0005737); endoplasmic reticulum (GO:0005783); microsome (GO:0005792); electron transport (GO:0006118); arachidonic acid monooxygenase activity (GO:0008391); membrane (GO:0016020); integral to membrane (GO:0016021); oxidoreductase activity (GO:0016491); drug metabolic process (GO:0017144); arachidoni…	2.62861	2.62861	24.8229	66.8785	0.000403593
1.1	CYP2E1	chr7:147,949,731-147,960,876	NM_021282	Cyp2e1	Cytochrome P450, family 2, subfamily e, polypeptide 1	Golgi membrane (GO:0000139); monooxygenase activity (GO:0004497); iron ion binding (GO:0005506); extracellular space (GO:0005615); mitochondrion (GO:0005739); endoplasmic reticulum (GO:0005783); microsome (GO:0005792); electron transport (GO:0006118); transport (GO:0006810); electron carrier activity (GO:0009055); membrane (GO:0016020); oxidoreductase activity (GO:0016491); oxidoreductase activit…	14.0358	14.0358	11.7367	177.77	0.000490735
1.1	CYP4F18	chr8:74,512,381-74,533,525	NM_024444	Cyp4f18	Cytochrome P450, family 4, subfamily f, polypeptide 18	nucleic acid binding (GO:0003676); monooxygenase activity (GO:0004497); iron ion binding (GO:0005506); extracellular space (GO:0005615); endoplasmic reticulum (GO:0005783); microsome (GO:0005792); electron transport (GO:0006118); electron carrier activity (GO:0009055); membrane (GO:0016020); integral to membrane (GO:0016021); oxidoreductase activity (GO:0016491); heme binding (GO:0020037); metal …	7.33062	7.33062	87.9802	651.28	3.14844e-69
1.1	CYP4V3	chr8:46,391,156-46,418,550	NM_133969	Cyp4v3	cytochrome P450, family 4, subfamily v, polypeptide 3	monooxygenase activity (GO:0004497); oxidoreductase activity (GO:0016491)	7.70687	7.70687	72.6033	566.251	3.67222e-64
1.1	CYP7B1	chr3:17,971,950-18,143,338	NM_007825	Cyp7b1	Cytochrome P450, family 7, subfamily b, polypeptide 1	monooxygenase activity (GO:0004497); iron ion binding (GO:0005506); extracellular space (GO:0005615); endoplasmic reticulum (GO:0005783); microsome (GO:0005792); electron transport (GO:0006118); lipid metabolic process (GO:0006629); bile acid biosynthetic process (GO:0006699); transport (GO:0006810); digestion (GO:0007586); memory (GO:0007613); circadian rhythm (GO:0007623); steroid metabolic pro…	2.21634	2.21634	44.3615	99.5366	0.000239205
1.1	CYS1	chr12:25,350,703-25,366,660	NM_138686 NM_001004455 NM_001161807	Cys1	Cystin 1	molecular_function (GO:0003674); cytoplasm (GO:0005737); cytoskeleton (GO:0005856); cilium (GO:0005929); microtubule basal body (GO:0005932); biological_process (GO:0008150); cell projection (GO:0042995)	6.56081	6.56081	2.25663	20.3661	0.000768585
1.1	CYSLTR1	chrX:103,771,856-103,798,801	NM_021476	Cysltr1	Cysteinyl leukotriene receptor 1	rhodopsin-like receptor activity (GO:0001584); signal transducer activity (GO:0004871); receptor activity (GO:0004872); G-protein coupled receptor activity (GO:0004930); leukotriene receptor activity (GO:0004974); plasma membrane (GO:0005886); integral to plasma membrane (GO:0005887); calcium ion transport (GO:0006816); chemotaxis (GO:0006935); inflammatory response (GO:0006954); signal transduct…	4.51129	4.51129	34.3654	158.544	1.16566e-12
1.1	CYSLTR2	chr14:73,428,935-73,448,921	NM_133720 NM_001162412	Cysltr2	Cysteinyl leukotriene receptor 2	rhodopsin-like receptor activity (GO:0001584); cysteinyl leukotriene receptor activity (GO:0001631); signal transducer activity (GO:0004871); receptor activity (GO:0004872); G-protein coupled receptor activity (GO:0004930); leukotriene receptor activity (GO:0004974); plasma membrane (GO:0005886); signal transduction (GO:0007165); G-protein coupled receptor signaling pathway (GO:0007186); membrane…	5.07978	5.07978	24.5338	128.706	5.13327e-14
1.1	CYTH1	chr11:118,025,480-118,109,906	NM_011180 NM_001112699 NM_001112700	Cyth1	Cytohesin 1	guanyl-nucleotide exchange factor activity (GO:0005085); ARF guanyl-nucleotide exchange factor activity (GO:0005086); protein binding (GO:0005515); intracellular (GO:0005622); regulation of ARF protein signal transduction (GO:0032012); regulation of catalytic activity (GO:0050790)	2.40868	2.40868	374.533	903.539	1.42505e-25
1.1	CYTH4	chr15:78,427,477-78,452,449	NM_028195	Cyth4	Cytohesin 4	molecular_function (GO:0003674); guanyl-nucleotide exchange factor activity (GO:0005085); ARF guanyl-nucleotide exchange factor activity (GO:0005086); cellular_component (GO:0005575); intracellular (GO:0005622); biological_process (GO:0008150); regulation of ARF protein signal transduction (GO:0032012); regulation of catalytic activity (GO:0050790)	6.26315	6.26315	251.745	1581.98	1.67532e-112
1.1	CYTIP	chr2:57,981,550-58,012,533	NM_139200	Cytip	Cytohesin 1 interacting protein	protein binding (GO:0005515); cytoplasm (GO:0005737); endosome (GO:0005768); cell cortex (GO:0005938); regulation of cell adhesion (GO:0030155)	3.84961	3.84961	94.1662	365.352	2.6693e-26
1.1	CYTL1	chr5:38,126,758-38,131,059	NM_001081106	Cytl1	cytokine-like 1		2.20389	2.20389	65.2551	145.019	1.93466e-05
1.1	D14ERTD668E	chr14:59,966,244-59,984,327	NM_199015	D14Ertd668e	DNA segment, Chr 14, ERATO Doi 668, expressed	molecular_function (GO:0003674); protein binding (GO:0005515); cellular_component (GO:0005575); nucleus (GO:0005634); biological_process (GO:0008150); zinc ion binding (GO:0008270); metal ion binding (GO:0046872)	5.21011	5.21011	102.586	538.693	4.12053e-46
1.1	D16H22S680E	chr16:18,300,918-18,344,025	NM_138583	D16H22S680E	DNA segment, Chr 16, human D22S680E, expressed	molecular_function (GO:0003674); cellular_component (GO:0005575); biological_process (GO:0008150)	2.16934	2.16934	50.9386	111.672	0.000163187
1.1	D18ERTD653E	chr18:68,092,911-68,415,203	NM_172631	D18Ertd653e	DNA segment, Chr 18, ERATO Doi 653, expressed	molecular_function (GO:0003674); cellular_component (GO:0005575); plasma membrane (GO:0005886); biological_process (GO:0008150); membrane (GO:0016020); integral to membrane (GO:0016021)	2.42425	2.42425	47.5536	116.706	1.11403e-05
1.1	D4BWG0951E	chr4:80,556,590-80,600,205	NM_026821	D4Bwg0951e	DNA segment, Chr 4, Brigham & Women's Genetics 0951 expressed		2.88167	2.88167	20.3437	60.5053	0.000247569
1.1	D630039A03RIK	chr4:57,921,256-57,929,136	NM_178727	D630039A03Rik	RIKEN cDNA D630039A03 gene	molecular_function (GO:0003674); cellular_component (GO:0005575); biological_process (GO:0008150)	4.16838	4.16838	6.6735	30.986	0.000969828
1.1	D730005E14RIK	chr15:79,719,962-79,723,568	NR_030675	D730005E14Rik	RIKEN cDNA D730005E14 gene	molecular_function (GO:0003674); cellular_component (GO:0005575); biological_process (GO:0008150)	3.31719	3.31719	21.2112	72.6788	0.000537604
1.1	DAB2	chr15:6,249,789-6,390,709	NM_001008702 NM_023118 NM_001102400 NM_001037905	Dab2	Disabled homolog 2 (Drosophila)	cell morphogenesis involved in differentiation (GO:0000904); in utero embryonic development (GO:0001701); molecular_function (GO:0003674); protein binding (GO:0005515); cellular_component (GO:0005575); nucleus (GO:0005634); cytoplasm (GO:0005737); coated pit (GO:0005905); receptor-mediated endocytosis (GO:0006898); pinocytosis (GO:0006907); excretion (GO:0007588); biological_process (GO:0008150);…	2.11744	2.11744	617.035	1307.65	8.91379e-24
1.1	DAGLB	chr5:144,225,361-144,265,310	NM_144915	Daglb	Diacylglycerol lipase, beta	catalytic activity (GO:0003824); triglyceride lipase activity (GO:0004806); plasma membrane (GO:0005886); lipid metabolic process (GO:0006629); membrane (GO:0016020); integral to membrane (GO:0016021); lipid catabolic process (GO:0016042); hydrolase activity (GO:0016787); metal ion binding (GO:0046872)	2.93177	2.93177	217.81	640.501	9.11542e-13
1.1	DAPK1	chr13:60,703,308-60,864,547	NM_134062 NM_029653	Dapk1	Death associated protein kinase 1	nucleotide binding (GO:0000166); protein kinase activity (GO:0004672); protein serine/threonine kinase activity (GO:0004674); protein binding (GO:0005515); calmodulin binding (GO:0005516); ATP binding (GO:0005524); cytoplasm (GO:0005737); protein phosphorylation (GO:0006468); apoptotic process (GO:0006915); signal transduction (GO:0007165); kinase activity (GO:0016301); transferase activity (GO:0…	5.9687	5.9687	53.1896	322.442	1.01442e-30
1.1	DAPP1	chr3:137,593,970-137,644,513	NM_011932	Dapp1	Dual adaptor for phosphotyrosine and 3-phosphoinositides 1	protein binding (GO:0005515); cytoplasm (GO:0005737); phosphatidylinositol 3-kinase complex (GO:0005942); membrane (GO:0016020); 1-phosphatidylinositol-3-kinase activity (GO:0016303); phosphatidylinositol 3-kinase regulator activity (GO:0035014); regulation of phosphorylation (GO:0042325); regulation of catalytic activity (GO:0050790)	3.99791	3.99791	63.4804	256.787	4.62013e-14
1.1	DAXX	chr17:34,046,390-34,052,535	NM_007829 NM_001199733	Daxx	Fas death domain-associated protein	mitotic cytokinesis (GO:0000281); heterochromatin (GO:0000792); protein binding (GO:0005515); nucleus (GO:0005634); cytoplasm (GO:0005737); cell cortex (GO:0005938); regulation of transcription, DNA-dependent (GO:0006355); apoptotic process (GO:0006915); transcription repressor activity (GO:0016564); PML body (GO:0016605)	2.05299	2.05299	365.098	750.594	3.03066e-16
1.1	DBP	chr7:52,960,617-52,965,573	NM_016974	Dbp	D site albumin promoter binding protein	DNA binding (GO:0003677); sequence-specific DNA binding transcription factor activity (GO:0003700); nucleus (GO:0005634); regulation of transcription, DNA-dependent (GO:0006355); circadian rhythm (GO:0007623); sequence-specific DNA binding (GO:0043565); protein dimerization activity (GO:0046983); rhythmic process (GO:0048511)	2.45504	2.45504	96.2979	237.87	6.48097e-10
1.1	DCLK1	chr3:55,046,448-55,342,990	NM_001111053 NM_019978 NM_001111052 NM_001111051 NM_001195538 NM_001195540 NM_001195539	Dclk1	Doublecortin-like kinase 1	nucleotide binding (GO:0000166); neuron migration (GO:0001764); protein kinase activity (GO:0004672); protein serine/threonine kinase activity (GO:0004674); ATP binding (GO:0005524); protein phosphorylation (GO:0006468); multicellular organismal development (GO:0007275); nervous system development (GO:0007399); axonogenesis (GO:0007409); brain development (GO:0007420); kinase activity (GO:0016301…	3.05645	3.05645	273.438	837.807	8.3351e-36
1.1	DCN	chr10:96,942,134-96,980,796	NM_007833 NM_001190451	Dcn	Decorin	protein binding (GO:0005515); collagen binding (GO:0005518); glycosaminoglycan binding (GO:0005539); extracellular region (GO:0005576); proteinaceous extracellular matrix (GO:0005578); extracellular space (GO:0005615); peptide cross-linking via chondroitin 4-sulfate glycosaminoglycan (GO:0019800); extracellular matrix organization (GO:0030198); extracellular matrix (GO:0031012); protein N-terminu…	7.24848	7.24848	410.145	2979.18	1.48363e-75
1.1	DCXR	chr11:120,586,687-120,588,595	NM_026428	Dcxr	Dicarbonyl L-xylulose reductase	catalytic activity (GO:0003824); binding (GO:0005488); protein binding (GO:0005515); plasma membrane (GO:0005886); microvillus (GO:0005902); brush border (GO:0005903); carbohydrate metabolic process (GO:0005975); monosaccharide metabolic process (GO:0005996); xylulose metabolic process (GO:0005997); glucose metabolic process (GO:0006006); NADP metabolic process (GO:0006739); metabolic process (GO…	4.37923	4.37923	24.6641	111.389	8.45491e-05
1.1	DDHD1	chr14:46,212,849-46,277,818	NM_176845 NM_001042719 NM_001039106	Ddhd1	DDHD domain containing 1	molecular_function (GO:0003674); cellular_component (GO:0005575); cytoplasm (GO:0005737); biological_process (GO:0008150); lipid catabolic process (GO:0016042); hydrolase activity (GO:0016787); metal ion binding (GO:0046872)	2.46734	2.46734	456.792	1128.53	9.53948e-30
1.1	DDIT4L	chr3:137,286,636-137,291,296	NM_030143	Ddit4l	DNA-damage-inducible transcript 4-like	molecular_function (GO:0003674); cellular_component (GO:0005575); cytoplasm (GO:0005737); biological_process (GO:0008150); negative regulation of signal transduction (GO:0009968)	5.82572	5.82572	6.5771	43.142	7.34519e-05
1.1	DDX3Y	chrY:597,158-623,056	NM_012008	Ddx3y	DEAD (Asp-Glu-Ala-Asp) box polypeptide 3, Y-linked	nucleotide binding (GO:0000166); nucleic acid binding (GO:0003676); DNA binding (GO:0003677); RNA binding (GO:0003723); ATP-dependent RNA helicase activity (GO:0004004); helicase activity (GO:0004386); ATP binding (GO:0005524); nucleus (GO:0005634); cytoplasm (GO:0005737); ATP catabolic process (GO:0006200); ATP-dependent helicase activity (GO:0008026); hydrolase activity (GO:0016787); ATPase act…	4.54266	4.54266	101.066	462.653	6.42929e-37
1.1	DDX60	chr8:64,406,886-64,516,492	NM_001081215	Ddx60	DEAD (Asp-Glu-Ala-Asp) box polypeptide 60	molecular_function (GO:0003674); cellular_component (GO:0005575); biological_process (GO:0008150)	3.20557	3.20557	238.278	766.024	8.4314e-36
1.1	DEF6	chr17:28,344,723-28,365,553	NM_027185	Def6	Differentially expressed in FDCP 6	calcium ion binding (GO:0005509); protein binding (GO:0005515); nucleus (GO:0005634); cytoplasm (GO:0005737); plasma membrane (GO:0005886); membrane (GO:0016020)	3.89216	3.89216	54.4483	214.814	2.672e-17
1.1	DENND1C	chr17:57,205,478-57,217,933	NM_153551	Dennd1c	DENN/MADD domain containing 1C	molecular_function (GO:0003674); cellular_component (GO:0005575); biological_process (GO:0008150)	5.15695	5.15695	61.3146	320.353	9.12061e-31
1.1	DENND2D	chr3:106,285,349-106,303,972	NM_028110 NM_001093754	Dennd2d	DENN/MADD domain containing 2D	molecular_function (GO:0003674); cellular_component (GO:0005575); biological_process (GO:0008150)	3.50784	3.50784	19.7937	71.9411	3.65109e-06
1.1	DHDH	chr7:52,728,933-52,744,166	NM_027903	Dhdh	Dihydrodiol dehydrogenase (dimeric)	catalytic activity (GO:0003824); binding (GO:0005488); extracellular space (GO:0005615); soluble fraction (GO:0005625); metabolic process (GO:0008152); oxidoreductase activity (GO:0016491); D-xylose catabolic process (GO:0042843); trans-1,2-dihydrobenzene-1,2-diol dehydrogenase activity (GO:0047115); D-xylose 1-dehydrogenase (NADP+) activity (GO:0047837); oxidation-reduction process (GO:0055114)	3.06921	3.06921	36.6221	114.47	1.24361e-07
1.1	DHRS3	chr4:144,482,730-144,517,548	NM_011303 NM_001172424	Dhrs3	Dehydrogenase/reductase (SDR family) member 3	catalytic activity (GO:0003824); binding (GO:0005488); extracellular space (GO:0005615); metabolic process (GO:0008152); membrane (GO:0016020); integral to membrane (GO:0016021); oxidoreductase activity (GO:0016491); oxidation-reduction process (GO:0055114)	5.39217	5.39217	107.768	585.498	1.25794e-51
1.1	DHRS4	chr14:56,097,595-56,109,177	NM_001037938 NM_030686	Dhrs4	Dehydrogenase/reductase (SDR family) member 4	retinal dehydrogenase activity (GO:0001758); catalytic activity (GO:0003824); carbonyl reductase (NADPH) activity (GO:0004090); binding (GO:0005488); mitochondrion (GO:0005739); peroxisome (GO:0005777); metabolic process (GO:0008152); oxidoreductase activity (GO:0016491); retinal metabolic process (GO:0042574); oxidation-reduction process (GO:0055114)	4.80974	4.80974	19.5045	97.6215	2.53648e-10
1.1	DHRS9	chr2:69,218,519-69,241,143	NM_175512	Dhrs9	Dehydrogenase/reductase (SDR family) member 9	catalytic activity (GO:0003824); retinol dehydrogenase activity (GO:0004745); binding (GO:0005488); cellular_component (GO:0005575); extracellular space (GO:0005615); cytoplasm (GO:0005737); endoplasmic reticulum (GO:0005783); microsome (GO:0005792); biological_process (GO:0008150); metabolic process (GO:0008152); membrane (GO:0016020); oxidoreductase activity (GO:0016491); oxidation-reduction pr…	4.11148	4.11148	12.4115	54.1409	8.34293e-06
1.1	DHX58	chr11:100,556,198-100,565,585	NM_030150	Dhx58	DEXH (Asp-Glu-X-His) box polypeptide 58	nucleotide binding (GO:0000166); nucleic acid binding (GO:0003676); DNA binding (GO:0003677); RNA binding (GO:0003723); helicase activity (GO:0004386); ATP binding (GO:0005524); cytoplasm (GO:0005737); ATP-dependent helicase activity (GO:0008026); hydrolase activity (GO:0016787); innate immune response (GO:0045087); metal ion binding (GO:0046872)	2.94462	2.94462	237.332	700.798	9.74806e-31
1.1	DIAP1	chr18:38,004,479-38,095,065	NM_007858	Diap1	Diaphanous homolog 1 (Drosophila)	actin binding (GO:0003779); protein binding (GO:0005515); cytoplasm (GO:0005737); cytoskeleton (GO:0005856); plasma membrane (GO:0005886); sensory perception of sound (GO:0007605); membrane (GO:0016020); cellular component organization (GO:0016043); Rho GTPase binding (GO:0017048); actin cytoskeleton organization (GO:0030036); actin filament polymerization (GO:0030041); positive regulation of cel…	2.38438	2.38438	435.598	1040.02	1.59406e-25
1.1	DIO2	chr12:91,962,992-91,976,878	NM_010050	Dio2	Deiodinase, iodothyronine, type II	thyroxine 5'-deiodinase activity (GO:0004800); extracellular space (GO:0005615); thyroid hormone generation (GO:0006590); response to cold (GO:0009409); membrane (GO:0016020); integral to membrane (GO:0016021); oxidoreductase activity (GO:0016491); thyroid hormone metabolic process (GO:0042403); thyroid hormone catabolic process (GO:0042404); hormone biosynthetic process (GO:0042446); oxidation-r…	2.48796	2.48796	180.836	451.402	1.11614e-09
1.1	DMD	chrX:80,194,209-82,450,389	NM_007868	Dmd	Dystrophin, muscular dystrophy	actin binding (GO:0003779); integrin binding (GO:0005178); structural molecule activity (GO:0005198); calcium ion binding (GO:0005509); protein binding (GO:0005515); insoluble fraction (GO:0005626); nucleus (GO:0005634); cytoplasm (GO:0005737); microsome (GO:0005792); cytoskeleton (GO:0005856); plasma membrane (GO:0005886); muscle organ development (GO:0007517); skeletal muscle tissue development…	2.08169	2.08169	114.09	238.582	1.75308e-05
1.1	DNAIC2	chr11:114,588,726-114,619,200	NM_001034878	Dnaic2	Dynein, axonemal, intermediate chain 2	motor activity (GO:0003774); microtubule motor activity (GO:0003777); protein binding (GO:0005515); axonemal dynein complex (GO:0005858); microtubule (GO:0005874); cell projection organization (GO:0030030); dynein complex (GO:0030286); cilium assembly (GO:0042384)	3.32127	3.32127	41.6513	140.657	4.4995e-10
1.1	DNASE1L1	chrX:71,518,556-71,527,672	NM_027109 NM_001172154	Dnase1l1	Deoxyribonuclease 1-like 1	molecular_function (GO:0003674); nuclease activity (GO:0004518); endonuclease activity (GO:0004519); deoxyribonuclease activity (GO:0004536); cellular_component (GO:0005575); endoplasmic reticulum (GO:0005783); DNA catabolic process (GO:0006308); biological_process (GO:0008150); membrane (GO:0016020); hydrolase activity (GO:0016787)	3.56801	3.56801	118.343	424.816	4.21514e-27
1.1	DNASE1L3	chr14:8,797,704-8,826,696	NM_007870	Dnase1l3	Deoxyribonuclease 1-like 3	DNA binding (GO:0003677); nuclease activity (GO:0004518); endonuclease activity (GO:0004519); endodeoxyribonuclease activity (GO:0004520); deoxyribonuclease activity (GO:0004536); extracellular space (GO:0005615); nucleus (GO:0005634); DNA catabolic process (GO:0006308); apoptotic DNA fragmentation (GO:0006309); apoptotic process (GO:0006915); hydrolase activity (GO:0016787)	6.99762	6.99762	85.27	602.685	5.17698e-39
1.1	DNASE2A	chr8:87,432,523-87,435,360	NM_010062	Dnase2a	deoxyribonuclease II alpha	nuclease activity (GO:0004518); endonuclease activity (GO:0004519); endodeoxyribonuclease activity (GO:0004520); deoxyribonuclease II activity (GO:0004531); lysosome (GO:0005764); DNA metabolic process (GO:0006259); DNA catabolic process (GO:0006308); apoptotic process (GO:0006915); multicellular organismal development (GO:0007275); hydrolase activity (GO:0016787); erythrocyte differentiation (GO…	3.70323	3.70323	96.264	359.191	2.45112e-24
1.1	DNM3OS	chr1:164,147,754-164,155,681	NR_002870	Dnm3os	Dynamin 3, opposite strand		2.96202	2.96202	71.407	213.471	3.9659e-12
1.1	DOCK11	chrX:33,428,827-33,616,557	NM_001009947	Dock11	Dedicator of cytokinesis 11	guanyl-nucleotide exchange factor activity (GO:0005085); Rho guanyl-nucleotide exchange factor activity (GO:0005089); cellular_component (GO:0005575); biological_process (GO:0008150); Rho GTPase binding (GO:0017048); regulation of catalytic activity (GO:0050790)	3.19593	3.19593	107.808	346.742	1.88088e-14
1.1	DOCK2	chr11:34,126,864-34,597,325	NM_033374	Dock2	Dedicator of cyto-kinesis 2	membrane raft polarization (GO:0001766); establishment of T cell polarity (GO:0001768); immunological synapse formation (GO:0001771); guanyl-nucleotide exchange factor activity (GO:0005085); GTP binding (GO:0005525); cellular_component (GO:0005575); cytoplasm (GO:0005737); cytoskeleton (GO:0005856); chemotaxis (GO:0006935); cytoskeleton organization (GO:0007010); membrane (GO:0016020); Rac GTPase…	6.08979	6.08979	157.579	964.71	4.56109e-26
1.1	DOCK4	chr12:41,172,640-41,573,075	NM_172803	Dock4	Dedicator of cytokinesis 4	molecular_function (GO:0003674); guanyl-nucleotide exchange factor activity (GO:0005085); GTP binding (GO:0005525); biological_process (GO:0008150); membrane (GO:0016020); SH3 domain binding (GO:0017124); stereocilium (GO:0032420); stereocilium bundle (GO:0032421); regulation of catalytic activity (GO:0050790); GTPase binding (GO:0051020)	2.15322	2.15322	160.482	346.705	1.75105e-10
1.1	DOCK8	chr19:25,074,019-25,276,922	NM_028785	Dock8	Dedicator of cytokinesis 8	molecular_function (GO:0003674); guanyl-nucleotide exchange factor activity (GO:0005085); GTP binding (GO:0005525); cellular_component (GO:0005575); biological_process (GO:0008150); regulation of catalytic activity (GO:0050790); GTPase binding (GO:0051020)	3.09762	3.09762	255.748	794.306	1.01133e-34
1.1	DOK1	chr6:82,980,930-82,983,465	NM_010070	Dok1	Docking protein 1	MAPK cascade (GO:0000165); transmembrane receptor protein tyrosine kinase signaling protein activity (GO:0005066); insulin receptor binding (GO:0005158); protein binding (GO:0005515); cellular_component (GO:0005575); cytoplasm (GO:0005737); transmembrane receptor protein tyrosine kinase signaling pathway (GO:0007169); Ras protein signal transduction (GO:0007265)	2.47081	2.47081	210.643	521.932	3.0034e-18
1.1	DOK2	chr14:71,174,188-71,178,301	NM_010071	Dok2	Docking protein 2	MAPK cascade (GO:0000165); transmembrane receptor protein tyrosine kinase signaling protein activity (GO:0005066); insulin receptor binding (GO:0005158); cellular_component (GO:0005575); transmembrane receptor protein tyrosine kinase signaling pathway (GO:0007169); Ras protein signal transduction (GO:0007265)	4.96512	4.96512	80.3427	402.876	4.18993e-35
1.1	DOK3	chr13:55,624,596-55,629,899	NM_013739	Dok3	Docking protein 3	insulin receptor binding (GO:0005158); protein binding (GO:0005515); cytoplasm (GO:0005737); plasma membrane (GO:0005886); Ras protein signal transduction (GO:0007265); membrane (GO:0016020)	4.82034	4.82034	35.301	173.983	2.4316e-14
1.1	DOPEY2	chr16:93,712,152-93,810,833	NM_026700 NM_027293	Dopey2	Dopey family member 2	molecular_function (GO:0003674); cellular_component (GO:0005575); transport (GO:0006810); biological_process (GO:0008150); protein transport (GO:0015031)	4.70969	4.70969	68.9861	328.612	2.8479e-29
1.1	DPEP1	chr8:125,710,135-125,725,713	NM_007876	Dpep1	Dipeptidase 1 (renal)	membrane dipeptidase activity (GO:0004237); extracellular space (GO:0005615); endoplasmic reticulum (GO:0005783); microsome (GO:0005792); plasma membrane (GO:0005886); proteolysis (GO:0006508); peptidase activity (GO:0008233); metalloexopeptidase activity (GO:0008235); metallopeptidase activity (GO:0008237); dipeptidyl-peptidase activity (GO:0008239); membrane (GO:0016020); hydrolase activity (GO…	6.7995	6.7995	22.6627	159.895	1.46011e-20
1.1	DPEP2	chr8:108,508,957-108,520,323	NM_176913	Dpep2	Dipeptidase 2	cellular_component (GO:0005575); proteolysis (GO:0006508); biological_process (GO:0008150); peptidase activity (GO:0008233); metalloexopeptidase activity (GO:0008235); metallopeptidase activity (GO:0008237); exopeptidase activity (GO:0008238); dipeptidyl-peptidase activity (GO:0008239); membrane (GO:0016020); hydrolase activity (GO:0016787); dipeptidase activity (GO:0016805); anchored to membrane…	9.89359	9.89359	23.791	244.272	2.59561e-30
1.1	DPP4	chr2:62,168,130-62,250,288	NM_010074 NM_001159543	Dpp4	Dipeptidylpeptidase 4	regulation of T cell mediated immunity (GO:0002709); catalytic activity (GO:0003824); aminopeptidase activity (GO:0004177); serine-type endopeptidase activity (GO:0004252); dipeptidyl-peptidase IV activity (GO:0004274); prolyl oligopeptidase activity (GO:0004287); receptor activity (GO:0004872); protein binding (GO:0005515); collagen binding (GO:0005518); extracellular region (GO:0005576); membra…	3.53677	3.53677	50.9725	182.815	7.41098e-07
1.1	DPP7	chr2:25,207,810-25,211,852	NM_031843	Dpp7	Dipeptidylpeptidase 7	catalytic activity (GO:0003824); aminopeptidase activity (GO:0004177); serine-type endopeptidase activity (GO:0004252); extracellular space (GO:0005615); lysosome (GO:0005764); cytosol (GO:0005829); proteolysis (GO:0006508); peptidase activity (GO:0008233); serine-type peptidase activity (GO:0008236); dipeptidyl-peptidase activity (GO:0008239); hydrolase activity (GO:0016787)	3.0044	3.0044	83.5293	252.96	3.26762e-14
1.1	DPT	chr1:166,726,863-166,754,397	NM_019759	Dpt	Dermatopontin	molecular_function (GO:0003674); protein binding (GO:0005515); cellular_component (GO:0005575); extracellular region (GO:0005576); proteinaceous extracellular matrix (GO:0005578); extracellular space (GO:0005615); cell adhesion (GO:0007155); negative regulation of cell proliferation (GO:0008285); collagen fibril organization (GO:0030199)	6.72591	6.72591	124.375	842.265	1.94656e-48
1.1	DRAM1	chr10:87,785,549-87,819,820	NM_027878	Dram1	DNA-damage regulated autophagy modulator 1	molecular_function (GO:0003674); cellular_component (GO:0005575); lysosome (GO:0005764); autophagy (GO:0006914); apoptotic process (GO:0006915); biological_process (GO:0008150); membrane (GO:0016020); integral to membrane (GO:0016021)	4.2812	4.2812	171.447	737.28	1.21622e-48
1.1	DRAM2	chr3:106,350,745-106,377,763	NM_026013 NM_001025582	Dram2	VDNA-damage regulated autophagy modulator 2	molecular_function (GO:0003674); cellular_component (GO:0005575); lysosome (GO:0005764); apoptotic process (GO:0006915); biological_process (GO:0008150); membrane (GO:0016020); integral to membrane (GO:0016021)	2.44855	2.44855	231.787	568.991	1.31778e-19
1.1	DSE	chr10:33,871,199-33,927,357	NM_172508	Dse	Dermatan sulfate epimerase	membrane (GO:0016020); integral to membrane (GO:0016021); isomerase activity (GO:0016853); chondroitin-glucuronate 5-epimerase activity (GO:0047757)	4.06492	4.06492	202.944	828.014	4.93186e-50
1.1	DTX3L	chr16:35,926,601-35,939,113	NM_001013371	Dtx3l	Deltex 3-like (Drosophila)	molecular_function (GO:0003674); protein binding (GO:0005515); cellular_component (GO:0005575); nucleus (GO:0005634); cytoplasm (GO:0005737); cellular response to DNA damage stimulus (GO:0006974); biological_process (GO:0008150); zinc ion binding (GO:0008270); chromatin modification (GO:0016568); ligase activity (GO:0016874); metal ion binding (GO:0046872)	2.6617	2.6617	699.187	1862.69	5.45235e-44
1.1	DUOX1	chr2:122,141,408-122,173,708	NM_001099297	Duox1	Dual oxidase 1	calcium ion binding (GO:0005509); electron transport (GO:0006118); electron carrier activity (GO:0009055); membrane (GO:0016020); integral to membrane (GO:0016021); oxidoreductase activity (GO:0016491); oxidation-reduction process (GO:0055114)	4.77965	4.77965	5.83437	31.6659	0.000293516
1.1	DUSP5	chr19:53,603,808-53,615,812	NM_001085390	Dusp5	dual specificity phosphatase 5	dephosphorylation (GO:0016311); hydrolase activity (GO:0016787); MAP kinase tyrosine/serine/threonine phosphatase activity (GO:0017017)	3.05926	3.05926	16.4428	52.3619	0.000648065
1.1	EAR2	chr14:44,680,319-44,681,196	NM_007895	Ear2	Eosinophil-associated, ribonuclease A family, member 2	molecular_function (GO:0003674); nucleic acid binding (GO:0003676); nuclease activity (GO:0004518); endonuclease activity (GO:0004519); pancreatic ribonuclease activity (GO:0004522); cellular_component (GO:0005575); chemotaxis (GO:0006935); hydrolase activity (GO:0016787)	8.27669	8.27669	31.5928	268.761	6.73045e-37
1.1	EBF1	chr11:44,431,636-44,818,674	NM_007897	Ebf1	Early B-cell factor 1	DNA binding (GO:0003677); sequence-specific DNA binding transcription factor activity (GO:0003700); protein binding (GO:0005515); nucleus (GO:0005634); regulation of transcription, DNA-dependent (GO:0006355); multicellular organismal development (GO:0007275); transcription regulator activity (GO:0030528); metal ion binding (GO:0046872)	3.63638	3.63638	14.4413	55.1506	3.36745e-05
1.1	EBI3	chr17:56,092,046-56,096,445	NM_015766	Ebi3	Epstein-Barr virus induced gene 3	cytokine receptor activity (GO:0004896); cytokine activity (GO:0005125); protein binding (GO:0005515); extracellular region (GO:0005576); extracellular space (GO:0005615); membrane (GO:0016020); cytokine-mediated signaling pathway (GO:0019221); interleukin-27 receptor binding (GO:0045523)	5.55127	5.55127	14.2485	83.6488	1.39045e-07
1.1	ECE1	chr4:137,418,152-137,521,144	NM_199307	Ece1	Endothelin converting enzyme 1	response to hypoxia (GO:0001666); metalloendopeptidase activity (GO:0004222); membrane fraction (GO:0005624); Golgi apparatus (GO:0005794); plasma membrane (GO:0005886); proteolysis (GO:0006508); apoptotic process (GO:0006915); peptidase activity (GO:0008233); metallopeptidase activity (GO:0008237); external side of plasma membrane (GO:0009897); cell surface (GO:0009986); membrane (GO:0016020); i…	2.05324	2.05324	422.319	868.173	8.78301e-18
1.1	ECM1	chr3:95,538,071-95,543,492	NM_007899 NM_001252653	Ecm1	Extracellular matrix protein 1	ossification (GO:0001503); angiogenesis (GO:0001525); extracellular region (GO:0005576); proteinaceous extracellular matrix (GO:0005578); extracellular space (GO:0005615); transport (GO:0006810); regulation of bone mineralization (GO:0030500); biomineral tissue development (GO:0031214)	5.45882	5.45882	233.465	1278.9	3.96606e-20
1.1	ECM2	chr13:49,600,179-49,628,158	NM_001012324	Ecm2	Extracellular matrix protein 2, female organ and adipocyte specific	protein binding (GO:0005515); collagen binding (GO:0005518); extracellular region (GO:0005576); proteinaceous extracellular matrix (GO:0005578); interstitial matrix (GO:0005614); heparin binding (GO:0008201); positive regulation of cell-substrate adhesion (GO:0010811); extracellular matrix organization (GO:0030198); extracellular matrix (GO:0031012); collagen V binding (GO:0070052)	3.57366	3.57366	12.831	48.4274	0.000127878
1.1	ECSCR	chr18:35,872,743-35,881,145	NM_001033141	Ecscr	Endothelial cell-specific chemotaxis regulator	angiogenesis (GO:0001525); plasma membrane (GO:0005886); chemotaxis (GO:0006935); multicellular organismal development (GO:0007275); membrane (GO:0016020); integral to membrane (GO:0016021); cell differentiation (GO:0030154)	2.92707	2.92707	73.4369	216.882	3.17143e-12
1.1	EDA2R	chrX:94,529,180-94,572,548	NM_001161433 NM_175540 NM_001161432	Eda2r	ectodysplasin A2 receptor	receptor activity (GO:0004872); protein binding (GO:0005515); cellular_component (GO:0005575); signal transduction (GO:0007165); multicellular organismal development (GO:0007275); programmed cell death (GO:0012501); membrane (GO:0016020); integral to membrane (GO:0016021); cell differentiation (GO:0030154)	7.23685	7.23685	13.0238	100.488	2.46552e-14
1.1	EDNRA	chr8:80,186,928-80,248,351	NM_010332	Ednra	Endothelin receptor type A	patterning of blood vessels (GO:0001569); rhodopsin-like receptor activity (GO:0001584); response to hypoxia (GO:0001666); in utero embryonic development (GO:0001701); positive regulation of protein phosphorylation (GO:0001934); protein tyrosine kinase activity (GO:0004713); signal transducer activity (GO:0004871); receptor activity (GO:0004872); G-protein coupled receptor activity (GO:0004930); …	2.39501	2.39501	52.6737	127.549	3.77783e-06
1.1	EEPD1	chr9:25,289,182-25,411,695	NM_026189	Eepd1	Endonuclease/exonuclease/phosphatase family domain containing 1	molecular_function (GO:0003674); DNA binding (GO:0003677); cellular_component (GO:0005575); intracellular (GO:0005622); nucleus (GO:0005634); DNA repair (GO:0006281); biological_process (GO:0008150)	5.0112	5.0112	24.0802	124.682	1.78294e-13
1.1	EFEMP1	chr11:28,753,205-28,826,743	NM_146015	Efemp1	Epidermal growth factor-containing fibulin-like extracellular matrix protein 1	structural molecule activity (GO:0005198); calcium ion binding (GO:0005509); protein binding (GO:0005515); extracellular region (GO:0005576); extracellular space (GO:0005615); cell adhesion (GO:0007155)	4.82041	4.82041	50.6778	248.108	5.28536e-05
1.1	EFHD1	chr1:89,160,939-89,207,366	NM_028889	Efhd1	EF hand domain containing 1	molecular_function (GO:0003674); calcium ion binding (GO:0005509); mitochondrion (GO:0005739); mitochondrial inner membrane (GO:0005743); neuron projection development (GO:0031175)	8.72673	8.72673	1.64428	22.0759	0.000163883
1.1	EFHD2	chr4:141,414,057-141,430,835	NM_025994	Efhd2	EF hand domain containing 2	calcium ion binding (GO:0005509); protein binding (GO:0005515); membrane (GO:0016020)	4.10315	4.10315	512.448	2105.76	3.72687e-87
1.1	EGFR	chr11:16,652,206-16,813,910	NM_207655 NM_007912	Egfr	Epidermal growth factor receptor	nucleotide binding (GO:0000166); activation of MAPKK activity (GO:0000186); cell morphogenesis (GO:0000902); embryonic placenta development (GO:0001892); hair follicle development (GO:0001942); protein kinase activity (GO:0004672); protein tyrosine kinase activity (GO:0004713); transmembrane receptor protein tyrosine kinase activity (GO:0004714); receptor signaling protein tyrosine kinase activit…	4.171	4.171	57.4477	242.785	6.43103e-13
1.1	EGR2	chr10:67,000,617-67,004,936	NM_010118	Egr2	Early growth response 2	nucleic acid binding (GO:0003676); DNA binding (GO:0003677); sequence-specific DNA binding transcription factor activity (GO:0003700); protein binding (GO:0005515); intracellular (GO:0005622); nucleus (GO:0005634); regulation of transcription, DNA-dependent (GO:0006355); rhythmic behavior (GO:0007622); motor neuron axon guidance (GO:0008045); zinc ion binding (GO:0008270); Schwann cell differenti…	3.72322	3.72322	98.5886	369.79	2.05562e-21
1.1	EHBP1L1	chr19:5,707,374-5,726,317	NM_053252 NM_001114595 NM_001114596 NM_001114597	Ehbp1l1	EH domain binding protein 1-like 1	molecular_function (GO:0003674); cellular_component (GO:0005575); biological_process (GO:0008150)	4.62684	4.62684	187.816	872.623	5.5652e-60
1.1	EHD4	chr2:119,915,223-119,980,311	NM_133838	Ehd4	EH-domain containing 4	nucleotide binding (GO:0000166); GTPase activity (GO:0003924); calcium ion binding (GO:0005509); protein binding (GO:0005515); ATP binding (GO:0005524); GTP binding (GO:0005525); endosome (GO:0005768); GTP catabolic process (GO:0006184); pinocytosis (GO:0006907); membrane (GO:0016020); regulation of endocytosis (GO:0030100)	3.22613	3.22613	430.699	1391.72	6.593e-52
1.1	EIF2S3Y	chrY:347,055-365,037	NM_012011	Eif2s3y	Eukaryotic translation initiation factor 2, subunit 3, structural gene Y-linked	nucleotide binding (GO:0000166); translation initiation factor activity (GO:0003743); GTPase activity (GO:0003924); GTP binding (GO:0005525); GTP catabolic process (GO:0006184); translation (GO:0006412); positive regulation of translational initiation (GO:0045948)	4.50933	4.50933	60.1239	274.628	5.81534e-24
1.1	EIF4E3	chr6:99,575,131-99,616,765	NM_025829	Eif4e3	Eukaryotic translation initiation factor 4E member 3	molecular_function (GO:0003674); RNA binding (GO:0003723); translation initiation factor activity (GO:0003743); cellular_component (GO:0005575); cytoplasm (GO:0005737); translation (GO:0006412); translational initiation (GO:0006413); regulation of translation (GO:0006417); biological_process (GO:0008150); positive regulation of translational initiation (GO:0045948)	2.15183	2.15183	186.404	402.263	1.92302e-11
1.1	ELF1	chr14:79,881,001-79,982,283	NM_007920	Elf1	E74-like factor 1	regulation of cytokine production (GO:0001817); DNA binding (GO:0003677); sequence-specific DNA binding transcription factor activity (GO:0003700); nucleus (GO:0005634); regulation of transcription, DNA-dependent (GO:0006355); transcription repressor activity (GO:0016564); sequence-specific DNA binding (GO:0043565); negative regulation of T cell receptor signaling pathway (GO:0050860)	2.11663	2.11663	488.288	1034.64	2.07783e-20
1.1	ELF4	chrX:45,764,226-45,816,309	NM_019680	Elf4	E74-like factor 4 (ets domain transcription factor)	natural killer cell proliferation (GO:0001787); NK T cell proliferation (GO:0001866); DNA binding (GO:0003677); sequence-specific DNA binding transcription factor activity (GO:0003700); calcium ion binding (GO:0005509); nucleus (GO:0005634); regulation of transcription, DNA-dependent (GO:0006355); transcription activator activity (GO:0016563); sequence-specific DNA binding (GO:0043565); positive …	2.89535	2.89535	307.219	891.404	1.07827e-34
1.1	ELK3	chr10:92,710,161-92,773,904	NM_013508	Elk3	ELK3, member of ETS oncogene family	angiogenesis (GO:0001525); DNA binding (GO:0003677); sequence-specific DNA binding transcription factor activity (GO:0003700); nucleus (GO:0005634); regulation of transcription, DNA-dependent (GO:0006355); wound healing (GO:0042060); sequence-specific DNA binding (GO:0043565)	2.51335	2.51335	330.982	833.386	3.27463e-26
1.1	ELL2	chr13:75,844,932-75,909,806	NM_138953	Ell2	Elongation factor RNA polymerase II 2	cellular_component (GO:0005575); nucleus (GO:0005634); transcription elongation from RNA polymerase II promoter (GO:0006368); transcription elongation factor complex (GO:0008023); positive transcription elongation factor activity (GO:0008159); RNA polymerase II transcription elongation factor activity (GO:0016944); regulation of DNA-dependent transcription, elongation (GO:0032784)	2.00235	2.00235	175.274	351.964	7.45335e-08
1.1	ELMO1	chr13:20,182,376-20,700,222	NM_080288 NR_038122	Elmo1	Engulfment and cell motility 1, ced-12 homolog (C. elegans)	binding (GO:0005488); protein binding (GO:0005515); cytoplasm (GO:0005737); cytoskeleton (GO:0005856); plasma membrane (GO:0005886); phagocytosis (GO:0006909); phagocytosis, engulfment (GO:0006911); apoptotic process (GO:0006915); cellular component movement (GO:0006928); membrane (GO:0016020); Rac protein signal transduction (GO:0016601); SH3 domain binding (GO:0017124); actin filament-based pro…	3.37154	3.37154	78.8233	268.127	3.27257e-17
1.1	EMB	chr13:118,009,380-118,063,222	NM_010330	Emb	Embigin	cell adhesion (GO:0007155); membrane (GO:0016020); integral to membrane (GO:0016021)	3.51509	3.51509	224.597	791.994	9.00172e-42
1.1	EMILIN2	chr17:71,601,516-71,660,305	NM_145158	Emilin2	Elastin microfibril interfacer 2	protein binding (GO:0005515); extracellular region (GO:0005576); proteinaceous extracellular matrix (GO:0005578); cell adhesion (GO:0007155)	3.82302	3.82302	155.124	595.863	1.25127e-15
1.1	EMR1	chr17:57,498,109-57,622,952	NM_010130	Emr1	EGF-like module containing, mucin-like, hormone receptor-like sequence 1	signal transducer activity (GO:0004871); receptor activity (GO:0004872); transmembrane signaling receptor activity (GO:0004888); G-protein coupled receptor activity (GO:0004930); calcium ion binding (GO:0005509); extracellular space (GO:0005615); plasma membrane (GO:0005886); defense response (GO:0006952); signal transduction (GO:0007165); cell surface receptor signaling pathway (GO:0007166); G-p…	5.59059	5.59059	320.05	1793.86	1.68507e-63
1.1	EMX2	chr19:59,533,180-59,539,847	NM_010132	Emx2	Empty spiracles homolog 2 (Drosophila)	DNA binding (GO:0003677); sequence-specific DNA binding transcription factor activity (GO:0003700); nucleus (GO:0005634); regulation of transcription, DNA-dependent (GO:0006355); multicellular organismal development (GO:0007275); brain development (GO:0007420); anterior/posterior pattern specification (GO:0009952); regulation of gene expression (GO:0010468); dentate gyrus development (GO:0021542)…	5.05082	5.05082	6.76989	38.2444	4.15223e-05
1.1	ENC1	chr13:98,011,060-98,022,995	NM_007930	Enc1	Ectodermal-neural cortex 1	actin binding (GO:0003779); cysteine-type endopeptidase activity (GO:0004197); protein binding (GO:0005515); cytoplasm (GO:0005737); cytoskeleton (GO:0005856); proteolysis (GO:0006508); multicellular organismal development (GO:0007275)	2.39662	2.39662	468.812	1124.96	3.58172e-28
1.1	ENDOD1	chr9:14,158,434-14,185,686	NM_028013	Endod1	Endonuclease domain containing 1	molecular_function (GO:0003674); nucleic acid binding (GO:0003676); nuclease activity (GO:0004518); endonuclease activity (GO:0004519); cellular_component (GO:0005575); extracellular region (GO:0005576); biological_process (GO:0008150); integral to membrane (GO:0016021); hydrolase activity (GO:0016787); metal ion binding (GO:0046872)	2.55014	2.55014	160.289	410.308	4.20045e-16
1.1	ENG	chr2:32,502,115-32,538,189	NM_007932 NM_001146350 NM_001146348	Eng	Endoglin	chronological cell aging (GO:0001300); angiogenesis (GO:0001525); patterning of blood vessels (GO:0001569); vasculogenesis (GO:0001570); heart looping (GO:0001947); binding (GO:0005488); protein binding (GO:0005515); extracellular space (GO:0005615); cell adhesion (GO:0007155); transforming growth factor beta receptor signaling pathway (GO:0007179); heart development (GO:0007507); membrane (GO:00…	2.85047	2.85047	199.519	570.573	8.14001e-25
1.1	ENGASE	chr11:118,338,274-118,350,512	NM_172573	Engase	Endo-beta-N-acetylglucosaminidase	molecular_function (GO:0003674); cellular_component (GO:0005575); intracellular (GO:0005622); cytoplasm (GO:0005737); biological_process (GO:0008150); metabolic process (GO:0008152); hydrolase activity (GO:0016787); hydrolase activity, acting on glycosyl bonds (GO:0016798); mannosyl-glycoprotein endo-beta-N-acetylglucosaminidase activity (GO:0033925)	5.44712	5.44712	13.2506	76.6247	2.57736e-09
1.1	ENTPD1	chr19:40,734,284-40,816,092	NM_009848	Entpd1	Ectonucleoside triphosphate diphosphohydrolase 1	nucleotide binding (GO:0000166); magnesium ion binding (GO:0000287); apyrase activity (GO:0004050); protein binding (GO:0005515); ATP binding (GO:0005524); basal lamina (GO:0005605); plasma membrane (GO:0005886); ATP catabolic process (GO:0006200); G-protein coupled receptor signaling pathway (GO:0007186); purine ribonucleoside diphosphate catabolic process (GO:0009181); membrane (GO:0016020); in…	5.93336	5.93336	220.571	1313.66	3.34559e-96
1.1	ENTPD2	chr2:25,251,394-25,256,843	NM_009849	Entpd2	ectonucleoside triphosphate diphosphohydrolase 2	extracellular space (GO:0005615); integral to membrane (GO:0016021)	10.3768	10.3768	11.8955	132.814	3.03126e-11
1.1	EOMES	chr9:118,387,307-118,395,250	NM_010136 NM_001164789	Eomes	Eomesodermin homolog (Xenopus laevis)	endoderm formation (GO:0001706); mesoderm formation (GO:0001707); blastocyst development (GO:0001824); trophectodermal cell differentiation (GO:0001829); CD8-positive, alpha-beta T cell differentiation involved in immune response (GO:0002302); DNA binding (GO:0003677); sequence-specific DNA binding transcription factor activity (GO:0003700); intracellular (GO:0005622); nucleus (GO:0005634); regul…	6.96682	6.96682	12.2187	91.0922	1.24751e-12
1.1	EPAS1	chr17:87,153,204-87,232,750	NM_010137	Epas1	Endothelial PAS domain protein 1	angiogenesis (GO:0001525); response to hypoxia (GO:0001666); embryonic placenta development (GO:0001892); blood vessel remodeling (GO:0001974); regulation of heart rate (GO:0002027); DNA binding (GO:0003677); sequence-specific DNA binding transcription factor activity (GO:0003700); specific RNA polymerase II transcription factor activity (GO:0003704); signal transducer activity (GO:0004871); prot…	3.1651	3.1651	258.265	819.598	1.9162e-36
1.1	EPDR1	chr13:19,683,577-19,711,699	NM_134065	Epdr1	Ependymin related protein 1 (zebrafish)	molecular_function (GO:0003674); calcium ion binding (GO:0005509); extracellular region (GO:0005576); extracellular space (GO:0005615); lysosome (GO:0005764); cell-matrix adhesion (GO:0007160); biological_process (GO:0008150)	4.96061	4.96061	10.1548	54.3348	1.31331e-06
1.1	EPHX1	chr1:182,919,687-182,947,626	NM_010145	Ephx1	Epoxide hydrolase 1, microsomal	catalytic activity (GO:0003824); aminopeptidase activity (GO:0004177); epoxide hydrolase activity (GO:0004301); extracellular space (GO:0005615); endoplasmic reticulum (GO:0005783); microsome (GO:0005792); proteolysis (GO:0006508); cellular aromatic compound metabolic process (GO:0006725); xenobiotic metabolic process (GO:0006805); response to toxic substance (GO:0009636); response to organic cyc…	9.69992	9.69992	53.5808	528.429	5.43409e-17
1.1	EPSTI1	chr14:78,304,046-78,402,463	NM_178825 NM_029495	Epsti1	Epithelial stromal interaction 1 (breast)	molecular_function (GO:0003674); cellular_component (GO:0005575); biological_process (GO:0008150)	2.50744	2.50744	425.675	1068.86	2.7056e-30
1.1	ERO1LB	chr13:12,658,150-12,701,795	NM_026184	Ero1lb	ERO1-like beta (S. cerevisiae)	molecular_function (GO:0003674); protein binding (GO:0005515); cellular_component (GO:0005575); endoplasmic reticulum (GO:0005783); endoplasmic reticulum membrane (GO:0005789); electron transport (GO:0006118); transport (GO:0006810); biological_process (GO:0008150); membrane (GO:0016020); oxidoreductase activity (GO:0016491); oxidoreductase activity, acting on a sulfur group of donors, disulfide …	2.33274	2.33274	118.83	278.533	2.89839e-10
1.1	ESD	chr14:75,132,152-75,150,250	NM_016903	Esd	Esterase D/formylglutathione hydrolase	catalytic activity (GO:0003824); cytoplasm (GO:0005737); cytoplasmic membrane-bounded vesicle (GO:0016023); hydrolase activity (GO:0016787); hydrolase activity, acting on ester bonds (GO:0016788); S-formylglutathione hydrolase activity (GO:0018738); cytoplasmic vesicle (GO:0031410)	2.05465	2.05465	627.456	1290.26	1.46433e-21
1.1	ESR1	chr10:5,342,780-5,734,495	NM_007956	Esr1	Estrogen receptor 1 (alpha)	antral ovarian follicle growth (GO:0001547); epithelial cell development (GO:0002064); DNA binding (GO:0003677); sequence-specific DNA binding transcription factor activity (GO:0003700); steroid hormone receptor activity (GO:0003707); receptor activity (GO:0004872); ligand-activated sequence-specific DNA binding RNA polymerase II transcription factor activity (GO:0004879); steroid binding (GO:000…	2.72556	2.72556	31.3661	87.2157	1.7001e-05
1.1	ETL4	chr2:20,211,540-20,732,162	NM_001081006 NM_001177630 NM_178059 NM_029895 NM_001177631	Etl4	Enhancer trap locus 4	cytoplasm (GO:0005737); multicellular organismal development (GO:0007275); embryonic skeletal system development (GO:0048706)	2.93086	2.93086	35.6865	106.523	4.13922e-07
1.1	ETV3	chr3:87,329,500-87,344,078	NM_012051 NM_001083318	Etv3	Ets variant gene 3	negative regulation of transcription from RNA polymerase II promoter (GO:0000122); DNA binding (GO:0003677); sequence-specific DNA binding transcription factor activity (GO:0003700); protein binding (GO:0005515); nucleus (GO:0005634); regulation of transcription, DNA-dependent (GO:0006355); transcription repressor activity (GO:0016564); transcriptional repressor complex (GO:0017053); sequence-spe…	2.0593	2.0593	441.659	910.566	1.88378e-18
1.1	EVI2A	chr11:79,340,063-79,344,111	NM_010161 NM_001033711	Evi2a	Ecotropic viral integration site 2a	extracellular space (GO:0005615); membrane (GO:0016020); integral to membrane (GO:0016021)	6.60898	6.60898	75.6311	505.454	2.844e-53
1.1	EVI2B	chr11:79,326,887-79,344,091	NM_146023 NM_001077496	Evi2b	ecotropic viral integration site 2b	membrane (GO:0016020); integral to membrane (GO:0016021)	6.43483	6.43483	81.4995	529.87	8.24297e-54
1.1	EVL	chr12:109,792,930-109,926,725	NM_001163394 NM_007965 NM_001163395 NM_001163396	Evl	Ena-vasodilator stimulated phosphoprotein	actin binding (GO:0003779); protein binding (GO:0005515); profilin binding (GO:0005522); cytoplasm (GO:0005737); cytoskeleton (GO:0005856); focal adhesion (GO:0005925); axon guidance (GO:0007411); actin polymerization or depolymerization (GO:0008154); SH3 domain binding (GO:0017124); lamellipodium (GO:0030027); actin filament-based movement (GO:0030048); platelet activation (GO:0030168); cell pro…	2.22358	2.22358	645.362	1436.24	5.36151e-27
1.1	F10	chr8:13,037,308-13,056,676	NM_007972 NM_001242368	F10	Coagulation factor X	coagulation factor Xa activity (GO:0003804); catalytic activity (GO:0003824); serine-type endopeptidase activity (GO:0004252); chymotrypsin activity (GO:0004263); trypsin activity (GO:0004295); calcium ion binding (GO:0005509); protein binding (GO:0005515); extracellular region (GO:0005576); extracellular space (GO:0005615); membrane fraction (GO:0005624); microsome (GO:0005792); proteolysis (GO:…	10.7205	10.7205	65.771	714.817	1.48593e-91
1.1	F11R	chr1:173,367,692-173,394,724	NM_172647	F11r	F11 receptor	protein binding (GO:0005515); plasma membrane (GO:0005886); tight junction (GO:0005923); cell adhesion (GO:0007155); membrane (GO:0016020); integral to membrane (GO:0016021); cell junction (GO:0030054); epithelial cell differentiation (GO:0030855); interspecies interaction between organisms (GO:0044419)	2.73798	2.73798	85.6896	236.354	7.99102e-12
1.1	F630028O10RIK	chrX:93,435,265-93,438,981	NR_030718	F630028O10Rik	RIKEN cDNA F630028O10 gene	molecular_function (GO:0003674); cellular_component (GO:0005575); biological_process (GO:0008150)	3.6758	3.6758	21.3416	81.1232	4.53786e-07
1.1	F7	chr8:13,026,034-13,035,809	NM_010172	F7	Coagulation factor VII	coagulation factor VIIa activity (GO:0003802); catalytic activity (GO:0003824); endopeptidase activity (GO:0004175); serine-type endopeptidase activity (GO:0004252); chymotrypsin activity (GO:0004263); trypsin activity (GO:0004295); receptor binding (GO:0005102); calcium ion binding (GO:0005509); extracellular region (GO:0005576); extracellular space (GO:0005615); proteolysis (GO:0006508); blood …	9.32212	9.32212	80.1784	755.754	6.64927e-90
1.1	F830016B08RIK	chr18:60,453,034-60,462,670	NM_001101475	F830016B08Rik	RIKEN cDNA F830016B08 gene	molecular_function (GO:0003674); cellular_component (GO:0005575); biological_process (GO:0008150)	2.34038	2.34038	279.68	655.897	1.49868e-14
1.1	FABP5	chr3:10,012,606-10,016,610	NM_010634	Fabp5	Fatty acid binding protein 5, epidermal	transporter activity (GO:0005215); binding (GO:0005488); fatty acid binding (GO:0005504); cytoplasm (GO:0005737); glucose metabolic process (GO:0006006); lipid metabolic process (GO:0006629); phosphatidylcholine biosynthetic process (GO:0006656); transport (GO:0006810); lipid binding (GO:0008289); glucose transport (GO:0015758)	2.26314	2.26314	1195.85	2707.65	4.43579e-31
1.1	FABP7	chr10:57,504,729-57,508,256	NM_021272	Fabp7	Fatty acid binding protein 7, brain	startle response (GO:0001964); transporter activity (GO:0005215); binding (GO:0005488); nucleus (GO:0005634); cytoplasm (GO:0005737); transport (GO:0006810); lipid binding (GO:0008289); cell proliferation in forebrain (GO:0021846); neurogenesis (GO:0022008); cell projection (GO:0042995); neuronal cell body (GO:0043025); epithelial cell proliferation (GO:0050673); prepulse inhibition (GO:0060134)	4.67183	4.67183	108.777	511.861	3.95467e-14
1.1	FAM100A	chr16:4,874,779-4,879,851	NM_145359	Fam100a	Family with sequence similarity 100, member A	molecular_function (GO:0003674); cellular_component (GO:0005575); biological_process (GO:0008150)	2.09128	2.09128	122.374	257.01	0.000433659
1.1	FAM102A	chr2:32,390,879-32,425,270	NM_153560	Fam102a	Family with sequence similarity 102, member A	molecular_function (GO:0003674); cellular_component (GO:0005575); biological_process (GO:0008150)	2.17253	2.17253	206.391	449.562	5.23655e-12
1.1	FAM105A	chr15:27,584,826-27,611,297	NM_198301 NM_001242424 NM_001242423	Fam105a	Family with sequence similarity 105, member A	molecular_function (GO:0003674); cellular_component (GO:0005575); biological_process (GO:0008150)	5.74626	5.74626	100.681	583.285	5.87089e-54
1.1	FAM107B	chr2:3,630,730-3,699,406	NM_025626	Fam107b	Family with sequence similarity 107, member B	molecular_function (GO:0003674); cellular_component (GO:0005575); biological_process (GO:0008150)	2.28503	2.28503	249.942	572.41	5.61106e-17
1.1	FAM113B	chr15:97,077,538-97,216,122	NM_172293	Fam113b	Family with sequence similarity 113, member B	molecular_function (GO:0003674); cellular_component (GO:0005575); biological_process (GO:0008150)	2.11961	2.11961	77.5022	165.394	1.1453e-05
1.1	FAM117A	chr11:95,198,332-95,243,186	NM_172543	Fam117a	Family with sequence similarity 117, memberA	molecular_function (GO:0003674); cellular_component (GO:0005575); biological_process (GO:0008150)	2.45996	2.45996	44.2651	110.35	2.26032e-05
1.1	FAM124A	chr14:63,174,574-63,227,322	NM_001243857	Fam124a	family with sequence similarity 124, member A	molecular_function (GO:0003674); cellular_component (GO:0005575); biological_process (GO:0008150)	5.63652	5.63652	3.9973	27.1674	0.000304357
1.1	FAM129A	chr1:153,418,503-153,566,477	NM_022018	Fam129a	Family with sequence similarity 129, member A	negative regulation of protein phosphorylation (GO:0001933); positive regulation of protein phosphorylation (GO:0001934); molecular_function (GO:0003674); cellular_component (GO:0005575); cytoplasm (GO:0005737); regulation of translation (GO:0006417); response to stress (GO:0006950); response to endoplasmic reticulum stress (GO:0034976); positive regulation of translation (GO:0045727)	5.71041	5.71041	57.1245	330.915	3.62413e-34
1.1	FAM129B	chr2:32,731,654-32,780,773	NM_146119	Fam129b	Family with sequence similarity 129, member B	molecular_function (GO:0003674); protein binding (GO:0005515); cellular_component (GO:0005575); biological_process (GO:0008150)	2.41772	2.41772	764.839	1850.58	2.13942e-37
1.1	FAM169B	chr7:75,418,725-75,507,976	NM_001013811	Fam169b	Family with sequence similarity 169, member B	molecular_function (GO:0003674); cellular_component (GO:0005575); biological_process (GO:0008150)	4.23914	4.23914	11.6063	52.4399	1.51286e-05
1.1	FAM176B	chr4:125,825,247-125,827,118	NM_172145	Fam176b	Family with sequence similarity 176, member B	protein binding (GO:0005515); cellular_component (GO:0005575); biological_process (GO:0008150); membrane (GO:0016020); integral to membrane (GO:0016021)	2.81438	2.81438	35.7545	102.441	4.32598e-06
1.1	FAM198B	chr3:79,689,852-79,750,200	NM_133187	Fam198b	Family with sequence similarity 198, member B	molecular_function (GO:0003674); cellular_component (GO:0005575); Golgi apparatus (GO:0005794); biological_process (GO:0008150); membrane (GO:0016020); integral to membrane (GO:0016021)	2.58353	2.58353	127.568	331.158	5.20343e-14
1.1	FAM19A3	chr3:104,570,323-104,580,465	NM_183224	Fam19a3	family with sequence similarity 19, member A3	molecular_function (GO:0003674); cellular_component (GO:0005575); extracellular region (GO:0005576); biological_process (GO:0008150)	7.77987	7.77987	3.80451	36.3785	3.86218e-06
1.1	FAM20A	chr11:109,534,240-109,583,570	NM_153782	Fam20a	Family with sequence similarity 20, member A	molecular_function (GO:0003674); cellular_component (GO:0005575); extracellular region (GO:0005576); biological_process (GO:0008150)	2.87465	2.87465	29.3362	86.206	3.43908e-05
1.1	FAM20C	chr5:139,231,035-139,286,017	NM_030565	Fam20c	Family with sequence similarity 20, member C	extracellular region (GO:0005576)	8.33061	8.33061	28.2079	242.32	3.0072e-33
1.1	FAM26E	chr10:33,811,158-33,816,325	NM_178908	Fam26e	Family with sequence similarity 26, member E	molecular_function (GO:0003674); cellular_component (GO:0005575); biological_process (GO:0008150); membrane (GO:0016020); integral to membrane (GO:0016021)	4.05676	4.05676	7.47865	33.3958	0.000541766
1.1	FAM26F	chr10:33,845,873-33,847,778	NM_175449	Fam26f	Family with sequence similarity 26, member F	molecular_function (GO:0003674); cellular_component (GO:0005575); biological_process (GO:0008150); membrane (GO:0016020); integral to membrane (GO:0016021)	9.74331	9.74331	22.6627	229.553	9.63732e-35
1.1	FAM46A	chr9:85,214,046-85,220,757	NM_001160378 NM_001160379	Fam46a	Family with sequence similarity 46, member A	molecular_function (GO:0003674); cellular_component (GO:0005575); biological_process (GO:0008150)	3.91998	3.91998	271.414	1066.86	5.06472e-57
1.1	FAM46C	chr3:100,275,459-100,293,115	NM_001142952	Fam46c	Family with sequence similarity 46, member C	molecular_function (GO:0003674); cellular_component (GO:0005575); biological_process (GO:0008150)	6.0571	6.0571	31.6892	197.002	7.00556e-23
1.1	FAM49A	chr12:12,268,945-12,383,167	NM_029758 NM_001146119	Fam49a	Family with sequence similarity 49, member A	molecular_function (GO:0003674); cellular_component (GO:0005575); biological_process (GO:0008150)	3.67275	3.67275	152.198	561.657	1.42211e-34
1.1	FAM53B	chr7:139,903,767-140,004,879	NM_212473 NM_175268	Fam53b	Family with sequence similarity 53, member B	molecular_function (GO:0003674); cellular_component (GO:0005575); biological_process (GO:0008150)	3.89226	3.89226	73.6637	289.61	1.3251e-21
1.1	FAM78A	chr2:31,922,405-31,939,225	NM_175511	Fam78a	Family with sequence similarity 78, member A	molecular_function (GO:0003674); cellular_component (GO:0005575); biological_process (GO:0008150)	5.08826	5.08826	25.3389	133.019	2.34922e-14
1.1	FAM78B	chr1:168,931,548-169,021,433	NM_175461 NM_001160262 NM_001160261	Fam78b	Family with sequence similarity 78, member B	molecular_function (GO:0003674); cellular_component (GO:0005575); biological_process (GO:0008150)	3.01661	3.01661	17.0211	53.3628	0.000407102
1.1	FAM83F	chr15:80,502,277-80,530,855	NM_145986	Fam83f	Family with sequence similarity 83, member F	molecular_function (GO:0003674); cellular_component (GO:0005575); biological_process (GO:0008150)	14.1436	14.1436	3.90091	68.3163	6.82887e-13
1.1	FAP	chr2:62,339,002-62,412,078	NM_007986	Fap	Fibroblast activation protein	catalytic activity (GO:0003824); serine-type endopeptidase activity (GO:0004252); dipeptidyl-peptidase IV activity (GO:0004274); prolyl oligopeptidase activity (GO:0004287); plasma membrane (GO:0005886); proteolysis (GO:0006508); peptidase activity (GO:0008233); serine-type peptidase activity (GO:0008236); membrane (GO:0016020); integral to membrane (GO:0016021); hydrolase activity (GO:0016787); …	2.53663	2.53663	38.3967	98.9348	0.000290023
1.1	FAS	chr19:34,365,149-34,402,260	NM_007987 NM_001146708	Fas	Fas (TNF receptor superfamily member 6)	immunoglobulin production (GO:0002377); renal system process (GO:0003014); receptor activity (GO:0004872); transmembrane signaling receptor activity (GO:0004888); tumor necrosis factor-activated receptor activity (GO:0005031); protein binding (GO:0005515); extracellular region (GO:0005576); apoptotic process (GO:0006915); activation-induced cell death of T cells (GO:0006924); inflammatory cell ap…	7.06546	7.06546	18.9886	140.228	1.28999e-18
1.1	FASL	chr1:163,710,823-163,718,626	NM_010177 NM_001205243	Fasl	Fas ligand (TNF superfamily, member 6)	cytokine activity (GO:0005125); tumor necrosis factor receptor binding (GO:0005164); extracellular region (GO:0005576); extracellular space (GO:0005615); plasma membrane (GO:0005886); caveola (GO:0005901); apoptotic process (GO:0006915); inflammatory cell apoptotic process (GO:0006925); immune response (GO:0006955); signal transduction (GO:0007165); positive regulation of cell proliferation (GO:0…	5.23434	5.23434	11.8955	66.4995	4.77787e-08
1.1	FAT4	chr3:38,785,862-38,910,905	NM_183221	Fat4	FAT tumor suppressor homolog 4 (Drosophila)	calcium ion binding (GO:0005509); protein binding (GO:0005515); plasma membrane (GO:0005886); cell adhesion (GO:0007155); homophilic cell adhesion (GO:0007156); membrane (GO:0016020); integral to membrane (GO:0016021)	2.95239	2.95239	29.047	87.7104	9.52633e-06
1.1	FBLIM1	chr4:141,131,977-141,161,967	NM_133754 NM_001163256	Fblim1	Filamin binding LIM protein 1	molecular_function (GO:0003674); protein binding (GO:0005515); cellular_component (GO:0005575); cytoplasm (GO:0005737); cytoskeleton (GO:0005856); cell adhesion (GO:0007155); biological_process (GO:0008150); zinc ion binding (GO:0008270); regulation of cell shape (GO:0008360); cell junction (GO:0030054); metal ion binding (GO:0046872)	4.78861	4.78861	86.9767	420.286	1.12605e-18
1.1	FBLN1	chr15:85,036,438-85,116,724	NM_010180	Fbln1	Fibulin 1	calcium ion binding (GO:0005509); protein binding (GO:0005515); extracellular region (GO:0005576); proteinaceous extracellular matrix (GO:0005578); basement membrane (GO:0005604); extracellular space (GO:0005615); positive regulation of peptidase activity (GO:0010952); peptidase activator activity (GO:0016504); extracellular matrix organization (GO:0030198)	3.23986	3.23986	77.4342	253.116	5.21913e-16
1.1	FBLN2	chr6:91,162,758-91,222,534	NM_007992 NM_001081437	Fbln2	Fibulin 2	calcium ion binding (GO:0005509); protein binding (GO:0005515); extracellular region (GO:0005576); proteinaceous extracellular matrix (GO:0005578); cell adhesion (GO:0007155); positive regulation of cell-substrate adhesion (GO:0010811); extracellular matrix binding (GO:0050840)	5.48943	5.48943	650.506	3575.4	3.73816e-15
1.1	FBLN7	chr2:128,689,668-128,722,770	NM_024237	Fbln7	Fibulin 7	calcium ion binding (GO:0005509); protein binding (GO:0005515); extracellular region (GO:0005576); proteinaceous extracellular matrix (GO:0005578); extracellular space (GO:0005615); cell adhesion (GO:0007155); heparin binding (GO:0008201)	7.55011	7.55011	21.954	172.305	3.06353e-12
1.1	FBN1	chr2:125,126,330-125,332,174	NM_007993	Fbn1	Fibrillin 1	microfibril (GO:0001527); kidney development (GO:0001822); extracellular matrix structural constituent (GO:0005201); binding (GO:0005488); calcium ion binding (GO:0005509); extracellular region (GO:0005576); proteinaceous extracellular matrix (GO:0005578); extracellular matrix (GO:0031012)	2.35845	2.35845	1817.34	4287.45	1.50014e-46
1.1	FBRSL1	chr5:110,790,771-110,877,522	NM_028596 NM_001142642	Fbrsl1	Fibrosin-like 1	molecular_function (GO:0003674); cellular_component (GO:0005575); biological_process (GO:0008150)	2.26644	2.26644	152.453	346.792	1.44376e-11
1.1	FBXO6	chr4:147,519,825-147,526,244	NM_015797 NM_001163705 NM_001163706 NM_001163704 NM_001163707	Fbxo6	F-box protein 6	glycoprotein binding (GO:0001948); ubiquitin-protein ligase activity (GO:0004842); protein binding (GO:0005515); cytoplasm (GO:0005737); DNA repair (GO:0006281); ubiquitin cycle (GO:0006512); glycoprotein catabolic process (GO:0006516); cellular response to DNA damage stimulus (GO:0006974); response to unfolded protein (GO:0006986); protein ubiquitination (GO:0016567); SCF ubiquitin ligase comple…	2.46595	2.46595	82.435	204.746	7.58429e-09
1.1	FBXW10	chr11:62,660,625-62,690,964	NM_001033669	Fbxw10	F-box and WD-40 domain protein 10	molecular_function (GO:0003674); cellular_component (GO:0005575); biological_process (GO:0008150)	13.6218	13.6218	0	12.6218	0.000747207
1.1	FBXW17	chr13:50,513,246-50,529,138	NM_175401	Fbxw17	F-box and WD-40 domain protein 17	molecular_function (GO:0003674); structural constituent of ribosome (GO:0003735); cellular_component (GO:0005575); intracellular (GO:0005622); ribosome (GO:0005840); translation (GO:0006412); biological_process (GO:0008150)	2.08265	2.08265	110.257	230.71	2.64202e-07
1.1	FCER1G	chr1:173,159,703-173,164,480	NM_010185	Fcer1g	Fc receptor, IgE, high affinity I, gamma polypeptide	positive regulation of type IIa hypersensitivity (GO:0001798); positive regulation of type III hypersensitivity (GO:0001805); positive regulation of type I hypersensitivity (GO:0001812); Fc receptor mediated stimulatory signaling pathway (GO:0002431); receptor activity (GO:0004872); transmembrane signaling receptor activity (GO:0004888); protein binding (GO:0005515); plasma membrane (GO:0005886);…	6.64475	6.64475	226.718	1512.13	5.04297e-34
1.1	FCGR1	chr3:96,086,832-96,097,892	NM_010186	Fcgr1	Fc receptor, IgG, high affinity I	antibody-dependent cellular cytotoxicity (GO:0001788); positive regulation of type IIa hypersensitivity (GO:0001798); positive regulation of type III hypersensitivity (GO:0001805); receptor activity (GO:0004872); extracellular space (GO:0005615); plasma membrane (GO:0005886); receptor-mediated endocytosis (GO:0006898); phagocytosis, recognition (GO:0006910); phagocytosis, engulfment (GO:0006911);…	7.24962	7.24962	141.748	1033.87	5.25629e-97
1.1	FCGR2B	chr1:172,890,689-172,906,202	NM_001077189 NM_010187	Fcgr2b	Fc receptor, IgG, low affinity IIb	negative regulation of type I hypersensitivity (GO:0001811); negative regulation of immunoglobulin production (GO:0002638); negative regulation of inflammatory response to antigenic stimulus (GO:0002862); negative regulation of acute inflammatory response to antigenic stimulus (GO:0002865); negative regulation of humoral immune response mediated by circulating immunoglobulin (GO:0002924); recepto…	5.78698	5.78698	483.826	2804.68	6.72055e-140
1.1	FCGR3	chr1:172,981,300-172,989,534	NM_010188	Fcgr3	Fc receptor, IgG, low affinity III	antibody-dependent cellular cytotoxicity (GO:0001788); positive regulation of type IIa hypersensitivity (GO:0001798); positive regulation of type III hypersensitivity (GO:0001805); positive regulation of type I hypersensitivity (GO:0001812); serotonin secretion (GO:0001820); receptor activity (GO:0004872); extracellular space (GO:0005615); plasma membrane (GO:0005886); phagocytosis, recognition (…	6.98478	6.98478	327.217	2291.52	1.19251e-147
1.1	FCGR4	chr1:172,949,057-172,959,892	NM_144559	Fcgr4	Fc receptor, IgG, low affinity IV	NK T cell proliferation (GO:0001866); receptor activity (GO:0004872); signal transduction (GO:0007165); integral to membrane (GO:0016021)	8.73123	8.73123	147.135	1292.4	3.53794e-125
1.1	FCGRT	chr7:52,348,363-52,359,192	NM_010189	Fcgrt	Fc receptor, IgG, alpha chain transporter	receptor activity (GO:0004872); extracellular space (GO:0005615); plasma membrane (GO:0005886); immune response (GO:0006955); signal transduction (GO:0007165); membrane (GO:0016020); integral to membrane (GO:0016021); IgG binding (GO:0019864); antigen processing and presentation (GO:0019882); MHC class I receptor activity (GO:0030106); beta-2-microglobulin binding (GO:0030881); MHC class I protei…	3.4948	3.4948	208.126	729.854	3.99361e-26
1.1	FCHO1	chr8:74,232,286-74,249,580	NM_028715 NR_028267	Fcho1	FCH domain only 1	molecular_function (GO:0003674); protein binding (GO:0005515); cellular_component (GO:0005575); intracellular protein transport (GO:0006886); biological_process (GO:0008150); vesicle-mediated transport (GO:0016192); clathrin adaptor complex (GO:0030131)	4.3159	4.3159	42.2297	185.575	7.14094e-14
1.1	FCRLB	chr1:172,837,404-172,843,072	NM_001029984	Fcrlb	Fc receptor-like B	molecular_function (GO:0003674); cytoplasm (GO:0005737); endoplasmic reticulum (GO:0005783); biological_process (GO:0008150)	3.86348	3.86348	14.6681	59.5333	7.39363e-06
1.1	FERMT3	chr19:7,073,448-7,093,959	NM_153795	Fermt3	Fermitin family homolog 3 (Drosophila)	podosome (GO:0002102); integrin binding (GO:0005178); protein binding (GO:0005515); cytoskeleton (GO:0005856); tRNA splicing, via endonucleolytic cleavage and ligation (GO:0006388); cell adhesion (GO:0007155); leukocyte cell-cell adhesion (GO:0007159); 2'-phosphotransferase activity (GO:0008665); transferase activity (GO:0016740); integrin activation (GO:0033622); regulation of cell-cell adhesion…	6.41442	6.41442	149.459	964.109	1.48077e-33
1.1	FES	chr7:87,522,644-87,532,832	NM_010194	Fes	Feline sarcoma oncogene	nucleotide binding (GO:0000166); protein kinase activity (GO:0004672); protein tyrosine kinase activity (GO:0004713); non-membrane spanning protein tyrosine kinase activity (GO:0004715); protein binding (GO:0005515); ATP binding (GO:0005524); intracellular (GO:0005622); cytosol (GO:0005829); protein phosphorylation (GO:0006468); kinase activity (GO:0016301); phosphorylation (GO:0016310); transfer…	4.83955	4.83955	151.517	737.116	1.56665e-55
1.1	FGD2	chr17:29,497,859-29,516,480	NM_013710 NM_001159538	Fgd2	FYVE, RhoGEF and PH domain containing 2	guanyl-nucleotide exchange factor activity (GO:0005085); Rho guanyl-nucleotide exchange factor activity (GO:0005089); intracellular (GO:0005622); nucleus (GO:0005634); cytoplasm (GO:0005737); endosome (GO:0005768); cytoskeleton (GO:0005856); plasma membrane (GO:0005886); zinc ion binding (GO:0008270); membrane (GO:0016020); regulation of Rho protein signal transduction (GO:0035023); cell projecti…	6.12166	6.12166	76.663	474.427	4.54506e-38
1.1	FGD3	chr13:49,358,479-49,404,577	NM_015759	Fgd3	FYVE, RhoGEF and PH domain containing 3	molecular_function (GO:0003674); guanyl-nucleotide exchange factor activity (GO:0005085); Rho guanyl-nucleotide exchange factor activity (GO:0005089); cellular_component (GO:0005575); intracellular (GO:0005622); cytoplasm (GO:0005737); cytoskeleton (GO:0005856); zinc ion binding (GO:0008270); regulation of Rho protein signal transduction (GO:0035023); filopodium assembly (GO:0046847); metal ion b…	3.47356	3.47356	50.8082	178.959	9.53207e-13
1.1	FGD4	chr16:16,422,071-16,560,289	NM_139232 NM_139233 NM_139234	Fgd4	FYVE, RhoGEF and PH domain containing 4	actin binding (GO:0003779); guanyl-nucleotide exchange factor activity (GO:0005085); Rho guanyl-nucleotide exchange factor activity (GO:0005089); intracellular (GO:0005622); cytoplasm (GO:0005737); cytoskeleton (GO:0005856); activation of JUN kinase activity (GO:0007257); zinc ion binding (GO:0008270); regulation of cell shape (GO:0008360); lamellipodium (GO:0030027); lamellipodium assembly (GO:0…	4.29857	4.29857	36.3329	159.478	1.46245e-14
1.1	FGD6	chr10:93,498,746-93,608,084	NM_053072	Fgd6	FYVE, RhoGEF and PH domain containing 6	molecular_function (GO:0003674); guanyl-nucleotide exchange factor activity (GO:0005085); Rho guanyl-nucleotide exchange factor activity (GO:0005089); cellular_component (GO:0005575); intracellular (GO:0005622); cytoplasm (GO:0005737); cytoskeleton (GO:0005856); biological_process (GO:0008150); zinc ion binding (GO:0008270); regulation of Rho protein signal transduction (GO:0035023); metal ion bi…	2.60857	2.60857	101.288	265.824	2.18941e-12
1.1	FGF1	chr18:38,998,327-39,078,353	NM_010197	Fgf1	Fibroblast growth factor 1	angiogenesis (GO:0001525); organ induction (GO:0001759); positive regulation of protein phosphorylation (GO:0001934); fibroblast growth factor receptor binding (GO:0005104); protein binding (GO:0005515); extracellular region (GO:0005576); proteinaceous extracellular matrix (GO:0005578); extracellular space (GO:0005615); nucleus (GO:0005634); nucleolus (GO:0005730); cytoplasm (GO:0005737); signal …	3.57274	3.57274	11.3796	43.2289	0.0002838
1.1	FGF7	chr2:125,860,394-125,916,921	NM_008008	Fgf7	Fibroblast growth factor 7	ovarian follicle development (GO:0001541); fibroblast growth factor receptor binding (GO:0005104); type 2 fibroblast growth factor receptor binding (GO:0005111); protein binding (GO:0005515); extracellular region (GO:0005576); extracellular space (GO:0005615); Golgi apparatus (GO:0005794); phosphatidylcholine biosynthetic process (GO:0006656); signal transduction (GO:0007165); growth factor activ…	7.79664	7.79664	4.51326	41.9849	4.86421e-07
1.1	FGFR1	chr8:26,629,244-26,686,186	NM_010206 NM_001079909 NM_001079908	Fgfr1	Fibroblast growth factor receptor 1	nucleotide binding (GO:0000166); angiogenesis (GO:0001525); ureteric bud development (GO:0001657); in utero embryonic development (GO:0001701); organ induction (GO:0001759); morphogenesis of a branching structure (GO:0001763); glycoprotein binding (GO:0001948); positive regulation of mesenchymal cell proliferation (GO:0002053); chondrocyte differentiation (GO:0002062); protein kinase activity (GO…	3.48265	3.48265	296.651	1035.61	4.87479e-24
1.1	FGFR3	chr5:34,064,373-34,079,717	NM_008010 NM_001205270 NM_001163215 NM_001163216 NM_001163217	Fgfr3	Fibroblast growth factor receptor 3	MAPK cascade (GO:0000165); nucleotide binding (GO:0000166); morphogenesis of an epithelium (GO:0002009); protein kinase activity (GO:0004672); protein tyrosine kinase activity (GO:0004713); transmembrane receptor protein tyrosine kinase activity (GO:0004714); receptor activity (GO:0004872); fibroblast growth factor-activated receptor activity (GO:0005007); protein binding (GO:0005515); ATP bindin…	3.22479	3.22479	73.5673	239.464	4.35357e-15
1.1	FGL2	chr5:20,878,491-20,884,204	NM_008013	Fgl2	Fibrinogen-like protein 2	receptor binding (GO:0005102); extracellular region (GO:0005576); extracellular space (GO:0005615); signal transduction (GO:0007165); cytolysis (GO:0019835)	6.81339	6.81339	483.821	3302.27	2.65441e-171
1.1	FGR	chr4:132,530,010-132,557,797	NM_010208	Fgr	Gardner-Rasheed feline sarcoma viral (Fgr) oncogene homolog	nucleotide binding (GO:0000166); protein kinase activity (GO:0004672); protein serine/threonine kinase activity (GO:0004674); protein tyrosine kinase activity (GO:0004713); non-membrane spanning protein tyrosine kinase activity (GO:0004715); protein binding (GO:0005515); ATP binding (GO:0005524); intracellular (GO:0005622); cytosol (GO:0005829); plasma membrane (GO:0005886); protein phosphorylati…	7.21648	7.21648	72.8246	531.753	2.41093e-21
1.1	FHDC1	chr3:84,246,118-84,284,361	NM_001033301 NM_001205355	Fhdc1	FH2 domain containing 1	molecular_function (GO:0003674); actin binding (GO:0003779); cellular_component (GO:0005575); biological_process (GO:0008150); cellular component organization (GO:0016043); actin cytoskeleton organization (GO:0030036)	2.58003	2.58003	23.9838	63.459	0.000431189
1.1	FHL2	chr1:43,179,919-43,220,806	NM_010212	Fhl2	Four and a half LIM domains 2	osteoblast differentiation (GO:0001649); protein binding (GO:0005515); nucleus (GO:0005634); cytoplasm (GO:0005737); regulation of transcription from RNA polymerase II promoter (GO:0006357); zinc ion binding (GO:0008270); specific transcriptional repressor activity (GO:0016566); Z disc (GO:0030018); M band (GO:0031430); metal ion binding (GO:0046872); atrial cardiac muscle cell development (GO:00…	4.36663	4.36663	24.8229	111.759	7.68927e-11
1.1	FHOD1	chr8:107,853,060-107,871,870	NM_177699	Fhod1	Formin homology 2 domain containing 1	molecular_function (GO:0003674); actin binding (GO:0003779); binding (GO:0005488); cellular_component (GO:0005575); cytoplasm (GO:0005737); cytoskeleton (GO:0005856); biological_process (GO:0008150); cellular component organization (GO:0016043); actin cytoskeleton organization (GO:0030036)	2.32568	2.32568	145.49	339.689	5.11336e-12
1.1	FIGF	chrX:160,811,480-160,840,579	NM_010216	Figf	C-fos induced growth factor	angiogenesis (GO:0001525); vascular endothelial growth factor receptor binding (GO:0005172); protein binding (GO:0005515); extracellular region (GO:0005576); extracellular space (GO:0005615); multicellular organismal development (GO:0007275); growth factor activity (GO:0008083); cell proliferation (GO:0008283); positive regulation of cell proliferation (GO:0008284); membrane (GO:0016020); cell di…	3.10582	3.10582	25.8888	82.5119	0.000700231
1.1	FIGNL2	chr15:100,880,625-100,884,830	NM_001214911	Fignl2	fidgetin-like 2	molecular_function (GO:0003674); cellular_component (GO:0005575); biological_process (GO:0008150)	2.39167	2.39167	40.4266	98.0786	7.35322e-05
1.1	FILIP1L	chr16:57,353,390-57,572,917	NM_001040397 NM_001177871	Filip1l	Filamin A interacting protein 1-like	molecular_function (GO:0003674); cellular_component (GO:0005575); nucleus (GO:0005634); cytoplasm (GO:0005737); biological_process (GO:0008150); membrane (GO:0016020)	2.76306	2.76306	216.478	599.905	7.62241e-10
1.1	FLI1	chr9:32,229,793-32,348,953	NM_008026	Fli1	Friend leukemia integration 1	DNA binding (GO:0003677); sequence-specific DNA binding transcription factor activity (GO:0003700); nucleus (GO:0005634); regulation of transcription, DNA-dependent (GO:0006355); blood circulation (GO:0008015); organ morphogenesis (GO:0009887); cellular process (GO:0009987); transcription activator activity (GO:0016563); sequence-specific DNA binding (GO:0043565)	3.9835	3.9835	80.7567	324.678	1.90882e-24
1.1	FLRT2	chr12:96,930,436-97,023,423	NM_201518	Flrt2	Fibronectin leucine rich transmembrane protein 2	integral to membrane (GO:0016021)	3.40211	3.40211	110.416	378.05	7.61775e-23
1.1	FLT3	chr5:148,142,317-148,212,065	NM_010229	Flt3	FMS-like tyrosine kinase 3	nucleotide binding (GO:0000166); myeloid progenitor cell differentiation (GO:0002318); lymphoid progenitor cell differentiation (GO:0002320); pro-B cell differentiation (GO:0002328); pro-T cell differentiation (GO:0002572); protein kinase activity (GO:0004672); protein serine/threonine kinase activity (GO:0004674); protein tyrosine kinase activity (GO:0004713); transmembrane receptor protein tyro…	4.6167	4.6167	15.0877	73.2719	8.09096e-08
1.1	FMN1	chr2:113,167,893-113,556,924	NM_001043322 NM_010230	Fmn1	Formin 1	DNA binding (GO:0003677); actin binding (GO:0003779); sugar:hydrogen symporter activity (GO:0005351); protein binding (GO:0005515); nucleus (GO:0005634); cytoplasm (GO:0005737); cytoskeleton (GO:0005856); plasma membrane (GO:0005886); adherens junction (GO:0005912); multicellular organismal development (GO:0007275); phosphoenolpyruvate-dependent sugar phosphotransferase system (GO:0009401); gene …	8.05429	8.05429	23.791	198.674	8.97531e-28
1.1	FMNL1	chr11:103,032,452-103,060,214	NM_019679 NM_001077698	Fmnl1	Formin-like 1	actin binding (GO:0003779); profilin binding (GO:0005522); cytoplasm (GO:0005737); cytosol (GO:0005829); substrate-dependent cell migration (GO:0006929); cellular process (GO:0009987); cellular component organization (GO:0016043); actin cytoskeleton organization (GO:0030036)	5.59872	5.59872	131.367	740.084	4.2461e-17
1.1	FMO1	chr1:164,759,692-164,796,679	NM_010231	Fmo1	Flavin containing monooxygenase 1	monooxygenase activity (GO:0004497); N,N-dimethylaniline monooxygenase activity (GO:0004499); transporter activity (GO:0005215); extracellular space (GO:0005615); endoplasmic reticulum (GO:0005783); microsome (GO:0005792); electron transport (GO:0006118); transport (GO:0006810); disulfide oxidoreductase activity (GO:0015036); membrane (GO:0016020); integral to membrane (GO:0016021); oxidoreductas…	5.54153	5.54153	12.3151	72.7859	1.13753e-08
1.1	FMO5	chr3:97,432,727-97,459,210	NM_001161765 NM_010232 NM_001161763	Fmo5	Flavin containing monooxygenase 5	monooxygenase activity (GO:0004497); N,N-dimethylaniline monooxygenase activity (GO:0004499); endoplasmic reticulum (GO:0005783); microsome (GO:0005792); electron transport (GO:0006118); disulfide oxidoreductase activity (GO:0015036); membrane (GO:0016020); integral to membrane (GO:0016021); oxidoreductase activity (GO:0016491); intrinsic to endoplasmic reticulum membrane (GO:0031227); flavin ade…	3.15482	3.15482	13.2166	43.8508	0.000664637
1.1	FMOD	chr1:135,934,092-135,944,854	NM_021355	Fmod	Fibromodulin	protein binding (GO:0005515); extracellular region (GO:0005576); proteinaceous extracellular matrix (GO:0005578); extracellular space (GO:0005615); intracellular (GO:0005622); extracellular matrix (GO:0031012)	3.52061	3.52061	45.1042	161.315	6.35726e-12
1.1	FN1	chr1:71,632,097-71,699,745	NM_010233	Fn1	Fibronectin 1	angiogenesis (GO:0001525); protease binding (GO:0002020); protein binding (GO:0005515); extracellular region (GO:0005576); proteinaceous extracellular matrix (GO:0005578); basement membrane (GO:0005604); extracellular space (GO:0005615); acute-phase response (GO:0006953); cell-substrate junction assembly (GO:0007044); cell adhesion (GO:0007155); cell-matrix adhesion (GO:0007160); metabolic proces…	3.44213	3.44213	7172.08	24689.7	3.23308e-118
1.1	FNBP1	chr2:30,881,726-30,997,528	NM_001177650 NM_001177648 NM_001038700 NM_019406 NM_001177649	Fnbp1	Formin binding protein 1	protein binding (GO:0005515); cellular_component (GO:0005575); cytoplasm (GO:0005737); lysosome (GO:0005764); cytoskeleton (GO:0005856); plasma membrane (GO:0005886); endocytosis (GO:0006897); nervous system development (GO:0007399); lipid binding (GO:0008289); membrane (GO:0016020); cytoplasmic vesicle (GO:0031410)	2.32219	2.32219	480.952	1118.19	2.0518e-20
1.1	FNDC1	chr17:7,931,433-7,997,839	NM_001081416	Fndc1	Fibronectin type III domain containing 1		5.52894	5.52894	240.104	1332.05	2.36725e-35
1.1	FNDC3A	chr14:72,937,760-73,109,810	NM_207636	Fndc3a	Fibronectin type III domain containing 3a	acrosomal vesicle (GO:0001669); molecular_function (GO:0003674); Golgi apparatus (GO:0005794); cytosol (GO:0005829); spermatid development (GO:0007286); fertilization (GO:0009566); vesicle membrane (GO:0012506); membrane (GO:0016020); integral to membrane (GO:0016021); cell-cell adhesion (GO:0016337); cytoplasmic vesicle (GO:0031410); vesicular fraction (GO:0042598); Sertoli cell development (GO:…	2.21921	2.21921	646.116	1435.09	1.46353e-21
1.1	FOLR2	chr7:108,988,502-108,993,845	NM_008035	Folr2	Folate receptor 2 (fetal)	receptor activity (GO:0004872); folic acid binding (GO:0005542); extracellular space (GO:0005615); membrane fraction (GO:0005624); plasma membrane (GO:0005886); posttranslational protein targeting to membrane (GO:0006620); signal transduction (GO:0007165); folic acid transporter activity (GO:0008517); folic acid transport (GO:0015884); membrane (GO:0016020); anchored to membrane (GO:0031225); tra…	2.18998	2.18998	90.5884	199.577	4.10061e-07
1.1	FPR2	chr17:18,024,788-18,030,916	NM_008039	Fpr2	Formyl peptide receptor 2	signal transducer activity (GO:0004871); receptor activity (GO:0004872); G-protein coupled receptor activity (GO:0004930); N-formyl peptide receptor activity (GO:0004982); plasma membrane (GO:0005886); chemotaxis (GO:0006935); signal transduction (GO:0007165); G-protein coupled receptor signaling pathway (GO:0007186); membrane (GO:0016020); integral to membrane (GO:0016021)	7.84525	7.84525	7.15548	62.9818	5.38964e-06
1.1	FRMD4B	chr6:97,236,861-97,567,651	NM_145148	Frmd4b	FERM domain containing 4B	ruffle (GO:0001726); molecular_function (GO:0003674); binding (GO:0005488); protein binding (GO:0005515); cellular_component (GO:0005575); cytoplasm (GO:0005737); cytoskeleton (GO:0005856); biological_process (GO:0008150)	4.18821	4.18821	164.348	691.515	7.47347e-46
1.1	FRMD6	chr12:71,926,501-72,003,221	NM_028127	Frmd6	FERM domain containing 6	molecular_function (GO:0003674); binding (GO:0005488); cellular_component (GO:0005575); cytoplasm (GO:0005737); cytoskeleton (GO:0005856); plasma membrane (GO:0005886); biological_process (GO:0008150); membrane (GO:0016020)	2.10087	2.10087	224.053	471.806	1.16189e-12
1.1	FSTL1	chr16:37,777,141-37,836,602	NM_008047	Fstl1	Follistatin-like 1	calcium ion binding (GO:0005509); protein binding (GO:0005515); extracellular region (GO:0005576); extracellular space (GO:0005615); heparin binding (GO:0008201)	3.04084	3.04084	1651.96	5025.37	1.73259e-77
1.1	FSTL3	chr10:79,240,019-79,245,375	NM_031380	Fstl3	Follistatin-like 3	ossification (GO:0001503); extracellular region (GO:0005576); extracellular space (GO:0005615); nucleus (GO:0005634); activin inhibitor activity (GO:0017106); secretory granule (GO:0030141); negative regulation of BMP signaling pathway (GO:0030514); activin binding (GO:0048185)	2.23575	2.23575	74.7636	168.388	1.67315e-06
1.1	FTH1	chr19:10,057,193-10,059,582	NM_010239	Fth1	Ferritin heavy chain 1	ferroxidase activity (GO:0004322); binding (GO:0005488); protein binding (GO:0005515); mitochondrion (GO:0005739); iron ion transport (GO:0006826); cellular iron ion homeostasis (GO:0006879); ferric iron binding (GO:0008199); oxidoreductase activity (GO:0016491); metal ion binding (GO:0046872); transition metal ion binding (GO:0046914); oxidation-reduction process (GO:0055114); negative regulatio…	4.99218	4.99218	4179.98	20871.2	4.58733e-19
1.1	FTL1	chr7:52,713,314-52,715,256	NM_010240	Ftl1	Ferritin light chain 1	binding (GO:0005488); iron ion transport (GO:0006826); cellular iron ion homeostasis (GO:0006879); ferric iron binding (GO:0008199); oxidoreductase activity (GO:0016491); metal ion binding (GO:0046872); transition metal ion binding (GO:0046914); oxidation-reduction process (GO:0055114)	3.23946	3.23946	5657.1	18328.2	2.8614e-14
1.1	FUCA1	chr4:135,476,641-135,496,215	NM_024243	Fuca1	Fucosidase, alpha-L- 1, tissue	catalytic activity (GO:0003824); hydroxymethylglutaryl-CoA lyase activity (GO:0004419); alpha-L-fucosidase activity (GO:0004560); extracellular space (GO:0005615); soluble fraction (GO:0005625); mitochondrion (GO:0005739); lysosome (GO:0005764); carbohydrate metabolic process (GO:0005975); fucose metabolic process (GO:0006004); metabolic process (GO:0008152); fucosidase activity (GO:0015928); hyd…	2.15486	2.15486	293.044	632.623	4.63325e-16
1.1	FUCA2	chr10:13,220,834-13,237,081	NM_025799	Fuca2	Fucosidase, alpha-L- 2, plasma	molecular_function (GO:0003674); catalytic activity (GO:0003824); alpha-L-fucosidase activity (GO:0004560); cellular_component (GO:0005575); extracellular region (GO:0005576); carbohydrate metabolic process (GO:0005975); fucose metabolic process (GO:0006004); biological_process (GO:0008150); metabolic process (GO:0008152); hydrolase activity (GO:0016787); hydrolase activity, acting on glycosyl bo…	2.43228	2.43228	266.129	648.734	1.14617e-20
1.1	FURIN	chr7:87,534,080-87,550,317	NM_011046 NM_001081454	Furin	Furin (paired basic amino acid cleaving enzyme)	serine-type endopeptidase activity (GO:0004252); furin activity (GO:0004276); subtilase activity (GO:0004289); protein binding (GO:0005515); extracellular space (GO:0005615); early endosome (GO:0005769); endoplasmic reticulum membrane (GO:0005789); Golgi apparatus (GO:0005794); plasma membrane (GO:0005886); proteolysis (GO:0006508); peptidase activity (GO:0008233); serine-type peptidase activity …	2.41994	2.41994	559.4	1355.13	1.66787e-31
1.1	FUT4	chr9:14,552,903-14,556,566	NM_010242	Fut4	Fucosyltransferase 4	Golgi apparatus (GO:0005794); protein glycosylation (GO:0006486); fucosyltransferase activity (GO:0008417); cell surface (GO:0009986); membrane (GO:0016020); integral to membrane (GO:0016021); transferase activity (GO:0016740); transferase activity, transferring glycosyl groups (GO:0016757); alpha-(1->3)-fucosyltransferase activity (GO:0046920)	4.1513	4.1513	16.5052	71.6691	2.86575e-07
1.1	FUT7	chr2:25,279,214-25,281,893	NM_013524 NM_001177367 NM_001177366	Fut7	Fucosyltransferase 7	extracellular space (GO:0005615); Golgi apparatus (GO:0005794); protein glycosylation (GO:0006486); fucosyltransferase activity (GO:0008417); membrane (GO:0016020); integral to membrane (GO:0016021); transferase activity (GO:0016740); transferase activity, transferring glycosyl groups (GO:0016757)	6.90016	6.90016	3.80451	32.1519	2.96683e-05
1.1	FXYD1	chr7:31,836,697-31,840,675	NM_194321 NM_052992 NM_052991 NM_019503	Fxyd1	FXYD domain-containing ion transport regulator 1	ion channel activity (GO:0005216); chloride channel activity (GO:0005254); protein binding (GO:0005515); extracellular space (GO:0005615); transport (GO:0006810); ion transport (GO:0006811); chloride transport (GO:0006821); cellular calcium ion homeostasis (GO:0006874); muscle contraction (GO:0006936); membrane (GO:0016020); integral to membrane (GO:0016021); ion transmembrane transport (GO:00342…	4.77775	4.77775	18.4726	92.0353	5.44302e-10
1.1	FXYD5	chr7:31,817,742-31,827,341	NM_001111073 NM_008761	Fxyd5	FXYD domain-containing ion transport regulator 5	ion channel activity (GO:0005216); extracellular space (GO:0005615); transport (GO:0006810); ion transport (GO:0006811); membrane (GO:0016020); integral to membrane (GO:0016021); ion transmembrane transport (GO:0034220)	6.30498	6.30498	248.394	1571.42	3.10181e-98
1.1	FXYD6	chr9:45,178,268-45,204,242	NM_022004	Fxyd6	FXYD domain-containing ion transport regulator 6	ion channel activity (GO:0005216); extracellular space (GO:0005615); transport (GO:0006810); ion transport (GO:0006811); membrane (GO:0016020); integral to membrane (GO:0016021); ion transmembrane transport (GO:0034220)	2.60497	2.60497	23.3715	62.487	0.000518238
1.1	FYB	chr15:6,529,871-6,613,312	NM_011815	Fyb	FYN binding protein	nucleus (GO:0005634); cytoplasm (GO:0005737); mast cell activation (GO:0045576)	6.82287	6.82287	154.097	1057.21	5.07241e-15
1.1	FZD7	chr1:59,538,991-59,543,799	NM_008057	Fzd7	Frizzled homolog 7 (Drosophila)	signal transducer activity (GO:0004871); receptor activity (GO:0004872); transmembrane signaling receptor activity (GO:0004888); G-protein coupled receptor activity (GO:0004930); extracellular space (GO:0005615); signal transduction (GO:0007165); cell surface receptor signaling pathway (GO:0007166); G-protein coupled receptor signaling pathway (GO:0007186); multicellular organismal development (G…	3.59394	3.59394	150.945	545.081	7.96572e-28
1.1	GAB2	chr7:104,230,261-104,457,461	NM_010248 NM_001162477	Gab2	Growth factor receptor bound protein 2-associated protein 2	receptor activity (GO:0004872); protein binding (GO:0005515); cytoplasm (GO:0005737); plasma membrane (GO:0005886); signal transduction (GO:0007165); integrin-mediated signaling pathway (GO:0007229); membrane (GO:0016020); cell migration (GO:0016477); protein domain specific binding (GO:0019904); protein complex (GO:0043234)	2.37176	2.37176	309.657	735.805	2.70559e-21
1.1	GABRA3	chrX:69,678,015-69,901,585	NM_008067	Gabra3	gamma-aminobutyric acid (GABA) A receptor, subunit alpha 3	receptor activity (GO:0004872); GABA-A receptor activity (GO:0004890); ion channel activity (GO:0005216); extracellular ligand-gated ion channel activity (GO:0005230); chloride channel activity (GO:0005254); extracellular space (GO:0005615); plasma membrane (GO:0005886); integral to plasma membrane (GO:0005887); transport (GO:0006810); ion transport (GO:0006811); chloride transport (GO:0006821); …	6.10742	6.10742	5.22201	37.0004	1.1867e-05
1.1	GADD45B	chr10:80,392,836-80,394,949	NM_008655	Gadd45b	Growth arrest and DNA-damage-inducible 45 beta	activation of MAPKK activity (GO:0000186); protein binding (GO:0005515); nucleus (GO:0005634); negative regulation of protein kinase activity (GO:0006469); apoptotic process (GO:0006915); multicellular organismal development (GO:0007275); cell differentiation (GO:0030154); regulation of cell cycle (GO:0051726)	2.65604	2.65604	79.1125	211.782	1.7046e-10
1.1	GALC	chr12:99,440,510-99,497,547	NM_008079	Galc	Galactosylceramidase	catalytic activity (GO:0003824); galactosylceramidase activity (GO:0004336); mitochondrion (GO:0005739); lysosome (GO:0005764); carbohydrate metabolic process (GO:0005975); galactosylceramide catabolic process (GO:0006683); metabolic process (GO:0008152); hydrolase activity (GO:0016787); hydrolase activity, acting on glycosyl bonds (GO:0016798); cation binding (GO:0043169)	2.12644	2.12644	118.439	252.98	2.20647e-08
1.1	GALM	chr17:80,526,811-80,584,372	NM_176963	Galm	Galactose mutarotase	catalytic activity (GO:0003824); aldose 1-epimerase activity (GO:0004034); cellular_component (GO:0005575); cytoplasm (GO:0005737); carbohydrate metabolic process (GO:0005975); galactose metabolic process (GO:0006012); isomerase activity (GO:0016853); hexose metabolic process (GO:0019318); carbohydrate binding (GO:0030246); protein homodimerization activity (GO:0042803)	2.71227	2.71227	45.1666	124.216	5.9988e-07
1.1	GALNS	chr8:125,102,137-125,135,387	NM_016722 NM_001193645	Galns	Galactosamine (N-acetyl)-6-sulfate sulfatase	catalytic activity (GO:0003824); extracellular space (GO:0005615); lysosome (GO:0005764); endoplasmic reticulum (GO:0005783); metabolic process (GO:0008152); sulfuric ester hydrolase activity (GO:0008484); integral to membrane (GO:0016021); hydrolase activity (GO:0016787); N-acetylgalactosamine-6-sulfatase activity (GO:0043890); metal ion binding (GO:0046872)	2.781	2.781	114.833	321.131	1.7732e-15
1.1	GALNT6	chr15:100,520,346-100,559,807	NM_172451 NM_001161767 NM_001161768	Galnt6	UDP-N-acetyl-alpha-D-galactosamine:polypeptide N-acetylgalactosaminyltransferase 6	polypeptide N-acetylgalactosaminyltransferase activity (GO:0004653); cellular_component (GO:0005575); Golgi apparatus (GO:0005794); biological_process (GO:0008150); membrane (GO:0016020); integral to membrane (GO:0016021); transferase activity (GO:0016740); transferase activity, transferring glycosyl groups (GO:0016757); manganese ion binding (GO:0030145)	5.38976	5.38976	71.0839	387.515	2.23533e-37
1.1	GALNTL1	chr12:81,619,977-81,704,883	NM_001081421	Galntl1	UDP-N-acetyl-alpha-D-galactosamine:polypeptide N-acetylgalactosaminyltransferase-like 1	molecular_function (GO:0003674); polypeptide N-acetylgalactosaminyltransferase activity (GO:0004653); cellular_component (GO:0005575); Golgi apparatus (GO:0005794); biological_process (GO:0008150); membrane (GO:0016020); integral to membrane (GO:0016021); transferase activity (GO:0016740); transferase activity, transferring glycosyl groups (GO:0016757); manganese ion binding (GO:0030145)	2.78566	2.78566	33.5943	95.3679	8.93776e-06
1.1	GALNTL2	chr14:32,842,289-32,871,512	NM_030166	Galntl2	UDP-N-acetyl-alpha-D-galactosamine:polypeptide N-acetylgalactosaminyltransferase-like 2	molecular_function (GO:0003674); polypeptide N-acetylgalactosaminyltransferase activity (GO:0004653); cellular_component (GO:0005575); Golgi apparatus (GO:0005794); biological_process (GO:0008150); membrane (GO:0016020); integral to membrane (GO:0016021); transferase activity (GO:0016740); transferase activity, transferring glycosyl groups (GO:0016757); manganese ion binding (GO:0030145)	6.49691	6.49691	3.57774	28.7412	8.15772e-05
1.1	GAS1	chr13:60,275,766-60,278,896	NM_008086	Gas1	Growth arrest specific 1	positive regulation of mesenchymal cell proliferation (GO:0002053); protein binding (GO:0005515); plasma membrane (GO:0005886); cell cycle (GO:0007049); cell cycle arrest (GO:0007050); axon guidance (GO:0007411); positive regulation of cell proliferation (GO:0008284); dorsal/ventral pattern formation (GO:0009953); programmed cell death (GO:0012501); membrane (GO:0016020); cerebellum morphogenesis…	2.99706	2.99706	41.6513	126.829	0.000225605
1.1	GAS6	chr8:13,465,374-13,494,535	NM_019521	Gas6	Growth arrest specific 6	regulation of cell growth (GO:0001558); structural molecule activity (GO:0005198); calcium ion binding (GO:0005509); extracellular region (GO:0005576); extracellular space (GO:0005615); cell adhesion (GO:0007155); cellular response to starvation (GO:0009267); regulation of growth (GO:0040008); metal ion binding (GO:0046872); cellular response to growth factor stimulus (GO:0071363)	8.73138	8.73138	249.845	2189.23	1.96168e-19
1.1	GAS7	chr11:67,346,500-67,502,494	NM_001109657 NM_008088	Gas7	Growth arrest specific 7	ruffle (GO:0001726); protein binding (GO:0005515); cytoplasm (GO:0005737); actin filament (GO:0005884); multicellular organismal development (GO:0007275); nervous system development (GO:0007399); regulation of cell shape (GO:0008360); actin filament polymerization (GO:0030041); cell differentiation (GO:0030154); neuron differentiation (GO:0030182); neuron projection morphogenesis (GO:0048812); ac…	2.06575	2.06575	512.238	1059.22	7.63601e-20
1.1	GBA	chr3:89,006,850-89,012,603	NM_001077411 NM_008094	Gba	Glucosidase, beta, acid	catalytic activity (GO:0003824); glucosylceramidase activity (GO:0004348); protein binding (GO:0005515); extracellular space (GO:0005615); lysosome (GO:0005764); carbohydrate metabolic process (GO:0005975); lipid metabolic process (GO:0006629); sphingolipid metabolic process (GO:0006665); lysosome organization (GO:0007040); metabolic process (GO:0008152); membrane (GO:0016020); hydrolase activity…	2.40135	2.40135	327.994	789.029	1.01306e-22
1.1	GBGT1	chr2:28,352,411-28,360,935	NM_139197	Gbgt1	Globoside alpha-1,3-N-acetylgalactosaminyltransferase 1	extracellular space (GO:0005615); Golgi apparatus (GO:0005794); carbohydrate metabolic process (GO:0005975); membrane (GO:0016020); integral to membrane (GO:0016021); transferase activity (GO:0016740); transferase activity, transferring glycosyl groups (GO:0016757); transferase activity, transferring hexosyl groups (GO:0016758); manganese ion binding (GO:0030145); lipid glycosylation (GO:0030259)…	5.71605	5.71605	21.438	127.257	6.90797e-15
1.1	GBP1	chr3:142,257,811-142,282,140	NM_010259	Gbp1	Guanylate binding protein 1	nucleotide binding (GO:0000166); GTPase activity (GO:0003924); GTP binding (GO:0005525); plasma membrane (GO:0005886); GTP catabolic process (GO:0006184); membrane (GO:0016020); GMP binding (GO:0019002)	7.49387	7.49387	131.984	995.569	4.336e-96
1.1	GBP10	chr5:105,644,718-105,668,552	NM_001039646	Gbp10	guanylate-binding protein 10		10.2516	10.2516	85.5308	886.08	1.52973e-105
1.1	GBP11	chr5:105,752,045-105,775,491	NM_001039647	Gbp11	guanylate binding protein 11	molecular_function (GO:0003674); cellular_component (GO:0005575); biological_process (GO:0008150)	5.68709	5.68709	95.9179	550.181	7.3836e-40
1.1	GBP2	chr3:142,283,627-142,300,972	NM_010260	Gbp2	Guanylate binding protein 2	GTPase activity (GO:0003924); GTP binding (GO:0005525); immune response (GO:0006955)	2.1777	2.1777	3576.4	7789.49	3.49607e-26
1.1	GBP4	chr5:105,544,786-105,568,605	NM_008620 NM_001256005	Gbp4	guanylate binding protein 4	GTPase activity (GO:0003924); GTP binding (GO:0005525); immune response (GO:0006955)	3.36634	3.36634	1525.28	5136.96	1.66324e-90
1.1	GBP5	chr3:142,159,898-142,185,308	NM_153564	Gbp5	guanylate binding protein 5	GTPase activity (GO:0003924); GTP binding (GO:0005525); immune response (GO:0006955)	3.24059	3.24059	700.298	2271.62	1.93096e-65
1.1	GBP6	chr5:105,699,721-105,722,718	NM_194336	Gbp6	Guanylate binding protein 6	GTPase activity (GO:0003924); GTP binding (GO:0005525); immune response (GO:0006955)	2.23677	2.23677	1163.91	2604.63	1.45201e-22
1.1	GBP7	chr3:142,193,302-142,213,047	NM_145545 NM_001083312	Gbp7			2.17238	2.17238	1646.61	3578.24	2.93093e-12
1.1	GBP8	chr5:105,443,172-105,482,580	NM_029509	Gbp8	Guanylate-binding protein 8	molecular_function (GO:0003674); cellular_component (GO:0005575); biological_process (GO:0008150)	7.7536	7.7536	136.271	1063.34	7.46928e-61
1.1	GBP9	chr5:105,507,413-105,539,311	NM_172777	Gbp9	Guanylate-binding protein 9		3.11567	3.11567	667.571	2082.04	5.53837e-60
1.1	GCH1	chr14:47,773,570-47,809,077	NM_008102	Gch1	GTP cyclohydrolase 1	nucleotide binding (GO:0000166); catalytic activity (GO:0003824); GTP cyclohydrolase I activity (GO:0003934); calcium ion binding (GO:0005509); protein binding (GO:0005515); GTP binding (GO:0005525); soluble fraction (GO:0005625); nucleus (GO:0005634); cytoplasm (GO:0005737); protein complex assembly (GO:0006461); tetrahydrobiopterin biosynthetic process (GO:0006729); regulation of blood pressure…	4.48027	4.48027	26.8528	123.788	3.52534e-12
1.1	GCNT1	chr19:17,400,631-17,447,334	NM_173442 NM_010265 NM_001136484	Gcnt1	Glucosaminyl (N-acetyl) transferase 1, core 2	beta-1,3-galactosyl-O-glycosyl-glycoprotein beta-1,6-N-acetylglucosaminyltransferase activity (GO:0003829); extracellular space (GO:0005615); Golgi apparatus (GO:0005794); acetylglucosaminyltransferase activity (GO:0008375); membrane (GO:0016020); integral to membrane (GO:0016021); transferase activity (GO:0016740); transferase activity, transferring glycosyl groups (GO:0016757)	6.70618	6.70618	37.7504	258.867	6.10962e-31
1.1	GDA	chr19:21,465,797-21,547,151	NM_010266	Gda	Guanine deaminase	protein binding (GO:0005515); extracellular space (GO:0005615); zinc ion binding (GO:0008270); guanine deaminase activity (GO:0008892); hydrolase activity (GO:0016787); metal ion binding (GO:0046872)	4.6616	4.6616	249.652	1167.44	1.46385e-72
1.1	GDF10	chr14:34,736,773-34,748,468	NM_145741	Gdf10	Growth differentiation factor 10	cytokine activity (GO:0005125); extracellular region (GO:0005576); extracellular space (GO:0005615); growth factor activity (GO:0008083); growth (GO:0040007); positive regulation of osteoblast differentiation (GO:0045669)	10.6539	10.6539	3.38495	45.7168	5.87797e-09
1.1	GDNF	chr15:7,761,011-7,787,575	NM_010275	Gdnf	Glial cell line derived neurotrophic factor	metanephros development (GO:0001656); ureteric bud development (GO:0001657); branching involved in ureteric bud morphogenesis (GO:0001658); neural crest cell migration (GO:0001755); organ induction (GO:0001759); postsynaptic membrane organization (GO:0001941); mesenchymal to epithelial transition involved in metanephros morphogenesis (GO:0003337); transforming growth factor beta receptor binding …	2.65204	2.65204	178.365	474.682	3.41795e-16
1.1	GEM	chr4:11,631,594-11,642,140	NM_010276	Gem	GTP binding protein (gene overexpressed in skeletal muscle)	nucleotide binding (GO:0000166); GTPase activity (GO:0003924); GTP binding (GO:0005525); plasma membrane (GO:0005886); GTP catabolic process (GO:0006184); signal transduction (GO:0007165); small GTPase mediated signal transduction (GO:0007264); membrane (GO:0016020)	5.15327	5.15327	15.6036	84.5629	9.99046e-10
1.1	GFRA2	chr14:71,289,937-71,379,645	NM_008115	Gfra2	Glial cell line derived neurotrophic factor family receptor alpha 2	receptor activity (GO:0004872); extracellular space (GO:0005615); plasma membrane (GO:0005886); signal transduction (GO:0007165); transmembrane receptor protein tyrosine kinase signaling pathway (GO:0007169); nervous system development (GO:0007399); membrane (GO:0016020); glial cell-derived neurotrophic factor receptor activity (GO:0016167); anchored to membrane (GO:0031225)	4.29542	4.29542	17.7639	79.5986	3.60741e-08
1.1	GGT5	chr10:75,052,126-75,079,713	NM_011820	Ggt5	Gamma-glutamyltransferase 5	gamma-glutamyltransferase activity (GO:0003840); plasma membrane (GO:0005886); glutathione biosynthetic process (GO:0006750); inflammatory response (GO:0006954); membrane (GO:0016020); integral to membrane (GO:0016021); transferase activity (GO:0016740); leukotriene biosynthetic process (GO:0019370)	3.18906	3.18906	25.5317	83.6111	2.02112e-06
1.1	GHR	chr15:3,267,760-3,533,230	NM_010284 NM_001048178 NM_001048147	Ghr	Growth hormone receptor	activation of MAPK activity (GO:0000187); allantoin metabolic process (GO:0000255); receptor activity (GO:0004872); cytokine receptor activity (GO:0004896); growth hormone receptor activity (GO:0004903); protein binding (GO:0005515); extracellular region (GO:0005576); extracellular space (GO:0005615); nucleus (GO:0005634); cytoplasm (GO:0005737); mitochondrion (GO:0005739); plasma membrane (GO:00…	2.58164	2.58164	156.002	404.323	3.56966e-16
1.1	GIMAP1	chr6:48,689,046-48,693,794	NM_175860 NM_008376	Gimap1	GTPase, IMAP family member 1	nucleotide binding (GO:0000166); GTP binding (GO:0005525); endoplasmic reticulum (GO:0005783); membrane (GO:0016020); integral to membrane (GO:0016021)	3.44789	3.44789	33.6227	118.375	1.24243e-05
1.1	GIMAP3	chr6:48,714,463-48,720,850	NM_031247	Gimap3	GTPase, IMAP family member 3	nucleotide binding (GO:0000166); GTP binding (GO:0005525); mitochondrion (GO:0005739); mitochondrial outer membrane (GO:0005741); biological_process (GO:0008150); membrane (GO:0016020); integral to membrane (GO:0016021); outer membrane (GO:0019867)	5.04415	5.04415	66.5082	339.522	2.08014e-09
1.1	GIMAP4	chr6:48,634,577-48,642,061	NM_175048 NM_174990 NM_001243200 NM_001243199 NM_001243201	Gimap4	GTPase, IMAP family member 4	nucleotide binding (GO:0000166); GTP binding (GO:0005525)	3.97232	3.97232	141.788	566.199	4.40902e-23
1.1	GIMAP6	chr6:48,651,582-48,658,243	NM_153175	Gimap6	GTPase, IMAP family member 6	nucleotide binding (GO:0000166); molecular_function (GO:0003674); GTP binding (GO:0005525); cellular_component (GO:0005575); biological_process (GO:0008150)	3.16203	3.16203	76.1471	242.942	1.36455e-14
1.1	GIMAP7	chr6:48,668,620-48,674,635	NM_146167	Gimap7	GTPase, IMAP family member 7		5.24457	5.24457	11.4759	64.431	1.32708e-07
1.1	GIMAP8	chr6:48,597,233-48,610,874	NM_212486 NM_001077410	Gimap8	GTPase, IMAP family member 8	nucleotide binding (GO:0000166); molecular_function (GO:0003674); GTP binding (GO:0005525); cellular_component (GO:0005575); mitochondrion (GO:0005739); endoplasmic reticulum (GO:0005783); Golgi apparatus (GO:0005794); biological_process (GO:0008150)	5.03146	5.03146	61.961	315.785	2.08692e-16
1.1	GIMAP9	chr6:48,626,134-48,628,703	NM_174960	Gimap9	GTPase, IMAP family member 9	molecular_function (GO:0003674); cellular_component (GO:0005575); biological_process (GO:0008150)	2.92351	2.92351	21.1148	63.6529	0.000118714
1.1	GJA1	chr10:56,097,106-56,110,225	NM_010288	Gja1	Gap junction protein, alpha 1	in utero embryonic development (GO:0001701); neuron migration (GO:0001764); heart looping (GO:0001947); epithelial cell maturation (GO:0002070); receptor binding (GO:0005102); gap junction channel activity (GO:0005243); cytoplasm (GO:0005737); mitochondrial outer membrane (GO:0005741); lysosome (GO:0005764); early endosome (GO:0005769); late endosome (GO:0005770); multivesicular body (GO:0005771)…	2.16256	2.16256	616.048	1333.41	1.50144e-24
1.1	GLA	chrX:131,122,708-131,135,544	NM_013463	Gla	Galactosidase, alpha	catalytic activity (GO:0003824); hydrolase activity, hydrolyzing O-glycosyl compounds (GO:0004553); alpha-galactosidase activity (GO:0004557); extracellular space (GO:0005615); soluble fraction (GO:0005625); lysosome (GO:0005764); carbohydrate metabolic process (GO:0005975); metabolic process (GO:0008152); hydrolase activity (GO:0016787); hydrolase activity, acting on glycosyl bonds (GO:0016798);…	4.10391	4.10391	163.867	675.598	8.25282e-38
1.1	GLB1L	chr1:75,194,810-75,207,353	NM_029010	Glb1l	Galactosidase, beta 1-like	molecular_function (GO:0003674); catalytic activity (GO:0003824); hydrolase activity, hydrolyzing O-glycosyl compounds (GO:0004553); cellular_component (GO:0005575); extracellular region (GO:0005576); carbohydrate metabolic process (GO:0005975); biological_process (GO:0008150); metabolic process (GO:0008152); hydrolase activity (GO:0016787); hydrolase activity, acting on glycosyl bonds (GO:001679…	2.81025	2.81025	51.0974	145.407	2.56308e-07
1.1	GLIPR1	chr10:111,422,504-111,434,320	NM_028608	Glipr1	GLI pathogenesis-related 1 (glioma)	extracellular region (GO:0005576); extracellular space (GO:0005615); membrane (GO:0016020); integral to membrane (GO:0016021)	13.2548	13.2548	40.007	542.538	9.6415e-24
1.1	GLIPR2	chr4:43,970,574-43,991,990	NM_027450	Glipr2	GLI pathogenesis-related 2	molecular_function (GO:0003674); cellular_component (GO:0005575); extracellular region (GO:0005576); Golgi apparatus (GO:0005794); biological_process (GO:0008150); membrane (GO:0016020)	3.86159	3.86159	132.336	513.889	2.71846e-34
1.1	GLRX	chr13:75,977,334-75,987,599	NM_053108	Glrx	Glutaredoxin	electron transporter activity (GO:0005489); cytoplasm (GO:0005737); mitochondrion (GO:0005739); electron transport (GO:0006118); transport (GO:0006810); electron carrier activity (GO:0009055); protein disulfide oxidoreductase activity (GO:0015035); protein-disulfide reductase (glutathione) activity (GO:0019153); electron transport chain (GO:0022900); cell redox homeostasis (GO:0045454)	6.13802	6.13802	122.601	757.664	1.86936e-68
1.1	GLT8D2	chr10:82,113,178-82,153,395	NM_029102	Glt8d2	Glycosyltransferase 8 domain containing 2	molecular_function (GO:0003674); cellular_component (GO:0005575); extracellular space (GO:0005615); biological_process (GO:0008150); membrane (GO:0016020); integral to membrane (GO:0016021); transferase activity (GO:0016740); transferase activity, transferring glycosyl groups (GO:0016757)	3.59728	3.59728	15.3144	57.6876	2.76108e-05
1.1	GLUL	chr1:155,747,075-155,756,844	NM_008131	Glul	Glutamate-ammonia ligase (glutamine synthetase)	nucleotide binding (GO:0000166); magnesium ion binding (GO:0000287); catalytic activity (GO:0003824); glutamate decarboxylase activity (GO:0004351); glutamate-ammonia ligase activity (GO:0004356); ATP binding (GO:0005524); intracellular (GO:0005622); soluble fraction (GO:0005625); cytoplasm (GO:0005737); mitochondrion (GO:0005739); rough endoplasmic reticulum (GO:0005791); microsome (GO:0005792);…	2.03347	2.03347	1116.22	2270.84	1.71753e-16
1.1	GM11428	chr11:83,517,558-83,519,771	NM_001081957	Gm11428	predicted gene 11428	molecular_function (GO:0003674); cellular_component (GO:0005575); biological_process (GO:0008150)	4.11227	4.11227	135.948	562.166	1.7158e-20
1.1	GM11435	chr11:83,325,238-83,335,677	NM_001045543	Gm11435	predicted gene 11435	molecular_function (GO:0003674); binding (GO:0005488); cellular_component (GO:0005575); biological_process (GO:0008150)	12.5224	12.5224	1.12832	25.6515	6.6138e-06
1.1	GM12185	chr11:48,718,158-48,740,661	NM_001045540	Gm12185	Predicted gene 12185	molecular_function (GO:0003674); cellular_component (GO:0005575); biological_process (GO:0008150)	5.21135	5.21135	143.625	752.691	1.73331e-59
1.1	GM13157	chr4:147,128,083-147,183,897	NM_001127189	Gm13157	predicted gene 13157	molecular_function (GO:0003674); cellular_component (GO:0005575); biological_process (GO:0008150); metal ion binding (GO:0046872)	2.44233	2.44233	105.676	259.538	9.85659e-11
1.1	GM13212	chr4:145,207,049-145,214,297	NM_001205101	Gm13212			7.73932	7.73932	2.77259	28.1973	4.12764e-05
1.1	GM13476	chr2:44,966,658-44,969,604	NM_001177394 NM_001177395	Gm13476	predicted gene 13476	molecular_function (GO:0003674); cellular_component (GO:0005575); biological_process (GO:0008150)	3.72771	3.72771	43.2956	164.121	9.09753e-13
1.1	GM13710	chr2:84,340,905-84,347,030	NR_046046	Gm13710	predicted gene 13710	molecular_function (GO:0003674); cellular_component (GO:0005575); biological_process (GO:0008150)	11.212	11.212	1.12832	22.8627	3.72364e-05
1.1	GM14446	chr19:34,667,378-34,676,458	NM_001110517 NM_001101605	Gm14446	Predicted gene 14446	molecular_function (GO:0003674); cellular_component (GO:0005575); biological_process (GO:0008150)	10.9103	10.9103	13.863	161.159	1.30987e-26
1.1	GM2A	chr11:54,911,487-54,926,530	NM_010299	Gm2a	GM2 ganglioside activator protein	ganglioside metabolic process (GO:0001573); beta-N-acetylhexosaminidase activity (GO:0004563); lipid transporter activity (GO:0005319); extracellular space (GO:0005615); cytoplasm (GO:0005737); mitochondrion (GO:0005739); lysosome (GO:0005764); hydrogen:potassium-exchanging ATPase complex (GO:0005889); lipid metabolic process (GO:0006629); sphingolipid metabolic process (GO:0006665); ganglioside …	4.21202	4.21202	1064.95	4488.79	1.63332e-77
1.1	GM4759	chr7:113,565,064-113,584,587	NR_003967	Gm4759	GTPase, very large interferon inducible 1 pseudogene	molecular_function (GO:0003674); cellular_component (GO:0005575); biological_process (GO:0008150)	6.59924	6.59924	5.02922	38.7883	5.24218e-06
1.1	GM4841	chr18:60,427,955-60,432,921	NM_001034859	Gm4841	predicted gene 4841	molecular_function (GO:0003674); cellular_component (GO:0005575); biological_process (GO:0008150)	4.92231	4.92231	146.658	725.818	4.30404e-40
1.1	GM4902	chr14:59,939,801-59,960,167	NM_001164327	Gm4902	Predicted gene 4902	molecular_function (GO:0003674); cellular_component (GO:0005575); biological_process (GO:0008150)	8.35119	8.35119	27.2099	234.587	1.84219e-32
1.1	GM4951	chr18:60,371,731-60,407,474	NM_001033767	Gm4951	predicted gene 4951	molecular_function (GO:0003674); cellular_component (GO:0005575); biological_process (GO:0008150)	2.16217	2.16217	444.533	962.317	3.51741e-21
1.1	GM5150	chr3:15,848,070-15,906,332	NM_001081687	Gm5150	Predicted gene 5150	molecular_function (GO:0003674); cellular_component (GO:0005575); biological_process (GO:0008150)	3.58463	3.58463	9.63888	37.1364	0.000907978
1.1	GM5431	chr11:48,700,924-48,715,654	NM_001024230	Gm5431	predicted gene 5431	molecular_function (GO:0003674); cellular_component (GO:0005575); biological_process (GO:0008150)	8.48825	8.48825	24.789	217.903	2.39455e-31
1.1	GM6377	chrX:106,392,095-106,395,784	NM_001037917	Gm6377	predicted gene 6377	molecular_function (GO:0003674); cellular_component (GO:0005575); biological_process (GO:0008150)	3.85445	3.85445	12.3151	50.3223	3.83274e-05
1.1	GM6907	chr14:59,999,670-60,012,349	NM_001164289	Gm6907	predicted gene 6907	molecular_function (GO:0003674); cellular_component (GO:0005575); biological_process (GO:0008150)	3.45075	3.45075	16.1196	58.0754	5.82289e-05
1.1	GM7609	chr1:85,196,186-85,210,337	NM_001081746	Gm7609	predicted pseudogene 7609		2.21907	2.21907	131.117	292.176	1.16698e-09
1.1	GM7694	chr1:172,228,324-172,236,463	NM_001198955	Gm7694	predicted gene 7694	molecular_function (GO:0003674); cellular_component (GO:0005575); biological_process (GO:0008150)	7.73932	7.73932	2.77259	28.1973	4.12764e-05
1.1	GM8221	chr15:77,449,398-77,457,828	NR_033577	Gm8221	apolipoprotein L, 3-like		9.55881	9.55881	5.54518	61.5642	8.85992e-11
1.1	GM885	chr11:106,612,582-106,628,882	NM_001033435	Gm885	Predicted gene 885	molecular_function (GO:0003674); cellular_component (GO:0005575); extracellular region (GO:0005576); biological_process (GO:0008150); membrane (GO:0016020); integral to membrane (GO:0016021)	9.14094	9.14094	14.9913	145.175	2.07878e-22
1.1	GM8979	chr7:113,219,245-113,222,662	NR_030719	Gm8979			7.65781	7.65781	10.6708	88.3728	1.84016e-10
1.1	GM962	chr19:5,568,074-5,571,261	NM_001033448	Gm962	Predicted gene 962	molecular_function (GO:0003674); cellular_component (GO:0005575); biological_process (GO:0008150)	3.13275	3.13275	28.1455	90.3053	2.33108e-06
1.1	GM9733	chr3:15,296,551-15,332,302	NM_001076679	Gm9733	Predicted gene 9733	molecular_function (GO:0003674); cellular_component (GO:0005575); biological_process (GO:0008150)	7.43102	7.43102	2.16023	22.4838	0.000388931
1.1	GMFG	chr7:29,222,466-29,231,914	NM_022024 NM_001039192	Gmfg	Glia maturation factor, gamma	actin binding (GO:0003779); protein kinase inhibitor activity (GO:0004860); intracellular (GO:0005622); protein phosphorylation (GO:0006468); enzyme activator activity (GO:0008047); growth factor activity (GO:0008083)	7.27985	7.27985	53.5468	396.093	2.49466e-37
1.1	GMIP	chr8:72,332,586-72,345,769	NM_198101	Gmip	Gem-interacting protein	molecular_function (GO:0003674); GTPase activator activity (GO:0005096); cellular_component (GO:0005575); intracellular (GO:0005622); signal transduction (GO:0007165); biological_process (GO:0008150); metabolic process (GO:0008152); oxidoreductase activity (GO:0016491); diacylglycerol binding (GO:0019992); metal ion binding (GO:0046872); regulation of catalytic activity (GO:0050790)	2.15344	2.15344	280.31	604.785	1.65947e-15
1.1	GNA15	chr10:80,965,059-80,986,970	NM_010304	Gna15	Guanine nucleotide binding protein, alpha 15	nucleotide binding (GO:0000166); GTPase activity (GO:0003924); signal transducer activity (GO:0004871); GTP binding (GO:0005525); heterotrimeric G-protein complex (GO:0005834); GTP catabolic process (GO:0006184); protein ADP-ribosylation (GO:0006471); signal transduction (GO:0007165); G-protein coupled receptor signaling pathway (GO:0007186); phospholipase C-activating G-protein coupled receptor …	7.17111	7.17111	19.5045	146.04	8.32412e-20
1.1	GNAI2	chr9:107,516,469-107,537,673	NM_008138	Gnai2	Guanine nucleotide binding protein (G protein), alpha inhibiting 2	nucleotide binding (GO:0000166); activation of MAPKK activity (GO:0000186); adenosine receptor signaling pathway (GO:0001973); GTPase activity (GO:0003924); signal transducer activity (GO:0004871); protein binding (GO:0005515); GTP binding (GO:0005525); membrane fraction (GO:0005624); nucleus (GO:0005634); cytosol (GO:0005829); plasma membrane (GO:0005886); GTP catabolic process (GO:0006184); sig…	2.57551	2.57551	1217.13	3136.3	7.84036e-33
1.1	GNG2	chr14:20,691,781-20,796,471	NM_010315 NM_001038637	Gng2	Guanine nucleotide binding protein (G protein), gamma 2	GTPase activity (GO:0003924); signal transducer activity (GO:0004871); small GTPase regulator activity (GO:0005083); heterotrimeric G-protein complex (GO:0005834); plasma membrane (GO:0005886); GTP catabolic process (GO:0006184); signal transduction (GO:0007165); G-protein coupled receptor signaling pathway (GO:0007186); cell proliferation (GO:0008283); membrane (GO:0016020)	3.2607	3.2607	211.001	690.271	7.66411e-34
1.1	GNGT2	chr11:95,703,609-95,707,045	NM_001038664 NM_023121	Gngt2	Guanine nucleotide binding protein (G protein), gamma transducing activity polypeptide 2	signal transducer activity (GO:0004871); heterotrimeric G-protein complex (GO:0005834); plasma membrane (GO:0005886); signal transduction (GO:0007165); G-protein coupled receptor signaling pathway (GO:0007186); membrane (GO:0016020)	7.67424	7.67424	43.0064	336.715	8.53715e-42
1.1	GNPDA1	chr18:38,487,191-38,498,647	NM_011937	Gnpda1	Glucosamine-6-phosphate deaminase 1	glucosamine-6-phosphate deaminase activity (GO:0004342); cytoplasm (GO:0005737); carbohydrate metabolic process (GO:0005975); fructose 6-phosphate metabolic process (GO:0006002); glucosamine metabolic process (GO:0006041); N-acetylglucosamine metabolic process (GO:0006044); acrosome reaction (GO:0007340); hydrolase activity (GO:0016787); fructose biosynthetic process (GO:0046370)	2.10105	2.10105	135.369	285.519	1.56519e-08
1.1	GNS	chr10:120,802,146-120,834,301	NM_029364	Gns	Glucosamine (N-acetyl)-6-sulfatase	catalytic activity (GO:0003824); glycosaminoglycan binding (GO:0005539); lysosome (GO:0005764); endoplasmic reticulum (GO:0005783); glycosaminoglycan catabolic process (GO:0006027); metabolic process (GO:0008152); N-acetylglucosamine-6-sulfatase activity (GO:0008449); sulfuric ester hydrolase activity (GO:0008484); integral to membrane (GO:0016021); hydrolase activity (GO:0016787); glycosaminogly…	3.36797	3.36797	1298.09	4374.3	6.2065e-87
1.1	GP49A	chr10:51,200,485-51,206,025	NM_008147	Gp49a	Glycoprotein 49 A	membrane (GO:0016020); integral to membrane (GO:0016021)	8.30492	8.30492	124.602	1042.12	8.05389e-105
1.1	GPATCH3	chr4:133,130,660-133,140,157	NM_172876	Gpatch3	G patch domain containing 3	molecular_function (GO:0003674); nucleic acid binding (GO:0003676); cellular_component (GO:0005575); intracellular (GO:0005622); biological_process (GO:0008150)	2.42657	2.42657	29.8522	73.8649	0.000518238
1.1	GPC1	chr1:94,728,263-94,756,773	NM_016696	Gpc1	Glypican 1	extracellular region (GO:0005576); proteinaceous extracellular matrix (GO:0005578); extracellular space (GO:0005615); plasma membrane (GO:0005886); membrane (GO:0016020); anchored to membrane (GO:0031225); heparan sulfate proteoglycan binding (GO:0043395)	2.65404	2.65404	454.654	1208.33	2.94316e-35
1.1	GPC3	chrX:49,625,604-49,967,151	NM_016697	Gpc3	Glypican 3	branching involved in ureteric bud morphogenesis (GO:0001658); protein binding (GO:0005515); extracellular region (GO:0005576); proteinaceous extracellular matrix (GO:0005578); extracellular space (GO:0005615); lysosome (GO:0005764); plasma membrane (GO:0005886); integral to plasma membrane (GO:0005887); negative regulation of cell proliferation (GO:0008285); organ morphogenesis (GO:0009887); bod…	2.46978	2.46978	28.565	72.0192	0.000574717
1.1	GPC4	chrX:49,406,195-49,518,100	NM_008150	Gpc4	Glypican 4	transmembrane signaling receptor activity (GO:0004888); extracellular region (GO:0005576); proteinaceous extracellular matrix (GO:0005578); extracellular space (GO:0005615); insoluble fraction (GO:0005626); plasma membrane (GO:0005886); multicellular organismal development (GO:0007275); external side of plasma membrane (GO:0009897); membrane (GO:0016020); anchored to membrane (GO:0031225); hepara…	2.28269	2.28269	46.2949	106.96	7.98096e-05
1.1	GPR108	chr17:57,374,338-57,387,064	NM_030084	Gpr108	G protein-coupled receptor 108	molecular_function (GO:0003674); receptor activity (GO:0004872); cellular_component (GO:0005575); biological_process (GO:0008150); membrane (GO:0016020); integral to membrane (GO:0016021)	2.01144	2.01144	229.025	461.681	5.78648e-11
1.1	GPR114	chr8:97,447,594-97,467,190	NM_001145972 NM_001033468	Gpr114	G protein-coupled receptor 114	molecular_function (GO:0003674); signal transducer activity (GO:0004871); receptor activity (GO:0004872); transmembrane signaling receptor activity (GO:0004888); G-protein coupled receptor activity (GO:0004930); cellular_component (GO:0005575); plasma membrane (GO:0005886); signal transduction (GO:0007165); cell surface receptor signaling pathway (GO:0007166); G-protein coupled receptor signaling…	4.19749	4.19749	38.2663	163.82	1.93703e-14
1.1	GPR124	chr8:28,196,313-28,233,908	NM_054044	Gpr124	G protein-coupled receptor 124	molecular_function (GO:0003674); signal transducer activity (GO:0004871); receptor activity (GO:0004872); transmembrane signaling receptor activity (GO:0004888); G-protein coupled receptor activity (GO:0004930); protein binding (GO:0005515); plasma membrane (GO:0005886); signal transduction (GO:0007165); cell surface receptor signaling pathway (GO:0007166); G-protein coupled receptor signaling pa…	2.75482	2.75482	135.494	375.018	1.26408e-16
1.1	GPR132	chr12:114,089,087-114,099,127	NM_019925	Gpr132	G protein-coupled receptor 132	G1/S transition of mitotic cell cycle (GO:0000082); rhodopsin-like receptor activity (GO:0001584); signal transducer activity (GO:0004871); receptor activity (GO:0004872); G-protein coupled receptor activity (GO:0004930); plasma membrane (GO:0005886); integral to plasma membrane (GO:0005887); signal transduction (GO:0007165); G-protein coupled receptor signaling pathway (GO:0007186); membrane (GO…	6.1561	6.1561	40.1034	252.037	1.01437e-28
1.1	GPR133	chr5:129,602,625-129,710,474	NM_001081342	Gpr133	G protein-coupled receptor 133	molecular_function (GO:0003674); signal transducer activity (GO:0004871); receptor activity (GO:0004872); transmembrane signaling receptor activity (GO:0004888); G-protein coupled receptor activity (GO:0004930); cellular_component (GO:0005575); plasma membrane (GO:0005886); signal transduction (GO:0007165); cell surface receptor signaling pathway (GO:0007166); G-protein coupled receptor signaling…	3.22735	3.22735	105.999	344.324	6.07606e-20
1.1	GPR137B	chr13:13,449,888-13,485,891	NM_031999	Gpr137b	G protein-coupled receptor 137B	molecular_function (GO:0003674); cellular_component (GO:0005575); biological_process (GO:0008150); membrane (GO:0016020); integral to membrane (GO:0016021)	8.0832	8.0832	26.694	222.856	9.4217e-10
1.1	GPR137B-PS	chr13:12,706,333-12,742,662	NR_003568	Gpr137b-ps	G protein-coupled receptor 137B, pseudogene		2.88601	2.88601	75.9203	220.993	3.11407e-12
1.1	GPR141	chr13:19,841,551-19,916,126	NM_181754	Gpr141	G protein-coupled receptor 141	rhodopsin-like receptor activity (GO:0001584); molecular_function (GO:0003674); signal transducer activity (GO:0004871); receptor activity (GO:0004872); G-protein coupled receptor activity (GO:0004930); cellular_component (GO:0005575); plasma membrane (GO:0005886); signal transduction (GO:0007165); G-protein coupled receptor signaling pathway (GO:0007186); biological_process (GO:0008150); membran…	10.091	10.091	26.4672	276.172	3.12893e-41
1.1	GPR157	chr4:149,461,612-149,480,036	NM_177366	Gpr157	G protein-coupled receptor 157	molecular_function (GO:0003674); signal transducer activity (GO:0004871); receptor activity (GO:0004872); transmembrane signaling receptor activity (GO:0004888); G-protein coupled receptor activity (GO:0004930); cellular_component (GO:0005575); plasma membrane (GO:0005886); signal transduction (GO:0007165); cell surface receptor signaling pathway (GO:0007166); G-protein coupled receptor signaling…	3.76809	3.76809	35.6241	137.003	4.56258e-11
1.1	GPR160	chr3:30,754,872-30,796,114	NM_027965 NM_001134385 NM_001134386	Gpr160	G protein-coupled receptor 160	signal transducer activity (GO:0004871); receptor activity (GO:0004872); G-protein coupled receptor activity (GO:0004930); plasma membrane (GO:0005886); signal transduction (GO:0007165); G-protein coupled receptor signaling pathway (GO:0007186); membrane (GO:0016020); integral to membrane (GO:0016021)	4.99421	4.99421	11.1868	59.8632	4.67243e-07
1.1	GPR171	chr3:58,900,370-58,905,743	NM_173398	Gpr171	G protein-coupled receptor 171	molecular_function (GO:0003674); signal transducer activity (GO:0004871); receptor activity (GO:0004872); G-protein coupled receptor activity (GO:0004930); cellular_component (GO:0005575); plasma membrane (GO:0005886); signal transduction (GO:0007165); G-protein coupled receptor signaling pathway (GO:0007186); biological_process (GO:0008150); membrane (GO:0016020); integral to membrane (GO:001602…	3.68369	3.68369	40.3302	151.248	6.55615e-12
1.1	GPR174	chrX:104,451,217-104,492,108	NM_001177781 NM_001033251 NM_001177782	Gpr174	G protein-coupled receptor 174	molecular_function (GO:0003674); signal transducer activity (GO:0004871); receptor activity (GO:0004872); G-protein coupled receptor activity (GO:0004930); cellular_component (GO:0005575); plasma membrane (GO:0005886); signal transduction (GO:0007165); G-protein coupled receptor signaling pathway (GO:0007186); biological_process (GO:0008150); membrane (GO:0016020); integral to membrane (GO:001602…	8.90225	8.90225	7.99461	79.0722	1.46555e-07
1.1	GPR18	chr14:122,310,656-122,314,996	NM_182806	Gpr18	G protein-coupled receptor 18	signal transducer activity (GO:0004871); receptor activity (GO:0004872); G-protein coupled receptor activity (GO:0004930); plasma membrane (GO:0005886); integral to plasma membrane (GO:0005887); signal transduction (GO:0007165); G-protein coupled receptor signaling pathway (GO:0007186); membrane (GO:0016020); integral to membrane (GO:0016021); G-protein coupled purinergic nucleotide receptor acti…	8.41995	8.41995	3.57774	37.5443	8.64683e-07
1.1	GPR183	chr14:122,351,553-122,364,415	NM_183031	Gpr183	G protein-coupled receptor 183	mature B cell differentiation involved in immune response (GO:0002313); signal transducer activity (GO:0004871); receptor activity (GO:0004872); G-protein coupled receptor activity (GO:0004930); plasma membrane (GO:0005886); humoral immune response (GO:0006959); signal transduction (GO:0007165); G-protein coupled receptor signaling pathway (GO:0007186); membrane (GO:0016020); integral to membrane…	5.40242	5.40242	15.7964	89.7413	1.50505e-10
1.1	GPR34	chrX:13,209,895-13,217,984	NM_011823	Gpr34	G protein-coupled receptor 34	rhodopsin-like receptor activity (GO:0001584); signal transducer activity (GO:0004871); receptor activity (GO:0004872); G-protein coupled receptor activity (GO:0004930); plasma membrane (GO:0005886); signal transduction (GO:0007165); G-protein coupled receptor signaling pathway (GO:0007186); membrane (GO:0016020); integral to membrane (GO:0016021); G-protein coupled purinergic nucleotide receptor…	2.58757	2.58757	25.7245	68.1514	0.00035339
1.1	GPR35	chr1:94,869,696-94,882,968	NM_001104529 NM_022320	Gpr35	G protein-coupled receptor 35	rhodopsin-like receptor activity (GO:0001584); signal transducer activity (GO:0004871); receptor activity (GO:0004872); G-protein coupled receptor activity (GO:0004930); plasma membrane (GO:0005886); integral to plasma membrane (GO:0005887); signal transduction (GO:0007165); G-protein coupled receptor signaling pathway (GO:0007186); membrane (GO:0016020); integral to membrane (GO:0016021); G-prot…	4.58146	4.58146	121.665	560.986	1.25081e-43
1.1	GPR55	chr1:87,836,112-87,857,630	NM_001033290	Gpr55	G protein-coupled receptor 55	signal transducer activity (GO:0004871); receptor activity (GO:0004872); G-protein coupled receptor activity (GO:0004930); plasma membrane (GO:0005886); signal transduction (GO:0007165); G-protein coupled receptor signaling pathway (GO:0007186); membrane (GO:0016020); integral to membrane (GO:0016021)	6.18349	6.18349	3.48134	26.7103	0.000411375
1.1	GPR56	chr8:97,501,009-97,538,108	NM_018882 NM_001198894	Gpr56	G protein-coupled receptor 56	catalytic activity (GO:0003824); signal transducer activity (GO:0004871); receptor activity (GO:0004872); transmembrane signaling receptor activity (GO:0004888); G-protein coupled receptor activity (GO:0004930); extracellular space (GO:0005615); plasma membrane (GO:0005886); integral to plasma membrane (GO:0005887); signal transduction (GO:0007165); cell surface receptor signaling pathway (GO:000…	2.56173	2.56173	64.28	166.23	2.93161e-08
1.1	GPR65	chr12:99,506,867-99,514,842	NM_008152	Gpr65	G-protein coupled receptor 65	rhodopsin-like receptor activity (GO:0001584); signal transducer activity (GO:0004871); receptor activity (GO:0004872); G-protein coupled receptor activity (GO:0004930); plasma membrane (GO:0005886); integral to plasma membrane (GO:0005887); apoptotic process (GO:0006915); signal transduction (GO:0007165); G-protein coupled receptor signaling pathway (GO:0007186); membrane (GO:0016020); integral …	5.56096	5.56096	76.7934	431.606	2.02231e-25
1.1	GPR68	chr12:102,114,892-102,146,408	NM_175493 NM_001177673 NM_001177674	Gpr68	G protein-coupled receptor 68	rhodopsin-like receptor activity (GO:0001584); signal transducer activity (GO:0004871); receptor activity (GO:0004872); G-protein coupled receptor activity (GO:0004930); plasma membrane (GO:0005886); integral to plasma membrane (GO:0005887); inflammatory response (GO:0006954); signal transduction (GO:0007165); G-protein coupled receptor signaling pathway (GO:0007186); membrane (GO:0016020); integ…	5.82702	5.82702	23.2751	140.451	2.85185e-10
1.1	GPR77	chr7:16,819,934-16,829,503	NM_176912 NM_001146005	Gpr77	G protein-coupled receptor 77	signal transducer activity (GO:0004871); receptor activity (GO:0004872); G-protein coupled receptor activity (GO:0004930); C5a anaphylatoxin receptor activity (GO:0004944); plasma membrane (GO:0005886); chemotaxis (GO:0006935); signal transduction (GO:0007165); G-protein coupled receptor signaling pathway (GO:0007186); membrane (GO:0016020); integral to membrane (GO:0016021)	5.85216	5.85216	14.1521	87.6727	2.83053e-11
1.1	GPR84	chr15:103,138,666-103,140,869	NM_030720	Gpr84	G protein-coupled receptor 84	rhodopsin-like receptor activity (GO:0001584); signal transducer activity (GO:0004871); receptor activity (GO:0004872); G-protein coupled receptor activity (GO:0004930); plasma membrane (GO:0005886); signal transduction (GO:0007165); G-protein coupled receptor signaling pathway (GO:0007186); membrane (GO:0016020); integral to membrane (GO:0016021)	8.92515	8.92515	2.35303	28.9263	8.62969e-06
1.1	GPR97	chr8:97,541,592-97,569,149	NM_173036	Gpr97	G protein-coupled receptor 97	molecular_function (GO:0003674); signal transducer activity (GO:0004871); receptor activity (GO:0004872); transmembrane signaling receptor activity (GO:0004888); G-protein coupled receptor activity (GO:0004930); plasma membrane (GO:0005886); integral to plasma membrane (GO:0005887); signal transduction (GO:0007165); cell surface receptor signaling pathway (GO:0007166); G-protein coupled receptor …	3.70589	3.70589	9.12292	36.5144	0.000802033
1.1	GPSM3	chr17:34,726,751-34,728,699	NM_134116	Gpsm3	G-protein signalling modulator 3 (AGS3-like, C. elegans)	GTPase activator activity (GO:0005096); cytoplasm (GO:0005737); signal transduction (GO:0007165); regulation of catalytic activity (GO:0050790)	5.40947	5.40947	77.627	424.33	2.4219e-40
1.1	GPX1	chr9:108,241,411-108,242,673	NM_008160	Gpx1	Glutathione peroxidase 1	response to reactive oxygen species (GO:0000302); temperature homeostasis (GO:0001659); endothelial cell development (GO:0001885); negative regulation of inflammatory response to antigenic stimulus (GO:0002862); peroxidase activity (GO:0004601); glutathione peroxidase activity (GO:0004602); soluble fraction (GO:0005625); nucleus (GO:0005634); cytoplasm (GO:0005737); mitochondrion (GO:0005739); li…	2.50045	2.50045	990.151	2477.32	1.19616e-44
1.1	GPX3	chr11:54,716,355-54,723,889	NM_008161 NM_001083929	Gpx3	Glutathione peroxidase 3	peroxidase activity (GO:0004601); glutathione peroxidase activity (GO:0004602); extracellular region (GO:0005576); extracellular space (GO:0005615); soluble fraction (GO:0005625); glutathione metabolic process (GO:0006749); response to oxidative stress (GO:0006979); selenium binding (GO:0008430); oxidoreductase activity (GO:0016491); hydrogen peroxide catabolic process (GO:0042744); glutathione b…	7.82895	7.82895	420.453	3298.53	3.77331e-188
1.1	GPX8	chr13:113,832,971-113,836,596	NM_027127	Gpx8	Glutathione peroxidase 8 (putative)	molecular_function (GO:0003674); peroxidase activity (GO:0004601); glutathione peroxidase activity (GO:0004602); cellular_component (GO:0005575); response to oxidative stress (GO:0006979); biological_process (GO:0008150); membrane (GO:0016020); integral to membrane (GO:0016021); oxidoreductase activity (GO:0016491); oxidation-reduction process (GO:0055114)	2.12491	2.12491	109.9	234.653	1.52746e-07
1.1	GRAP	chr11:61,466,823-61,486,279	NM_027817	Grap	GRB2-related adaptor protein	molecular_function (GO:0003674); SH3/SH2 adaptor activity (GO:0005070); protein binding (GO:0005515); cellular_component (GO:0005575); cytoplasm (GO:0005737); Ras protein signal transduction (GO:0007265); cell-cell signaling (GO:0007267); biological_process (GO:0008150)	3.28513	3.28513	29.047	97.7084	0.000107679
1.1	GRAP2	chr15:80,453,913-80,480,728	NM_010815	Grap2	GRB2-related adaptor protein 2	protein binding (GO:0005515)	7.10741	7.10741	21.2452	157.106	1.37102e-20
1.1	GRB10	chr11:11,830,502-11,937,423	NM_010345 NM_001177629	Grb10	Growth factor receptor bound protein 10	phosphotyrosine binding (GO:0001784); receptor activity (GO:0004872); SH3/SH2 adaptor activity (GO:0005070); insulin receptor binding (GO:0005158); protein binding (GO:0005515); cytoplasm (GO:0005737); cytosol (GO:0005829); signal transduction (GO:0007165); negative regulation of phosphorylation (GO:0042326); negative regulation of glycogen biosynthetic process (GO:0045719); negative regulation o…	2.12438	2.12438	161.581	344.384	2.84563e-10
1.1	GREM1	chr2:113,588,832-113,598,805	NM_011824	Grem1	Gremlin 1	angiogenesis (GO:0001525); branching involved in ureteric bud morphogenesis (GO:0001658); negative regulation of leukocyte chemotaxis (GO:0002689); mesenchymal to epithelial transition involved in metanephros morphogenesis (GO:0003337); cytokine activity (GO:0005125); protein binding (GO:0005515); extracellular region (GO:0005576); extracellular space (GO:0005615); cell-cell signaling (GO:0007267…	12.1093	12.1093	14.3449	184.817	5.96817e-26
1.1	GREM2	chr1:176,763,916-176,851,950	NM_011825	Grem2	Gremlin 2 homolog, cysteine knot superfamily (Xenopus laevis)	cytokine activity (GO:0005125); extracellular region (GO:0005576); extracellular space (GO:0005615)	4.00353	4.00353	48.5176	197.245	3.36736e-16
1.1	GRIA3	chrX:38,754,481-39,031,778	NM_016886	Gria3	Glutamate receptor, ionotropic, AMPA3 (alpha 3)	regulation of receptor recycling (GO:0001919); receptor activity (GO:0004872); ionotropic glutamate receptor activity (GO:0004970); alpha-amino-3-hydroxy-5-methyl-4-isoxazole propionate selective glutamate receptor activity (GO:0004971); ion channel activity (GO:0005216); extracellular-glutamate-gated ion channel activity (GO:0005234); potassium channel activity (GO:0005267); protein binding (GO:…	3.80293	3.80293	24.307	95.2407	3.02756e-08
1.1	GRN	chr11:102,291,636-102,298,123	NM_008175	Grn	Granulin	blastocyst hatching (GO:0001835); phospholipase A2 activity (GO:0004623); cytokine activity (GO:0005125); calcium ion binding (GO:0005509); extracellular region (GO:0005576); extracellular space (GO:0005615); mitochondrion (GO:0005739); embryo implantation (GO:0007566); lipid catabolic process (GO:0016042); positive regulation of epithelial cell proliferation (GO:0050679)	3.5019	3.5019	1918.94	6722.43	1.09145e-64
1.1	GSDMD	chr15:75,692,769-75,697,834	NM_026960	Gsdmd	Gasdermin D	molecular_function (GO:0003674); cellular_component (GO:0005575); cellular response to extracellular stimulus (GO:0031668)	2.92215	2.92215	323.798	948.108	7.54484e-36
1.1	GSN	chr2:35,111,879-35,163,422	NM_146120 NM_001206368 NM_001206367 NM_001206369	Gsn	Gelsolin	actin binding (GO:0003779); structural molecule activity (GO:0005198); calcium ion binding (GO:0005509); protein binding (GO:0005515); extracellular region (GO:0005576); extracellular space (GO:0005615); cytoplasm (GO:0005737); cytoskeleton (GO:0005856); apoptotic process (GO:0006915); actin polymerization or depolymerization (GO:0008154); actin cytoskeleton (GO:0015629); vesicle-mediated transpo…	4.90558	4.90558	922.525	4529.42	6.99488e-45
1.1	GSTM1	chr3:107,815,168-107,820,891	NM_010358	Gstm1	Glutathione S-transferase, mu 1	glutathione transferase activity (GO:0004364); steroid binding (GO:0005496); extracellular region (GO:0005576); cytoplasm (GO:0005737); glutathione metabolic process (GO:0006749); metabolic process (GO:0008152); transferase activity (GO:0016740); protein homodimerization activity (GO:0042803)	5.72691	5.72691	32.398	190.267	4.75724e-09
1.1	GSTM2	chr3:107,784,620-107,789,354	NM_008183	Gstm2	Glutathione S-transferase, mu 2	glutathione transferase activity (GO:0004364); protein binding (GO:0005515); soluble fraction (GO:0005625); cytoplasm (GO:0005737); plasma membrane (GO:0005886); metabolic process (GO:0008152); transferase activity (GO:0016740)	4.58252	4.58252	42.876	200.063	1.38344e-18
1.1	GSTT2	chr10:75,294,590-75,297,626	NM_010361	Gstt2	Glutathione S-transferase, theta 2	glutathione transferase activity (GO:0004364); nucleus (GO:0005634); cytoplasm (GO:0005737); cytosol (GO:0005829); glutathione metabolic process (GO:0006749); transferase activity (GO:0016740)	6.65062	6.65062	8.93013	65.0415	5.54302e-05
1.1	GSTT3	chr10:75,236,867-75,244,159	NM_133994	Gstt3	Glutathione S-transferase, theta 3	glutathione transferase activity (GO:0004364); cellular_component (GO:0005575); glutathione metabolic process (GO:0006749); transferase activity (GO:0016740)	6.20498	6.20498	9.44609	63.8178	1.29918e-08
1.1	GXYLT2	chr6:100,654,728-100,755,075	NM_198612	Gxylt2	Glucoside xylosyltransferase 2	molecular_function (GO:0003674); cellular_component (GO:0005575); biological_process (GO:0008150); membrane (GO:0016020); integral to membrane (GO:0016021); transferase activity (GO:0016740); transferase activity, transferring glycosyl groups (GO:0016757)	3.18798	3.18798	21.7612	71.5621	1.85318e-05
1.1	GYPC	chr18:32,687,974-32,719,688	NM_001048207	Gypc	Glycophorin C	molecular_function (GO:0003674); plasma membrane (GO:0005886); biological_process (GO:0008150); membrane (GO:0016020); integral to membrane (GO:0016021); cortical cytoskeleton (GO:0030863)	3.09227	3.09227	30.3681	95.9986	1.31163e-06
1.1	GZMA	chr13:113,884,035-113,891,189	NM_010370	Gzma	Granzyme A	catalytic activity (GO:0003824); serine-type endopeptidase activity (GO:0004252); chymotrypsin activity (GO:0004263); granzyme A activity (GO:0004277); trypsin activity (GO:0004295); extracellular region (GO:0005576); extracellular space (GO:0005615); proteolysis (GO:0006508); apoptotic process (GO:0006915); peptidase activity (GO:0008233); serine-type peptidase activity (GO:0008236); hydrolase a…	5.51502	5.51502	39.4286	221.965	1.24411e-23
1.1	GZMB	chr14:56,877,695-56,881,097	NM_013542	Gzmb	Granzyme B	T cell mediated cytotoxicity (GO:0001913); catalytic activity (GO:0003824); serine-type endopeptidase activity (GO:0004252); chymotrypsin activity (GO:0004263); granzyme B activity (GO:0004278); trypsin activity (GO:0004295); protein binding (GO:0005515); extracellular space (GO:0005615); cytoplasm (GO:0005737); proteolysis (GO:0006508); apoptotic process (GO:0006915); peptidase activity (GO:0008…	6.68401	6.68401	86.2395	582.11	3.42986e-60
1.1	GZMC	chr14:56,850,238-56,853,493	NM_010371	Gzmc	Granzyme C	catalytic activity (GO:0003824); serine-type endopeptidase activity (GO:0004252); chymotrypsin activity (GO:0004263); trypsin activity (GO:0004295); extracellular space (GO:0005615); proteolysis (GO:0006508); peptidase activity (GO:0008233); serine-type peptidase activity (GO:0008236); hydrolase activity (GO:0016787); cytolysis (GO:0019835)	4.79322	4.79322	42.91	209.47	2.27558e-20
1.1	GZMD	chr14:56,748,405-56,751,430	NM_010372	Gzmd	Granzyme D	catalytic activity (GO:0003824); serine-type endopeptidase activity (GO:0004252); chymotrypsin activity (GO:0004263); trypsin activity (GO:0004295); extracellular space (GO:0005615); proteolysis (GO:0006508); peptidase activity (GO:0008233); serine-type peptidase activity (GO:0008236); hydrolase activity (GO:0016787); cytolysis (GO:0019835)	16.5275	16.5275	4.22407	85.341	1.21649e-17
1.1	GZME	chr14:56,736,456-56,739,462	NM_010373	Gzme	Granzyme E	catalytic activity (GO:0003824); serine-type endopeptidase activity (GO:0004252); chymotrypsin activity (GO:0004263); trypsin activity (GO:0004295); extracellular space (GO:0005615); proteolysis (GO:0006508); peptidase activity (GO:0008233); serine-type peptidase activity (GO:0008236); hydrolase activity (GO:0016787); cytolysis (GO:0019835)	14.1028	14.1028	1.64428	36.2916	3.36418e-08
1.1	GZMF	chr14:56,824,100-56,830,244	NM_010374	Gzmf	Granzyme F	catalytic activity (GO:0003824); serine-type endopeptidase activity (GO:0004252); chymotrypsin activity (GO:0004263); trypsin activity (GO:0004295); extracellular space (GO:0005615); proteolysis (GO:0006508); peptidase activity (GO:0008233); serine-type peptidase activity (GO:0008236); hydrolase activity (GO:0016787); cytolysis (GO:0019835)	23.3547	23.3547	3.28855	99.1576	2.12807e-22
1.1	GZMG	chr14:56,775,418-56,778,416	NM_010375	Gzmg	Granzyme G	catalytic activity (GO:0003824); serine-type endopeptidase activity (GO:0004252); chymotrypsin activity (GO:0004263); trypsin activity (GO:0004295); extracellular space (GO:0005615); proteolysis (GO:0006508); peptidase activity (GO:0008233); serine-type peptidase activity (GO:0008236); hydrolase activity (GO:0016787); cytolysis (GO:0019835)	12.5712	12.5712	3.48134	55.3357	3.48638e-11
1.1	GZMK	chr13:113,962,082-113,971,105	NM_008196	Gzmk	Granzyme K	catalytic activity (GO:0003824); serine-type endopeptidase activity (GO:0004252); chymotrypsin activity (GO:0004263); trypsin activity (GO:0004295); extracellular space (GO:0005615); proteolysis (GO:0006508); peptidase activity (GO:0008233); serine-type peptidase activity (GO:0008236); hydrolase activity (GO:0016787)	6.99368	6.99368	4.83643	39.8181	3.43941e-06
1.1	H2-AA	chr17:34,419,696-34,424,716	NM_010378	H2-Aa	Histocompatibility 2, class II antigen A, alpha	antigen processing and presentation of peptide or polysaccharide antigen via MHC class II (GO:0002504); protein binding (GO:0005515); lysosome (GO:0005764); plasma membrane (GO:0005886); immune response (GO:0006955); external side of plasma membrane (GO:0009897); membrane (GO:0016020); integral to membrane (GO:0016021); antigen processing and presentation (GO:0019882); antigen processing and pres…	6.90656	6.90656	2767.44	19119.4	1.36097e-59
1.1	H2-AB1	chr17:34,400,172-34,406,363	NM_207105	H2-Ab1	Histocompatibility 2, class II antigen A, beta 1	antigen processing and presentation of peptide or polysaccharide antigen via MHC class II (GO:0002504); protein binding (GO:0005515); intracellular (GO:0005622); early endosome (GO:0005769); multivesicular body (GO:0005771); Golgi apparatus (GO:0005794); plasma membrane (GO:0005886); defense response (GO:0006952); immune response (GO:0006955); external side of plasma membrane (GO:0009897); membra…	6.6641	6.6641	2281.52	15209.9	1.03553e-46
1.1	H2-D1	chr17:35,400,039-35,404,442	NM_010380	H2-D1	Histocompatibility 2, D region locus 1	integral to membrane (GO:0016021); antigen processing and presentation (GO:0019882); antigen processing and presentation of endogenous antigen (GO:0019883); antigen processing and presentation of endogenous peptide antigen via MHC class I (GO:0019885); MHC class I receptor activity (GO:0030106); MHC class I protein complex (GO:0042612)	4.13549	4.13549	4404.63	18218.5	4.08155e-107
1.1	H2-DMA	chr17:34,272,616-34,275,480	NM_010386	H2-DMa	Histocompatibility 2, class II, locus DMa	antigen processing and presentation of peptide or polysaccharide antigen via MHC class II (GO:0002504); protein binding (GO:0005515); intracellular (GO:0005622); lysosome (GO:0005764); lysosomal membrane (GO:0005765); endosome (GO:0005768); late endosome (GO:0005770); multivesicular body (GO:0005771); protein complex assembly (GO:0006461); immune response (GO:0006955); endosome membrane (GO:00100…	3.08063	3.08063	376.001	1160.4	2.42577e-22
1.1	H2-DMB1	chr17:34,290,136-34,297,174	NM_010387	H2-DMb1	Histocompatibility 2, class II, locus Mb1	antigen processing and presentation of peptide or polysaccharide antigen via MHC class II (GO:0002504); lysosome (GO:0005764); endosome (GO:0005768); immune response (GO:0006955); membrane (GO:0016020); integral to membrane (GO:0016021); antigen processing and presentation (GO:0019882); antigen processing and presentation of exogenous peptide antigen via MHC class II (GO:0019886); MHC class II pr…	2.71929	2.71929	460.171	1253.06	1.88685e-26
1.1	H2-DMB2	chr17:34,282,361-34,288,040	NM_010388	H2-DMb2	Histocompatibility 2, class II, locus Mb2	antigen processing and presentation of peptide or polysaccharide antigen via MHC class II (GO:0002504); protein binding (GO:0005515); lysosome (GO:0005764); lysosomal membrane (GO:0005765); late endosome (GO:0005770); multivesicular body (GO:0005771); endosome membrane (GO:0010008); integral to membrane (GO:0016021); antigen processing and presentation (GO:0019882); antigen processing and present…	3.49661	3.49661	14.4753	53.111	6.68078e-05
1.1	H2-EB1	chr17:34,442,812-34,453,619	NM_010382	H2-Eb1	Histocompatibility 2, class II antigen E beta	antigen processing and presentation of peptide or polysaccharide antigen via MHC class II (GO:0002504); protein binding (GO:0005515); extracellular space (GO:0005615); immune response (GO:0006955); membrane (GO:0016020); integral to membrane (GO:0016021); antigen processing and presentation (GO:0019882); antigen processing and presentation of exogenous antigen (GO:0019884); antigen processing and…	6.14289	6.14289	2767.05	17002.8	7.06075e-123
1.1	H2-EB2	chr17:34,462,620-34,478,355	NM_001033978	H2-Eb2	Histocompatibility 2, class II antigen E beta2	antigen processing and presentation of peptide or polysaccharide antigen via MHC class II (GO:0002504); integral to membrane (GO:0016021); MHC class II protein complex (GO:0042613)	2.50261	2.50261	69.8647	176.346	1.20056e-06
1.1	H2-K1	chr17:34,132,957-34,137,278	NM_001001892	H2-K1	Histocompatibility 2, K1, K region	positive regulation of T cell mediated cytotoxicity (GO:0001916); antigen processing and presentation of peptide antigen via MHC class I (GO:0002474); antigen processing and presentation of endogenous peptide antigen via MHC class I via ER pathway, TAP-dependent (GO:0002485); defense response (GO:0006952); immune response (GO:0006955); external side of plasma membrane (GO:0009897); membrane (GO:0…	3.68973	3.68973	5500.64	20298.5	6.57095e-64
1.1	H2-K2	chr17:34,111,604-34,115,736	NR_004446	H2-K2			2.50038	2.50038	38.0735	96.6987	4.44704e-05
1.1	H2-M2	chr17:37,617,796-37,620,474	NM_008204	H2-M2	Histocompatibility 2, M region locus 2	molecular_function (GO:0003674); defense response (GO:0006952); biological_process (GO:0008150); cell surface (GO:0009986); integral to membrane (GO:0016021); antigen processing and presentation of endogenous antigen (GO:0019883); antigen processing and presentation of endogenous peptide antigen via MHC class I (GO:0019885); MHC class I receptor activity (GO:0030106)	14.6611	14.6611	59.1939	881.51	6.83487e-78
1.1	H2-M3	chr17:37,407,179-37,411,430	NM_013819	H2-M3	Histocompatibility 2, M region locus 3	positive regulation of T cell mediated cytotoxicity (GO:0001916); response to molecule of bacterial origin (GO:0002237); alpha-beta T cell activation involved in immune response (GO:0002287); antigen processing and presentation of endogenous peptide antigen via MHC class Ib (GO:0002476); antigen processing and presentation of exogenous peptide antigen via MHC class Ib (GO:0002477); antigen proces…	3.70091	3.70091	118.513	441.306	2.05866e-28
1.1	H2-OA	chr17:34,229,324-34,232,179	NM_008206	H2-Oa	Histocompatibility 2, O region alpha locus	antigen processing and presentation of peptide or polysaccharide antigen via MHC class II (GO:0002504); membrane (GO:0016020); integral to membrane (GO:0016021); antigen processing and presentation (GO:0019882); antigen processing and presentation of exogenous antigen (GO:0019884); antigen processing and presentation of exogenous peptide antigen via MHC class II (GO:0019886); MHC class II protein…	6.25113	6.25113	4.32047	32.2589	5.36228e-05
1.1	H2-OB	chr17:34,375,850-34,382,853	NM_010389	H2-Ob	Histocompatibility 2, O region beta locus	antigen processing and presentation of peptide or polysaccharide antigen via MHC class II (GO:0002504); intracellular (GO:0005622); lysosome (GO:0005764); immune response (GO:0006955); membrane (GO:0016020); integral to membrane (GO:0016021); antigen processing and presentation of exogenous antigen (GO:0019884); antigen processing and presentation of exogenous peptide antigen via MHC class II (GO…	3.65377	3.65377	11.2832	43.8798	0.0002378
1.1	H2-Q4	chr17:35,516,562-35,521,619	NM_001143689	H2-Q4			3.00229	3.00229	1334.39	4008.24	3.80568e-40
1.1	H2-Q6	chr17:35,561,822-35,565,306	NM_207648	H2-Q6	histocompatibility 2, Q region locus 6	antigen processing and presentation of peptide antigen via MHC class I (GO:0002474); immune response (GO:0006955); membrane (GO:0016020); integral to membrane (GO:0016021); antigen processing and presentation (GO:0019882); MHC class I protein complex (GO:0042612)	9.19502	9.19502	75.3419	700.966	1.07252e-27
[truncated: 2,003 more rows]

## Sheet: Table S1B
Table S1. (B) LLC tumor RNA-Seq data showing genes significantly up (TFS: 1.1, 151 genes) or down (TFS: 1.2, 70 genes) regulated by CPA when compared to control (drug-free) at |FC| > 2 and p-value < 0.001.
TFS	Probe ID	Mapping Location(s)	Accession No.	Gene Symbol	Gene Name/Desc.	GO terms	Ratio	FC	Intensity (untreated-LLC)	Intensity (CPA-treated LLC)	P-value
[truncated: 221 more rows]

## Sheet: Table S1C
Table S1. (C) B16F10 tumor RNA-Seq data showing genes significantly up (TFS: 1.1, 663 genes) or down (TFS: 1.2, 394 genes) regulated by CPA when compared to control (drug-free) at |FC| > 2 and p-value < 0.001.
[truncated: 1,058 more rows]

[truncated: 3 more sheets: Table S1D, Table S1E, Table S1F]
