# Supplementary material for: Metronomic cyclophosphamide activation of anti-tumor immunity: tumor model, mouse host, and drug schedule dependence of gene responses and their upstream regulators
Source: BMC Cancer. 2016 Aug 11;16:623. doi: 10.1186/s12885-016-2597-2 (PMC4982114; doi:10.1186/s12885-016-2597-2)
Supplement: Additional file 3: Table S2. — Listed are all CPA-induced upstream regulators (UPRs) as predicted by IPA for CPA-treated GL261(B6) (Table S2A), LLC (Table S2B), B16F10 (Table S2C), GL261(scid) (Table S2D; CPA/6d treatment), and GL261(scid) (Table S2E; CPA/9d treatment) tumors, respectively. (XLSX 960 kb) [file 12885_2016_2597_MOESM3_ESM.xlsx]

## Sheet: Table S2_Legend
Table S2_Legend. Listed are all CPA-induced upstream regulators (UPRs) as predicted by IPA for CPA-treated GL261(B6) (Table S2A), LLC (Table S2B), and B16F10 (Table S2C), GL261(scid) (Table S2D; CPA/6d treatment), and GL261(scid) (Table S2E; CPA/9d treatment) tumors, respectively. UPRs were predicted by IPA based on a combined list of all significantly up- and down-regulated genes shown in Table …

## Sheet: Table S2A
Table S2A. Shown here are all CPA-induced UPRs identified by IPA in the CPA/6d-treated GL261(B6) tumor model, including UPRs that did not meet our significance cutoff (see Methods). All of the genes significantly up regulated or significantly down regulated in CPA-treated compared with untreated tumors (i.e. all 2,928 genes in Table S1A) were used for IPA analysis.
Upstream Regulator	Fold Change	Molecule Type	Predicted Activation State	Bias-corrected z-score	Activation z-score	Bias Term	p-value of overlap	# of target genes	Target molecules in dataset	Mechanistic Network
TNF	13.252	cytokine	Activated	7.05	10.919	0.187	3.02e-113	499	A4GALT,AATK,ABCA1,ABCC3,ABCD2,ABCG2,ABR,ACE,ACSL1,ADAM8,ADAMTS4,ADAMTS5,ADORA2A,ADORA2B,AEBP1,AKAP12,ALCAM,ALOX5AP,AMPD3,ANGPT1,ANGPTL4,ANPEP,ANXA1,ANXA11,AOC3,APOC2,APOE,ARG1,ARHGDIB,ARSI,ASS1,ATF3,B2M,B4GALNT1,B4GALT1,BCL2A1,BCL2L11,BCL3,BCL6,BGN,BID,BIRC3,BMPER,BTG1,BTG2,C3,C5AR1,CASP1,Casp12,CASP4,CASP8,CCDC80,CCL11,CCL17,CCL2,Ccl2,CCL22,CCL3L3,CCL4,CCL5,Ccl6,Ccl7,Ccl9,CCND2,CCND3,CCR1,CCR2,C…	867 (13)
IFNG	7.802	cytokine	Activated	8.16	12.209	0.211	6.9e-111	435	A2M,ABCA1,ADCY7,ADORA2A,ADORA2B,ADRBK1,AHCY,AHR,AIF1,ALDH1L1,ALOX5AP,ANGPTL4,APOL6,ARG1,ARG2,ASS1,ATF3,ATP1B1,AUTS2,B2M,BATF2,BCAN,BCL2A1,BCL2L11,BCL3,BID,BLNK,BRCA2,BST1,BTG1,C1QA,C1QB,C1QC,C1R,C2,C3,C4A/C4B,C5AR1,CAMK4,CASP1,Casp12,CASP4,CASP8,CCL11,CCL17,CCL2,Ccl2,CCL22,CCL3L3,CCL4,CCL5,Ccl6,Ccl7,Ccl8,CCNA2,CCND2,CCR1,CCR2,CCR5,CCRL2,CD1D,CD2,CD200,CD209,Cd24a,CD274,CD36,CD4,CD40,CD44,CD55,CD7…	814 (14)
TGFB1	4.189	growth factor	Activated	4.35	7.335	0.163	1.22e-86	467	ABCA1,ABCG1,ABCG2,ACAA2,ACE,Acp5,ACSL3,ACTN1,ACVRL1,ADAMTS2,ADAMTS4,ADK,ADORA2B,AHNAK,AHR,AK1,ALOX5AP,ANGPT1,ANGPTL4,ANPEP,ANXA11,APOC2,APOE,ARG1,ARID5B,ARPC2,ASNS,ASPN,ASS1,ATXN1,B2M,BCL2L11,BCL3,BCL6,BDH1,BGN,BTG1,BUB1,C1QA,C1QB,C1QC,C2,CAMP,CASP1,CASP4,CASP8,CAV2,CBFA2T3,CBR3,CCL11,CCL2,Ccl2,CCL3L3,CCL4,CCL5,Ccl7,Ccl8,CCNA2,CCND2,CCND3,CCNE2,CCR1,CCR2,CCR5,CCR7,CCRL2,CCT2,CCT5,CD28,CD34,CD36,C…	980 (14)
IL4		cytokine	Activated	1.481	5.2	0.261	5.83e-85	287	ACP2,Acp5,ACSL1,AHR,ALAS1,ALDOC,ALOX5AP,APOE,ARG1,ARG2,ARMC6,ASS1,B4GALNT1,B4GALT7,BCAT2,BCL11A,BCL3,BCL6,BPGM,C3,C5AR1,CCL11,CCL17,CCL2,Ccl2,CCL22,CCL24,CCL3L3,CCL4,CCL5,Ccl6,Ccl7,CCND2,CCND3,CCR5,CCR7,CCR9,CCT3,CD2,CD200,CD209,Cd24a,CD36,CD38,CD40,CD44,CD5,CD55,CD6,CD69,CD80,CD83,CD86,CD8A,CDK6,CDKN1A,CHST3,CIITA,CISH,CLEC10A,CLEC7A,CLIP1,CNR2,COL1A1,COL1A2,COL6A2,COL6A3,CR2,CRIP1,CRLF2,CSF1,CS…	823 (17)
IL1B	3.495	cytokine	Activated	5.871	9.128	0.215	1.09e-73	291	A2M,A4GALT,ABCC3,ABCG2,ADAM8,ADAMTS4,ADAMTS5,AIF1,AMPD3,ANGPT1,ANGPTL4,ANTXR1,ANXA1,APOC2,APOE,APOL6,ARG1,ASAH2,ASS1,ATF3,BCL2A1,BCL3,BGN,BIRC3,BTG2,C1R,C3,CASP4,CCL11,CCL17,CCL2,Ccl2,CCL22,CCL24,CCL4,CCL5,Ccl7,Ccl9,CCR1,CCR2,CCR5,CCR7,CCRL2,Cd24a,CD274,CD4,CD40,CD44,CD55,CD74,CD80,CD82,CD83,CD86,CDKN1A,CEBPA,CEBPB,CEBPD,CFB,CFLAR,CIITA,CISH,CNR2,COL1A1,CP,CRYAB,CSF1,CSF2RB,CTSB,CTSF,CTSS,CTSZ,CX…	866 (14)
tretinoin		chemical - endogenous mammalian	Activated	8.071	10.925	0.163	8.93e-65	383	A2M,AATK,ABCA1,ABCG1,Acp5,ACSL1,ACSS2,ADAM11,ADAMTS5,AHNAK,AHR,AKAP12,ALAS1,ALDH1A1,AMICA1,ANGPTL4,ANPEP,ANXA1,ANXA5,APOD,APOE,ARG1,ARHGAP29,ASNS,ATP2A3,B3GALT1,BCL2A1,BCL3,BCL6,BID,BIRC3,BTG1,BTG2,C12orf29,C1QA,C3,C3AR1,C5AR1,CACNA1C,CAD,CASP1,CBR1,CBS/LOC102724560,CCL2,Ccl2,CCL22,CCL24,CCL4,CCNA2,CCND2,CCND3,CCNG1,CCR1,CCR5,CCR9,CCRL2,CCT5,CD1D,CD300C,CD34,CD36,CD38,CD44,CD53,Cd59a,CD68,CD74,CD…	1174 (19)
TP53		transcription regulator	Activated	5.028	6.81	0.107	1.86e-64	376	A2M,ACAA2,ACAT1,ACE,ACOT11,ACP2,ACSL3,ACTN1,ADAM8,ADAMTSL4,ADORA2B,ADRBK2,AHCY,AK1,AKAP12,ANGPT1,ANTXR1,ANXA1,ANXA3,ANXA4,APOBEC1,APOE,ASNS,ASS1,ATAD2,ATF3,ATXN1,BCL2A1,BCL2L11,BCL3,BID,BIRC3,BRCA2,BTG1,BTG2,BUB1,C1QC,C2,CAMK2B,CARD11,CASP1,CASP4,CASP8,CCDC80,CCL2,Ccl2,CCL3L3,CCL4,CCNA2,CCND2,CCND3,CCNE2,CCNG1,CD247,CD44,CD82,CD97,CDC42EP3,CDC6,CDC7,CDH1,CDK4,CDKN1A,CDT1,CEBPA,CEBPB,CFLAR,CHD3,CH…	1050 (21)
IL2		cytokine	Activated	4.371	7.875	0.292	6.96e-64	203	AHR,AMICA1,BCL6,BIRC3,C3,CARD10,CARD9,CASP1,CCL11,CCL2,CCL3L3,CCL4,CCL5,CCND2,CCND3,CCNE2,CCNG1,CCR2,CCR5,CCR7,CCR9,CD2,CD244,CD247,CD274,CD28,CD38,CD3D,CD3G,CD40,CD44,CD5,CD69,CD80,CD83,CD86,CD8A,CDC6,CDH1,CDK4,CDK6,CDKN1A,CEACAM1,CEBPA,CFLAR,CISH,CMKLR1,CSF1,CSF1R,CSF2RA,CSF2RB,CTLA4,CTSC,CTSW,CX3CR1,CXCL10,CXCL12,Cxcl9,CXCR3,CXCR4,CXCR6,CYP27A1,CYTH4,CYTIP,DAPK1,DENND2D,DKC1,DPP4,DUSP5,EEF1E1,…	910 (20)
IL13		cytokine	Activated	2.389	4.779	0.196	4.31e-62	170	ABCA1,Acp5,ACSL1,ADAMDEC1,ADORA2A,ADORA2B,ALOX5AP,ARG1,ARG2,ATF3,BATF,BCL2A1,BCL3,BID,BZW2,C3,C3AR1,CASP1,CASP8,CCL11,CCL17,CCL2,Ccl2,CCL22,CCL24,CCL3L3,CCL4,CCL5,Ccl6,Ccl7,Ccl8,CCR5,CD209,CD247,CD36,CD37,CD4,CD40,CD44,CD48,CD72,CD80,CD86,CEBPA,CEBPB,CFI,CHN2,CISH,CLEC4A,CLEC4E,CLEC7A,COL1A1,COL1A2,COL3A1,COL6A2,CTNNAL1,CTSB,CTSC,CTSH,CTSK,CTSS,CTSV,CX3CL1,CXCR4,CYBB,CYSLTR1,DHCR24,DNASE2,DUOX1,E…	867 (14)
CSF2		cytokine	Activated	2.798	7.248	0.364	7.32e-57	181	ABCA1,ABCG1,ACE,ADAM8,ADORA2B,ADRBK2,ALOX5AP,ANXA1,ARG1,ATXN1,BCL2A1,BCL2L11,BCL3,BID,BIRC3,BUB1,C3,C4A/C4B,C5AR1,CARD11,CASP1,CCL2,Ccl2,CCL3L3,CCL4,Ccl8,CCNA2,CCND3,CCR1,CCR5,CCR7,CD180,CD209,CD28,CD38,CD40,CD69,CD74,CD80,CD83,CD86,CD8A,CD97,CDKN1A,CEACAM1,CFH,CHTF18,CIITA,CISH,CLCF1,CLEC7A,COL8A1,CSF1,CSF1R,CSF2RA,CSF2RB,CTLA4,CTSC,CXCL10,Cxcl11,Cxcl9,CXCR3,CXCR4,CYBB,DOK2,DSCC1,E2F7,E2F8,EGR1,…	941 (14)
beta-estradiol		chemical - endogenous mammalian		-1.764	1.538	0.186	7.68e-56	404	A2M,ABCA1,ABCC5,ABCG2,ACAA2,ACE,ACSL1,ADAMDEC1,ADAMTS4,ADAMTS5,ADK,ADORA2A,AEBP1,AHR,AIF1,ANGPT1,ANKS1B,ANPEP,ANXA1,ANXA3,APBB1,APOD,APOE,ARG1,ARRB2,ART3,ATAD2,ATF3,ATP1B1,ATP2B2,BATF,BCAS1,BCL2A1,BCL2L11,BCL6,BICD1,BID,BLNK,BRCA2,BTG1,BTG2,BUB1,BYSL,C3,C4A/C4B,C8orf44-SGK3/SGK3,CAD,CAMK4,CASP4,CAST,CAV2,CBFA2T3,CCDC80,CCL2,Ccl2,CCL4,CCL5,CCNA2,CCND2,CCND3,CCNE2,CCNG1,CCR1,CCR2,CCR5,CCT2,CD274,CD…	1164 (18)
IL6		cytokine	Activated	3.319	6.571	0.251	2.71e-55	231	A2M,ABCA1,ABCC3,ABCC5,ABCG2,Acp5,ACVRL1,ADAMTS4,ADAMTS5,ADRBK1,AHNAK,AHR,ALAS1,ANG,ANPEP,ANXA1,APOE,ARG1,ARL4C,ATF3,BATF,BCL2L11,BCL3,BCL6,BGN,BTG2,BUB1,C3,C5AR1,CASP1,CCL11,CCL2,Ccl2,CCL24,CCL3L3,CCL4,CCL5,CCNA2,CCR1,CCR2,CCR5,CCR7,CD209,CD36,CD40,CD44,CD48,CD53,CD68,CD74,CD80,CD82,CD83,CD86,CD97,CDC6,CDKN1A,CEACAM1,CEBPA,CEBPB,CEBPD,CFLAR,CHEK1,CIB2,CIITA,CISH,CLEC4E,CLU,COL3A1,CP,CSF1,CSF2RB,C…	903 (14)
NFkB (complex)		complex	Activated	4.47	9.563	0.421	7.41e-51	203	A2M,ABCG1,ADORA2B,ALDH1B1,AMPH,APOE,ATF3,ATP6AP2,B4GALT1,BATF,BCL11A,BCL2A1,BCL3,BID,BIRC3,C1R,C3,CAMP,CARD10,CASP4,CASP8,CBR3,CCL11,CCL17,CCL2,Ccl2,CCL22,CCL3L3,CCL4,CCL5,Ccl7,CCND2,CCR2,CCR7,Cd24a,CD274,CD36,CD40,CD44,CD7,CD74,CD80,CD82,CD83,CD86,CDH1,CDKN1A,CEBPB,CEBPD,CFB,CFLAR,CIITA,CLCF1,CLEC4E,CLU,COL1A2,CSF1,CST7,CX3CL1,CXCL10,CXCL12,Cxcl9,CXCR3,CXCR4,CYBB,DAXX,DBP,DUSP5,E2F7,EGFR,EGR1,EL…	900 (14)
TCR		complex	Activated	1.573	4.314	0.31	8.48e-51	133	ABLIM1,ADORA2A,APOD,BATF,BCL2L11,BCL3,BTLA,CBLB,CCL17,CCL22,CCL3L3,CCL4,CCL5,CCND3,CCR1,CCR2,CCR5,CCR7,CD200,CD28,CD38,CD4,CD5,CD6,CD69,CD8B,CDH1,CFLAR,CISH,CTLA4,CTSB,CXCL10,CXCR3,CXCR4,CYTIP,DHX58,DKC1,EBNA1BP2,EGR1,EGR2,ELL2,FAS,FASLG,GADD45B,Gar1,GNPDA1,GRIA3,GZMA,HSPD1,ICOS,IFI44,IFIH1,IFIT1,IFIT2,IFIT3,IFNG,IFNGR1,IL12RB1,IL12RB2,IL16,IL18R1,IL2RA,IL4R,IL7R,IRF1,IRF4,IRF7,ITGB7,KLF2,Klra4 (…	734 (14)
NFKBIA	2.754	transcription regulator	Activated	4.034	5.464	0.121	5.61e-50	169	A2M,ADAMTS5,AEBP1,AMPD3,ATP11A,BCL11A,BCL2A1,BCL3,BID,BIRC3,BTG2,C3,CAMP,CARD10,CASP4,CASP8,CCL11,CCL2,Ccl2,CCL3L3,CCL5,Ccl7,Ccl9,CCNA2,CCND2,CCNE2,CCR1,CD40,CD69,CD80,CD82,CD86,CD97,CDC6,CDH1,CDKN1A,CEBPB,CEBPD,CFLAR,CH25H,CLU,COL1A2,COL3A1,COL5A2,CP,CRYAB,CSF1,CTSB,CTSF,CTSZ,CX3CL1,CXCL10,CXCL12,CXCR4,CYBA,CYP1B1,CYP7B1,DCN,EOMES,FAS,FASLG,FCGRT,FHL2,FN1,FSCN1,FZD7,GADD45B,GBP2,GCH1,Gm21596/Hmg…	813 (15)
CD40LG		cytokine	Activated	1.77	5.536	0.382	5.04e-48	156	A4GALT,AHR,AKAP13,AKAP2,ALCAM,ARMC6,ATF3,B2M,BATF3,BCAT2,BCL2A1,BCL6,BIRC3,BTG1,CASP1,CAST,CCL17,CCL2,Ccl2,CCL22,CCL4,CCL5,CCND3,CCNG1,CCR1,CCR2,CCR5,CCR7,CD1D,CD27,CD38,CD40,CD44,CD69,CD80,CD83,CD86,CD8A,CDK6,CDKN1A,CFLAR,CFP,CIITA,CLIP1,CLU,CSF1,CSF2RA,CSTF2,CTSC,CXCL10,CXCR3,CXCR4,CYP1B1,CYTIP,DAPP1,DUSP5,EBI3,EGFR,EGR1,FAS,FASLG,FBL,FCGR2B,FSCN1,FURIN,GCH1,GPR183,HLA-DQA1,HLA-DQB1,ICAM1,ICOSL…	843 (14)
CD3		complex	Inhibited	-1.283	-5.223	-0.315	6.43e-47	209	AHR,ALAS1,ANG,ANXA1,APBA1,ARHGDIB,BATF,BCL2A1,BCL2L11,BCL6,BIRC3,BTG1,C1R,C2,CAMK2A,CASP8,CCL17,CCL22,CCL3L3,CCL4,CCL5,CCND2,CCND3,CCR1,CCR2,CCR5,CCR9,CD2,CD226,CD247,CD27,CD274,CD28,CD3E,CD4,CD44,CD5,CD53,CD69,CD74,CD80,CD83,CD86,CD8A,CD8B,CDK2AP1,CDK4,CDK6,CEACAM1,CFLAR,CH25H,CISH,CLIP1,CORO1A,CRLF2,CSTF2,CTLA4,CTSW,CXCL10,CXCR3,CXCR4,CXCR6,CYBA,DHRS4,DOCK2,DPP4,EBI3,EGR2,ELK3,EOMES,FAS,FASLG,F…	765 (17)
STAT3		transcription regulator	Activated	2.988	5.706	0.282	3.2e-45	164	A2M,AHR,ANGPTL4,ARG1,ARG2,BATF,BCL2L11,BCL3,BCL6,C5AR1,CASP1,CCL11,CCL17,CCL2,CCL3L3,CCL4,CCL5,Ccl8,CCND2,CCR1,CCR5,CD209,CD274,CD40,CD74,CD80,CD83,CD86,CDH1,CDKN1A,CEACAM1,CEBPA,CEBPB,CEBPD,CFB,CFLAR,CHEK1,CIITA,COL1A2,COL3A1,COL5A1,CTLA4,CTSB,CXCL10,Cxcl9,EGR1,EGR2,EOMES,EPAS1,ESR1,FAS,FASLG,FASN,FCER1G,FCGR1A,FN1,FSCN1,GBP2,GJA1,GLIPR1,H2-Q8,HGF,HLA-A,HLA-DMA,HLA-DQA1,HLA-DRB5,HMOX1,HTR2A,ICAM…	895 (16)
ERBB2		kinase		-0.181	1.905	0.22	3.83e-45	206	ABCG2,ACAA2,ADAM8,ADAMTS5,AHNAK,AIM1,ALAS1,ALDOC,ANG,ANGPTL2,ANGPTL4,ARHGEF5,ATP6AP2,BAG2,BCAT2,BCL3,BIRC3,BTG2,BUB1,CBFA2T3,CCDC80,CCL11,CCL4,CCL5,Ccl7,CCNA2,CCND2,CCND3,CCNE2,CD34,CD36,CD82,CDH1,CDH11,CDK6,CDKN1A,CDT1,CHCHD10,CHEK1,CLEC11A,CLEC3B,CLU,COL1A1,COL3A1,COL5A1,COL5A2,COL6A1,COL6A2,COL6A3,COL7A1,CRIP1,CSF1R,CTSB,CXCL10,CXCL12,Cxcl9,DOK1,DPEP1,DPT,EGFR,EGR1,ELK3,ELL2,EPSTI1,ERBB3,ESR1,…	981 (20)
STAT1	2.202	transcription regulator	Activated	4.766	7.81	0.314	2.78e-44	120	A2M,ABCA1,APOC2,APOE,APOL6,ARG1,B2M,BATF2,BCL2L11,BCL6,BTG1,C3,CASP1,CASP4,CASP8,CCL2,Ccl2,CCL3L3,CCL4,CCL5,Ccl8,CCND2,CCND3,CCR7,CCRL2,CD274,CD40,CD86,CDKN1A,CEACAM1,CEBPD,CFB,CH25H,CIITA,CLIC5,CSF3R,CXCL10,Cxcl11,Cxcl9,CXCR3,CYP2E1,CYSLTR2,DPP4,EGR1,FAM26F,FAS,FASLG,FCER1G,FCGR1A,FCGR2B,FGL2,GBP2,GBP5,GBP6,Gzmb,HLA-DRB5,ICAM1,IDO1,IFI16,IFIT1,IFIT1B,IFIT2,IFIT3,IFNG,IGF1,IL12RB2,IL1B,IL1R1,IRF1…	772 (17)
IKBKB		kinase	Activated	4.167	7.48	0.328	5.14e-44	116	ABCA1,Acp5,AEBP1,AMPD3,ATF3,BIRC3,BRCA2,C3,CASP8,CBLB,CCL11,CCL17,CCL2,Ccl2,CCL3L3,CCL4,CCL5,Ccl9,CCNA2,CCNE2,CCR1,CCR7,CD44,CDC6,CDH1,CDKN1A,CEBPB,CEBPD,CH25H,CLU,CP,CSF1,CTSB,CTSF,CTSK,CTSZ,CX3CL1,CXCL10,Cxcl11,CXCL12,Cxcl9,CXCR4,CYBA,CYP1B1,CYP7B1,DCN,EGR1,FAS,FASLG,FASN,GBP2,GCH1,GM2A,GRN,HGF,HLA-A,HMOX1,ICAM1,IFI16,IFIT1B,IFNG,IGFBP6,IL11,IL1A,IL1B,IL1RN,IRF1,IRG1,ITGB3,ITGB5,KLF5,LIFR,LIPE,…	884 (13)
IFNB1		cytokine	Activated	4.438	6.344	0.221	1.3e-42	119	Acp5,ANXA5,APOBEC1,CASP1,CASP8,CCL2,Ccl2,CCL4,CCL5,CCR5,Cd24a,CD274,CD38,CD40,CD80,CD83,CD86,CDKL2,CDKN1A,CH25H,CLEC4E,CLSTN1,COL12A1,CRYAB,CTSK,CX3CL1,CXCL10,CXCR3,CYP2E1,DAXX,DDX3Y,DHX58,EBI3,Eif2s3y,FBLN2,FBN1,GAS1,GBP2,GBP5,GBP6,GBP7,Gbp8,GPC4,GZMH,HLA-A,HMGB2,HMGCR,ICOSLG/LOC102723996,IDI1,IDO1,IFI16,Ifi27l2a/Ifi27l2b,IFIH1,IFIT1,IFIT1B,IFIT2,IFIT3,Ifitm1,IFNG,IFNGR1,IL1B,IL1R1,IL27,IRAK4,IR…	595 (17)
IL10		cytokine		0.718	1.195	0.044	3.59e-42	139	ALOX5AP,ARG1,ARG2,BCL2A1,BCL3,CAMP,CASP8,CCL11,CCL17,CCL2,Ccl2,CCL22,CCL3L3,CCL4,CCL5,Ccl6,CCND2,CCND3,CCR1,CCR2,CCR5,CCR7,CD2,CD209,Cd24a,CD274,CD28,CD40,CD44,CD55,CD68,CD72,CD80,CD83,CD86,CDK6,CDKN1A,CEACAM1,CFLAR,CIITA,CLEC7A,COL1A1,CSF1,CSF1R,CSF2RB,CTSB,CTSE,CTSS,CTSZ,CX3CR1,CXCL10,CXCL12,Cxcl9,CXCR3,CXCR4,DCN,FAS,FASLG,FCER1G,FCGR1A,FCGR2A,FCGR2B,FCGR3A/FCGR3B,FLRT2,GZMA,HLA-G,HMOX1,HTATIP2…	906 (14)
IL15		cytokine	Activated	2.911	5.848	0.316	1.85e-40	138	AHR,ANXA1,APBA1,ARHGDIB,BCL2L11,BTG1,CCL11,CCL17,CCL2,Ccl2,CCL4,CCL5,CCND2,CCR1,CCR2,CCR9,CD2,CD226,CD244,CD274,CD28,CD38,CD40,CD44,CD5,CD53,CD55,CD69,CD74,CD80,CD83,CD86,CD8A,CD8B,CDH1,CDK2AP1,CDK4,CDK6,CEACAM1,CISH,CMKLR1,CORO1A,CPT1A,CSF1,CTSW,CX3CR1,CXCL10,CXCL12,CXCR4,CXCR6,DHRS4,DPP4,DUSP5,EGR2,ELK3,FAS,FASLG,FCGR3A/FCGR3B,FYB,GCNT1,GGT5,Gzmb,Gzmc,GZMK,HAVCR2,HCST,HLX,HMCN1,ICOS,IFIT1,IFNG,…	893 (16)
prostaglandin E2		chemical - endogenous mammalian	Activated	0.888	2.4	0.155	3.19e-40	121	ABCG1,AHR,ANGPT1,ANGPTL4,ATF3,ATP2A3,BIRC3,BTG1,C5AR1,CAMP,CASP1,Casp12,CCL2,CCL22,CCL3L3,CCL4,CCL5,CCR1,CCR5,CCR7,CD40,CD44,CD55,CD69,CD80,CD83,CD86,CDH1,CDKN1A,CEBPB,CEBPD,CHGA,Clec2d (includes others),COL1A1,CSF1,CST7,CTLA4,CXCL10,CXCL12,CXCR3,CXCR4,CYTH1,CYTIP,DCN,DYNLL1,EGFR,EGR1,EGR2,FAS,FASLG,FASN,FMOD,FN1,FSTL3,GCNT1,GJA1,Gzmb,HMOX1,ICAM1,IDO1,IFNG,IGF1,IGFBP4,IGFBP5,IGFBP7,IL12RB1,IL16,I…	770 (14)
STAT6	2.109	transcription regulator		-0.569	0.598	0.133	3.76e-40	104	Acp5,ACSL1,ADAM11,APOE,ARG1,BCL3,BCL6,CCL11,CCL17,Ccl2,CCL22,CCL24,CCL3L3,CCL5,Ccl6,CCND2,CCR5,CCR7,CD2,Cd24a,CD38,CD40,CD69,CDKN1A,CISH,CNR2,COL1A1,COL1A2,CR2,CRIP1,CST7,CTSB,CTSS,CTSW,CXCL10,EGR1,EGR2,EPHX1,FCER1G,FCGR1A,FCGR2A,FCGR3A/FCGR3B,GADD45B,GBP2,GNA15,Gzmb,H2-T22,HCK,HLX,HMGCR,ICOSLG/LOC102723996,IFI16,IFIT3,IFNAR2,IFNG,IGF1,IL10RA,IL13RA2,IL18R1,IL1A,IL1RN,IL33,IL4R,IRF1,IRF4,IRF7,ITG…	924 (17)
IL12 (complex)		complex	Activated	3.674	6.273	0.298	2.06e-39	98	AHR,BCL3,CASP1,CCL17,CCL2,Ccl2,CCL22,CCL4,CCL5,CCR2,CCR5,CCR7,CD226,CD244,CD28,CD44,CD69,CD86,CDH1,CEACAM1,CISH,CSF1,CXCL10,Cxcl9,CXCR3,CYTIP,EBI3,EMR1,EOMES,FAS,FASLG,FURIN,FUT7,GADD45B,GJA1,GZMA,Gzmb,Gzmc,HAVCR2,HLX,ICAM1,ICOS,IDO1,IFIH1,IFIT1B,IFIT2,IFNG,IFNGR1,IFNGR2,Iigp1,IL12RB1,IL12RB2,IL18,IL18BP,IL18R1,IL18RAP,IL1B,IL27,IL2RA,IL7R,IRF1,IRF4,IRF8,ITGAL,ITGB2,KLRB1,KLRC1,KLRD1,LTA,LTB,Ly6a…	685 (17)
TNFSF11	6.815	cytokine	Activated	3.413	7.03	0.369	4.64e-38	109	Acp5,ADORA2B,AIF1,AKAP13,ATP6V0D2,BCL2A1,BST1,C3AR1,CCL2,Ccl2,CCL3L3,CCL4,CCL5,Ccl7,Ccl8,Ccl9,CCND3,CCR1,CD300LF,CD40,CD44,CD83,CDKN1A,CEBPA,CLEC11A,CLEC4E,CSF1R,CSRP1,CTSK,DAB2,DOK2,EGR2,EMR1,ESR1,FAS,FGR,FHL2,GADD45B,GCH1,GLRX,GPR68,GRB10,HCK,HCLS1,HMOX1,HRH2,ICAM1,IFNG,IGF1,IKBKE,IL11,IL11RA,IL13RA1,IL1A,IL1B,IL1RN,IRF4,IRF8,IRG1,ITGA5,ITGAL,ITGAM,ITGB3,ITPKB,LAT,LSR,MAFB,MYC,NFATC1,NFATC2,NFK…	858 (14)
SP1		transcription regulator	Activated	1.697	5.152	0.411	2.82e-37	164	ABCA1,ABCD2,ACSL1,ACVRL1,ADRA1B,AEBP1,AKAP12,Akr1b7,ANK1,APOE,ASNS,ASS1,ATF3,ATP2A3,ATP7A,B4GALT5,C1QBP,CAD,CAMP,CBS/LOC102724560,CCL2,Ccl2,CCL22,CCL5,CCNA2,CCND2,CCND3,CD28,CD40,CD55,CD79B,CDK4,CDK6,CDKN1A,CEACAM1,CEBPA,CEBPB,CEBPD,CHGA,CIITA,COL1A1,COL1A2,COL7A1,COL8A1,CR2,CRABP2,CRYAB,CTSD,CXCL10,CXCL12,CYP1B1,CYP51A1,CYP7B1,DHCR24,DHFR,DMD,EGFR,EGR1,ENG,ESR1,F10,F7,FAS,FASLG,FASN,FES,FGFR1,FN…	952 (22)
MYC	-2.442	transcription regulator	Inhibited	-7.693	-5.291	0.177	3.35e-37	256	ACAT1,ACTN1,ADK,AHCY,AKAP1,AKAP12,ALCAM,ANGPT1,ANXA4,ANXA5,ARG1,ARHGAP22,ARHGAP25,ASNS,ASS1,ATAD3A,ATP13A2,B4GALT7,BCAT1,BCL2A1,BCL6,BMPER,BUB1,C1QBP,CAD,CAPZB,CASP1,CASP8,CAST,Ccl6,CCNA2,CCND2,CCND3,CCNE2,CCT3,CD274,CD44,CD48,CD69,CD86,CDCA7,CDH1,CDK4,CDK6,CDKN1A,CEBPA,CEBPD,CFLAR,CHEK1,CHST15,CLEC3B,CLU,CNP,COL14A1,COL1A1,COL1A2,COL3A1,COL5A1,COL5A2,COL6A3,COL8A1,CPT1A,CRABP2,CRIP1,CRYAB,CSPG4,…	996 (19)
TLR4	2.336	transmembrane receptor	Activated	3.875	7.212	0.393	4e-37	120	ADRBK1,ATF3,BATF,C3,CASP8,CAST,CCL2,Ccl2,CCL3L3,CCL4,CCL5,Ccl7,CCND2,CCR5,CD200,CD200R1,CD274,CD38,CD40,CD80,CD86,CDH1,CDK6,CEBPD,CFB,CFLAR,CISH,CTSK,CXCL10,Cxcl11,Cxcl9,DAB2,DAXX,DOCK11,EBI3,FAS,FASLG,FCGR2B,FGL2,GBP2,GDNF,HHEX,HMOX1,HPSE,HTRA1,ICAM1,IFI16,IFIT1B,IFIT2,IFIT3,IFNG,Iigp1,IL18,IL18BP,IL1A,IL1B,IL27,IL2RA,IL2RB,INHBA,IRAK3,IRAK4,IRF1,IRF2,IRF7,IRF8,ITGAM,LILRB4,LMO4,LTA,LTC4S,MERTK,…	972 (19)
APP		other	Activated	3.2	5.09	0.168	7.82e-37	231	ABCA1,ABCG1,ABCG2,ADAMTS4,ADAP1,AIF1,AK1,ALDOC,AMPH,APOE,ARG1,ARL11,ARNTL,ATP1A3,ATP1B1,ATP2B2,BCL2L11,C1QBP,C1R,C3,C4A/C4B,CAPN1,Casp12,CAST,CCL2,Ccl2,CCL3L3,CCL4,CCL5,Ccl7,CCND2,CCR5,CD40,CD44,CD68,CD69,CD74,CD82,CD86,CDH1,CDK4,CDK6,CFLAR,CH25H,CLU,CP,CRABP2,CRYL1,CSF1,CSF1R,CSF2RB,CTSB,CTSD,CTSV,CXCL10,CXCL12,Cxcl9,CXCR4,CYBB,CYFIP2,DAXX,DCN,EGFR,EGR1,ENG,EOMES,EPAS1,ESR1,EVL,FAM49A,FAP,FASLG,…	874 (17)
CD40	9.396	transmembrane receptor	Activated	1.572	3.153	0.181	1.2e-35	96	A4GALT,ANPEP,BCL2A1,BCL2L11,BCL6,BIRC3,CCL17,CCL2,Ccl2,CCL22,CCL4,CCL5,CCNA2,CCND2,CCND3,CD22,CD27,CD38,CD40,CD44,CD69,CD80,CD83,CD86,CD8A,CDK4,CDK6,CDKN1A,CFLAR,CNR2,CR2,CSF1,CTLA4,CX3CL1,CXCL10,CXCL12,Cxcl9,CYSLTR1,DAPP1,FAS,FASLG,FCGR2B,HLA-DQB1,ICAM1,ICOSLG/LOC102723996,IFNG,IL10RA,IL13RA1,IL18,IL1A,IL1B,IL1RN,IL27,IL2RA,IL2RB,IL4R,IL6R,IRF1,IRF4,ITGAL,ITGAM,ITGB2,KLF4,LGALS3,LTA,Ly6a (includ…	809 (15)
CSF1	3.082	cytokine	Activated	2.381	5.254	0.34	4.35e-35	84	Acp5,APOE,ARG1,BCL2L11,CCL2,Ccl2,CCL5,Ccl7,CCND2,CCR5,CD209,CD68,CD97,CDK4,CDKN1A,CEBPA,COL23A1,CSF1,CSF1R,CTSK,DOK2,DUSP5,EGR1,ETV3,FAS,FASLG,FCER1G,FCGR2A,FCGR3A/FCGR3B,FHL2,FN1,FOLR2,GPR68,GRAP2,IFNG,IFNGR1,IGF1,Iigp1,IKBKE,IL10RA,IL11RA,IL18,IL18BP,IL1A,IL1B,IL1RL1,IL6ST,IRF4,IRF5,IRF7,ITGA5,ITGAM,ITGB3,ITGB5,MAFB,MERTK,MMP12,MMP16,MPO,MRC1,MSR1,MYC,NFATC1,NFKB2,PLAU,PPARG,PTPRC,PTPRJ,RUNX1,S…	884 (15)
Immunoglobulin		complex		0.906	0.741	-0.017	6.07e-35	99	ACSL1,ANPEP,BCL2A1,BCL3,BCL6,BLVRB,C3AR1,CBS/LOC102724560,CCL2,Ccl2,CCL4,CCL5,CCND2,CCND3,CCR2,CD274,CD28,CD69,CD80,CD83,CD86,CDH1,CDK4,CDK6,CHN2,CIITA,CISH,CSF1,CSF1R,CSF2RB,CTSZ,CXCL10,CYP1B1,CYP2E1,EGR1,EGR2,ENTPD1,FAS,FCER1G,FCGR1A,FCGR2A,FCGR3A/FCGR3B,GAS7,Gzmb,Gzmc,HCK,HK3,HMOX1,ICAM1,ICOS,ICOSLG/LOC102723996,IDO1,IFI30,IFNG,IL10RA,IL10RB,IL18R1,IL1A,IL1B,IL2RA,IL4R,INHBA,IRF1,ITGAX,KCTD12,…	929 (16)
MYD88	2.718	other	Activated	3.912	7.801	0.403	6.33e-35	102	ACSL1,ALDH1A1,ARG1,BATF,BCL3,C3,CASP4,CCL2,Ccl2,CCL3L3,CCL4,CCL5,CCRL2,CD200,CD200R1,CD274,CD38,CD40,CD44,CD80,CD83,CD86,CEBPD,CFLAR,CH25H,CISH,CLEC10A,CTSK,CXCL10,CXCL12,Cxcl9,DAXX,Ear2 (includes others),EBI3,EGR1,FPR2,Gzmb,HLA-A,HMOX1,HSP90AB1,ICAM1,IFIT1B,IFIT2,IFNG,IGF1,IGFBP5,IKBKE,IL18,IL1A,IL1B,IL27,INHBA,INPP5D,IRF1,IRF7,IRG1,ITGAX,ITGB7,ITPR2,JAG1,LPAR1,MCM2,MEFV,MKI67,MMP14,MMP2,MMP8,MR…	857 (14)
CSF3		cytokine	Activated	1.739	2.829	0.129	4.83e-34	82	ARG1,BATF,BIRC3,C3AR1,Ccl2,CCL3L3,CCL5,CCND2,CCND3,CCR7,CD177,CD300LD,CD300LF,CD34,CD44,CDK4,CDK6,CEBPA,CEBPB,CISH,CSF3R,CST3,CTLA4,CTSD,CX3CR1,CXCL12,CXCR4,CYBB,EGR1,EGR2,EMR1,ENTPD1,FCGR1A,GADD45B,GDNF,GJA1,GPR183,GZMH,HGF,HLA-DQA1,HMOX1,HSPD1,ICAM1,IFNG,IGF1,IL1RN,ITGAM,ITGB2,JAK3,KLRC1,LBP,LTA,LTB,LTF,Ly6a (includes others),LY96,LYZ,MMP2,MMP8,MPO,MYC,NFATC1,PIM1,PLCB2,PRKCA,PRKCB,RAB27A,RGS1,…	834 (14)
CHUK		kinase	Activated	3.744	7.121	0.386	1.23e-31	89	Acp5,AEBP1,AMPD3,ATF3,C3,CASP4,CCL11,CCL2,Ccl2,CCL3L3,CCL4,CCL5,Ccl9,CCR1,CDKN1A,CEBPB,CEBPD,CH25H,CLU,CP,CSF1,CTSB,CTSF,CTSZ,CX3CL1,CXCL10,Cxcl11,CXCL12,CXCR3,CYBA,CYP7B1,DCN,FAS,GADD45B,GBP2,GCH1,GM2A,GRN,HLA-A,HMOX1,ICAM1,IFI16,IFIT1B,IFIT2,IFNG,IGFBP6,IL11,IL1A,IL1RN,IRG1,ITGB3,ITM2B,KLF5,LIFR,MFAP5,MMP13,MMP2,MMP3,MYC,NAGLU,NFKB2,NFKBIA,NID1,NOV,OGN,PLAU,PLD3,RBP1,RELB,RGS16,Saa3,SEMA3C,SERP…	873 (12)
STAT5A	2.379	transcription regulator	Activated	1.941	2.625	0.106	1.47e-30	82	A2M,BCL2A1,BCL6,BIRC3,CASP4,CASP8,CCL3L3,CCND2,CCND3,CCR5,CDC7,CDH1,CDK4,CDK6,CDKN1A,CEBPA,CEBPB,CFLAR,CHEK1,CISH,CXCR3,DUSP5,EOMES,EPAS1,ESR1,FAS,FASLG,FASN,FCER1G,GJB1,GZMA,Gzmb,Gzmc,GZMK,ICAM1,ID1,ID2,Ifitm1,IFNG,IGF1,IL12RB2,IL2RA,IL2RB,IL6R,IL6ST,IL7R,IRF1,Klra4 (includes others),KLRB1,KLRC1,Klrc2/Klrc3,Klre1,Klrk1,LTA,LTB,MAF,MCL1,MYC,PIM1,PPARG,PRDM1,PRF1,RAB19,RUNX2,SETBP1,SLC2A1,SOCS1,SO…	859 (15)
FAS	7.065	transmembrane receptor		-1.13	-1.787	-0.094	2.06e-30	125	AIM1,AKAP2,ARRB2,BCL11A,BCL2A1,BGN,BID,BIRC3,BTK,CAMK2B,CASP8,CAST,CCL2,Ccl2,CCL3L3,CCL4,CCL5,CCR1,CCRL2,CD1D,CD200,CD22,CD300C,CD44,CD48,CD80,CD83,CD86,CDC42EP2,CDKN1A,CEBPD,CFLAR,COL1A1,COL1A2,COL3A1,COL5A1,COL6A1,COL6A3,COL8A1,CSF1,EGR1,EGR2,FAS,FASLG,FBN1,FCGR2B,FES,FGL2,FSCN1,GBP2,GLIPR1,GNAI2,GRIA3,HLA-DQB1,ICAM1,IFIT1,IFNG,IL10RA,IL13RA1,IL16,IL18,IL18R1,IL1A,IL1B,INPP5D,IRF1,ITGA7,LAT,LDL…	666 (16)
LDL		complex	Activated	2.622	4.56	0.239	2.2e-30	96	ABCA1,ABCG1,AKAP1,APOE,ARG2,ATF3,BCL2A1,C3,CAMK2B,CAPN1,CASP1,CASP8,CBS/LOC102724560,CCL2,Ccl2,CCL4,CCL5,CCR2,CCR7,CD36,CD40,CD68,CD80,CDKN1A,CFLAR,CTSK,CX3CR1,CXCL10,CYBB,ECE1,EGR1,EMB,FCGR1A,FCGR2B,FDPS,GAS6,GPR183,HMGCR,HMOX1,ICAM1,IDO1,IFIT2,IFNG,IGF1,IGFBP4,IL10RA,IL1A,IL1B,IL1RN,INSIG1,IRF2,IRF7,ITGB3,ITPR2,LASP1,LDLR,LRP1,LTA,MCL1,MKI67,MMP12,MMP14,MMP16,MMP2,MMP3,MMP8,MSR1,NCF1,NFKB1,NME1…	884 (14)
mir-21		microrna	Inhibited	-3.257	-5.305	-0.238	2.26e-30	77	AIF1,AOAH,ARNTL,C1R,Casp12,CASP4,CCL17,CCL2,CCL3L3,CD180,CD226,CD274,CDH1,CDK6,CDKN1A,CLEC5A,COL3A1,CSF3R,CXCL10,Cxcl9,DBP,DHX58,EGR2,EIF4E3,FASLG,FCGR1A,FCGR2A,FGL2,GBP2,GBP5,GBP6,GBP7,Gbp8,Gzmb,ICAM1,ICOSLG/LOC102723996,IDO1,IFI16,IFNG,Iigp1,IL12RB2,IL18,IL1B,IRF1,ITK,JAG1,Klrk1,LTB,MMP2,MYD88,Nlrp1a,NLRP3,OAS2,OAS3,Orm1 (includes others),PILRB,RAB7B,RHOB,SIGLEC1,SIRPB1,SKI,Slfn2,SOD3,SOX2,Sp10…	848 (16)
IL7		cytokine	Activated	2.542	4.688	0.276	2.55e-30	70	AHR,BCL2L11,BLNK,BTLA,CBLB,CCL2,Ccl2,CCL4,CCND2,CCND3,CCR9,CD2,CD247,CD274,CD3D,CD3G,CD69,CD86,CD8A,CD8B,CDK6,CDKN1A,CEACAM1,CISH,COL1A1,CSF1,CTSK,CXCR4,DPP4,DUSP5,EBF1,FAS,FN1,HAVCR2,HCST,ICOS,IFNG,IL18R1,IL2RA,IL7R,ITGB7,JAK3,KLF2,LAMP1,LEF1,LIF,LTA,LTB,Ly6a (includes others),LYN,MAF,MAPKAPK3,MCL1,MMP13,MYC,PDCD1,PIM1,RGS16,RORC,RUNX2,SELL,SLC2A1,SOCS1,SYK,TNF,TNFRSF9,TNFSF10,TNFSF11,TNFSF8,UPP1	796 (19)
INSIG1	-3.537	other		1.501	-1.993	-0.46	3.17e-30	60	ABCA1,ABCG1,ACSS2,ALOX5AP,Apoc1,APOE,CCL17,CCL22,CCL5,Ccl8,CCR5,CCR7,CD68,CLEC4D,CLEC4E,CLEC7A,CXCL10,CXCR4,CYP4F2,CYP51A1,DHCR24,DHCR7,ELOVL6,FABP5,FADS1,FADS2,FASN,FDFT1,FDPS,HLA-DQA1,HMGCR,HMGCS2,IDI1,IFNG,IRF8,LDLR,LIPA,LPL,LSS,MRC1,MVK,OLR1,PCYT2,PLA2G7,PLIN2,PPARG,PRF1,PTGES,RAB27A,S100A8,S100A9,SELPLG,SQLE,SREBF2,STARD4,STAT4,STAT5A,TGFB1,TM7SF2,UCP2	782 (15)
CD44	2.099	enzyme	Activated	3.651	5.84	0.296	3.84e-30	77	ADAM8,ANXA11,BGN,BIRC3,Ccl2,CCL4,CCL5,Ccl7,CCND2,CCR2,CCR5,CCR7,CD36,CD44,CD69,CD8A,CD8B,CDH1,CDKN1A,CLEC5A,CLEC7A,CLU,COL1A1,COL3A1,COL5A2,CTSK,CX3CL1,CX3CR1,CXADR,Cxcl9,CXCR3,ECM1,EMR1,EPN2,FAS,FASLG,FASN,FKBP4,FN1,HSP90AB1,IFNG,IL1A,IL1B,IL1R2,IL1RN,IL2RA,IRAK3,ITGA5,ITGAX,ITGBL1,LGALS3,LIMS2,LTBP2,Ly6a (includes others),MCL1,MMP12,MMP13,MMP14,MMP2,MMP3,MMP8,MYO1B,NFKB2,PLAU,PPAP2B,SDC4,SELL,S…	978 (17)
IFNAR1		transmembrane receptor	Activated	2.71	4.196	0.256	4.92e-30	62	ARG1,ATF3,B2M,CCL17,CCL24,CCL3L3,CCL4,CCL5,Ccl9,CD40,CH25H,CIITA,CLEC4D,CLEC4E,CLIC5,CSF1,CXCL10,Cxcl11,Cxcl9,HLA-A,HMGCR,IDI1,IFI16,IFI44,IFIH1,IFIT1B,IFIT2,IFIT3,IFNG,IFNGR1,IL18,IL1A,IL1B,IRF7,IRG1,LIF,Ly6a (includes others),Ms4a4b (includes others),Mx1/Mx2,MYC,NOS2,OAS1,OAS2,OAS3,OASL,Oasl2,RSAD2,RTP4,SDC1,SLFN12L,SOCS1,Sp100,SQLE,SREBF2,STAT1,TLR2,TLR3,TNF,TNFAIP2,TNFAIP3,TNFSF13B,USP18	744 (17)
ETS1		transcription regulator	Activated	2.09	4.65	0.336	2.74e-29	87	ANPEP,APOC2,ARHGDIB,ARL4C,ARPC2,ATP2A3,B4GALT5,BCL11A,CASP1,CCL2,Ccl2,CCNG1,CD27,CD44,CD79B,CDKN1A,COL1A2,CSF1R,DIAPH1,EGR1,FASLG,FCGR2A,FLI1,FN1,GZMA,Gzmb,GZMK,HCST,HGF,HMOX1,HPSE,HSPB8,ICAM1,ID2,IFNG,IGF2BP3,IKZF2,IL2RA,IL2RB,INSIG1,ITGB2,ITGB3,ITK,JAK1,Klra4 (includes others),Klre1,Klrk1,KRT8,LAIR1,LCK,LTB,MCL1,MGAT5,MMP13,MMP2,MMP3,MSR1,MYC,NCF1,NCR1,PARP1,PEG10,PF4,PHLDA2,PLAU,PML,PRDM1,PRF1…	940 (20)
JUN		transcription regulator	Activated	2.632	4.627	0.229	2.75e-29	129	A2M,ACAT2,AKAP12,ALAS1,ANGPTL2,ANXA1,APOE,ASNS,ATF3,BCL2A1,BCL2L11,BCL3,BIRC3,BTG1,C3AR1,CA3,CAMP,CCL2,Ccl2,CCNA2,CCND2,CCND3,CD244,CD247,CD274,CD44,CD68,CDH1,CDKN1A,CFLAR,CHGA,CLU,COL1A1,COL1A2,COL24A1,CSF1,CSF1R,CXCL10,CXCL16,CYGB,CYP1B1,DIO2,EEF2,EGFR,EHD4,FABP7,FAS,FASLG,FN1,FOLR2,FOXA1,FTH1,GAS6,GDNF,GJA1,HES1,HLA-G,HMOX1,ICAM1,ID2,IFI16,IFNG,IGF2R,IGFBP4,IGFBP7,IL1A,IL1B,IL1RL1,IL2RA,IL7R,I…	1082 (21)
APOE	7.151	transporter	Inhibited	-1.716	-3.411	-0.267	3.84e-29	95	ABCA1,ACAT1,ADAMTS5,ANXA11,APOD,APOE,BGN,C5AR1,Ccl2,CCL3L3,CCL4,CCL5,CCND2,CCR5,CD36,CD40,CD44,CD68,CD80,CD86,CLU,COL1A1,CPT1A,CSF1,CTSB,CTSD,CTSK,CTSS,CTSV,CYBB,ECM1,EGR1,EMR1,EPN2,FCGR2B,FKBP4,GPX3,GRIA3,HMGCR,HMOX1,HSD11B1,HSP90AB1,HSPD1,ICAM1,IFNG,IGFBP6,IL10RA,IL10RB,IL1B,IL1RN,ITGA5,ITGAM,ITM2B,JAK1,LDLR,LIMS2,LIPA,LPL,LRP1,LRP8,LTBP2,M6PR,MMP2,MMP3,MSR1,MYLIP,MYO1B,NCF1,NCF2,NOS2,NOX4,NR1H…	885 (18)
NFKB1	2.137	transcription regulator	Activated	1.196	3.563	0.336	8.52e-29	90	A2M,APOE,ATP6AP2,B2M,BCL2A1,BCL3,BIRC3,BRCA2,BTG2,CCL11,CCL2,Ccl2,CCL22,CCL3L3,CCL4,CCL5,CCND2,CD3G,CD40,CD80,CD82,CD86,CDKN1A,CFB,CIITA,COL1A1,COL1A2,CR2,CSF1,CSF2RA,CTSB,CX3CL1,CXCL10,Cxcl9,CYBB,EBI3,EGFR,EGR1,FAS,FASLG,FCGRT,FSCN1,GJA1,GNAO1,HLA-DMB,HMOX1,ICAM1,ICOSLG/LOC102723996,IFIT1B,IFNG,IFNGR2,IKBKE,IL18,IL1B,IL1RN,IL2RA,IRF1,IRF4,JAG1,LTA,LTB,LTC4S,MAP3K8,MMP13,MMP3,MSR1,Mx1/Mx2,MYC,NFK…	989 (15)
PTGER4	4.898	g-protein coupled receptor	Inhibited	-2.744	-3.702	-0.119	1.2e-28	69	ADAMTS4,CCL2,Ccl2,CCL3L3,CCL4,Ccl7,CCR7,CD40,CD44,CD69,CDK6,CH25H,CP,CXCL10,Cxcl9,CXCR4,CYBB,DAXX,EGR1,FAM49A,GBP2,GBP6,GDNF,H2-M2,HAVCR2,HGF,HIVEP3,IFI16,IFIH1,IFIT1B,IFIT2,IL13RA2,IL18,IL1B,IL27,IRF1,IRF7,MAFB,MMP13,MMP2,Mx1/Mx2,NCF1,NCF2,NOS2,OLR1,PARP14,PDGFB,PDK2,RASSF2,RNASEL,RNF144B,RSAD2,RTP4,RUNX2,Serpinb6b,SLAMF8,SLFN13,SLFN5,ST6GAL1,ST8SIA4,TAGAP,TLR8,TNF,TNFSF10,TOR3A,TP53INP1,USP18,Z…	869 (16)
IL18	2.654	cytokine	Activated	3.232	6.053	0.372	7.44e-28	67	ADAMTS5,CAMP,CCL11,CCL2,Ccl2,CCL3L3,CCL4,CCL5,CCR5,CCR7,CD226,CD244,CD40,CD44,CD69,CD83,CD86,CDH1,CFLAR,CSF1,CXCL10,CXCL12,CXCL16,CYSLTR2,FAS,FASLG,FCGR3A/FCGR3B,GADD45B,GJA1,Gzmb,HAVCR2,HLX,ICAM1,IDO1,IFNG,IL12RB1,IL12RB2,IL18,IL18BP,IL18R1,IL1A,IL1B,IL2RA,INPP5D,IRF1,ITGAM,MMP13,MMP15,MMP3,MPO,NCR1,NOS2,PDCD1,PRF1,SAMHD1,SELL,SMAD3,SPP1,TF,TGFBR2,TLR4,TNF,TNFRSF11B,TNFSF11,TXK,VCAM1,VEGFA	784 (15)
TLR3	2.317	transmembrane receptor	Activated	4.168	7.754	0.44	1.46e-27	93	ABCA1,ADAMTS4,ARG2,ARRDC4,ATF3,BCAR3,C3,CAST,CCL17,CCL2,Ccl2,CCL3L3,CCL4,CCL5,Ccl7,CD274,CD38,CD40,CD69,CD80,CD86,CFB,CLU,CTSK,CXCL10,Cxcl11,Cxcl9,DHX58,FAS,FURIN,GADD45B,GBP2,GCH1,GDNF,Gzmb,HMOX1,ICAM1,ID1,IFI16,IFI44,IFIH1,IFIT1,IFIT2,IFIT3,IFNG,Iigp1,IL1A,IL1B,IL1R2,IL1RN,IL27,IL33,IRF7,IRG1,Klrk1,LILRB4,LIPA,LMNB1,MAP3K8,Mx1/Mx2,MYD88,NFE2L3,NFKB1,NOS2,OAS1,OASL,Oasl2,PFKFB3,PIK3CD,PIK3R3,PRO…	719 (15)
TGM2	4.635	enzyme	Activated	5.706	7.556	0.201	4.83e-27	89	ACSS2,AMICA1,BCL2A1,BCL6,BIRC3,BTG2,C12orf29,C3,C5AR1,CAD,CCL2,CCL22,CCL24,CCRL2,CD300C,CD36,CD74,CD86,CDCA7,CDK6,CEACAM1,CFLAR,CFP,CX3CR1,CXCL10,DDX60,FCER1G,FN1,GIMAP6,GJA1,GM2A,HK3,IFIT1,IFIT2,IFIT3,IFNG,IL10RA,IL1B,ITGAM,ITGAX,ITGB3,LRRC25,LSP1,LY6E,MAFB,MDN1,MERTK,MIR17HG,MMP2,MMP8,MPP6,MYC,NCF2,NLRC4,NPC2,OAS1,OAS2,OAS3,OASL,PARP14,PARP9,PDGFRB,PIM1,PLEKHO2,PPP1R16B,PTGES,RPF2,RTKN2,RUNX2,S…	783 (15)
Cg		complex	Activated	0.541	3.559	0.313	8.85e-27	115	ACSL1,Akr1b7,ARHGAP22,B2M,BCAT1,BTG1,BTG2,CAMK4,CBFA2T3,CCL2,Ccl2,Ccl7,CCND2,CCNE2,CDC6,CDH1,CDKN1A,CEBPA,CEBPB,CEBPD,CLDN11,CLU,COL11A1,CTSV,CXCL10,CXCR4,DDX25,DHCR7,DMD,DPT,EFEMP1,EGR1,ELAVL2,ELK3,EMB,EPAS1,FABP5,FAM198B,FAS,FASLG,FGL2,GAS1,GBP6,GDF10,GJA1,GM2A,GPC1,HLA-A,HLA-DQA1,HMGCR,HPSE,HSD11B1,HSD17B7,ICAM1,IFIT3,IFNG,IGF1,IGFBP4,IL11,IL13RA2,IL1B,IL1R2,IL33,IL4R,INHBA,INHBB,ITGA1,ITGB3,I…	932 (16)
SPI1		transcription regulator	Activated	4.722	6.153	0.21	9.33e-27	77	Acp5,ARID3A,BLNK,C1QC,CCL17,CCL22,CCNA2,CCND2,CCR7,CD180,CD1D,CD209,CD68,CD72,CD79B,CDKN1A,CEBPA,CIITA,CSF1,CSF1R,CSF2RA,CSF2RB,CSF3R,CTSK,CTSS,Cxcl9,CYBB,DAB2,EMR1,FCER1G,FCGR2B,FCGRT,FES,FLI1,FTH1,FUT7,GPX1,HES1,HK3,ID2,IFIT1B,IL18,IL1B,IL1R2,IL1RN,IL2RA,IL7R,IRAK3,IRF4,ITGA5,ITGAM,ITGB2,Klra4 (includes others),LILRB3,LTF,LYZ,MCL1,MEF2C,MMP2,MRC1,MYC,NCF1,NCF2,NCF4,Nolc1,NOS2,PIK3CG,PTPN6,PTPRC…	1000 (19)
RELA		transcription regulator	Activated	2.615	5.434	0.324	9.37e-27	116	A2M,ABCG2,ADAMTS5,ALCAM,APOE,ARHGDIB,ATP6AP2,B2M,BCL2A1,BCL2L11,BCL3,BIRC3,BRCA2,BTG2,CAMP,CASP8,CBS/LOC102724560,CCL11,CCL2,Ccl2,CCL22,CCL5,CCR7,CD40,CD44,CD69,CD80,CDKN1A,CEBPB,CFB,CIITA,COL1A1,COL1A2,CR2,CTSB,CXCL10,CXCR4,CYBB,DIO2,EGR1,FAS,FASLG,FCGRT,FMN2,GCH1,HES1,HMOX1,ICAM1,IFIT1B,IFNG,IFNGR2,IGF1,IKBKE,IL1A,IL1B,IL1RN,IL2RA,IL7R,INPP5D,IRF1,IRF4,IRF7,LTA,LTB,LTC4S,LUM,LYN,MGMT,MST1R,Mx1/…	980 (15)
progesterone		chemical - endogenous mammalian	Activated	1.113	2.31	0.116	2.74e-26	147	ACAT1,ACE,ACSL1,ADAMDEC1,AEBP1,ALDH1A1,AMPD3,APOD,APOE,ARNTL,ART3,ATF3,ATP1B1,B3GALNT1,BCAT1,BMP2K,C3,C5AR1,CA3,CAPRIN2,CCL2,CCNA2,CCND3,CCNG1,CCR2,CCR5,CD1D,CD40,CD82,CD86,CDH1,CDH11,CDKN1A,CDT1,CEBPB,CFB,CNDP2,CP,CRYAB,CSF1,CSF3R,CST3,CTSF,CTSV,CXCL10,CXCL12,CXCR4,CYP1B1,CYP2E1,DBP,DPP4,EDNRA,EGFR,ENC1,ENG,EPAS1,ESR1,FASLG,FKBP3,FMO5,FN1,FTH1,GAS6,GCH1,GHR,GJA1,H19,HGF,HLA-DQB1,HLA-G,HMGCR,HOPX…	813 (18)
TICAM1		other	Activated	2.857	6.284	0.441	4.97e-26	66	ACSL1,BCL3,CASP4,CCL2,Ccl2,CCL3L3,CCL4,CCL5,CCRL2,CD38,CD40,CD80,CD86,CEBPD,CFB,CFLAR,CH25H,CXCL10,Cxcl11,EGR1,FAS,FPR2,ICAM1,ICOSLG/LOC102723996,IFI16,IFIT1,IFIT1B,IFIT2,IFIT3,IFNG,IKBKE,IL18,IL18BP,IL1A,IL1B,IRF1,IRF7,IRG1,ITPR2,JAG1,LPAR1,MCM2,MEFV,MKI67,Ms4a4b (includes others),Mx1/Mx2,NFKB1,NFKB2,NFKBIA,OASL,PILRA,PSTPIP2,RELB,RHOB,RSAD2,SAMHD1,SLC7A2,SOCS1,TFEC,TLR2,TLR3,TNF,TNFAIP3,TNFSF10…	610 (17)
TREM1		transmembrane receptor	Activated	1.282	3.371	0.237	6.88e-26	81	ACSL3,ADORA2B,ARRDC4,ASNS,ATF3,ATP1B1,CCL17,Ccl2,CCL5,CCR7,CCRL2,CD274,CD83,CD86,CEBPB,CFB,CSF1,CXCL10,CXCR4,E2F7,EBI3,EGR1,EGR2,ELOVL7,FNDC3A,GADD45B,GEM,GLA,GREM1,HES1,HSD3B7,HTRA4,IDO1,IFIT2,IFNG,IL1A,IL1B,IL1R1,IL1RL1,IL6R,INHBA,IRF1,ITGAX,KANK1,LIF,LPL,LY9,MAP3K8,MCOLN2,MMP19,MYD88,NFKB2,NFKBIA,NOD2,OASL,OSGIN1,PGLYRP1,PHLDA2,PLAC8,PPAP2B,PPARG,RGS1,RGS16,RHOBTB3,RIN2,S1PR3,SFMBT2,SLAMF7,SLC…	783 (14)
IL27	12.372	cytokine	Activated	3.36	4.906	0.216	1.24e-25	62	AHR,B2M,CCL2,CCL4,CCL5,CCND2,CCND3,CD74,CD80,CD86,CDK4,CEBPD,CFLAR,CIITA,CTLA4,CX3CL1,CXCL10,EGR1,EGR2,EMR1,FASLG,GBP2,Gzmb,HLA-A,HLA-DMA,HLA-DMB,HLA-DOA,HLA-DOB,HLA-DQA1,HLA-DQB1,HLA-E,ICAM1,ICOS,IFNG,IL12RB2,IL18,IL18BP,IL1A,IL1B,IL1RN,IL2RA,IRF1,ITGAM,LAG3,MAF,MRC1,MYC,NFATC1,NOS2,PIM1,PRDM1,RORC,SOCS1,STAT1,STAT2,TNF,TNFRSF4,TNFSF10,TNFSF11,TNFSF13B,TNFSF14,UBD	745 (15)
IL1A	6.999	cytokine	Activated	4.26	6.946	0.307	2.79e-25	83	ADAMTS4,ADAMTS5,ADORA2A,ADORA2B,ALDH1A1,APOD,BCL3,BIRC3,CCL11,CCL2,CCL4,CCL5,CCR2,CD274,CD40,CD44,CD80,CD83,CD86,CDKN1A,Clec2d (includes others),CSF1,CXCL10,CXCL12,CYP2E1,DPP4,FAS,FASLG,FGF7,FGFR1,FTH1,GCH1,HMOX1,HSD11B1,ICAM1,IFNGR1,IFNGR2,IGF1,IGFBP5,IL11,IL18,IL1A,IL1B,IL1R2,IL1RN,IL2RA,INHBA,ITGA5,ITGB3,LIF,LOX,MMP12,MMP13,MMP14,MMP2,MMP3,MYC,NFKB1,NFKBIA,NOS2,NR2F2,P2RY6,PDCD1LG2,PDGFB,PLA2G…	872 (15)
HRAS		enzyme		-0.121	1.389	0.183	4.21e-25	153	A2M,AKAP2,ANTXR1,ANXA3,ASNS,ATP1A3,ATXN1,B2M,BCL2L11,BTG2,C1QC,CCDC80,Ccl2,CCL5,CCNA2,CCND2,CCND3,CCNG1,CD44,CD69,CD96,CD97,CDH1,CDK4,CDKN1A,CEBPB,CEBPD,CFB,CHGA,CISH,CLCF1,CLU,COL1A1,COL1A2,COL3A1,COL5A2,COL6A2,CPT1A,CSF1,CSRP1,CTSB,CTSC,CTSS,CTSV,CTSZ,CXCL10,CXCL12,DOK1,DOK2,DPP4,EFEMP1,EGFR,EGR1,ELK3,EPHX1,FAS,FBLN2,FDFT1,FLRT2,FN1,FRMD6,FSTL1,FSTL3,FURIN,FUT7,GAS6,GDF10,GIMAP1,GJA1,GPX3,GRN,G…	987 (20)
IL3		cytokine	Activated	2.149	4.699	0.338	4.47e-25	109	ALOX5AP,ARHGAP29,ARHGDIB,BCL2L11,BIRC3,BTG2,C1QA,CAPZB,CCL11,CCL2,Ccl6,CCND2,CCND3,CCNG1,CCT5,CD247,CD3D,CD3G,CD40,CD48,CD53,CD69,CD80,CD83,CD86,CD97,CDKN1A,CISH,CLEC11A,CPT1A,CSF1,CSF1R,CTLA4,CXCR4,DOK2,EGR1,EGR2,EMR1,FAS,FASN,FCGR2A,FCGR2B,FGFR1,FKBP3,GADD45B,GNAO1,GPX1,GZMA,Gzmb,HGF,HLA-A,HOXB4,ICAM1,IL1B,IL1RL1,IL2RA,IL33,IL3RA,IMPDH2,ITGAM,ITGAX,ITGB3,ITGB7,LIF,LILRB4,LTA,LY9,LYN,MAN2B1,MCL1…	645 (18)
IKBKG		kinase	Activated	3.078	5.801	0.36	5.38e-25	61	AEBP1,AMPD3,C3,Ccl2,CCL5,Ccl8,Ccl9,CCR1,CEBPB,CEBPD,CFLAR,CH25H,CLU,CP,CSF1,CTSB,CTSF,CTSZ,CX3CL1,CXCL12,CYP7B1,DCN,GBP2,GCH1,GM2A,GRN,HLA-A,ICAM1,IFI16,IFIT1B,IGFBP6,IKBKE,IL11,IL1A,IL1B,IL1RN,IRF7,IRG1,KLF5,LIFR,NAGLU,NFKB2,NID1,Nppb,OGN,PLD3,PPARG,RELB,RGS16,Saa3,SEMA3C,SERPINE2,SFRP1,Slfn2,SOD3,TNF,TNFAIP2,TNFAIP3,TNFRSF1B,TNFSF10,VEGFA	862 (12)
IL5		cytokine	Activated	1.374	5.56	0.444	6.67e-25	94	A2M,ACAA2,ALDOC,ASNS,ASS1,ATP1B1,ATXN1,BCL3,BCL6,CASP4,CCL2,CCL22,CCND2,CCND3,CCR1,CCR5,CD40,CD55,CD69,CDKN1A,CEACAM1,CIITA,CISH,CRIP1,CSF2RB,CTSC,CXCR4,CYSLTR1,DUSP5,EGR1,EGR2,ELL2,EPS8,FAS,FCGR2B,FGL2,GALK1,GBP2,GBP7,GCAT,GLIPR2,GSTT2/GSTT2B,HLX,HMGCR,HSPH1,ICAM1,IDI1,IFI30,IFNG,IL18BP,IL1R2,IL1RL1,IL2RA,IL3RA,IRF7,ITGAM,ITGB7,LCP2,LFNG,LMNB1,LTA,LTB,LUM,MYC,NDRG1,NFE2,NOS2,PIM1,PKIB,PMP22,PRDM…	884 (16)
PDGF BB		complex	Activated	2.617	5.324	0.282	1.56e-24	106	ACAT2,AKAP12,ANXA11,ARG2,ASAH2,ATF3,BCL3,C3,CASP4,CAV2,CCL2,Ccl2,Ccl7,CCND3,CD44,CDK4,CDKN1A,CEBPB,CEBPD,COL3A1,CP,CRYAB,CSF1,CSF1R,DAB2,DCN,DUSP5,EGFR,EGR1,EGR2,FASN,FGF7,FGFR1,FHL2,FMO1,FN1,FXYD5,GBP2,GDA,GDNF,GEM,GHR,GJA1,GLUL,GPR183,GREM1,H19,HES1,HLA-E,HMGCR,HMOX1,HSD3B7,IGF1,IGFBP4,IL1B,IL1RL1,INHBA,ITGA5,KLF6,LAMB2,LBP,LDLR,LGALS3,LIF,MCL1,MGST1,MINOS1-NBL1/NBL1,MMP12,MMP14,MMP2,MMP3,MYC,N…	920 (17)
AGT		growth factor	Activated	2.712	5.22	0.235	1.73e-24	127	ACAT2,ACE,ADAMTS5,ADORA2B,ANGPT1,ANXA3,ASAH2,ATF3,ATP1B1,BGN,CACNA1C,CASP8,CCL2,Ccl2,CCL3L3,CCL4,CCL5,CCND2,CCND3,CCNE2,CCR7,CD36,CD44,CD86,CDK4,CDKN1A,CLGN,COL11A2,COL1A1,COL1A2,COL3A1,COL6A1,CP,CRABP2,CTSS,CXCL10,CYBA,CYBB,CYP2E1,DAB2,EDNRA,EFEMP1,EGFR,EGR1,EMR1,ENG,FASLG,FASN,FCGR1A,FDFT1,FGF7,FN1,GAS2,GJA1,GSTM5,HES1,HGF,HMGB2,HMGCR,HMOX1,ICAM1,IDI1,IGF1,IGFBP4,IGFBP5,IL18,IL18R1,IL1B,IL6ST,I…	1154 (21)
BCL6	2.596	transcription regulator	Inhibited	-1.716	-2.643	-0.14	2.14e-24	63	A2M,ALCAM,BCL2A1,BCL3,BCL6,BLNK,CCL2,Ccl2,Ccl6,Ccl7,CCND2,CCR7,CD2,CD44,CD69,CD72,CD79B,CD80,CDKN1A,CHEK1,CIITA,COL1A1,CTLA4,CXCL10,EBI3,ENTPD1,FAS,FCGRT,FMOD,FTH1,FUT7,Gzmb,IFNG,IL13RA1,IL18,IL21R,IL2RA,IL2RB,IL4R,IL6R,IL7R,IRF4,IRF8,LITAF,Ly6a (includes others),MAF,MIR17HG,MITF,MYC,NFKB1,NOS2,PIK3CG,PRDM1,PTPRO,RORC,SDC1,SOX6,SOX9,STAT6,SYK,TGFB1,TNFRSF14,TNFRSF18	762 (17)
NR3C1		ligand-dependent nuclear receptor		-0.736	-0.149	0.073	2.26e-24	167	A2M,AATK,ABCA1,ACAT1,ACTN1,ALOX5AP,ANGPTL4,ANXA1,APOE,ARHGEF3,ARPC2,ARRB2,ATP1B1,ATXN1,B2M,BAG2,BCL2L11,BIRC3,BTG1,BTK,C1QTNF1,C1QTNF2,C1R,C4A/C4B,CARD10,CASP4,CCL2,Ccl2,CCL3L3,CCL4,CCL5,CD38,CD69,CD83,CDC42EP3,CDKN1A,CEBPA,CLCF1,CORO2A,CRYAB,CXCL10,Cxcl11,Cxcl9,CYP27A1,DAXX,DNASE1L3,DPP7,DUT,DYNLL1,EGR1,ENC1,FCER1G,FGD4,FKBP4,FN1,GADD45B,GAS1,GBP2,GEM,GLIPR1,GLUL,GPR65,GPX1,GPX3,GRIA3,GZMA,H6PD,…	978 (17)
CD28	7.83	transmembrane receptor	Inhibited	-0.61	-2.878	-0.236	2.27e-24	108	AHR,ANXA1,ARHGDIB,BCL2A1,BTG1,C2,CAMK2A,CASP8,CBLB,CCL4,CCND2,CCND3,CCR5,CCR9,CD226,CD247,CD274,CD3E,CD69,CD80,CD86,CDK4,CDK6,CFLAR,CH25H,CISH,CLIP1,CRLF2,CTLA4,CXCR3,CXCR4,CXCR6,EBI3,EGR2,EOMES,FASLG,FBL,FCER1G,FDPS,FYB,GBP2,GZMA,H19,HAVCR2,HDAC2,HINT1,HIVEP3,HLA-DQB1,ICOS,IFNG,IFNGR1,IGFBP5,IGFBP6,IL10RA,IL10RB,IL12RB1,IL12RB2,IL18R1,IL1B,IL1R1,IL21R,IL27,IL27RA,IL2RA,IL7R,ILF2,IRF1,IRF4,IRF8,I…	753 (17)
ITK	7.381	kinase	Activated	2.261	4.291	0.305	6.11e-24	47	AHR,CCL5,CD244,CD4,CD44,CD7,CRIM1,CX3CR1,CYSLTR2,EHD4,EOMES,FAS,FASLG,FCER1G,Gzmb,HLA-A,IFNG,IFNGR1,IL10RA,IL18RAP,IL2RB,ITGA1,Klra4 (includes others),KLRB1,Klrb1f,KLRC1,Klrc2/Klrc3,KLRD1,Klrk1,LAT2,Ly6a (includes others),LYN,MAF,MYC,MYO1F,NCR1,PRKCB,SAMD3,Serpina3g (includes others),SLAMF7,SLC2A1,SRGAP3,STAT4,STYK1,TF,TNF,TNFSF10	808 (15)
CTNNB1		transcription regulator	Activated	1.482	4.775	0.397	6.14e-24	154	ABCD2,ACAP1,AHR,AIM1,AKAP13,ALCAM,ALDH1A1,ANXA1,AOC3,APOD,BCL2L11,BGN,C6,CA3,CAPN1,CAPZB,Ccl7,CCNA2,CCND2,CCNE2,CD34,CD4,CD44,Cd52,CDH1,CDH11,CDKN1A,CEACAM1,CELSR1,CENPM,CHGA,CLU,COL1A1,CRABP2,CRIP1,CTDSPL,CTSF,CTSZ,Cux1,CXCL12,Cxcl9,CYP2E1,CYP51A1,CYP7B1,DIO2,DOK1,DPEP1,ECM1,EGFR,EMX2,EOMES,ERBB3,FAS,FBLN2,FCER1G,FGD2,FN1,FSTL3,FZD7,GADD45B,GALC,GDNF,GHR,GJA1,GJB1,GLUL,GNAO1,GPR137B,GREM1,HHEX,H…	1032 (22)
OSM		cytokine	Activated	3.427	5.17	0.154	6.89e-24	144	A2M,ABCA1,ABCC3,ABCC5,ABCG1,ACE,ACSL3,ADAMTS4,ADAMTS5,AHR,AMPD3,ANXA1,ANXA3,ARG1,ARL4C,ASNS,ATP2B4,B2M,C1R,CASP4,CCL11,CCL2,Ccl2,CCL24,CCL5,CCND2,CDH1,CDKN1A,CEBPA,CEBPD,CH25H,CLIP1,COL3A1,COL6A1,COL8A1,CRY1,CTSH,CTSV,CXADR,CXCL10,CXCL12,CYP1B1,DAPK1,DHCR24,DHRS3,ECM1,ECM2,ERBB3,FAM171A1,FASN,FMO5,FN1,GAS7,GBP2,GLUL,GNS,HGF,HLA-A,HMOX1,HSD11B1,ICAM1,ID1,ID2,IFNG,IFNGR1,IGFBP6,IL13RA1,IL18,IL1B,IL…	817 (18)
IGF1	7.001	growth factor	Activated	1.063	3.892	0.283	6.91e-24	120	A2M,ACSS2,ANPEP,BCL2A1,BCL2L11,BGN,BIRC3,C1QA,C4A/C4B,CAMP,Ccl2,CCL3L3,CCL4,CCL5,Ccl8,CCNA2,CCND2,CCND3,CCNG1,CD44,CDH1,CDK4,CDKN1A,CEBPD,CFLAR,CHGA,CISH,CLEC11A,CLU,CNP,COL1A1,COL3A1,CSF1,CTSD,CYBA,CYBB,DAXX,DCLK1,DMD,EGR1,EGR2,EPAS1,ESR1,FASN,FGFR1,FN1,FOXA1,GDNF,GHR,Gm21596/Hmgb1,HGF,HMGCR,HMOX1,HSD11B1,ICAM1,ID2,IFNGR2,IGF1,IGFBP4,IGFBP5,IGFBP6,IL16,IL18,IL1B,IL1R1,IL3RA,IL4R,ITGA5,ITGB5,KIF1…	1083 (19)
PRL		cytokine	Activated	2.62	4.902	0.262	1.01e-23	81	A2M,ABCG2,ANXA3,ANXA5,B2M,BCL6,CCL2,CCND3,CD40,CD69,CDH1,CDK4,CDKN1A,CEBPD,CISH,CLU,COL1A1,COL1A2,COL3A1,COL5A1,CST3,CTSA,CTSB,CTSD,CTSH,CTSS,CTSV,CXCL10,DCN,ECM1,EGFR,EGR1,ERBB3,ESR1,FN1,GSTM1,HSD17B7,HSPD1,ID1,ID2,IGFBP5,IL2RA,IRF1,ITGA1,MAGED1,Meg3,MFGE8,MGST1,MINOS1-NBL1/NBL1,MMP14,MYC,NFKB1,NOS2,NUPR1,PC,PDK2,PDLIM4,PDPN,PENK,PIM1,PIM3,PTPN18,RHOG,RNASE4,SDC1,SERPINA3,SFRP2,SOCS1,SOCS2,SPARC…	967 (19)
hydrogen peroxide		chemical - endogenous mammalian	Activated	1.637	4.734	0.293	1.45e-23	126	ACAT2,ACE,ADRBK1,AEBP1,ATF3,BCL2A1,BCL2L11,BIRC3,BTG2,BUB1,CCL2,Ccl2,CCL3L3,CCL4,CCNA2,CCND3,CCR2,CCR5,CD247,CD55,CD68,CD80,CD86,CDC6,CDH1,CDKN1A,CLU,COL1A1,COL1A2,CRYAB,CSF1,CST3,CTSB,CTSD,CTSS,CXCR4,CYP51A1,DHCR7,DUT,EGFR,EGR1,ENC1,ENG,EPAS1,FAS,FASLG,FASN,FDFT1,FDPS,FN1,FTH1,GADD45B,GLRX,GPX1,GSTM3,HDAC2,HMGCR,HMGCS2,HMOX1,ICAM1,IER5,IFIT2,IFNG,IL10RB,IL1B,IL2RA,INSIG1,ITGB3,KIAA0247,KLF2,KLF4…	1045 (17)
butyric acid		chemical - endogenous mammalian		-0.499	-0.137	0.039	2.07e-23	123	A2M,ACP2,ALDH1A1,ANXA1,ANXA5,ATP2A3,BCL2A1,CAMP,CBS/LOC102724560,CCNA2,CCND2,CCNG1,CCR1,CCR5,CD300C,CD79B,CD80,CD82,CD83,CD86,CD97,CDC6,CDH1,CDH11,CDK4,CDK6,CDKN1A,CLU,COL11A1,COL5A1,COL5A2,COL6A3,CSF1,CXCR4,DAPK1,DDR1,DHCR24,ELK3,F10,FASN,FES,FRMD6,FSTL1,FTH1,FURIN,GBP2,GNAI2,GPR56,GRN,GSN,HIST1H1C,HMGB2,ICAM1,IFI16,IFI30,IFIT1,IFIT3,IFNAR2,IFNGR2,IL11,IL18BP,IL18R1,IL1B,IL1R1,IL1RL1,INPP5D,INPP…	1129 (19)
HGF	6.447	growth factor		-1.554	1.95	0.341	2.22e-23	137	A2M,ABCG2,ADORA2A,AHR,AKAP12,AKAP13,ANGPT4,ANGPTL2,ANGPTL4,ARNTL,ASNS,ATF3,BAG2,BCL2A1,BIRC3,BMP2K,BUB1,CASP1,CASP8,CCL2,Ccl2,CCL4,CCL5,CCNE2,CCNG1,CD28,CD40,CD44,CDC6,CDH1,CDK4,CDKN1A,CELSR1,CFLAR,CLCF1,COL1A1,COL1A2,COL3A1,CRY1,CRYAB,CSF1,CTSK,CXCR4,DDX11,DKC1,DYNLL1,EGR1,ENTPD1,FASLG,FGF7,FN1,FNDC3A,FPR2,GBA,GEM,GPR56,GRB10,HES1,HGF,HLX,HMOX1,HTR7,ICAM1,ID1,IFNG,IGF1,IGFBP4,IL11,IL1B,IL27RA,IL…	803 (15)
AHR	2.952	ligand-dependent nuclear receptor		-1.326	-1.021	0.035	3.02e-23	104	A2M,ABCB6,ABCG2,ACTN1,ADAMTS2,ADAMTS5,ALDH1B1,ARG2,ASPN,BTG2,BZW2,CASP8,CBR1,CBR3,CCL5,CCNA2,CCND3,CD36,CD38,CDH1,CDK4,CDKN1A,CEBPA,CHD7,COL11A1,COL12A1,COL14A1,COL1A1,COL1A2,COL3A1,COL5A1,COL5A2,COL6A1,COL6A3,COL9A3,CTSD,CXCL10,CYP1B1,DCN,DHFR,E2F8,EFEMP1,EMILIN2,EPB41L5,ESR1,FAS,FASLG,FBLN2,FBN2,FN1,FZD7,GAS1,GAS6,Gm21596/Hmgb1,GSTM5,HECTD2,HMGCR,HSPH1,IFNG,IKZF3,IL1B,IRF1,ITGA5,ITGA7,ITGAM,ITG…	1081 (23)
mir-223		microrna	Activated	4.329	5.171	0.111	4.79e-23	59	ABCA1,ALCAM,AMPD3,APOBEC1,BST1,C15orf48,C5AR1,CA4,CARD11,CD180,Cd33,CD34,CD36,Clec2d (includes others),CLEC4E,CSF1,EGR2,FAM198B,FAM20C,FGL2,GALC,GPR65,GSTM5,HLA-DOB,HPGDS,ICAM1,ID2,IFI16,Ifitm6,IGF1,IL1A,IL1RN,INPP5J,LEF1,LPL,Ly6a (includes others),LY96,MCTP2,MEF2C,MMP13,MMP25,MMP27,MMP8,MYO1D,MYOF,NLRP3,PARP1,POSTN,RASGRP4,S100A9,Serpina3g (includes others),SLC2A4,SLC40A1,SMARCD1,SOAT1,TGFBI,Tlr…	486 (7)
IL17A		cytokine	Activated	2.621	5.435	0.343	5.05e-23	73	BCL2A1,C3,CAMP,CCL11,CCL17,CCL2,Ccl2,CCL22,CCL4,CCL5,Ccl7,CD274,CD40,CD68,CEBPB,CEBPD,COTL1,CTSK,CX3CL1,CXCL12,CYP7B1,ENTPD1,FAS,FIGF,FMO1,GBP2,Gm21596/Hmgb1,HEXB,HSPB8,ICAM1,IFIT1B,IFNG,IL16,IL1B,IL1RN,IL27,IL33,ITPR2,JAG1,KLF2,LOX,MERTK,MMP13,MMP2,MMP3,MMP8,MPO,MRC1,MYC,NOS2,Nppb,NRP1,OSMR,PLAU,RGS16,S100A8,Saa3,SLC2A1,THBD,TIMP2,TLR2,TLR3,TLR4,TNF,TNFAIP3,TNFRSF11A,TNFRSF11B,TNFSF11,VCAM1,VEGF…	909 (13)
PI3K (complex)		complex	Activated	2.403	4.984	0.326	9.5e-23	94	ABCA1,ATF3,BCL2L11,BIRC3,BRCA2,CCL2,Ccl2,CCL4,CCND2,CCND3,CD2,CD274,CD55,CD79B,CD86,CDH1,CDK4,CDKN1A,CHGA,CNR2,COL1A1,CTSD,CXCL10,CXCR4,CYBB,DAPP1,FABP5,FASLG,FLI1,FN1,FRY,FUT7,GJA1,GSTM5,H19,HMGCR,HMOX1,ICAM1,IFIT1,IFNG,IGF1,IL1B,IL1RN,IL33,IL7R,IRF2,ITGAM,ITGB2,KLF2,LASP1,LEF1,LSP1,LTBP2,MCL1,MEF2C,MITF,MMP12,MMP13,MMP14,MMP2,MRC1,MYC,NCL,NFATC1,NFE2L2,NFKB2,NFKBIA,NME1,NOS2,NOX4,NUPR1,OSTF1,PI…	935 (17)
MAPK1		kinase		-1.577	-1.836	-0.028	3.25e-22	103	AIM1,ANPEP,APOE,APOL6,ATF3,ATP1B1,BCL11A,CCL2,CCL3L3,CCL4,CCL5,CD69,CD84,CDKN1A,CFB,CISH,COL7A1,CRABP2,CRYL1,CTSB,CTSW,DAB2,DSE,EGR1,EGR2,ENDOD1,ESR1,FAM20A,FASLG,FES,FHL2,FN1,GBP2,GBP5,GNG2,Gstt3,HLA-DMA,HLA-E,HMOX1,IFI16,IFI44,IFIH1,IFIT1,IFIT2,IFIT3,IFNG,IGF2BP3,IGFBP7,IL12RB1,IL1B,IL1RN,IL2RA,IRF7,ITGB3,ITPR2,LAG3,LGALS3,LGALS3BP,LIF,LIG1,MCL1,MMP13,MMP2,MMP28,NFATC1,NFE2L2,NKG7,NOS2,NRN1,NRP…	628 (17)
IL21		cytokine	Activated	1.6	3.318	0.241	6.34e-22	55	ARG1,BCL2L11,BCL6,CCL11,CCL24,CCL5,CCR7,CD1D,CD2,CD244,CD28,CD38,CD69,CD86,CDKN1A,CXCL10,EOMES,FCGR2B,GZMA,Gzmb,HCST,HLX,ID2,IDO1,IFNG,IL12RB2,IL18R1,IL18RAP,IL21R,IL2RA,IL7R,IRF4,Klra4 (includes others),KLRB1,KLRC1,KLRD1,MKI67,MMP12,MMP2,MYD88,NCR1,NOS2,PDCD1,PRDM1,PRF1,PTPRC,RORC,SELL,SOCS1,SOCS2,STAT4,TLR4,TNF,TNFSF11,TYROBP	899 (18)
TRIM24		transcription regulator	Inhibited	-3.081	-6.163	-0.459	6.67e-22	50	BLNK,CNOT6,CSRP1,CXCL10,DDX60,DHX58,EMB,EPSTI1,FAM26F,FBN1,GBP2,GLUL,Ifi27l2a/Ifi27l2b,IFI44,IFIH1,IFIT1B,IFIT2,IFIT3,IFNGR1,IFNGR2,Iigp1,IRF1,IRF7,KIAA0101,LGALS3,LGALS3BP,LOC102637129/S100a11,Ly6a (includes others),Ms4a4b (includes others),MYH10,OAS1,OASL,PLAC8,PRKCQ,RTP4,SAMD9L,SAMHD1,SHISA5,SOCS1,SOCS2,SPP1,STAT1,STAT2,TGFBI,TLR2,TRAFD1,TRIM6-TRIM34,UBA7,USP18,VEGFA	393 (7)
SOCS1	2.412	other	Inhibited	-3.564	-6.081	-0.36	1.99e-21	56	A2M,BCL2A1,BID,CCL2,Ccl2,CCR7,CD1D,CD40,CD44,CD69,CD86,CDK4,CFLAR,CIITA,CISH,CXCL10,Cxcl9,CXCR3,FAS,FCER1G,GBP5,GBP6,Gzmb,H2-T24,ICAM1,IFI16,IFI44,IFIH1,IFIT1,IFIT1B,IFIT2,IFIT3,IFNG,Iigp1,IL12RB1,IL1B,IL2RB,IL4R,IRF1,IRF7,IRG1,MMP13,Mx1/Mx2,MYD88,NOS2,OAS1,OAS2,Oasl2,SOCS1,STAT1,STAT5A,STAT6,TLR3,TNF,VAV1,VCAM1	681 (16)
IRF8	2.768	transcription regulator	Activated	2.4	4.175	0.263	2.98e-21	55	ATF3,B2M,BCL6,CCL5,Ccl9,CCR2,CCR7,CD4,CD40,CD80,CD83,CD86,CDKN1A,CEBPA,CFB,CIITA,CSF1R,CSF3R,CTSS,CXCL16,Cxcl9,CYBB,DAB2,EGR1,EGR2,EMR1,ETV3,FAS,ICAM1,IDO1,IFIT2,IFNG,IL18,IL1B,IRF5,IRF8,ITGAM,JAK1,KLF4,KLF6,LIF,MAF,MAFB,MSR1,MYC,NOS2,OAS1,Pmaip1,PML,PRDM1,STAT1,TLR3,TLR9,TNF,TYROBP	835 (13)
CEBPA	4.708	transcription regulator	Activated	3.719	5.202	0.152	3.01e-21	118	A2M,ACSL1,ADCY7,AGPAT2,AKAP12,ALOX5AP,ANPEP,ANXA1,ARG1,ARG2,ARHGEF5,ARL4C,ASNS,ASS1,BCL2A1,BTG1,BTG2,C3,C3AR1,CAMP,CCNA2,CCND2,CCR1,CD3G,CD7,CDK4,CDKN1A,CEBPA,CEBPB,CEBPD,COL1A1,COL1A2,CPT1A,CRABP2,CREG1,CSF1,CSF1R,CSF2RA,CSF3R,CTSK,CXCR4,DHCR7,DHFR,EGR2,EMX2,EPHX1,FASN,FCGR1A,GAS1,GCH1,GJA1,GLIPR1,GLRX,H1FX,HGF,HMGCR,HMOX1,HSD11B1,ICAM1,ID1,ID2,IGF1,IGFBP4,IL1RN,IL6R,IRG1,ITGAL,ITGAM,ITGAX,ITGB5…	972 (21)
DYSF		other					3.25e-21	44	ABCA1,ANXA1,ARPC2,B2M,C1QB,Ccl7,Ccl8,CD48,Cd52,CD53,CD55,CD68,CD74,CD83,CTSH,CTSS,CTSV,CXCL10,CYBA,EVI2A,FCGR2B,FN1,FTL,GPR137B,GPR65,H2-Q8,HLA-A,HLA-DQA1,HLA-DQB1,HLA-DRB5,IFI16,ITGB3,LCP1,LGALS3,LILRB4,LYZ,MMP12,MPEG1,MRC1,PRSS23,PSAP,S100A4,SERPINA3,TMEM50B
NFATC2	2.795	transcription regulator	Activated	3.671	6.16	0.349	3.84e-21	61	ABCA1,BATF,CCL3L3,CCNA2,CD3G,CD40,CDK4,CDKN1A,CFLAR,CISH,CRYAB,CTLA4,CX3CR1,CXCL10,Cxcl11,DAB2,DAXX,EGR2,FAS,FASLG,FGL2,ICOS,IFIT1B,IFIT2,IFIT3,IFNG,Iigp1,IKZF1,IL12RB2,IL18,IL2RA,INHBA,IRF1,IRF4,IRF7,LMO4,MERTK,Mx1/Mx2,MYC,NFATC1,NOX4,OASL,PML,PPARG,PTPN1,REL,RGS1,RGS2,RSAD2,SH3BP5,SLCO3A1,SLFN12L,SOCS1,SOCS2,STAT1,STAT2,STAT5A,TGFB1,TLR3,TNF,TNFSF8	912 (17)
CBFB		transcription regulator		0.392	0.308	-0.014	4.71e-21	42	ARL4C,BCL2L11,CCR5,CD4,CEBPA,CSF1R,CTLA4,EPN2,FASLG,GIMAP1-GIMAP5,Gzmb,ICAM1,IKZF2,IKZF3,IL2RA,IL2RB,ITGAL,LGALS3BP,LGMN,LTB4R,MMP13,MPO,NFE2,NRP1,PDE3B,PTGER4,RGS1,RUNX1,RUNX2,RUNX3,SOCS2,SPP1,STAT4,STAT6,TGFBR2,TGFBR3,TLR7,TNFAIP8L2,TNFRSF18,TNFRSF4,TNFSF11,TPSAB1/TPSB2	857 (13)
cholesterol		chemical - endogenous mammalian	Activated	5.04	5.624	0.076	6.67e-21	70	ABCA1,ABCG1,ACSL1,ACSS2,ADAM11,APOE,ATF3,C1QC,CAMK1D,CAV2,CCL2,Ccl2,CCR2,CCR5,CD68,CTSK,CYP27A1,CYP7B1,DHCR7,EMR1,EPHX1,FABP5,FADS1,FASLG,FASN,FCGR2B,FDFT1,FDPS,GBA,HLA-DRB5,HMGCR,ICAM1,IDI1,IL10RA,IL10RB,IL1A,IL1B,IL1RN,ITGAM,ITGAX,JAK1,LAPTM5,LDLR,LGALS3,LPL,LYZ,MITF,MMP14,MMP8,MPEG1,NCF2,NR1H3,NSDHL,Orm1 (includes others),PCYT2,PLTP,PTGIR,RGS16,S100A8,Saa3,SLC2A4,SQLE,SREBF2,STARD4,STARD5,TLR4…	869 (20)
PPARG	6.207	ligand-dependent nuclear receptor		0.181	1.69	0.16	1.01e-20	116	ABCA1,ABCG1,ABCG2,ACAA2,ACSL1,AGPAT2,ANGPTL4,APOE,BCL6,BDH1,Bex1,C3,CAV2,CCL17,CCL2,Ccl2,CCL22,CCL5,CCR7,CD36,CD40,CDH1,CDKN1A,CEBPA,CEBPB,COL1A1,COL1A2,CPT1A,CRABP2,CYBA,EGFR,ELOVL6,EPHX1,F11R,FABP5,FASN,FDPS,FGF1,FN1,H6PD,HES1,HGF,HMGCR,HMGCS2,HMOX1,HSD3B7,ICAM1,IFNG,IGF1,IGFBP5,IGFBP6,IGFBP7,IL1B,IL2RA,INSIG1,IRAK4,KLF4,KLF6,LDLR,LIPE,LOC102637129/S100a11,LPL,MANBA,MCM7,MGST1,MKI67,MMP14,MPO,M…	845 (17)
FOS		transcription regulator		0.808	1.872	0.137	1.49e-20	137	A2M,Acp5,ALAS1,ANXA4,ARID3A,ATF3,B4GALT1,BCAR3,BCL2L11,C3AR1,CAMP,CAST,CCL2,CCNA2,CCNG1,CD244,CD44,CD68,CDH1,CFLAR,CHGA,CLIP1,CLU,COL1A1,COL6A1,CRABP2,CTSB,CTSH,CTSV,CXCL16,DIO2,EGR1,EGR2,ELOVL6,EMB,EPS8,FASLG,FASN,FBLIM1,FBN1,Fhod1,FIGF,FLRT2,FMN1,FN1,FOLR2,FOXA1,FSTL1,FTH1,GAS2,GBA,GJA1,GM2A,HMOX1,HOOK1,HPGDS,HSPB8,HTATIP2,ICAM1,IFNG,IGFBP5,IL11,IL1A,IL1RL1,IL27,KCNN4,KLF6,KRT8,LAMP2,LGALS3,LGA…	889 (19)
TLR9	8.609	transmembrane receptor	Activated	3.54	6.936	0.435	1.5e-20	66	ABCA1,ADAMTS4,ARG2,ARRDC4,ATF3,CAST,CCL17,Ccl2,CCL3L3,CCL4,CCL5,Ccl7,CCR7,CD274,CD40,CD69,CD80,CD83,CD86,CISH,CXCL10,EBI3,FAS,FURIN,GADD45B,GCH1,GDNF,HMOX1,IDO1,IFI16,IFIT1B,IFIT2,IFIT3,IFNG,IL18,IL1A,IL1B,IL33,IRAK4,IRF7,IRG1,LILRB4,LTA,Mx1/Mx2,NOS2,Oasl2,PFKFB3,PRDM1,PROCR,PTGER2,RAB7B,RSAD2,S100A8,Saa3,SOCS1,STAT2,STYK1,TGFB1,TLR4,TLR7,TNC,TNF,TNFRSF1B,TNFSF10,TNFSF13B,USP18	641 (17)
POR		enzyme		2.8	1.606	-0.184	3.24e-20	69	ABCA1,ABCC3,ACAT2,ACSL1,AHR,ALDH1A1,ANTXR2,ANXA5,ASNS,BATF3,BDH1,CAPRIN2,CD36,CD74,CIITA,CPT1A,CYP51A1,CYP7B1,DHCR24,DHCR7,ELOVL6,FADS2,FDFT1,FDPS,FGF1,GADD45B,GBP2,GSTM1,GSTM5,Gstt3,HLA-A,HLA-DMA,HLA-DQA1,HLA-DQB1,HLA-DRB5,HLF,HMGCR,HMOX1,HSD17B11,Hsdl2,HSPH1,IDI1,Ifitm1,INSIG1,LDLR,LPL,LSS,MVD,MVK,Naip1 (includes others),NSDHL,PFKFB3,PLA2G7,PNPLA7,PPARG,RPS6KA2,SDC4,SERPINA3,SQLE,SREBF2,STARD4,…	275 (7)
IRF3		transcription regulator	Activated	3.312	5.863	0.351	3.57e-20	65	AHNAK,ANXA4,ARG2,B2M,B4GALT5,BIRC3,CCL2,Ccl2,CCL3L3,CCL4,CCL5,CCRL2,CD69,CD86,CDH11,CXCL10,Cxcl9,CXCR3,DAXX,DHX58,FAM26F,FCGR1A,FGF1,GBP5,IFI16,IFI44,IFIH1,IFIT1,IFIT1B,IFIT2,IFIT3,IFNG,IL1B,IL27,IRF5,IRF7,MMP3,Ms4a4b (includes others),Mx1/Mx2,NOS2,OAS1,OAS2,OAS3,OASL,Oasl2,PARP14,PLAC8,PLCG2,Pmaip1,PNP,RSAD2,SAMD9L,Slfn1,SORL1,STAT1,STAT2,TIMP3,TLR4,TMPO,TNF,TNFAIP3,TREX1,Trim30a/Trim30d,USP18,Z…	520 (14)
HDAC1		transcription regulator		2.05	1.338	-0.105	7.72e-20	76	Acp5,AKAP12,AMPD3,ATF3,BCL6,BRCA2,CCL5,CCNA2,CCND2,CCNE2,CD27,CD34,CD4,CD44,CDC6,CDH1,CDKN1A,CDT1,CEBPA,COL1A2,COL9A1,CSF1R,CTSK,DHFR,EGFR,EGR1,ESR1,FAS,HES1,ID1,LAT,LIG1,LMO2,MCM10,MCM5,MCM7,MEF2C,MYC,MYO1F,NASP,NCL,NFATC1,NFKBIA,NOS2,PCK1,PDGFB,PFKFB3,PLAU,POLD2,PPARG,PPP2R2B,PTPN6,RECQL4,RELB,RGS10,RHOB,RORC,RUNX2,S100A9,SDPR,SFRP1,SLC8A1,SOX10,SOX2,SOX9,SPP1,TGFBR2,TGM2,THEMIS,TNF,TNS1,TP73,T…	846 (20)
dihydrotestosterone		chemical - endogenous mammalian		-1.014	1.041	0.234	8.93e-20	134	ABCA1,ABCG1,Acp5,Akr1b7,ALAS1,APOD,APOE,ATAD2,ATP13A2,B2M,BTG2,C4A/C4B,CA3,CASP1,CASP8,CCNA2,CCND2,CCND3,CCT3,CD36,CD74,CDC6,CDCA7,CDH1,CDKN1A,CEBPA,CMKLR1,COL3A1,COL5A2,COL6A1,CPT1A,CX3CL1,CYBB,DCTPP1,DEPDC1,DHCR24,DIO2,DPP4,DYNLL1,E2F8,EGFR,EGR1,ELOVL7,ESR1,FASN,FGF7,FGFR1,FN1,FTH1,FTL,GHR,GLUL,GPX3,GRN,GSN,HECTD2,HINT1,HLA-A,HMGCR,HPGDS,ID2,IGF1,IGFBP4,IGFBP5,IGFBP7,IL1A,IL6ST,INHBB,JAG1,KALRN…	985 (24)
IRF1	2.011	transcription regulator	Activated	3.977	6.389	0.344	1.1e-19	61	ADAM8,B2M,C1R,CASP1,CASP8,CCL2,CCL5,CD40,CDK4,CDKN1A,CEACAM1,CFB,CIITA,CTSS,CXCL10,CXCL16,CYBB,FASLG,FGL2,FPR2,GBP2,HLA-G,IDO1,IFIH1,IFIT1,IFIT2,IFIT3,IFNG,IL12RB1,IL12RB2,IL18,IL18BP,IL1B,IL27,IRF1,IRF2,IRF4,IRF5,IRF7,LTB,MYC,NFE2,NOS2,OAS1,OAS2,PF4,PLA2G16,PML,RSAD2,SELL,SOCS1,STAT1,STAT2,TAPBP,TGFB1,TLR3,TLR6,TLR9,TNF,TNFSF10,VCAM1	662 (15)
Hbb-b1		transporter	Activated	2.063	3.879	0.365	1.14e-19	31	BCL2L11,C1QA,Ccl2,Ccl7,CCR2,CCR5,CD44,CD74,CEBPA,CIITA,CLEC7A,CMTM3,CXCL10,Cxcl9,CXCR3,CXCR6,FN1,FTH1,FTL,HFE,ICAM1,IL10RA,IL16,IL1B,IL2RB,IL2RG,LTB,LY86,TF,TLR2,VCAM1	636 (14)
KITLG		growth factor	Activated	1.498	4.072	0.386	1.32e-19	78	AIF1,ALOX5AP,B2M,BCL2L11,BLVRB,BTG1,BZW2,CASP1,CCL2,Ccl2,CCL22,CCL3L3,CCL4,CCNA2,CCND3,CD247,Cd24a,CD3D,CD3G,CD68,CDKN1A,CEBPA,CISH,CREG1,CSF1,CSF3R,CX3CL1,CXCR4,CYTH1,DHCR24,EGR1,FABP5,FGFR1,FTH1,GAS6,GJA1,HCK,HMOX1,HOXB4,ID2,Ifi27l2a/Ifi27l2b,IFNG,IL11,IL16,IL18,IL1A,IL1B,IL1RL1,IL1RN,IRF2,ITGB3,LAPTM5,LDLR,LTC4S,LTF,LY6E,MEF2C,MMP2,MPO,N4BP2L1,NFKBIA,NPM1,PIM1,PLCL2,PRKCA,PRKCB,PRKCQ,RNF128,SA…	725 (19)
PPARA		ligand-dependent nuclear receptor		-0.274	0.972	0.137	1.48e-19	114	ABCA1,ABCD2,ACAA2,ACAT1,ACAT2,ACSL1,ACSS2,AHCY,Akr1b7,ANGPTL4,APOC2,APOE,ARG1,ASNS,ASS1,C1QA,C1QB,C1R,C2,C3,C6,Ccl2,CCNA2,Cd24a,CD36,CDK4,CDKN1A,CEBPA,CEBPB,CEBPD,CFH,CFI,Clec2d (includes others),CPT1A,CTSE,CXCL12,CYBA,CYBB,CYP27A1,CYP51A1,CYP7B1,DHCR7,DIO2,DYNLL1,ELOVL6,ENTPD1,F11R,FABP5,FADS1,FADS2,FASN,FDFT1,FDPS,GLUL,GSTM3,GSTT2/GSTT2B,H2-T10,HGF,HIST1H1C,HLA-DQA1,HLA-E,HMGCR,HMGCS2,Hmgn2 (in…	557 (18)
KRAS		enzyme		-1.593	-1.593	0	3.42e-19	99	ABCA1,ABCC5,AHR,AMPH,ANPEP,AOX1,ATP1B1,B2M,BDH1,BGN,BIRC3,CASP1,CCDC80,CCND3,CD44,CD74,CDH1,CDKN1A,CDT1,CEBPB,CLU,COL1A1,COL3A1,CRYAB,CX3CL1,CXADR,CXCL10,DCLK1,DHFR,DUSP5,EFEMP1,FBLN2,FBN1,FSTL1,FTH1,GBA,GJA1,GLUL,GPC3,GRN,GSN,GZMK,HEXA,ID1,IFIT1,IL1B,IRF1,IRF2,ITGB3,ITM2B,LAMA5,LAMP1,LAMP2,LBH,LOX,Ly6a (includes others),MAN2A1,MINOS1-NBL1/NBL1,MMP2,MMP3,MYC,NOS2,NRN1,OAS1,PDPN,PIM1,PLA1A,PPARG,P…	952 (19)
CDKN2A		transcription regulator	Activated	6.579	6.36	-0.026	4.76e-19	85	A2M,AK1,ATAD2,BCL2L11,BTG2,C3,CCL11,CCL2,Ccl2,CCL22,CCL24,CCL3L3,CCL4,CCL5,Ccl6,Ccl7,Ccl8,Ccl9,CCNA2,CCND3,CCNG1,CCR7,CCR9,CDKN1A,CEBPB,CEBPD,CX3CL1,CXCL10,Cxcl11,Cxcl9,DDR1,DHFR,EBF1,EGR1,EPS8,FANCL,FBL,FGFR1,FHL2,FMN2,FOXA1,GAS7,GFRA2,HMGB2,IFNG,IGF2BP3,IGFBP5,IL11,IL1A,IL1B,IL1R2,IL2RG,ITGB3,ITGB5,KANK2,LAMP1,LEF1,LTA,MCM5,MCM7,MCM8,MKI67,MMP2,MMP3,MYC,NFKB2,NPM1,PDGFRB,PML,POLD2,PTK2B,RAB27A,…	946 (19)
Hbb-b2		other	Activated	2.543	4.796	0.47	4.82e-19	29	BCL2L11,C1QA,Ccl2,Ccl7,CCR2,CCR5,CD44,CD74,CEBPA,CIITA,CLEC7A,CMTM3,CXCL10,Cxcl9,CXCR3,CXCR6,FN1,FTH1,FTL,HFE,IL10RA,IL16,IL1B,IL2RB,IL2RG,LTB,LY86,TF,TLR2	504 (9)
INSR		kinase	Inhibited	-5.159	-3.32	0.311	6.56e-19	100	ACAA2,ACSL1,ATF3,ATP2A3,BCL2A1,C1QA,C2,CBR1,CCL2,Ccl2,CCL4,CCND2,CD36,CD83,CDC6,CDKN1A,CEBPA,COL6A3,CORO2B,CRY1,CTSB,CTSV,CXCR4,Cyct,CYP1B1,CYP51A1,DHCR7,EGR1,EGR2,FASN,FBLN1,FDFT1,FDPS,FURIN,GAS1,GCH1,GRN,H2-M2,HMGCR,HSPD1,IDI1,IFNAR2,IFNG,IGF1,Iigp1,IL11,ITGA5,ITGB5,KCNJ15,LAT2,LCP1,LSS,LTC4S,LYZ,MCM2,MCM5,MCM7,MMP11,MMP12,MMP2,MPEG1,MVD,MVK,MYC,NDRG1,NDUFA4,NFE2L2,NFKB2,NKX2-2,Nppb,NR1H3,NSDHL…	923 (21)
PTEN		phosphatase		1.398	1.177	-0.023	8.52e-19	115	ACAA2,ACSL1,AKAP1,ANGPT1,ANXA1,ARG1,BCL2L11,BCL3,BPGM,BTG1,BTG2,C3,CA3,Ccl2,CCL5,CCND3,CCR7,CD274,CD40,CDK4,CDK6,CDKN1A,CEBPB,CSRP1,CTDSPL,CTSB,CTSV,CTSZ,CX3CR1,CXCR3,CXCR4,CYP27A1,DHFR,EGFR,EGR2,EPAS1,ERBB3,ESR1,ETV3,FAS,FASLG,FASN,FDFT1,FES,GCAT,GPX3,HCLS1,HEXB,HLA-DMA,HMGCR,IDI1,IFI30,IFNG,IFNGR2,IGFBP5,IGFBP6,IL1B,IL4R,JAG1,KLF5,KLF6,LEPROT,LGALS3,MAPKAPK3,MCL1,MKI67,MMP14,MMP2,MMP23B,MMP3,MV…	949 (18)
CEBPB	2.269	transcription regulator	Activated	2.991	5.662	0.299	9.86e-19	108	Akr1b7,ALDH1A1,ALOX5AP,ANTXR1,ARG1,ASNS,BCL2A1,BLNK,C3,CCL2,Ccl2,CCL3L3,CCL4,CCL5,CCNA2,CCND2,CCR5,CDC42EP3,CDC6,CDKN1A,CDT1,CEBPA,CEBPB,CEBPD,CLEC4E,COL1A1,COL1A2,COL5A2,CP,CPT1A,CSF1R,CSF3R,CTSC,CYP2E1,DAB2,DAPK1,DCN,DHCR7,DHFR,ENTPD2,F7,FAS,FBLN1,FHL2,FTL,GAS1,GLIPR2,HGF,HLA-A,HSD11B1,HSPD1,ICAM1,ID1,IFNG,IGF1,IGFBP4,IKBKE,IL11RA,IL18BP,IL1B,IL1RN,IL3RA,ITGAL,LBP,LCP2,LDLR,LYN,MMP11,MMP13,MMP3…	990 (20)
TP73	6.52	transcription regulator		-0.041	1.652	0.188	1.8e-18	89	ARL5C,ARNTL,ATF3,BCL2L11,BID,C1R,C3,CASP1,CASP4,Ccl6,Ccl9,CCND3,CCNG1,CD83,CDC42EP2,CDH1,CDKN1A,CLEC7A,COL5A2,CRYAB,CTSD,DBP,DHFR,DHRS3,DRAM1,EGR1,FAM78B,FAS,FASN,GAB2,GPR137B,HIVEP1,HSPB8,ID2,IGFBP4,IL4R,IRF5,ITGA5,ITGAX,JAG1,LBH,LCP1,LIG1,LYZ,Meg3,MGMT,MINOS1-NBL1/NBL1,MMP13,MMP14,MMP2,MMP23B,MMP28,MTHFD1,NLRC4,NUPR1,P2RX4,PDGFB,PDGFRB,PDPN,PIK3R3,PMP22,POLD2,PROCR,PTGES,RAB7B,RNF144B,RUNX1,SAT…	917 (22)
EGFR	4.171	kinase		-0.914	0.569	0.179	1.81e-18	87	ANXA1,BCL2L11,BCL6,BTG1,CASP4,CCL2,CCL5,CDH1,CDK4,CDK6,CDKN1A,CEBPB,COL1A1,COL3A1,COL5A2,COL6A1,COL6A2,COL8A1,CRYAB,CST3,CTSK,CXCL10,CXCL12,EGFR,EGR1,ERBB3,F7,FABP7,FAP,FASN,FBLN2,FBN1,FGF7,GHR,GPC1,GRN,ICAM1,ID1,IFNG,IGF1,IGF2BP3,IGFBP4,IGFBP5,IL13RA2,IL1B,IL33,IRF1,ITGB5,JAG1,LEF1,MCL1,MMP13,MMP2,MMP3,MTHFR,MYC,NOS2,OSMR,PLAU,POSTN,PRF1,PTGER2,PTGER4,PTGES,PTGIS,PTPRE,RHOB,RUNX1,RUNX2,SERPINA3,…	816 (21)
EGR1	-2.003	transcription regulator	Activated	1.746	4.311	0.355	2.59e-18	63	ACE,ATF3,BCL2L11,CASP8,CCL2,Ccl2,CCL3L3,CCL4,Ccl6,Ccl7,Ccl8,Ccl9,CCND2,CCR1,CCR2,CD44,CDH1,CDKN1A,CHGA,CLU,COL1A1,COL1A2,CSF1,EGFR,EGR1,EGR2,FAS,FASLG,FN1,FTL,GADD45B,GDNF,HMGCR,HMOX1,HPSE,ICAM1,IL1B,ITGAM,LDLR,LYZ,MMP14,MYC,NDRG1,NFKB1,PDGFC,PEG10,PF4,PLAU,PPARG,PTGES,PTPN1,SOCS1,SPP1,SQLE,TGFB1,TGFBR2,TLR4,TNF,TNFSF10,TNFSF11,TP73,VCAM1,VEGFA	1074 (19)
KLF2	2.83	transcription regulator		0.359	-0.748	-0.214	2.6e-18	56	ACE,ASS1,BCL3,CCL2,Ccl2,CCL4,CCND3,CCR5,CCR7,CD36,CD40,CD55,CDKN1A,CEBPA,CNP,CXCR3,CXCR4,CYP1B1,DOCK2,ECM1,EPAS1,FBLN1,FGR,HPSE,ICOSLG/LOC102723996,ID1,IL1B,IL1RL1,ITGB3,ITGB5,ITGB7,KCNN4,LBP,LTC4S,MMP14,MYC,MYH10,NDRG1,NFKBIA,PPAP2B,PPARG,PTGIS,PTPRJ,RUNX2,SELL,SLC2A1,SOX9,STAT1,TFPI2,TGFB1,THBD,TNF,UGDH,VAV1,VCAM1,VWF	794 (14)
IgG		complex		1.513	-0.333	-0.249	2.65e-18	60	APOE,ATP1B1,B2M,C3,CCL11,CCL2,Ccl2,CCL4,CCL5,CCND2,CD40,CD86,CDKN1A,CEBPB,CEBPD,COL3A1,CRABP2,CSF1,CTSC,CYP27A1,DHCR7,FABP5,FCGR1A,FCGR2A,FCGR2B,FN1,GPR56,HLA-E,IFNG,IL12RB2,IL16,IL1B,IL1RN,IL2RA,LDLR,LGALS3,LY9,MMP12,MYC,PDPN,PEA15,PHLDA2,PIM1,PLAUR,RND2,RND3,SLAMF7,SPINT1,ST14,TAPBP,TGFB1,TLR7,TNC,TNF,TNFAIP3,TNFSF15,TRIM29,VCAM1,VEGFA,ZFP36	862 (14)
REL	2.275	transcription regulator	Activated	1.476	3.317	0.344	2.9e-18	54	AHR,B2M,BCL2A1,BCL3,CCL2,CCL4,CCND2,CD200,CD40,CD80,CD86,CDC6,CDH1,CDKN1A,CIITA,CR2,CXCL10,Cxcl9,CXCR3,DHFR,EGR2,ESR1,FAS,FN1,GADD45B,HLA-A,ICAM1,IFIT1B,IFNG,Iigp1,IL18,IL27,IL2RA,IRF4,IRF5,MAP3K8,MYC,NFE2,NFE2L2,NFKB1,NFKB2,NFKBIA,NFKBID,NOS2,PDCD1,REL,RELB,RORC,SLC25A27,TNF,TNFAIP3,Tnfrsf22/Tnfrsf23,TNFRSF4,TNFSF13B	718 (18)
NKX2-3		transcription regulator	Inhibited	-3.9	-3.862	0.004	4.08e-18	73	ADAP1,ANGPTL4,ARHGDIB,ASNS,BATF2,BTG1,CASP1,CBS/LOC102724560,CD34,CD36,CD38,CD68,CENPW,CERK,CRYAB,CX3CL1,CXADR,CXCL16,DCLK1,DDX60,DHX58,FAM198B,FAM46A,FBN2,FBXO6,FLRT2,GBP2,GCH1,GHR,GIMAP7,HFE,IDO1,IL18BP,IL7R,KLF2,KLF4,LGMN,LY6E,MAMDC2,MFNG,MYD88,NT5DC2,PAPSS2,PARP14,PARP9,PIM3,PKIA,PLA1A,PLEKHA4,POSTN,PSAT1,PTPRE,RTP4,SAMD9L,SDPR,SEMA3A,SERPINE2,SHMT2,SLC40A1,SNCAIP,SP110,SRPX,SRPX2,STAT1,STAT2…
SAMSN1	3.888	other	Activated	3.257	6.03	0.418	4.7e-18	44	BATF,CCL3L3,CCL4,Ccl7,CCND2,CD40,CXCL10,Cxcl11,Cxcl9,DAB2,DAXX,FGL2,IFIT1B,IFIT2,IFIT3,IFNG,Iigp1,IL18,INHBA,IRF1,IRF2,IRF7,LMO4,LTA,MERTK,Mx1/Mx2,OASL,PLA1A,PML,RSAD2,SDC1,SH3BP5,SLCO3A1,SLFN12L,SOCS1,STAT1,STAT2,STAT5A,TIMELESS,TLR3,TNF,TNFSF8,Trim12a,ZC3H12A	583 (13)
CREB1		transcription regulator	Activated	1.359	2.736	0.138	5.35e-18	132	ABCA1,Abca8a,ADORA2A,AKAP1,AKAP13,ALAS1,ANGPTL2,APOE,ARHGAP33,ATF3,ATP2B4,BTG2,CACNA1C,CACNA2D1,CAMK1D,CAMK4,CCL4,CCNA2,CCND3,CD3D,CD4,CD68,CDH11,CDKN1A,CEBPB,CEBPD,CH25H,CHGA,CIITA,COL24A1,CPEB1,CPT1A,CR2,CRIM1,CXCR4,CYFIP2,CYP51A1,DIO2,EBI3,ECM1,EGR1,EGR2,EHD4,ESD,ETV3,FAM46A,FAM73A,FASN,FGL2,FN1,FRMD6,FUT7,GADD45B,GEM,GLA,GRIA3,H2-T22,HLA-A,HLA-DQB1,HLA-G,HMGCR,HMOX1,HPCAL1,HSD11B1,HTR2A,ID1,I…	918 (19)
RETNLB		other	Activated	2.564	5.377	0.445	5.83e-18	40	CAMK2B,CCL2,Ccl2,CCL3L3,CCL5,Ccl8,Ccl9,CCR1,CCR2,CCR5,CD86,COL1A1,COL1A2,CTSE,E2F7,FAP,FGFR1,FN1,IGF1,IL13RA1,IL1B,IL4R,JAK1,LMNB1,MMP12,MMP2,MYC,NDN,PLA1A,PLA2G15,Saa3,SFRP1,SOCS2,STK17B,STOM,TGFB1,THBS4,Tlr13,TLR2,WISP1	761 (14)
ACKR2		g-protein coupled receptor	Inhibited	-2.641	-4.811	-0.418	6.12e-18	27	CCL5,CXCL10,Cxcl9,DDX60,DHX58,IFI16,Ifi27l2a/Ifi27l2b,IFI44,IFIT1B,IFIT2,IFIT3,Ifitm1,Ifitm6,Iigp1,IL1A,IL1B,IRF7,IRG1,OAS1,OAS2,OAS3,OASL,Oasl2,RSAD2,STAT1,STAT2,USP18	495 (12)
FGF2		growth factor	Activated	1.506	3.514	0.229	1.38e-17	97	ACE,ADAMTS5,ANG,ANGPT1,ANGPTL4,ANPEP,BCL6,BGN,BTG2,CCL2,CCND2,CCND3,CDH1,CDH11,CDKN1A,CFLAR,CNP,COL1A1,COL1A2,COL3A1,CRYAB,CSF1,CTSK,CXCL12,CXCR4,DCN,EGFR,EGR1,EPAS1,FAS,FBN1,FGFR1,FGFR3,FN1,FTH1,GDNF,GJA1,Gm21596/Hmgb1,GREM1,GRIA3,HGF,HPSE,ICAM1,IGF1,IGFBP4,IGFBP5,IL1B,INHBA,ITGA5,LECT1,LEF1,LOX,MGMT,MITF,MKI67,MMP13,MMP2,MMP3,NGFR,NOS2,NOTCH4,NOV,OLIG2,PDGFB,PDGFC,PDGFRB,PENK,PLAU,PLAUR,PPARG,P…	941 (17)
D-glucose		chemical - endogenous mammalian		0.68	1.564	0.088	1.56e-17	126	ABCA1,ABCG1,ACAA2,ACE,ACSL1,ADRBK1,ALDOC,ANXA1,ARNTL,ART3,ASNS,ASS1,ATF3,ATP2B2,ATP5G2,ATP6AP2,BCAT1,C3,C8orf44-SGK3/SGK3,CACNA1C,CACNA1D,Casp12,CBR3,CCL2,Ccl2,CCND2,CCND3,CD36,CD55,CDKN1A,CDT1,CEBPA,CEBPB,CFLAR,CLGN,CLU,COL1A1,COL3A1,CTSB,CTSV,CX3CL1,CXCR4,CYBA,CYP2E1,DCN,DUOX1,EGR1,ELOVL6,ERO1LB,F7,FABP5,FAS,FASN,FN1,GCH1,GJA1,GLUL,GREM1,GRN,H6PD,HGF,HMGCR,HMOX1,HSPD1,ICAM1,ID1,IFNG,IGF1,IL1B,I…	870 (20)
CCR2	6.621	g-protein coupled receptor	Activated	3.986	4.731	0.131	1.67e-17	36	ARG1,CCL11,CCL17,CCL2,Ccl2,CCL22,CCL24,CCL3L3,CCL4,CCL5,Ccl6,Ccl7,Ccl8,Ccl9,CCR1,CCR2,CCR5,CD40,CD86,CX3CL1,CXCL10,CXCL12,Cxcl9,FN1,HTR2B,IFNG,IGF1,IL18,IL1A,IL1B,ITGAL,MMP13,MMP2,TGFB1,TIMP2,TNF	904 (18)
hyaluronic acid		chemical - endogenous mammalian	Activated	2.335	3.463	0.179	1.73e-17	47	BCL3,Ccl2,CCL3L3,CCL4,CCL5,CCR7,CD40,CD44,CD80,CD83,CD86,COL6A2,CSF1R,CTSK,CXCL10,Cxcl9,FN1,ICAM1,IL1B,IRAK3,IRF5,LY96,MMP12,MMP13,MMP2,MMP3,MPO,MYD88,NCF1,NCF2,NFKB1,NFKBIA,NOS2,PLAU,PPARG,PTGES,PTPRC,SOX9,SPP1,TGFB1,TIMP2,TLR2,TLR4,TNF,TNFAIP3,TNFSF14,VCAM1	769 (14)
F2		peptidase	Activated	2.008	5.637	0.427	6.12e-17	78	ALDH1B1,ANGPT1,ANGPTL4,B4GALT1,BCL3,BIRC3,CAD,CASP1,CBR3,CCL2,CCNA2,CCND2,CD44,CD55,CD68,CDKN1A,CFLAR,CLU,COL1A1,COTL1,CX3CL1,CXCR4,CYBB,DHRS9,E2F7,ECE1,EGR1,EHD4,ELL2,ENTPD1,FAM46A,FN1,GREM1,HIVEP1,HMOX1,ICAM1,IGF1,IGFBP4,IGFBP5,IL1B,KLF6,LAMP1,LAMP2,LBH,LOXL2,MYC,NCF1,NCF2,NFKBIA,NOS2,NUAK2,PDCD1LG2,PDGFB,PLA2G4A,PLAUR,PROCR,RAC2,RELB,RHOB,SDC4,SKP2,SLC2A12,SLC2A6,SLC7A1,SLIT2,SRM,TFPI2,THBD,TI…	956 (17)
IFNA2		cytokine	Activated	3.88	6.894	0.397	6.74e-17	72	ANXA1,APOL6,B2M,C1R,CCL2,CD28,CD86,CDKN1A,CEACAM1,CISH,CNP,CORO2A,CXCL10,DDX60,DPP4,EMR1,FAS,GBP2,GEM,Gzmb,HLA-A,HLA-E,IFI16,IFI44,IFIH1,IFIT1,IFIT2,IFIT3,IFNAR2,IFNG,IL10RB,IL12RB2,IL1B,IL2RA,IL2RB,IRF1,IRF5,IRF7,LGALS3BP,LILRB4,LY6E,LYN,Mx1/Mx2,MYC,OAS1,OAS2,OAS3,PARP9,PML,PTAFR,RSAD2,SAMHD1,SAMSN1,SDC1,SERPINB9,SLC15A3,SOCS1,SOCS2,SP110,STAT1,STAT4,TLR3,TNF,TNFSF10,TREX1,TRIM14,UBA7,UBD,USP18,…	735 (16)
EGF		growth factor	Activated	2.61	5.467	0.291	7.08e-17	119	ABCG2,ACTN1,ALCAM,ANGPT1,ANPEP,ATF3,B4GALT1,B4GALT5,BTG2,CASP1,CCL17,Ccl2,CCND2,CCND3,CD44,CDH1,CDH11,CDKN1A,CEBPB,CEBPD,CFLAR,CISH,CLU,COL1A1,COL1A2,COL3A1,CSF1R,CTSD,CXCR3,CXCR4,DCN,DIO2,DPP4,DUSP5,EGFR,EGR1,EGR2,EPAS1,ESR1,FABP7,FASN,FN1,FSTL1,GAB2,GAS1,GGT5,GJA1,HES1,HGF,HMOX1,ICAM1,ID1,ID2,IDI1,IGF1,IGFBP4,IGFBP5,IL1B,IL1R1,IL1R2,IL7R,INHBA,ITGAM,ITGB3,KCTD11,LTF,MCL1,MMP12,MMP13,MMP2,MMP3,M…	1045 (19)
NR1H2		ligand-dependent nuclear receptor	Inhibited	-2.68	-2.222	0.088	1.18e-16	36	ABCA1,ABCG1,ACE,APOE,C3,Ccl2,CCL4,CCL5,Ccl7,CXCL10,Cxcl11,ELOVL6,FASN,FDFT1,FDPS,HMGCR,HSD11B1,IFNG,IL1B,IL1RN,ITGAL,ITGAX,LDLR,LIPE,LPL,LRP8,MRC1,NFKBIA,NOS2,NR1H3,PLTP,Saa3,SLC2A4,SREBF2,TNF,VEGFA	562 (18)
TGFBR2	2.986	kinase		0.825	1.235	0.068	1.57e-16	64	ACSL3,ADAMTS5,ADORA2B,ALOX5AP,ANGPTL4,BFSP1,BGN,C5AR1,CASP1,Ccl2,Ccl7,CCND3,CCT5,CD44,CDH1,CDKN1A,CLU,COL1A1,COL1A2,CRYAB,FGF7,FMOD,FN1,GADD45B,GATM,GJA1,HGF,HSD11B1,ICAM1,IFNG,IL1A,IL1B,IL1R2,KLRB1,Klrk1,KRT8,MAN2B2,MMP12,MMP13,MMP2,MMP3,MPHOSPH9,MYOF,NRP1,OSTF1,PDGFB,PDPN,RBMS3,RUNX2,SCN7A,SMAD3,SPARC,SPP1,SVEP1,TCF12,TGFB1,TGFBR2,THBD,TNF,TNFRSF11B,TXNIP,VEGFA,WNT10A,ZNF365	931 (18)
RGS10	3.377	other					1.76e-16	30	BCL6,CASP1,CCL11,CCL2,CCL3L3,Ccl7,Ccl8,CCR1,CCR9,CX3CL1,CXCL10,Cxcl11,CXCR3,FAS,IFNG,IL10RA,IL10RB,IL18,IL1A,IL1B,IL1R2,IL2RB,IL6ST,ITGAM,ITGB2,LTA,PF4,TGFB1,TNF,TNFRSF1B
WNT5A		cytokine		-0.228	-0.04	0.029	2.61e-16	45	ARHGDIB,CAMK4,CAPN1,CCL2,CCL3L3,CD38,CD40,CD80,CDH1,COL1A1,CRYAB,CXCL12,CXCR4,DAB2,DOK2,EGFR,FN1,ID2,IFNG,IL1A,IL1B,IRF1,IRF2,IRF8,ITGB7,LCP1,Ly6a (includes others),MMP13,MYC,NFKB1,NOS2,NR1H3,ROR2,RUNX2,SDC1,SPARC,SPP1,STAT1,TLR1,TLR3,TLR4,TNF,TNFRSF11A,TNFSF10,TNFSF11	829 (17)
SREBF1		transcription regulator		-3.866	-1.626	0.356	5.84e-16	62	ABCA1,ABCD2,ACSL1,ACSS2,ALDOC,CAMK1D,CAPZB,CCL17,CDK4,CDKN1A,CEBPA,CEBPB,CEBPD,COL6A1,CXCL10,CYP4F2,CYP51A1,CYP7B1,DGKQ,DHCR7,ELOVL6,ELOVL7,FABP5,FADS1,FADS2,FAS,FASN,FDFT1,FDPS,FN1,GPX3,Gstt3,H2-Q8,HMGCR,HMOX1,IDI1,IL1B,IL1R2,INSIG1,LDLR,LGALS3,LPL,LSS,MVD,NCF2,NOS2,NR1H3,NSDHL,PCK1,PIK3R3,PPARG,PPAT,PTGIR,SQLE,STARD4,TF,TGFB1,TM7SF2,TMEM97,TNF,UCP2,VEGFA	776 (19)
SMARCA4		transcription regulator	Activated	3.117	5.312	0.35	6.03e-16	88	A2M,ABCA1,AHNAK,AIM1,ARHGDIB,ARL4C,ASNS,ATP2B4,BCL2A1,C19orf12,CCL2,CCNA2,CCNE2,CCR1,CCR2,CD44,CD74,CDC6,CDH1,CDH11,CDKN1A,CEBPB,CIITA,CNTN1,COTL1,CSF1,CTSB,CTSH,CTSS,CXCR3,CXCR4,CXCR6,DHFR,EBF1,ECM2,FBLIM1,FHL2,FN1,GPR183,GPR56,GPX1,HCST,HEXB,IFI16,IFI30,IFIT1,IFNG,IGF1,IGFBP4,IGFBP5,IL7R,IRF1,ITGA5,LGALS3,LOXL2,LUM,MEF2C,MFGE8,MMP2,MN1,MYC,NFKB2,NPC2,NR2F2,NRP1,NRP2,OLIG2,PCDH1,PHLDB1,PLAUR,PLE…	932 (22)
WNT3A		cytokine	Activated	1.263	3.036	0.219	7.24e-16	70	ADAMTS4,AHR,ANGPT1,ARRDC4,ATP1B1,BGN,CAMK4,Casp12,CCL3L3,CCND2,CD300A,CD44,CEBPA,CEBPB,CLEC11A,COL11A2,COL1A1,CXCL12,DCN,EGR2,ENG,EPAS1,ERBB3,FHL2,FMOD,FN1,Fndc1,GAS1,GDNF,ID1,IGFBP5,IKZF2,KCTD12,LBH,LEF1,LRRC17,LRRC32,MEF2C,MITF,MMP13,MMP14,MRGPRF,MYC,NEK6,NGFR,NOS2,OGN,OLIG1,PMP22,PPARG,RUNX2,SERPINB1,SFRP2,SLC7A1,SLC7A2,SOX9,SPARC,THY1,TIMP3,TNC,TNF,TNFRSF11B,TNN,TNXB,TRIB3,TXNIP,VCAM1,VEGFA,W…	782 (23)
RAF1		kinase	Activated	0.525	3.572	0.4	8.86e-16	68	ACAT2,AKAP12,ANXA1,BCL2L11,BCL6,BTG1,BZRAP1,CD37,CD44,CD74,CDC6,CDKN1A,CRYAB,CTSH,DHRS3,DIO2,DUSP5,EGR1,ESR1,FAM171A1,FAS,GRN,HPCAL1,IL1B,IL1R1,ITGAM,ITGB3,ITGB5,LIF,LIFR,MCF2L,MCM8,MGAT5,MKI67,MMP13,MMP3,MYC,NFKB1,NINJ1,NOP56,Nppb,OPCML,OSMR,PC,PCK1,PHLDA2,PLAU,PLAUR,PNP,PRDM1,RGS1,RND3,RPS2,SDC1,SMAGP,SQLE,TFPI2,TGM2,TNF,TRAF1,TUBA4A,TUBG1,TXNIP,VASH1,VEGFA,WISP2,YPEL5,ZFP36L2	822 (16)
IRF7	5.212	transcription regulator	Activated	3.685	7.143	0.47	1.26e-15	58	CASP4,CCL5,CCRL2,CD40,CD69,CD80,CTLA4,CXCL10,DAXX,DHX58,FAM26F,FCGR1A,GBP5,IDO1,IFI16,IFI44,IFIH1,IFIT1,IFIT1B,IFIT2,IFIT3,IL27,IRF1,IRF7,IRF8,ITGAM,ITGAX,MAP3K8,MCL1,Ms4a4b (includes others),Mx1/Mx2,OAS1,OAS2,OAS3,OASL,Oasl2,PARP14,PLAC8,RSAD2,RTP4,S100A8,SAMD9L,Slfn1,SOCS1,STAT1,STAT2,TLR4,TLR8,TMPO,TNFSF10,TNFSF13B,TRAF1,TREX1,Trim30a/Trim30d,TRIM5,UBA7,USP18,ZBP1	574 (15)
PPIF		enzyme		1.786	1.946	0.025	1.53e-15	42	ARHGAP22,CCL2,Ccl2,CCL4,CCL5,Ccl6,Ccl7,Ccl8,Ccl9,CCR1,CCR2,CCR5,CCRL2,CMKLR1,CMTM6,CSRP1,CX3CL1,CX3CR1,CXCL10,Cxcl11,CXCL12,Cxcl9,CXCR3,CXCR4,CXCR6,Gpr137b-ps,HGF,HIST1H2BI,IL16,INHBB,IRF5,LIF,MCM6,MMP2,NDN,PDZRN3,PF4,Serpina3h,SFRP1,SLCO4A1,TIPIN,TNF	549 (10)
AKT1		kinase	Activated	1.428	2.903	0.203	2.09e-15	72	ACAT2,ASS1,BCL2A1,BCL2L11,BIRC3,C1QC,CCL2,CCL5,CCND2,CCND3,CD4,CD40,CD69,CD74,CD86,CDH1,CDK4,CDKN1A,CEBPD,CFLAR,CISH,COL8A1,CST3,CTSV,CXCL10,CXCR4,DHCR7,EGR1,ESR1,FABP5,FAS,FASLG,FASN,FN1,FSTL1,FXYD5,GSTM5,HMGB2,HMGCR,HMOX1,IFNG,IGFBP5,LAMB1,LIPA,LSS,MCL1,MMP14,MMP2,MSR1,MYC,NFATC1,NFATC2,NFE2L2,NFKB1,NFKB2,NOS2,PCK1,PDGFRB,PLP1,PPARG,RFC4,RHOB,SERPINF1,SLC2A1,SPP1,SREBF2,TGFBR3,TNF,TNFSF10,TNFSF…	945 (18)
TLR2	5.722	transmembrane receptor	Activated	2.56	4.921	0.343	2.1e-15	53	ARG1,ATF3,CAST,CCL2,Ccl2,CCL3L3,CCL5,CCR1,CCR2,CCR5,CCR9,CD40,CD69,CD80,CD86,CEBPB,CEBPD,CISH,CSF2RA,CXCL10,Cxcl9,CYBB,EBI3,FASLG,FN1,FPR2,GDNF,GJA1,Gzmb,HLA-DQA1,HLA-DRB5,HMOX1,ICAM1,IFNG,IL18,IL1B,IL1RN,IL27,IL2RA,IRAK3,IRAK4,IRF1,ITGB7,KLF2,MYD88,NFKB1,NOS2,SOCS1,TGFB1,TLR4,TNF,TNFAIP8L2,VDR	832 (13)
TYROBP	8.322	transmembrane receptor	Activated	2.939	4.31	0.318	2.2e-15	26	CCL2,CCR7,CD40,CD69,CD83,CD86,FCGR2B,GPX1,ICAM1,IDO1,IFNG,IL18,ITGA5,ITGAM,ITGAX,Klra4 (includes others),KLRD1,NCKAP1L,NOD2,RBM47,Siglech,SIRPB1,SPP1,TCIRG1,TNF,TYROBP	837 (15)
SMAD3	2.06	transcription regulator	Activated	2.313	3.942	0.231	2.59e-15	68	ARID3A,ASPN,BCL2L11,BGN,CCL2,Ccl2,CCL3L3,CCL4,CCND2,CDH1,CDK4,CDKN1A,CIITA,COL1A1,COL1A2,COL3A1,COL6A1,COL6A3,COL7A1,CXCL10,DAPK1,EGR1,ENG,ESR1,FBLN1,FPR2,FSTL3,GADD45B,GZMA,HMOX1,ID1,ID2,IFNG,IL1B,IL2RA,INPP5D,ITGB5,JAG1,LPAR1,LUM,MMP12,MMP13,MYC,NOS2,NOV,Orm1 (includes others),PDGFB,RHOB,RUNX2,S100A4,S1PR4,SMAD3,SOX2,SPP1,TBX3,TF,TGFA,TGFB1,TIMP3,TNC,TNF,TPSAB1/TPSB2,VDR,VEGFA,VEGFC,WISP1,ZFP36…	771 (16)
ethanol		chemical - endogenous mammalian	Activated	2.151	3.525	0.155	3.5e-15	92	ABCA1,ABCG1,ADRBK1,ANKS1B,ANPEP,ATF3,C3AR1,C5AR1,CACNA1C,CAMK4,CAPN1,CBR1,CCL2,Ccl2,CCL5,Ccl7,CDKN1A,CEBPA,CEBPB,CEBPD,CLU,COL1A2,COL3A1,CPT1A,Cxcl9,CXCR4,CYP2E1,EGFR,EGR1,EPHX1,ESR1,FAS,FASLG,FASN,GNAI2,HDAC2,HLA-A,HMOX1,HSP90AB1,HTATIP2,ICAM1,ID1,IFNG,IL16,IL1B,IL1R1,IL1R2,IL1RN,IRF7,ITGAM,ITGAX,LSS,MAG,MMP12,MMP13,MMP2,MMP3,MOG,MYC,MYD88,NCF1,NCF2,NGFR,NOS2,NSDHL,PARP1,PDCD1,PHLDA2,PPARG,PRF1,…	834 (14)
GFI1		transcription regulator	Inhibited	-1.909	-4.425	-0.442	3.73e-15	41	BCL3,CASP1,CASP8,Ccl2,CD40,CDKN1A,CEBPA,CFLAR,CSF1,CXCR4,EGR2,ENTPD1,GJA1,HSP90AB1,ICAM1,ID2,IL1A,IL1B,IL1R1,IL6R,IL7R,IRAK2,IRF1,JAK3,LPAR1,LTA,LYZ,MYC,NFKB1,NFKB2,NFKBIA,Pmaip1,RASGRP1,REL,RELB,SERPINA3,SMAD3,STAT1,TNF,TNFSF14,VDR	710 (11)
BCR (complex)		complex	Activated	1.622	3.158	0.263	5.18e-15	45	B4GALT1,BCL2A1,BCL2L11,BCL6,BTK,CCL4,CCNA2,CCND2,CCND3,CCR7,CD27,CD44,CD5,CD69,CD7,CD80,CD86,CDK4,CDK6,CFLAR,CXCR4,EGR1,FAS,GBP2,HLA-DMA,ICOSLG/LOC102723996,IL12RB1,IL2RA,IL2RB,JAK1,KCNN4,KLF4,LCK,MCL1,MS4A6A,MYC,PIM1,POU2F2,PRDM1,PTAFR,PTPN22,SELL,SLAMF7,TLR9,TNFSF8	653 (16)
MAP2K1		kinase	Activated	2.085	4.354	0.382	5.35e-15	57	ACSBG1,AHR,ALDH1L1,APOE,ATF3,BCL2A1,BCL2L11,BIRC3,CCL2,CCL3L3,CCL4,CCL5,CD274,CD44,CDKN1A,CEBPA,CFLAR,COL1A1,COL1A2,COL3A1,CTSB,DAB2,DPP4,DUSP5,EGR2,FASLG,FASN,FURIN,GPR56,IL13RA2,IL1A,ITGA5,ITGB3,LDLR,LGALS3,MAG,MITF,MMP12,MMP14,MMP2,MMP3,MYC,NFKBIA,NOS2,OLIG2,PIM1,PLAUR,RAP1GAP,SERPINE2,SIRPA,SMAD3,TFPI2,TGM2,TNC,TNF,TNFRSF11A,VEGFA	819 (18)
SASH1		other	Activated	2.799	5.578	0.47	5.58e-15	35	CCL4,CCND2,CD40,CXCL10,Cxcl11,DAXX,FGL2,HHEX,IFIT1B,IFIT2,IFIT3,Iigp1,IL18,INHBA,IRF1,IRF7,LMO4,LTA,MERTK,Mx1/Mx2,OASL,PLA1A,PML,RSAD2,SH3BP5,SLCO3A1,SLFN12L,SOCS1,STAT1,STAT2,TIMELESS,TLR3,TNF,TNFSF8,Trim12a
HMGA1		transcription regulator		-0.017	0.88	0.128	5.81e-15	53	B2M,CAV2,CCND2,CD44,CD80,COL1A1,COL1A2,CRYAB,CTSC,CTSH,DAB2,DHCR7,EGR1,ESR1,FSTL1,GHR,GNA15,GSN,H19,HCK,HMGCR,IDI1,IGF1,IGFBP4,IGFBP7,IL2RA,INSIG1,ITGAL,KLF2,LAMB1,LIPE,LTA,Ly6a (includes others),LY6E,MVD,MVK,MYC,MYO1F,Ngp,NOS2,PHLDA2,PPARG,PSEN2,PVRL1,RHOB,SDC4,SHC3,SOD3,SPARC,Srgn,SYK,WNT6,ZYX	911 (22)
NOS2	23.56	enzyme	Activated	4.109	4.5	0.053	6.09e-15	62	BCL2A1,CCL2,Ccl2,CCL3L3,CCL4,Ccl7,Ccl9,CD3E,CD44,CD53,CD80,CD86,CDKN1A,CLEC4D,CP,CSF3R,CTSC,Cxcl9,CYP2E1,FAS,FASLG,FASN,GDNF,GJA1,GSPT2,H19,H2-T10,HMGB2,HMOX1,IFIT1B,IFIT3,IFNG,IL1B,IL1RN,KLF6,LCK,LGALS3BP,LILRB4,LPAR1,MCM5,NFKBIA,NOS2,Orm1 (includes others),PC,PRF1,S100A8,Saa3,SERPINA3,SLC2A4,SLC40A1,SLFN12L,Slfn2,TGFB1,THY1,TLR4,TNF,TNFSF10,TNNI3,TNNT2,TOR3A,TYROBP,VEGFA	767 (14)
MAPK14		kinase	Activated	3.815	6.241	0.337	6.49e-15	56	ABCA1,CCL2,Ccl2,CCL5,Ccl7,CCNA2,CCR7,CD40,CD80,CD83,CD86,CEBPD,COL1A1,CRYAB,CXCL10,CYP51A1,EGFR,FAS,FASLG,FASN,FDPS,FN1,GJA1,HMGCR,HMOX1,ICAM1,IFNG,IL18,IL1B,LDLR,MEF2C,MMP13,MMP3,NFATC1,NGFR,NOS2,Nppb,PCK1,PLAU,PLAUR,Pmaip1,PRDX1,PTGES,Slfn1,SLFN12L,Slfn2,SOX2,SREBF2,TGFB1,TGM2,TIMP2,TNF,TNN,VDR,VEGFA,ZFP36	941 (16)
FN1	3.442	enzyme	Activated	2.26	4.199	0.268	6.7e-15	64	ACE,AHCY,APOE,BCAT1,BIRC3,CCL2,CCL4,CCL5,CD83,CD8A,CDH1,CDK4,CDK6,CDKN1A,CEBPB,COL1A1,CORO1A,CTSD,DHCR24,EGFR,EIF2S3,FN1,GFRA2,GPX1,IFNG,IGF2BP3,IL1B,IL1R1,ITGA1,ITGA5,ITGAM,ITGB3,LAMP1,LGALS8,MMP13,MMP14,MMP2,MMP3,MYC,NFKBIA,NOS2,PDGFB,PLAU,PLAUR,PTGER4,RASSF2,RUNX2,SDC1,SDC4,SDCBP,SKP2,SLC2A1,SLC9A1,SOX9,SPARC,SPP1,TGFB1,TGFBR2,TGM2,TIMP2,TNF,TNFAIP2,TNIP1,ZYX	743 (19)
IL12A		cytokine	Activated	2.619	3.375	0.145	7.24e-15	30	CCL5,CCND3,CD86,CFLAR,CXCL10,CXCR6,EBI3,FAS,FASLG,FUT7,ICAM1,ICOS,IFNG,IL12RB1,IL12RB2,IL1A,IL1B,IL27,LTA,MMP2,MMP3,NOS2,PRF1,SELPLG,SOCS1,STAT1,STAT2,STAT4,TNF,VCAM1	703 (18)
SMARCB1		transcription regulator	Activated	3.219	5.135	0.281	7.28e-15	57	A2M,ACAT1,ACSL1,AMPH,ARHGAP4,ATP1B1,BCL2L11,BICD1,BTG1,C4A/C4B,CCNA2,CD44,CDC6,CDC7,CDH1,CDKN1A,CDT1,CEACAM1,COL14A1,COL1A1,COL1A2,COL5A2,CSF1,CXCR4,CYP2E1,DAPK1,DHFR,DOCK4,F10,F11R,FAS,FCGR1A,FCGR2A,FZD7,GJA1,GJB1,GSN,HES1,IFI16,IFNAR2,LBP,MCM10,MCM2,MCM5,OAS1,OAS3,PC,PCK1,PGLYRP1,POLA1,POSTN,PPARG,PRIM1,RND3,SKP2,SPARC,WASF3	923 (22)
Igm		complex		-0.711	-1.45	-0.173	1.09e-14	31	BCAR3,BCL2A1,BCL2L11,CCNA2,CCND2,CD22,CD44,CD5,CD69,CDKN1A,CFLAR,CX3CL1,DAXX,EGR1,FAS,FCGR2B,GRAP2,IL2RA,IRF4,MCL1,MYC,NFKB1,NFKB2,PIM1,PTAFR,SAMSN1,TNF,TNFRSF14,TRAF1,TRAF5,ZFP36L1	854 (19)
PTGS2		enzyme	Activated	2.571	4.121	0.233	1.33e-14	52	ANG,ANGPT1,ANXA1,BIRC3,CCL2,Ccl2,CCL3L3,CCL4,CCL5,CCR7,CD44,CD68,CDH1,CDKN1A,CHGA,CLU,CTSD,CTSK,CXCL10,CXCL12,CXCR4,CYP1B1,DYNLL1,EDNRA,EGR1,ERBB3,FN1,ICAM1,IGF1,IL11,IL1B,ITGAL,MCL1,MKI67,MMP14,MMP2,MSR1,MYC,NOS2,PIK3CG,PLA2G4A,PTGER2,PTGER4,RUNX2,SELL,ST3GAL1,TNF,TNFSF10,TNFSF11,TRAF1,VEGFA,VEGFC	787 (20)
DOCK8	3.098	other	Activated	3.092	5.831	0.47	1.38e-14	34	CCL4,CCND2,CD40,CXCL10,Cxcl11,Cxcl9,DAB2,DAXX,FGL2,IFIT1B,IFIT2,IFIT3,Iigp1,IL18,INHBA,IRF1,IRF7,LMO4,LTA,MERTK,Mx1/Mx2,PLA1A,REL,RGS1,RSAD2,SH3BP5,SLCO3A1,SLFN12L,SOCS1,STAT1,STAT2,TLR3,TNF,TNFSF8
PLAU	5.799	peptidase	Activated	2.738	3.784	0.194	1.52e-14	32	ABCG1,ANG,ARG1,C5AR1,CCL2,Ccl2,CCL5,CCR5,EGFR,FCGR1A,FN1,GJA1,HGF,HLA-DMA,ICAM1,IFNAR2,IGF1,IL1B,MMP12,OAS1,OAS3,PIK3CG,PIM3,PLAU,PLAUR,RELB,S100A8,S100A9,SERPINB1,SLC2A1,SLFN13,TNF	842 (17)
IGF2		growth factor		0.494	1.192	0.157	1.64e-14	56	Ccl2,CD36,CDC6,CDKN1A,CORO2B,CRY1,CTSV,CXCR4,CYP1B1,DHCR7,EGR1,EGR2,FABP7,FN1,GAS1,GCH1,GHR,GNAI2,GRN,H19,H2-M2,IGF1,IGF2R,IGFBP4,IGFBP5,IGFBP6,IL11,ITGA5,ITGB5,MCM2,MCM5,MCM7,MMP11,MMP3,MYC,NDRG1,NFKBIA,NOS2,Nppb,OGN,PDGFB,PIM1,PMS1,PRIM1,PRKCQ,RGS16,RHOB,SAT1,SEPP1,SLC2A4,SLC30A1,SPP1,TGFBI,THBS2,UHRF1,VEGFA	920 (20)
IRS1		enzyme		-1.464	-0.649	0.193	1.98e-14	47	ATP2A3,BUB1,CDH1,CEBPA,CEBPB,CEBPD,COL3A1,COL6A1,COL6A3,COL7A1,CRABP2,EGR1,FASLG,FASN,FMO1,GAS2,GJA1,HMGCR,ID2,IGF1,IGFBP4,LDLR,LPL,MEF2C,MMP14,MPO,MYC,NDN,NRP1,PCK1,PPAP2B,PPARG,SFRP2,SIGLEC1,SLC2A4,SPP1,SREBF2,TGFBI,TNNT2,TNXB,TRIB3,UCP2,UCP3,VEGFA,WISP1,WNT10A,WNT6	888 (20)
PARP1	-2.01	enzyme	Activated	1.294	3.015	0.32	2.22e-14	39	CASP4,Ccl2,CCL5,CD274,CDH1,CXCL10,CXCL12,Cxcl9,FASN,GBP2,GBP6,GBP7,H19,HES1,HMOX1,ICAM1,IFNG,IGF1,Iigp1,IL18BP,IL1B,ITGAL,LIF,MYC,NOS2,PARP1,PEG10,PLA1A,POLA1,SDK1,SH3BP2,SOCS1,SOCS2,STAT1,TGFA,TIMP2,TNF,VCAM1,VEGFC	840 (14)
CCR1	4.374	g-protein coupled receptor	Activated	1.297	2.187	0.207	2.34e-14	20	Acp5,ATP6V0D2,CCL11,Ccl2,CCL3L3,CCL5,CCR1,CTSK,CTSS,CTSV,IFNG,ITGAM,ITGB3,MMP2,NFATC1,RUNX2,SPARC,SPP1,TNF,TNFRSF11A	745 (17)
CAMP	58.588	other	Activated	1.431	2.53	0.215	2.39e-14	34	C5AR1,CAMP,CCL2,Ccl2,CCL4,CCL5,Ccl7,CCR7,CD80,CD83,CD86,CSF1,CSF3R,CXCR4,FPR2,ICAM1,IL18,IL1A,IL1B,IL1R2,ITGAM,ITGAX,ITGB2,LIFR,MCL1,MYD88,NFKB1,NOS2,NOTCH4,PDGFRB,TLR4,TNF,TNFAIP2,TNFAIP3	858 (15)
MGEA5		enzyme		0.562	-0.485	-0.127	2.57e-14	68	ABLIM1,ACSS2,ADAMTS17,ADAP1,ALDOC,ARHGAP29,CAPN1,CD302,CDCA7,CDH1,CEACAM1,CELSR1,CXCR3,CYFIP2,DAB2,DHCR7,DPEP1,ELF1,ERBB3,FBLN1,FDFT1,FDPS,FGFR1,FN1,FSCN1,GAS6,GLUL,HMGCR,IFNGR2,IGF2BP3,IGFBP4,IGFBP5,IL6R,ITGB5,ITGB7,ITPKB,JAK1,LAMB1,LPHN2,LPXN,LRIG1,LSS,MMP14,NOTCH2,NSDHL,PECR,PLA2G16,PLAU,PPAP2B,PRF1,RAB27A,RHOB,SERPINB9,SERPINE2,SLAMF9,SREBF2,ST14,STARD4,TGFA,TGFB1,TGFBR2,TGFBR3,TIMP2,TIMP3,TN…
NPC1		transporter	Inhibited	-1.657	-2.636	-0.227	2.81e-14	26	ABCA1,ABCG1,CAV2,CCL3L3,CD68,CTSB,CTSD,CTSK,CYP27A1,HMGCR,ITGAX,LDLR,LGALS3,LIPA,LPL,MMP14,MMP8,MYLIP,NPC2,S100A8,SREBF2,STAT1,STAT2,STAT4,TLR4,TNF	681 (19)
NOTCH1		transcription regulator	Activated	1.711	2.795	0.159	3.86e-14	60	ANGPT1,BCL6,BIRC3,CAD,CCND2,CCND3,CD82,CDCA7,CDH1,CDKN1A,CEBPA,CEBPD,CFLAR,CHGA,COL1A1,COL1A2,EGFR,ERBB3,FABP7,HES1,ICAM1,ID1,ID2,IFI16,IFNG,IGFBP4,IL2RA,IL7R,IRF1,ITGAM,JAG1,LEF1,LFNG,LOX,MMP2,MYC,NFKB1,NGFR,NOS2,NR2F2,PDGFB,PDGFRB,PPARG,REL,RELB,RLBP1,RND3,RORC,RUNX2,RUNX3,SOCS1,SOX10,SPP1,TGFB1,TGFBR2,TGFBR3,TNF,TNFSF11,WASF1,WNT4	900 (19)
MOG	-3.229	other	Activated	2.099	3.611	0.379	5.27e-14	27	C5AR1,Ccl2,CCL3L3,CCL5,Ccl7,CCR1,CCR2,CCR5,CD274,CD40,CD44,CD80,CD86,CIITA,CXCL10,Cxcl11,Cxcl9,ICAM1,IFNG,IL27,ITGAL,MMP3,NOS2,PDCD1,TGFB1,TNF,VCAM1	809 (15)
DNASE2	3.703	enzyme	Inhibited	-1.888	-3.561	-0.47	5.5e-14	22	CH25H,CP,CXCL10,DHX58,IFIT1B,IFIT3,IFNG,IL18,IRF7,Ly6a (includes others),Ms4a4b (includes others),Mx1/Mx2,OAS1,OAS3,Oasl2,RSAD2,RTP4,SLAMF8,Sp100,TNF,USP18,ZBP1
IFNLR1		transmembrane receptor					6.1e-14	26	ATF3,CCL3L3,CCL4,CCL5,Ccl9,CLEC4D,CLEC4E,CSF1,CXCL10,Cxcl11,IFI44,IFIH1,IFIT1B,IFIT2,IFIT3,IL1A,IL1B,IRF7,LIF,MYC,OASL,RSAD2,TLR2,TNF,TNFAIP2,TNFAIP3	501 (14)
BIRC5		other		-0.17	-0.116	0.025	6.7e-14	29	BGN,C1QC,Ccl8,Cd52,CD53,CD74,CDKN1A,COL1A1,COL3A1,COL5A2,COL8A1,DPT,FASLG,FBLN1,FBN1,FCGR2B,FMOD,FN1,HLA-DQA1,HLA-DQB1,IL2RG,ITGA5,LUM,LYZ,MCL1,MMP2,TP73,VEGFC,VWF	908 (20)
LYN	3.503	kinase		-0.074	-0.819	-0.169	7.6e-14	35	BCL2A1,BCL2L11,C5AR1,Ccl2,CCL3L3,CCL4,CCL5,Ccl7,Ccl9,CCNA2,CD22,CD40,CD80,CD86,CDKN1A,CFLAR,CR2,CSF1,DAXX,EGR1,FCGR2B,IFNG,IL1A,IL1B,KLRB1,MITF,MYC,NFKB1,NFKB2,SOCS1,STAT5A,TNF,TNFRSF14,TRAF1,TRAF5	742 (15)
inosine		chemical - endogenous mammalian	Activated	1.554	3.423	0.359	8.61e-14	28	A2M,AIF1,ALCAM,ANTXR2,ANXA1,ANXA5,C1QA,C1QB,C1QC,C2,C3,C4A/C4B,CCL3L3,CD68,CFB,DPP4,FTL,IFNG,IRF1,LCP1,LGALS3BP,Ms4a6b,NPC2,PPP1R14B,SERPINB1,SERPING1,TNF,TSPO
SREBF2	-4.07	transcription regulator	Inhibited	-5.063	-3.126	0.362	1.01e-13	33	ABCA1,ACAA2,ACSL1,ACSS2,ALDOC,CAMK1D,CDKN1A,CYP4F2,CYP51A1,CYP7B1,DHCR7,ELOVL6,FABP5,FADS2,FASN,FDFT1,FDPS,HMGCR,IDI1,INSIG1,LDLR,LIPA,LRP1,LSS,MVD,MVK,NSDHL,PLIN2,SQLE,SREBF2,STARD4,TM7SF2,TMEM97	980 (22)
C5		cytokine	Activated	1.925	3.62	0.278	1.05e-13	42	ATF3,BCL6,C5AR1,CCL11,CCL2,Ccl2,CCL3L3,CCL4,CCL5,CDH11,CSF1,CYBB,EGR1,FASLG,FCGR1A,FCGR2A,FCGR2B,HGF,HIVEP1,ICAM1,IFNG,IFNGR2,IL18R1,IL1A,IL1B,IL27,ITGAM,ITGB2,MMP3,MPO,NFE2L2,NFKB1,NFKBIA,ST6GAL1,TGFB1,TNF,TNFAIP2,TNFAIP3,VCAM1,VEGFA,VEGFC,ZFP36	834 (14)
NR1H3	6.677	ligand-dependent nuclear receptor		-1.139	-0.456	0.122	1.32e-13	37	ABCA1,ABCG1,ACSL3,Apoc1,APOC2,APOD,APOE,ARG2,ARL4C,CCL17,Ccl2,CCL24,CCL4,CCL5,Ccl7,CXCL10,Cxcl11,FASN,FDFT1,FDPS,HMGCR,HSD11B1,IL1B,IL1RN,ITGAL,LDLR,LPL,MYLIP,NFKBIA,NOS2,NR1H3,PLTP,PPARG,SLC2A4,SREBF2,TNF,VEGFA	704 (23)
ESR1	2.726	ligand-dependent nuclear receptor		0.41	1.625	0.16	1.43e-13	98	ABCC5,ABCG2,ACE,AHNAK,APOE,ASS1,C3,CAV2,CCL2,CCL4,CCNA2,CD55,CD69,CDH1,CDKN1A,CEBPA,CEBPB,Clec2d (includes others),COL8A1,CRABP2,CTSB,CTSD,CXCL12,CYP1B1,CYP7B1,EFEMP1,EGFR,EGR1,ESR1,FAM102A,FAS,FBLN1,FKBP4,FMN1,FOXA1,GJA1,GJB1,GREM1,H19,HMGCR,HPGDS,ICOSLG/LOC102723996,ID1,IFNG,IGF1,IGFBP5,IL1A,IL1B,IL2RA,INHBB,IRF4,KCNK6,LBP,LDLR,LPL,LTB,LTF,MKI67,MYC,NFKB1,NGFR,NME1,NOS2,NR1D1,PKIB,POLA1,PON3,PR…	1093 (23)
GNA15	7.171	enzyme					1.82e-13	40	AKAP12,C3,CASP4,CAV2,Ccl2,CD69,CEBPD,CP,CRYAB,DAB2,FGF7,FHL2,FMO1,FXYD5,GBP2,GDA,GLUL,HES1,HLA-E,HMOX1,HSD3B7,LAMB2,LBP,LGALS3,MGST1,MINOS1-NBL1/NBL1,MYC,NFKB1,NOX4,OLR1,PRSS35,RBP1,RGS2,SERPINA3,SLC7A1,THBD,TRIB3,UGDH,XDH,ZFP36L1	573 (14)
SMAD7		transcription regulator	Inhibited	-3.605	-4.605	-0.157	1.9e-13	46	ADAMTS2,BCL2L11,BGN,BZW2,CCL2,Ccl2,CCL5,CCNA2,CDKN1A,CFLAR,COL1A1,COL1A2,COL3A1,COL6A1,COL6A3,CXCL10,DCN,EFEMP1,FAS,FN1,FSTL3,FURIN,GAS6,HMOX1,ICAM1,IFNG,IL1B,ITGA7,ITGBL1,KRT8,LTBP2,MMP12,MMP2,MYC,NFKBIA,NOS2,SMAD3,SOX9,TGFA,TGFB1,TGFBI,TGFBR2,TIMP3,TNF,VDR,VEGFA	690 (19)
CEBPE		transcription regulator	Activated	1.854	2.785	0.223	2.12e-13	27	ALOX5AP,CAMP,Ccl7,Ccl9,CCND2,CDK4,CDK6,CEBPB,CLEC10A,CSF1R,CSF3R,CTSV,F7,IL18,IL1RN,ITGAM,LTF,LYZ,MMP2,MMP8,MYC,NCF1,Ngp,Orm1 (includes others),SELL,TLR9,TNF
PTH		other	Activated	2.677	4.418	0.283	2.25e-13	52	Acp5,AHNAK,ANGPT1,CCL2,Ccl2,CDKN1A,CEBPB,CGNL1,COL1A1,COL1A2,CSF1,CXCL12,CXCR4,CYBA,EGFR,EGR2,FN1,GJA1,IGF1,IGFBP5,IL11,IL33,IL6R,LEF1,MMP13,MMP2,PHLDB2,PLAU,PLXDC2,POSTN,RAP1GAP,RGS1,RGS2,RUNX1,RUNX2,SDC4,SFRP2,SLC2A4,SLC43A2,SMAD3,SPP1,ST14,TFPI2,TGFB1,THBS4,TMEM119,TNFRSF11B,TNFSF11,TNS1,VDR,WISP2,WNT4	825 (23)
HDAC2	-2.154	transcription regulator		1.339	1.176	-0.028	3.61e-13	44	BCL6,CCNE2,CD27,CD34,CD4,CDH1,CDKN1A,CDT1,COL11A1,COL1A2,COMP,CYBB,DPT,EGR1,ESR1,FAS,IGF1,IL1A,LAT,LIG1,MCM10,MCM5,MCM7,MYC,MYO1F,NASP,NFATC1,NFKBIA,NOS2,PDGFB,PLAU,POLD2,RHOB,RORC,S100A9,SDPR,SFRP1,SLC8A1,SOX10,SOX9,THEMIS,TNF,TNFSF10,TPD52	950 (22)
VIP		other		-1.685	-1.894	-0.034	3.65e-13	41	CASP8,CCL2,Ccl2,CCL3L3,CCL4,CCL5,CCND3,CD274,CD40,CD80,CD86,CEBPB,CEBPD,CLCF1,CTLA4,CXCL10,EGR2,FASLG,Gzmb,IGF1,IL11,IL1B,IL1RL1,IL2RA,IRAK2,IRF1,LYZ,MYC,NFATC2,NFKBIA,NOS2,PDCD1,PRF1,TLR1,TLR4,TLR6,TLR8,TLR9,TNF,TNFRSF11A,TP53INP1	819 (15)
SATB1		transcription regulator		-1.242	-1.866	-0.088	4.61e-13	54	ACTN1,BCL2A1,BLNK,BTLA,CD40,CD69,CD86,CD8A,CDH1,CEACAM1,CSF3R,CTSD,Cux1,CYBB,EBI3,EPAS1,EPSTI1,EVI2A,FAM129A,FCGR1A,GADD45B,GLRX,GPR18,HLA-DMB,HLA-DOB,HVCN1,IKZF1,IL10RA,IL16,IL18RAP,IL1R2,IL2RA,IL4R,IL7R,IRF7,IRF8,KLF2,LAG3,NFE2L2,PDCD1,PRKCB,RELB,RGS1,RUNX1,SELL,SMAD3,TGFA,TNF,TNFSF12,TNFSF13B,TSPAN17,TUBA4A,UHRF1,YPEL5
FADD		other	Activated	1.134	2.477	0.232	4.89e-13	34	BIRC3,Ccl2,CCND2,CDK6,CDKN1A,CXCL10,Cxcl11,DHX58,EGR1,ELAVL2,FAS,FASLG,GADD45B,ICAM1,IFIH1,IFIT1B,IFIT2,IRF5,IRF7,KLF6,LY6E,Mx1/Mx2,MYC,NFKB1,PIM1,SOCS1,Sp100,ST8SIA4,STAT1,STAT2,TLR3,TNF,TNFAIP3,TRAFD1	511 (17)
TWIST1		transcription regulator		0.721	1.913	0.175	6.18e-13	50	ALCAM,ALDH1A1,APOD,C1QTNF1,CCL2,Ccl2,CD40,CD44,CDH1,CDKN1A,CELSR1,CLU,COL1A1,COL6A1,CXCL12,DCN,ESR1,FAS,FAT4,FBN2,FGFR3,FMOD,FN1,GPC1,GSN,IGFBP4,IGFBP5,IL1B,ITGB3,ITGB5,KCNN4,MFGE8,MRC2,MXRA8,PAMR1,PTPRZ1,RUNX2,RUNX3,SDC3,SPP1,TF,TGFB1,TGFBI,TGFBR2,THBS2,TIMP3,TNF,TNFRSF21,WISP1,ZYX	936 (24)
RXRA	3.63	ligand-dependent nuclear receptor		0.2	1.303	0.197	6.87e-13	71	ABCA1,ABCC3,ABCD2,ABCG1,ABCG2,ACSL1,ACSL3,AHCY,ALDH1A1,APOE,ARG2,ARL4C,ASNS,C3,CCL17,CCL22,Ccl6,Ccl8,Ccl9,CCNA2,CCND3,CD36,CD38,CDKN1A,CEBPA,CEBPD,CPT1A,CRABP2,CRYAB,CXCL10,ENG,FABP5,FADS2,FASN,FOXA1,FTL,GPX1,HCK,HMGCS2,HMOX1,IFNG,INSIG1,LPL,LTF,MMP11,MPO,NME1,NR1D1,NR1H3,OLR1,Orm1 (includes others),PC,PCK1,PLTP,PPARG,RBP1,RLBP1,RORC,RXRA,SAT1,SDC1,SLC2A4,SPP1,SREBF2,TGFB1,THBD,TNF,TPP1,UCP3,Ugt1…	566 (17)
CD38	7.386	enzyme	Activated	0.516	3.397	0.408	7.21e-13	52	ALDOC,ASNS,ASS1,ATP1B1,B4GALT7,BCL6,CCL22,CCND2,CD44,CD86,CISH,CRIP1,CSF2RB,ELL2,EPS8,FGL2,GALK1,GBP2,GBP7,GCAT,GLIPR2,GSTT2/GSTT2B,ICAM1,IFI30,IL1R2,IL2RA,IL6R,ITGB7,LFNG,LGALS3,LTA,NDRG1,PIM1,PKIB,PRDM1,PSAT1,RAP1GAP,S100A4,SDC1,SELL,SEMA4A,Serpina3g (includes others),SLC2A1,SLC39A8,SLC7A5,SOCS1,SOCS2,THY1,TMEM97,TUBB2B,VCAM1,ZNF443	798 (19)
JAK2		kinase	Activated	1.651	3.548	0.403	7.71e-13	41	ACE,ACTN1,CASP1,CCL2,Ccl2,CCL5,Ccl9,CCND2,CD36,CDH1,CDKN1A,CST7,CXCL10,CYBB,DCXR,EGR1,Eif2s3y,ESR1,F10,FCGR2B,Fhod1,GBP2,HTR2A,ICAM1,Ifitm1,IL1B,IRF1,LAT2,LYN,MPO,MYC,NKG7,NOS2,OSMR,RBP1,Saa3,SLAMF9,SLC11A1,STAT1,TNF,TP53INP1	592 (19)
ARNT2		transcription regulator	Activated	1.889	5.588	0.47	8.36e-13	62	ABCG1,ANG,ANGPTL4,AOX1,APOE,BST1,CCR1,Cd52,CD86,CMKLR1,COL11A1,COL12A1,CYBA,Cyct,EGFR,EGR1,ELL2,FCGR2A,FKBP3,FNBP1,GDNF,GLUL,GPX3,GZMH,H2-K2/H2-Q9,HLA-A,ICAM1,IFI16,IGFBP4,Iigp1,IL6R,ITGB3,KCNJ15,LAMA2,LCP1,LIFR,LTF,MCM7,NAALAD2,NFATC2,NFE2,PDLIM4,PEA15,PKIB,PLP1,POLD4,POSTN,PTPN22,RGS10,SLC2A1,SMAD3,SOX10,Sp100,ST6GALNAC6,THRB,TNF,TNFRSF9,TYK2,TYROBP,VEGFA,ZDHHC14,ZFP36L1
SMAD4		transcription regulator	Activated	1.844	3.316	0.22	8.53e-13	61	ANGPT1,ANGPTL4,BGN,CCL2,Ccl2,CCND2,CDC42EP3,CDH1,CDKN1A,COL1A2,COL7A1,CSF1,DAPK1,DAXX,EGFR,ENG,FBXW10,FSCN1,FSTL3,GADD45B,GJA1,HHEX,HMOX1,HRH2,ICAM1,ID1,ID2,IFNG,IL11,IL1B,INPP5D,IRAK3,ITGB5,ITGB7,JAG1,LEF1,LPAR1,MMP13,MST1R,MYC,NFKBIA,NPPC,PDGFB,PDGFRB,PILRA,PLAU,PTK2B,PTPRC,RUNX1,RUNX2,S1PR4,SHISA5,SMAD3,TBX3,TGFB1,TIMP3,TNC,TNF,UNC119,VEGFA,ZFP36	764 (19)
hydrocortisone		chemical - endogenous mammalian		-0.554	-0.254	0.046	9.92e-13	46	ALDH1L1,BRCA2,CCL17,CCL2,CCND2,CCND3,CD40,CD80,CD86,CDH11,CEBPA,CEBPB,CEBPD,CXCR4,DAXX,FAS,FGF7,FN1,GADD45B,GLUL,H6PD,HGF,HSD11B1,HSPD1,ICAM1,IGF1,IGF2R,IGFBP4,IGFBP5,IGFBP6,IGFBP7,IL1B,IL2RA,INHBA,ITGAM,LPL,NFKBIA,NOTCH4,PPARG,S100A8,SEMA6A,STAT5A,TLR2,TNFAIP2,TNFAIP3,TNFRSF11B	958 (15)
Ccl2	7.312	cytokine	Activated	2.24	3.259	0.196	1.04e-12	28	CCL11,Ccl2,CCL3L3,CCL4,CCL5,Ccl7,Ccl9,CCR2,CSF1,CTSB,CTSK,CTSV,CXCL10,HGF,IFNG,IGF1,IL1B,ITGB3,KLF4,LPL,PPARG,SDC4,SLC2A4,SOX2,TBX3,TLR4,TNF,VCAM1	623 (13)
CXCL12	13.536	cytokine	Activated	1.835	3.824	0.277	1.1e-12	56	AIF1,ANKS1B,BCL3,CCL2,CCL5,CD36,CD3G,CD44,CD69,CD82,CDH1,CTSK,CXCL10,CXCL12,CXCR4,CXCR6,DPP4,EGFR,EGR1,FN1,GAS2,HCLS1,ICAM1,ID1,IFNAR2,IFNGR2,IGFBP7,IL1A,IL1B,IL2RA,ITGAL,ITGAX,ITGB3,JMJD1C,LCP2,LOXL2,Ly6a (includes others),MMP11,MMP13,MMP14,MMP2,MMP3,MYC,PCDH1,PLAU,PRKCD,RUNX2,RUNX3,SOCS1,TNF,TNFRSF11A,TNFRSF11B,TNFRSF1B,TNFSF10,TNFSF11,XRCC5	895 (21)
RNA polymerase II		complex					1.19e-12	69	AGPAT2,ALAS1,ARG1,ASNS,ATP13A2,B2M,BLNK,CBX5,CCL5,Ccl9,CCND2,CD3E,CD4,CD40,CD80,CD82,CD83,CDH1,CDH11,CDKN1A,CEBPA,CIITA,COL1A2,CSF1,Cxcl11,CXCR4,CYP1B1,DCTPP1,DDX11,DHFR,ESR1,FANCI,GADD45B,GBP2,GBP7,GHR,HCST,HLA-DQA1,ICAM1,ID1,IFIT1B,IFNGR1,IGF1,IL1B,IL1RN,IL2RA,KSR2,LDLR,MEF2C,MMP2,MYC,NFKBIA,NOS2,OASL,OSGIN1,PCK1,PPARG,PRUNE,RND3,RORC,RUNX2,SFN,SPP1,TAPBP,TGFB1,THBS2,Tmsb4x (includes others),TN…	711 (11)
MTPN		transcription regulator	Activated	1.606	4.354	0.47	1.22e-12	35	ANXA1,APOD,BCL2A1,Casp12,CASP8,Ccl2,CCNA2,CCND2,CCND3,CEBPA,COL1A1,COL1A2,COL8A1,CP,ENG,FAS,FBLN1,FN1,GAS6,H6PD,IFNG,IGF1,LTB,MMP3,MYC,NFKB1,Nppb,S100A8,SOX2,SPARC,SPP1,TGFB1,TNF,TNFSF10,VCAM1	738 (11)
EBI3	5.551	cytokine	Activated	1.056	2.331	0.261	1.29e-12	25	B2M,CCND2,CCND3,CD80,CD86,CDK4,CIITA,CTSE,GBP2,HLA-A,HLA-DMA,HLA-DMB,HLA-DOB,HLA-DQA1,ICAM1,IFNG,IL12RB2,IRF1,MYC,NFATC1,PIM1,RORC,STAT1,STAT2,TNFSF10	697 (17)
VEGFA	-2.709	growth factor	Activated	2.174	4.906	0.355	1.56e-12	64	ACE,ACSL1,ALAS1,ANPEP,ARG2,ATP5G2,BCAT2,BCL2A1,BTK,CCL2,Ccl2,CCRL2,CD34,CD55,CDKN1A,CEACAM1,COL1A1,CST3,CTSB,CTSS,CTSV,CXCL10,CXCL12,CXCR4,DUSP5,EGR1,FGFR1,FN1,GJA1,GRB10,HLX,HMOX1,ICAM1,ID1,IGFBP4,IGFBP5,IKBKE,INPP5D,ITGA1,MCL1,MEF2C,MMP12,MMP13,MMP15,MMP2,NME1,NOS2,PDGFB,PIM1,PLAU,PPAP2B,RUNX1,RUNX2,SHMT2,SNCG,SPARC,TBC1D8,TFPI2,TGFB1,THBD,TSPO,VASH1,VCAM1,VEGFA	873 (18)
IKZF1	6.387	transcription regulator		-0.425	-1.541	-0.178	1.64e-12	45	ABCA9,BCL6,BLNK,C1QTNF1,CCND2,CCND3,CD3D,CD79B,CD8A,CDK6,CDKN1A,CYP7B1,EBF1,EIF4E3,FGFR1,FLI1,FLT3,HES1,IFI16,IFNG,IGF1,IL18R1,IL2RB,IL7R,LCK,LMO2,LRP1,LYN,MMP14,MYC,MYO1B,NFE2,NGFR,POU2F2,PRKCQ,RAI14,RUNX1,SH3BP5,SLC27A3,Sult1a1,SYK,TMEM119,TNFAIP8L2,TNNT2,VWF	500 (7)
PPP3CA		phosphatase	Activated	1.525	2.191	0.304	1.72e-12	31	C3,CD82,CDK4,CDKN1A,CPT1A,CRYAB,CSRP1,CTSV,FASLG,FN1,FTL,FXYD1,GRN,LAMP2,LITAF,LPAR1,MGST1,Nppb,PDK2,PDPN,PMP22,PPAP2B,PRDX5,PSAP,RUNX2,S100A4,SDC4,SLC2A4,SPP1,TF,TNF	789 (22)
Ifn gamma		complex	Activated	1.683	3.257	0.274	1.79e-12	36	CASP1,CCL2,Ccl2,CCL5,CD86,COL1A1,CXCL10,Cxcl11,CXCL16,Cxcl9,CXCR3,CYBB,ESR1,FN1,ICAM1,IGFBP4,IGFBP5,IL18BP,IL1B,IL33,IRF8,LIF,Ly6a (includes others),LY96,MYC,MYD88,NOS2,PCK1,PML,SOCS1,STAT1,TLR3,TLR4,TNF,TNFRSF9,TNFSF10	787 (14)
CCL2	4.453	cytokine	Activated	1.463	2.479	0.191	1.84e-12	32	ABCA1,ABCG1,CCL11,Ccl2,CCL5,CCR2,CD40,CD80,CD86,CXCL10,FASLG,FOLR2,HTR2B,ICAM1,IFNG,IGF1,IL18,IL1A,IL1B,INHBA,ITGA1,ITGAL,LAMP1,MKI67,MMP2,NCF1,RNF128,SLC11A1,SLC40A1,TGFB1,TNF,VCAM1	629 (17)
Ap1		complex	Activated	1.843	4.069	0.422	1.85e-12	49	ACE,ATF3,ATP6AP2,BCL2A1,BCL2L11,C3AR1,CAMP,CCL2,CCL3L3,CCL4,CCL5,CCNA2,CD40,CD44,CLU,CXCL12,FASLG,FN1,HMOX1,IFNG,IGF1,IL1A,IL1B,IL2RA,KCNN4,LPL,MMP12,MMP13,MMP2,MMP3,MSR1,MYC,NDRG1,NOS2,NOTCH4,Nppb,PLAU,PRDM1,RELB,S100A4,SLC8A1,SNCG,SPARC,TGFB1,TLR4,TNF,VCAM1,VDR,VEGFA	970 (20)
miR-146a-5p (and other miRNAs w/seed GAGAACU)		mature microrna	Inhibited	-0.918	-3.666	-0.47	1.87e-12	35	CAMP,CCL2,CCNA2,CD1D,CD40,CFH,CXCR4,IL12RB2,IL1R1,IL1RL2,IRAK2,IRF5,LBP,LTB,LTF,MCM10,METTL7A,MMP16,MR1,NOS2,NOVA1,PA2G4,PGLYRP1,PGLYRP2,PLEKHA4,PRR15,PTAFR,STAT1,TIMELESS,TLR1,TLR4,TLR9,TNF,TRIM14,UHRF1	641 (14)
IL33	2.685	cytokine	Activated	1.085	2.656	0.275	1.91e-12	34	ABCA1,ABCG1,ACAT1,ADORA2B,ADRBK1,APOE,ARG1,CCL11,CCL17,Ccl2,Ccl7,CCR2,CD36,CD69,CD86,CISH,CLEC4E,CXCL10,EGR2,HCK,IFNG,IL1B,IL1RL1,ITGAM,JAG1,MSR1,NFATC1,NFKBIA,PLIN2,REL,TFEC,TNF,TNFSF11,ZC3H12A	891 (15)
S100A9	132.431	other	Activated	1.288	2.695	0.384	1.92e-12	20	ABCG1,ADAMTS4,ADAMTS5,CCL11,CD27,CD274,CTLA4,ICAM1,IFNG,IL1B,ITGAM,MMP13,MMP3,NOS2,S100A8,S100A9,TNF,TNFRSF4,TNFRSF9,VCAM1	651 (17)
IL12B		cytokine	Activated	2.464	4.464	0.408	2.59e-12	27	Ccl2,CCL5,CCR5,CD86,CEBPD,CXCL10,DUSP5,EOMES,ICAM1,IFNG,IL1A,IL1B,INPP5D,LTA,MAP3K8,NOS2,PIK3AP1,S100A8,S100A9,SELPLG,SOCS1,STAT1,STAT2,STAT4,TGFB1,TNF,VCAM1	853 (17)
SCAP		other	Inhibited	-6.053	-3.738	0.452	2.59e-12	27	ACAA2,ACSL1,ACSS2,ALDOC,CYP4F2,CYP51A1,DHCR7,ELOVL6,FADS2,FASN,FDFT1,FDPS,Gstt3,H2-Q8,HMGCR,IDI1,INSIG1,LDLR,LSS,MVD,MVK,NSDHL,SQLE,SREBF2,STARD4,TM7SF2,TMEM97	711 (14)
KIT		transmembrane receptor		-1.134	-1	0.067	2.85e-12	35	BCL2L11,C3AR1,Ccl2,CCND2,CCND3,CCR2,CD44,CD53,CISH,CSF2RB,CXCR4,GPR34,HMOX1,ICAM1,IFNG,IL12RB1,IL27,IL2RA,IL4R,LGALS3,LIF,LILRB4,LTB4R,MITF,MYC,PRKCQ,PSTPIP2,PTPN18,PTPN6,RAB32,SOCS1,SOCS2,SPP1,STAT1,TNF	790 (17)
HOXA10		transcription regulator	Inhibited	-1.477	-2.61	-0.16	3.06e-12	56	ALDH1A1,ALOX5AP,APOE,B3GALNT1,BCL2L11,CA3,CDKN1A,COL3A1,CSF3R,CTSV,CYBB,CYP2E1,DBP,DHRS9,DPP4,EGFR,EGR2,EMX2,FCER1G,FKBP3,FN1,GAS6,GJA1,HLA-DQA1,HLA-DQB1,HLF,HMGCR,ID1,ID2,IGFBP5,IL11,IL1R1,ITGB3,LAMA2,LTF,LYZ,MFNG,MINOS1-NBL1/NBL1,NCF2,PDPN,PRKCD,PTGER4,RBP1,RHOG,RNASE4,RP2,SAT1,ST6GAL1,STK17B,TDO2,TGFBR3,THBD,TNFSF13B,TNXB,WNT4,XDH
Irgm1		other	Inhibited	-1.407	-3.689	-0.47	3.17e-12	24	BUB1,CCL5,CCNA2,CXCL10,Cxcl11,Cxcl9,FAS,ID2,IFI16,Ifi27l2a/Ifi27l2b,IFIT1B,IFIT2,IFIT3,IFNG,Iigp1,IRF7,LILRB4,MKI67,NUPR1,OAS2,OASL,RSAD2,TNF,USP18	606 (10)
HTT		transcription regulator	Activated	2.832	3.353	0.092	3.95e-12	144	ABCA1,ACAT2,ADAMTS2,ADAMTS4,ADAMTS5,ADORA2A,ADRBK1,AKAP12,ALDOC,ARNTL,ATF3,ATP1A3,ATP2B2,B2M,BCL11B,BCL2L11,BCL3,BCL6,BID,C1QTNF3,C1R,CA4,CAMK2A,CAMK2B,CAMK4,CASP1,CAST,CBR1,CBX5,CCL5,Cd24a,CD74,CDH11,CDK2AP1,CDKN1A,CEBPA,CEBPB,CEPT1,CNR2,COL6A1,COL6A3,CORO2B,CRYAB,CSF1R,CSN3,CTSD,CX3CL1,CYFIP2,CYP51A1,DBP,DCN,DHCR7,DIO2,DUSP5,EBF1,EEF2,EGR1,EGR2,EVL,FABP7,FASN,FDFT1,FDPS,FGF1,FGFR1,FIGF,FKBP4,FN…	1084 (23)
MAPK9		kinase	Activated	1.879	3.092	0.191	4.36e-12	49	BCL2L11,BIRC3,CCL2,Ccl2,Ccl7,CDKN1A,CDT1,CEBPB,Cxcl11,DIO2,DMD,EGR1,FASLG,FASN,FGL2,GADD45B,GSTM1,IFI16,IFNG,Iigp1,IL11,IL12RB2,IL18,IL1B,LGALS3BP,LIF,LPL,LTA,MMP12,MMP3,MYC,NCL,NOS2,NR1H3,PARP14,PLA1A,PLIN2,PPARG,PTGES,SELPLG,SLFN12L,SOD3,TLR3,TNF,TNFAIP3,TNFSF8,VDR,ZFP36,ZYX	880 (15)
EPO		cytokine		0.267	1.693	0.236	4.41e-12	75	ANK1,APOBR,B2M,BCL2L11,BCL3,BCL6,BLVRB,BTG1,BZW2,CCND2,CCND3,CD36,CDKN1A,CISH,CLGN,CREG1,CTSK,CTSZ,CXCL12,CXCR4,DHCR24,DNAI2,EGR1,FABP5,FAS,FASLG,GBA,GLUL,HK3,Ifi27l2a/Ifi27l2b,IL18,IL1RL1,ILF2,LAPTM5,LCP1,LDLR,LY6E,MAN2A1,MCL1,MMP2,MPO,MYC,N4BP2L1,NFATC1,NFE2,NFKBIA,NPM1,NUPR1,PBXIP1,PDLIM2,PIM1,PLCB2,PLCL2,PRKCA,PRKCB,PRKCD,PRKCQ,RNF128,SAMSN1,SKP2,SOCS1,SOCS2,SPP1,Srgn,TF,TLR4,TNF,TNFRSF11B,TN…	963 (20)
MAP3K8	7.195	kinase		1.554	1.759	0.034	5.08e-12	47	ADCY7,APOE,Apol7e (includes others),ARG1,ARHGAP22,BIRC3,C130026I21Rik (includes others),Ccl2,CCL4,Cd33,CEBPD,CIITA,CLIC5,COLEC12,Cxcl11,DOK2,FAM107B,FSCN1,Gm8221,GPR160,GPR171,Hmgn3,HTRA4,IER5,IFNG,IFNGR1,IL18,IL1A,IL1B,INHBA,NFAM1,PTGER2,PTGER4,RCSD1,RHOF,SLA,SLCO4A1,SLFN12L,STAT4,STK17B,TDRKH,TIMELESS,TNF,TSPAN33,TUBB2B,TXNIP,ZC3H6	569 (15)
ADCYAP1		other		-0.326	0.55	0.112	5.15e-12	66	ACAT1,ACTN1,ANGPT1,BAG2,BTG2,CAMK4,CCBE1,Ccl2,CCL3L3,CCL4,CCL5,CCNA2,CD40,CD80,CD86,CEBPB,CEBPD,CHGA,CLCF1,COL3A1,COL5A1,COL5A2,CXCL10,DDHD1,DLL3,EGR1,EGR2,EMB,FASLG,Fndc1,Gbp8,GPC3,GREM2,Hmgn2 (includes others),IRF1,ITGAM,KCNN4,KRT8,LUM,MAN1A1,MAPK4,MCM2,MOG,MYC,NECAP2,NFATC2,NFKBIA,NOS2,Nrxn3,NSDHL,POSTN,PPP1R3B,Psg18 (includes others),RHOB,SERPINA3,SERPINB1,SERPINE2,SERPINF1,SH2B2,SLC2A1,SPARC…	748 (14)
SP3		transcription regulator	Activated	1.43	2.23	0.182	6.13e-12	58	ABCA1,ABCD2,ACSL1,AEBP1,AKAP12,APBA1,ASNS,ATF3,CBS/LOC102724560,Ccl2,CD40,CDKN1A,CEACAM1,CEBPA,COL1A1,COL1A2,COL7A1,CYP51A1,CYP7B1,DHFR,DMD,EGFR,EGR1,ESR1,F10,FAS,GHR,GNAI2,HGF,HPSE,IGF1,IL12RB2,IL1A,IL2RB,ITGB5,LDLR,LECT1,LPL,MMP2,NCF2,PLAU,PLAUR,PRKCD,PROCR,PTPN1,SLC19A1,SLC39A8,SPARC,STAT1,TGFBR2,TGFBR3,TIMP2,TLR2,TNC,TNFRSF4,TNFSF14,TSPO,VEGFA	841 (20)
IL1RN	6.677	cytokine	Inhibited	-2.321	-4.586	-0.351	6.16e-12	43	ATF3,CCL2,CIITA,CTSS,CYP2E1,GSDMD,H6PD,HLA-DQB1,HSD11B1,ICAM1,IFI44,IFIH1,IFIT3,IFNG,IGF1,IGFBP4,IGFBP5,IL18BP,IL1A,IL1B,IRF1,IRF7,KLF6,LIF,LIFR,NOS2,OAS1,OAS2,OAS3,OASL,PML,RSAD2,RTP4,S100A9,SLC15A3,SPP1,STAT2,TNF,TNFSF10,UBD,USP18,VEGFA,VEGFC	830 (16)
HIF1A		transcription regulator	Activated	0.902	3.749	0.356	6.32e-12	86	ADORA2B,AKAP12,ALDOC,ANGPTL4,APOE,ARPC2,ASNS,ATP7A,BGN,BID,Ccl2,CCR2,CCR5,CCR7,CD274,CDH1,CDKN1A,CORO1A,CTSD,CXCL12,CXCR4,EGFR,ENG,EPAS1,FHL2,FN1,FSCN1,FURIN,FUT7,GADD45B,GHR,GJA1,HIST1H1C,HMOX1,ID2,IGF1,IGFBP5,IL1A,IL1B,INHBB,ITGA1,ITGA5,ITGB2,ITGB3,KIAA1217,LIFR,LOX,LOXL2,MCL1,MEF2C,MGMT,MITF,MMP2,MST1R,MYC,NDRG1,NOS2,NOV,NOX4,NPM1,NRN1,PCDH10,PDGFB,PFKFB3,PFKFB4,PLAC8,PLAUR,PRKCA,RAB20,RORC,SD…	923 (21)
GDF2		growth factor	Activated	1.227	3.574	0.424	6.44e-12	35	ABCG2,ANXA3,BID,CDH11,CDH6,COL1A1,COL9A1,COL9A3,CRYAB,CXCL12,CXCR4,EGFR,EMB,ENG,FGFR3,FMOD,GADD45B,HSPB8,HTRA1,ID1,ID2,IGF1,MYC,NGFR,NINJ1,NRP1,PIM3,POSTN,RASL11B,SEMA3B,SEMA3C,SERPINE2,SERPINF1,SOCS2,SPP1	802 (20)
FLT3LG		cytokine	Activated	1.771	3.759	0.41	6.45e-12	26	CCR5,CCR7,CCR9,CD3D,CD3G,CD40,CD80,CD83,CD86,CD97,CEBPA,HOXB4,ICAM1,ID2,IFNG,IL1RL1,IL2RA,IL2RB,IL3RA,IL7R,ITGAM,MPO,PTPRC,SOCS1,SPN,TNFRSF18	834 (19)
NFE2L2	2.886	transcription regulator	Activated	-0.06	2.834	0.312	6.86e-12	94	ABCC3,ABCG2,Acp5,AHR,ALAS1,ANG,AOX1,ARHGEF3,ATP6V0D2,B4GALNT1,CBR1,Ccl2,CCL5,CCT3,CD36,CD86,CD8B,CDKN1A,COL1A1,COL3A1,CREG1,CTSD,CTSK,CXCL10,CYBB,DHCR7,DYNLL1,EIF3E,EPAS1,EPHX1,ESD,F10,FMO1,FN1,FTH1,FTL,FXYD1,GAS2,GHR,GNAI2,GPX1,GPX3,GSTM1,GSTM5,GSTT2/GSTT2B,HMOX1,HSP90AB1,HTATIP2,IFNG,IFNGR2,IL1A,IL1B,IL1RN,LGALS8,LPL,LY6E,M6PR,MATK,MEF2C,MGST1,MST1R,NCF1,NCF2,NFE2L2,NFE2L3,NOS2,NUCB2,OSGIN1,P2R…	750 (17)
TNFSF12	3.767	cytokine	Activated	3.947	5.534	0.287	7.16e-12	33	ADAM8,BST1,CCL11,CCL2,Ccl2,CCL24,CCL3L3,CCL5,Ccl7,Ccl9,CCR1,CCR5,CD68,CLEC4D,CLEC4E,CSF2RA,CXCL10,Cxcl11,ICAM1,IL1B,IL1R2,ITGAM,MMP12,MMP13,MMP3,NCF4,NFKB2,NFKBIA,PF4,S100A8,S100A9,TNF,VCAM1	788 (16)
IRAK4	2.347	kinase		0.483	1.487	0.267	7.29e-12	32	ATF3,BIRC3,BTG2,CCL17,Ccl2,CD80,CD86,CXCL10,CXCL16,DAB2,EGR1,GEM,IFIT1B,IFNG,IFNGR1,IL1B,IRF1,IRF4,IRF5,IRF7,LIF,MAP3K8,NFKBIA,NOS2,OLR1,PPARG,RGS16,SOCS1,TNF,TNFAIP3,ZC3H12A,ZFP36	728 (12)
PGR		ligand-dependent nuclear receptor	Activated	2.51	4.482	0.309	7.61e-12	49	ACSL1,AKAP13,ATP1B1,BCL6,BIRC3,BTG1,CCND3,CD44,CDC6,CDKN1A,CEBPA,CEBPB,DYNLL1,EDNRA,ENC1,EPAS1,FN1,GAS6,GLUL,GRB10,GSTM3,H19,HPCAL1,ICAM1,ID1,IGFBP5,IL1R1,IRG1,KLF4,KLF5,LAMB2,MATK,MYC,NDRG1,NFKBIA,PCDH1,PFKFB3,PLAU,POSTN,RASSF2,RUNX1,SERPINB8,SLC31A2,STAT1,STAT5A,TNC,TNFSF11,VASP,WNT4	1071 (24)
LEPR		transmembrane receptor		-1.324	-0.852	0.088	8.28e-12	52	ABCG1,ADAM8,ANGPTL4,ANXA5,APOE,BTG1,CASP8,Ccl2,CCL3L3,CD5,CD68,COL1A1,CYP2E1,EMR1,FASN,FN1,FYB,GADD45B,HMGCR,ID2,IDO1,IGF1,IL18BP,IL1R2,IL1RN,ITGAM,LDLR,LGMN,LIF,LPL,MMP12,MMP13,MMP14,MMP19,MMP2,MMP3,NOS2,PC,PLP1,PPARG,SLC2A4,SOCS2,SREBF2,STAT2,STK17B,TGFB1,TGFBR2,TIMP3,TNF,TNFRSF4,TP53INP1,UCP2	861 (19)
IKBKE	6.539	kinase		0.219	1.574	0.278	8.84e-12	25	BIRC3,Ccl2,CCL3L3,CCL5,CXCL10,CXCR3,ESR1,HLA-A,IFI16,IFIH1,IFIT1,IFIT2,IFIT3,IKBKE,IL1A,IRF7,IRG1,MMP13,MMP3,MYC,NFKBIA,NOS2,RSAD2,STAT1,TNF	635 (19)
FOXO1		transcription regulator	Activated	0.765	3.223	0.31	9.17e-12	80	A2M,AFF3,ALAS1,ATP6V0D2,BCL2A1,BCL2L11,BID,BIRC3,BLNK,CAMK4,CASP8,CCL4,CCNA2,CCR7,CD40,CD79B,CDC42EP3,CDKN1A,CFLAR,CTSE,CTSV,CXCL10,DAPK1,DEPDC1,EBF1,EFHD1,EGR1,EGR2,ELOVL6,EOMES,FAS,FASLG,FASN,FDPS,GADD45B,GPR17,GZMA,Gzmb,HMGCR,HMOX1,ICAM1,IFNG,IGF1,IKZF1,IKZF2,IL18,IL7R,IRF5,JAG1,KLF2,KLF4,LAMP2,LPL,MCM5,MMP3,MVD,MYC,NDN,NDUFA4,NOV,PBK,PCK1,PPARG,PRF1,RUNX2,SELL,SLC2A4,SOX2,SQLE,STAT2,TDO2,TGFB…	851 (19)
MAPK8		kinase	Activated	2.433	3.956	0.237	1e-11	49	ABCA1,APOD,APOE,B4GALT1,B4GALT5,BCL2L11,BIRC3,Ccl2,CCL5,CCNA2,CDH1,CDKN1A,CEBPB,COL1A1,CXCL16,CYBB,CYP27A1,DIO2,EGR1,EOMES,FASLG,FTH1,GSTM1,HMOX1,IFNG,IL1B,IL2RA,LIF,MMP13,MMP2,MMP3,MSR1,MTHFR,MYC,NOS2,NOX4,NUPR1,PLAU,PLAUR,PTGES,RBP1,TLR2,TNF,TNFAIP3,VCAM1,VDR,WNT4,WNT6,ZFP36	797 (15)
SIM1		transcription regulator	Activated	2.155	5.683	0.452	1.07e-11	61	ABCG1,ANG,ANGPTL4,AOX1,APOE,BST1,CCR1,Cd52,CD86,CMKLR1,COL11A1,COL12A1,CYBA,Cyct,EGFR,EGR1,ELL2,FCGR2A,FKBP3,FNBP1,GDNF,GLUL,GPX3,GZMH,H2-K2/H2-Q9,HLA-A,ICAM1,IFI16,IGFBP4,Iigp1,IL6R,ITGB3,KCNJ15,LAMA2,LCP1,LIFR,LTF,MCM7,NAALAD2,NFATC2,NFE2,PDLIM4,PEA15,PKIB,PLP1,POLD4,POSTN,POU3F2,PTPN22,RGS10,SMAD3,SOX10,Sp100,ST6GALNAC6,THRB,TNF,TNFRSF9,TYK2,TYROBP,ZDHHC14,ZFP36L1
ANXA1	2.457	enzyme		0.299	-0.247	-0.143	1.11e-11	19	ANXA1,ANXA4,CCL2,CD69,CDH1,CSF1,CXCR4,FPR2,IL1B,IL2RA,ITGAM,ITGB2,NOS2,PLA2G4A,PLAU,RORC,SELL,TIFA,TLR4	838 (14)
PRKCA	2.196	kinase	Activated	1.254	2.798	0.329	1.62e-11	37	ARHGDIB,ARL4C,ARPC2,BCL11A,CCL2,CD55,CDKN1A,CIITA,COL1A1,CTSB,CYBB,DIAPH1,EGR1,FN1,GBA,ICAM1,IGF2BP3,INSIG1,LPL,MMP3,MYC,NFKB1,NFKBIA,NOS2,PEG10,PHLDA2,PML,PRKCD,RHOBTB3,RUNX1,RUNX2,S100A8,S100A9,SDCBP,TNF,VCAM1,VEGFA	614 (16)
PRDM1	2.234	transcription regulator	Inhibited	-2.271	-3.132	-0.116	1.65e-11	61	ADAM8,ANGPTL4,ARG2,BCL2A1,BCL2L11,BCL6,BTK,CCR7,CD22,CD53,CD74,CD86,CFH,CIITA,CXCR4,CYP4V2,ECM1,EGR2,ESR1,FGR,FTH1,GPR56,GPR84,HLA-DQA1,IFNG,IL18RAP,IL1A,IL1B,IRF2BP2,IRF4,KLRC1,MCL1,METTL7A,MMP25,MYC,NFATC1,NLRP3,NOS2,PDCD1,PIK3AP1,PLA2G4A,PLAC8,PRDM1,PSD2,RASSF2,RSAD2,S100A8,S100A9,SCARA5,SERPINA3,SLC5A8,SLCO2B1,SMAD3,SPIB,ST14,STAT6,TAPBP,TNF,TNFSF10,TNFSF13B,XRCC5	782 (21)
EZH2		transcription regulator		1.119	1.074	-0.007	1.91e-11	65	ALOX5AP,ATF3,BCL2L11,BIRC3,C15orf48,C3,CCL5,CCND2,CCND3,CCNE2,CCR5,CD82,CDH1,CDK4,CDK6,CDKN1A,CLEC3B,CSF3R,CSTF2,CX3CL1,CXCL10,CXCR3,CYP1B1,EGFR,EGR1,EPAS1,EPDR1,FANCB,FBLN1,FBN1,FUCA1,GPR68,ICAM1,ICOSLG/LOC102723996,IKZF1,IL10RA,IL11,IL12RB2,IL18R1,IL18RAP,ITGA1,KLF4,LTB,MCM8,MYC,MYT1,NFKBIA,NKX2-2,PLA2G4A,PPP2R2B,PTGES,RAP1GAP,RUNX1,S100A4,SFRP2,SH3BP4,SLC7A11,SOCS1,SPIB,TBX3,TGFB1,TIMP3,TNF,UB…	672 (22)
arachidonic acid		chemical - endogenous mammalian		0.378	0.988	0.11	2.28e-11	34	ABCA1,CD36,CD40,CD80,CD83,CD86,CLU,COL1A2,EGFR,EGR1,ELOVL6,FADS1,FADS2,FAS,FASLG,FASN,HMOX1,LDLR,MMP13,MRC1,NFKBIA,PENK,PLA2G4A,PLAU,PLTP,PRKCB,PTGES,RGS2,RXRA,SOAT1,TNF,TNFRSF1B,UCP2,VCAM1	661 (16)
Fcer1		complex	Activated	2.152	4.195	0.403	2.58e-11	28	BCL2A1,CCL2,Ccl2,CCL3L3,CCL4,CCL5,Ccl7,Ccl9,CD4,CD83,CFLAR,CSF1,FCGR2B,IDO1,IFIT2,IFNG,IL16,IL1B,IL1RN,INHBA,KMO,LIF,MRC1,NFATC1,NFATC2,NFKB1,TNF,TNFRSF9	961 (17)
ETS2		transcription regulator	Activated	1.842	3.735	0.393	2.58e-11	28	ANPEP,CD34,CDKN1A,CSF1R,CYP27A1,FGF1,HMOX1,HPSE,ICAM1,IL2RA,LYZ,MGAT5,MMP13,MMP3,MSR1,MYC,NOS2,PLA2G16,PLAU,SOX2,SPP1,SYK,TFEC,TGFBR2,Tlr13,TLR9,TNF,TNFSF14	894 (23)
IRF4	5.799	transcription regulator	Inhibited	-2.144	-3.464	-0.225	2.63e-11	46	Acp5,B2M,BCL6,Ccl2,CD68,CFLAR,CIITA,CTLA4,CTSS,CX3CR1,CXCL10,CXCR4,DNASE2,ENTPD1,ERBB3,IFNG,IKZF2,IL12RB1,IL18RAP,IL1B,IL1R1,IL33,IL7R,INPP5D,IRF1,IRF4,IRF5,IRF7,ITGAL,OAS1,PLAUR,PRDM1,PRKCA,PRKCQ,RHOB,RORC,SLC2A1,SPIB,SPP1,STAT1,STAT2,TNF,TNFRSF9,TNFSF10,TNFSF13B,ZFP36L1	810 (15)
NFKBIB		transcription regulator		0.008	0.552	0.147	3.43e-11	26	BCL2A1,Casp12,CCL2,CCL5,CD40,CD80,CD86,CFLAR,CTSV,DAPK1,FASLG,GNAI2,ICAM1,IFNG,IL1B,INPP5D,NFKBIA,NOS2,PLAU,Saa3,TNF,TNFSF10,TP53INP1,TP73,VCAM1,VEGFA	701 (13)
TET2		other	Activated	2.481	4.679	0.47	3.79e-11	22	ADAM8,ADORA2B,AHNAK,AMICA1,APOBR,BCL2L11,BCL3,CLEC4D,FAM129B,Ifitm1,IL1B,ITGAX,ITGB2,LILRB4,MMP13,MMP8,Orm1 (includes others),PDGFRB,RGS1,S100A8,Tnfrsf22/Tnfrsf23,TNFSF14
Pdgf (complex)		complex		-0.266	1.323	0.282	3.8e-11	36	CCL2,Ccl2,CCND2,CD44,CDK6,CDKN1A,CYBA,EGFR,EGR1,F10,FASLG,FN1,GJA1,HMOX1,ICAM1,INHBA,ITGA5,ITGB3,JAG1,LDLR,MCM6,MCM7,MMP2,MYC,NOV,NOX4,PIK3R3,PLAU,PLAUR,PPARG,SPARC,TGFB1,THBD,TIMP3,VCAM1,VEGFA	812 (17)
platelet activating factor		chemical - endogenous mammalian		0.365	1.999	0.344	3.99e-11	24	CCL2,CD69,CDKN1A,EGR1,EGR2,FN1,GAS6,IDO1,IL1A,ITGAM,ITGB2,MMP14,MMP2,MMP8,NFKBIA,PLA2G7,PLAU,PLAUR,PTAFR,SELL,SELPLG,TIMP2,TNF,VEGFA	993 (17)
PARP9	2.437	enzyme	Activated	1.972	3.719	0.47	4.05e-11	14	CD74,HLA-DOB,HLA-DQA1,HLA-DQB1,HLA-E,IFI44,IFIT1,IFIT2,IFIT3,IRF2,IRF7,OAS2,SP110,STAT1	368 (7)
SEMA7A		transmembrane receptor	Activated	1.138	3.011	0.47	4.23e-11	16	CCNA2,COL1A1,COL1A2,COL3A1,CTSB,CTSS,EGR1,FN1,IL13RA2,IL18,IL4R,NOV,TGFB1,TNF,WISP1,WISP2	408 (7)
LEP		growth factor	Activated	1.55	3.145	0.197	4.67e-11	93	ABCC3,ACAT1,ADAM8,ANGPTL4,ASS1,BCL2A1,CA3,CCL2,Ccl2,CCL3L3,CCL5,CCNA2,CD36,CD40,CD68,CDH1,CDKN1A,CEBPB,COL1A1,COL3A1,CPT1A,CXCL10,CYBA,CYBB,CYP2E1,EGR1,EGR2,ELOVL6,EMR1,ESR1,FADS2,FAS,FASLG,FASN,FGFR1,FMO5,GDNF,GPX1,HMGCR,ICAM1,IFNG,IGF1,IL1B,IL1R1,IL1R2,IL1RN,ITGAM,LDLR,LIF,LIFR,LIPA,LIPE,LPL,LTC4S,MCL1,MMP12,MMP13,MMP14,MMP19,MMP2,MMP3,MYC,NCF1,NCF2,NOS2,NPPC,PCK1,PLIN2,PLP1,PPARG,PRDX1,PRF1,PR…	1066 (24)
JUNB		transcription regulator	Activated	1.791	3.114	0.305	5.23e-11	40	ACAT2,ATF3,BCL3,CCL3L3,CD274,CD68,CLU,COL1A1,COL1A2,COL7A1,CYP1B1,EEF2,FASN,FBLN2,FN1,FTH1,HES1,HMOX1,ID2,IKZF2,IL1RL1,INHBA,ITGB3,LIPE,LPAR1,MMP13,MMP2,MMP3,MVD,NCF2,PENK,PLAU,PLAUR,RELB,RUNX2,SLC7A1,SLC8A1,TBX3,TNF,VAMP8	795 (17)
IFNA1/IFNA13		cytokine	Activated	2.867	4.34	0.296	5.79e-11	26	CD40,CD69,CD80,CD83,CD86,CXCL10,CYP2E1,DHX58,GEM,IFIH1,IFIT1,IFIT2,IFNG,IL1B,IRF1,MYC,OAS1,OAS2,RSAD2,SIGLEC1,SOCS1,STAT1,STAT2,STAT4,TLR3,ZBP1	728 (16)
TFEB		transcription regulator	Activated	1.912	3.937	0.47	6.18e-11	19	Acp5,CDH1,CLCN7,CTSA,CTSB,CTSD,CTSF,CTSK,GALNS,GBA,GLA,GNS,HEXA,LAMP1,NAGLU,PSAP,SGSH,TPP1,VEGFA
MITF	5.849	transcription regulator	Activated	2.112	4.876	0.416	6.2e-11	48	Acp5,ACSL1,AIM1,ALCAM,AMDHD2,APOE,C8orf44-SGK3/SGK3,CD44,CLCN7,COL1A1,CTSK,DAPK1,FAM53B,FMOD,FN1,FRMD4B,GM2A,GPR137B,Gzmb,HPGDS,IL6R,IRF4,ITPKB,KAZN,KIAA1598,LGALS3,LYST,MITF,MMP14,NGFR,Nppb,PLA1A,PPM1H,PRF1,PSEN2,RAB27A,SDC1,SEMA6A,SERPINF1,SLC14A1,SLC7A8,SOX13,SOX6,SOX9,ST3GAL6,TNFRSF14,TPSAB1/TPSB2,TXNIP
JUND		transcription regulator		0.528	1.213	0.201	6.69e-11	28	ALAS1,BCL3,CCL5,CLU,COL6A1,CTLA4,CYBB,FTH1,HMOX1,IFNG,IKZF2,IL11,MMP13,MMP3,NCF2,NOS2,NOX4,PENK,PLAU,PLAUR,RUNX2,SAT1,SDC1,SERPINB9,SOCS1,SPP1,TNF,VEGFA	927 (18)
ANGPT2		growth factor	Activated	0.418	2.697	0.342	6.78e-11	55	ARL4C,BCL2L11,C1R,Ccl2,CCL3L3,CCL5,CD68,CDKN1A,CEBPB,CFB,COL1A1,COL1A2,COL3A1,CRYAB,CYBA,EGFR,FAS,FGF7,FKBP4,FN1,HDAC2,HMOX1,HSPD1,ICAM1,IL1B,KLF5,LARP4,LMNB2,LYN,MFGE8,MGMT,MGST1,MMP2,NCF1,NME1,NOX4,Nppb,OLR1,PDGFRB,PLAU,POLA1,POSTN,PTGES,RAD21,RFC4,RHOB,SERPING1,SOD3,TCN2,TGFBR2,THBS2,TLR3,TNFSF11,TXNIP,VCAM1	891 (21)
TBX21		transcription regulator	Activated	2.723	2.723	0	7.28e-11	22	CDK6,CXCR3,EOMES,FOXA1,Gzmb,HLX,ICOS,IFNG,IL12RB1,IL12RB2,IL1RL1,IL2RB,IL6R,IL6ST,PRF1,RORC,RUNX1,RUNX3,SELPLG,SPP1,STAT4,TGFBR2	789 (16)
STAT4	4.865	transcription regulator	Activated	1.716	5.213	0.47	7.7e-11	60	ACAP1,ACVRL1,AHNAK,ALDOC,ANGPTL6,ATP7A,BCL2L11,BCL3,C10orf54,C3,CCL2,CCR5,CXCL10,Cxcl9,Cyp2d22,FCER1G,FSCN1,FURIN,FYB,FZD7,GJA1,HEXB,HLA-DQB1,IFIH1,IFIT1B,IFIT2,IFNG,IL10RA,IL12RB1,IL12RB2,IL18R1,IL18RAP,IL2RA,IRF1,IRF4,ITGA7,LRP1,MAGED1,MAP3K8,MATK,Ms4a4b (includes others),Mx1/Mx2,MYC,NDRG1,PKP2,PLAC8,POLD4,RGS16,RNF128,SAT1,SELPLG,SERPINB1,SH3BP4,SMPDL3A,STAT1,TNF,TPD52,Trim30a/Trim30d,TUBB2B,V…	885 (14)
STAT5B		transcription regulator	Activated	1.315	2.03	0.117	7.91e-11	50	A2M,ACOT11,AGPAT2,AHNAK,BCL6,BIRC3,CASP4,CASP8,CCL3L3,CCND2,CCND3,CDH1,CDK6,CDKN1A,CFLAR,CHEK1,CISH,EBF1,ESR1,FAS,FBLN1,GJB1,HEXA,IFNG,IGF1,IL2RA,IL2RB,IRF1,LTA,LTB,MAF,MCL1,MYC,PIM1,POU2F2,RAB19,SOCS1,SOCS2,ST8SIA4,STAT5A,TLR2,TNF,TNFRSF11A,TNFRSF14,TNFRSF4,TNFSF11,TRAF1,TRAF4,TROVE2,ZFP36	917 (15)
CREBBP		transcription regulator	Activated	0.703	2.612	0.307	8.05e-11	56	ADORA2A,ALAS1,B2M,CAMK2B,CCL5,CCND2,CCR5,CD44,CD80,CDC6,CDKN1A,CEBPA,COL1A2,CSF1,CXCL10,CXCL12,Cxcl9,CXCR3,CYBB,DHFR,EGR1,EGR2,EOMES,FASLG,FDPS,FGFR3,FUT7,GRIA3,HLA-G,IFNG,IL2RA,IL2RB,INPP5D,IRF1,KLF2,LDLR,LPL,MGMT,MPO,MYC,NFE2L2,NOS2,PCK1,PDE3B,PRF1,PRKCD,RGS2,SERPINA3,SERPINE2,TAPBP,TLR2,TNC,TNF,TNFSF10,VCAM1,VEGFA	807 (17)
MAPKAPK2		kinase	Activated	2.287	3.415	0.23	8.52e-11	25	CCL11,CCL2,Ccl2,CCL3L3,Ccl7,CEBPD,CXCL10,HSPB8,ICAM1,Iigp1,IL18,IL1B,LMO4,LTA,MMP2,MSR1,NFKBIA,NOS2,PLA1A,PLAU,SLA,STAT5A,TLR3,TNF,VCAM1	711 (14)
HRG		other	Activated	2.054	3.873	0.47	8.52e-11	15	C1QA,C1QB,C1QC,CCL24,Ccl6,CD74,CD83,CXCR4,FCGR1A,FCGR3A/FCGR3B,HLA-DQA1,ITGAX,SPARC,SPP1,TIMP3
TLR7	5.545	transmembrane receptor	Activated	2.583	5.252	0.444	8.67e-11	39	ATF3,BCL2A1,CCL2,CCL3L3,CCL5,CCR7,CD40,CD44,CD80,CD83,CD86,CDKN1A,CXCL10,FAM19A4,GNG2,GPR84,ICAM1,IDO1,IFNG,IL1B,IL1R1,INPP5D,IRAK4,IRF7,Mx1/Mx2,MYD88,NFKB1,NFKBIA,PLAU,PTPN6,RSAD2,SOCS1,STAT2,TLR7,TMEM154,TNF,TNFAIP3,TRPM2,ZC3H12A	630 (18)
LDLR	-5.397	transporter		0.337	-0.049	-0.089	8.78e-11	32	ABCA1,ABCG1,ALCAM,APOBEC1,APOE,ATP7A,BGN,Ccl2,CCR2,CD36,CD40,CD68,CYP27A1,CYP7B1,EGR1,GJA1,HMGCR,ICAM1,IFNG,IL1A,IL1B,LDLR,LPL,LRP1,MMP14,MMP2,MSR1,NR1H3,RUNX2,SPP1,TNF,VCAM1	871 (19)
SOCS3		phosphatase	Inhibited	-1.882	-3.347	-0.296	9.53e-11	31	ABCA1,ATF3,Ccl2,CD40,CD86,CDKN1A,CTLA4,CXCL10,EGR1,FCGR1A,Gzmb,ICAM1,IFIT1,IFIT2,IFNG,IL1B,IL1RN,IL4R,IRF1,Mx1/Mx2,NOS2,Nppb,OAS1,OAS2,PCK1,SOCS1,STAT5A,STAT6,TGFB1,TNF,TNFRSF1B	643 (13)
CEBPD	3.047	transcription regulator	Activated	2.332	3.422	0.227	1.02e-10	34	ALOX5AP,ASNS,BCL2A1,BRCA2,C3,Ccl2,CCL3L3,CEBPB,CEBPD,CLU,CSF1R,CSF3R,CYP2E1,HGF,IGF1,IGFBP5,IKBKE,IL1B,ITGAM,ITGAX,MITF,MMP13,MMP3,MMP8,MYC,NOS2,PPARG,PTAFR,Saa3,SLC5A8,TLR8,TLR9,TNF,VEGFC	1007 (26)
TGFB2		growth factor		0.414	1.127	0.131	1.02e-10	34	ABCA1,AHR,ANGPTL4,ASPN,CD36,CD40,CFLAR,CIITA,COL1A1,COL1A2,COL3A1,EGR1,EGR2,FAS,FMOD,FN1,GAS1,HMOX1,IFNG,ITGB5,JAG1,LTC4S,NFATC2,NOS2,PTAFR,RUNX1,SELL,SMAD3,SPP1,TGFB1,TGFBR3,TNFRSF11B,VDR,VEGFA	811 (17)
DICER1		enzyme		0.225	-0.512	-0.131	1.02e-10	49	ANGPTL4,ANPEP,APOD,ARID3A,BCL2L11,CACNA1C,CAMK2A,CCND2,CCNG1,CD44,CDH1,CDKN1A,Cxcl11,CXCR4,EGR1,EGR2,ENG,GNG2,H19,HES1,ICAM1,IFNG,IGF2BP3,IGF2R,IL1B,MAF,MAG,MITF,MYC,NANOS1,NFATC1,NGFR,PANK3,PLAU,PMP22,PRF1,PRKCA,PRKCD,PRKCQ,PROCR,RASGRP1,RFTN1,RUNX1,SERPINF1,SLC40A1,SOX2,SPARC,TM4SF1,TNF	1053 (23)
GLI1		transcription regulator	Activated	1.578	4.284	0.39	1.11e-10	54	ABCG2,CCND2,Cd24a,CDH1,CDH11,CDKN1A,CLU,COL1A1,DIO2,ELAVL2,EMB,FUCA2,GMFG,GPC3,GREM2,GRIA3,ID2,IGF1,IGFBP6,IGFBP7,IL1R2,IL2RA,INSIG1,KLF4,MAN1C1,MEF2C,MMP11,MMP2,NAV3,NR2F2,PAPSS2,PDZRN3,PHLDA2,PIM1,PPAP2C,PSTPIP2,RAB34,RGS10,RHOB,RNASEL,RPS6KA1,RUNX2,RXRA,S100A9,SFRP1,SOX2,SOX6,SOX9,SPP1,TIMP3,TNC,TNFSF13B,VEGFA,WNT2B	946 (26)
ZBTB7B	2.3	transcription regulator		-0.813	-1.181	-0.117	1.35e-10	19	AHR,CCL3L3,CD4,CD8A,CD8B,COL1A1,COL1A2,EOMES,Gzmb,IFNG,IL1R1,IL2RB,KLF4,MAF,NRP1,PRF1,RORC,RUNX3,TNF	160 (6)
CD5	6.098	transmembrane receptor	Activated	0.653	2.357	0.343	1.43e-10	25	BCL3,CCL4,CCR7,CD4,CD69,CD72,CD80,CD86,CEBPB,ICAM1,IL10RB,IL13RA1,IL2RG,LDLR,MVK,PIM1,RELB,RORC,RUNX3,SIPA1,STAT1,TGFB1,TLR8,TLR9,WNT10A	680 (19)
AGER		transmembrane receptor	Activated	1.489	2.51	0.209	1.65e-10	28	ARG1,CCL2,Ccl2,CCL3L3,CCL4,CDKN1A,CHGA,CSF1,CTSK,EGR1,FAS,ICAM1,IFIT1,IL1B,IL4R,LPL,MMP12,MMP2,MMP3,PDGFB,S100A8,S100A9,TGFB1,TNC,TNF,TXNIP,VCAM1,VEGFA	764 (14)
HMOX1	2.344	enzyme		-0.061	-0.34	-0.05	1.76e-10	35	ABCA1,ABCG1,ADORA2A,ANGPT1,CCL2,Ccl2,COL1A1,CXCL10,CXCL12,CYP2E1,ENG,FGF1,FIGF,GDNF,HGF,HMOX1,ICAM1,ID1,IGF1,IL1B,IL1RN,ITGAM,ITGB3,LECT1,MSR1,NOS2,PROCR,SPARC,TGFB1,THBD,THBS2,TNF,VCAM1,VEGFA,ZFP36	788 (18)
TBK1		kinase	Activated	1.419	3.475	0.397	1.88e-10	32	CCL3L3,CCL4,CCL5,CD40,CXCL10,Cxcl11,Cxcl9,CXCR3,FGL2,ICAM1,IFIT1,IFIT1B,IFIT2,IFNG,Iigp1,IL18,IL1A,IL1B,INHBA,IRF7,IRG1,Mx1/Mx2,NFKB1,PLA1A,RSAD2,SH3BP5,SLCO3A1,TLR2,TLR3,TNF,VEGFA,ZC3H12A	682 (18)
MET		kinase	Activated	0.87	2.649	0.337	2.09e-10	31	CCL3L3,Ccl7,CCND2,CDH1,CDKN1A,CTSV,Cxcl11,DAB2,FGL2,FN1,HGF,HLX,IFIT1B,IL18,INHBA,LTA,MERTK,MMP13,MMP2,MYC,NOX4,RUNX1,SH3BP5,SLA,SLCO3A1,SPP1,TGFA,TGFB1,TLR3,TNFSF8,VEGFA	678 (17)
TCF3		transcription regulator	Activated	3.112	3.333	0.043	2.1e-10	60	AATF,ATF3,BCL2L11,BCL6,BID,BLNK,BUB1,CBFA2T3,CCNA2,CCND2,CCND3,CCNE2,CCR9,CD3E,CD4,CD5,CD79B,CD8B,CDH1,CDK6,CDKN1A,CERK,COL1A1,CR2,CTSV,EBF1,EPRS,FGFR3,GADD45B,GM2A,ICOS,ID2,IL1B,IL2RA,IL7R,KLF4,LEF1,LMO2,LMO4,MEF2C,MKI67,MYC,NDN,PAFAH1B3,PLCG2,PSAP,PTPRCAP,RASA4,RASSF4,RGS16,RORC,SEMA3G,SLC7A5,SOCS1,TF,TMEFF1,TNF,TYMS,XRCC6,ZC3H12A	691 (18)
IFNE		cytokine	Activated	2.108	3.89	0.413	2.32e-10	20	CD40,CD80,CD83,CD86,CDKN1A,CXCL10,HEXB,HSD11B1,IFIH1,IFIT2,IFNG,PTGER2,PTGER4,SLC2A1,SLC7A2,STAT1,STAT4,TLR3,USP18,ZBP1	613 (20)
RORA		ligand-dependent nuclear receptor		0.072	1.321	0.254	2.38e-10	52	ABCA1,ABCD2,APOE,ARNTL,ARSG,ASNS,ATP1B1,B3GALT1,CCL24,CCL3L3,CCL4,CCL5,Ccl8,CD36,CH25H,CISH,CXCL10,Cxcl9,CYP27A1,CYP2E1,CYP7B1,DHCR24,ELOVL6,ELOVL7,FASN,FDFT1,GADD45B,Gstt3,HMGCR,HSD17B7,IFNG,IGF1,IL18,NAALAD2,NAPSA,NFKBIA,NNMT,NR1D1,NSDHL,PCK1,PLIN2,RORC,S100A8,S100A9,Saa3,SLC16A10,SLC2A4,Sult1a1,TLR3,TNF,UCP2,UCP3	784 (15)
THRB	8.448	ligand-dependent nuclear receptor		-0.755	-0.061	0.137	2.49e-10	51	ABCD2,ATP1A3,BTG2,CCL17,CCL2,Ccl2,CCND2,CCND3,CDK4,CDK6,CEBPA,CPT1A,CTSD,CXCL10,Cxcl11,DCN,ENG,FASN,FDPS,FGFR1,FSTL1,FZD7,GCH1,GSN,ID1,LDLR,LPL,LYZ,MMP2,NME1,NR1H3,NUDT7,PCK1,PENK,PHYH,PPARG,RUNX2,SFRP1,SFRP2,SLC2A4,SREBF2,TGFB1,TGFBI,THRB,TNF,TNFSF11,UCP3,Ugt1a7c,WISP1,WNT2B,WNT4	714 (21)
SPIB	4.471	transcription regulator	Activated	1.82	3.898	0.377	2.72e-10	32	APOE,ATF3,BLNK,CCDC12,CCR2,CCR5,CCR9,CD200,CD209,CD244,CD300C,CD80,CD86,CLEC10A,EGR1,EGR2,FAM46C,GEM,Gm6377,GNA15,IKZF3,IL2RA,IRF4,KLF6,LILRB3,MEF2C,P2RY12,P2RY6,PRDM1,Siglech,SLAMF9,TNFRSF11B
SELPLG	8.973	other	Activated	2.435	4.359	0.441	2.84e-10	19	BCL2A1,BST1,CCL2,CCL4,CDKN1A,CXCR4,CYP1B1,HCK,IDO1,IGF1,IL1B,IL1R2,IL4R,ITGAM,PLAUR,PRKCD,SERPINB9,STAT6,THBD	785 (15)
EDN1		cytokine	Activated	1.745	4.18	0.367	3.29e-10	54	ANXA1,ANXA4,ANXA5,BAG2,BCL2A1,CCR7,CDH1,COL1A2,COL5A1,COL7A1,COMP,CST3,CXCR4,CYBB,EDNRA,EGFR,EGR1,FN1,GJA1,GRN,ICAM1,IL18,ITGA5,ITGAM,ITGB3,MITF,MMP13,MMP2,MMP3,MYC,NCF1,NPM1,Nppb,NUPR1,OLR1,PLAU,PLAUR,PRKCA,PRKCB,PRKCD,PTGER2,PTGER4,SDC1,SELL,SLC2A1,SLC8A1,SOCS1,TGM2,TIMP3,TNC,VCAM1,VEGFA,VEGFC,VWF	800 (18)
DCN	7.248	other		0.778	0.55	-0.05	3.56e-10	24	BGN,CASP8,CDH1,CDKN1A,COL1A2,CXCL10,ENG,FBN1,HLA-DQA1,HLA-DQB1,ICAM1,IFNG,IL1B,MMP13,MMP2,NOS2,SDC1,SEMA3A,SMAD3,TGFB1,TIMP3,TNF,VCAM1,VEGFA	827 (19)
BNIP3L		other	Activated	4.271	3.674	-0.122	3.87e-10	25	ANK1,BLNK,Ccl2,CCNA2,CCND3,CCNE2,CD22,CD79B,CHEK1,CST3,GSN,IL16,IL2RB,LTA,LTB,NFKB2,NFKBIA,PDGFRB,PIK3CD,PRIM1,PTK2B,SFRP1,SYK,TGFB1,TIMP2	656 (8)
SERPINF1	3.231	other		-1.282	-1.372	-0.021	3.87e-10	25	BCL2A1,BID,CD34,CEBPA,CRYAB,CSPG4,CYBA,CYBB,FASLG,GDNF,KCNJ10,LOXL1,LOXL2,MYC,NFKB1,NFKBIA,NOS2,OLIG1,OLIG2,PPARG,RLBP1,SOX10,TGFB1,TNFRSF11B,TNFSF10	819 (16)
BTK	5.426	kinase	Activated	1.035	2.289	0.369	4.02e-10	27	ATP6V0D2,BCL2A1,BTK,CCND2,CCND3,CD2,CD86,CDK4,CDK6,CTSA,FABP5,HMOX1,IFNG,IL18,IL27,IL2RA,ITGAX,ITGB3,LILRB4,NCL,NFATC1,NFKB2,RELB,RP2,SPN,TLR9,TNF	863 (19)
FOXO3		transcription regulator	Activated	2.975	4.243	0.204	4.39e-10	48	ATP6V0D2,BCL2L11,CAD,CASP8,CCND2,CCNE2,CDC42EP3,CDH1,CDK4,CDKN1A,CFLAR,CPT1A,CTSV,CXCL10,EGR1,EGR2,ESR1,FASLG,FASN,GADD45B,GLUL,GPX1,GSTM5,HMGCR,HMGCS2,IARS,IFNG,IGF1,IMPDH2,JAG1,JAK1,MKI67,MMP13,MYC,NFKBIA,NOS2,PLAU,PRDX5,PRKAA2,SKP2,SLC40A1,SLC7A1,SREBF2,TNF,TNFRSF1B,TNFSF10,TXNIP,UCP2	923 (20)
ERBB4		kinase		-1.673	-1.611	0.011	5.56e-10	32	BTG2,CASP4,CCL2,CDH1,CDKN1A,COL3A1,COL5A2,CXCL12,EGFR,EGR1,FBLN2,FGF7,FIGF,GHR,GJA1,GPC1,GZMH,HMOX1,IGFBP4,IGFBP5,MYC,NID1,PTGIS,SERPINA3,SERPINE2,SFRP1,SLC2A1,TBXAS1,TIMP3,Tmsb4x (includes others),TNC,WISP2	925 (20)
SELP		transmembrane receptor	Activated	2.085	3.525	0.332	5.73e-10	19	BCL2A1,BST1,CCL2,CCL3L3,CCL4,CDKN1A,CXCR4,CYP1B1,HCK,IGF1,IL1B,IL1R2,IL4R,PLAUR,PRKCD,SERPINB9,STAT6,THBD,TNF	963 (15)
MAP3K14		kinase	Activated	2.988	4.736	0.369	6.18e-10	27	ADAM8,BIRC3,BST1,Ccl2,CCL5,CD44,CFLAR,EGFR,FAS,ICAM1,ICOSLG/LOC102723996,IL1A,IL1R2,IL7R,LTA,LTB,NFKB1,NFKBIA,NFKBIE,NOS2,PON2,REL,RELB,TNF,TNFAIP3,TNFSF10,VCAM1	693 (11)
LIPE	2.886	enzyme		-0.448	0	0.107	7.21e-10	40	ABCA1,ACSL1,ACSS2,ALDH1A1,ANGPT1,ARNTL,ATF3,BCL6,CASP8,CD36,CD74,CEBPA,CEBPB,CIB2,COL1A1,COL1A2,CP,EGR1,FASN,FMOD,GJA1,GRB10,HLA-DQA1,ID2,IL1RL1,LYL1,MEF2C,MSR1,PC,PCK1,PLIN2,POSTN,PPARG,RUNX2,RXRA,SCARB2,SDC4,SLC2A4,ST8SIA4,TNF	699 (20)
cholecalciferol		chemical - endogenous mammalian	Activated	1.763	2.617	0.169	9.12e-10	31	Acp5,CCL2,CCL5,CD209,CD38,CD40,CD80,CD83,CD86,CDH1,CEBPA,CEBPB,CEBPD,COL1A1,CSF1,CTSK,CXCL10,EGFR,ITGAM,ITGAX,PDGFRB,RORC,RUNX2,RUNX3,SPP1,TGFB1,TGFBR2,TNF,TNFRSF11B,TNFSF11,VDR	849 (22)
FOXP3		transcription regulator		0.253	-0.381	-0.157	9.12e-10	31	ANXA1,CCR2,CDKN1A,CTLA4,CYSLTR1,ENTPD1,FASLG,FGL2,ICOS,ID2,IFNG,IKZF2,IL1RL1,IL2RA,IL7R,IRF4,LIG1,MAF,MMP2,NRN1,NRP1,PDE3B,Pmaip1,PRDM1,RGS1,SELL,SKP2,TGFB1,TNF,TNFAIP3,VEGFA	828 (18)
PIK3R1		kinase	Activated	1.999	3.503	0.3	9.4e-10	27	CCL4,CCND2,COL1A2,CXCL10,ENG,GCH1,HMOX1,ICAM1,IFNG,IL1B,IRF7,MITF,MKI67,MMP2,NFE2L2,NOS2,PCK1,PDGFRB,PIK3CD,PLAU,PPARG,SLC2A1,TNF,TXNIP,VCAM1,VEGFA,VEGFC	826 (18)
NEUROG1		transcription regulator	Inhibited	-1.613	-2.117	-0.097	9.4e-10	27	ASS1,BEX1,C3,CCND2,CD82,CFH,COL3A1,CYSLTR2,EPAS1,FAM198B,FAP,FN1,GAS2,GREM1,INHBA,ITGB3,LCP1,LRIG1,MFAP4,PAPPA,S100A4,SDPR,SERPINF1,SLC43A3,SQRDL,SULF1,TMEFF2
ADIPOQ		other		-0.627	-0.302	0.059	9.83e-10	42	ACSL1,ARG1,CCL2,CCL5,CD36,CEBPA,CLEC10A,CMKLR1,COL3A1,CXCL10,CXCR3,CYBB,EGR1,FASN,FN1,HMGCS2,HMOX1,ICAM1,IFNG,IL4R,Klrk1,LDLR,LPL,MMP13,MMP3,MSR1,NCF1,NCF2,NFKBIA,NOS2,NOX4,PCK1,PPARG,PRDX5,SLC2A4,SOAT1,TGFB1,TNF,UCP2,UCP3,VCAM1,VEGFC	706 (19)
WT1		transcription regulator	Activated	1.374	2.286	0.199	9.85e-10	43	ANPEP,CD97,CDH1,CDKN1A,CSF1,CSF1R,CSPG4,CTSV,CX3CL1,CXCL10,EGFR,EGR1,EPS8,FDFT1,FDPS,FGF1,GRB10,HCFC1R1,IDI1,IGF1,IL11,IL2RB,ITGAM,ITM2B,KLF4,LGALS3,LRP1,LSS,MCL1,MMP2,MYC,SDC1,Serpinb9b,SH3BP5,SOX9,SQLE,SREBF2,TGFB1,TIMP3,TM4SF1,VDR,VEGFA,WNT4	898 (21)
sphingosine-1-phosphate		chemical - endogenous mammalian	Activated	1.598	2.954	0.26	1.04e-09	30	ANGPT1,CCL2,CCL5,CD44,CDH1,CXCL10,EGFR,EGR1,FAS,FN1,HDAC2,HSD11B1,ICAM1,IFNG,IL27,KLF5,MMP14,MYD88,NOS2,PDGFB,RUNX2,RXRA,S1PR3,TGFB1,TNF,TNFRSF11B,TNFSF11,VCAM1,VEGFC,VWF	661 (16)
miR-124-3p (and other miRNAs w/seed AAGGCAC)		mature microrna	Inhibited	0.263	-3.315	-0.47	1.06e-09	59	ACAA2,AHR,ARHGAP29,ARRDC1,B4GALT1,CAPRIN2,CCL2,CDCA7,CDK4,CDK6,CEBPA,CYP1B1,DEPDC1,DHCR24,DRAM1,EGR1,ELF4,ELK3,ENDOD1,F11R,FA2H,FAM129B,FAM57A,GSN,HES1,HTATIP2,JAG1,KANK1,LDLR,LDLRAP1,LIMCH1,LITAF,LMNB1,MAN2A1,MDFIC,MPHOSPH9,NECAP2,NEK6,NFATC1,NID1,NME4,OAF,PAPSS2,RASSF5,RBM47,RFFL,RHOG,SERPINB6,SOX9,STOM,SUCLG2,TNFRSF21,TRIM29,TSKU,TTC7A,UHRF1,ZBED3,ZCCHC24,ZFP36L2
CD2	6.851	transmembrane receptor	Activated	2.704	4.068	0.305	1.1e-09	21	CCL11,CCNA2,CCR7,CD4,CD40,CD44,CD48,CD80,CD86,CD8A,FAS,FASLG,HLA-DMA,ICAM1,IFNG,ITGAL,PTPRC,SELL,STAT1,STAT4,TNF	703 (20)
FASLG	5.234	cytokine		0.666	0.938	0.072	1.12e-09	19	CCL2,CD44,CDH1,CFLAR,EGR1,EGR2,FAS,FASLG,FTH1,IFNG,IL1B,NFKB1,RUNX2,STAT4,STAT6,TGFB1,TNF,TNFRSF11B,VEGFA	734 (14)
Ca2+		chemical - endogenous mammalian	Activated	1.99	3.786	0.247	1.42e-09	63	ADORA2A,AHR,ATF3,CCND2,CCND3,CCR2,CD80,CD83,CD86,CDH1,CDK4,CDKN1A,CEBPB,CEBPD,COL1A1,CRY1,CSRP1,CSTF2,CXCR4,CYP1B1,DBP,DNASE1L3,DUOX1,EGFR,EGR1,FABP5,FASLG,FASN,FIGF,FN1,HMGCR,ICAM1,ICOSLG/LOC102723996,ID1,IFNG,IL1B,IL33,IL6R,IRF1,ITPR2,KLF4,KRT8,MAG,MMP19,MSR1,NAPSA,NDRG1,NFKBIA,NGFR,NR1D1,PPARG,RUNX2,S100A8,S100A9,SPP1,SREBF2,TGFB1,TIMP2,TLR4,TNF,TNFSF11,VDR,VEGFA	938 (18)
CD14		transmembrane receptor	Activated	2.505	4.568	0.452	1.5e-09	26	BCL2A1,CCL11,CCL2,Ccl2,CCL3L3,CCL4,CCL5,CISH,CXCL10,CXCL12,IFIT1,IFNG,IL10RA,IL13RA1,IL1A,IL1B,IL1R1,IL2RA,MPO,NFKB1,NOS2,SOCS1,TGFB1,TLR2,TNF,TNFAIP3	653 (15)
RELB	2.326	transcription regulator		0.771	1.462	0.177	1.5e-09	26	B2M,BIRC3,CCL11,CD40,CDKN1A,CIITA,CXCL12,ESR1,ICOSLG/LOC102723996,IFNG,IL1B,IRF4,LTA,LTB,MPO,MYC,NFKB2,NFKBIA,NOS2,OLIG2,PRDM1,RELB,STAT4,TGFA,TNF,TNFSF14	582 (13)
ESR2		ligand-dependent nuclear receptor		-1.463	-0.835	0.089	1.71e-09	56	AKAP12,ANK1,APOE,ARRDC4,BID,C3,CBFA2T3,CBS/LOC102724560,CCL2,CDH1,CDKN1A,CHST15,CLDN11,COL11A1,COL1A1,COMP,CTSD,CXCL12,EGR1,ELAVL2,EMB,ESR1,FOXA1,GJB1,GM2A,HSD17B7,IGF1,IGFBP4,IL1B,KLF4,KRT8,LIMCH1,LPL,LRP11,MKI67,MMP14,MMP2,MPP7,MYC,NOS2,PKIB,PTGIS,RASSF2,RUNX2,SKP2,SOCS2,SPP1,ST8SIA1,ST8SIA4,TGFA,TGM2,THBS4,TIMP2,TNF,TNFSF11,VEGFA	977 (18)
VHL		transcription regulator		1.374	0.612	-0.179	2.05e-09	39	AIF1,ALDH1A1,ARPC1A,CDH1,CDKN1A,CXCL12,CXCR4,DAB2,EGFR,EPAS1,FILIP1L,FN1,FTH1,FTL,GPR56,GPX1,HMOX1,HYAL1,ITGA5,MAF,MMP14,NFE2,NOX4,PDGFB,PFKFB3,RHOF,RUNX1,SIGLEC8,SKP2,SLC2A1,SLC40A1,SPARC,TGFA,TNF,TNFSF10,TRAF1,TYMS,VEGFA,VEGFC	937 (19)
AR		ligand-dependent nuclear receptor	Activated	0.411	2.116	0.249	2.14e-09	79	Akr1b7,ARMCX2,ATAD2,C3,C4A/C4B,CA4,CACNA1C,CAMK2A,CAST,CAV2,CCL3L3,CDH1,CDH11,CDKN1A,CDT1,CFLAR,CHTF18,CLDN11,COL3A1,CTSO,DCTPP1,DEPDC1,DHCR24,EDNRA,EGFR,EGR1,ELMO1,EMB,EPAS1,EPHX1,ERBB3,FABP5,FKBP4,GDNF,GJA1,GSN,GSTM1,HGF,HSPH1,IGF1,IGFBP5,IL1R1,IMPDH2,LAMA5,LRRK1,MCM2,MYC,MYO1B,NAP1L1,NDRG1,NGFR,NUPR1,OVGP1,PENK,PLAU,PRKCA,PRKCD,RHOB,RP2,S1PR3,Sik1,SKP2,SLC39A8,SLC7A11,SLCO3A1,SMAD3,SOX9,STAT1,…	882 (22)
IL6R	5.006	transmembrane receptor	Activated	1.843	3.585	0.358	2.27e-09	26	A2M,ABCC3,CCL2,CCL5,CD36,CDKN1A,CXCL10,ICAM1,IGF1,IGFBP5,IL1B,IL6ST,IRF1,MCL1,MMP13,MMP2,MMP3,PENK,SERPINA3,TGFB1,TNF,TNFRSF11A,TNFRSF11B,TNFSF11,VCAM1,VEGFA	717 (17)
FSH		complex	Activated	1.168	2.129	0.171	2.31e-09	86	ACP2,ACTN1,ADCY7,AHR,AKAP12,Akr1b7,ARHGEF5,ARL4C,ARPC1A,BCL11A,BTG2,CAMK4,CARD10,CASP4,CCND2,CD55,CDK16,CDK6,CFLAR,CH25H,CLEC11A,CLIP1,CX3CL1,CXCR4,CYFIP2,DAB2,DAPK1,DHCR7,DHRS3,EGFR,ELL2,ENC1,ESR1,FGFR1,FILIP1L,GEM,GPR56,HSD11B1,ID1,IGFBP4,IL1RN,IL6R,INHBA,INHBB,ITGA5,ITGB5,LDLR,LOX,LRRC32,MCL1,MINOS1-NBL1/NBL1,MMP2,MN1,MYC,NPC2,NPPC,PCK1,PENK,PI4K2A,PIK3CD,PLA1A,POP5,PTGER2,PTPN1,PTPRE,RAB27A,R…	1001 (26)
MMP9		peptidase		-0.309	-0.174	0.029	2.41e-09	24	CCL11,Ccl2,CCL22,CCL3L3,CDH1,CDKN1A,CTSB,CXCL12,CXCR4,EGFR,ICAM1,IFNG,IL1A,MMP12,MMP13,MMP14,MMP2,MMP3,MYC,SDC4,SERPINE2,TGFB1,TNF,VEGFA	809 (15)
CTLA4	4.499	transmembrane receptor		-0.245	-1.047	-0.201	2.75e-09	20	CBLB,CD40,CD69,CD80,CD83,CD86,CXCL10,FASLG,ICAM1,ICOS,IDO1,IFNG,IL12RB1,IL12RB2,IL2RA,ITGAX,NFATC1,NFATC2,PTPRJ,TGFB1	714 (15)
LMNB1	-2.516	other					2.75e-09	20	AEBP1,B2M,Ccl2,CRIP1,CRYAB,CXCL12,FBN1,FLT3,FSTL1,GJA1,GPC4,HS6ST2,LMNB2,MGST1,PAPPA,PLIN2,SLIT3,TGFBI,THBS2,WISP2
TGFB3		growth factor	Activated	1.341	3.238	0.356	3.33e-09	33	ASPN,CDH1,CDH6,CDKN1A,CLDN11,COL11A1,COL1A1,COL1A2,COL3A1,COL5A1,ENG,FN1,GJA1,HTRA1,ITGB3,LEF1,LTBP2,LTC4S,MICAL2,MMP2,MMP3,NOV,PLAUR,PTAFR,SDC3,SERPINE2,TGFB1,TGFBR3,TIMP3,TNC,TNFRSF11B,TNS1,VEGFA	859 (19)
TNFRSF1A		transmembrane receptor	Activated	1.144	2.412	0.216	3.39e-09	38	ABCC3,ABCC5,BIRC3,CCL2,Ccl2,CCL3L3,CCL4,CCL5,CD38,CD44,CD68,CDKN1A,CFLAR,CXCL10,DIO2,GHR,ICAM1,IFNG,IGF1,IL1A,IL1B,ITGAM,ITGB5,LBP,MMP13,MMP14,MMP2,NFE2L2,NOS2,RORC,Saa3,SELL,TGFA,TGFB1,TNF,TRAF1,VCAM1,VEGFA	831 (17)
SYVN1		transporter	Activated	-0.6	2.269	0.449	3.44e-09	41	ABCC3,ACP2,ACSL3,AHR,BCAT1,CD44,CSPG4,CYP1B1,DAB2,DIO2,FASN,HLA-A,IFI44,IL7R,IRAK2,KCNN4,LDHB,LGALS3BP,LMBRD2,MYOF,NFE2L2,NFKB2,NUDT21,OLR1,PPAP2B,PTPRJ,RAB34,RPL10,SCARA3,SLC27A3,SLC2A1,SLC30A1,SLC35B2,SLC43A2,SLC43A3,SLC7A2,SLC7A5,SLCO4A1,STOM,TNS4,UNC13D
RBPJ		transcription regulator	Inhibited	-1.445	-2.838	-0.251	3.46e-09	40	CAMP,CD44,CDCA7,CDKN1A,CSF1,CXCL12,FGF1,FGF7,FIGF,GDF10,GDNF,HES1,HGF,IGF1,IL18,IL1B,INHBA,INHBB,IRF8,JAG1,LEF1,LFNG,LIF,MDK,MMP13,MMP3,MYC,NFATC1,NFKB1,PDGFB,PRDM1,RORC,RUNX3,SDC1,SOX2,SOX9,TNC,VEGFA,VEGFC,WASF1	876 (20)
CFTR		ion channel		1.046	0.777	-0.054	3.54e-09	31	ABCA1,ACAA2,ASNS,BLNK,CA4,CCL5,CFH,CFI,CYP4V2,FADS1,FADS2,FAS,FDFT1,FDPS,HDAC2,HSD17B11,IDI1,NFKB1,NFKBIA,NOS2,PGLYRP1,S100A8,Saa3,SLC7A8,SLFN12L,Slfn2,SQLE,STAT1,Tmsb4x (includes others),TNF,TNFAIP3	868 (21)
NCOA2		transcription regulator		-0.783	0.507	0.282	3.62e-09	25	AHR,BCAS1,Ccl2,CCL3L3,CCL4,CCL5,CDKN1A,CXCL10,Cxcl11,Cxcl9,EGR1,IFIT1B,IFIT2,IFNG,IL1A,IL1B,MMP13,Mx1/Mx2,NFKBIA,NR1D1,OASL,PCK1,PPARG,TNF,UCP3	945 (19)
TAZ		enzyme					3.62e-09	25	ADAMTS5,AMPH,ANXA1,AOX1,ARHGAP29,CAV2,CCL2,CD44,CYP1B1,FN1,IFI16,LCP1,LOX,LUM,MFAP5,MYOF,NAV3,PCLO,PPP1R3B,PRSS23,SEMA3C,SORBS2,TFPI2,TGFB1,UPP1
DDX58		enzyme	Activated	2.558	4.66	0.451	3.76e-09	23	AHNAK,CCL5,CD4,CXCL10,CXCR3,GEM,IFI44,IFIH1,IFIT1,IFIT1B,IFIT2,IFIT3,IRF1,IRF7,Mx1/Mx2,OAS1,Pmaip1,RSAD2,SOCS1,STAT1,STAT2,TLR3,TNF	558 (15)
NQO1		enzyme		-1.072	-0.577	0.114	3.85e-09	19	BIRC3,C5AR1,CCL5,Ccl6,Ccl8,Ccl9,CCR1,CCR2,CDKN1A,CEBPA,CFLAR,CSF3R,CXCL12,CXCR3,CXCR4,DOCK2,NOS2,TP73,VCAM1	913 (13)
MTOR		kinase	Inhibited	-3.267	-2.215	0.195	4.26e-09	50	AKAP13,BCL2L11,CASP1,CASP8,CCR7,CD274,CD40,CD86,CDH1,CDKN1A,CEBPA,CEBPB,CEBPD,CFLAR,CXCR4,DHFR,EGFR,EOMES,FASN,FN1,HSD11B1,IFI16,IFNG,IGF1,IL1R1,IL2RB,IRF1,MAG,MCL1,MEFV,MOG,MYC,NOS2,OAS1,PDK2,PLP1,PPARG,PTPN6,RORC,SELL,SKP2,SLC2A1,SRPX,ST6GAL1,STAT1,TLR4,TNFRSF11B,TNFSF10,VCAM1,VEGFA	1007 (20)
TREM2	8.658	transmembrane receptor		0.775	1.334	0.188	4.53e-09	10	Ccl2,CCL3L3,CCR7,CD40,CD86,CX3CR1,IL1A,IL1B,NOS2,TNF	908 (16)
Il3		cytokine		0.282	0.855	0.143	4.54e-09	27	AATK,ANPEP,BCL2L11,CCND2,CCND3,CD68,CDKN1A,CISH,CSF1,CSF1R,CSF3R,EGR1,EMR1,FAS,IGF1,ITGAM,LTF,Ly6a (includes others),LYZ,MCL1,MPO,MYC,PIM1,SOCS1,SPP1,TNFRSF1B,TROVE2	804 (17)
SPDEF		transcription regulator	Inhibited	-1.533	-2.821	-0.292	4.54e-09	27	BIRC3,CD34,CD40,CDH1,CDH11,CDKN1A,COL1A1,COL5A1,COL5A2,COL6A1,COL6A2,COL6A3,EGFR,FGFR1,ITGA5,LAMB2,LASP1,LEF1,PLAU,PLAUR,PRKCA,SDC1,SMAD3,TGFB1,TNC,UCP3,VASP	547 (12)
STK40		kinase		0.538	0.849	0.157	4.77e-09	20	APOE,C1QA,C1QB,C6,CCL2,Ccl2,CCL3L3,CCL4,CCR5,CEBPA,FGF1,FUT4,HLA-DQA1,IL1B,MR1,PDPN,PF4,PPARG,ST3GAL1,TLR4	506 (9)
ICAM1	4.299	transmembrane receptor		0.53	1.686	0.272	4.77e-09	20	CCL3L3,CCL4,CCL5,CD69,CD80,CD86,Gzmb,ICAM1,IFNG,IL12RB2,IL1A,IL1B,IL2RA,ITGAL,MPO,MYC,TGFB1,TNF,VCAM1,VEGFA	713 (16)
RCE1		peptidase					4.77e-09	20	AEBP1,B2M,Ccl2,CRIP1,CRYAB,CXCL12,FBN1,FLT3,FSTL1,GJA1,GPC4,HS6ST2,LMNB2,MGST1,PAPPA,PLIN2,SLIT3,TGFBI,THBS2,WISP2	861 (10)
NR4A1		ligand-dependent nuclear receptor		0.173	0.822	0.144	5.04e-09	44	APOD,APOE,ATF3,BCL2L11,BPGM,CD36,COL1A1,COL6A1,COL6A2,CRABP2,CSF1,CST7,CXCL12,ELK3,FASLG,FASN,GSTM5,HMOX1,ICAM1,IKZF2,IL16,KCNIP3,KRT8,LDLR,LPL,LY6E,NFKBIA,NUCB2,PDCD1,PPARG,RAP1GAP2,RPS6KA1,RXRA,SAT1,SLC2A4,SLC37A2,SMAD3,SOAT1,SPINT2,TNFRSF9,TNFSF10,UCP2,UCP3,VCAM1	859 (25)
XDH	9.049	enzyme		0.405	0.233	-0.043	5.25e-09	18	ABCA1,ABCG1,Ccl2,CCR5,CEBPA,CEBPB,CXCR4,CYBB,IL1B,MMP14,MMP2,PLAU,PLAUR,PPARG,SLC2A1,SPP1,TIMP2,TNF	707 (14)
Collagen(s)		complex		1.461	1.943	0.146	5.44e-09	21	BCL3,C3,C3AR1,C4A/C4B,C5AR1,CD55,Cd59a,CD68,CR2,CREB3L1,FN1,GZMA,IARS,ITGAM,LAMP1,LAMP2,MMP13,PRF1,PSAT1,RAD1,TNC
FGFR2		kinase	Activated	2.132	3.007	0.182	5.46e-09	36	B4GALNT4,BMPER,CA4,CCND2,CDH11,CDKN1A,COL1A1,CTSC,CTSH,DAB2,DRAM1,FAM198B,FAS,GJA1,GLIPR1,GRB10,HES1,ICAM1,ID2,IGF1,IL1A,IL1B,INHBB,LAMB1,MYO1F,PLAUR,RUNX2,SFRP1,SOX2,SPP1,Srgn,TFEC,VCAM1,VEGFC,WISP1,WISP2	1055 (21)
PRKCD	4.82	kinase	Activated	2.375	3.284	0.167	5.52e-09	32	ABCA1,BIRC3,CCL2,Ccl2,CCL5,CCNA2,CD68,CDKN1A,CEBPB,CIITA,COL1A1,COL1A2,CXCL12,ICAM1,IL1B,ITGAM,KLF5,LAMP1,MMP12,MMP13,MMP2,MYC,NFKB2,NFKBIA,NOS2,PTPN6,RELB,TLR2,TNF,VCAM1,VEGFA,ZFP36	795 (16)
homocysteine		chemical - endogenous mammalian		0.41	1.582	0.235	5.74e-09	28	ATF3,CCL2,Ccl2,CCL5,CDKN1A,CLU,CXCL10,CXCL12,FDPS,FGF1,HMGCR,HMOX1,ID1,IDI1,ITGAM,LPL,MMP13,MMP2,MTHFR,NDRG1,OLR1,Pmaip1,PRDX1,Saa3,SREBF2,TRIB3,VCAM1,VEGFA	902 (19)
LTBR		transmembrane receptor		0.063	1.325	0.286	5.81e-09	22	BST1,Ccl2,CD80,CD86,CLU,CR2,CXCL12,GDA,ICAM1,Klra4 (includes others),LYZ,MFGE8,NFKB2,NFKBIA,NOS2,PCDH17,PDGFRB,PDPN,TNF,TNFSF13B,Trim30a/Trim30d,VCAM1	663 (13)
HOXA9		transcription regulator	Activated	1.928	2.948	0.227	6.08e-09	48	AKAP13,ALDH1A1,ARNTL,BCL2L11,BCL7A,CCL2,CCR9,CD34,CD36,CDC6,CDH1,CISH,CLCN7,CYBB,EDNRA,EPS8,FCGRT,FLT3,FPR2,GLRX,GPR183,GPR56,ID2,IGF1,IL7R,ITGBL1,KCNA3,LAT2,LY86,LYN,LYZ,MAFB,MAN2A1,MYC,PCDH1,PIM1,PPP1R16B,PRKD3,PTPRC,PTPRCAP,S100A8,SDC4,SDCBP,SERPINB9,SPP1,TACC1,Tmsb4x (includes others),USP1
ATP		chemical - endogenous mammalian		-0.129	1.18	0.238	6.53e-09	34	ARG1,BCL2L11,CASP1,Ccl2,CCL4,CCR5,CCR7,CD200,CD83,CDH1,CXCL10,CXCR4,ICAM1,IL1B,IL1RN,IL27,IL2RA,IL33,ITGAM,MMP13,MMP3,MYC,NFATC1,NOS2,NRP1,P2RX4,SAT1,SELL,SREBF2,TLR4,TNF,TNFRSF1B,TNFSF11,VCAM1	658 (16)
L-triiodothyronine		chemical - endogenous mammalian	Activated	1.612	2.796	0.141	6.55e-09	77	A2M,ABCA1,ABCD2,ACSL1,ADAMTS5,AGTRAP,ALDH1A1,APOC2,ATP1A3,ATP1B1,BCAR3,BCL3,C4A/C4B,CAD,CAMK4,CBR1,CD44,CDKN1A,CEBPA,CLU,CMKLR1,CPT1A,CST3,CXCL12,DBP,DIO2,DUSP5,ECE1,EGR1,EGR2,ENG,FAS,FASLG,FASN,FGFR1,GLS2,GNAI2,H6PD,HINT1,HLF,ID2,IGF1,IGFBP4,ITGA7,KCNJ10,LDLR,LIPE,LRP1,LYZ,MAMDC2,MMP14,MYC,NID1,NME1,NOS2,Nppb,NR1D1,NR1H3,PCK1,PDK2,PPARG,PRKCQ,PTAFR,RAB34,RASGRP1,RGS2,RREB1,SH2B2,SLC2A4,SLC9A1,SR…	757 (20)
IFI16	8.6	transcription regulator	Activated	1.438	3.521	0.414	6.57e-09	27	CCL2,CCL4,CCL5,CD28,CDKN1A,CSF3R,CXCL10,DHFR,ESR1,GPX1,ICAM1,ID2,IFI16,IL1B,IL1RN,IL2RB,IL7R,LDLR,LPL,MGST1,MPO,NFKBIA,PIM1,STAT2,TNF,UCP3,VCAM1	827 (18)
VIPR1		g-protein coupled receptor	Activated	1.491	2.696	0.352	7.2e-09	12	Ccl2,CCL3L3,CCL4,CCL5,CD40,CD80,CD86,CXCL10,FASLG,IRF1,NOS2,TNF	555 (18)
nitric oxide		chemical - endogenous mammalian		0.984	1.993	0.181	7.42e-09	45	ACE,AHR,ATF3,Ccl7,CCNG1,CD44,CDKN1A,CTSH,CXCL10,CXCL12,ECE1,EGR1,FAS,FASLG,FGF7,FTH1,GSTM1,HMOX1,HPGDS,HSP90AB1,IDO1,IFNG,IL12RB2,IL18,IL1B,IL7R,MGST1,MKI67,MMP13,MMP2,MYC,NDRG1,NFE2L2,NID1,NOS2,Nppb,PRDX5,RHBDF2,SFN,SPP1,TIMP2,TIMP3,TNF,TNFSF13B,VEGFA	709 (18)
CDKN1A	3.137	kinase		0.987	0.224	-0.134	7.44e-09	56	ATAD2,BUB1,CCL2,CCNA2,CCND3,CDC6,CDK4,CDKN1A,CHEK1,CRYAB,CTSB,CTSK,DSE,EDNRA,EOMES,FANCI,FAS,FN1,GRN,HMGB2,IFNG,IL1B,IL1R1,INHBA,ITGAM,ITGB3,ITGB5,JAG1,KIAA0101,LGALS3,LGALS3BP,MAF,MCM2,MCM6,MCM7,MKI67,MMP3,MYC,NPM1,PBK,Pmaip1,PSAP,PTPRC,RFC4,SKP2,SOX9,TCN2,TGFA,TNF,TNFRSF18,TYMS,UHRF1,VEGFA,WDHD1,WNT4,XRCC6	773 (14)
RUNX2	3.591	transcription regulator	Activated	0.959	2.024	0.208	8.13e-09	33	C4A/C4B,CCR2,CCR5,CDH1,CDKN1A,CEBPA,CEBPD,CIITA,COL11A1,COL1A1,COL1A2,COL24A1,FLRT2,FN1,GADD45B,GDF10,ITGAL,LEF1,LGALS3,LUM,MKI67,MMP13,MMP14,PLAU,RUNX1,RUNX2,SOX6,SPP1,SVIL,TNFRSF11B,TNFSF11,TPSAB1/TPSB2,VEGFA	890 (22)
BSCL2		other					8.14e-09	25	AATK,ACSL1,AOC3,Ccl2,Ccl7,CD36,CD74,CEBPA,CLEC10A,CLEC5A,CYFIP2,CYP2E1,GREM1,IGFBP5,IL1RL1,IL33,LPL,MMP13,MMP3,NOS2,PC,PPARG,RSAD2,SLC2A4,Sult1a1	352 (10)
GJA1	2.163	transporter		0.748	0.682	-0.017	8.64e-09	16	CCL2,CD40,CD69,CDH1,CDKN1A,FGFR3,GJA1,ICAM1,IL1B,IL2RA,NOS2,NOV,SKP2,TNF,TNFRSF11B,VEGFA	717 (18)
TAB1	-2.245	enzyme	Inhibited	-2.429	-3.499	-0.268	8.64e-09	16	BIRC3,CCL5,CDKN1A,CFB,CH25H,CXCL10,GBP2,GCH1,IFIH1,IFIT1,IL1B,IRF7,MMP13,RGS2,TNFSF10,TNFSF13B	500 (14)
EGR2	3.723	transcription regulator		-0.862	1.458	0.402	8.94e-09	41	ASS1,CAMK4,CAST,CBLB,CDH6,COL11A1,CSF1R,CYP51A1,DHCR7,DIO2,EGR1,EGR2,FASLG,GHR,GJB1,Gzmc,HMGCR,ID2,IFNG,IL1A,IL1B,IL1R2,IL6R,IL7R,LAG3,LAMA2,MAG,MR1,NCL,PMP22,POU3F2,PRDM1,PRKCD,SOCS1,SQLE,TGFBR3,Tgoln1,TNFSF10,TNFSF11,UCP3,VEGFA	950 (17)
CCL5	12.251	cytokine	Activated	1.602	3.649	0.414	9.43e-09	27	AHR,ALCAM,C5AR1,CCL2,Ccl2,CCL3L3,CCL4,CCL5,CCR1,CCR5,CCRL2,CD40,CD44,CD97,CYP1B1,IFNG,IL1B,MMP19,OLR1,PLAUR,PNP,SQLE,STAT1,TLR4,TNF,VASP,ZFP36	527 (13)
AMPK		complex		-1.353	-0.968	0.079	1.08e-08	33	ACE,BCL2L11,CCL2,Ccl2,CCND2,CDKN1A,CIITA,CXCL10,CXCL12,CYBB,CYP4F2,EGR1,FASLG,FASN,FSCN1,GJA1,HMOX1,IL1RN,LDHB,LITAF,NCF1,NOS2,NOX4,PFKFB3,PPARG,RUNX2,SLC2A1,SLC2A4,STAT1,TNF,UCP2,UCP3,VEGFA	976 (21)
EPAS1	3.165	transcription regulator	Activated	0.365	2.402	0.363	1.24e-08	49	ABCG2,AKAP12,ALDOC,ANGPTL4,ARG1,ARG2,BIRC3,C1QA,CCR2,CCR5,CORO1A,CXCR4,CYP51A1,EGFR,FASN,FBLN2,FMO5,FN1,GADD45B,GJA1,GPX1,HIST1H1C,IGFBP5,INHBB,ITGB3,LDLR,LOX,LOXL2,MMP14,NDRG1,NRN1,PCDH10,PFKFB3,PKIB,PLIN2,PPARG,PRKCA,PTPRZ1,SLC2A1,SLC2A4,SLC7A5,SOX9,TGFA,TMEM45A,TNFAIP3,TNFSF15,UNG,VEGFA,WISP2	953 (20)
TMEM173	2.47	other	Activated	2.186	4.123	0.47	1.31e-08	17	C15orf48,CCL5,Cxcl9,GAS7,GBP5,HOPX,IFI16,IL1B,IL33,LIF,NOS2,OASL,PLEKHA4,RGS16,Serpina3g (includes others),TNF,UPP1	517 (11)
IRF9		transcription regulator		-0.513	-0.355	0.043	1.31e-08	17	CIITA,CXCL10,Cxcl9,IFIT2,IFIT3,IFNG,IL1A,IRF1,IRF5,IRF7,IRF8,OAS2,SOCS1,STAT1,STAT2,TNF,TNFSF10	469 (11)
CR1L		other	Inhibited	-1.968	-3.647	-0.411	1.31e-08	17	BGN,C3,COL1A1,COL1A2,COL3A1,COL5A1,COL6A1,COL6A3,COL8A1,FBN1,IFNG,IL1B,LUM,PTGER4,TGFB1,TNC,TNF	877 (18)
ARHGAP21		other	Activated	2.371	4.472	0.47	1.35e-08	20	BATF,CXCL10,Cxcl11,Cxcl9,FGL2,IFIT3,Iigp1,IL18,IRF1,LMO4,LTA,MERTK,Mx1/Mx2,PLA1A,SH3BP5,SLCO3A1,SLFN12L,TLR3,TNF,TNFSF8
CD3E	6.254	transmembrane receptor	Inhibited	-1.615	-2.525	-0.249	1.35e-08	20	CCL17,CCL22,CCR9,CD3D,CD3E,CD3G,CD69,CTLA4,FAS,FASLG,IFNG,IL2RA,LCP2,LTA,MYC,SCARB2,SOCS1,TNF,TNFRSF1B,TNFSF11	853 (18)
TNFSF13B	2.292	cytokine		0.3	1.711	0.342	1.43e-08	21	BCL2A1,BCL2L11,BCL6,CCL2,CCL4,CCND2,CD40,CD80,CD86,CDK4,CR2,DUSP5,FCGR2B,ICAM1,ICOSLG/LOC102723996,MCL1,MYC,NFKB2,PRDM1,RELB,SPP1	755 (14)
IRF5	5.784	transcription regulator	Activated	2.062	4.204	0.44	1.55e-08	26	CCL4,CCL5,CDKN1A,CXCL10,CXCR4,DHX58,IFI44,IFIH1,IFIT1,IFIT2,IFIT3,IRF5,IRF7,OAS1,OAS2,OASL,Oasl2,PRDM1,RSAD2,SP110,STAT1,STAT2,TMPO,TNF,TNFSF10,ZNF443	750 (19)
SRC		kinase		-1.148	0.107	0.228	1.56e-08	36	CCL2,CCND2,CDH1,CDKN1A,COL1A2,CTSB,CTSV,CXCL10,DOK1,EGFR,FMN2,FN1,GJA1,HMOX1,ICAM1,ID1,LAMP1,LAMP2,LDLR,MCL1,MMP2,MYC,NFE2L2,NFKB1,PLAU,PLAUR,POSTN,PRKCA,PRKCD,SIRPA,SPP1,TFPI2,TNFRSF11A,VCAM1,VEGFA,VEGFC	848 (19)
USF1		transcription regulator		0.204	1.764	0.386	1.6e-08	28	ABCA1,AGTRAP,AKAP12,B2M,BRCA2,CAD,CBS/LOC102724560,CD2,CDK4,CEACAM1,CEBPA,CIITA,CPT1A,CR2,CTSS,FASN,HGF,HOXB4,IGF2R,LDLR,RORC,SLC19A1,SPEG,SPP1,TGFB1,TNFAIP3,TXNIP,UCP2
mevalonic acid		chemical - endogenous mammalian		1.508	1.829	0.078	1.72e-08	18	ABCA1,CCL2,CD40,CD55,FASN,HMGCR,ICAM1,IL1B,KLF2,LDLR,LPL,RORC,SMAD3,SREBF2,TGFB1,TNF,VCAM1,VEGFA	1005 (22)
EIF2AK3		kinase		-0.394	0.873	0.371	1.8e-08	32	ANG,ARNTL,ASNS,ATF3,BIRC3,BTG2,CEBPB,CTSC,EGR1,EPRS,ERO1LB,GCH1,IARS,IGF1,KLF4,LMO4,MECR,MTHFR,MYC,NDRG1,NFKB2,NUPR1,PON2,PRDM1,RELB,RNASEL,RPS6KA2,SHMT2,TXNIP,VEGFA,WFS1,ZFP36	891 (18)
ITGB1		transmembrane receptor		-0.795	-0.088	0.144	1.85e-08	29	APOE,BRCA2,CCL2,CDH1,CDKN1A,COL1A1,COL1A2,FGFR3,GAS1,ICAM1,IFNG,IL1B,IL1RN,ITGA5,ITGB3,LAMB1,MMP2,MYC,NOS2,PLAU,PLAUR,PTGER4,RAC2,TGFB1,TIMP2,TNF,TNFAIP3,TNFSF11,VEGFA	741 (17)
OLR1	8.277	transmembrane receptor	Activated	2.318	3.78	0.349	2.02e-08	19	ACE,CCL2,CD68,CYBA,CYBB,FN1,ICAM1,ITGAM,MMP3,NCF1,NCF2,NOX4,OLR1,SPP1,TGFB1,TGFBR2,TGFBR3,TNF,VCAM1	643 (17)
LCN2		transporter		0.798	1.952	0.248	2.11e-08	23	ACTN1,ARG1,CCL17,Ccl2,CCL22,CCL3L3,CCL4,CCL5,Ccl7,CDH1,CXCL10,Cxcl9,DIAPH1,ESR1,HMOX1,IL1A,IL1B,IL1RN,LDLR,MMP2,MRC1,NOS2,TNF	721 (18)
CD86	5.974	transmembrane receptor	Activated	2.383	3.049	0.157	2.2e-08	20	CASP8,CCL4,CD28,CD69,CD86,CTLA4,EGR2,FAS,FASLG,GZMA,ICAM1,ICOS,IDO1,IFNG,NFKBIA,POU2F2,TNF,TNFAIP3,TNFRSF11A,TNFRSF9	862 (17)
ITGB2	9.553	transmembrane receptor		0.629	0.866	0.055	2.2e-08	20	BCL2A1,Ccl2,CCL4,CD69,CD86,CXCL10,FN1,GADD45B,HES1,ICOSLG/LOC102723996,IFNG,ITGAL,RAC2,RUNX2,TGFB1,TGFBR2,TNF,TNIP3,VCAM1,VEGFA	837 (15)
PTPRJ	3.787	phosphatase	Activated	2.079	4.146	0.451	2.23e-08	22	CCL3L3,CCL4,Ccl7,CCNA2,CD69,CEBPD,Cxcl11,FGL2,Iigp1,IL18,IL1A,INHBA,LTA,MERTK,Mx1/Mx2,OASL,PLA1A,SLA,SLFN12L,TNF,TNFSF8,ZC3H12A	834 (19)
PDLIM2	4.461	other	Inhibited	-2.221	-2.335	-0.02	2.24e-08	31	BST1,CDH1,FHDC1,FOXRED2,FSTL1,FXYD6,GHR,GNG2,GSPT2,GSTM1,HLA-DOB,IFI44,IFIT3,IFNG,KCTD12,KYNU,LGALS3BP,MDM1,OAS3,PDLIM2,PTPLAD2,RNF128,SCARA3,SLC40A1,SLC43A3,SMOC1,STAT1,STAT4,SUSD3,TNS1,TXNIP	705 (16)
RUNX1	2.785	transcription regulator	Activated	1.202	2.449	0.258	2.39e-08	32	BCL2L11,BTG2,CCND3,CD34,CD4,CD53,CDKN1A,CEBPA,CSF1,CSF1R,FAS,Gzmb,IL7R,ITGAL,ITGB3,MIR17HG,MMP13,MMP8,MPO,NFE2,PF4,PRKCB,PRKCQ,RORC,RUNX2,S100A9,SLC22A4,SOX6,SPP1,TPSAB1/TPSB2,UPP1,VEGFA	938 (19)
HLX	3.263	transcription regulator		-0.165	-0.976	-0.206	2.41e-08	17	Cd24a,CD34,CD44,CTSS,CYP1B1,EGR1,HES1,ICAM1,IFNG,IL4R,KYNU,MYC,PAPPA,PLXNA1,PRDM1,SEMA3G,THY1	462 (7)
GATA1		transcription regulator	Activated	0.943	2.519	0.336	2.42e-08	48	ACTN1,ALOX5AP,ANK1,ARHGAP4,BCL2L11,BTG2,CCL5,CCND2,CCND3,CCR1,CD36,CDK4,CDK6,CEBPA,CHCHD6,CYB561D1,CYBB,EGR1,F10,FLI1,FYB,HPSE,IKZF1,IL1RL1,IL6R,IL6ST,IL7R,INHBB,ITGAX,ITGB3,LMO2,MAMDC2,MITF,MYC,NFE2,PBXIP1,PF4,PIM1,PLEK,PLXNA1,PSTPIP2,PTPN6,SKI,SLC38A9,SOX6,ST3GAL6,TGM2,VWF	704 (20)
IGF1R		transmembrane receptor		-1.406	0.238	0.26	2.5e-08	53	ACSL1,ANXA3,BCL2L11,CCL5,CD300A,CD300C,Cd33,CD36,CD37,CD38,CD48,CD53,CD68,CD84,CDH1,CDKN1A,CEBPA,CLU,COL1A1,COL3A1,Cyct,ESR1,FASN,FTH1,HTRA1,ID2,IFNGR2,IGF1,IGF2R,IGFBP4,IGFBP5,IL16,ITGAM,LASP1,MYC,NDUFA4,NME1,PDLIM2,PECR,PLAU,RPS26,S100A4,SCARA5,SDC4,SLC25A20,SNCG,TGFB1,TGFBI,TIMP3,TYMS,VEGFA,VEGFC,ZFP36L2	979 (18)
heparin		chemical - endogenous mammalian		0.424	0.978	0.119	2.53e-08	25	ALAS1,APOE,CD209,CD40,CD80,CD83,CD86,COL1A1,DUOX1,FN1,HPSE,ICAM1,IL1R1,IL6ST,LPL,MMP14,MMP2,NOS2,PAPPA,PF4,PROCR,RUNX2,SLC2A1,THBD,TNFSF11	827 (14)
MAP3K7		kinase		-1.26	-0.652	0.13	2.53e-08	25	BIRC3,Ccl2,CCL5,Ccl7,CCR7,CFB,CH25H,CXCL10,GBP2,GCH1,HMOX1,IFIH1,IFIT1,IL1B,IRF1,IRF7,ITGB5,MMP13,MMP3,PDGFB,RGS2,Saa3,TNF,TNFSF10,TNFSF13B	871 (12)
IFNL1		cytokine	Activated	2.762	4.962	0.443	2.65e-08	27	APOL6,ATF3,CCR7,CD40,CD80,CD83,CXCL10,DDX60,IFI44,IFIH1,IFIT1,IFIT2,IFIT3,IFNG,LGALS3BP,OAS1,OAS2,OAS3,OASL,PML,RSAD2,SP110,STAT1,TLR2,TMEM140,TRIM14,USP18	723 (14)
PPP2CA		phosphatase	Activated	1.337	2.546	0.304	2.98e-08	18	BCL2L11,CASP1,Ccl2,CD36,CFB,CXCL10,Cxcl9,GZMA,IL1A,IRF1,IRF7,ITGAL,MYC,NOS2,NOVA1,Saa3,SLAMF8,UPP1	620 (16)
SPP1	3.831	cytokine	Activated	1.318	2.478	0.221	2.99e-08	31	ABCG2,Acp5,ANGPT1,BCL2L11,CCL2,CCL4,CCL5,CD44,COL1A1,EGFR,HMGCR,HMOX1,ICAM1,IFNG,IL1A,IL1B,INSIG1,JAG1,LOX,MMP13,MMP14,MMP2,NOS2,PLAU,PPARG,RUNX2,SERPINF1,SPP1,TGFBR2,TNF,TNFSF11	751 (16)
NR3C2		ligand-dependent nuclear receptor	Activated	3.248	3.841	0.113	3.26e-08	33	Apoc1,ARPC2,ATP1B1,BCL2A1,BID,Ccl2,CCL3L3,COL1A1,COL3A1,CYFIP2,ECHDC2,EGR1,FKBP4,FN1,GHR,GPX1,GPX3,HLA-DQB1,HMOX2,ICAM1,IL1B,LYST,NOX4,Nppb,PPAT,PTPRCAP,RGS2,SEMA3C,SERPINA3,TGFB1,TNF,TUBA4A,VEGFA	1012 (21)
INHA		growth factor		-0.903	-0.956	-0.009	3.26e-08	33	BCAN,CCND2,CDK4,CFLAR,COL1A2,COL3A1,COL6A1,COMP,CYP1B1,Cyp2d22,CYP51A1,EGFR,EMILIN2,EPHX1,F11R,FGFR1,HSD17B11,IFNG,IGFBP4,IL1R1,INHBA,INHBB,ITGA9,KRT8,LRP11,MMP2,MYC,MYO18A,PIK3CD,PRSS23,TP53INP1,TUBE1,WISP1	549 (11)
KRT17		other	Activated	1.248	2	0.188	3.28e-08	16	CCL11,CCL17,CCL22,CCL24,CCL3L3,CCL4,CCL5,CCR1,CCR5,CLEC7A,CXCL10,IL1B,MMP13,MMP3,SPP1,TNF
PTX3		other	Inhibited	-2.11	-3.338	-0.313	3.28e-08	16	CCL2,Ccl2,CCL3L3,CCL5,Ccl7,Ccl8,CCR2,CCR5,CX3CR1,EGR2,IGF1,IL1B,NFKB1,TLR2,TLR4,TNF	787 (13)
POU2F1		transcription regulator					3.31e-08	36	A2M,ACSL1,AOX1,CCNG1,CD55,CD79B,CR2,CSF1R,ELK3,ESR1,GAS6,GBP2,GPX3,GSTM1,GSTM3,GSTM5,HK3,ICAM1,LPL,LY6E,NFKB1,NOS2,OLR1,PRKAA2,PTGES,REL,SEPP1,SERPING1,SLC7A11,SPP1,TIMP3,TLR4,TNFAIP3,TNFRSF14,VCAM1,VWF	666 (7)
RET		kinase	Activated	1.485	3.055	0.367	3.32e-08	34	ANXA1,ANXA4,CCL2,Ccl2,CLU,COL1A1,COL1A2,CSF1,CTSB,CTSV,CXCL10,CXCL12,CXCR4,DCN,EGR1,FKBP4,GJA1,HSPD1,HSPH1,IFNG,IL1B,LOX,MMP14,MMP3,NOV,PITPNM1,PLAU,PLAUR,S100A9,SCARA3,SDK1,SELL,TIMP3,TNF	792 (14)
ULBP1		transmembrane receptor	Activated	1.169	2.157	0.352	3.4e-08	8	CCL4,CD69,CD83,HLA-A,IFNG,IL2RA,TNF,TNFRSF9	723 (12)
AEBP1	4.255	peptidase		-0.851	-1.51	-0.235	3.4e-08	8	ABCA1,ABCG1,APOE,Ccl2,CD36,NOS2,NR1H3,PPARG	767 (13)
NUPR1	3.507	transcription regulator		3.185	1.8	-0.138	3.47e-08	101	ABCC5,AKAP12,ALDOC,ANK1,ARMC7,ATAD5,ATF3,ATP8B1,BTG1,BUB1,C9orf91,CCNA2,CD68,CDK4,CEBPB,CERK,COL1A2,COL3A1,CXADR,CXCR4,DHCR24,DUSP5,E2F8,ELL2,FGF1,FHL2,FUCA1,GAB2,GBP2,GCH1,GPR56,HFE,HIVEP3,IFIT2,IGF2BP3,IL13RA1,IL6R,IRF2BP2,KANK2,KLF4,KLF6,LIF,LMNB1,LPHN3,LRP8,MAN2B2,MCM10,MKI67,MKL2,MMP12,MYC,MYD88,MYH10,MYO18A,NAAA,NDRG1,NEIL3,NGFR,NR1D1,NUPR1,OSBPL6,PARP1,PARP9,PEA15,PFKFB3,PFKFB4,PIM1,PLEKHM…
FGF7	7.797	growth factor	Activated	1.534	2.841	0.273	3.63e-08	25	ABCC3,CAD,CD44,CDK4,CDKN1A,CEBPA,CEBPD,CSF1,EGFR,FABP5,FASN,IL1A,IRF1,IRF2,LTA,MMP13,NFE2L2,NFE2L3,PLAU,PTAFR,RUNX2,S100A8,SDC1,STAT1,VEGFA	792 (19)
ACTL6A		other	Inhibited	-2.91	-3.051	-0.039	4.28e-08	15	BCL2L11,CCNA2,CCND2,CCNE2,CCNG1,CDH1,CDKN1A,FAS,FASLG,Gzmb,HMOX1,MCL1,MYC,SFN,TP53INP1	842 (16)
PLAUR	2.625	transmembrane receptor		0.447	1.615	0.318	4.3e-08	17	ANG,C5AR1,CCL2,CCL5,CDH1,CDK4,CTSB,CYBB,ITGAM,ITGB3,MMP2,MMP3,MYC,PLAU,PLAUR,SOCS1,TNF	849 (18)
uric acid		chemical - endogenous mammalian	Activated	3.768	3.92	0.03	4.62e-08	29	ACE,CCL2,Ccl2,CCL3L3,CCL4,CCL5,CD80,CD86,HMOX1,ICAM1,IFNG,IL18,IL1A,IL1B,ITGB3,KHK,KIF1A,LIG1,NFKB2,NFKBIE,NOS2,PARP1,PRIM1,RELB,RFC4,TDP1,TGFB1,TNF,TYMS	580 (15)
SCD		enzyme	Inhibited	-2.529	-3.064	-0.122	4.65e-08	23	ABCA1,ANGPTL4,ATF3,Ccl2,CCL3L3,CD36,CEBPB,CPT1A,CXCL10,DIO2,FASN,IFIT1B,IFNG,IL1B,LIPE,LPL,NOS2,PCK1,PTPN1,SLC2A1,TNF,UCP2,UCP3	954 (23)
GATA3		transcription regulator		-0.609	-0.983	-0.063	4.88e-08	42	ANGPTL4,BATF,BCL11A,BCL11B,CCL5,CCR1,CD3D,CD3E,CD4,CDH1,CDKN1A,CRABP2,CSF1R,CTLA4,EBF1,ELOVL4,ELOVL6,EOMES,FSCN1,GLUL,GZMA,ICOS,IFNG,IL12RB2,IL1RL1,IL7R,KLF4,KLRC1,LOX,LTA,LTB,MAF,MMP11,NFKB1,PPARG,RUNX3,S100A8,S100A9,STAT4,TNF,ZBTB7B,ZIC2	981 (21)
TAF4		transcription regulator	Inhibited	-1.002	-2.087	-0.305	4.97e-08	30	BCL6,CDH1,CDH11,DCN,EGFR,FIGF,FMOD,GAS1,GAS2,GAS6,GREM1,HOPX,ID2,IFIT1B,IL1RN,KLF4,KLF5,LUM,MMP13,MMP2,MMP3,OAS1,PBK,PDGFC,PENK,RUNX1,SPP1,TGFB1,THBS2,VEGFC	112 (4)
CYR61		other		0.296	1.541	0.327	5.04e-08	18	BCL2L11,CCL2,Ccl2,CDKN1A,COL1A1,COL1A2,ESR1,IL1B,ITGA5,ITGB3,MCL1,MMP3,MYC,PLAU,TIMP2,TNFSF10,VEGFA,VEGFC	853 (20)
JAG2		growth factor	Inhibited	-1.573	-2.714	-0.272	5.04e-08	18	BCL6,C3,CCL24,CCL5,CCR1,CEBPB,HES1,IL10RA,IL13RA1,IL1A,IL1B,IL1R1,IL1RN,JAG1,LTB4R,MMP12,SPP1,TNF	266 (7)
Ige		complex		0.664	1.638	0.221	5.42e-08	21	CCL11,CCL2,Ccl2,CCL3L3,CCL4,CCL5,Ccl9,CD80,CD86,FCER1G,FCGR1A,Gzmb,HAVCR2,IFNG,IL1A,IL1B,MYC,PPARG,TLR7,TLR9,TNF	612 (19)
Fibrinogen		complex	Activated	1.331	2.698	0.42	5.92e-08	13	BCL3,CCL2,Ccl2,CCL3L3,CCL4,CD40,FCGR3A/FCGR3B,ICAM1,IL1B,ITGAM,MMP14,TLR2,TNF	852 (17)
TFAP2A		transcription regulator		-1.29	-1.417	-0.03	6.2e-08	29	ABCA1,ALCAM,ANXA1,APOE,BIRC3,CDH1,CDKN1A,CEBPA,COL7A1,DCLK1,EFEMP1,EGFR,GEM,ITGBL1,KLF4,LIPA,Ly6a (includes others),MCM5,MMP2,PLA2G16,PLAU,PLAUR,PPARG,PRDX1,PSAP,PTGER4,SLC19A1,VEGFA,WISP2	832 (21)
GH1		growth factor		0.922	1.671	0.121	6.59e-08	52	ACSL1,ANGPTL4,APOE,ATF3,ATP5G2,C3,CA3,CCND3,CEBPA,CEBPB,CEBPD,CISH,CLU,COL3A1,CXCR4,CYP2E1,EGR1,ERBB3,FASN,FDPS,FN1,FTH1,GHR,ID1,ID2,IGF1,IGFBP5,IL4R,IRF1,ITGA1,LDLR,LIPE,LPL,MGST1,MYC,NOS2,PLA2G16,PPARG,PRDX1,SHMT2,SKI,SLC2A1,SOCS1,SOCS2,SPP1,STAT5A,TF,UBA7,UGDH,XDH,XRCC6,ZFP36	865 (23)
carbon monoxide		chemical - endogenous mammalian		0.412	-0.4	-0.179	6.78e-08	23	ADORA2A,CCL2,CCL4,CDKN1A,CFLAR,CXCL12,EGR1,FN1,GDNF,HGF,HMOX1,ICAM1,IL1B,IRF8,NCF1,NCF2,NOS2,PLAUR,PRDX1,TGFB1,TLR4,TNF,VEGFA	645 (17)
PTGER2	9.154	g-protein coupled receptor		-0.107	1.737	0.331	7.07e-08	34	CCL3L3,CCL5,CCNA2,CCR7,CDH1,CFP,CLEC4D,CLEC6A,CSF1R,CXCL10,CXCR4,DEPDC1,ECM1,EGR1,EMR1,ESD,IFNG,IL1A,IL1B,IL1R2,ITGAL,KIF15,KLRD1,MKI67,NFKBID,NOS2,PBK,PILRB,PIM1,SPP1,TIMP2,TIMP3,TNF,VEGFA	708 (17)
CDKN1B		kinase	Inhibited	-0.625	-2.525	-0.353	7.07e-08	34	AGTRAP,B2M,B4GALT5,BCL11A,BLNK,BTK,CCND3,CD97,CDH1,CDK4,CDKN1A,CYTH1,DDX25,GAB2,HSPB8,IL2RA,ITGAM,LEF1,LGALS3,MCL1,MCM5,MCM7,MMP16,MYC,NFATC2,PDCD1,RUNX1,S100A9,SEPP1,SHMT1,SKP2,SLC9A1,SOX2,TMEFF2	837 (19)
TGFBR1		kinase		0.684	1.999	0.305	7.24e-08	25	AHR,BGN,CCR7,CD40,CD86,CDH1,CDK4,CDKN1A,COL1A1,COL1A2,EGR2,FMOD,FN1,GAS1,HMOX1,ITGB5,JAG1,MMP13,MST1R,NFATC2,RUNX1,TGFBI,TPSAB1/TPSB2,VEGFC,ZFP36	767 (17)
MMP2	3.977	peptidase		0.866	1.504	0.167	7.45e-08	17	CCL11,CD44,CDKN1A,CSF2RB,CX3CL1,CXCL12,EGFR,FN1,IL1RN,IL2RG,IL4R,IL6ST,IRF7,MYC,SOCS1,TGFB1,TYK2	756 (13)
PPARD		ligand-dependent nuclear receptor		-0.277	1.231	0.233	7.52e-08	46	ACAA2,ADORA2A,ANGPTL4,APOE,C1QA,C1QB,C1QC,Ccl2,CD36,CD68,CDK4,CEBPB,CLEC7A,CPT1A,FABP7,FASN,FN1,GAS6,HMGCS2,IKBKE,LDHB,LIPE,LPL,LRP5,MERTK,MFGE8,MFSD2A,MOG,MPEG1,Pcp4l1,PLIN2,PLP1,PPARG,PTGER4,RBP1,RUNX2,SAT1,SLC25A20,SLC2A4,STAT1,Tlr12,TNF,TNFRSF11B,UCP2,UCP3,VEGFA	586 (16)
YY1		transcription regulator		-0.114	0.024	0.039	9.34e-08	58	ALCAM,BCL2L11,BTG2,CCNA2,CCR5,CD3D,CDC6,CDH1,CDKN1A,CLU,COL1A1,COL9A3,CR2,CRYAB,CXCL12,CXCR4,CYBB,DMD,EGFR,FAS,FDPS,GPC3,Hmgb3,HMGCR,HMOX1,Hnrnpa1,HOXB4,IFNG,IGFBP5,LDLR,LMNB1,MCM5,MCM6,MCM7,MKI67,MMP13,MMP2,MYC,NCAPD2,NGFR,Nppb,NSG1,Pmaip1,POLA1,RAB8B,RAD21,RND3,SUV39H2,TGFBI,TGM2,TNFRSF4,TP53INP1,UHRF1,UNG,VAV1,VEGFA,VEGFC,VWF	913 (25)
RORC	-2.045	ligand-dependent nuclear receptor		-0.063	0.726	0.282	9.72e-08	41	ABCD2,ARNTL,ARSG,ASNS,ATP1B1,B3GALT1,CCL5,CD28,CD36,CISH,CYP2E1,CYP7B1,DHCR24,ELOVL6,ELOVL7,FASLG,FDFT1,GADD45B,Gstt3,HMGCR,HSD17B7,IFNG,IL12RB1,IL1A,IL1B,IL1R1,NAALAD2,NAPSA,NNMT,NSDHL,PCK1,REL,RORC,S100A8,S100A9,SLC16A10,SLC7A2,SPARC,Sult1a1,TNF,VEGFA	710 (11)
mir-29		microrna		0.021	-1.473	-0.333	9.79e-08	23	AOX1,CARD9,CDH1,CDK6,COL1A1,EOMES,FLT3,IDO1,IGF1,IL2RA,ITGA11,LPL,MCL1,MMP2,NASP,NAV3,NID1,OLR1,PDGFRB,PMP22,RORC,RUNX2,TRAF4	859 (17)
CCND1		transcription regulator		-1.262	-0.27	0.171	1.11e-07	61	ATAD2,Bmyc,CCNA2,CCND2,CCND3,CCNE2,CD44,CD6,CDC6,CDCA7,CDH1,CDK4,CDK6,CDKN1A,COL1A1,COL20A1,COL5A2,CPEB1,DEPDC1,DHCR24,E2F7,E2F8,EGFR,ELOVL7,ENDOD1,EPS8,FGF7,FGFR1,FZD7,HECTD2,HSPB8,KIAA0101,Klra2,LRRTM2,MCM10,MCM7,MED30,MMP2,MMP3,MORC4,MYC,MYT1,PPARG,PSMC3IP,PTPRC,RBMS3,RGS2,ROR2,SERINC3,SOX2,SPP1,STARD4,STOM,TGFBR2,TM7SF2,TMEM219,TNF,TOR3A,TP53INP1,TYMS,UHRF1	573 (13)
SFTPA1		transporter		-1.237	-1.975	-0.152	1.16e-07	26	ANGPTL4,ANPEP,ARRB2,Ccl2,CLEC1B,COL1A1,CYP1B1,ECM1,EGR1,EVI2B,FRMD6,GPR68,IL1A,IL1B,IL1RL1,IL2RA,KLF2,LOX,LRIG1,MRC1,MYC,PLIN2,SFRP2,ST3GAL1,TGFB1,TNF	775 (17)
PRKAA2	-2.642	kinase	Inhibited	-1.495	-2.823	-0.258	1.17e-07	31	ALAS1,ARHGDIB,ASTN1,ATP5G2,CAMK4,CD302,CDH1,CDKN1A,CEBPA,CXCL12,CYBB,DOCK4,EGR1,FASN,FN1,GALM,GRIA3,IGFBP4,LMO4,Ly6a (includes others),MGST1,NCF1,NCF2,NFKBIA,NOX4,PPARG,SMAD3,SORL1,TGM2,ZFP36L1,ZYX	951 (25)
PRKCE		kinase		-0.675	1.227	0.407	1.2e-07	24	CCND3,CD55,CDH1,CDKN1A,CEBPB,Cxcl9,EGFR,EGR1,FASLG,FCGR1A,HSP90AB1,IL1B,IL2RA,IL2RB,IL2RG,IL6ST,LDLR,MYC,NFKB1,NOS2,PIM1,TNF,VCAM1,VEGFA	680 (17)
BAX		transporter	Activated	1.783	3.478	0.382	1.22e-07	21	BCL2L11,CCL5,CDKN1A,CTSB,CTSD,CTSH,CTSK,CTSS,CXCL10,H2-T10,HLA-A,Ifitm1,IFNAR2,IRF7,JAK1,MMP12,Mx1/Mx2,TGM2,TNF,TRIM6-TRIM34,TYK2	979 (22)
adenosine		chemical - endogenous mammalian		-0.659	-0.467	0.052	1.22e-07	21	BID,CCL5,CD28,CD69,CD80,CD86,CX3CR1,CXCR4,DPP4,FASLG,HMOX1,ICAM1,IL1B,IL1R1,IL2RA,ITGB2,Saa3,TLR4,TNF,TXNIP,VEGFA	842 (19)
NOX4	2.912	enzyme		0.601	1.727	0.321	1.29e-07	13	BCL2L11,CCL2,Ccl2,EPAS1,FN1,ICAM1,MCL1,MMP2,NOX4,Saa3,SLC2A1,TGFA,VEGFA	832 (19)
CASP8	2.774	peptidase		-0.342	0.213	0.157	1.29e-07	13	BID,CASP1,CASP8,CD44,CD69,FAS,HDAC2,IL18,IL1B,IL2RA,Nlrp1a,NLRP3,TNF	502 (13)
LIF	4.391	cytokine	Activated	1.688	2.183	0.084	1.32e-07	49	A2M,ACAA2,AHNAK,BATF,Ccl2,CCL3L3,CCNA2,CD34,CDH1,CDKN1A,CEBPB,CEBPD,CISH,CSF1R,CXCL10,FN1,HES1,HGF,HPSE,IFI16,IFNG,IGF1,IL1B,IL2RA,IL6ST,IRF1,KLRB1,LBP,LIFR,LPL,MMP13,MYC,OLIG1,OLIG2,PIM1,PIM3,PPARG,PTPN1,SERPINA3,SOCS1,SOCS2,SOX2,SPP1,TNC,TNF,TNFRSF11B,TNFSF11,VEGFA,VWF	789 (16)
BRAF		enzyme		-0.126	0.355	0.201	1.32e-07	20	BCL2L11,BIRC3,Ccl2,CCR2,CD40,CDH1,CDKN1A,CEBPB,CSF1,CSF1R,CXCL10,EGR1,EPAS1,IFNG,IL1A,IL1B,MYC,POU3F2,RND3,SERPINE2	907 (19)
JAK1	2.12	kinase	Activated	1.734	3.268	0.373	1.35e-07	18	CCL2,CCL3L3,CD40,CDKN1A,HLA-A,ICAM1,ID1,IFIT2,IL1B,IL4R,IL6ST,IRF1,MMP2,OSMR,STAT1,TNF,TNS4,USP18	561 (16)
STAT2	2.745	transcription regulator	Activated	0.947	2.054	0.313	1.35e-07	18	Ccl2,CCL5,CIITA,CXCL10,IFIT1,IFIT1B,IFIT2,IFIT3,IFNG,IRF1,IRF5,IRF7,OAS1,OAS2,RSAD2,SOCS1,TNF,TNFSF10	486 (13)
SOD1		enzyme		-0.961	-1.664	-0.289	1.39e-07	47	ADORA2B,ALDOC,APOE,ASS1,ATP1A3,B2M,BID,BUB1,C1QA,CASP1,Casp12,CASP4,CDK4,CLU,CP,CRYAB,CSF1R,DCXR,FAP,FASLG,FGFR1,FTH1,GPX3,GSTM1,GSTM3,GSTM5,HIVEP3,HMOX1,HPCAL1,ICAM1,IL1B,INHBA,LPL,NFE2L2,NOS2,PTGR1,SH3BGRL3,SLC40A1,SNCG,SPP1,STAT4,TGFB1,TGFBR2,Tmsb4x (includes others),TNF,TNFAIP3,VCAM1	1057 (20)
GLI2		transcription regulator		0.39	0.912	0.188	1.49e-07	30	CCL11,CCL17,CCL22,CCL24,CCL3L3,CCL4,CCL5,CCND2,CCR1,CCR5,CDH1,CDKN1A,CLEC7A,CXCL10,CXCR3,IFNG,IL1B,IL1RL1,JAG1,MEF2C,MITF,MMP13,MMP3,MYC,RUNX2,SFRP1,SOX9,SPP1,TNF,VDR	1013 (21)
JAG1	2.158	growth factor		0.926	1.606	0.191	1.52e-07	15	CD86,CDKN1A,COL1A1,HES1,IFNG,ITGB3,MYC,NOS2,NR2F2,PDGFRB,RNF128,RUNX2,SOX2,SPP1,WNT4	445 (11)
TIMP1		cytokine		0.542	0.671	0.034	1.52e-07	15	A4GALT,CD38,CD40,CD44,CDKN1A,HGF,IL33,MMP2,MMP3,PLAU,PLAUR,PLTP,ST14,TIMP2,TIMP3	561 (15)
TRAF2		enzyme		0.065	0.065	0	1.57e-07	26	ANXA4,BIRC3,CCL2,CCL5,CCR1,CD80,CR2,EBI3,EGFR,FAS,GPR34,ICAM1,IFNG,IKBKE,IRF4,KLF2,LILRB4,MPEG1,NDRG1,NFKB1,NOS2,PLBD1,PTPN14,Serpina3g (includes others),TNF,TNFAIP3	454 (11)
TNFRSF8		transmembrane receptor		1.44	1.555	0.025	1.61e-07	22	AHNAK,CASP1,CCL22,CCL4,CCR7,CDKN1A,CTSC,CXCR4,FAS,FASLG,GBP2,IFI16,IFNG,LCP2,MRTO4,MYC,NKG7,PDPN,PRF1,TNF,TNFSF10,TRAF1	785 (17)
C3	17.73	peptidase	Activated	0.995	2.322	0.299	1.61e-07	22	C3,CCL2,Ccl2,CCL4,CCL5,Ccl9,CR2,CSF1,CXCL10,CXCL16,IFNG,IL1A,IL1B,NOS2,PTPRC,SELL,TGFB1,THBD,TNF,UCP2,UCP3,VEGFA	647 (18)
HNRNPA2B1		other					1.7e-07	39	ADORA2B,CDH1,CP,CRIP1,DCLK1,DSE,ELOVL7,ENTPD1,ERBB3,FN1,FSCN1,GJA1,GSN,H19,HYAL1,IFNG,INHBB,KCTD12,LPAR1,MOCOS,MYC,NOVA1,OAS1,PAPPA,PDGFC,PEG10,PHACTR2,PKIB,S1PR3,SEMA3B,SETBP1,SLC1A1,SRPX,ST8SIA4,STOM,SVEP1,TFPI2,UBXN10,WNT4
PLA2G2D	8.908	enzyme	Inhibited	-1.57	-2.961	-0.47	1.75e-07	9	Ccl2,CCR2,CD68,IFNG,IL1B,ITGAM,ITGAX,S100A9,TNF	816 (11)
BMP7		growth factor		-0.767	0.603	0.243	1.76e-07	35	CCL2,CD34,CDH1,CDKN1A,CEBPA,CEBPB,CEBPD,COL1A1,COL1A2,FASN,FN1,GJA1,GRB10,GREM1,ICAM1,ID1,ID2,IGF1,IGFBP4,IGFBP5,IGFBP6,IL1B,KLF4,MMP13,MMP2,NDRG1,PENK,PPARG,RUNX2,S100A4,SLC2A4,SPP1,SULF1,VEGFA,ZIC2	736 (19)
TERC		other		-0.597	-1	-0.201	1.86e-07	16	ARNTL,CASP1,CCL5,CDKN1A,CLU,CRY1,EGR1,H19,H1F0,HMGCR,MCM10,Ngp,NR1D1,Orm1 (includes others),S100A9,TGFB1	893 (16)
Map3k7		kinase	Activated	1.8	3.654	0.405	2.3e-07	22	Ccl2,CCL3L3,CCL4,CCL5,Ccl7,CXCL10,Cxcl11,Cxcl9,EGR2,FGL2,GAS1,IFIT2,IFNG,IL1B,Mx1/Mx2,NFATC2,NOD2,RSAD2,S100A9,TLR3,TNF,VCAM1	777 (18)
palmitic acid		chemical - endogenous mammalian	Activated	1.647	2.59	0.168	2.34e-07	40	ACSL1,ATF3,BCL2L11,BIRC3,CCL2,Ccl2,CCL3L3,CD36,CTSB,CYBA,CYBB,FASN,ICAM1,IL1B,IL2RA,IL6R,NCF1,NCF2,NCF4,NFE2L2,NFKBIA,NOS2,OLR1,PCK1,PLIN2,PPARG,PPP2R2B,PROCR,PTPN1,Saa3,SLC2A4,THBD,TLR4,TNF,TNFSF10,TRIB3,TXNIP,UCHL1,UCP2,VCAM1	839 (19)
testosterone		chemical - endogenous mammalian		-0.743	0.969	0.222	2.48e-07	70	A2M,Abca8a,ACSL1,Akr1b7,ANPEP,ANXA1,ANXA3,ARG2,ARRB2,ATP1B1,BIN3,CA3,CAMK4,CASP8,CAST,CDH1,CDKN1A,CLU,CYP2E1,CYP51A1,CYP7B1,DDX3Y,DHCR24,EGFR,EGR1,ESR1,FAS,FASLG,FGF7,FGFR1,FGFR3,FN1,GPC1,Gzmc,HMGCR,HMGCS2,HSP90AB1,HSPD1,ID1,IFNG,IGF1,INHBA,INHBB,MGST1,Mx1/Mx2,NDRG1,NFKBIA,NGFR,NOS2,PARP1,PDE3B,PKIB,PLAU,PMP22,PPARG,PRKCB,RAI14,SDC1,SLC39A8,SLC9A1,SYK,TBXAS1,TF,TGFA,TGFBR2,TLR4,TLR9,TNFRSF11B,UGT…	1044 (19)
CXCL8		cytokine	Activated	2.128	2.952	0.185	2.62e-07	25	ANXA1,CD44,CD69,CD74,CFLAR,COL12A1,FAS,FASLG,ICAM1,IL1B,IL2RA,ITGA1,ITGAL,ITGAM,ITGAX,ITGB2,LGALS3,MMP2,MYO1E,NFKBIA,SELL,SOCS1,TNF,VCAM1,ZFP36	793 (14)
IFNK		cytokine	Activated	1.996	3.459	0.423	2.65e-07	13	CD40,CD80,CD83,CD86,CXCL10,IFIH1,IFNG,IRF1,OAS1,STAT1,STAT4,TLR3,ZBP1	757 (19)
TSC22D3		transcription regulator	Inhibited	-1.695	-2.531	-0.219	2.71e-07	15	BCL2L11,CCL2,CCL5,CD80,CD86,CEBPA,COL1A1,EGR2,FASLG,ICAM1,IL2RA,NFKB1,PPARG,RUNX2,TLR2	696 (15)
NFATC1	2.592	transcription regulator	Activated	1.642	2.819	0.336	2.77e-07	23	CD3G,CD40,COL1A1,CTSK,CX3CR1,CYBB,FAS,FASLG,IFNG,IL2RA,IL33,ITGB3,ITPR2,MYC,NFATC1,NOX4,PDCD1,PPARG,SELL,SELPLG,TNFSF10,TNFSF11,VCAM1	800 (16)
PAX3		transcription regulator		0.653	1.109	0.235	2.9e-07	48	ANXA1,ARHGDIB,ASNS,ASS1,ATP2B4,CAPN1,CDC6,CDKN1A,CLU,COL1A2,CRY1,CST3,CSTF2,CTSA,CYP1B1,DPEP1,EGR2,FILIP1L,FLT3,GSTM5,ID2,IL6R,IL7R,LIPE,LRRC17,M6PR,MITF,NFKB2,NNMT,NPC2,OLFM1,PEA15,PKIA,PTPN14,RARRES2,RASSF2,RHOB,RLBP1,RUNX3,SFN,SHMT1,SLA,TCN2,TFPI2,TIMP3,TNC,TRIM14,ZFP36L2	694 (7)
RUNX3	4.296	transcription regulator		0.444	0.21	-0.076	2.94e-07	20	ABCC5,AGTRAP,BCL2L11,CCR7,CD4,CIITA,EOMES,IFNG,ITGAL,ITGAM,ITGAX,JAG1,LILRB3,MYC,RUNX1,SPP1,TGFB1,THY1,TPSAB1/TPSB2,VWF	463 (12)
mir-135		microrna	Inhibited	-1.669	-3.148	-0.47	2.95e-07	10	CASP1,Ccl7,Ccl8,Cxcl11,CXCL12,IL1B,IL1R1,KLF4,MCL1,SPP1
Ins1		other		-0.544	0.873	0.183	2.96e-07	68	ALAS1,ANGPTL4,BDH1,BPGM,CCL5,CCND3,CDKN1A,CEBPA,CEBPB,CEBPD,COL1A1,CRYAB,CYP2E1,DHFR,DYNLL1,EGR1,EGR2,ELOVL6,FADS1,FADS2,FASN,FDFT1,FOXA1,HMGCR,IGF1,IGFBP4,IGFBP5,IL1B,IL6ST,IMPDH2,LDHB,LDLR,LGALS3BP,LIFR,LIPE,LPL,LRP1,MMP13,MMP2,MMP3,MYC,NOS2,NR1H3,PCK1,PLIN2,PPARG,PRKCA,PRKCB,PRKCQ,PTGFRN,RUNX2,RXRA,Saa3,SLC28A2,SLC2A1,SLC2A4,SOCS2,SPARC,STAT5A,STX4,TF,THY1,TIMP2,TIMP3,TNF,UGT8,VAMP5,VEGFA	893 (22)
TNFSF10	3.117	cytokine	Activated	1.494	2.173	0.144	3.04e-07	27	ANGPT1,BIRC3,CASP8,CFLAR,CXCR4,EGFR,FASLG,FTH1,HLA-A,IFI16,IFIT1,IFNG,IL1RN,ITGAM,MCL1,MMP2,MMP3,NFKBIA,PLAU,STAT1,TNF,TNFAIP2,TNFAIP3,Tnfrsf22/Tnfrsf23,TNFSF10,TRAF1,VEGFA	698 (12)
LGALS3	4.229	other		0.76	1.189	0.105	3.04e-07	27	Ccl2,CCL3L3,CCR1,CCR2,CDKN1A,COL3A1,COL5A2,CTSF,CTSH,CTSV,FN1,FSCN1,ICAM1,IGF1,IGFBP5,ITGAM,LMNB1,MGST1,MSR1,MYC,NFATC2,NOS2,PPARG,PRDM1,TGFB1,TNF,VCAM1	842 (17)
TSLP		cytokine	Activated	0.748	2.164	0.403	3.14e-07	16	ABCA1,CCL11,CCL17,CCR7,CD40,CD80,CD83,CD86,CISH,ICAM1,IL2RA,MKI67,MYC,NME1,SELL,TGFB1	492 (16)
NRAS		enzyme		-0.866	-0.31	0.214	3.16e-07	28	CCL4,CCL5,CD34,CD48,CD86,CDC6,CDKN1A,CEACAM1,COL1A2,CX3CR1,CYBB,EGR1,EPAS1,FN1,GALE,IFIT1,LY86,MCL1,MKI67,MSR1,NCF2,PLAU,RHOB,RNASE6,SKP2,SLC2A1,SLC2A4,VEGFA	824 (17)
Klra4 (includes others)	13.438	transmembrane receptor	Activated	1.576	2.698	0.352	3.17e-07	12	CASP4,CCL3L3,CCL4,CCL5,Ccl6,FASLG,GPR65,IFNG,Klra4 (includes others),SERPINE2,TNF,TYROBP	563 (15)
PROC		peptidase		-0.947	-1.557	-0.143	3.19e-07	19	ACE,ANGPT1,BCL2A1,CCL2,Ccl2,CLU,ICAM1,IL1B,MMP2,MPO,NFKB2,NOS2,PROCR,THBD,TLR2,TLR4,TNF,TNFAIP3,VCAM1	765 (15)
advanced glycation end-products		chemical - endogenous mammalian		-0.269	0.607	0.235	3.34e-07	18	ABCA1,ABCG1,CASP8,CCL2,CDKN1A,CXCL12,FN1,GJA1,KLF2,MKI67,NOS2,PDGFB,PTGES,SERPINF1,SLIT2,SPP1,TNF,VCAM1	670 (17)
BID	2.136	other	Activated	1.942	3.317	0.415	3.38e-07	11	C3AR1,C5AR1,Ccl2,CTSB,CTSD,CTSH,CTSK,CTSS,IL1B,ITGAX,MMP12	838 (15)
IL11RA	2.614	transmembrane receptor	Activated	1.922	3.283	0.415	3.38e-07	11	CCL11,CCL17,Ccl2,CCL3L3,CCL4,Ccl6,Ccl7,Ccl8,MMP12,MMP2,TGFB1	740 (14)
TNK1		kinase	Activated	1.746	3.293	0.47	3.38e-07	11	IFI16,IFIH1,IFIT1B,IFIT2,Ifitm1,IRF7,NOS2,OAS2,TLR8,TLR9,TNFSF10	464 (11)
FZD9		g-protein coupled receptor	Activated	1.741	3.283	0.47	3.38e-07	11	Ccl2,CCL5,CDH1,CXCL10,IFI16,Ifi27l2a/Ifi27l2b,IFI44,IFIT1B,IRF7,Oasl2,STAT1	662 (7)
leukotriene D4		chemical - endogenous mammalian	Activated	1.09	3.107	0.452	3.79e-07	21	ARID5B,ATF3,CCL2,CCL3L3,CCL4,CDH1,CYSLTR1,EEF2,EGR1,EGR2,GEM,HLX,KLF2,KLF4,MAP3K8,MCL1,NDRG1,PDGFRB,RGS2,TNF,ZFP36	837 (20)
FGF1	3.573	growth factor		-0.413	-0.816	-0.076	3.79e-07	33	AHR,APOE,CDH1,CDH11,CDKN1A,CR2,EGR1,Fndc1,FZD7,GDNF,GPX1,GSTM1,GSTM5,HMOX1,ICAM1,IKZF2,LRRC17,LTB,MYC,NFE2L2,NR1H3,POSTN,SERPINB1,SLC7A2,SOX2,SPP1,TGM2,TIMP3,VCAM1,VEGFA,VEGFC,WISP1,WISP2	893 (22)
TNC	2.248	other		1.145	1.532	0.108	3.82e-07	14	ADAMTS4,CASP1,CCL2,CD8A,CDKN1A,EDNRA,EGFR,HTRA1,ID2,IFNG,MMP2,MYC,TLR4,TNF	940 (20)
IFIH1	2.188	enzyme	Activated	1.372	2.919	0.409	4.68e-07	15	CCL5,CD4,CISH,Clec2d (includes others),EGR1,FAS,IRF7,LCK,Ly6a (includes others),Mx1/Mx2,OAS1,OAS2,PTPRJ,RND3,TNF	598 (19)
HOXC8		transcription regulator		0.283	0.283	0	4.68e-07	15	ASS1,Ccl2,Ccl7,CDH11,CXCL10,Eif2s3y,ELMO1,EMB,GAS1,GREM2,IL1R2,Ly6a (includes others),PMP22,SERPINF1,SPP1
ALDH1A2		enzyme	Inhibited	-2.21	-2.853	-0.167	4.68e-07	15	ABCG2,ALDH1A1,ATF3,BGN,CD44,COL1A2,COL3A1,CSF1,IGFBP4,Ly6a (includes others),MAFB,SPARC,SPP1,TGFBI,TIMP3	834 (13)
HMGB1		transcription regulator	Activated	2.119	3.917	0.37	4.76e-07	25	CCL2,CCL4,CCNG1,CD40,CD80,CD83,CD86,CDKN1A,FASN,GLUL,HLA-G,ICAM1,IFIT1,IL1A,IL1B,IL1R1,MMP3,MRC1,PTGES,RELB,TLR2,TLR4,TNF,TNFSF11,VCAM1	629 (19)
IFNA4		cytokine	Activated	1.393	3.043	0.47	5.17e-07	13	CD69,CXCL10,IFIH1,IFIT1,IFIT2,IFNG,MAP3K8,Mx1/Mx2,MYC,OASL,STAT4,USP18,ZBP1	776 (17)
EDNRA	2.395	transmembrane receptor	Activated	1.591	3	0.47	6.26e-07	9	COL1A1,COL3A1,ECE1,ICAM1,ITGAM,MMP2,SELL,TGFB1,TIMP2	667 (12)
FABP4		transporter		-0.11	0.211	0.094	6.61e-07	12	ABCA1,ACAT1,Ccl2,CD36,FABP5,IL1A,IL1B,LIPE,MSR1,NOS2,PPARG,TNF	756 (23)
TRAF3		other		-0.179	-0.687	-0.102	6.66e-07	26	ANXA4,BIRC3,CCL5,CCR1,CD80,CXCL10,EBI3,EGFR,ENTPD1,FAS,GPR34,ICAM1,IFNG,IL2RB,LILRB4,MPEG1,NDRG1,NFKB2,NFKBIA,NFKBIE,PLBD1,PTPN14,RELB,Serpina3g (includes others),TNF,TNFAIP3	499 (15)
S100A8	61.086	other		0.583	1.673	0.371	6.81e-07	14	ABCG1,ADAMTS4,ADAMTS5,CCL11,CD274,CTLA4,ICAM1,IL1B,ITGAM,MMP13,MMP3,S100A8,TNF,VCAM1	696 (19)
BRCA1		transcription regulator	Activated	2.301	3.525	0.219	7.36e-07	38	AK1,ANGPT1,APOBEC1,BRCA2,CAMK2B,CARD10,CCL5,CCNG1,CDKN1A,CTSD,CTSF,CYP1B1,EGR1,ESR1,FAS,FHL2,GADD45B,HMOX1,IFIT1,IFIT2,IFIT3,IRF7,JAK1,Ly6a (includes others),MYC,NFE2L2,PLTP,RUVBL2,SAT1,SERPINE2,SFN,SMAD3,STAT1,TNF,TNFAIP2,TNFRSF18,VEGFA,XRCC6	930 (20)
NKX2-1		transcription regulator		-0.402	0.218	0.258	7.37e-07	43	BCL2A1,BDH1,Bex1,CA4,CD74,CEBPA,CLU,COL9A1,CYGB,DIO2,Ear2 (includes others),ENC1,HCK,HLA-A,HMGB2,IGFBP6,LCK,LECT1,LEF1,LSP1,LYZ,MMP2,NAPSA,NOP56,OLIG2,PC,PDPN,PGLYRP1,PLP1,RAC2,RNASE4,Saa3,SCARA3,SCN7A,Serpinb6b,SERPINB9,SOX2,SREBF2,THY1,TMEM37,UGT8,VEGFA,WNT4
lipoxin A4		chemical - endogenous mammalian		-1.074	-1.569	-0.134	7.85e-07	15	CCL2,Ccl2,CCR5,CDKN1A,ESR1,FN1,FPR2,HMOX1,ICAM1,IFNG,IL1B,NOS2,TGFB1,TIMP2,TNF	609 (13)
CORT		other	Inhibited	-2.687	-3.804	-0.294	7.85e-07	15	Ccl2,CCL3L3,CCL4,CCL5,Ccl7,CCR1,CCR2,CCR5,CCR7,CXCL10,IFNG,IL18,IL1A,IL1B,TNF
SMO		g-protein coupled receptor					7.93e-07	24	ALCAM,BGN,Cux1,FAS,FBLN2,FZD7,IL11,IL11RA,LEF1,LIMD2,LUM,MYC,NFATC1,NRP2,OGN,PRDM1,PRSS35,RAI14,RUNX1,S100A8,SOX2,SOX9,VCAM1,WNT6	750 (24)
IFNGR1	2.183	transmembrane receptor	Activated	1.808	2.71	0.264	8.19e-07	17	BCL6,Ccl2,CCL3L3,CCL5,CXCL10,Cxcl9,FAS,ICAM1,IDO1,IFNG,IL1A,IL1B,IRF1,IRF7,MMP2,PDGFRB,TNF	681 (16)
TXN		enzyme		0.355	0.769	0.117	8.19e-07	17	CCND2,CD38,CD40,CD86,CDKN1A,CYP1B1,ESR1,HMOX1,ICAM1,IL1A,IL1B,NFKB1,NFKBIA,NOS2,SELL,TNF,VEGFA	853 (13)
BTNL2		transmembrane receptor	Activated	2.489	3.414	0.185	8.42e-07	25	ACSBG1,CD74,CERK,CHD7,DAPP1,EMB,ENTPD1,FGL2,FGR,GPR34,IFNG,IFNGR1,IKZF2,IL1RL1,KCNK6,MBNL3,PLXDC1,S100A4,SELL,SEMA4F,ST14,TNF,TNFRSF1B,TNFSF10,XDH	640 (13)
MAX		transcription regulator	Inhibited	-2.123	-2.778	-0.191	8.73e-07	26	BCL6,CAD,CBX5,Ccl6,CCND2,CDK4,CDKN1A,DHFR,DKC1,FADS2,FASLG,FTH1,GADD45B,HDAC2,ID1,ID2,KLF6,LAMP2,MTHFD1,MYC,NCL,NPM1,PDGFRB,SERINC3,TNNT2,TXNIP	160 (4)
IRF2	2.226	transcription regulator		0.603	0.557	-0.011	8.83e-07	22	B2M,CASP1,CDKN1A,CEACAM1,CIITA,CTSS,CXCL10,FASLG,IFNG,IL12RB2,IL1B,IRF1,IRF7,IRF8,OAS1,SOCS1,TAPBP,TLR3,TLR4,TNFSF10,USP18,VCAM1	602 (17)
EIF2AK2		kinase	Activated	2.003	3.956	0.408	8.87e-07	27	ARG1,ATF3,CDKN1A,CEBPB,CEBPD,EGR1,FAS,IFIT1,IFNG,IL1A,IL1B,IRF1,LGALS3BP,MYC,NFKB2,NFKBIA,NNMT,NOS2,OAS1,OAS3,PARP9,SAMHD1,SP140,STAT1,TNF,TNFAIP3,USP18	567 (15)
PSEN1		peptidase		-1.016	-1.264	-0.046	9.35e-07	77	ABCG1,ABCG2,ACSL1,AMPH,APOE,ARL11,ATP1A3,ATP1B1,C1QA,C1QB,C1QBP,C1QC,C1R,C3,C3AR1,CCL3L3,CCL4,CCL5,CCR5,CD74,CTSC,CTSS,CTSZ,CYFIP2,CYTIP,DBP,DLL3,EGFR,EGR1,FASLG,FBL,FMN2,GADD45B,GJA1,GNAO1,GNG2,HES1,HINT1,HLA-E,HSPD1,IFNG,IGF1,IL1B,IRF4,IRF5,IRF7,Klra4 (includes others),LFNG,LRP1,MCM10,Meg3,MSR1,MTHFD1L,MYC,NME1,NOS2,NUPR1,Pcp4l1,PDGFRB,PEA15,PPARG,PRDX5,PSEN2,PSTPIP1,SELPLG,SOCS1,Sp100,STAB1,TG…	733 (18)
PLK4		kinase	Activated	1.209	2.496	0.357	9.62e-07	13	Ccl7,CD40,CXCL10,Cxcl11,Cxcl9,FGL2,IFIT2,Iigp1,IL1B,IRF1,MERTK,Mx1/Mx2,RGS1	407 (7)
CXCL10	3.335	cytokine	Activated	1.071	2.183	0.376	9.62e-07	13	Ccl2,CCL5,Ccl6,CXCL10,Cxcl11,Cxcl9,CXCR3,IFNG,IL1A,IL1B,ITGA1,TGFB1,TNF	803 (18)
RHO		g-protein coupled receptor		-2.304	-1.964	0.074	1.06e-06	21	B2M,C1QA,CD44,CD74,CEBPB,CEBPD,COL1A2,CSF1R,CTSS,FBLN1,HCLS1,HFE,HIST1H1C,HMGB2,LAMB2,MEF2C,NID1,PLA2G7,SEPP1,SERPING1,TNFAIP3
ERBB3	-2.135	kinase		0.694	0.405	-0.059	1.14e-06	26	BGN,CCND2,CDKN1A,CLU,COL1A1,COL6A1,CTSK,CXCL12,EGFR,EGR1,ERBB3,FBLN2,FBN1,GHR,GZMH,HMOX1,IGFBP5,MMP3,NID1,SERPINA3,SFRP1,SPARC,TIMP3,TNC,TNXB,VEGFA	914 (18)
B2M	3.276	transmembrane receptor	Activated	1.222	2.147	0.261	1.17e-06	14	CCL3L3,CD8A,CD8B,FCGRT,HLA-A,HLA-DQA1,HLA-DQB1,HLA-DRB5,HLA-E,IFNG,IL1B,Klra4 (includes others),MEF2C,TAPBP	586 (11)
HNRNPK		other		-0.323	-0.323	0	1.17e-06	14	CDKN1A,COL12A1,IL2RG,LDLR,LILRB4,MMP3,MYC,PRELP,SDPR,SLC47A1,SPN,TCN2,Tmsb4x (includes others),UCP2	831 (16)
SRF		transcription regulator		-0.462	0.533	0.18	1.19e-06	66	A2M,Abca8a,AKAP12,BATF,BCL2L11,BICC1,BPGM,CAMP,CCL5,CD177,CDK4,CDKN1A,CSRP1,CXCR4,DMD,DUSP5,EGR1,EGR2,FGF1,FHL2,FIGF,FILIP1L,GCH1,GDA,GLIPR1,GSN,GSTM5,IGF1,ITGA1,ITGA9,LBH,LDLR,LPL,LRP1,LTF,MCF2L,MCL1,MGST1,MPPED2,MYO1B,MYO1E,NFATC2,Ngp,NLRP1,NPM1,PCDH15,Pcp4l1,PGLYRP1,PTGR1,PVRL1,RFC4,RND3,S100A8,S100A9,Saa3,SEMA3A,SKI,SLC2A1,SLC8A1,SREBF2,SVIL,TAF5,TBXAS1,TNC,TNNT2,ZYX	807 (17)
aldosterone		chemical - endogenous mammalian	Activated	3.327	5.123	0.334	1.2e-06	32	ACE,ATP1B1,CCL2,Ccl2,COL1A1,COL1A2,COL3A1,CTLA4,CYBA,CYBB,DAXX,EGFR,EMB,FN1,ICAM1,IL16,LOX,LPL,MMP2,NCF1,Nppb,OLR1,PIK3CD,PLAUR,PPARG,RGS2,SLC9A1,SPP1,TGFB1,TNF,VCAM1,WNK4	712 (21)
ITGB3	2.4	transmembrane receptor		0.298	1.055	0.176	1.21e-06	22	CD36,CD40,CEACAM1,COL1A1,COL1A2,CSF1,FN1,IL1B,ITGA5,ITGB3,ITGB5,LDLR,MMP14,MMP2,PLAU,PLAUR,RUNX1,RUNX2,SMAD3,SPARC,TGFB1,TGFBR2	679 (17)
TNNI3	10.34	transporter	Activated	1.5	2.828	0.47	1.23e-06	8	CCL11,Ccl2,CCL3L3,CCL4,CCL5,CCR1,CCR2,CCR5
NCR1	6.101	transmembrane receptor	Activated	1.457	2.747	0.47	1.23e-06	8	CCL3L3,CCL4,CCL5,CD3E,CD69,IFNG,NCR1,TNF	862 (19)
STK11		kinase		1.464	1.296	-0.028	1.24e-06	40	A2M,ACE,AKAP2,ALCAM,ASTN1,ATF3,CCL2,CCNA2,CDKN1A,CNTN1,CSF3R,CYP4V2,DOCK4,ECM2,GADD45B,GRIA3,IFNG,IGFBP5,IL2RB,ITGB3BP,LTB,LUM,MMP2,MYC,NCAM2,NFKB2,NR1D1,PDGFRL,PTPRZ1,RASGRP1,RASSF2,RGS1,RND2,SORL1,STK17B,TGFA,TNFAIP3,TNFSF10,TUBE1,VEGFA	878 (25)
CBL		transcription regulator	Inhibited	-1.393	-2.59	-0.34	1.25e-06	17	CD3E,CDKN1A,CFLAR,COL1A1,CSF2RB,EGFR,FLT3,FN1,IFNG,LAT,LCK,LYN,MMP2,RUNX2,STAT1,UCP3,VAV1	873 (20)
MAVS		other	Activated	2.366	4.173	0.433	1.26e-06	20	CCL5,CXCL10,DHX58,IFIT1,IFIT1B,IFIT2,IFIT3,IFNG,IRF7,NFKB1,OAS1,OAS2,OASL,Oasl2,RSAD2,SOCS1,STAT1,STAT2,TLR7,TNF	554 (14)
MAP3K1		kinase	Activated	1.837	3.323	0.338	1.26e-06	20	ATF3,BIRC3,COL3A1,EGR1,FAS,FASLG,HMOX1,LDLR,LOXL3,MAN2B2,MMP13,MMP3,NOV,PLA2G4A,PLAU,PLAUR,PRDX1,TGFB1,TNC,TNF	753 (14)
CXCR4	4.565	g-protein coupled receptor		-0.658	0.626	0.342	1.26e-06	20	ANKS1B,CCL2,CD44,CDH1,CDH11,CDKN1A,CXCL10,CXCL12,CXCR4,DPP4,EGFR,EGR1,ID1,ID2,IGFBP7,MMP13,MMP2,MYC,RUNX2,TNFSF10	742 (20)
let-7		microrna		2.999	0.414	-0.441	1.3e-06	36	ARID3A,BRCA2,BTG2,BUB1,CCNA2,CCNE2,CCR7,CDC6,CDCA7,CDK6,CDT1,CEBPD,CHEK1,COL1A1,DMD,E2F8,FN1,GAB2,ID2,ITGB3,LEF1,MCM10,MCM2,MCM5,MCM6,MCM7,MCM8,MYC,MYD88,NFKB1,RFC4,S100A4,SKP2,SOX9,TLR4,ZFP36	829 (19)
TICAM2	5.02	other		0.196	1.218	0.299	1.3e-06	12	CCL4,CCL5,CTSK,CXCL10,ICOSLG/LOC102723996,IL1B,IRF1,IRF7,MMP14,MMP8,S100A8,TNF	950 (19)
DPP4	3.537	peptidase		-0.989	-1.064	-0.025	1.3e-06	12	CD86,CDH1,FAP,IFNG,IL1RN,MMP14,MMP2,PLAU,SLC2A4,TGFB1,TIMP2,TNF	867 (22)
ATN1		transcription regulator					1.3e-06	36	ADRBK1,ATP1A3,ATP1B1,BCL6,CA4,CAMK4,Cd24a,CDH11,CDK2AP1,DBP,EBF1,EVL,FGF1,GAS7,GSN,HPCAL1,IFI16,IGFBP5,IL11RA,LSM2,LTBP2,PABPC4,PDE1B,PENK,PITPNM1,PRKCD,PTPN22,RGS16,Sik1,SOCS2,SOX10,SPP1,STX4,TM4SF1,Tmsb4x (includes others),TUBA4A
RB1		transcription regulator		3.007	1.837	-0.225	1.34e-06	57	ATAD2,BCL2L11,CASP4,CASP8,CBX5,CCNA2,CCNE2,CDC6,CDH1,CDKN1A,CDT1,CEBPA,DDX11,DHFR,DIO2,EDNRA,EGR1,EOMES,EPS8,FANCL,FAS,FN1,H1F0,HMGB2,ID1,IGF1,KANK2,KIAA0101,LACTB,LCK,LIG1,MAF,MCM10,MCM2,MCM5,MCM6,MCM7,MCM8,MECR,MEF2C,MYC,NFKB2,PARP1,PPARG,RAB27A,RECQL4,RFC4,SH3BP2,SKP2,TGFB1,TMEM97,TMPO,TNF,TP73,TUBG1,TYMS,VEGFA	762 (15)
APC		enzyme		1.526	1.19	-0.099	1.4e-06	29	CD44,CD55,CDH1,CDKN1A,CHGA,CLU,CXCL12,DHRS9,DPP4,ID1,ID2,IGF1,IGFBP5,KLF4,LCK,LPL,MMP3,MYC,NOS2,PDK2,PLA2G4A,PRKCA,PRKCB,SPP1,SUCLG2,TNF,TNFRSF11B,TNFSF11,VEGFA	896 (25)
MAP2K6		kinase		0.587	1.757	0.317	1.4e-06	24	BGN,CCL2,CD40,CD83,CD86,CDKN1A,CHGA,CRYAB,CXCL10,IFIT2,IFNG,IL13RA2,LDLR,MMP13,MMP2,MMP3,NOS2,PLAU,PRDX1,RELB,SLC2A4,STAT1,TNFSF10,VDR	616 (16)
DNMT3B		enzyme		0.052	-0.3	-0.081	1.47e-06	27	BATF3,CBX5,CDH1,CDKN1A,CYP1B1,ELF4,EMILIN2,EPDR1,ESR1,FBXL16,GLT8D2,HLA-DQB1,IRF5,JAKMIP2,LXN,MGST1,MYC,MYT1,NOS2,POLD4,PRKCB,RAB39B,SERPINB9,SFRP2,SLC30A1,SLC7A11,TIMP3	602 (11)
TP63		transcription regulator		0.007	1.013	0.157	1.58e-06	61	AHR,BCL2L11,CA4,CAST,CCNA2,CCND2,CCND3,CCNG1,CD82,CDK6,CDKN1A,CEACAM1,COL5A1,CTSD,DOK1,FAS,FASN,FBN1,FN1,GREM1,HES1,ID1,IGFBP6,IGFBP7,IL1B,IRF5,ITGA7,JAG1,KHK,KLF6,KRT7,LYN,MCM10,MMP13,MYC,PIK3R3,PKP2,PLAU,Pmaip1,POLD2,POSTN,RAC2,REL,RNF113A,RUNX1,RUNX2,S100A4,S100A8,SERPINF1,SFN,SLC7A11,TGFB1,TIMP3,TIPIN,TNC,TP73,TPP1,VDR,VEGFA,VILL,WNT4	1007 (23)
MNT		transcription regulator	Inhibited	-1.403	-2.646	-0.47	1.65e-06	11	BCL6,CAD,CCND2,CDK4,FASLG,GADD45B,IFNG,KLF6,NCL,TNF,TXNIP
PTPRC	7.021	phosphatase	Activated	1.771	2.735	0.352	1.72e-06	13	BCL2A1,CCL3L3,CCL4,CCL5,CCR1,CD5,CXCR3,FASLG,IFNG,MCL1,PTPRCAP,TNF,VCAM1	673 (17)
CD47		transmembrane receptor		1.286	1.982	0.207	1.72e-06	13	Acp5,COL1A1,CSF1,CTSK,FTL,IFNG,IL12RB2,IL1B,MYC,NFATC1,NOS2,TNF,TNFSF11	917 (19)
PLK2		kinase	Activated	1.193	2.496	0.361	1.72e-06	13	Ccl7,CD40,CXCL10,Cxcl11,Cxcl9,FGL2,IFIT2,Iigp1,IL1B,IRF1,MERTK,Mx1/Mx2,RGS1
LRP1	4.915	transmembrane receptor		-1.35	-1.988	-0.181	1.72e-06	13	C1R,Ccl2,CCL3L3,CCL4,CDH1,COL3A1,LRP1,MMP2,MRC2,PDGFRB,PLIN2,SERPINF1,SERPING1	928 (20)
MIF		cytokine	Activated	1.175	2.554	0.308	1.76e-06	23	C3AR1,CCL2,CCL3L3,CCL4,CD44,CD84,CEBPB,COL1A1,FASN,HGF,ICAM1,IFNG,IL1B,MMP13,MMP2,MMP3,NOS2,SERINC3,SOX6,TGFB1,TLR4,TNF,VCAM1	597 (16)
PRKCB	4.796	kinase	Activated	1.198	2.447	0.286	1.77e-06	20	Acp5,CD40,CD80,CD83,CD86,CDKN1A,CLCN7,EGR1,FASN,FN1,ICAM1,MMP2,Mx1/Mx2,MYC,NOS2,PRKCB,RELB,TCIRG1,TGFB1,TGFBR2	618 (14)
PEX5L		ion channel	Activated	3.539	2.376	-0.391	1.82e-06	9	CYP27A1,DHCR7,FDFT1,FDPS,HMGCR,IDI1,LSS,MVK,SREBF2
Ifna		other	Activated	1.791	2.972	0.397	1.82e-06	9	IFIT2,IRF1,OAS1,Slfn1,SLFN12L,SLFN13,Slfn2,SLFN5,SOCS1	364 (7)
isopentenyl diphosphate		chemical - endogenous mammalian		0.742	1.059	0.108	1.82e-06	9	CCL4,CCR1,CCR2,CCR5,FCGR3A/FCGR3B,IFNG,IL2RA,TNF,VDR	590 (17)
CCL3L3	8.044	cytokine		0.423	0.875	0.188	1.82e-06	9	Ccl2,CCL4,CCL5,CD40,CXCL10,Cxcl9,IFNG,IL1B,TNF	628 (11)
SHH		peptidase	Activated	1.162	2.742	0.315	1.84e-06	41	ABCG2,ANGPT1,Ccl9,CCND2,CD69,CHEK1,DHFR,EGFR,FN1,FOXA1,GDNF,GPC1,ID1,IFNG,IGF1,IGFBP5,IL2RA,IMPDH2,LASP1,LFNG,MCM2,MCM5,MCM6,MEF2C,MYC,NKX2-2,NR2F2,OLIG1,OLIG2,PMP22,PSMC3IP,RUNX2,SFRP1,SFRP2,SOX9,SPP1,SRM,THBD,TYMS,UNG,ZIC2	947 (23)
TNFRSF1B	6.986	transmembrane receptor	Activated	1.65	2.829	0.256	1.85e-06	24	ABCC3,CCR5,CD69,CFLAR,CXCL12,FAS,ICAM1,IFNG,IL2RA,ITGB5,LBP,MMP13,MMP14,MMP2,MMP3,MSR1,NFKB1,NOS2,SELL,TGFA,TNF,TNFAIP3,TNFRSF11A,TRAF1	701 (15)
dinoprost		chemical - endogenous mammalian		-0.763	0.112	0.189	1.85e-06	24	ANXA4,CCND2,CD36,EGFR,GSTM1,HMGCS2,ID1,ID2,IL1A,IL1B,IL2RA,LIPA,LPL,MGST1,MYC,PLA2G4A,PTK2B,RUNX2,SCN1B,SPP1,TGFA,TGFB1,TIMP3,VEGFA	845 (20)
LPL	13.012	enzyme		0.225	0.67	0.117	1.87e-06	17	CCL2,CD36,CPT1A,CSF1,CX3CL1,ICAM1,IL1B,LDLR,LPL,MSR1,Nppb,SLC2A1,SLC2A4,TGFB1,TNF,VCAM1,VEGFA	710 (19)
CD70		cytokine		-0.844	-1.211	-0.117	1.89e-06	10	Ccl2,CD44,CD69,CR2,CXCL10,FAS,IL2RA,PRDM1,SELL,TNF	695 (19)
CYBB	11.421	enzyme	Activated	1.778	2.704	0.268	1.97e-06	14	CAMP,Ccl2,CCL5,COL3A1,CXCL10,CYBA,CYBB,DUOX1,ICAM1,IFNG,IL1B,PPARG,TNF,TNFRSF11A	765 (15)
RPSA		translation regulator		-0.929	-1.969	-0.282	1.97e-06	14	CCL5,Ccl7,FASLG,IL1A,IL1B,IL1R1,MMP2,NOS2,REL,RELB,STAT1,TLR4,TNF,TRAF1	963 (17)
ABCB4		transporter	Inhibited	-2.092	-3.719	-0.437	1.97e-06	14	ABCD2,Ccl2,COL1A1,COL1A2,CXCL10,LGALS3,MMP13,MMP2,NFKB1,NFKB2,PDGFRB,SPARC,SPP1,TGFB1	600 (8)
TXNIP	2.877	other		1.823	1.574	-0.063	2e-06	16	BCL6,CCNA2,CD36,CDKN1A,COL1A2,DHCR7,FASN,ICAM1,IL2RB,IL3RA,LPL,NFKB1,NOX4,STARD4,TXNIP,VEGFA	1064 (22)
CREM		transcription regulator		-0.522	0.025	0.121	2.05e-06	37	ABCA1,ACE,ANXA4,APOE,ATF3,BTG2,CAMK4,CAMP,CCND2,CD247,CEBPB,CH25H,COL3A1,COL8A1,CYP51A1,DIO2,EGR1,EGR2,FASLG,FRMD6,FUT7,GADD45B,HMGCR,IDI1,IFNG,KLF5,LDLR,LSS,MCL1,MVK,NFKBID,NOS2,NPC2,RHOB,Sik1,TNF,VEGFA	735 (21)
ATF4		transcription regulator		-0.67	1.287	0.38	2.07e-06	33	ABCG2,ASNS,ATF3,BCAT1,CCL2,CDKN1A,CEBPB,FASN,FUT7,GCH1,IGFBP5,JAG1,KLF4,LGALS3,MCL1,NDRG1,NR1H3,OSMR,PENK,Pmaip1,PMP22,PPARG,PSAT1,SERPINF1,SHMT2,SLC7A1,SLC7A5,TNFRSF11A,TNFRSF11B,TNFSF11,TRIB3,VEGFA,XPOT	909 (28)
Collagen type I		complex	Activated	2.116	3.258	0.265	2.2e-06	22	APOE,BRCA2,CCL5,CD83,CDH1,COL1A1,FN1,ITGA1,MCL1,MMP12,MMP13,MMP14,MMP2,MMP3,MYC,PLAU,RUNX2,SKP2,TGFB1,TIMP2,TNC,TNF	902 (22)
cholic acid		chemical - endogenous mammalian	Activated	2.606	3.057	0.094	2.42e-06	24	ABCA1,ABCC3,ACE,APOC2,CBR1,CCNG1,CYP27A1,CYP7B1,DHCR7,EPHX1,FABP7,FDFT1,HMGCR,IGFBP5,KRT8,LPL,MDK,MGST1,NR1H3,PCK1,PLTP,RBP1,SQLE,SREBF2	574 (17)
PTK2		kinase		-0.025	0.955	0.258	2.43e-06	18	BIRC3,Ccl2,CDKN1A,COL1A1,COL1A2,CSPG4,CXCR6,ITGA5,KRT8,LDLR,MMP2,Nppb,PDGFRB,SERPINB1,SKP2,TIMP3,TNC,VCAM1	723 (19)
TFAP2C		transcription regulator		-0.636	-1.113	-0.126	2.45e-06	20	ALCAM,ANTXR2,Ccl9,CD44,CDH1,CDKN1A,EOMES,ESR1,FKBP4,FMN1,GPX1,GZMH,HIST1H1C,JAG1,KRT8,NRP1,SEMA3B,SLC19A1,TACC1,TNFAIP3
TERT		enzyme		-0.46	-0.064	0.168	2.53e-06	35	AKAP2,ASNS,ATF3,B2M,CDKN1A,COL5A2,CTSC,EFEMP1,EGFR,ELK3,FRMD6,GSN,HTRA1,ICAM1,IFI16,IFIT1,IFIT2,IGFBP4,IL13RA1,IL1B,MFGE8,MMP14,MMP2,MMP3,MTHFD1L,MYC,NFKBIA,NOP58,PDGFC,PLTP,PRSS23,SMAD3,SPON1,SPP1,TBX3	878 (22)
RARA		ligand-dependent nuclear receptor		0.572	1.856	0.295	2.59e-06	30	ABCA1,ALDH1A1,CCR9,CD38,CDKN1A,CEBPB,CRABP2,EGR1,EGR2,FASLG,FOLR2,FUT4,IFIT1B,IFNG,IRF1,LAMB1,LTF,MAFB,MMP11,NRP1,OAS1,PCK1,PENK,RBP1,STAT1,TGFB1,THBD,TNF,UBA7,UCP3	834 (20)
INHBA	3.84	growth factor		-0.583	1.051	0.267	2.64e-06	42	ACTN1,AMMECR1,ATXN7L1,CCL2,CCND2,CCR2,CDH1,CDK4,CDKN1A,CHD7,CXCR4,ESR1,FN1,FSTL3,FURIN,GRIA3,HLA-G,IFNG,IGF1,INHBA,INHBB,IRF1,KLF4,LOX,MCL1,MMP2,MPPED2,MYT1,NAV3,PCSK5,PRDM1,RGS16,S100A8,S100A9,SLC5A8,SMARCD1,SOCS1,SOX2,TMEFF2,TPSAB1/TPSB2,VEGFA,ZNF518A	882 (20)
RAC1		enzyme		0.369	1.921	0.323	2.75e-06	29	APBB1,ATF3,BCL6,Ccl2,CD86,CDH1,CIITA,COL1A2,ESR1,FAS,FN1,GSN,HMOX1,ICAM1,IFNG,IL33,IL6R,MMP13,MMP14,MMP2,MYC,Nppb,PLAUR,SOX6,SOX9,STAT1,TGFB1,VCAM1,VEGFA	804 (15)
THRA		ligand-dependent nuclear receptor	Inhibited	-1.894	-2.014	-0.031	2.75e-06	29	ANGPTL4,CAMK4,CCL17,CCL2,Ccl2,CD44,CDKN1A,CEBPA,CPT1A,CXCL10,Cxcl11,ENG,FASN,FGFR1,FURIN,IGF1,KCNJ10,LDLR,LPL,NME1,PENK,PPARG,SLC2A4,SLC9A1,SREBF2,TGFB1,THRB,TNF,Ugt1a7c	704 (20)
miR-145-5p (and other miRNAs w/seed UCCAGUU)		mature microrna		2.952	0.932	-0.47	2.93e-06	19	AHNAK,CCNA2,CDK4,DDR1,DTD1,F11R,FLI1,FSCN1,KLF4,KLF5,KRT7,LAMP2,MYC,NDUFA4,PARP8,RTKN,SOX2,UNG,VASN
PIM1	3.564	kinase		-1.612	-0.539	0.249	2.93e-06	19	ABCG2,CAV2,CCND2,CCND3,CDK4,CDKN1A,CTLA4,ERBB3,ID2,IFNG,IGFBP5,IL12RB2,IL2RA,MYC,PIM1,SKP2,SOCS1,STAT4,TNFRSF18	863 (25)
NKX3-1		transcription regulator					2.93e-06	19	BTG2,CA3,CTSB,CTSV,CTSZ,CX3CR1,ETV3,FES,MIR17HG,MMP23B,MYC,PF4,PIM1,PRKCB,PTPRC,RUNX1,SDC1,SDC4,SOAT1
TBP		transcription regulator					2.94e-06	22	ASNS,BCL2A1,CD3E,CD80,CDKN1A,COL1A1,EDNRA,FASLG,FN1,HLA-A,HMGCR,LDLR,MIR17HG,MYC,NFKBIA,PPARG,PPP2R2B,TGFA,TNF,TNFAIP3,TNFSF11,XDH	903 (20)
SMAD1		transcription regulator		0.595	1.947	0.379	3.03e-06	16	BTG2,CDKN1A,COL1A1,COL1A2,CSF1,GADD45B,HHEX,ID1,IL11,IRF1,MYC,PDGFB,RUNX2,SOX9,SPP1,VEGFA	911 (22)
ATP7B		transporter	Inhibited	-2.57	-2.324	0.063	3.03e-06	16	CCNG1,CP,CYP51A1,ELOVL6,FABP5,FASN,FDFT1,FDPS,H19,HIST1H1C,HMGCR,IDI1,LDLR,LSS,SQLE,SREBF2
BCL3	2.106	transcription regulator	Inhibited	-2.726	-2.819	-0.025	3.03e-06	16	CAMP,CCL5,CD40,CD69,CD80,CD82,CD86,HLA-DQB1,ICAM1,ID1,ID2,IFNG,IL1B,IRF1,PLAUR,TNF	722 (15)
GNB1		enzyme					3.03e-06	16	AHR,CCL3L3,CCL4,CD80,CD83,CDKN1A,CYTH1,CYTIP,IL1B,IL1R2,MAFB,NFKB1,PLAU,PRDM1,PTGER4,THBD	727 (16)
BMP4		growth factor		0.108	1.365	0.241	3.04e-06	35	CCL11,Ccl9,CCNG1,CDH1,CDKN1A,EGFR,GJA1,GREM1,HES1,ID1,ID2,IFNG,KLF4,LEF1,MITF,MMP13,MMP14,MMP3,MYC,NGFR,NOS2,POSTN,RUNX2,RUNX3,SALL3,SMAD9,SOX2,SOX9,SPARC,SPINT1,SULF1,TGM2,TNFRSF11B,TNFSF11,VEGFA	774 (18)
NLRP12		other		-1.142	-1.909	-0.201	3.2e-06	15	BCL3,CASP1,CXCL12,CXCR4,HLA-A,HLA-E,HLA-G,ICAM1,IFNG,IL1B,IL1RN,LY96,NOS2,TLR4,TNF	870 (13)
IGF2BP1		translation regulator	Activated	1.311	2.714	0.423	3.28e-06	11	CD44,COL14A1,COL1A1,COL1A2,COL5A1,COL6A2,COL6A3,CYFIP2,LUM,MYC,TNC
LIPG		enzyme		1.118	1.118	0	3.28e-06	11	ABCA1,CCL2,CD36,CSF1,IL1B,LDLR,LPL,MSR1,PLTP,TNF,VEGFA	732 (21)
EP300		transcription regulator	Activated	1.097	2.928	0.387	3.3e-06	49	B2M,CAD,CCL2,CD80,CDKN1A,CEBPA,CFLAR,COL1A2,CPT1A,CRABP2,DHFR,EGR1,FASLG,FASN,FN1,FTH1,H6PD,HLA-G,HMGCR,HMOX1,HSP90AB1,ID1,ID2,IGF1,IL12RB1,IL1R1,ITGB2,LAMC2,MEF2C,MGMT,MKI67,MYC,NOS2,OLR1,PARP1,PCK1,PLA2G7,PRKCD,RBP1,RORC,SKP2,SOX2,TBXAS1,TGFBR2,TLR2,TNC,TNF,TXNIP,VEGFA	1073 (23)
LGALS1		other	Activated	1.845	3.045	0.29	3.46e-06	18	AHR,ANG,Ccl2,CCND2,CD69,CDKN1A,CTLA4,CXCL16,FN1,IFNG,IFNGR1,IFNGR2,IL2RA,LAT,LGALS3,MAF,MMP2,PDCD1	855 (18)
FOXA2		transcription regulator		-0.77	-0.347	0.087	3.52e-06	41	A2M,ALAS1,C3,CCL11,CCL17,CCL22,CCL24,Ccl8,CCR5,CD55,CDH1,CEBPA,CPT1A,CXCR4,EPHX1,FABP5,FOXA1,GSTM3,HMGCS2,IGF1,IGFBP5,IL13RA2,IL33,LIPE,LPL,LTC4S,LYZ,NFKB2,NFKBIE,PCK1,PPARG,RORC,Saa3,SLC2A4,SOD3,TBXAS1,TDO2,TF,THBS3,UCP2,UCP3	691 (13)
HSF1		transcription regulator		-1.731	-1.516	0.038	3.61e-06	42	Abi3bp,B2M,CCNA2,CCT2,CCT3,CCT5,CDC6,CELSR1,CFLAR,CHD3,CLU,COBL,CRYAB,EFEMP1,FASLG,FASN,FBLN1,FGF1,FGF7,FKBP4,FMOD,HMOX1,HSP90AB1,HSPD1,HSPH1,ICAM1,IL1B,IL7R,ITGB3BP,ITGB5,LDLR,LIF,LSM2,MCL1,NFATC2,PTOV1,SNCAIP,STAT6,TNF,TNFSF11,UCP3,VCAM1	929 (20)
FOSL1		transcription regulator		0.763	1.103	0.078	3.68e-06	21	CCL2,Ccl2,CCL3L3,CCL4,Ccl6,Ccl7,Ccl8,CD44,EGR1,EGR2,IL1B,MMP13,MMP2,MMP3,PLAU,PLAUR,RUNX2,SERPINE2,SPARC,THBD,TNF	437 (11)
MAPK3		kinase		-0.11	1.208	0.346	3.68e-06	21	B4GALT1,B4GALT5,BCL2L11,CD69,EGR1,ESR1,FN1,FURIN,IFNG,IL2RA,LEPROT,MCL1,MYC,PDGFB,PLA2G4A,PLAUR,PTGES,SMAD3,SPP1,TNF,TNFSF11	877 (21)
cyclic AMP		chemical - endogenous mammalian	Activated	2.109	4.216	0.303	3.89e-06	55	ABCA1,Akr1b7,ANTXR1,ANTXR2,AOC3,ARG1,ARG2,ASS1,CCL2,CCND2,CD80,CD86,CDK4,CDKN1A,CEBPA,CEBPB,CEBPD,CHGA,CRYAB,CTLA4,EGR1,EGR2,FASLG,FCGR1A,FN1,GCH1,GJA1,HSD17B11,IFNG,IGF1,IGFBP4,IGFBP5,IL1B,IL1RN,IL2RA,IL33,INHBA,LGALS3BP,MITF,MYC,NFATC1,NOS2,PCK1,PENK,PLA2G4A,PTGER2,RXRA,Saa3,SOX9,TF,TGFA,THBD,TNF,TNFSF10,VWF	791 (15)
5-hydroxytryptamine		chemical - endogenous mammalian	Activated	0.462	2.21	0.391	3.9e-06	22	CCL2,COL23A1,CYBB,CYP1B1,EGR1,GDNF,HTR2B,ICAM1,IGF1,IL1A,IL1B,MMP13,MYC,NCF2,NUCB2,RUNX2,STAB1,TGFB1,TNF,UCP2,UCP3,VCAM1	850 (20)
RAC2	6.142	enzyme					4e-06	17	ANXA1,CCL3L3,CCL4,CCR5,CD244,Cd24a,CD74,EGR2,FHL2,IFNG,IL1B,LTA,NFKB1,PMP22,RUNX2,STAT4,ZYX	837 (18)
PAX7		transcription regulator	Activated	2.087	4.133	0.45	4.03e-06	23	ABCA1,AHR,ASS1,ATP11A,C1QTNF3,CAMK1D,Cd24a,CDH11,CXCR4,EMB,FAM107B,GCH1,ID2,IL13RA1,MDFIC,MYO1D,OLFM1,PDLIM4,PKIA,PPARG,PRSS23,PTGR1,RNF128
WNT1		cytokine	Activated	1.073	2.734	0.32	4.07e-06	32	CCDC80,CCND2,CCND3,CCNG1,CDH1,CDKN1A,CEBPA,DDX25,DHFR,EGR1,FN1,GAS1,GRN,HES1,IGF1,ISLR,KLF5,LBH,LEF1,LY6E,MMP3,MYC,NKX2-2,NOTCH4,PPARG,RUNX2,SEMA3C,SPP1,STAT5A,VEGFC,WISP1,WISP2	852 (23)
LAMA5	2.948	other	Activated	1.644	3.101	0.47	4.11e-06	10	Ccl2,CCL3L3,CCL4,Ccl7,CCR1,CXCL10,MMP14,STAT1,TNF,TNFRSF1B	393 (7)
TNFSF14	10.101	cytokine	Activated	1.573	2.61	0.397	4.11e-06	10	BIRC3,Ccl2,CD40,CD86,CXCL10,CXCL12,Cxcl9,ICAM1,IFNG,TNF	602 (16)
E2F1		transcription regulator		-2.839	-0.644	0.32	4.23e-06	82	ABCG2,ADK,ARHGAP4,ATAD2,BCL2L11,BID,CASP8,CBX5,CCNA2,CCND2,CCND3,CCNE2,CCT2,CD44,CDC6,CDK4,CDKN1A,CEBPA,CFLAR,CHEK1,CRABP2,CRYAB,CTSB,DDX11,DHFR,DUT,EGR1,EGR2,EIF3I,FAS,FGFR1,FGFR3,FHDC1,FKBP3,GM2A,GRAP,H19,HES1,HMGB2,Hmgn2 (includes others),HSPD1,ICAM1,IFNG,IGF1,KCNA3,KIAA0101,LACTB,LCK,MAF,MCL1,MCM10,MCM2,MCM5,MCM6,MCM7,MMP16,MMP3,MTHFD1,MYC,NCL,NFKBIA,NRP1,PA2G4,Pmaip1,POLA1,PSAT1,REV3L,RFC4,R…	835 (16)
ELF1	2.117	transcription regulator		0.464	0.464	0	4.34e-06	12	BRCA2,CD1D,CD247,CD4,FCER1G,FES,IFNG,IL2RA,NCF2,PF4,SOD3,TLR9
NODAL		growth factor		-0.883	-1.155	-0.078	4.34e-06	12	ARG1,CCL5,CCR7,CD34,CD40,CD80,CD86,CXCL10,ITGAX,MRC1,NOS2,TNF	781 (19)
SLPI		other	Inhibited	-1.149	-2.217	-0.313	4.34e-06	12	CCL5,CD40,CD86,CTSS,Gm21596/Hmgb1,ICAM1,IFNG,LOX,NFKBIA,TGFB1,TNF,TNFSF13B	697 (12)
SIRT1		transcription regulator		0.314	0.59	0.052	4.35e-06	38	ABCA1,ABCG1,ADAMTS5,BIRC3,Ccl2,CCND2,CDH1,CDKN1A,CFLAR,CPT1A,DBP,EPDR1,ESR1,FASN,FN1,HGF,HMOX1,ICAM1,ID1,IFNG,IGF1,IL1B,KLF2,MMP2,MMP3,MYC,MYT1,PARP1,PC,PCK1,PML,SFRP2,SLC7A11,THBD,TIMP3,TNF,TNFSF11,UCP2	1001 (21)
EIF4E		translation regulator		-0.861	1.78	0.47	4.37e-06	35	CAPZB,Ccl2,CDK4,CDKN1A,CDT1,CEBPA,DAXX,EGFR,GPX3,HMOX1,HMOX2,IGFBP4,IL18,ILF2,INSIG1,LSM2,LSM7,MCL1,MMP3,MYC,NFKBIA,NOS2,NRP1,PA2G4,PIM1,PLAUR,PRDX5,REPS2,RHOG,SKP2,SVIL,TGFA,UBA7,UPP1,VEGFC	830 (16)
NOTCH3		transcription regulator	Activated	0.762	2.1	0.349	4.5e-06	16	ACTN1,APOD,CDH1,CDH11,CDKN1A,CFLAR,COL5A1,FABP7,FN1,HES1,ID1,MSR1,NOS2,PDGFRB,PRKCQ,SPARC	616 (7)
CRP		other		-0.614	0.127	0.19	4.5e-06	16	Ccl2,CCL3L3,CCL5,CD40,EGR1,IFNG,IL1RN,IL6R,ITGAM,LPL,NOS2,PRKCA,PRKCB,SELL,TNF,TNFSF10	776 (21)
SOCS2	2.731	other		0.865	0.64	-0.094	4.57e-06	9	FASN,GHR,IFNG,IGF1,LIPE,PIM3,PPARG,STAT5A,STAT6	874 (21)
spermine		chemical - endogenous mammalian		-0.072	-0.072	0	4.57e-06	9	CCL2,CCL4,IL1B,ITGAL,ITGB2,RUNX2,SAT1,TLR2,TNF	1029 (24)
diacylglycerol		chemical - endogenous mammalian					4.57e-06	9	CD36,IL2RA,PRKCA,PRKCB,PRKCD,PRKCH,PRKCQ,RASGRP1,UCP2	659 (18)
RIPK2		kinase	Activated	2.862	3.753	0.215	4.88e-06	18	ABCA1,Ccl2,CCL5,CD36,CD40,CD69,CD86,CXCL10,FASN,HMGCR,ICAM1,IFNG,IL33,LDLR,NOS2,NR1H3,TNF,VCAM1	745 (16)
PIN1		enzyme		-0.445	0.105	0.157	4.88e-06	18	BCL2A1,BTK,BUB1,CCNE2,CDKN1A,COL3A1,DEPDC1,FAM64A,FASN,FN1,IL1B,MCL1,MMP2,MMP3,MYC,PML,RUNX3,TGFB1	958 (22)
C5AR1	3.746	g-protein coupled receptor	Activated	1.473	2.933	0.389	4.9e-06	15	C5AR1,Ccl2,CD28,CD40,Cd59a,CD80,CD86,FCER1G,FCGR1A,FCGR2A,FCGR2B,IFNG,IL1B,IL27,TNF	651 (15)
TRADD		other	Activated	2.146	3.592	0.403	4.93e-06	13	BCL2A1,CCL2,CX3CL1,ICAM1,IL18R1,IRF1,NFKBIA,TNF,TNFAIP2,TNFAIP3,TRAF1,UBD,VCAM1	703 (14)
IL27RA	2.658	transmembrane receptor		-0.153	-0.613	-0.157	4.93e-06	13	CCR5,CD44,CD69,CD80,CD86,EBI3,FAS,IFNG,IL1B,IL27,IL2RA,STAT1,TNF	726 (15)
SPHK1		kinase		-1.411	-1.039	0.106	5.08e-06	14	BCL2L11,CCL17,CCL22,CCL5,CDKN1A,COL1A2,EGR1,FN1,GCH1,IFNG,IL1B,IL33,PTGES,TNF	633 (18)
mir-10		microrna		-0.271	-1.819	-0.336	5.24e-06	23	CCL2,CD40,CD80,CD86,CDH1,CTDSPL,ERBB3,FGFR3,FOXA1,GAB2,GJA1,HTATIP2,IL6R,IRF4,KLF4,MAF,MCL1,MYD88,PTPN18,PTPN7,RPS6KA1,TNF,VEGFA	702 (17)
CTGF		growth factor	Activated	1.628	3.106	0.296	5.59e-06	28	BCL2A1,CD44,CFLAR,COL1A1,COL8A1,DCN,EGR1,ESR1,FN1,HES1,HSD17B7,IGF1,ITGA1,LEF1,LOX,MMP13,MMP14,MMP2,MMP3,MYC,NOV,PDGFB,SDPR,SOX2,SPARC,TGFB1,TIMP3,VEGFA	895 (18)
FANCC		other		-0.527	-0.927	-0.201	5.6e-06	19	ATP1B1,CXCL12,CYP7B1,FGFR1,HES1,HHEX,IL1B,IL1R1,JAG1,MYOF,NOS2,OAS1,PCLO,PHLDA2,PRKCB,PTPRC,RND3,TBC1D9,TNF	555 (15)
ITGA5	2.264	transmembrane receptor	Activated	1.892	2.92	0.288	5.73e-06	17	APOE,BCL2L11,CD40,CD44,CDK4,CDKN1A,CEBPB,GAS1,GJA1,MMP14,MMP2,NOS2,PLAU,PLAUR,PTGER4,RAC2,TGFBR2	898 (22)
PRKACA		kinase	Activated	1.681	2.941	0.332	5.73e-06	17	ALAS1,ANTXR1,ANTXR2,BCL2L11,CCND2,CCND3,CEBPB,DIO2,ID2,IGF1,MYC,MYH10,PCK1,PENK,SDC1,Sik1,VCAM1	741 (20)
APOA1		transporter	Inhibited	-2.222	-2.589	-0.094	5.73e-06	17	ABCA1,APOE,CCR2,CYBB,ICAM1,IL1B,ITGAM,MPO,NOS2,PTGIS,SLC2A1,TGFB1,TLR2,TLR4,TNF,VCAM1,XDH	610 (14)
oleic acid		chemical - endogenous mammalian		0.201	0.892	0.139	5.94e-06	27	ABCA1,ACSL1,APOE,Ccl2,CD36,CLU,CX3CL1,FASN,GADD45B,HMGCR,ICAM1,IGF1,LDLR,LPL,NCF1,NFKBIA,NOS2,NR1H3,OLR1,PCK1,PLIN2,RXRA,SLC2A4,SOAT1,UCP2,UCP3,VCAM1	641 (18)
FOLR1		transporter					5.94e-06	27	ALDOC,AOC3,ARHGDIB,B3GNT3,BCAT2,BIRC3,Cd52,DNASE2,DTD1,GBA,GIMAP1,GLRX,LAMB2,LPAR1,LSP1,LYZ,MDK,MPP6,NAP1L1,NSDHL,S100A4,SNRPF,Srgn,ST3GAL6,STXBP2,TNFRSF11A,TYMS
CTSS	11.63	peptidase	Activated	1.234	2.538	0.415	6.15e-06	11	BCL2L11,BID,CASP8,CTSK,CTSV,CX3CL1,FAS,IFNG,PRKCD,TNF,TNFSF10	936 (23)
COL18A1		other	Inhibited	-1.335	-3.168	-0.364	6.26e-06	26	ANTXR1,CCL2,CD34,CHGA,EGFR,F10,F7,FGFR1,FN1,HGF,ICAM1,ID1,IL18,ITGB2,ITGB3,MCL1,MMP2,MYC,NOS2,NRP1,PLAU,STAT1,TNF,TNFRSF21,VEGFA,VWF	891 (21)
PRKAA1		kinase	Inhibited	-2.382	-4.079	-0.349	6.51e-06	25	ARHGDIB,ASTN1,ATF3,CD302,CDKN1A,CXCL12,DOCK4,FN1,GALM,GRIA3,IFNG,IGFBP4,LMO4,Ly6a (includes others),MGST1,NCF1,NCF2,NFKBIA,PRKAA2,SMAD3,SORL1,TGM2,TNF,ZFP36L1,ZYX	924 (22)
MAP2K3		kinase	Activated	1.348	2.9	0.412	6.72e-06	22	ARG2,CDKN1A,COL1A1,COL1A2,COL3A1,CTSK,CXCL10,FASLG,ICAM1,IFNG,IL1B,MMP13,MMP3,NFATC1,NOS2,PLAU,RAB34,SLC2A4,STAT1,TNF,TNFSF10,VEGFA	558 (15)
Lh		complex		0.985	1.531	0.126	6.74e-06	53	ACP2,ACTN1,ADCY7,AKAP12,ARHGEF5,ARL4C,ARNTL,ARPC1A,CARD10,CASP4,CCND2,CD55,CDK16,CFLAR,CXCR4,CYFIP2,DAB2,DAPK1,DHCR7,DHRS3,EGFR,GEM,GJA1,GPR56,HSD11B1,INHBB,ITGB5,MCL1,MMP19,MMP2,NPC2,PI4K2A,PIK3CD,POP5,PTPN1,PTPRE,RAB27A,RASAL2,RGS16,RHOB,RUNX1,RUNX2,SH3BP4,SLIT2,SMARCD1,STAT1,TFPI2,THBS2,TNFAIP3,TNFRSF11B,UPP1,VEGFA,VEGFC	847 (20)
IL11	4.277	cytokine		0.614	0.929	0.094	6.79e-06	18	A2M,BCL2A1,CD40,CEBPD,Clec2d (includes others),ICAM1,IGF1,IL1B,IL6ST,IRF1,LBP,MMP13,PPARG,SERPINA3,SPP1,TNFSF11,VCAM1,VWF	689 (16)
TLR5		transmembrane receptor	Activated	1.993	3.404	0.415	7.35e-06	15	ATF3,CCL11,Ccl2,CCL4,CCL5,CD40,CD80,CD86,ICAM1,IL1A,IL1B,IL33,MYD88,TLR7,TNF	643 (15)
WISP2	4.622	growth factor	Inhibited	-2.511	-2.853	-0.089	7.35e-06	15	CD44,CDH1,ESR1,FN1,FOXA1,IGFBP7,ITGA5,KRT8,LAMC2,PROCR,SMAD3,SPARC,TGFB1,TGFBR2,TGFBR3	419 (7)
GNB2		enzyme					7.35e-06	15	AHR,CCL3L3,CCL4,CD80,CD83,CDKN1A,CYTH1,CYTIP,IL1B,IL1R2,MAFB,PLAU,PRDM1,PTGER4,THBD	463 (7)
ICMT		enzyme					7.46e-06	12	AEBP1,Ccl2,CDKN1A,CRYAB,FSTL1,GJA1,GPC4,LMNB2,SLIT3,TGFBI,THBS2,WISP2	888 (14)
FLT3	4.617	kinase					7.46e-06	12	BCL2L11,CCND2,CCND3,IFNG,LYZ,MCL1,MPO,MYC,PIM1,PTPN6,SLC2A1,TNF	828 (19)
NLRP3	6.894	other	Activated	2.997	2.066	-0.226	7.63e-06	19	CCL11,Ccl2,CCL4,CXCR3,HMOX1,IFNG,IL18,IL1B,KIF1A,LIG1,NFKB2,NFKBIE,PARP1,PRIM1,RELB,RFC4,TDP1,TNF,TYMS	751 (17)
MAP2K7		kinase	Activated	1.682	2.229	0.196	7.63e-06	19	ATF3,BIRC3,CCL5,CDKN1A,CXCL10,DUT,FAS,FCGRT,GJA1,IL1R1,LSP1,MMP3,MYC,P2RX4,PLA2G4A,PLAU,RHOB,TFPI2,VDR	751 (14)
BAK1		other	Activated	1.331	2.894	0.437	7.98e-06	13	BCL2L11,CCL5,CXCL10,H2-T10,HLA-A,Ifitm1,IFNAR2,IRF7,JAK1,Mx1/Mx2,TNF,TRIM6-TRIM34,TYK2	765 (20)
PTPN6	4.386	phosphatase	Inhibited	-1.472	-2.205	-0.225	7.98e-06	13	CCR7,CD44,CD5,CD86,CDK4,CYBB,DHFR,IL1B,ITGB2,LYN,MYC,NCF2,TNF	768 (18)
IGFBP2		other	Activated	0.802	2.201	0.344	8.11e-06	17	ARRB2,COL11A1,COL14A1,EFEMP1,ELOVL6,ESR1,FN1,GHR,IGFBP4,ITGA5,MMP13,MMP2,NUP210,POSTN,PTGFRN,RBMS3,THBS2	939 (22)
IFNW1		cytokine	Activated	1.775	2.994	0.407	8.27e-06	10	CD40,CD80,CD83,CD86,CXCL10,IFIH1,IFNG,STAT4,TLR3,ZBP1	451 (9)
CD200	2.387	other	Inhibited	-2.054	-2.657	-0.193	8.27e-06	10	CCL3L3,CD80,IDO1,IFNG,IL1B,ITGAL,NOS2,TLR2,TLR4,TNF	966 (19)
mir-155		microrna	Inhibited	-1.918	-3.197	-0.282	8.69e-06	23	BCL6,CCL2,CCL5,CD209,CD69,CEBPB,CXCL10,Cxcl11,DUSP5,EGFR,IFNG,IKBKE,IL13RA1,IL1B,INPP5D,IRF8,MAF,MMP3,MYD88,NOS2,SOCS1,TNF,TP53INP1	740 (15)
KLF5	-2.914	transcription regulator		0.09	1.133	0.259	9.36e-06	18	ARG1,CDKN1A,CDT1,CXCR4,EPAS1,KLF5,MYC,PDGFB,PPARG,PTGES,RUNX1,S100A9,SORCS2,SOX2,UCP2,UCP3,WFS1,WNT10A	906 (21)
FLI1	3.983	transcription regulator		-1.79	-0.904	0.272	9.36e-06	18	APOC2,Ccl2,CCND3,COL1A1,COL1A2,CSF1R,EGR1,FLI1,ID2,IL2RA,INPP5D,LOX,Nolc1,NPM1,PF4,TGFBR2,TNC,VEGFA	625 (11)
D-galactosamine		chemical - endogenous mammalian	Activated	1.449	2.943	0.397	9.49e-06	16	CASP1,CASP8,CTSB,CXCL10,CYP2E1,EDNRA,ICAM1,IFNG,IL18,MCL1,MYC,NOS2,SDC3,TLR4,TNF,TNFSF10	733 (15)
TNFAIP3	2.149	enzyme	Inhibited	-1.478	-2.524	-0.277	9.49e-06	16	BIRC3,Ccl2,CFLAR,CSF1,CXCL10,FAS,FASLG,ICAM1,IL1B,NFKBIA,NOS2,Nppb,TGFB1,TNF,TNFAIP3,VCAM1	766 (11)
KLRC4-KLRK1/KLRK1		transmembrane receptor	Activated	1.638	2.096	0.157	1.02e-05	9	CD44,CD69,FASLG,IFNG,LEF1,PPARG,RXRA,TNF,VEGFA	831 (19)
BMP2		growth factor	Activated	1.418	3.195	0.289	1.02e-05	44	BMP2K,CAMK4,CDK4,CDKN1A,COL1A1,COL1A2,CREB3L1,CSF1,CTSK,CXCL12,FGFR1,FN1,GADD45B,GREM1,ID1,ID2,IFI16,IGFBP5,KLF4,LRP5,MEF2C,MMP13,MYC,POSTN,PPARG,RAD1,RUNX2,RUNX3,SOX2,SOX6,SOX9,SPARC,SPINT1,SPP1,TGM2,TIMP3,TMEM119,TNFRSF11B,TNFSF11,TNN,TNNI3,VDR,VEGFA,WNT4	977 (24)
NT5E		phosphatase		-0.578	-1.195	-0.235	1.02e-05	9	COL1A1,COL3A1,IL13RA1,IL13RA2,IL1B,MMP13,SPP1,TGFB1,TNF	902 (20)
MAP2K4		kinase	Activated	1.498	3.272	0.412	1.03e-05	19	ATF3,BIRC3,CCL5,CD44,CD86,CDKN1A,CFLAR,CXCL10,EGFR,FASLG,MEF2C,NOS2,PLA2G4A,PLAU,PPARG,PRDX1,TGFB1,TNF,VDR	781 (14)
CYLD		transcription regulator		1.505	1.642	0.038	1.08e-05	15	CD40,CD80,CD86,CR2,CTLA4,FCER1G,ICOS,IFNG,IL1B,IL2RA,IL7R,NFKB2,REL,RELB,TGFB1	528 (14)
ATF2		transcription regulator	Activated	0.925	2.571	0.451	1.08e-05	24	ANGPTL2,ASNS,ATF3,BCL2A1,CCNA2,COL24A1,DUSP5,EGR1,ENTPD1,FASLG,FN1,IFNG,MCL1,MMP13,NOS2,NUPR1,PCK1,PENK,PGLYRP2,PLAU,PPARG,RHOB,TNF,VCAM1	999 (16)
ACVR1		kinase					1.08e-05	15	2810468N07Rik,AUTS2,C1R,CDKN1A,DCN,Fndc1,FSTL1,ID1,Ifi27l2a/Ifi27l2b,IL33,LEF1,NOV,OGN,SAMD9L,SRPX2	512 (7)
STAT1/3/5 dimer		complex	Activated	1.5	2.828	0.47	1.09e-05	8	BCL3,CISH,EPAS1,MMP13,MMP3,PLAU,SOCS2,TIMP3
xanthine		chemical - endogenous mammalian	Activated	0.918	2.216	0.47	1.09e-05	8	CCR5,CXCR4,MMP14,MMP2,PLAU,PLAUR,SLC2A1,TIMP2	963 (20)
VGLL3	2.968	other	Activated	0.793	2.121	0.47	1.09e-05	8	COL12A1,COL1A1,COL1A2,GADD45B,MMP3,OSR2,SOX9,SPP1
RHOB	2.747	enzyme		-0.16	0.174	0.128	1.09e-05	8	CDKN1A,EGFR,ITGB2,ITGB3,NFKB1,NOS2,RHOB,TGFBR2	1023 (21)
STAR		transporter	Inhibited	-1.299	-2.449	-0.47	1.09e-05	8	ABCA1,ABCG1,CCL5,CD36,CD86,CLEC7A,NR1H3,SPP1	537 (10)
MYOD1		transcription regulator		0.118	1.767	0.272	1.19e-05	42	ADCY7,ARID3A,ASS1,ATP7A,BCL6,CBX5,CCND3,CDKN1A,CRYAB,DHFR,DMD,EIF3E,ESR1,FSTL1,GMFG,GREM2,HSPB8,ID2,IFI16,IGF1,IGFBP5,ITGA7,KLF6,LMNB2,MAFB,MEF2C,MKI67,MMP2,MYO5B,PLEKHO1,PNP,POSTN,Ppfia4,RPS6KA2,RUNX1,SLC2A1,SLC2A4,TGFB1,TGFBR3,TNNT2,TNS1,UCP3	953 (19)
MARK2		kinase	Activated	1.234	2.673	0.384	1.2e-05	14	BATF,Ccl7,CD44,Cxcl11,IFNG,IGF1,Iigp1,IL18,IRF1,LMO4,LTA,RSAD2,SLCO3A1,TNF	684 (10)
CD4	8.218	transmembrane receptor		0.158	0.475	0.094	1.2e-05	14	CD4,CFLAR,CXCR6,FAS,FASLG,Gzmb,IFNG,IL2RA,JAK3,LCK,NOS2,PDCD1,TNF,TNFSF10	601 (18)
PTGS1		enzyme		-0.209	-0.087	0.039	1.2e-05	14	ANGPT1,ARG1,ATF3,CEBPB,GEM,GZMH,MMP2,NOS2,PLA2G4A,PTGER2,PTGER4,PTGES,TNFRSF9,VEGFA	711 (16)
PRKCQ	-2.913	kinase	Activated	1.34	2.55	0.391	1.24e-05	12	CD44,CD69,CDKN1A,FASLG,IFNG,IL2RA,ITGAL,MMP2,NFKB2,PRKCH,TNF,TNFRSF4	653 (14)
ADAMTS12		peptidase	Inhibited	-1.746	-3.293	-0.47	1.24e-05	12	CCL11,CLEC4E,CXCL10,IL11,IL33,IRG1,MMP13,MMP3,S100A8,S100A9,SOX9,TNFAIP2
CHI3L1		enzyme					1.24e-05	12	ARL4C,CDH1,CDH11,COL6A1,COL6A2,IGFBP5,NNMT,PEG10,SERPINB1,TGFBR2,TNC,VEGFA	708 (11)
VTN		other		0.018	0.618	0.184	1.26e-05	13	CDKN1A,COL1A1,COL1A2,IL1B,ITGA5,ITGAM,ITGB3,MMP2,PLAU,PLAUR,RUNX2,SFN,TNF	706 (17)
PTGES	5.149	enzyme		0.719	1.067	0.112	1.28e-05	18	ANXA1,Ccl2,CDH1,CDKN1A,CYBA,CYBB,EGR1,ERBB3,IL1B,ITGAL,MYC,NCF1,NOS2,Nppb,PPARG,PTGES,TNF,TRAF1	958 (26)
PML	2.616	transcription regulator		0.589	0.145	-0.087	1.28e-05	30	ANXA4,APOE,CDKN1A,CIITA,CPT1A,EGFR,FAS,FASN,FTL,HLA-DMB,HMGCR,HMOX1,ID2,IL1B,LDLR,LIPE,LPL,LYZ,MAF,NDRG1,NFE2L2,PRDX1,PRKCA,PRKCH,RXRA,SLC25A20,SREBF2,TNFAIP3,UCP2,UCP3	934 (24)
FOXO4		transcription regulator		0.866	1.775	0.247	1.35e-05	16	BCL6,CCND2,CDC42EP3,CDKN1A,CYP51A1,DHCR24,ELOVL6,FASN,FDFT1,GADD45B,HMGCR,IDI1,JAG1,SLC2A1,SREBF2,VEGFA	783 (17)
RXRB		ligand-dependent nuclear receptor		-1.405	-1.726	-0.102	1.35e-05	16	ABCA1,ACSL1,ALDH1A1,ATP1A3,CCL17,CCL22,Ccl8,CRYAB,CXCL10,FASN,FGFR1,IFNG,LYZ,MMP11,SPP1,TNF	879 (23)
CNTF		cytokine		0.771	1.065	0.079	1.36e-05	24	A2M,BDH1,CEBPD,CISH,EGR1,FASN,FGFR1,GJA1,IL1A,IL6ST,IRF1,LBP,LIF,LIFR,NGFR,OLIG2,PDE1B,PENK,SERPINA3,SOCS1,SOCS2,STAT1,TGFB1,ZFP36	778 (17)
linoleic acid		chemical - endogenous mammalian		-0.373	0.273	0.151	1.43e-05	20	ABCA1,Ccl2,CLU,CPT1A,FASN,ICAM1,IL1B,LDLR,LPL,NCF1,NFKBIA,NOS2,OLR1,PLIN2,RXRA,S100A8,S100A9,UCP2,VCAM1,VEGFA	855 (20)
CDK9		kinase		-0.083	1.026	0.423	1.56e-05	17	ALAS1,CAD,CCL5,CCND2,CD80,CDKN1A,COL1A1,CXCR4,HLA-DQA1,MYC,NCL,NFKBIA,PPARG,RAD1,RUNX1,Tmsb4x (includes others),TNFAIP3	939 (20)
RARRES2	9.364	transmembrane receptor		-0.944	-0.711	0.074	1.56e-05	10	Ccl2,CCL5,CCNA2,CCND2,CD55,FASN,IL1B,LIPE,SLC2A4,TNF	766 (7)
ACKR1		g-protein coupled receptor					1.56e-05	10	CCL2,ICAM1,IFI16,NINJ1,PMS1,TBC1D8,TNFAIP2,TNFAIP3,UBD,VCAM1	479 (11)
ATF1		transcription regulator		0.785	1.231	0.201	1.57e-05	15	CEBPB,CIITA,COL24A1,CYP51A1,EGR1,FTH1,FUT7,HLA-G,HMOX1,IFNG,INHBA,NOS2,PDE3B,TGFBR2,UCP3	544 (11)
PDX1		transcription regulator		0.392	0.824	0.082	1.57e-05	40	ARRDC4,ATF3,ATP2A3,Ccl2,CD44,COL1A1,COL3A1,CX3CL1,CXCR4,DUSP5,EGR1,ERO1LB,FGF1,FGFR1,GCH1,GRN,ID1,ID2,IL1B,INSIG1,KLF6,KRT8,LXN,MAN1A1,MITF,MYC,NFKB1,NKX2-2,NUPR1,PAPSS2,PC,Pmaip1,PRSS23,RSAD2,SLC2A1,SLIT3,SPP1,SSBP3,TGFBR3,TXNIP	876 (17)
16,16-dimethylprostaglandin E2		chemical - endogenous mammalian		-0.509	-0.346	0.067	1.58e-05	6	CD44,IL1B,MMP2,PTGER2,PTGER4,TNF	451 (7)
SMAD2		transcription regulator	Activated	1.387	2.624	0.282	1.78e-05	23	BCL2L11,BGN,CDH1,CDKN1A,DAPK1,FSTL3,FURIN,GADD45B,HES1,HHEX,HMOX1,IFNG,IL6R,INPP5D,MMP13,MMP2,PDGFB,RUNX2,S1PR4,SMAD3,SOX2,TIMP3,VEGFC	837 (18)
CD80	5.796	transmembrane receptor		0.917	1.182	0.076	1.78e-05	14	CASP8,CBLB,CD28,FAS,FASLG,ICAM1,ICOS,IDO1,IFNG,IL1B,IL2RA,PDCD1,TNF,TNFRSF9	812 (18)
SUMO3		other		-0.227	-0.434	-0.055	1.78e-05	14	CAV2,CCND2,CD38,CEACAM1,CXCL16,HLA-G,LY6E,MMP14,NOV,PNP,RNASE4,TNC,TNFRSF21,XRCC5
TNFRSF9	3.788	transmembrane receptor		-1.518	-1.416	0.028	1.78e-05	14	ANPEP,BCL2A1,CD28,CD40,CD80,FAS,HLA-DQB1,IFNG,IL1B,ITGAM,NFATC1,PRF1,PTPRC,TNF	639 (16)
NFATC3		transcription regulator		0.445	1.415	0.313	1.82e-05	19	ATF3,CD69,COL1A1,CR2,EGR2,FASLG,FOXA1,GJA1,IFNG,IL2RA,MMP3,NFATC1,Nppb,NUPR1,PPARG,PRKD3,TNF,TNFSF11,TNNI3	726 (14)
ALOX15		enzyme	Activated	1.249	2.554	0.427	1.89e-05	11	Ccl2,CD36,FN1,HMOX1,ICAM1,IL1B,NOS2,PPARG,RGS2,TNF,VCAM1	876 (21)
ITGA1	2.917	other		0.991	1.723	0.225	1.89e-05	11	COL9A2,DCN,EGFR,IFNG,IL1B,MMP2,MMP3,NOS2,PPARG,TNF,TNFSF11	838 (18)
KDM2B		other		-1.04	-1.667	-0.209	1.89e-05	11	Ccl2,CCL5,Ccl7,CDKN1A,CRABP2,CX3CL1,CXCL10,EOMES,LAMA5,RIPK3,SFRP2	511 (12)
RC3H1		enzyme					1.89e-05	11	CCL24,CCL4,CCL5,CCR7,ICOS,IFNG,IL1A,IL1B,IL6ST,SPP1,TNFRSF1B	284 (5)
LCK	2.955	kinase	Activated	1.901	2.569	0.217	1.94e-05	13	ANXA1,CCNA2,CD2,CD4,CD5,CD69,FASLG,IFNG,IRF1,ITGAL,ITGB2,NOTCH2,SOX2	598 (18)
CLOCK		transcription regulator		1.193	1.98	0.397	1.98e-05	35	ANGPTL4,C1QBP,CBR1,CD7,CD86,CEBPA,CHST3,CYP51A1,DBP,EGFR,ELOVL6,F7,FASN,GADD45B,GDNF,GIMAP4,GNAO1,HES3,HLA-DQB1,HMGCS2,HSPH1,ICAM1,ID1,IKBKE,IL18BP,LGALS8,LIG3,LOC102637129/S100a11,PA2G4,PDGFRB,PTAFR,THBD,TNFRSF21,Trim30a/Trim30d,TSPAN4
TAF4B		transcription regulator	Activated	1.256	2.369	0.47	1.99e-05	12	CCND2,FASLG,FN1,INHBA,INHBB,IRF1,MMP13,MMP3,NFKBIA,SPP1,TGFB1,TNFAIP3
CEACAM1	2.733	other		0.2	0.264	0.019	1.99e-05	12	ANG,ANGPT1,CD40,CD80,CD86,FIGF,ICAM1,IFNG,IL2RB,IL2RG,VEGFA,VEGFC	867 (19)
SCARB1		transporter		-1.275	-1.914	-0.246	1.99e-05	12	APOD,CCL2,CCL5,CX3CL1,HMGCR,IFNG,IL1B,IL1RN,LTA,SPP1,TNF,VCAM1	680 (17)
Pka		complex	Activated	1.314	2.528	0.235	2.08e-05	32	ANTXR1,ANTXR2,APOE,CAMK4,CCND3,CCR7,CD40,CDKN1A,CEBPB,CXCL10,CYP51A1,DUOX1,EGR1,GJA1,HMGCR,HMOX1,IFNG,IRF1,KLF6,LDLR,LIPE,MMP3,NCF1,NOS2,PCK1,PENK,RGS2,RUNX1,SOX9,TNF,TNFRSF11B,TNFSF11	813 (24)
heme		chemical - endogenous mammalian		0.746	1.134	0.134	2.1e-05	9	ALAS1,CD55,CYBB,HMOX1,ICAM1,NOS2,SPIC,TGFB1,TNF	608 (17)
CYP2J2		enzyme		0.169	0.629	0.157	2.1e-05	9	CD44,CD82,EGFR,ICAM1,NFKBIA,NME1,PIK3CG,PPARG,VCAM1	783 (15)
GPER1		g-protein coupled receptor		-1.619	-0.611	0.344	2.1e-05	9	CDKN1A,EGR1,FASN,IGF1,LTF,MYC,NOP58,SFRP2,SLC1A1	1036 (21)
GSK3B		kinase		2.078	1.824	-0.056	2.12e-05	24	BCL2A1,BIRC3,CCL2,Ccl2,Ccl7,CCNE2,CDC6,CDH11,CDKN1A,CFLAR,ESR1,IFNG,IL1B,MCL1,MYC,NFATC1,NOS2,PMP22,RND2,SPP1,TNF,TNFSF10,TNNI3,TRAF1	793 (15)
CASP4	2.639	peptidase	Activated	1.165	2.197	0.47	2.16e-05	5	CASP4,IFNG,IL18,IL1A,IL1B	907 (19)
CALR		transcription regulator		-0.213	-0.122	0.029	2.24e-05	15	Ccl2,CDKN1A,CEBPA,COL1A1,COL1A2,CRABP2,FN1,GJA1,ICAM1,IFNG,LPL,MEF2C,PPARG,TGFB1,TNF	606 (16)
IRF6		transcription regulator	Activated	2.054	3.544	0.42	2.24e-05	15	ADAMTS5,CCL2,FPR2,IL18,IL1B,KLF4,NLRP3,NOS2,P2RX4,PLA2G2D,PLAU,PTGES,SLC7A2,SOCS1,TLR4	580 (15)
HDAC4		transcription regulator		-1.033	-1.383	-0.134	2.28e-05	28	ANGPTL4,ATF3,C1QC,CACNA1C,CACNA2D1,CAMK2A,CAMTA2,CDKN1A,CNTN1,CYFIP2,HDAC2,KLF2,KLHL2,MEF2C,NOS2,Nppb,Pcp4l1,PPM1E,PRKCA,PRKCB,RGS2,SCRG1,SLC2A1,SLC8A1,SYN2,TNF,VCAM1,VEGFA	871 (23)
YBX1		transcription regulator		0.481	1.504	0.27	2.3e-05	18	Ccl2,CCL5,CDK6,CDKN1A,COL1A1,COL1A2,EFEMP1,EGFR,FGFR1,HLA-DQB1,ID1,KLF4,MMP2,MMP3,PDGFB,SPON1,TGFB1,ZAP70	789 (20)
USF2		transcription regulator		-0.368	1.128	0.422	2.4e-05	19	ABCA1,AGTRAP,B2M,BRCA2,CD2,CDK4,CPT1A,FASN,HGF,HMOX1,HOXB4,IGF2R,LGALS3BP,MYC,RORC,SPEG,SPP1,TGFB1,UCP2	396 (7)
miR-21-5p (and other miRNAs w/seed AGCUUAU)		mature microrna	Inhibited	-2.243	-4.231	-0.47	2.4e-05	19	BTG2,C8orf44-SGK3/SGK3,CD69,CDK6,CDKN1A,FAS,FASLG,IFNG,IL6R,JAG1,MMP2,MYD88,RP2,SLC16A10,SOD3,TGFBR2,TIMP3,TNF,TNFRSF11B	789 (18)
KLF4	4.105	transcription regulator	Activated	1.748	3.587	0.282	2.42e-05	47	ALCAM,ALDH1A1,ANGPT1,BMPER,CCND2,CD34,CDH1,CDKN1A,CHST15,COL1A1,COL8A1,CRABP2,CSF1R,DUSP5,EFEMP1,EMR1,EMX2,EOMES,FN1,HES1,IER5,INHBA,IRG1,ITGAM,KLF4,KLF5,KRT7,MEF2C,NOS2,NOTCH4,Nppb,NRP1,NUDT21,Oasl2,PLAUR,PRDM1,SOCS1,SOD3,SOX2,TBX3,TF,TGFB1,TNC,TNFSF11,USP18,VEGFA,ZIC2	926 (24)
BDNF		growth factor		-1.031	0.364	0.269	2.42e-05	47	ATP5G2,BCL2L11,BID,CAV2,CCND2,CDKN1A,CHGA,CHN2,CSPG4,CXCR4,CYGB,DNAJC21,EGR1,EGR2,ELOVL6,FRMD6,FSCN1,FTL,GDA,GLUL,HIVEP1,HMGCR,INHBB,ITGAM,KIF1A,MAG,MVD,NGFR,NOS2,OMG,PENK,PFKFB3,PICK1,PLP1,S100A9,SFRP2,Sik1,SLC17A6,SORL1,SPP1,SYN2,TBC1D8,TMEM45A,Tmsb4x (includes others),TNFRSF11B,TRIB2,VASN	963 (28)
ERN1		kinase		-0.206	0.747	0.294	2.43e-05	20	ANG,Ccl2,CDH1,CDH6,CNTN1,CYP1B1,CYP2E1,FAS,FASN,LPCAT2,MCL1,NOS2,NOX4,OAS2,SLC7A1,SPARC,ST14,TNF,VEGFA,WFS1	560 (13)
DUSP1		phosphatase	Inhibited	-2.148	-2.497	-0.085	2.43e-05	20	CCL2,Ccl2,CCL3L3,CCL4,CD40,CD86,CYBB,IL12RB2,IL1A,IL1B,IL1RN,NOS2,OLR1,PDGFB,PLAUR,PLIN2,TLR2,TNF,VCAM1,ZFP36	599 (15)
CXCL2		cytokine	Activated	1.675	2.78	0.397	2.54e-05	8	Ccl2,CCL3L3,CCL4,CCL5,CXCL10,IL1B,ITGAM,TNF	564 (12)
CXCL3		cytokine	Activated	1.475	2.782	0.47	2.54e-05	8	ADRBK1,Ccl2,CCL3L3,CCL4,CCL5,CXCL10,POSTN,TNF	568 (14)
HAVCR2	7.462	other		0.651	0.239	-0.157	2.54e-05	8	CCR5,CD80,CDKN1A,CTLA4,CXCR4,IFNG,IL1B,TNF	865 (13)
KLRD1	9.249	transmembrane receptor		0.479	0.342	-0.052	2.54e-05	7	CD3E,IFNG,IL2RA,KLRC1,NCR1,TNF,TYROBP	402 (9)
CHRNA1		transmembrane receptor		-0.569	-1.134	-0.214	2.54e-05	8	CD28,CD40,CD69,CD80,CD86,CTLA4,FAS,IFNG	642 (15)
Tcf7		transcription regulator		-0.574	-0.886	-0.157	2.54e-05	8	BCL11B,CD3E,CD4,IFNG,IL2RA,IL7R,Klra4 (includes others),LEF1
CSF3R	8.203	transmembrane receptor		-0.812	-1	-0.094	2.54e-05	8	CISH,CSF3R,CXCL12,FCGR1A,ITGAM,LTF,LYZ,MPO	404 (8)
NCF4	7.154	enzyme		-0.973	-1.219	-0.094	2.54e-05	7	CCR1,FUT4,IFNG,IL1B,ST3GAL1,ST3GAL6,TNF	274 (6)
PON1		phosphatase	Inhibited	-1.286	-2.425	-0.47	2.54e-05	8	ABCA1,CD68,HMOX1,ICAM1,IFNG,MSR1,PPARG,TNF	778 (20)
CYP51A1	-7.313	enzyme	Activated	3.544	2.828	-0.253	2.54e-05	8	DHCR24,HMGCR,LSS,NSDHL,RXRA,SQLE,SREBF2,TM7SF2
SYK	5.381	kinase	Activated	1.331	2.612	0.362	2.6e-05	14	CCL2,CCL4,CCL5,CD69,CXCL10,Cxcl11,Cxcl9,FGL2,IL1B,IRF1,ITGB3,TIMELESS,TNF,VEGFA	650 (19)
NOD2	4.921	other	Activated	1.142	2.333	0.349	2.6e-05	14	BCL2A1,CCL2,CCL5,IFNG,IL18,IL1A,IL1B,ITGAM,KLF2,MAP3K8,TNF,TNFAIP3,TNFRSF9,TNFSF11	644 (15)
NOS3		enzyme		0.947	1.312	0.1	2.6e-05	14	ATF3,CCL2,CD80,CD86,CXCL12,IFNG,MMP14,MMP2,NOS2,Nppb,SOD3,TLR4,TNF,VCAM1	811 (16)
miR-155-5p (miRNAs w/seed UAAUGCU)		mature microrna	Inhibited	-2.054	-4.793	-0.47	2.74e-05	36	CASP1,CCL4,CD209,CD69,CEBPB,CSF1R,CTLA4,CYP51A1,DPP7,EGFR,FADS1,FGF7,IFNG,IKBKE,IL13RA1,IL1A,IL1B,INPP5D,LPL,MAF,MAFB,METTL7A,MYD88,MYO1E,PLXND1,PTPRJ,RAB34,RAI14,SDCBP,SH3BP4,SLA,SLC30A1,SOCS1,TM6SF1,TNF,TP53INP1	347 (5)
CYP2E1	14.036	enzyme	Activated	2.099	3.093	0.321	2.8e-05	10	C3AR1,C5AR1,Ccl2,COL1A2,HMOX1,MGST1,NCF1,NCF2,TLR4,TNF	689 (21)
ZNF202		transcription regulator					2.8e-05	10	ABCA1,ABCG1,APOE,CRABP2,LAG3,LPL,PLP1,PLTP,VEGFA,ZFP36
GAB2	2.372	other	Activated	1.194	2.321	0.318	2.91e-05	13	ANGPT1,Ccl2,CCL3L3,CCL4,CD34,CD69,CDH1,GSN,IL13RA2,ITGB3,MCL1,SPARC,TNF	814 (17)
ACVRL1	5.449	kinase		0.995	1.247	0.085	2.91e-05	13	CDKN1A,CXCL12,CXCR4,ENG,ID1,ID2,IL1RL1,MYC,PLAU,PLAUR,STAT1,VEGFA,ZYX	754 (17)
ADORA2B	4.241	g-protein coupled receptor		0.15	0.653	0.146	2.91e-05	13	CCL11,CCL17,Ccl2,CD86,COL1A2,IL1B,MMP12,NOS2,RUNX2,SPP1,TGFB1,TNF,VEGFA	730 (15)
F7	9.322	peptidase		-0.815	0.635	0.411	2.91e-05	13	EEF2,EGR1,IL1B,JAG1,KLF5,LIF,MMP13,MYC,PLAUR,PTGER2,RND3,VEGFA,ZFP36	772 (16)
TBX2		transcription regulator	Inhibited	-4.138	-3.431	0.152	2.94e-05	22	ATF3,BUB1,CCNA2,CDC6,CDH1,CDKN1A,CDT1,CHEK1,DBP,E2F7,E2F8,ELK3,LIG1,MCM2,MCM5,MCM6,MCM7,NCAPD2,PCGF6,SREBF2,TIPIN,TRIB3	472 (10)
NTRK2		kinase		-0.489	1.228	0.41	3.05e-05	18	BCL2L11,BID,CASP1,CCNA2,CCNE2,CDC6,CDK4,DAPK1,DDX11,JAG1,MCM5,MYC,NOS2,PYCARD,SPP1,TNF,TNFSF10,VEGFA	825 (19)
BRD4		kinase		-2.379	-0.5	0.47	3.06e-05	21	ABLIM1,ALDH1B1,BDH1,CCR1,CD4,CXCR4,DCTPP1,FADS1,IL2RA,IL7R,KCNA3,LCK,MTHFD1L,MYC,NME1,PTPN22,RAI14,SFXN4,SLC19A1,SLC7A2,SRM
PF4	4.419	cytokine	Activated	2.416	3.116	0.225	3.12e-05	11	CCL2,CCL22,CCL4,CD86,CDKN1A,FLI1,ICAM1,IL1A,IL1B,KLF4,TNF	601 (15)
sterol		chemical - endogenous mammalian		1.835	1.039	-0.235	3.12e-05	12	ABCD2,ABCG1,ACSL1,ACSS2,DHCR7,FASN,FDFT1,FDPS,HMGCR,LDLR,LIPA,SREBF2	556 (12)
indican		chemical - endogenous mammalian		1.241	1.363	0.039	3.12e-05	12	CCL2,CDH1,CDKN1A,CXCR4,HMOX1,ICAM1,IL1B,NFE2L2,NOX4,Nppb,SLC2A1,SMAD3	824 (17)
ARRB1		other		0.204	0.128	-0.031	3.12e-05	11	ABCG2,Ccl2,EGFR,EGR1,FASN,LEF1,LPL,MMP3,MYC,NOS2,TNF	762 (21)
NPM1	-2.769	transcription regulator		-0.647	-0.492	0.052	3.12e-05	12	CCL2,Ccl2,CCL4,CEBPA,CSF1,IFNG,IL6ST,LTF,MMP8,NPM1,TNF,VEGFA	903 (19)
GPC1	2.654	transmembrane receptor		-0.893	-0.715	0.052	3.12e-05	12	CCNA2,CCND2,CCND3,CDKN1A,CX3CL1,ID1,ID2,ITGB3,MYC,PTK2B,SKP2,VEGFA	866 (25)
COL4A3		other		-1.317	-1.982	-0.336	3.12e-05	11	COL1A1,COL1A2,COL3A1,DDR1,FN1,ITGB3,LAMB1,MMP14,MMP2,TGFB1,TIMP2	759 (17)
ZC3H12A	3.17	other	Inhibited	-1.627	-2.763	-0.352	3.12e-05	11	Ccl2,ICOS,IFNG,IL1B,MAF,NCF1,NOS2,REL,TNF,TNFRSF1B,TNFRSF4	668 (16)
PRKAG3		kinase					3.21e-05	38	ABCA1,ALAS1,ANGPTL4,ATP1B1,BTG2,CD36,CD55,CRYBG3,CYP27A1,DDIT4L,EGR1,ELL2,FBXO6,FGFR1,FTL,FXYD6,GJA1,GLRX,GPX3,HFE,ID1,IFI30,IGFBP5,KLF2,KLF4,METTL7A,NAP1L1,PPP1R14B,REV3L,RNF128,RORC,SLC2A1,SLC40A1,SLC7A2,SNCG,TMEM37,WNT4,ZFP36
GATA2		transcription regulator		0.47	1.082	0.168	3.48e-05	23	ANGPT1,ANGPTL4,CCL5,CD34,CDKN1A,CEBPA,CSF1R,CYBB,EDNRA,HHEX,IKZF1,IL1RL1,KLF2,LMO2,LYL1,MEF2C,MMP2,MPO,MYC,PPARG,SKP2,SOX2,VCAM1	888 (22)
CCR5	8.198	g-protein coupled receptor	Activated	2.662	3.543	0.249	3.73e-05	14	BID,CASP8,Ccl2,CCL3L3,CCL4,CCL5,CCR5,CXCL10,CXCL12,FAS,FASLG,IFNG,TNF,TNFRSF1B	585 (14)
SUMO2		enzyme		-0.168	-0.434	-0.071	3.73e-05	14	CAV2,CCND2,CD38,CEACAM1,CXCL16,HLA-G,LY6E,MMP14,NOV,PNP,RNASE4,TNC,TNFRSF21,XRCC5
IGHM		transmembrane receptor		-0.934	-1.214	-0.083	3.73e-05	14	Ccl2,CCL5,CCND2,CD22,CD80,CD86,CDK4,FAS,FASLG,IL1B,LGALS3,MYC,NFKBIE,SLAMF7	768 (18)
FGF10		growth factor	Activated	0.781	2.496	0.449	3.86e-05	17	AHNAK,ANXA1,ANXA3,CEBPB,CTSB,CTSH,CYP1B1,CYP51A1,IL10RB,LDLR,LFNG,LIPE,LSS,Saa3,SOX2,SOX9,TIMP3	399 (7)
miR-34a-5p (and other miRNAs w/seed GGCAGUG)		mature microrna		0.723	-1.193	-0.47	3.86e-05	17	ATF3,CDK4,CDK6,CDKN1A,DHFR,ICAM1,JAG1,KLF4,MCM10,MYC,NOTCH2,PPARG,PTPRE,SOX2,TP53INP1,VEGFA,WISP2	683 (12)
glutathione		chemical - endogenous mammalian		0.59	0.355	-0.061	3.86e-05	17	ASS1,BCL2L11,Ccl2,CCL3L3,CDKN1A,EGFR,GPX3,HMOX1,IL1B,IL27,MPO,PDGFRB,SLC7A11,TNC,TNF,VCAM1,VEGFA	838 (18)
oxysterol		chemical - endogenous mammalian	Activated	2.204	2.934	0.249	3.99e-05	9	ABCA1,ABCG1,APOE,CCL2,Ccl2,HMGCR,MYC,NR1H3,TGFB1	786 (21)
PRKDC		kinase		0.891	1.342	0.201	3.99e-05	9	AHR,APOE,BIRC3,CDKN1A,EGR2,FASN,NR1D1,PIM3,PLA1A	895 (20)
leukotriene B4		chemical - endogenous mammalian		0.749	1.867	0.403	3.99e-05	9	CAMP,FASN,IL1B,ITGAM,LTB4R,MPO,MYD88,SOCS1,TNF	820 (16)
TSH		complex		-2.204	-1.014	0.304	4.01e-05	18	AKAP1,CCND3,CDKN1A,CTSS,DUOX1,EGR1,FTH1,GCH1,IGFBP5,IL1RN,LRP5,MYC,NOS2,NOX4,SLC2A1,SLC2A4,SOCS1,TNF	923 (23)
HIC1	2.828	transcription regulator		0.684	0.333	-0.081	4.05e-05	19	ADORA2B,CCNE2,CDKN1A,CYP7B1,FADS1,FHL2,INHBA,KAZN,LGALS8,LIF,LRP8,MMP12,NOV,PLA2G4A,RIN2,SLC7A11,SMPDL3A,SOX9,SPP1	300 (6)
S100A4	5.394	other	Activated	1.592	2.343	0.253	4.29e-05	13	CCL24,CCL5,Ccl9,CDH1,CDKN1A,FN1,MMP13,MMP14,MMP2,PF4,PLAU,TIMP2,VCAM1	781 (16)
HDL		complex		-1.396	-1.446	-0.014	4.29e-05	13	ABCG1,CCL2,CCL5,CCR2,CX3CL1,CX3CR1,ICAM1,IL1B,ITGB2,ITGB3,PTGIS,TNF,VCAM1	575 (16)
ERG		transcription regulator	Activated	1.406	3.416	0.404	4.54e-05	42	ACTN1,ARHGAP17,ARHGAP22,ARHGAP24,ARHGAP4,ARHGEF6,BIRC3,CAMK1D,CCNA2,CDH1,CLIP1,COL11A2,CXCR4,DOCK2,ELMO1,HPCAL1,ICAM1,LAMA5,LEF1,MMP3,MYO1D,NDRG1,PHACTR2,PIM1,PLA1A,PLAU,PLAUR,PLEK,PPAP2B,PSTPIP2,PTPN22,PTPN6,SLIT2,SPARC,SPP1,SREBF2,SVIL,TACC1,TGFBR2,VWF,WASF3,WNT2B	918 (18)
HOXA7		transcription regulator	Activated	2.251	3.411	0.34	4.75e-05	12	CD34,CDH1,EDNRA,EGFR,FLT3,GPR56,IL7R,KCNA3,LAT2,LY86,PTPRCAP,Tmsb4x (includes others)
CASP1	4.377	peptidase		0.859	1.837	0.296	4.75e-05	12	CCL11,Ccl2,COL1A1,FASN,IFNG,IL18,IL1A,IL1B,NOS2,PPARG,SREBF2,TNF	902 (17)
stearic acid		chemical - endogenous mammalian		0.944	1.29	0.112	4.79e-05	10	ATF3,BCL2L11,CCL3L3,CLU,ICAM1,IL2RA,NFKBIA,NR1H3,PLIN2,TNF	682 (17)
PDPK1		kinase		-0.726	-0.222	0.193	4.79e-05	10	A2M,CCR7,CDKN1A,CST3,CXCL10,KLF2,MYC,SELL,TNF,TNFSF11	950 (24)
PAF1		other	Activated	2.121	4	0.47	4.84e-05	16	BIRC3,CCL3L3,CCL5,FAM46A,IDO1,IFI44,IFIT3,KLF4,OAS2,OAS3,OASL,PLAUR,PNP,SDC4,ZFP36,ZNFX1
PPARGC1B		transcription regulator		-2.967	-1.543	0.363	4.84e-05	16	ABCA1,C3,DHCR24,FASN,FDFT1,FDPS,HMGCR,LSS,MITF,MVD,MVK,Nppb,PCK1,SLC2A4,SQLE,VEGFA	771 (15)
ADRA1D		g-protein coupled receptor					4.84e-05	16	ADRA1B,CEBPB,CEBPD,COL3A1,CTSV,EGR1,EGR2,FABP5,FGF7,FN1,IL6ST,LIF,LOX,POLA1,TMPO,VEGFA	993 (25)
NCOR-LXR-Oxysterol-RXR-9 cis RA		complex	Activated	1.553	2.728	0.357	4.98e-05	11	ABCA1,ABCG1,APOC2,APOE,ARG2,CD36,CYP51A1,FASN,FDFT1,LPL,PLTP
CCL3		cytokine	Activated	0.95	2.228	0.391	4.98e-05	11	CCL2,CCL4,CCR1,CCR5,IFNG,IL1B,ITGA5,ITGAM,STAT1,TNF,TNFSF11	588 (14)
Smad		complex		0.704	1.818	0.38	4.98e-05	11	ANGPTL4,CDKN1A,COL1A1,COL1A2,ID1,ID2,IFNG,INPP5D,MCL1,MYC,VEGFA	509 (11)
ADA		enzyme	Inhibited	-0.981	-2.376	-0.47	4.98e-05	11	ADORA2B,CCL11,CCL17,Ccl2,CCL24,COL1A2,MMP12,SPP1,TGFB1,TNF,VEGFA	620 (16)
CCL11	20.017	cytokine	Activated	2.293	4.044	0.433	5.12e-05	17	CCL11,CCL2,CCL3L3,CCL4,CCR2,CXCL12,DPP4,FAS,FASLG,FGF1,ICAM1,ITGA1,ITGAM,MMP3,TNF,TNFSF14,VEGFC	526 (15)
TRAF6		enzyme	Activated	2.213	3.892	0.431	5.12e-05	17	BIRC3,CCL17,CCL2,CD274,CD80,EGFR,ICAM1,IL1B,IRF5,MMP13,NFKB1,NOS2,RELB,SERPINA3,TGFB1,TNF,TNFAIP3	687 (13)
KIAA1524		other	Inhibited	-2.481	-3.245	-0.183	5.2e-05	19	CFB,COL8A1,CRYAB,DCN,EBI3,FAP,GPR183,LASP1,LUM,LXN,MFAP5,MYC,NCL,PDGFRB,PLAUR,SAT1,SERPINE2,SLC22A4,TUBA4A
MSC		transcription regulator		0.549	1.308	0.179	5.23e-05	18	AMPD3,CCL2,CCL4,DDX60,EPSTI1,FLI1,FUT7,HAVCR2,HGF,IFI44,IFIT1,IRF7,ITGA9,POU2F2,SELL,SPP1,TLR7,ZAP70
AGTR1		g-protein coupled receptor		0.058	0.579	0.168	5.28e-05	14	COL3A1,CP,CYBA,EGFR,FN1,GSTM5,HGF,HMOX1,MGST1,Nppb,OLR1,TGFB1,TXNIP,XDH	665 (19)
TAC1		other	Activated	2.376	4.094	0.42	5.3e-05	23	CCL2,Ccl2,CCL4,CLEC11A,CXCL10,CXCR4,EGFR,HMOX1,IFNG,IL1A,IL1B,IL1RN,MAFB,NCR1,NFKB1,NOS2,PRF1,SOX13,TGFB1,TNF,TNFRSF11B,TNFSF11,TNFSF15	594 (14)
ADAM10		peptidase					5.3e-05	23	BID,CACNA2D1,CAMK2A,CCL4,CCR2,CD74,CRYAB,CSF1,Cxcl11,CXCL12,CXCL16,DCLK1,EGFR,FABP7,GZMH,INHBA,KLRB1,LCK,MEF2C,PLP1,S100A9,SOX9,TGFB1	896 (18)
lymphotoxin-alpha1-beta2		complex	Activated	1.491	2.813	0.47	5.32e-05	8	CCL2,CCL5,ICAM1,IL1A,IL1B,MMP3,TNF,VCAM1	697 (14)
IFN1@		other	Activated	1.487	2.805	0.47	5.32e-05	8	IFIT3,IRF1,IRF4,IRF7,IRF8,LCK,MYD88,TLR3	477 (14)
Iga		complex		0.918	1.2	0.108	5.32e-05	8	CD80,CD86,CXCL10,FCGR1A,FCGR2B,PDGFB,TGFB1,TNF	768 (15)
PTPRE	3.313	phosphatase		-0.052	0.707	0.268	5.32e-05	8	Ccl7,Cxcl9,IL18,INHBA,PLA1A,SLA,SLFN12L,STAT5A
Ptprd		phosphatase	Inhibited	-0.793	-2.121	-0.47	5.32e-05	8	A2M,CCL2,Ccl2,Ccl6,CDKN1A,CEBPD,IGFBP5,MYC	397 (7)
U1 snRNP		complex	Activated	1.264	2.384	0.47	5.7e-05	6	CCL4,CCL5,IFNG,LY9,SLAMF7,TNF
CD244	3.713	transmembrane receptor		0.458	1.58	0.47	5.7e-05	6	CCL3L3,CCL4,CCL5,EGR1,IFNG,TNF	848 (18)
ITGA4		transmembrane receptor		0.294	0.294	0	5.7e-05	6	IL1B,IL1RN,MMP2,RAC2,TNF,TNFAIP3	739 (16)
CISH	4.319	other		0.128	0.128	0	5.7e-05	6	CISH,CSF3R,CXCL10,IFNG,IL2RA,STAT6	645 (15)
FGFR1	3.483	kinase	Activated	1.78	3.033	0.282	5.71e-05	22	CCND2,CDKN1A,COL1A1,DDX25,EBI3,FGF1,FGF7,FGFR1,FGFR3,HES1,HGF,IL11,LEPROT,LIF,MMP14,MMP3,MYC,NR1H3,PLAU,PLAUR,POU2F2,SFN	861 (18)
niacinamide		chemical - endogenous mammalian		0.88	0.967	0.023	6.01e-05	15	CAMP,CCL2,CD40,CDKN1A,FASN,ICAM1,IRF1,ITGAM,MCL1,MYC,NNMT,NOS2,PARP1,RUNX3,TNF	624 (13)
RHOA		enzyme		0.071	0.747	0.19	6.08e-05	21	CDH1,CDKN1A,CEBPB,COL1A1,COL3A1,CTSD,DIAPH1,ESR1,FN1,ICAM1,MMP13,MMP14,NFKB1,NOS2,PLAU,RND3,RUNX2,SKP2,SOX9,TGFB1,VCAM1	763 (17)
EGR3		transcription regulator		1.842	1.842	0	6.21e-05	13	APBB1,CBLB,ESD,FASLG,IL2RA,MXRA8,NGFR,PLXND1,RORC,SLIT2,SOCS1,SOX9,TNFSF11	402 (7)
Ifnz (includes others)		cytokine	Activated	1.394	2.63	0.47	6.29e-05	7	CD40,CD80,CD83,CD86,DAXX,IRF1,TLR3	498 (16)
Traj18		other		1.021	1.134	0.043	6.29e-05	7	Ccl2,CCL5,CD40,CD80,CD86,IFNG,TNF
LECT2		other		0.903	1.131	0.094	6.29e-05	7	C3,Ccl2,CCL3L3,CXCL10,IFNG,IL1B,TNF	774 (14)
Adaptor protein 1		complex		0.291	1.342	0.47	6.29e-05	7	CD44,CR2,FASLG,IFNG,MMP13,MYC,NOS2
CLEC4G		other		-0.516	-1.746	-0.47	6.29e-05	7	CDK4,CDK6,Gzmb,IFNG,PRF1,RUNX3,TNF
norepinephrine		chemical - endogenous mammalian	Activated	0.448	2.017	0.273	6.51e-05	36	ABCA1,ADRA1B,ADRBK2,ARNTL,Ccl2,Ccl9,Cd24a,CEBPB,COQ10B,CRY1,CXCR4,DIO2,EGR1,ELOVL6,EOMES,FN1,FPR2,GEM,HMOX1,ID1,IFNG,IL1B,IRAK2,MAN2A1,MMP2,NFKBIA,NOS2,PCDH1,PPARG,Sik1,SLC17A6,SLC2A1,SLC2A4,TNF,VEGFA,WNT10A	743 (18)
ATF3	2.841	transcription regulator		-0.561	-0.737	-0.052	6.64e-05	19	ASNS,ATF3,BIRC3,CCL5,CDK4,CDKN1A,GSN,ID1,IFNG,ITGA1,LDLR,MMP13,MMP2,NFKB2,NUPR1,PCK1,PENK,SLC11A1,TNF	993 (19)
TGFA	-3.503	growth factor		-0.068	1.366	0.318	7.05e-05	22	BIRC3,CASP1,CCL2,CCL5,CDKN1A,CEBPB,CXCL10,EGFR,ESR1,FGF7,GJB1,HGF,ICAM1,IGFBP4,ITGAM,LAMC2,MMP13,PLA2G4A,TGFA,TGFB1,TLR9,VEGFA	1010 (19)
IL17RA		transmembrane receptor	Activated	1.472	2.872	0.405	7.08e-05	12	CCL11,Ccl2,CCR1,CSF3R,CXCL12,IL1A,IL1B,MMP13,MMP3,S100A8,S100A9,TNF	563 (13)
ALOX5		enzyme		0.256	0.371	0.034	7.08e-05	12	ATP6V0D2,CD36,CDKN1A,CTSK,ITGB3,MMP12,MSR1,MYD88,NFATC1,NOS2,SOCS1,TNF	962 (20)
PAX5		transcription regulator		-0.961	-0.4	0.173	7.08e-05	12	BLNK,CD22,CD40,CD72,CIITA,CR2,CSF1R,CSF2RA,FLT3,PRDM1,SDC1,SLC16A10
SIRT2		transcription regulator		-2.932	-1.879	0.359	7.15e-05	9	BCL2L11,DHCR7,FDFT1,HMGCR,IDI1,LSS,MVD,MVK,SQLE	307 (9)
USP18	2.713	peptidase	Inhibited	-1.469	-2.77	-0.47	7.15e-05	9	Ccl2,CCL3L3,CXCL10,IFNG,IRF1,IRF7,OAS1,SOCS1,TNFSF10	758 (20)
NPC2	5.414	other	Inhibited	-1.565	-2.952	-0.47	7.15e-05	9	PLA2G4A,PPARG,PTGER2,PTGER4,PTGES,STAT1,STAT2,STAT4,TLR4	718 (12)
NAB2		transcription regulator	Inhibited	-1.596	-2.71	-0.411	7.15e-05	9	ALOX5AP,CDKN1A,FN1,ID2,MMP3,PLAU,PPARG,TGFB1,TNFSF10	371 (7)
GLIS2		transcription regulator	Inhibited	-1.747	-3	-0.418	7.15e-05	9	C3,Ccl2,COL1A1,CXCL10,IFNG,LTBP2,MMP14,SPARC,TGFB1	403 (7)
PIK3CG	6.636	kinase	Activated	1.841	2.619	0.221	7.36e-05	14	Acp5,ATP6V0D2,BCL2L11,CD74,CTSK,HMOX1,ICAM1,IFNG,IL1B,ITGB3,MMP3,NFATC1,TNF,TNFSF10	821 (20)
mir-145		microrna		0.751	-0.286	-0.282	7.36e-05	14	ABCA1,CACNA1C,CCNA2,CD28,CDK6,COL5A1,EGFR,FSCN1,HDAC2,KLF5,MYC,NFATC1,PDE3B,SOX9	514 (9)
MEOX2		transcription regulator	Inhibited	-0.944	-2.13	-0.325	7.36e-05	14	ANGPT1,CCL2,CD69,CDKN1A,ICAM1,ID1,ITGB3,ITGB5,LRP1,MMP14,TNFAIP3,TRAF1,VCAM1,VEGFC	726 (14)
GATA4		transcription regulator		-0.099	0.353	0.084	7.47e-05	36	CACNA1C,CCBE1,CLSTN2,COL1A1,COL1A2,COL3A1,CRABP2,DAB2,DIO2,ECM2,EMX2,EPHX1,F10,FAP,GJA1,IFI16,INHBB,IRG1,KRT7,LTBP2,MEF2C,MMP27,NFATC2,Nppb,POSTN,PRDM1,S100A4,SLC8A1,SOX9,SPP1,TGFBI,THBS4,TNNI3,TNNT2,VCAM1,ZIC2
mir-24		microrna		1.927	0.706	-0.391	7.72e-05	11	BCL2L11,CCND3,CDK4,CDKN1A,FURIN,ICOSLG/LOC102723996,JPH2,MYC,PARP1,TGFB1,TRIB3	393 (7)
HSP90B1		other	Activated	1.897	2.906	0.347	7.72e-05	11	CD40,CD86,IFNG,IL18,IL1B,ITGAL,ITGB2,NOS2,TLR2,TLR4,TNF	682 (18)
NfkB1-RelA		complex	Activated	1.285	2.805	0.47	7.72e-05	11	ADAMTS4,CCL2,CCL5,ICAM1,MMP13,MMP3,MYC,NOS2,TNF,TNFSF11,VCAM1
CSF1R	6.039	kinase		0.52	1.782	0.425	7.72e-05	11	Acp5,CCL3L3,CCND2,CDKN1A,CSF1,CSF1R,GRAP2,IL1A,MSR1,MYC,NOS2	859 (19)
KDM6B		other	Activated	1.39	2.621	0.47	7.86e-05	10	CCL3L3,CCL5,Ccl9,CD40,Cxcl11,FN1,GBP7,ITGAL,OASL,Oasl2	730 (11)
NFAT (complex)		complex	Activated	1.115	2.335	0.415	7.86e-05	10	ATF3,CCL2,CD68,CD86,CFLAR,CYGB,FASLG,ICAM1,IL33,SPP1
SOX10	-2.146	transcription regulator		0.4	1.547	0.418	7.86e-05	10	ERBB3,GAS7,GDA,MAG,MITF,NGFR,PLP1,PMP22,SOD3,SOX10
IL10RA	6.951	transmembrane receptor		0.297	0.152	-0.047	7.86e-05	10	CD40,FAS,FASLG,HGF,IFNG,IL1A,IL1B,PDCD1,TGFB1,TNF	573 (16)
SFTPD		other		0.04	-0.368	-0.141	7.86e-05	10	CCL2,Ccl2,CD209,CTLA4,IL1B,MMP12,MMP2,MMP3,TGFB1,TNF	742 (19)
SBDS		other					7.94e-05	23	AKNA,BEX1,COL14A1,EGR1,EPDR1,ERBB3,FA2H,FBXL16,GADD45B,GSTT2/GSTT2B,HSP90AB1,ID1,IFI16,IGFBP7,IL4R,KIF1A,MAFB,MYD88,MYEF2,PTPRO,SPP1,TNC,TRIB3
FGF19		growth factor					7.94e-05	23	ACSL1,Akr1b7,ALDH1A1,APOE,CD36,CTSE,CYP7B1,EGR1,FABP5,FASN,FDPS,GAS2,HLA-DQB1,HMGCR,ID1,IL1RN,MMP12,RGS16,RGS2,Saa3,SCN1B,SERPINA3,SQLE	401 (7)
NR1I3		ligand-dependent nuclear receptor	Activated	1.647	3.701	0.428	8.44e-05	26	ABCC3,AHR,ALAS1,ALDH1A1,CDKN1A,CORO7/CORO7-PAM16,CYP27A1,CYP7B1,EPHX1,FAM107B,GADD45B,GSTM1,GSTM5,ICAM1,IGF2R,IL1R1,INSIG1,MYC,PAPSS2,PCK1,PDE3B,SAT1,Sult1a1,TNFAIP2,TUBA4A,WISP1	705 (12)
NFYA		transcription regulator		-0.099	1.086	0.344	8.66e-05	22	CBS/LOC102724560,CDKN1A,COL11A1,COL1A2,EGR1,EPHX1,FASN,FTH1,GADD45B,HLA-DQB1,HOXB4,HSD17B7,ICAM1,IGF1,IRF1,PDGFRB,POLA1,RHOB,TGFBR2,THOP1,TXNIP,VWF	747 (18)
ursodeoxycholic acid		chemical - endogenous mammalian	Activated	2.835	3.337	0.126	8.75e-05	17	ABCC3,ABCG2,Ccl2,COL1A1,COL1A2,CXCL10,CYP27A1,CYP2E1,LGALS3,MAF,NFKB1,NFKB2,PDGFRB,SPARC,SPP1,TGFB1,VDR	991 (21)
INS		other		-1.201	-0.989	0.043	9.3e-05	28	CBS/LOC102724560,Ccl2,CD36,CDKN1A,CEBPB,CPT1A,EGR1,ERBB3,F7,FAS,FASN,HMGCR,ICAM1,IGF1,IGFBP4,IGFBP5,LPL,NR1H3,PCK1,PLIN2,PPARG,SLC2A1,SLC2A4,SREBF2,TGFB1,TNF,TRIB3,VEGFA	763 (21)
MYOC		other	Activated	1.432	2.155	0.243	9.66e-05	23	ANXA1,CARD10,CD44,CDH11,DAB2,DPP7,EGR2,FBN1,FN1,FSCN1,IGFBP5,LAMA2,LAMB1,NFASC,PHLDA2,PLXNC1,PRKCB,PTGER4,RUNX2,SFRP1,SLC7A11,SPP1,UPP1	877 (19)
HIST1H1T		other	Activated	0.931	2.294	0.284	9.66e-05	23	Anp32e,B2M,B4GALT5,BCL3,CBFA2T3,CD36,CDC6,CYTH1,DENND2D,FANCI,FDPS,FKBP4,GLUL,HIRIP3,ICOSLG/LOC102723996,MAN2B1,MANBA,MCM6,MMP15,PCBP4,PRKCQ,RNF113A,SERINC3
Hist1h1a		other	Activated	0.931	2.294	0.284	9.66e-05	23	Anp32e,B2M,B4GALT5,BCL3,CBFA2T3,CD36,CDC6,CYTH1,DENND2D,FANCI,FDPS,FKBP4,GLUL,HIRIP3,ICOSLG/LOC102723996,MAN2B1,MANBA,MCM6,MMP15,PCBP4,PRKCQ,RNF113A,SERINC3
ACOX1		enzyme		-0.198	-0.707	-0.09	0.000101	33	ACSL1,CBR1,CD36,CDKN1A,CTSE,CTSV,CXCL12,CYP7B1,DPP4,EGFR,FASN,HLA-DQA1,HLA-DRB5,HSD11B1,IGF1,KLF6,KRT8,LGALS3,LGALS3BP,LPL,MFGE8,NFE2L2,NR1H3,NUPR1,Orm1 (includes others),PLIN2,RGS2,Saa3,SLCO2B1,TRIB3,TRPV2,UCP2,UGT8	343 (9)
INSIG2		other	Activated	4.082	2.777	-0.47	0.000102	8	ELOVL6,FASN,FDFT1,FDPS,HMGCR,INSIG1,LDLR,SREBF2	640 (9)
CRKL		kinase	Activated	1.491	2.813	0.47	0.000102	8	CXCL10,Cxcl11,Cxcl9,FGL2,Iigp1,LTA,PLA1A,TLR3
lauric acid		chemical - endogenous mammalian	Activated	1.461	2.756	0.47	0.000102	8	CCL3L3,CD40,CD80,CD86,IL1A,NFKB1,NOS2,TNF	688 (16)
ITGB6		other		0.36	1.23	0.336	0.000102	8	CDH1,COL1A1,COL1A2,COL3A1,MMP12,MMP2,MMP3,TGFB1	788 (18)
DDR1	-2.207	kinase		0.295	0.728	0.157	0.000102	8	Ccl2,CDH1,CDKN1A,COL1A1,COL3A1,MMP14,MMP2,VCAM1	815 (19)
PRF1	7.705	other		-0.929	-1.446	-0.235	0.000102	8	Ccl2,CCL3L3,CD44,CXCL10,IFNG,IL18,IL1B,TNF	812 (14)
NREP		other		-1.376	-0.943	0.157	0.000102	8	COL3A1,ITGA5,MMP2,PDGFB,PDGFRB,TGFB1,TGFBR2,VEGFA	392 (7)
CYP7A1		enzyme		-2.079	-1.463	0.219	0.000102	8	ABCA1,ABCG1,FASN,FDFT1,FDPS,HMGCR,LDLR,SREBF2	437 (16)
SIN3B		transcription regulator					0.000102	8	BCL6,COL1A2,DHFR,GADD45B,KLF6,MYC,TXNIP,TYMS
TYK2	2.335	kinase		0.829	1.895	0.384	0.000103	12	C5AR1,CD274,CD36,DAXX,IFNG,IL18R1,IL1B,IRF1,LILRB4,Mx1/Mx2,OSMR,PDCD1LG2	703 (17)
ABCA1	9.68	transporter		-1.887	-1.831	0.017	0.000103	12	ABCA1,ANXA1,APOE,Ccl2,CCL3L3,HMGCR,IL1B,LDLR,NOS2,SLC2A1,TLR4,TNF	767 (19)
CALCA		other		-0.671	0.073	0.164	0.000105	24	Acp5,AHNAK,AKAP13,CCL2,CCL4,CD86,CGNL1,COL3A1,CTSK,CXCR4,CYBA,IGF1,IL1A,MKI67,NOS2,PHLDB2,PLXDC2,RAP1GAP,RUNX2,SLC2A4,SLC43A2,ST14,TNF,TNS1	712 (19)
26s Proteasome		complex		0.217	-0.468	-0.152	0.000106	22	AHR,BCL2L11,BCL3,BIRC3,CCL2,CDKN1A,EGFR,ESR1,GCH1,ICAM1,NFKB1,NFKB2,Pmaip1,PRKCA,RUNX3,SKI,SOX2,STAT5A,TNFSF10,TRAF4,TXNIP,UBD	1007 (18)
ELK1		transcription regulator	Activated	1.018	2.406	0.394	0.000109	15	CDKN1A,EGR1,EGR2,FUT4,MCL1,MMP13,NUPR1,PRKCA,RUNX2,SLC2A1,SLC7A11,SPP1,TLR9,TNF,ZFP36	1029 (24)
ICOS	4.346	transmembrane receptor	Activated	0.433	2.125	0.447	0.000109	15	Ccl2,CTLA4,CXCR4,EOMES,ICOS,ICOSLG/LOC102723996,IFNG,IL1A,IL2RA,IL2RB,MAF,MKI67,NFATC1,RORC,TNF	747 (17)
CAV1		transmembrane receptor		-0.779	-0.406	0.097	0.000112	29	ADAMTS4,ARG1,BCL2L11,CAV2,CD36,CDKN1A,EGR1,ESR1,FAS,FOXA1,HGF,HMOX1,ID1,IDO1,IFNG,KRT7,KRT8,NFATC1,NOS2,NPM1,PDK2,PLA2G4A,SLC14A1,SLC1A1,SLC7A2,SOX2,ST6GAL1,TNF,WNT6	885 (21)
CLEC11A	2.653	growth factor		0.387	1	0.306	0.000113	17	ALOX5AP,ANXA1,CCL4,CCR5,CD244,CD74,CXCL12,EGR2,FHL2,IL1B,LTB4R,NFKB1,PMP22,RUNX2,STAT4,TNF,ZYX	789 (16)
TCF12	-2.253	transcription regulator		0.169	0.808	0.223	0.000113	17	AATF,BLNK,CCR9,CD4,CDH1,CDKN1A,ELF4,FN1,GJA1,ID2,IL10RA,IL7R,MVD,NGFR,PTPRCAP,XRCC6,ZC3H12A	565 (11)
MMP13	6.345	peptidase	Activated	1.186	2.236	0.47	0.000117	5	Ccl2,CCL4,COL1A1,TGFB1,TNF	774 (18)
CXCL5		cytokine		0.585	1.274	0.313	0.000117	5	CDH1,ITGAL,ITGAM,TNF,TNFSF11	887 (19)
PIM3	-4.42	kinase		0.392	0.739	0.157	0.000117	5	IFNG,IL12RB2,IL1B,STAT4,TNF	459 (7)
KLRB1	4.983	transmembrane receptor		0.171	0.577	0.235	0.000117	5	CCL3L3,CCL4,CCL5,IFNG,TNF	726 (16)
3-hydroxyanthranilic acid		chemical - endogenous mammalian		-0.207	-0.555	-0.157	0.000117	5	HMOX1,IFNG,NOS2,RORC,VCAM1	743 (18)
ZNF521		other	Inhibited	-1.06	-2	-0.47	0.000117	5	Ccl9,CTSK,NFATC1,TNFRSF11A,TNFSF11	92 (3)
CTSE	9.182	peptidase	Inhibited	-1.186	-2.236	-0.47	0.000117	5	CD40,CD80,CD86,IL18,IL1B	688 (12)
MSR1	6.023	transmembrane receptor	Activated	1.941	2.077	0.059	0.000122	9	CCL5,CXCL10,IFIT1,IFIT1B,IL1B,IRG1,NFKB1,NOS2,TNF	860 (23)
TNFRSF18	3.698	transmembrane receptor		0.681	0.91	0.083	0.000122	9	CCL2,CCL3L3,CD247,ICAM1,IDO1,IFNG,NOS2,TNF,TNFRSF9	866 (17)
FBN1	2.358	other	Inhibited	-1.48	-2.791	-0.47	0.000122	9	COL1A2,COL3A1,COL6A3,FBN1,INHBA,MMP2,MMP3,TGFBR2,TIMP3	894 (13)
mir-146		microrna	Inhibited	-2.02	-3.266	-0.382	0.000124	13	CCL2,CD40,CXCL10,EGFR,IL1B,IRAK2,MMP2,MYD88,RUNX1,SOCS1,STAT1,TLR4,TNF	747 (13)
TNFSF15	7.906	cytokine	Activated	1.629	3.072	0.47	0.000124	10	BIRC3,CCR7,CD40,CD80,CD83,CD86,IFNG,IL2RA,IL2RB,LAMP1	792 (15)
CARM1		transcription regulator	Activated	0.645	2.041	0.425	0.000124	13	C3,Ccl2,CXCR3,DHFR,FTH1,FTL,ICAM1,IGFBP4,MMP13,MMP3,MYC,PCK1,PTGES	965 (19)
TWIST2		transcription regulator		-0.936	-0.47	0.157	0.000124	10	CD44,CD7,CDH1,CDKN1A,FN1,IL1B,POSTN,SOX2,TGFB1,TNF	700 (17)
FAM3B		cytokine					0.000124	10	CASP4,CDKN1A,DCN,FN1,GAS2,GJA1,IGFBP4,ITGA5,SPARC,WISP1	772 (15)
MEIS1		transcription regulator		0.514	1.663	0.47	0.000136	7	CCL3L3,CDKN1A,FLT3,HLF,PF4,RGS1,TRIB2	15 (2)
HLA-A	9.195	other					0.000136	7	CD244,IFNG,Klra4 (includes others),Klrk1,LAG3,MEF2C,PDCD1
RETN		other	Activated	1.762	2.638	0.261	0.000137	14	CCL2,CX3CL1,CX3CR1,FASN,FURIN,HMOX1,ICAM1,LDLR,LPL,MMP14,SLC2A4,SPP1,TNF,VCAM1	722 (20)
miR-29b-3p (and other miRNAs w/seed AGCACCA)		mature microrna		0.2	-1.743	-0.47	0.00014	18	CAV2,CDK6,COL1A1,COL1A2,COL3A1,COL5A2,FBN1,GAS7,INSIG1,KLF4,LOXL2,MCL1,NASP,NAV3,PMP22,SPARC,TET1,ZFP36L1
VitaminD3-VDR-RXR		complex	Activated	1.332	2.507	0.306	0.000145	15	CAMP,CCL5,CDKN1A,CXCL10,IFNG,IGFBP5,IGFBP6,IL1RL1,KLF4,LRP5,SEMA3B,SERPINB1,SPP1,THBD,TNFSF11
F2R		g-protein coupled receptor	Activated	0.674	2.355	0.452	0.000145	17	ANGPT1,CCL2,Ccl2,CD55,ECE1,EGR1,FN1,GJA1,HMOX1,ICAM1,IL1B,TFPI2,TGM2,TNFAIP3,VCAM1,VEGFA,VWF	848 (18)
FGF21		growth factor		-1.568	-0.973	0.157	0.000145	15	BDH1,CPT1A,DIO2,EGR1,FASN,FGFR1,GHR,HMGCS2,IGF1,LDLR,LEPROT,MYLIP,PCK1,SLC2A1,TGFB1	893 (24)
PDGFB	2.641	growth factor	Activated	1.161	2.094	0.254	0.000147	16	COL1A1,COL1A2,EGR1,FGF1,FGF7,FN1,ICAM1,IL1RN,KLF2,MMP2,MMP3,MYC,NOV,PDGFRB,SPP1,TNC	802 (18)
TRB		transmembrane receptor	Activated	1.931	2.343	0.157	0.000148	12	CCL11,CD4,CD44,CD8A,CDKN1A,CXCR3,FAS,FASLG,IFNG,IL2RA,SELPLG,TNF	729 (15)
PRKCZ		kinase	Activated	1.483	2.397	0.282	0.000148	12	ABCA1,CCL11,CD1D,COL1A2,FASLG,HMOX1,MMP2,MYC,NFKBIA,PSAT1,VCAM1,VEGFA	503 (13)
Ccl6	5.775	cytokine	Activated	1.544	2.433	0.365	0.000154	6	Ccl2,CCL3L3,CTSK,CTSS,CTSV,MMP2
TAC4		other	Activated	1.253	2.364	0.47	0.000154	6	IFNG,IL1B,MMP14,MMP2,TNF,TNFSF15	827 (17)
ING4		transcription regulator		1.023	0.896	-0.052	0.000154	6	Ccl2,CDKN1A,CXCL10,MYC,NFKBIA,NFKBID	832 (16)
PTGES3		enzyme		0.738	1.633	0.365	0.000154	6	ABCC3,CTSD,MYC,NUPR1,PMP22,TM4SF1
C8		complex		0.71	1.231	0.235	0.000154	6	Ccl2,CCL3L3,CFLAR,ICAM1,IL1B,VCAM1	556 (10)
C9		other		0.71	1.231	0.235	0.000154	6	Ccl2,CCL3L3,CFLAR,ICAM1,IL1B,VCAM1	556 (10)
C7		other		0.71	1.231	0.235	0.000154	6	Ccl2,CCL3L3,CFLAR,ICAM1,IL1B,VCAM1	556 (10)
PSMB9		peptidase		0.294	0.555	0.117	0.000154	6	HLA-A,NFKB1,NFKB2,NFKBIA,RELB,TNFAIP3	689 (13)
SOX11		transcription regulator		-0.848	-0.098	0.17	0.000154	20	BCL7A,CCL5,CD86,CNOT6,CXCR4,EBF1,EGR1,FAS,HSPD1,IFIH1,IKZF3,IL6ST,LCK,LEF1,MYO1B,PRDM1,SPIB,STAT1,SUV39H2,TP53INP1
4-phenylbutyric acid		chemical - endogenous mammalian		-1.044	-0.895	0.035	0.000154	20	ABCA1,ABCD2,ATP2A3,CAMP,CASP8,CDKN1A,CFLAR,CNP,EPHX1,GJA1,HLA-A,MMP2,MOG,NOS2,OLR1,PLP1,SEPP1,TIMP2,TNF,YPEL5	896 (21)
BCL2		transporter		-0.023	0.81	0.189	0.000167	26	AIF1,BCL2L11,CCNG1,CD5,CDKN1A,CTSH,FAS,GZMA,Gzmb,Gzmc,HAVCR2,ICAM1,IFNG,IGFBP6,IL1B,MCL1,MMP2,NDRG1,NFKBIA,PLAUR,PRDM1,PRF1,SOX9,TIMP2,TNF,VEGFA	907 (19)
JAK3	3.788	kinase		0.276	0.325	0.014	0.00017	13	BCL6,CD274,CDK4,CDK6,IFNG,IL2RA,IL7R,IRF1,LAG3,MAF,PDCD1,RORC,TNF	871 (17)
beta-carotene		chemical - endogenous mammalian	Inhibited	-0.868	-2.535	-0.47	0.00017	13	ACSS2,APOL6,ELOVL6,IFNG,IL1A,IL1B,LPL,NOS2,Orm1 (includes others),PPARG,SLC2A4,THBD,TNF	645 (13)
THBS1		other		1.544	1.657	0.036	0.000172	11	Ccl2,CD69,EGR1,FASLG,FN1,IL1B,MMP2,PLAU,TGFB1,TNF,VEGFA	792 (17)
PRKD1		kinase	Activated	1.457	2.732	0.391	0.000172	11	CCND2,CD2,CD5,CFLAR,IL2RA,LOXL3,LPL,MMP3,TNF,TNFAIP3,VCAM1	595 (15)
PRLR		transmembrane receptor		0.346	1.263	0.313	0.000172	11	A2M,CDKN1A,CISH,ESR1,GDNF,GHR,GJB1,IGFBP5,MYC,PIM1,VDR	782 (18)
EHF		transcription regulator		0.248	1.528	0.279	0.000172	21	ANGPTL4,ANPEP,BLNK,CCBE1,CRABP2,GPR68,HMOX1,IL1RN,JAG1,LYN,NOTCH2,PLAUR,S100A8,S100A9,SERPINA3,THBD,THY1,TNC,VEGFA,VEGFC,ZFP36L1
F3		transmembrane receptor		-0.024	1.151	0.42	0.000172	11	ANGPT1,ARG1,CCL2,Ccl2,EGR1,IFNG,IL1B,ITGAM,MMP2,TNF,VEGFA	793 (17)
MMP14	4.222	peptidase		-1.336	-1.004	0.108	0.000172	11	CCL5,CDKN1A,DAPK1,JAG1,LRP1,MMP14,Mx1/Mx2,PIK3CD,Saa3,SDC1,VEGFA	917 (17)
PTPN11		phosphatase		-0.588	-0.367	0.056	0.000176	18	CCNG1,CD68,CDKN1A,CEBPA,CSF1,CSF1R,CSF3R,CYBB,EGR1,FASN,IFNG,LTF,MPO,PDGFRB,PIM1,PLAUR,TNF,TP73	868 (21)
NRG1		growth factor		0.269	1.422	0.228	0.00018	43	ACTN1,ANGPT1,CAPN1,CCND2,CCND3,CDKN1A,COL1A1,COL6A3,CXCR3,CXCR4,EGR1,EGR2,ERBB3,FGF1,FSTL1,GDA,GPX3,HES1,HMGCR,HMOX1,ID1,IDI1,ITGAM,ITGB3,ITGB5,LIFR,LMO4,MCL1,MYC,Nppb,PLAU,PLAUR,RUNX1,SGSH,SLC2A1,SLC2A4,TF,TNNI3,VEGFA,VEGFC,XRCC6,ZFP36,ZFP36L2	865 (18)
FCGR1A	7.25	transmembrane receptor		1.511	1.976	0.235	0.000184	8	CSF1,FCGR1A,IL1B,IL1RN,ITGAM,ITGB2,LSP1,TNF	727 (18)
TEK		kinase	Activated	1.382	2.606	0.47	0.000184	8	CAMP,CDKN1A,IFNG,IL1A,S100A8,S100A9,TNF,VEGFA	793 (17)
ADRB3		g-protein coupled receptor		1.261	1.964	0.268	0.000184	8	CCL2,Ccl2,CXCL12,EGR1,IL1B,TNF,UCP2,UCP3	630 (16)
2-methoxyestradiol		chemical - endogenous mammalian		0.486	0.782	0.084	0.000184	14	ATF3,BCL2L11,BID,CXCR4,ID1,IFNG,ITGB5,LOX,LTF,MCL1,SERPINE2,SOX6,SPON1,TNF	942 (22)
LGALS9		other		0.033	0.294	0.108	0.000184	8	CCR5,CDKN1A,CXCR4,FCGR3A/FCGR3B,HAVCR2,IFNG,IL1B,TNF	552 (12)
Cdc42		enzyme	Inhibited	-1.766	-2.414	-0.268	0.000184	8	CASP1,Ccl2,CEBPA,CSF1,FAS,FASLG,LIF,TNF	759 (19)
cerotic acid		chemical - endogenous mammalian	Activated	1.06	2	0.47	0.000185	4	CD40,CD80,IL1A,IL1B
PPP2R5B		phosphatase	Activated	1.06	2	0.47	0.000185	4	FAP,SAT1,SERPINE2,SLC22A4
GPIIB-IIIA		complex		0.909	1.715	0.47	0.000185	4	BCL3,CD40,MMP14,PLAUR	647 (13)
NFKB2	2.021	transcription regulator		0.913	1.644	0.247	0.000189	16	BCL2L11,BIRC3,CCL5,CD86,CDKN1A,CFLAR,CR2,CXCL12,CXCR4,ICOSLG/LOC102723996,MMP2,MYC,NFKB2,TNF,TRAF1,VCAM1	480 (11)
dehydroisoandrosterone		chemical - endogenous mammalian	Inhibited	-2.396	-2.742	-0.094	0.000189	20	B2M,Ccl2,CCR2,CD3G,CPT1A,ECM1,ESR1,HSD11B1,HSP90AB1,ICAM1,IFNG,IGF1,LGALS3,NFKBIA,NOS2,Nppb,PPARG,Saa3,TNF,VCAM1	1007 (17)
ADRA1B	-2.522	g-protein coupled receptor					0.00019	15	CDKN1A,CEBPB,CEBPD,COL3A1,CTSV,EGR1,EGR2,FABP5,FGF7,FN1,IL6ST,LIF,LOX,TMPO,VEGFA	768 (16)
TRPV4		ion channel	Activated	1.909	3.138	0.391	0.000191	10	Ccl2,CCL3L3,CCL5,Ccl7,Ccl8,CXCL10,FAS,Saa3,TLR2,VCAM1	515 (12)
BGN	4.283	other		1.065	1.816	0.256	0.000191	10	CCL2,EGFR,FBN1,IL1B,MMP14,PLTP,RUNX2,SMAD3,TNF,WISP1	1032 (19)
Stat3-Stat3		complex	Activated	0.612	2.073	0.47	0.000191	10	A2M,CDKN1A,FTL,ICAM1,LBP,LTA,MYC,SERPINA3,TNFSF11,VEGFA	765 (18)
geranylgeranyl pyrophosphate		chemical - endogenous mammalian		0.504	0.251	-0.085	0.000191	10	ABCA1,CCL2,CD55,ICAM1,IL1B,KLF2,NOS2,TNF,VCAM1,VEGFA	707 (18)
11,12-epoxyeicosatrienoic acid		chemical - endogenous mammalian		0.036	0.59	0.188	0.000199	9	CD44,CD82,EGFR,ICAM1,NFKBIA,NME1,PIK3CG,PPARG,VCAM1	788 (22)
BMPR2		kinase		-0.344	0.349	0.268	0.000199	9	Ccl9,CXCL12,ID1,ID2,RUNX2,SEMA3C,SPP1,TNFRSF11B,TNFSF11	953 (22)
CDC73		other					0.000199	9	CDH1,H19,HIST1H1C,HMGCS2,IGF1,IGFBP4,MYC,PTGES,RUNX1
EBF1	3.636	transcription regulator	Activated	1.498	2.125	0.226	0.000208	12	BCL6,Ccl9,CD79B,COL1A1,CXCL12,EBF1,LEF1,POSTN,PRDM1,SLC2A4,TNFSF11,UCP3	291 (7)
ITGAV		ion channel		0.976	1.865	0.264	0.000208	12	CD36,CDH1,CDKN1A,COL1A1,COL1A2,FN1,ITGB3,LDLR,MMP2,PLAU,RUNX2,TGFB1	672 (16)
CUX1		transcription regulator		-0.729	-1.166	-0.157	0.000208	12	CAD,CCNA2,CCNE2,CDKN1A,CYBB,LILRB3,LTF,MMP2,MMP8,POLA1,WNT10A,WNT6	551 (7)
GAPDH		enzyme	Inhibited	-1.476	-2.18	-0.206	0.000208	12	C2,CCL2,CCL4,FCER1G,GEM,IFIT2,OAS1,OAS2,OAS3,SPP1,STAT1,TXNIP	570 (12)
S-adenosylmethionine		chemical - endogenous mammalian	Inhibited	-1.511	-2.523	-0.299	0.000208	12	COL1A1,COL1A2,CYP2E1,FASN,HMOX1,ITGAL,MAF,NOS2,PLAU,SMAD3,TGFB1,TNF	1021 (20)
MTORC1		complex		-1.868	-0.882	0.302	0.000208	12	ELF4,FASN,FDPS,Gzmb,HMGCR,IFNG,KLF4,MYC,PRF1,SLC2A1,TNF,UCHL1	887 (25)
histamine		chemical - endogenous mammalian		0.45	1.432	0.231	0.000209	21	CCL2,CCL4,CCL5,CD40,CD80,CD86,CXCL10,CXCR4,ICAM1,IFNG,IL16,IL18,IL1B,LDLR,NOS2,PENK,PTGES,PTGIS,SEMA3A,TNF,TNFSF11	645 (16)
ZBTB16		transcription regulator		1.597	1.465	-0.043	0.000231	13	BID,CCNA2,CD34,CDKN1A,COL1A1,FGFR3,IL3RA,ITGB3,Ly6a (includes others),MYC,PF4,RUNX2,SPP1	988 (24)
TCF7		transcription regulator	Activated	1.045	2.223	0.42	0.000231	13	BCL11B,CD3G,CD4,CEBPA,CEBPD,FOXA1,Klra4 (includes others),LAT,LCK,PPARG,RORC,SOX2,SPP1	600 (11)
NR1I2		ligand-dependent nuclear receptor		-0.405	0.236	0.119	0.000232	32	ABCC3,AHCY,AHR,ALAS1,ALDH1A1,ANG,Apoc1,APOC2,CD36,CDKN1A,CEBPA,CPT1A,CYP4V2,ELOVL6,FASN,FMO5,GLUL,GSTM1,GSTM3,GSTM5,HMGCS2,IGF1,INSIG1,MGST1,PAPSS2,PPARG,S100A8,TCN2,TF,TGM2,TNF,TNFRSF11B	1005 (22)
HDAC3		transcription regulator		-0.486	-1.009	-0.201	0.000232	17	BIRC3,CD34,CD82,CDH1,CDKN1A,COL1A2,CXCL10,HDAC2,HMOX1,ICAM1,MMP12,NFATC1,NFKBIA,RELB,SPP1,TNF,USP18	899 (25)
SOX2	-2.06	transcription regulator		-0.742	-0.742	0	0.000236	46	ABCC3,ABCG2,AHR,ALDH1A1,ANGPT1,BMPER,CDKN1A,CHST15,COL1A1,CRABP2,DUSP5,EFEMP1,EGFR,EMX2,EOMES,GJA1,H19,HOPX,ID2,IER5,IGF1,INHBA,IRG1,JAG1,KLF4,KRT7,LEF1,MEF2C,NDN,NKX2-2,NRP1,NUDT21,Oasl2,PRDM1,SOX2,SOX6,TBX3,TF,TGFB1,TIMP3,USP18,VEGFA,VEGFC,WISP1,WISP2,ZIC2	742 (14)
FOXC2		transcription regulator	Activated	1.162	2.539	0.376	0.000243	14	CDH1,CEBPA,CXCR4,FN1,ITGB3,ITGB5,LFNG,LIPE,LPL,MMP2,PDGFRB,PPARG,RUNX2,SLC2A4	400 (7)
IL1R1	3.001	transmembrane receptor	Activated	1.508	2.667	0.352	0.000246	15	ABCC3,ABCC5,CXCL10,Cxcl9,EGR1,IGF1,IL18,IL1B,LBP,LIFR,MMP2,NOS2,TGFB1,TNF,TRAF1	752 (13)
PLAT		peptidase		1.016	1.667	0.217	0.000248	11	CXCL10,FN1,IL1B,INHBA,MMP2,MMP3,MYC,NOS2,TGFB1,TLR4,TNF	864 (16)
PRKG1		kinase		-1.054	-1.177	-0.039	0.000248	11	CDKN1A,COL1A1,COL3A1,FN1,HINT1,MPO,Nppb,PPARG,RAD1,TGFB1,VCAM1	864 (23)
ELF3		transcription regulator	Activated	2.154	3.106	0.306	0.000248	11	ANGPT1,ANGPTL4,FN1,KRT8,LYZ,MMP13,MMP3,NFKB1,NOS2,TGFBR2,TIMP3	742 (19)
SPHK2		kinase		0.763	1.485	0.299	0.000264	7	CCL5,CDKN1A,FGR,IFNG,LYN,STAT4,TNF	752 (18)
TRIM21		enzyme	Inhibited	-1.795	-2.613	-0.313	0.000264	7	CXCL10,IL1B,IRF7,TNF,Trim12a,Trim30a/Trim30d,TRIM6-TRIM34	535 (13)
thyroid hormone		chemical - endogenous mammalian		1.599	1.541	-0.012	0.000281	38	ABCG1,ACE,Apoc1,APOE,BTG2,CAMK4,CCNA2,CD2,CDKN1A,CPT1A,DIO2,EGR1,FASN,FDFT1,FDPS,GCH1,GHR,HMGCR,HSP90AB1,ID1,IGF1,IGFBP4,IRF2,LPL,MYC,NUDT7,PCK1,PHYH,PIP4K2A,PML,RAD21,SERPINE2,SREBF2,ST14,STAT1,THRB,Tmsb4x (includes others),UCP2	893 (21)
IL7R	13.383	transmembrane receptor	Activated	1.225	2.153	0.336	0.000285	10	CCR7,CD5,EBF1,IFNG,IL2RA,IRF4,MCL1,PIM1,SELL,TNFSF11	592 (16)
linolenic acid		chemical - endogenous mammalian		0.269	0.096	-0.056	0.000285	10	ABCD2,ACSL1,CD36,CLU,FASN,ICAM1,NFKBIA,NR1H3,TNF,UCP2	836 (19)
FBXW7		transcription regulator		0.032	-0.941	-0.376	0.000285	10	CD36,COL1A1,CREB3L1,DDX11,KLF5,MYC,NFKB2,NOTCH4,PPARG,TLR4	860 (15)
KEAP1		transcription regulator		-0.594	-0.594	0	0.000285	10	Acp5,AHR,ATP6V0D2,CTSK,GNAI2,HMOX1,MST1R,NFE2L2,PRDX1,TBXAS1	567 (13)
22(R)-hydroxycholesterol		chemical - endogenous mammalian		1.127	1.927	0.235	0.000287	12	ABCA1,ABCG1,APOC2,APOE,FASN,HSD11B1,LDLR,LPL,NOS2,NR1H3,PLTP,TNF	777 (21)
RARG		ligand-dependent nuclear receptor		-0.558	0.128	0.282	0.000287	12	ABCA1,CRABP2,CRYAB,EGR1,EGR2,FASLG,FOLR2,LAMB1,MAFB,MMP11,THBD,UBA7	861 (22)
GTF2B		transcription regulator					0.000287	12	ASNS,BCL2A1,CCND2,CD80,CDKN1A,FASLG,GHR,IGF1,NFKBIA,PPARG,TNFAIP3,TNFSF11	721 (13)
MYCN		transcription regulator	Inhibited	-5.136	-4.54	0.092	0.000301	47	ALDH1A1,B2M,BID,CAD,CCND2,CDH11,CDKN1A,CIITA,CLU,COL1A1,COL5A2,COL8A1,CRIM1,EEF2,EGFR,FASLG,FBN1,FN1,FRMD6,HDAC2,HLA-A,HSP90AB1,HSPD1,ID2,IGFBP7,INHBA,MIR17HG,MMP2,MRC2,NCL,NME1,NPM1,OLIG1,POLR2L,RPL10,RPL8,RPS12,RPS2,RPS26,SLC2A1,SLIT3,SPARC,TGM2,TIMP2,TM6SF1,UCHL1,ZYX	855 (22)
RBL1		transcription regulator		3.13	1.972	-0.342	0.000308	19	BCL2L11,CASP4,CCNA2,CDC6,CDKN1A,DHFR,FAS,HES1,MCM2,MCM5,MCM6,MCM7,MYC,PA2G4,SFRP1,SKP2,TNF,TP73,TYMS	860 (20)
SPARC	2.055	other		1.262	0.889	-0.078	0.000308	25	AGK,ARG2,BRCA2,CDH1,CEBPD,COL1A1,COL1A2,CTSF,FANCB,FN1,LEF1,LRP8,MCM6,MMP2,NDRG1,POLE,RFC4,SLC7A11,SOX9,SPARC,TGFB1,TMEM45A,TRIM5,TSKU,WNK4	848 (22)
ANGPT1	2.748	growth factor		0.183	0.42	0.085	0.00031	13	ALCAM,CCL2,COL3A1,DUSP5,FASLG,HOXB4,ICAM1,IL1R1,JAG1,NFKB1,Nppb,VCAM1,VEGFA	707 (17)
RNASE1		enzyme	Activated	1.578	2.975	0.47	0.000312	9	CCL2,CCL22,CCL24,CCL4,CCL5,CXCL10,IL16,IL2RA,TNF
IL19		cytokine		1.207	1.941	0.282	0.000312	8	CCL2,CXCR4,FGF7,FN1,HMOX1,IFNG,SOCS1,TNF	730 (18)
Ren2		peptidase		0.991	1.342	0.157	0.000312	8	COL3A1,CYBA,CYBB,GNAI2,MMP13,NCF4,SPP1,VEGFA	601 (15)
BCL2L11	2.68	other		0.714	0.637	-0.028	0.000312	8	BCL2L11,Ccl2,CCL3L3,CCL5,IL1B,MCL1,TGFB1,TNF	774 (17)
Smad2/3-Smad4		complex		0.175	1.327	0.415	0.000312	8	CDKN1A,COL1A1,COL1A2,IGFBP5,IRF7,ITGB5,MMP13,MYC	177 (7)
THY1	3.786	other		-0.39	-0.623	-0.083	0.000312	8	CDH1,CLU,GAS6,MMP13,MMP2,PDGFB,TGFB1,VEGFA	736 (19)
SCX		other		-0.524	-1.081	-0.188	0.000312	9	COL1A1,COMP,ID1,MMP3,POSTN,SOX9,SPP1,TIMP3,TNC
EED		transcription regulator					0.000312	9	EGFR,FOXA1,HOXB4,KLF4,MYC,MYT1,OLIG2,PPP2R2B,TBX3	650 (20)
ALB		transporter	Activated	1.613	2.534	0.272	0.000319	14	CCL2,Ccl2,CCL5,CDKN1A,COL1A1,CX3CL1,CYBA,EDNRA,HPSE,IL1B,NOS2,TGFB1,TNF,VEGFA	573 (15)
MEF2C	3.336	transcription regulator		-1.34	-0.048	0.311	0.000324	22	CACNA1C,CCBE1,CLSTN2,COL1A1,COL1A2,COL3A1,ECM2,FAP,GJA1,KLF2,MEF2C,MMP13,MMP27,NFATC2,POSTN,RUNX2,S100A4,SFRP2,SLC2A4,SLC8A1,SRPK3,TNNT2	623 (12)
ascorbic acid		chemical - endogenous mammalian		0.719	0.93	0.051	0.000339	20	CASP8,CDKN1A,FAS,IGF1,IGFBP4,IGFBP5,ITGA1,ITGB3,MMP13,NDRG1,PMP22,PRKCD,RUNX2,SLC2A1,SPARC,SPP1,TGFB1,TNF,TNFRSF11B,ZAP70	937 (22)
CMKLR1	6.191	g-protein coupled receptor		-0.333	0.468	0.365	0.000347	6	CCNA2,CCND2,CD55,LIPE,SLC2A4,TNF	392 (7)
TXK	5.55	kinase		-0.783	-0.783	0	0.000347	6	CD44,EOMES,IFNG,IL2RB,KLRB1,TNF	671 (16)
HSP90AA1		enzyme		-0.941	-0.682	0.117	0.000347	6	ADRBK2,CDH1,CYP1B1,FN1,GJA1,TCF12	852 (15)
ADCY7	5.469	enzyme		-1.173	-1.633	-0.188	0.000347	6	IL1RL1,IRAK2,TLR1,TLR4,TLR9,TNF
LGALS3BP	3.904	transmembrane receptor	Inhibited	-1.752	-2.44	-0.282	0.000347	6	FN1,IFNG,MMP13,MMP14,MMP3,TNF	725 (11)
HIST2H3C		other					0.000347	6	LPHN3,LSM2,PIK3R5,RND3,RUNX1,THBS4
TIRAP		other		-0.302	0.544	0.261	0.00035	11	CCL4,CCL5,CD40,CD86,CXCL10,ICAM1,IFNG,IL1B,IRF1,TNF,VCAM1	552 (16)
MVP		other	Activated	1.486	2.236	0.336	0.000369	5	CD83,CD86,ICAM1,IRF7,TNF	619 (10)
APCS		other	Activated	1.374	2	0.313	0.000369	5	FCGR2A,FCGR2B,IFNG,LDLR,SIRPA
Klrk1	7.669	other	Activated	1.169	2.205	0.47	0.000369	5	CCL3L3,CCL4,CCL5,IFNG,TNF	648 (17)
NCR3		transmembrane receptor	Activated	1.166	2.2	0.47	0.000369	5	CCL4,CCL5,CD3E,IFNG,TNF	861 (19)
SELL	7.125	transmembrane receptor	Activated	1.157	2.183	0.47	0.000369	5	CXCR4,IFNG,IL1B,TGFB1,TNF	764 (17)
CCL18		cytokine		1.059	1.997	0.47	0.000369	5	IFNG,MMP2,S100A4,TGFB1,TNF	376 (7)
RBCK1		transcription regulator		0.344	1.387	0.47	0.000369	5	ESR1,ICAM1,MYC,TNFAIP3,VCAM1	685 (11)
miR-140-5p (and other miRNAs w/seed AGUGGUU)		mature microrna		-0.412	-1.446	-0.47	0.000369	5	CXCL12,EGR2,IGFBP5,SMAD3,VEGFA
PCBP2		other		-0.73	-0.73	0	0.000369	5	CEBPA,CSF3R,MYC,STAT1,STAT2	311 (7)
ANPEP	10.217	peptidase		-1.335	-1.944	-0.313	0.000369	5	ANPEP,DPP4,IL1RN,NDRG1,TGFB1
SCGB3A2		other	Inhibited	-1.486	-2.236	-0.336	0.000369	5	CTSD,CTSS,MMP12,MMP14,MMP2
SERPINA3	6.24	other					0.000369	5	EGFR,FASLG,HMGCR,LDLR,NOX4	628 (12)
MS4A1		other					0.000369	5	CD69,CD86,MCL1,MYC,ZFP36L1	369 (7)
CACNA1A		ion channel					0.000369	5	Ccl2,CD68,IL1B,ITGAM,TNF	439 (7)
MRC1	3.955	transmembrane receptor					0.000369	5	CCL5,CXCL10,IFNG,IRG1,NOS2	853 (14)
ZBTB20		other		-1.267	-1.195	0.019	0.000404	15	ACSS2,Akr1b7,CISH,FASN,GAS6,GHR,GPC3,GSTM5,IGF1,LDHB,NFKBIA,PCK1,SOCS2,TNF,UGDH	673 (17)
ADRA1A		g-protein coupled receptor					0.000404	15	CEBPB,CEBPD,COL3A1,CTSV,EGR1,EGR2,FABP5,FGF7,FN1,IL6ST,LIF,LOX,POLA1,TMPO,VEGFA	803 (19)
TSC2		other		0.022	-0.237	-0.088	0.000411	13	CASP1,CCND2,CCND3,CDKN1A,FAM129A,GSN,HMOX1,IFNG,MCL1,PDGFRB,PRKCA,SLC2A1,STAT1	812 (20)
TBX5		transcription regulator		-1.806	-0.489	0.318	0.000413	18	CACNA1C,CCBE1,CDC6,CLSTN2,COL1A1,COL1A2,COL3A1,ECM2,FAP,GJA1,IFI16,MEF2C,MMP27,NFATC2,POSTN,S100A4,SLC8A1,TNNT2
ADM		other		-1.326	-1.626	-0.089	0.000414	14	ACE,CASP8,FN1,ICAM1,IL1B,NOS2,PENK,PPARG,SPP1,TGFB1,TNF,TNFRSF11B,TNFSF11,VCAM1	817 (17)
CASP3		peptidase		0.171	0.817	0.207	0.000416	10	CAMK4,CAPN1,CASP4,CDKN1A,CTSK,IL16,MCL1,NOS2,RUNX2,TNF	949 (21)
NPR1		enzyme	Inhibited	-1.99	-2.924	-0.319	0.000416	10	ACE,COL1A1,COL3A1,FN1,GBA,MMP2,Nppb,SLC9A1,TGFB1,TNF	563 (15)
MKL1		transcription regulator		-1.214	-1.363	-0.044	0.00042	25	CAMP,CCL5,CD177,CXCR4,CYBA,DHCR24,EGR1,FADS2,FLI1,GSTM5,HLA-A,ICAM1,Ifitm1,LILRB4,LTF,Ngp,Nppb,PGLYRP1,RUNX1,S100A8,S100A9,Saa3,SERINC3,TBXAS1,TNC	262 (6)
MKL2	2.067	transcription regulator	Inhibited	-2.115	-3	-0.295	0.000436	21	CAMP,CCL5,CD177,CXCR4,CYBA,DHCR24,FADS2,FLI1,GSTM5,HLA-A,Ifitm1,LILRB4,LTF,Ngp,PGLYRP1,RUNX1,S100A8,S100A9,Saa3,SERINC3,TBXAS1
fatty acid		chemical - endogenous mammalian	Activated	1.731	2.93	0.32	0.000457	22	AHR,Ccl2,CD36,CYP2E1,FADS1,FADS2,FASN,HMOX1,IL1B,ITGAM,LDLR,LPL,NFKBIA,NOS2,NR1H3,PLIN2,RXRA,S100A8,TNF,UCP2,UCP3,VCAM1	671 (18)
E2F4		transcription regulator		-0.069	0.152	0.112	0.000462	43	BCL2L11,CASP4,CBX5,CCNA2,CCNE2,CDC6,CDKN1A,CHEK1,DDX11,DHFR,DUT,EPAS1,FAS,FDFT1,FGF7,IER5,KIAA0101,LPAR1,MCL1,MCM10,MCM5,MCM6,MKI67,MRTO4,MTHFD1,MYC,NASP,NCL,NPM1,POLA1,PPARG,PPP2R2B,PSAT1,RFC4,SFRP1,SSX2IP,TMPO,TNF,TP53INP1,TP73,UHRF1,UNG,WDR76
PGF		growth factor	Activated	1.166	2.2	0.47	0.000473	9	ANGPTL4,CCL2,CCL4,CXCR4,DCN,EGR1,IL1B,NRP2,TNF	818 (18)
IL2RA	4.127	transmembrane receptor		-1.54	-1.671	-0.047	0.000473	9	CCND2,CCND3,CD86,GZMA,Gzmb,IFNG,MYC,PRF1,TNF	776 (17)
MMP3	7.156	peptidase		1.284	1.664	0.157	0.000475	7	EGR1,FGF7,IL1B,MMP13,MMP3,PTGES,TNF	913 (20)
PURA		transcription regulator		0.757	1.067	0.157	0.000475	7	CDKN1A,DHFR,ITGAL,ITGAM,ITGAX,MYC,SPN	454 (7)
CNR1		g-protein coupled receptor		0.65	1.571	0.179	0.000475	29	APBB1,APOE,BCL11B,Ccl8,CEACAM1,CORO2A,CXCL10,DDX25,EOMES,EPS8,FASN,GDNF,IFNG,IGF1,MDK,MMP13,NDN,NOD2,PDGFRB,PENK,PLAU,PTK2B,SLC22A17,SLC2A4,SLC35B2,SLIT2,SOX6,VEGFC,WNT6	850 (18)
COL9A1	-11.265	other		-0.871	-0.871	0	0.000475	7	COL12A1,COMP,FMOD,FN1,MFGE8,TGFBI,THBS4
SOX9	9.155	transcription regulator		0.701	1.634	0.274	0.000483	16	CDKN1A,COL1A1,CXCR4,GAS7,GDF10,H19,HIVEP3,LBP,LECT1,MITF,RUNX2,SOX10,SOX8,SOX9,UCP3,VEGFA	838 (17)
IL23A		cytokine	Activated	1.532	2.749	0.379	0.000486	11	Ccl2,CXCL10,ICOS,IFNG,IL18R1,IL1B,NOS2,RORC,S100A8,S100A9,TNF	792 (16)
ADAM17		peptidase		0.514	1.117	0.191	0.000486	11	COL3A1,EGFR,FN1,HES1,MMP13,MMP2,Nppb,SELL,TNF,TNFRSF11B,TNFSF11	773 (21)
RARB		ligand-dependent nuclear receptor		0.46	1.394	0.299	0.000503	18	BCL2A1,CDKN1A,CRYAB,EGR1,FOLR2,ICAM1,ID1,IL1B,ILF2,MMP11,SLC2A1,STAT1,STAT6,TGFB1,THBD,UBA7,VEGFA,VEGFC	989 (21)
LITAF	2.672	transcription regulator	Activated	1.47	2.772	0.47	0.000504	8	Ccl2,CCL5,CSF1,CXCL10,Cxcl9,IFNG,IL1A,TNF	564 (15)
IL36B		cytokine		1.287	1.987	0.352	0.000504	8	CD40,CD80,CD83,CD86,IFNG,IL18,IL1B,TNF	605 (13)
EGLN1		other	Inhibited	-1.116	-2.137	-0.365	0.000504	8	Ccl2,CXCR4,EPAS1,IL1A,IL1B,TGFB1,TNF,VEGFA	737 (12)
EIF2AK4		kinase		-1.66	-0.493	0.418	0.000504	8	ATF3,CD247,MOG,OLIG2,PLP1,PPARG,PSAT1,TNF
ACKR3		g-protein coupled receptor					0.000504	8	CFH,COL9A1,CXCL12,CXCR4,FMOD,IGFBP7,MMP14,VWF	735 (13)
RNASE2		enzyme	Activated	1.404	2.896	0.444	0.000525	12	CCL2,CCL22,CCL24,CCL4,CCL5,CD300A,CD83,CD86,CSF1,CXCL10,IL2RA,TNF	534 (13)
DACH1		transcription regulator		0.312	-0.302	-0.185	0.000525	12	CCNE2,CDKN1A,EFEMP1,EGR1,FGFR1,ID1,KLF4,MEF2C,MMP3,SOX2,TGFB1,TNFAIP3	565 (7)
IL9		cytokine		-0.45	0.717	0.359	0.000525	12	BCL3,CCL11,CCL2,Ccl2,CCL3L3,Ccl7,IFNG,MYC,PIM1,TGFB1,TNF,TPSAB1/TPSB2	842 (16)
folic acid		chemical - endogenous mammalian	Activated	1.756	2.039	0.08	0.000532	14	ABCG2,ANGPT1,Ccl2,CCL5,CDH1,CDKN1A,CLU,MYD88,SFRP1,TYMS,UNG,VCAM1,WNT4,WNT6	897 (17)
PTPN1	2.155	phosphatase	Inhibited	-1.836	-2.145	-0.089	0.000532	14	ADRA1B,Ccl7,CD80,CFLAR,Cxcl11,FASN,HHEX,IFNG,Mx1/Mx2,NFKBIA,NOS2,NOX4,SOCS1,TNF	629 (17)
CDH11	3.456	other	Activated	1.06	2.538	0.47	0.000591	10	FIGF,IGF1,ITGB2,LAMA5,MMP15,PRKCD,PTK2B,S1PR3,SLC9A3R1,WISP2
THBS4	4.881	other		0.444	1.043	0.191	0.000591	10	Ccl2,CD40,COL3A1,CXCL10,ICAM1,MMP13,MMP16,MMP8,TNC,VCAM1	412 (7)
miR-92a-3p (and other miRNAs w/seed AUUGCAC)		mature microrna	Inhibited	-0.698	-2.145	-0.47	0.000591	10	BCL2L11,CCND2,CCNE2,CDKN1A,IKZF1,ITGA5,ITGB3,MYLIP,RFFL,TNF	663 (7)
FOSB		transcription regulator		-1.129	-0.739	0.176	0.000591	10	CEBPA,CEBPB,FOLR2,FTH1,INHBA,MMP13,MMP2,PPARG,RUNX2,SMAD3	791 (18)
ABL1		kinase		0.183	1.22	0.323	0.000663	11	BCL2L11,CCNA2,CCND2,CDKN1A,CSF1,DHFR,DOK1,FAS,MYC,TP73,VEGFA	1028 (24)
ID2	6.456	transcription regulator		-0.375	-1.095	-0.219	0.000663	11	BCL2L11,CDK4,CDKN1A,EOMES,FGFR3,IFI16,ITGA1,NGFR,POU2F2,SDC1,TF	528 (14)
miR-27a-3p (and other miRNAs w/seed UCACAGU)		mature microrna	Inhibited	-1.278	-2.818	-0.47	0.000663	11	ADORA2B,CYP1B1,MMP13,Pmaip1,PPARG,RUNX1,RXRA,SMAD3,SRM,ST14,THRB
Fe2+		chemical - endogenous mammalian		1.416	0.896	-0.214	0.000687	6	CCL3L3,HMGCR,HMOX1,SREBF2,TF,TLR4	839 (19)
ORMDL3		other	Activated	1.186	2.236	0.47	0.000687	6	ADAM8,CD48,CXCL10,OAS1,OAS2,OAS3
OSCAR		other		0.723	1.408	0.282	0.000687	6	CD40,CD83,CD86,ICAM1,ITGAM,TNF	732 (16)
MTA3		other		0.547	0.651	0.043	0.000687	6	BLNK,CD79B,CIITA,PRDM1,SDC1,SYK
PSMB8		peptidase		0.097	0.447	0.157	0.000687	6	IL1A,NFKB1,NFKB2,NFKBIA,NOS2,TNFAIP3	650 (9)
GRN	3.502	growth factor		-0.622	-0.168	0.188	0.000687	6	ANGPT1,GRN,ICAM1,MMP13,TNF,VEGFA	971 (18)
DSP		other	Inhibited	-2.121	-2.433	-0.128	0.000687	6	CEBPA,COL1A1,COL1A2,COL3A1,LPL,PPARG
LIMA1		other					0.000687	6	CDH1,ID2,IL13RA2,KRT8,MMP27,VDR
TRAF3IP2		other	Activated	1.894	2.798	0.323	0.000695	12	CAMP,CCL11,Ccl2,CCL24,Ccl7,CEBPD,CXCL10,IFNG,MMP3,S100A8,Saa3,ZC3H12A	792 (15)
TANK		other		1.087	0.898	-0.055	0.000695	12	Ccl7,Cxcl11,Cxcl9,IFIT1,IL1A,LTA,NFKB1,NOS2,PLA1A,TIMELESS,TNF,ZC3H12A	559 (15)
NfkB-RelA		complex	Activated	1.562	2.945	0.47	0.000697	9	CCL11,CCL2,CCL5,ICAM1,IL1B,NFKBIA,NOS2,TNF,VCAM1
MBP		other		0.19	0.556	0.157	0.000697	9	CCL2,CD300A,CD40,IFNG,IL12RB2,MYC,PTPRC,TGFB1,TNF	956 (19)
PIK3CA		kinase		-0.152	0.192	0.124	0.000697	13	Ccl2,CEBPB,CEBPD,FASN,HSP90AB1,ITGAM,JAG1,NOS2,PDGFRB,PIK3CG,PROCR,SPARC,THY1	862 (18)
MST1		growth factor		-0.415	-0.923	-0.171	0.000697	9	FAS,GPC3,IL18,IL1RN,IRF8,MSR1,MST1R,SPP1,TNF	821 (18)
HOXC6		transcription regulator		-0.552	0	0.174	0.000697	13	APBB1,BCO2,CASP1,CNTN1,COL23A1,DCN,FAM49A,IRAK4,NFKB2,PLXDC1,RUNX1,SH3D19,VCAM1
LPIN1		phosphatase		-1.881	-1.363	0.188	0.000697	9	APOE,CEBPA,FASN,FDPS,HMGCR,IL1B,NOS2,PPARG,TNF	705 (22)
DMD	2.082	other		0.052	0.718	0.241	0.000705	35	BGN,BLNK,BTG2,CACNA2D1,CAMK2B,CDKN1A,CENPM,CLIP4,COL23A1,CYFIP2,DMD,GATM,HTR2B,IFIT1B,IP6K3,KY,LAMP2,LRCH1,MEF2C,PACSIN1,PAMR1,PPAP2B,PSTPIP2,RAP1GAP2,RCSD1,SCN1B,SEPP1,SERPINB1,SGSH,SLC9A7,SNTA1,ST3GAL6,Tmsb4x (includes others),WBSCR17,WWC1
CD69	9.048	transmembrane receptor		1.23	1.298	0.025	0.000781	8	CCL5,CD69,IL1B,IL2RA,RORC,S100A9,TGFB1,TNF	811 (15)
HTATIP2	2.391	transcription regulator		0.308	-0.605	-0.47	0.000781	8	ANGPT1,CDH1,EGFR,MMP2,MYC,SPARC,SPP1,VEGFA	788 (13)
CX3CR1	2.42	g-protein coupled receptor		-0.412	-0.074	0.157	0.000781	8	ANXA5,Ccl2,ICAM1,IL1A,IL1B,MYD88,NOS2,TNF
creatine		chemical - endogenous mammalian		-0.436	-1	-0.282	0.000781	8	CXCL10,Cxcl9,GATM,SLC2A4,TLR2,TLR3,TLR4,TLR7	835 (18)
VPRBP		other	Inhibited	-1.5	-2.828	-0.47	0.000781	8	CDKN1A,NOV,Pmaip1,PTGES,SOCS2,TGM2,TNFSF10,TXNIP
IKK (complex)		complex		2.263	1.914	-0.134	0.000801	7	BIRC3,CCL5,CFLAR,CXCL10,ICAM1,MYC,VCAM1	743 (13)
AIMP1		cytokine	Activated	1.378	2.599	0.47	0.000801	7	CCL2,CCL4,CCL5,ICAM1,IFNG,IL1B,TNF	647 (18)
ITGAL	6.38	transmembrane receptor		1.258	1.981	0.282	0.000801	7	CD69,CD80,CD86,IL12RB2,ITGAL,ITGB2,TNF	659 (18)
BCL10		transcription regulator	Activated	1.163	2.194	0.47	0.000801	7	CCL4,CCL5,CD44,IFNG,IL2RA,TNF,TNFAIP3	539 (13)
CNR2	4.47	g-protein coupled receptor		0.46	1.177	0.365	0.000801	7	CCL2,Ccl2,EGR1,IFNG,IL1B,ITGAL,TNF	864 (24)
LRPAP1		transmembrane receptor		0.264	0.511	0.094	0.000801	7	IL1B,LDLR,LPL,LRP1,MMP2,SERPINA3,SORL1	866 (21)
ITIH1		other		-0.069	0.342	0.157	0.000801	7	IRF5,NOS2,PPARG,SPINT2,TGFB1,TNF,TNFSF14	77 (3)
HOXB4	4.19	transcription regulator		-0.334	0.816	0.47	0.000801	7	CCND2,CCND3,FLI1,GPX3,HOXB4,ITGB3,MYC
caffeic acid		chemical - endogenous mammalian		-0.369	-1.067	-0.352	0.000801	7	AHR,CCL2,FASN,MMP3,NFE2L2,TLR4,TNF	829 (20)
iron		chemical - endogenous mammalian		-0.789	-0.579	0.06	0.000801	15	CCND2,CCND3,CDKN1A,CEBPA,FTH1,FTL,GADD45B,HFE,HMOX1,ID1,NDRG1,SLC39A8,SLC40A1,TF,TNF	868 (19)
PECAM1		other		-1.487	-1.944	-0.235	0.000801	7	CD36,CD44,IL2RA,ITGAM,MMP2,SELL,TNF	731 (17)
24-hydroxycholesterol		chemical - endogenous mammalian	Activated	2.382	2.629	0.094	0.000801	7	ABCA1,ABCG1,ACE,APOE,HMGCR,LDLR,SREBF2	791 (21)
lipid		chemical - endogenous mammalian		1.719	1.897	0.056	0.000824	10	ABCA1,ABCG1,CLU,FDPS,HMGCR,LDLR,RARRES2,SLC2A4,TNF,UCP3	687 (20)
IL17F		cytokine	Activated	1.677	2.961	0.434	0.000824	10	CCL2,CXCL10,Cxcl9,ICAM1,IFNG,IGF1,LTA,MMP13,MMP3,TGFB1	878 (16)
PBX1		transcription regulator		0.31	1.091	0.397	0.000824	10	CDH1,CDKN1A,COL1A1,COL5A2,CYBB,DCN,FABP7,NCF2,PF4,PLAU
SLC9A3		ion channel					0.000824	10	B2M,CCL5,CD74,IFNG,IRF8,NOS2,Saa3,SLC5A1,STAT1,UPP1	568 (7)
MYCL		transcription regulator		-2.547	-1.987	0.282	0.000839	4	CAD,CDK4,CIITA,HSPD1
AIM2		other		1.41	1.963	0.282	0.000839	4	FCGR2B,IFNG,IL18,IL1B	964 (17)
TYMS	-2.762	enzyme		1.084	0.152	-0.47	0.000839	4	CDKN1A,FAS,MYC,TYMS	577 (7)
PPP2R2A		phosphatase	Activated	1.06	2	0.47	0.000839	4	FAP,SAT1,SERPINE2,SLC22A4
ORAI1		ion channel		1.044	1.969	0.47	0.000839	4	Acp5,ATP6V0D2,CTSK,NFATC1	531 (7)
Stat1 dimer		complex		1.027	1.938	0.47	0.000839	4	FCGR1A,IRF1,NOS2,PIM1	333 (7)
Wfdc17		other		0.188	0	-0.094	0.000839	4	ARG1,Ccl2,IL1B,MRC1
FGF13		growth factor		0.06	1	0.47	0.000839	4	CDKN1A,MMP13,MMP3,VEGFA	593 (15)
PARG		enzyme		-0.333	-0.333	0	0.000839	4	IL1B,NOS2,PARP1,TNF	504 (11)
RHOH	5.308	enzyme		-0.663	-0.849	-0.094	0.000839	4	CDKN1A,IFNG,IL3RA,ITGB2	34 (2)
L-alpha-lysophosphatidylcholine, palmitoyl		chemical - endogenous mammalian	Inhibited	-1.436	-2	-0.282	0.000839	4	CCL2,CXCR3,ICAM1,VEGFA	483 (10)
MYRF		transcription regulator		-1.94	-1	0.47	0.000839	4	CEACAM1,MAG,MOG,PLP1
GTF2H4		transcription regulator					0.000839	4	CAD,CCND2,CDK4,NCL
AQP4		transporter					0.000839	4	CYP2E1,HK3,SLC1A1,SLC2A1
deoxycholate		chemical - endogenous mammalian		0.315	0.205	-0.03	0.000854	14	APOC2,CDH1,CFLAR,CYP2E1,EGR1,GJA1,GLS2,GLUL,KCNJ10,LDLR,MCL1,PLAU,PLAUR,TNF	833 (20)
KMT2D		transcription regulator	Activated	0.097	2.862	0.47	0.000876	35	BAG2,CA4,CD55,CDCA7,CDYL2,CRIP1,CRLF2,CSPG4,CTSD,EBI3,ECHDC2,FAM117A,GALK1,GPR56,IKZF2,IRF1,LCK,LOXL1,METRNL,MIR17HG,PAOX,POLE,PPARG,PPP2R2B,Prorsd1,PRR15,PTGR1,PTGR2,Rsl1 (includes others),SFXN4,STXBP2,TMEM159,TNNT2,TRPV2,TUSC1	511 (11)
RIPK3	3.726	kinase	Activated	1.422	2.195	0.352	0.000889	5	Ccl2,IFNG,IL18,IL1B,TNF	747 (18)
ISGF3		complex		1.041	1.964	0.47	0.000889	5	IFIH1,IFIT2,IRF7,RSAD2,TNFSF10
LTBP4		growth factor		0.931	0.672	-0.117	0.000889	5	GREM1,ID1,ID2,MYC,TGFB1	618 (7)
MIA		other		0.612	1.362	0.336	0.000889	5	CDH1,FN1,ITGB3,MMP14,SPARC
ABCC1		transporter		0.423	0.937	0.235	0.000889	5	CYBA,CYBB,NCF1,NCF2,NFE2L2	398 (7)
MEDAG		other		0.291	1.342	0.47	0.000889	5	CD36,FASN,LIPE,LPL,PPARG
PIM2		kinase		0.243	1.287	0.47	0.000889	5	IFNG,IL12RB2,MYC,SOCS1,STAT4	716 (21)
DEK		transcription regulator		0.132	0.132	0	0.000889	5	BIRC3,Ccl2,CSF3R,MCL1,NFKBIA	648 (8)
miR-150-5p (and other miRNAs w/seed CUCCCAA)		mature microrna		-0.19	-1.231	-0.47	0.000889	5	CEBPB,CSF1R,EGR2,PDGFB,VEGFA
DIABLO		other		-0.19	-1.231	-0.47	0.000889	5	BIRC3,CDKN1A,CFLAR,MKI67,PDCD1	374 (6)
CD8A	7.44	other		-0.531	-0.346	0.094	0.000889	5	CASP8,CD8B,IFNG,IL1B,TNF	1009 (24)
FANCA		other		-1.109	-1.109	0	0.000889	5	CDKN1A,EGR1,HES1,IL1B,TNF	536 (13)
DEPTOR		other	Inhibited	-1.186	-2.236	-0.47	0.000889	5	CCL5,CX3CL1,CXCL10,ICAM1,VCAM1	593 (15)
GPX1	2.5	enzyme	Inhibited	-1.743	-2.897	-0.336	0.000893	13	Ccl2,CCL3L3,CCL4,CXCL10,CYBB,EMR1,FAS,FASLG,GLRX,GPX3,TNF,TNFSF10,VCAM1	750 (15)
BRD2		kinase					0.000893	13	Ccl2,CD300A,CR2,IL1B,IL7R,LY9,MYC,PKIB,PRKD3,SH2D3C,SLAMF9,STAT4,TNF
FOXL2		transcription regulator	Activated	1.463	2.445	0.255	0.000906	16	ATF3,BCL2A1,CCL3L3,CH25H,HRH2,ICAM1,IGF1,IL11,INHBA,LIF,MRGPRE,NFATC2,OSR2,RGS2,SOX9,TNFAIP3
FOSL2		transcription regulator		0.408	0.973	0.235	0.000909	12	ABCA1,CEBPB,COL1A2,DIO2,FAS,FOLR2,MMP13,MMP2,MMP3,NOS2,RELB,RUNX2	843 (14)
NCOR2		transcription regulator		0.048	-0.398	-0.201	0.000909	12	BIRC3,C3,CD69,CD80,CDKN1A,CEBPA,IGF1,IL1B,LPL,MMP12,NFATC1,RELB	856 (18)
NGF		growth factor		0.121	1.676	0.274	0.000924	36	ATF3,BCL2L11,BTG2,CCL4,CCR7,CD40,CD80,CD83,CD86,CDH1,CDKN1A,EGFR,EGR1,EGR2,EHD4,EPAS1,FAS,FASLG,HMOX1,ID1,KCTD11,LIFR,LRP1,MMP2,MMP3,MYC,NGFR,PLA2G4A,PLAUR,PPARG,PPP2R2B,SLC40A1,TGFB1,TNF,TP73,VEGFA	666 (16)
BSG		transporter		0.121	0.836	0.246	0.001	9	ABCG2,BCL2L11,CDH1,IL18,IL2RA,MMP2,MMP3,TGFB1,TNF	907 (19)
RAG2		enzyme		-0.098	-0.152	-0.028	0.001	9	CD2,CD4,CD5,COL6A2,IFNG,IL1B,IL2RA,KLF5,TNF	973 (18)
VDR	4.015	transcription regulator		1.54	1.407	-0.031	0.00101	24	ABCC3,Ccl2,CDH1,CDKN1A,COL1A1,ICAM1,IFNG,IL18,IL1A,IL1RN,KSR2,LIPE,PDLIM2,PLIN2,RELB,SOCS1,SPP1,STAT4,TGFB1,THBD,TNFSF11,UCP2,UCP3,VDR	831 (24)
HAND2		transcription regulator		-1.607	-0.669	0.266	0.00107	14	ADSSL1,CCBE1,CLSTN2,COL1A1,COL1A2,COL3A1,ECM2,FAP,GJA1,GREM1,MMP27,NFATC2,S100A4,TNNT2
PPARGC1A		transcription regulator	Activated	0.351	2.213	0.348	0.00108	33	ACAT1,ALAS1,APOC2,BCAT2,C3,CD36,CD68,CDKN1A,CEBPB,CEBPD,CPT1A,FASN,GPX1,IL1RN,LIPA,LPL,MITF,Nppb,NR1H3,OLR1,PCK1,PDK2,PLIN2,PRDX5,PRKAA2,RXRA,SLC25A20,SLC2A4,SOCS1,TNF,TRIB3,UCP2,UCP3	457 (13)
CTF1		cytokine		0.029	0.159	0.067	0.00113	10	A2M,CEBPD,FASN,IL6ST,IRF1,LBP,PPARG,SERPINA3,SOCS1,TNF	758 (17)
SHC1		kinase		-0.397	-0.292	0.036	0.00113	10	BCL2L11,CCR7,CD69,CDKN1A,FTH1,FTL,ICAM1,ITGAM,KLF2,THBD	869 (21)
IL22		cytokine	Activated	0.884	2.187	0.296	0.00116	21	ABCG1,CCL17,CCL22,CD274,CDK4,CYP2E1,HMOX1,IFNG,IL1A,IL1B,IL33,LBP,MCL1,MMP3,MYC,NOS2,S100A8,S100A9,SERPINA3,TNF,TNFSF11	584 (15)
BMP6		growth factor		0.611	1.423	0.231	0.00116	21	ADAMTS5,CD44,CDKN1A,CHD3,CYP1B1,EPHX1,FRMD4B,HMOX1,ID1,ID2,IL1A,INHBA,ITGA5,KLF4,LPHN2,MMP13,MYH10,PMP22,SDPR,SEMA3A,VEGFA	797 (18)
CX3CL1	4.788	cytokine	Activated	1.388	2.383	0.418	0.00117	8	CX3CL1,EGFR,HMOX1,ICAM1,MMP2,PPARG,TGFB1,TNF	697 (17)
MAPK13		kinase		1.162	1.555	0.141	0.00117	8	CDKN1A,IL1B,MAP3K8,PRDX1,PRMT5,TNF,VDR,VEGFA	940 (23)
SOCS6		other		1.016	1.414	0.141	0.00117	8	Ccl7,CEBPD,IL18,IL1B,PLA1A,SLA,STAT5A,TNF	411 (7)
CTSB	6.777	peptidase		0.046	0.832	0.282	0.00117	8	CDK4,COL1A1,CTSB,CTSV,CYBB,IL1B,MYC,PLAUR	965 (19)
F10	10.72	peptidase		-0.559	-0.077	0.173	0.00117	8	CCL2,EGR1,ICAM1,MMP2,NFKBIA,TNFAIP3,VCAM1,VEGFA	557 (14)
HDAC6		transcription regulator		1.021	1.644	0.211	0.00118	11	CDH1,COL1A1,CYP1B1,IGF1,LTBP2,MYC,NOS2,PDGFB,PLAU,TGFBI,TNF	912 (22)
CIITA	3.731	transcription regulator		0.922	1.311	0.125	0.00118	11	B2M,CD74,COL1A1,COL1A2,FASLG,HLA-A,HLA-DMB,HLA-DOA,HLA-DOB,HLA-DQA1,HLA-DQB1	527 (11)
HBEGF		growth factor		-0.24	0.604	0.288	0.00118	11	ANGPTL4,CCND2,CDH1,CSF1R,CXCR4,EGFR,GJA1,NOS2,NRP1,TGFA,VEGFA	911 (21)
FCER1G	6.645	transmembrane receptor		-0.562	-0.343	0.067	0.00118	12	CCL4,CCL5,CD247,CD300LD,CD69,IDO1,IFIT2,IL1B,IL1RN,Mx1/Mx2,RSAD2,TNF	819 (18)
CYP27B1		enzyme		-0.646	-1.035	-0.125	0.00118	11	CCL11,CCL17,CCL3L3,CCL4,CTLA4,IFNG,IL18,SLC8A1,SPP1,TLR2,VDR	526 (10)
Calcineurin protein(s)		complex		0.755	1.801	0.294	0.00122	15	BCL2L11,CBLB,CDK4,CTSV,CYGB,EGR1,EGR2,NFATC4,Nppb,RGS2,RNF128,SLC8A1,SPP1,TNF,TNNI3	863 (20)
IL16	4.035	cytokine	Activated	1.461	2.4	0.391	0.00124	6	CCL3L3,CD4,IFNG,IL2RA,SKP2,TGFB1	556 (16)
PLA2G10		enzyme	Activated	1.169	2.205	0.47	0.00124	6	CCL2,CD36,CD40,FAS,FASLG,TNF	777 (18)
TCIRG1	3.803	enzyme		0.294	-0.218	-0.214	0.00124	6	CD44,CD86,CTLA4,IFNG,ITGAL,SELL
NELFB		other		0.192	0	-0.078	0.00124	6	ATF3,CDKN1A,COL6A1,GADD45B,Ifi27l2a/Ifi27l2b,VEGFA
ABCG1	12.54	transporter		-1.117	-1.829	-0.299	0.00124	6	CCL3L3,IFNG,IL1B,SLC2A1,TLR4,TNF	730 (15)
IL37		cytokine	Inhibited	-1.266	-2.387	-0.47	0.00124	6	CSF1,IFNG,IL1A,IL1B,IL27,TNF	725 (13)
10-nitrooleate		chemical - endogenous mammalian	Inhibited	-1.299	-2.449	-0.47	0.00124	6	Ccl2,ICAM1,NOS2,NOX4,TNF,VCAM1
FH		enzyme					0.00124	6	AATF,APOD,BLVRB,CDKN1A,HMOX1,LTBP2
APBB1	-2.203	transcription regulator					0.00124	6	CASP4,CD82,EGFR,HES1,TP73,TYMS	576 (11)
GIP		other	Activated	1.579	2.621	0.397	0.00128	7	Ccl2,Ccl7,Ccl8,LPL,RGS2,SPP1,TNF	781 (21)
superoxide		chemical - endogenous mammalian	Activated	1.555	2.58	0.397	0.00128	7	CLU,CYBA,FN1,HMOX1,ICAM1,TLR8,TNFSF11	594 (13)
MMP12	12.98	peptidase	Activated	1.388	2.619	0.47	0.00128	7	CCL5,Ccl8,IL6ST,LIF,MMP13,MMP14,MMP2	786 (17)
CFB	8.419	peptidase		0.046	1.134	0.411	0.00128	7	C3,C3AR1,C4A/C4B,C5AR1,CR2,ITGAM,THBD
COL2A1		other		-0.658	-0.415	0.094	0.00128	7	COL1A1,COL3A1,CXCR4,IFNG,IL1B,MMP13,TNF	886 (18)
SCGB1A1		cytokine		-0.744	-1.658	-0.352	0.00128	7	C3,CCL11,FASLG,FN1,IFNG,ITGB2,SELL	619 (14)
SIGIRR		transmembrane receptor	Inhibited	-1.371	-2.586	-0.47	0.00128	7	Ccl2,CCL3L3,IL1A,IL1B,IL1R1,TLR4,TNF	651 (16)
CXCR3	7.802	g-protein coupled receptor	Inhibited	-1.746	-2.2	-0.176	0.00128	7	COL1A1,CXCL10,Cxcl9,FN1,HMOX1,IFNG,TNC	803 (18)
SNCA		other		0.586	0.544	-0.014	0.00131	19	AIF1,CTSB,CYBB,GDNF,HES1,IFNG,IGF1,IL1B,KIF1A,LDHB,MMP3,MMP8,NCF1,NCF2,SERPINB1,SYN2,TNF,TUBG1,UCHL1	847 (19)
C3AR1	7.237	g-protein coupled receptor		1.076	1.899	0.282	0.0014	9	C3,CCL4,CD28,CD40,CD80,CD86,IL1B,MEFV,TNF	714 (14)
NR1D1	4.433	ligand-dependent nuclear receptor					0.0014	9	ARNTL,CRY1,CTSV,MEF2C,NR1D1,NUPR1,RORC,STAT1,TLR4
PKD1		ion channel		-0.522	-0.909	-0.068	0.00141	34	ABCG2,ADCY7,ALDH1A1,ALG6,AMPH,ATP1B1,BCAT1,CDKN1A,CLCF1,CXCL16,DDX3Y,DPEP1,EGFR,FGFR1,FGFR3,GATM,GRAP2,GREM1,IL1RL1,JAKMIP2,JPH2,LOX,NAPSA,NNMT,PCK1,PKNOX2,PML,PRKCB,SLC2A9,SLC8A1,SLITRK5,SOX6,TNS1,VWF
HDAC5		transcription regulator		0.75	0.381	-0.125	0.0015	12	ACSL1,CASP8,CD27,CDKN1A,DAPK1,HES1,KLF2,MEF2C,MYC,NOS2,SLC8A1,TNF	807 (20)
GNAI2	2.576	other		1.805	1.857	0.017	0.00152	10	CCL3L3,CCR5,CCR7,CXCR4,IFNG,ITGAL,PRKCA,PTPN1,SELL,TNF	953 (19)
NPPB		other		1.67	0.497	-0.376	0.00152	10	ACAT2,COL1A1,COL3A1,FDFT1,FN1,HMGCR,IDI1,LDLR,LSS,TGFB1	991 (24)
INPP5D	5.569	phosphatase		-0.543	-0.985	-0.146	0.00152	10	CD69,CD80,CD86,FAS,FLI1,IFNG,IL2RA,IRAK3,MITF,TNF	606 (18)
SERPINA1		other		-1.682	-1.48	0.072	0.00152	10	CCL2,CR2,IL1A,IL1RN,LDLR,NFKB1,RGS16,TLR2,TLR4,TNF	798 (14)
hyodeoxycholic acid		chemical - endogenous mammalian					0.00159	3	ABCA1,ABCG1,APOE
FAM132A		other					0.00159	3	Ccl2,IL1B,TNF	389 (7)
TFIIH		complex					0.00159	3	CDKN1A,COL6A1,PPARG	684 (13)
ATP6AP2	2.269	transporter					0.00159	3	CYBB,NOX4,TGFB1
G6PC3		phosphatase					0.00159	3	CYBA,CYBB,NCF1
Raet1b		other					0.00159	3	HLA-A,IFNG,TNF	847 (12)
GNLY		other					0.00159	3	CCL2,CCL5,TNF
H60a		other					0.00159	3	HLA-A,IFNG,TNF	847 (12)
MPP5		kinase					0.00159	3	CDH1,MAG,PMP22
SDHA		enzyme					0.00159	3	HMOX1,SLC2A1,SLC2A4	641 (7)
PLA2G6		enzyme					0.00159	3	PPARG,RGS2,RUNX2	792 (23)
DOK2	4.965	other					0.00159	3	DOK2,MYC,TNF	779 (15)
LCOR		transcription regulator					0.00159	3	CDH1,CDKN1A,TFPI2
IGL		other					0.00159	3	IL13RA1,IL2RG,IL4R
AZU1		peptidase					0.00159	3	CX3CL1,IL1B,TNF
LSS	-4.761	enzyme					0.00159	3	ABCA1,ABCG1,LDLR
Defb2		other					0.00159	3	Cd24a,CD40,TNFRSF9
GJC1		ion channel					0.00159	3	IL1B,TGFB1,TNF	470 (10)
KRT5		other					0.00159	3	ICAM1,SERPINF1,VEGFA
ITGB8		other					0.00159	3	CDKN1A,SMAD3,TGFB1	746 (14)
CBFA2T3	3.459	transcription regulator					0.00159	3	PFKFB3,PFKFB4,TCF12
singlet oxygen		chemical - endogenous mammalian					0.00159	3	EGFR,FASLG,ICAM1	759 (20)
phenylacetic acid		chemical - endogenous mammalian					0.00159	3	HLA-A,MMP2,TIMP2
HOXD10		transcription regulator		-1.5	-1.5	0	0.00161	16	CAPN6,CCL22,CD44,CEACAM1,CLEC10A,DAPP1,DIS3,GCNT1,ICAM1,LOC102637129/S100a11,MMP14,NME1,RHOB,RSAD2,TIMP2,TNFSF8
acetaldehyde		chemical - endogenous mammalian	Activated	1.194	2.138	0.336	0.0017	8	CEBPB,COL1A1,COL1A2,MMP2,MYC,PPARG,TGFB1,TNF	560 (13)
ATG7		enzyme		0.989	0.753	-0.094	0.0017	8	BCL2L11,Ccl2,CTSB,GSTM5,IL1B,NFKBIA,TLR4,TNF	680 (21)
FSHB		other		0.687	1.49	0.291	0.0017	8	CCND2,CLDN11,EGFR,FABP5,INHBA,INHBB,ITGB3,ITGB5	442 (7)
Collagen type IV		complex		-0.295	0	0.104	0.0017	8	CCL2,ITGB3,MMP14,MMP2,MYC,PLAU,PLAUR,TIMP2	912 (21)
THPO		cytokine		0.718	1.695	0.301	0.00178	13	CCNA2,CCND2,CCND3,CD44,CEBPA,CISH,HOXB4,ITGB3,MYC,NOV,PF4,PIM1,RUNX1	914 (20)
ganglioside		chemical - endogenous mammalian	Activated	1.862	2.207	0.157	0.00181	5	Ccl2,ICAM1,INPP5J,NOS2,TNF	555 (17)
voltage-gated calcium channel		complex	Activated	1.396	2.2	0.365	0.00181	5	CCND2,CD34,ITGAM,ITPR2,PTPRC	440 (7)
THBD	2.179	transmembrane receptor		1.303	1.897	0.313	0.00181	5	Ccl2,IL18,IL1B,THBD,TNF	818 (17)
Ferritin		complex	Activated	1.175	2.216	0.47	0.00181	5	CCL5,ICAM1,IL1B,NFKBIA,NOS2	499 (9)
CD209	4.397	other		0.991	1.342	0.157	0.00181	5	CCL4,CD209,CD80,CD86,TNF	862 (18)
8,9-epoxyeicosatrienoic acid		chemical - endogenous mammalian		0.758	1.342	0.261	0.00181	5	CD44,CD82,EGFR,NME1,PIK3CG
CTSZ	4.236	peptidase		0.758	1.342	0.261	0.00181	5	CD80,CD83,CD86,LILRB4,TNF
UTS2R		g-protein coupled receptor		0.132	1.172	0.47	0.00181	5	ABCA1,ACAT1,MSR1,NR1H3,PPARG	392 (7)
MSGN1		other		0.06	1	0.47	0.00181	5	DLL3,HES1,LFNG,NOTCH2,PPARG
HLA-G	3.701	other		-0.248	-0.139	0.052	0.00181	5	CD8A,CXCR4,FAS,IFNG,LILRB4
COCH		other		-0.341	0.447	0.352	0.00181	5	Ccl2,IL18,IL1B,SOX2,TNF
Ck2		complex		-1.548	-1.432	0.052	0.00181	5	BID,CYBB,MYC,NGFR,ZFP36	868 (22)
TRG		other		-1.554	-1.213	0.157	0.00181	5	CAV2,FCER1G,HLA-DQB1,IFNG,IL1B
GUSB		enzyme					0.00181	5	APBB1,CEBPD,CTSV,EGR2,GLA
LUM	7.636	other					0.00181	5	CDKN1A,FAS,IL1B,MMP14,TNF	423 (8)
DMP1		other		-0.418	-1.25	-0.241	0.0019	12	BZW2,C1QB,CORO2B,CTSW,CX3CR1,ELAVL2,FGF1,GPR84,Nrxn3,RUNX2,SOX10,STAB1
IGFBP3		other		1.762	1.869	0.036	0.00193	9	CCL3L3,CCL4,CDKN1A,ICAM1,IGF1,MMP13,STAT1,THBS2,TNC	852 (22)
FCGR2A	6.985	transmembrane receptor		1.172	1.857	0.244	0.00193	9	CCL2,Ccl2,CCL22,CCL4,CCL5,FAS,IFNG,IL1B,TNF	730 (18)
SMAD5		transcription regulator		0.659	1.044	0.193	0.00193	9	CSF1,CSF2RA,ID1,IL3RA,NFE2,PDGFB,RUNX1,RUNX2,VEGFA	214 (7)
NDRG1	3.782	kinase		-0.411	0.013	0.145	0.00193	9	ATF3,BCL2L11,CD82,CDH1,CDK4,IL1A,PML,SMAD3,VEGFA	790 (14)
CTBP1		enzyme		-0.72	-1.298	-0.223	0.00193	9	BRCA2,CDH1,CDKN1A,CLDN11,COL1A2,CSF1R,ENC1,FSCN1,KRT8
IRAK3	4.145	kinase		1.8	1.727	-0.028	0.00196	7	BCL2A1,GPR84,INPP5D,NFKBIA,SOCS1,TNF,TNFAIP3	725 (16)
C5		other	Activated	1.53	2.613	0.415	0.00196	7	C5AR1,Ccl2,CCL3L3,CCL4,IL1B,ITGB2,TNF	947 (17)
KLK5		peptidase	Activated	1.403	2.646	0.47	0.00196	7	Ccl8,ICAM1,IL18,IL1B,S100A8,S100A9,TNF	442 (7)
MAP3K5		kinase	Activated	1.29	2.433	0.47	0.00196	7	ACE,BCL2L11,Ccl2,CDKN1A,CYBB,HMOX1,TGFB1	817 (19)
LBP	3.861	transporter		0.844	1.007	0.067	0.00196	7	CXCL10,IFIT1,IL1B,IL1RN,LBP,TLR2,TNF	679 (19)
FKBP4	-2.398	enzyme		0.732	1.133	0.157	0.00196	7	C3,CEACAM1,FASN,LIF,NOS2,PPARG,TNF	562 (12)
T		transcription regulator		0.647	1.89	0.47	0.00196	7	ALCAM,CD44,COL1A1,FMOD,MITF,SOX6,SOX9
TF	3.005	transporter		-0.206	1.026	0.47	0.00196	7	CCL2,CCL5,CCND3,COL1A1,CX3CL1,EGFR,TGFA	537 (11)
S1PR1		g-protein coupled receptor		-0.3	0.16	0.176	0.00196	7	HGF,ICAM1,IFNG,IGF1,IL1A,MAF,TNF	904 (19)
glutamyl-Se-methylselenocysteine		chemical - endogenous mammalian		-1.086	-1.89	-0.304	0.00196	7	CLU,EGR1,GNAI2,ID1,PLAUR,TIMP2,TIMP3
LGR4		transmembrane receptor		-1.415	-1.673	-0.108	0.00196	7	CXCL10,ESR1,IL1A,IL1B,LEF1,TNF,WNT4	702 (18)
KLF6	2.565	transcription regulator		1.367	1.268	-0.031	0.00199	11	ATF3,CDH1,CDKN1A,COL1A1,ENG,MCL1,NOS2,NR1D1,PLAU,TFPI2,TGFB1	848 (17)
IL23		complex	Activated	1.183	2.435	0.384	0.00199	11	AHR,CCR2,ICOS,IFNG,IRF4,RORC,TLR2,TLR3,TLR4,TNF,TNFSF11	726 (16)
ZEB1		transcription regulator		-0.08	-0.733	-0.274	0.00199	11	CDH1,CXADR,Dnm3os,LAMC2,NRP2,OAS1,PLAU,PTPRZ1,ST14,TP73,XDH
PCGF2		transcription regulator		-0.497	-0.825	-0.128	0.00199	11	CCND2,CDK4,CDK6,HES1,IFNG,JAG1,MYC,NFKB1,NKX2-2,SMAD3,TMEFF2	872 (19)
TG		other	Activated	1.566	2.01	0.171	0.00201	10	ABCD2,ANGPT1,CEBPA,CEBPB,CPT1A,IFNG,IL18,IL1R2,NFE2,THRB	243 (7)
DIO3		enzyme		0.558	0.711	0.049	0.00201	10	ABCD2,ALDH1A1,COL6A1,FXYD6,GLS2,GPC3,IER5,ITGA7,KCNJ10,MAMDC2	243 (7)
FECH		enzyme					0.00201	10	ALAS1,APOBEC1,Ccl2,COL3A1,COL6A3,CYP27A1,CYP2E1,CYP51A1,CYP7B1,HMOX1
MBTPS1		peptidase		-2.607	-1.633	0.397	0.00208	6	FASN,FDFT1,FDPS,HMGCR,LDLR,SREBF2	539 (9)
PTGER1		g-protein coupled receptor		1.545	1.964	0.214	0.00208	6	ANGPTL4,EGR2,FN1,GDNF,ICAM1,VEGFC	795 (17)
farnesyl pyrophosphate		chemical - endogenous mammalian		1.401	1.664	0.108	0.00208	6	ABCA1,FASN,ICAM1,SMAD3,TGFB1,VCAM1	971 (22)
COL1A1	2.869	other		1.284	1.982	0.352	0.00208	6	CCL2,CDKN1A,COL1A1,CXCR4,ICAM1,VCAM1	664 (16)
GDF15		growth factor		1.223	1.121	-0.043	0.00208	6	CCR2,CDKN1A,PLAU,PLAUR,RND3,TNF	1130 (22)
CCL21		cytokine		1.155	1.53	0.157	0.00208	6	CCL2,CXCL10,Cxcl9,IFNG,P2RX4,TGFB1	821 (17)
gamma-linolenic acid		chemical - endogenous mammalian		0.905	0.816	-0.036	0.00208	6	CCL2,FASN,HMOX1,NCF1,NOS2,PLIN2	568 (10)
FABP2		transporter		0.721	0.808	0.036	0.00208	6	ABCA1,CPT1A,FASN,HMGCR,NR1H3,PPARG	346 (7)
HAVCR1		other		0.272	0.447	0.078	0.00208	6	CCND3,CDK4,CDK6,IFNG,IL2RA,TNF	561 (15)
CSF2RA	7.509	transmembrane receptor		-0.227	0.742	0.397	0.00208	6	CCND2,EMR1,ITGAM,MYC,PIK3CG,PIM1	751 (14)
NOX1		ion channel		-0.445	0.509	0.397	0.00208	6	DIAPH1,EPAS1,NFKB1,NOS2,TNF,VEGFA	789 (17)
CRY2		enzyme		-0.624	-1	-0.188	0.00208	6	ARNTL,CRY1,DBP,IL1B,PCK1,TNF	302 (7)
CRY1	-2.494	enzyme		-0.762	-1.109	-0.157	0.00208	6	ARNTL,CEBPA,DBP,IL1B,PCK1,TNF	344 (7)
TNFRSF11B	2.694	transmembrane receptor		-0.901	-1.109	-0.094	0.00208	6	IL11,NOS2,SPP1,TNFRSF11A,TNFRSF11B,TNFSF11	627 (17)
CD180	11.327	other		-1.049	-1.664	-0.253	0.00208	6	BCL2A1,CD80,CD86,IRF4,TLR9,TNF	691 (18)
CD46		other	Inhibited	-1.388	-2.224	-0.376	0.00208	6	C3,CD69,FLT3,IFNG,IL2RA,PTGER4	828 (22)
Cdkn1c		other					0.00208	6	CXCR4,EGR1,LGI4,NGFR,PMP22,SOX10
PSEN2	2.494	peptidase		-1.254	-1.357	-0.023	0.0021	20	ACSL1,C1QA,C1QB,C3AR1,CD74,CTSC,CTSS,CTSZ,CYTIP,DBP,EGFR,GJA1,HLA-E,Klra4 (includes others),PDGFRB,PSEN2,PSTPIP1,Sp100,STAB1,TNXB	359 (7)
DDIT3		transcription regulator		-0.371	0.489	0.251	0.0022	13	ATF3,BCL2L11,CASP4,CEBPD,HMOX1,HSPD1,IFNG,ITGAM,RUNX3,SOX2,STAT5A,TRIB3,XPOT	950 (21)
SERPIND1		other		0.94	0	-0.47	0.00228	4	Ccl2,EGR1,IL1B,KLF5	410 (7)
CAPN1	2.481	peptidase		0.374	1	0.313	0.00228	4	Ccl2,MMP2,PTPN1,TNF	885 (17)
SERPINA4		other		-0.06	-1	-0.47	0.00228	4	BCL2L11,CCL2,MYC,VCAM1	524 (14)
BCL2L12		other		-0.142	-0.762	-0.313	0.00228	4	CCNG1,CDKN1A,CRYAB,Pmaip1	694 (12)
AGO2		translation regulator		-0.304	-0.304	0	0.00228	4	BCL2L11,CXCR4,MITF,NFATC1	630 (7)
AQP11		transporter		-0.374	-1	-0.313	0.00228	4	EGFR,MMP12,MYC,TGFB1
DES		other		-1.05	-1.98	-0.47	0.00228	4	ACE,DCN,SPP1,TGFB1	368 (7)
RAB7B	6.079	peptidase		-1.055	-1.99	-0.47	0.00228	4	CTSD,IGF2R,TLR4,TNF	753 (14)
IGKC		other		-1.653	-1.96	-0.157	0.00228	4	IL13RA1,IL2RG,IL4R,VDR
FES	4.84	kinase					0.00228	4	CSF1,CSF3R,ITGAM,ITGAX	304 (7)
ATF5		transcription regulator					0.00228	4	ID1,MCL1,Pmaip1,TXNIP
BRMS1		other					0.00228	4	GJA1,GJB1,PLAU,SPP1	344 (7)
ETV5		transcription regulator		1.017	1.471	0.188	0.00239	12	ALCAM,CDH1,FN1,FXYD5,ICAM1,ITGA5,KRT7,KRT80,MMP2,NCAM2,PKP2,SPP1	448 (7)
PTH1R		g-protein coupled receptor		1.47	1.869	0.214	0.0024	8	COL1A1,CSF1,CSF1R,MMP13,SPP1,TNFRSF11A,TNFRSF11B,TNFSF11	688 (17)
miR-26a-5p (and other miRNAs w/seed UCAAGUA)		mature microrna		1.434	0.113	-0.47	0.0024	8	CCND2,CCND3,CCNE2,CDK4,CDK6,CDKN1A,MYC,TGFBR2
CLEC7A	9.688	transmembrane receptor	Activated	0.99	2.157	0.425	0.0024	8	CCL17,CCL2,CCL22,IL1B,IL33,SOCS1,TLR4,TNF	749 (14)
NFIL3		transcription regulator		-0.897	-0.956	-0.022	0.0024	8	CDKN1A,EOMES,FAS,GADD45B,ID2,IFNG,TNF,TNFSF10	797 (25)
UBE3A		enzyme	Inhibited	-0.943	-2.01	-0.411	0.0024	8	CAMK2A,CDKN1A,ESR1,IL1B,PML,SOX9,TP53INP1,WNT4	933 (18)
GPD1		enzyme					0.0024	21	Akr1b7,ASNS,BCL6,C6,CD248,CD36,CYP7B1,EGFR,ELOVL6,FAM129A,Gbp8,LIFR,MCM2,MTHFD1L,NUDT7,PFKFB3,PSAT1,PTK2B,SERPINA3,SERPINB1,SERPINE2
EOMES	6.967	transcription regulator		1.161	1.225	0.018	0.00243	14	AFAP1,BCL6,CXCR4,FASLG,GZMA,IFNG,IL2RB,Klra4 (includes others),MICAL2,NRP2,PLXNA4,PRF1,RND3,TNFSF10
mir-181		microrna	Inhibited	-1.479	-2.789	-0.47	0.00253	11	BCL2L11,CD69,IRF8,KLF6,MCL1,MMP13,PRKCD,PTPN22,RUNX2,SLC47A1,TIMP3	714 (11)
IRS2		enzyme		-1.758	-1.555	0.067	0.00253	11	CEBPA,EGR1,FASN,HMGCR,LPL,PCK1,PPARG,SLC2A1,SREBF2,TNF,VEGFA	1011 (24)
NF1		other		1.273	0.194	-0.388	0.00259	9	CBS/LOC102724560,MDK,MYC,NCL,NPM1,Nppb,OLIG2,PCK1,PDGFB	790 (17)
arginine		chemical - endogenous mammalian		0.284	0.594	0.108	0.00259	9	CD247,CYP2E1,EGR1,GCH1,NOS2,SLC7A1,SLC7A5,TGFB1,TNF	902 (20)
D-fructose		chemical - endogenous mammalian		-0.208	1.054	0.425	0.00259	9	Ccl2,CEBPA,FASN,ICAM1,PPARG,SLC2A12,SLC2A4,SLC5A1,TNF	1024 (22)
SND1		enzyme					0.00259	9	ANGPTL4,CDC6,DHFR,ID1,IL13RA2,JAG1,KYNU,LAPTM5,SLCO4A1
POU2F2	3.93	transcription regulator					0.00259	9	CCR5,CD79B,KCNN4,LCK,LY6E,NOS2,POU2F2,SPP1,TGFA	16 (2)
E2F6		transcription regulator		2.118	1	-0.373	0.00261	15	CAMTA2,CBX5,CDC6,CDC7,DDX11,DHFR,GJA1,H19,KIAA0101,LIG1,MCM2,MCM5,MYC,RFC4,UNG	653 (13)
UXT		other	Activated	3.117	2.109	-0.323	0.00262	10	B4GALT1,BUB1,CCNA2,CDC6,CHEK1,CTLA4,IL2RA,NFKBIA,TLR3,TNFAIP3	516 (11)
ELF4	2.895	transcription regulator		0.193	0.849	0.211	0.00262	10	CCR7,CDKN1A,DUSP5,KLF2,KLF4,LYZ,MAPKAPK3,PRF1,SELL,SPP1	567 (7)
SOD2		enzyme		0.054	0.14	0.031	0.00275	21	ANGPT1,ASB11,CDKN1A,COLEC12,GCH1,GSN,GZMK,HMOX1,ICOS,ID2,MLXIP,MMP13,MMP2,MMP3,MMP8,MYC,PTPRO,SPEG,STAB2,TGFB1,TRIM14	856 (19)
NR1H4		ligand-dependent nuclear receptor		-0.181	-0.24	-0.013	0.0028	27	ABCC3,Akr1b7,APOC2,C3,CEBPA,CEBPB,FABP5,FABP7,FASN,IFNG,IL1B,ITGAM,MMP2,MMP3,MYC,Orm1 (includes others),PCK1,PLTP,PPARG,RARRES2,RXRA,SDC1,TGFB1,THBD,TIMP2,TNF,UCP3	728 (24)
MYB		transcription regulator		-0.019	1.231	0.369	0.00282	19	ANPEP,BIRC3,CD34,CD4,CDH1,COL1A2,CXCR4,FN1,GSTM1,IGF1,IGFBP5,KLF4,MMP3,MYC,POLA1,SOX2,SPP1,TFEC,VAV1	908 (21)
CaMKII		complex		1.38	1.969	0.299	0.00289	7	ARG1,BIRC3,CD44,IL1B,IRF1,SLC2A4,SLC8A1	903 (21)
CCL4	5.192	cytokine		0.474	1.287	0.313	0.00289	7	CCL2,CCR1,CCR5,CD40,IFNG,TNF,TNFSF11	624 (16)
NLRC5		transcription regulator		0.039	0.709	0.261	0.00289	7	B2M,CD40,HLA-A,HLA-E,HLA-G,IL1B,TNF	927 (19)
glycine		chemical - endogenous mammalian		-1.331	-1.331	0	0.00289	7	CDKN1A,IL1B,ITGAM,NOS2,TLR4,TNF,VEGFA	998 (23)
MPZ		other					0.00289	7	ERO1LB,FDFT1,HMGCR,ID2,MVD,SOX2,SQLE
CDK4	-2.545	kinase		0.639	1	0.181	0.00296	28	BCL2L11,CDC6,CDCA7,CDK4,CDKN1A,CPEB1,DHFR,E2F7,ENDOD1,FGF7,FZD7,KIAA0101,LRRTM2,MCM7,MED30,MMP3,MORC4,MYT1,PSMC3IP,RBMS3,RGS2,SERINC3,STARD4,STOM,TM7SF2,TMEM219,TOR3A,TP53INP1	772 (15)
ARNT		transcription regulator		-1.308	0.101	0.357	0.00296	23	AHR,ALDOC,CCND2,CCR5,CCR7,CDK4,CTSD,CXCR3,CXCR4,CYP1B1,ENG,FURIN,GAS1,Gzmb,GZMH,HGF,ID2,ITGB3,PRF1,SELL,SLC2A1,TUBA4A,VEGFA	1010 (22)
PTHLH		other	Activated	1.141	2.008	0.254	0.00311	15	ANGPT1,Ccl2,CTSK,FN1,IGF1,IL11,LEF1,MMP13,PLAU,RGS2,TNC,TNFRSF11B,TNFSF11,VDR,VEGFA	903 (22)
SLC25A13		transporter					0.00314	21	Akr1b7,ASNS,BCL6,C6,CD248,CD36,CYP7B1,EGFR,ELOVL6,FAM129A,Gbp8,LIFR,MCM2,MTHFD1L,NUDT7,PFKFB3,PSAT1,PTK2B,SERPINA3,SERPINB1,SERPINE2
Stat1-Stat2		complex	Activated	1.593	2.219	0.282	0.00327	5	IFNG,IRF1,IRF7,OAS1,TLR3
sphingomyelin		chemical - endogenous mammalian		1.264	0.447	-0.365	0.00327	5	ELOVL6,FASN,ICAM1,NR1H3,PLTP
C1q		complex	Activated	1.174	2.213	0.47	0.00327	5	CCL2,CD80,GAS6,IFNG,MERTK	623 (14)
S1PR3	3.675	g-protein coupled receptor	Activated	1.06	2	0.47	0.00327	5	CD44,HGF,ICAM1,IGF1,IL1B	670 (16)
ZNF217	2.69	transcription regulator		0.56	-0.707	-0.448	0.00327	17	CCL2,CCNE2,COL8A1,EOMES,EPHX4,ERBB3,IFI16,MYC,MYO1B,OLIG2,PKP2,SEMA3A,SLC6A15,SOCS2,ST3GAL6,ST6GAL1,ZNF616
EPHB1		kinase		0.243	1.287	0.47	0.00327	5	Ccl2,EGR1,EGR2,IL6ST,PCK1	817 (17)
MMP7		peptidase		0.049	0.152	0.052	0.00327	5	FAS,FASLG,MMP2,MMP3,TNFSF11	912 (16)
PTAFR	9.753	g-protein coupled receptor		-0.217	0.074	0.157	0.00327	5	CCL2,CCL3L3,EGFR,IL1B,TNF	784 (16)
FTH1	4.992	enzyme		-0.233	0.391	0.282	0.00327	5	CD86,FTH1,FTL,PDCD1,SHMT1	51 (3)
TNFSF18		cytokine		-0.447	-0.447	0	0.00327	5	CTLA4,IDO1,IFNG,IL2RA,TNFRSF18	663 (15)
FOXN1		transcription regulator		-0.586	0.246	0.376	0.00327	5	CD274,FAM57A,GZMA,PPP1R16B,SERPINB1
COPS8		other		-1.077	-0.447	0.282	0.00327	5	CCND2,CCND3,CDK4,CDK6,CDKN1A
MYOCD		transcription regulator		-1.214	0.081	0.322	0.00327	17	CACNA1C,CACNA1D,CCBE1,CDKN1A,CLSTN2,COL1A1,COL1A2,COL3A1,ECM2,FAP,GJA1,MEF2C,MMP27,NFATC2,S100A4,SREBF2,TNNT2	271 (7)
LILRB4	9.406	other	Inhibited	-1.361	-2.181	-0.376	0.00327	5	CXCL10,IFNG,IL1A,IL1B,TNF	734 (16)
EEF1A2		translation regulator	Inhibited	-1.396	-2.236	-0.376	0.00327	5	CYBA,CYBB,ITGAL,ITGB2,NCF1
IL20		cytokine					0.00327	5	CTSK,IFNG,MMP12,TNFRSF11A,TNFSF11	658 (12)
IL9R		transmembrane receptor					0.00327	5	BCL3,GZMA,MYC,PIM1,SELL	681 (12)
NFKBIE	2.568	transcription regulator					0.00327	5	CCL2,ICAM1,LIF,TNF,VCAM1	527 (12)
IFNA10		cytokine	Activated	1.277	2.408	0.47	0.00328	6	CXCL10,IFIH1,IFIT1,IFNG,STAT4,ZBP1	451 (9)
IFNA5		cytokine	Activated	1.277	2.408	0.47	0.00328	6	CXCL10,IFIH1,IFIT1,IFNG,STAT4,ZBP1	750 (16)
IFNA7		cytokine	Activated	1.277	2.408	0.47	0.00328	6	CXCL10,IFIH1,IFIT1,IFNG,STAT4,ZBP1	451 (9)
IFNA14		cytokine	Activated	1.277	2.408	0.47	0.00328	6	CXCL10,IFIH1,IFIT1,IFNG,STAT4,ZBP1	451 (9)
IFNA6		cytokine	Activated	1.277	2.408	0.47	0.00328	6	CXCL10,IFIH1,IFIT1,IFNG,STAT4,ZBP1	750 (16)
IFNA21		cytokine	Activated	1.273	2.401	0.47	0.00328	6	CXCL10,IFIH1,IFIT1,IFNG,STAT4,ZBP1	451 (9)
IFNA17		cytokine	Activated	1.176	2.219	0.47	0.00328	6	CD86,CXCL10,IFIH1,IFNG,STAT4,ZBP1	451 (9)
chenodeoxycholic acid		chemical - endogenous mammalian		0.851	1.328	0.124	0.00328	18	ABCA1,ABCC3,ABCG1,APOC2,APOE,CD36,COL1A1,CPT1A,CYP27A1,FASN,IL1A,LDLR,PCK1,PLTP,SDC1,SLC5A8,TNF,VDR	730 (25)
TFCP2		transcription regulator		0.053	0.742	0.352	0.00328	6	A2M,CFH,POLA1,Saa3,SPP1,TYMS
Collagen type II		complex		-0.12	-0.445	-0.157	0.00328	6	Ccl2,CCL3L3,IFNG,IL1B,SIGLEC1,TNF	390 (7)
SMURF1		enzyme		-0.712	-1.671	-0.397	0.00328	6	CXCL10,Cxcl9,IRF1,NOS2,RUNX2,TRAF4	810 (21)
ADAM15		peptidase		-1.318	-1.558	-0.108	0.00328	6	CCL5,CD44,EGFR,IFNG,TNF,VEGFA	709 (20)
PDGFRA		kinase					0.00328	6	CDKN1A,COL1A1,DAB2,MYC,PRKCQ,RUNX2	867 (22)
NPFF		other					0.00328	6	ACE,CEBPA,CEBPB,SLC2A1,SLC2A4,SREBF2	346 (7)
SMARCA2		transcription regulator		0.804	1.044	0.101	0.00329	13	CD36,CD44,CDH1,CIITA,COL11A1,DHFR,HES1,ITGAM,MEF2C,NME1,PPARG,TYMS,VDR	821 (21)
miR-1-3p (and other miRNAs w/seed GGAAUGU)		mature microrna	Inhibited	-0.217	-3.033	-0.47	0.00329	37	ANPEP,ARHGAP29,CNOT6,CSRP1,CTSC,EGFR,ESR1,FAM57A,FBLN2,FSTL1,GCH1,GJA1,HSPD1,IGF1,KIAA1598,LARP4,LASP1,LRP1,MRC2,NOTCH2,NRP1,PIM1,PLEKHB2,PNP,POLA1,RBM47,SDC4,SH3BGRL3,SH3PXD2B,TDP1,TIMP3,Tmsb4x (includes others),TNS4,TPPP,TSPAN4,UHRF1,UNC93B1
miR-24-3p (and other miRNAs w/seed GGCUCAG)		mature microrna		1.17	-0.132	-0.47	0.0033	8	CCNA2,CDK4,DHFR,FURIN,MYC,Pmaip1,SMAD3,TGFB1
TNFRSF4	3.531	transmembrane receptor		-1.713	-1.598	0.043	0.0033	8	BCL2A1,CTLA4,CXCL10,Cxcl11,Cxcl9,IFNG,PRDM1,SOCS1	777 (16)
HSD11B1	8.516	enzyme		-0.193	-0.426	-0.078	0.00337	10	ANGPTL4,CCL2,CPT1A,FASN,INPP5D,LIPE,NOS2,NR1H3,TNF,UCP2	849 (23)
NFATC4	3.084	transcription regulator		1.318	1.953	0.325	0.00343	9	Acp5,COL1A1,COL3A1,CTSD,CTSK,NFATC1,Nppb,PPARG,TNF	386 (7)
FCGR2B	5.787	transmembrane receptor		-0.604	-1.706	-0.369	0.00343	9	CCL5,CCND2,CCND3,CD80,CD86,CXCR3,IL1A,SOCS1,TNF	593 (18)
PLAG1		transcription regulator		-0.837	0.338	0.316	0.00353	14	CD300C,COL9A3,CREB3L1,GJB1,LILRB3,LSP1,MLXIP,NFATC1,SRPK3,TGM2,TPSAB1/TPSB2,TRAF1,TSPAN4,VEGFA
MECP2		transcription regulator		-0.43	-0.517	-0.031	0.00358	21	APOE,BCAT2,CAMK2A,CAMK2B,CDH1,DPP4,EGR1,ESR1,FXYD1,IFNG,IGF1,Meg3,MGMT,MYC,PCDH10,PLA2G16,PLP1,S100A4,SPN,TFPI2,VEGFA	874 (23)
TLR8	7.257	transmembrane receptor	Activated	1.793	3.382	0.47	0.00365	12	CCL2,CCL4,CCR7,CD40,CD83,CD86,CXCL10,IFNG,IL1B,IL27,TNF,VDR	573 (15)
ADORA2A	4.448	g-protein coupled receptor		-1.2	-0.935	0.053	0.00367	26	ABCA1,ALDOC,ATP1A3,CCL17,Ccl2,CCT5,Cd24a,CD28,COL3A1,COL6A1,CSF1R,CXCL10,EEF2,EGR2,FBL,HMOX1,IFNG,NFKBIA,NOS2,PDCD1,PEA15,PENK,SPARC,TGFB1,TNF,VEGFA	652 (18)
TCF7L2		transcription regulator	Activated	1.665	2.378	0.221	0.00368	15	ABCD2,CCND2,CD4,CDKN1A,CYP2E1,ERBB3,GLUL,HMGCS2,LAMC2,LBH,LEF1,MYC,PCK1,RNASE4,VEGFA	855 (20)
PRNP		other	Activated	1.366	2.228	0.264	0.00399	11	ADAM8,APOE,CCL5,CD44,CSGALNACT1,CTSD,EGR1,EPS8,IL1B,LAMP2,NOS2	872 (18)
GHR	2.582	transmembrane receptor		0.58	0.58	0	0.00399	11	CDKN1A,CISH,GHR,IGF1,IGFBP4,IL1B,LPL,MYC,SOCS2,SPP1,TNF	911 (23)
SQSTM1		transcription regulator		0.527	1.298	0.235	0.00399	11	Ccl7,Cxcl11,FGL2,GSTM5,IL1B,IRF1,LTA,NFKBIA,NOS2,RSAD2,TNF	485 (11)
histone deacetylase		complex	Inhibited	-1.582	-2.333	-0.251	0.00399	11	CD1D,CDH1,CSF2RA,CXCR4,HPSE,ID2,LAT,PLAU,PTGIS,SLC7A8,TNF	880 (23)
ETV1		transcription regulator		0.323	1.276	0.365	0.00412	7	ACSL3,HPSE,HSD17B7,MITF,MMP13,SOX9,TGFBR2
H2AFZ		other					0.00412	7	AGPAT2,CD69,CDKN1A,CXCR4,HPSE,IGFBP5,PPARG
IL32		cytokine	Activated	1.156	2.246	0.373	0.00428	10	CCL2,CTSK,ICAM1,IL1A,IL1B,MCL1,NFATC1,NOS2,THBD,TNF	962 (20)
sodium chloride		chemical - endogenous mammalian	Activated	2.007	3.431	0.376	0.00434	15	ACE,Ccl2,CCL5,CYBA,CYBB,GPX1,HMOX1,ICAM1,NOS2,NOX4,PTGES,SPP1,TGFB1,TNF,VWF	684 (16)
CDH1	4.135	other	Inhibited	-2.507	-2.286	0.059	0.00441	16	CCL17,CD44,CDH1,EGFR,ERBB3,IFNG,ITGB3,KRT7,MMP14,MMP19,MMP3,PFKFB3,S100A4,SKP2,SOX9,TNF	914 (18)
TRIB3	-2.881	kinase		1.498	0.851	-0.235	0.00446	8	ASNS,CEBPA,ID1,JAK1,PPARG,PSAT1,RUNX2,TRIB3	784 (17)
HSPD1	-2.517	enzyme		0.765	1.636	0.313	0.00446	8	Ccl2,HSPD1,ICAM1,IFNG,IL1B,NFATC2,TNF,VCAM1	608 (19)
RBM5		other		-0.808	-1.409	-0.177	0.00446	12	ANXA1,BIRC3,BTG2,CD69,ICAM1,INSIG1,MCL1,MYO1B,PIM1,TRAF1,TSPAN6,UCP2
ID1	-2.819	transcription regulator		-0.812	-0.299	0.157	0.00446	12	CDKN1A,CEACAM1,EGR1,FGFR3,FN1,ICAM1,IFI16,MMP14,MMP2,MYC,SOX2,TF	900 (24)
MBD1		transcription regulator					0.00446	8	APOE,BCAT2,CDH1,DPP4,ESR1,MGMT,SLCO3A1,WDR46	356 (7)
S100A6		transporter	Inhibited	-2.828	-2.828	0	0.00447	9	ATF3,CDH1,DEPDC1,DHRS9,INHBA,PBK,TMPO,TNFAIP3,TYMS	673 (7)
ENG	2.85	transmembrane receptor		-0.431	-0.232	0.078	0.00447	9	CXCR4,FN1,ID1,ITGA1,ITGA5,PDGFB,PLAU,TGFB1,TGFBR2	972 (22)
ULBP2		transmembrane receptor		1.316	1.98	0.336	0.00483	4	CCL4,IFNG,LTA,TNF	787 (16)
PPM1A		phosphatase	Activated	1.06	2	0.47	0.00483	4	CDKN1A,ITGA5,MMP13,MMP2	798 (17)
24(S),25-epoxycholesterol		chemical - endogenous mammalian		1.051	1.982	0.47	0.00483	4	ABCA1,ABCG1,APOE,NR1H3	561 (16)
FYB	6.823	other		1.05	1.98	0.47	0.00483	4	CD69,IFNG,IL2RA,SKAP1	845 (13)
UDP		chemical - endogenous mammalian		1.048	1.977	0.47	0.00483	4	Ccl2,CCL4,NOS2,TNF	595 (18)
PLA2G2A		enzyme		1.023	1.929	0.47	0.00483	4	CD44,CD69,NOS2,PLA2G4A	796 (16)
NKX3-2		transcription regulator		-0.004	0.655	0.336	0.00483	4	FGFR3,POSTN,RUNX2,SOX9
TSPO	2.131	transmembrane receptor		-0.374	-1	-0.313	0.00483	4	ICAM1,TNF,TSPO,VCAM1	596 (15)
RFWD2		enzyme		-0.395	0	0.201	0.00483	4	CDKN1A,CEBPB,FAS,TRIB3	805 (11)
CYBA	9.364	enzyme		-0.671	0	0.336	0.00483	4	CYBB,EPAS1,TNF,VEGFA	555 (16)
PRTN3		peptidase		-0.81	-1.208	-0.201	0.00483	4	CCL2,CDKN1A,IL18,TNF	755 (18)
PAEP		other		-0.979	-1.109	-0.067	0.00483	4	CXCR3,IFNG,IL1RL1,VEGFA	475 (7)
GPR132	6.156	g-protein coupled receptor		-0.998	-1.131	-0.067	0.00483	4	Ccl2,EGR1,ICAM1,MRC1	748 (12)
IgG2a		complex		-1.081	-1.214	-0.067	0.00483	4	HMOX1,IFNG,IL1B,TNF	885 (21)
2-mercaptoethanol		chemical - endogenous mammalian		-1.486	-1.091	0.201	0.00483	4	ATF3,HMOX1,IDO1,SLC2A1	600 (13)
MYCBP		transcription regulator		-1.94	-1	0.47	0.00483	4	CAD,CCND2,CDK4,NCL
ZNF652		other					0.00483	4	EGFR,TCF12,TGFB1,TGFBR2
PRDM16		transcription regulator					0.00483	4	CDKN1A,DCN,GPX3,HGF
ASCL2		transcription regulator					0.00483	4	CTSD,CXCL10,CXCR4,EGR1
MTBP		other					0.00483	4	CAD,CCND2,CDKN1A,NCL
NF2		other					0.00483	4	CDH1,CDKN1A,GLUL,HMOX1	905 (23)
GIPR		g-protein coupled receptor					0.00483	4	Ccl2,Ccl7,Ccl8,TNF	648 (13)
ELN		other					0.00483	4	IL1B,MMP12,NCF1,TNF	849 (21)
NPAS2		transcription regulator					0.00483	4	ALAS1,ARNTL,CRY1,F7
MXI1		transcription regulator	Activated	3.168	2.156	-0.47	0.00492	6	IARS,ID2,IMPDH2,MKI67,MYC,SLC7A1	69 (3)
TNFAIP2	8.414	other	Activated	1.299	2.449	0.47	0.00492	6	Cxcl11,FGL2,IRF1,LTA,MERTK,SLCO3A1
IFNA8		cytokine	Activated	1.277	2.408	0.47	0.00492	6	CXCL10,IFIH1,IFIT1,IFNG,STAT4,ZBP1	451 (9)
IFNA16		cytokine	Activated	1.277	2.408	0.47	0.00492	6	CXCL10,IFIH1,IFIT1,IFNG,STAT4,ZBP1	451 (9)
PLCG2	6.501	enzyme	Activated	1.261	2.378	0.47	0.00492	6	BCL2A1,ICAM1,IFIT2,NFATC1,TNF,TNFSF10	806 (19)
IFNL3		other	Activated	1.155	2.178	0.47	0.00492	6	IFNG,IL2RA,Mx1/Mx2,TLR2,TLR4,TNF	734 (15)
GRHL2		transcription regulator		0.771	1.3	0.219	0.00492	6	CDH1,ERBB3,MYC,NRP2,SEMA3B,SEMA3C	15 (2)
AKR1B1		enzyme		-0.182	0.283	0.235	0.00492	6	CDKN1A,CFLAR,CPT1A,MKI67,MMP2,NOS2	946 (22)
VCAN		other		-0.781	-0.128	0.268	0.00492	6	CD247,CDKN1A,EGFR,FAS,IFNG,ITGA5	230 (6)
lactic acid		chemical - endogenous mammalian		-1.527	-1.039	0.201	0.00492	6	Gzmb,IFNG,IGF1,NCR1,PCK1,PRF1	625 (16)
RFX5		transcription regulator					0.00492	6	B2M,CD74,COL1A1,COL1A2,CR2,HLA-DMB
Laminin		complex		1.228	1.315	0.031	0.00493	11	BIRC3,CCL2,CDH11,COL1A1,EGFR,FN1,ID2,PLAU,RUNX2,SDC4,SKP2	972 (23)
GCG		other		0.849	1.547	0.19	0.00499	14	BTG2,CBS/LOC102724560,CCL2,CEBPB,CPT1A,FASN,FDPS,HMGCR,IGFBP4,PCK1,SLC2A1,SLC2A4,SREBF2,VCAM1	759 (20)
hemin		chemical - endogenous mammalian		0.226	1.165	0.292	0.00499	14	Ccl2,CCL3L3,CDKN1A,CYBB,FTH1,FTL,HFE,HMOX1,HSP90AB1,IFNG,IGF1,NOS2,PROCR,THBD	683 (21)
epinephrine		chemical - endogenous mammalian		0.204	1.019	0.223	0.0051	17	ADRA1B,ADRBK2,CCR7,CDKN1A,CXCR4,IFNG,IL33,LIPE,LPL,MMP13,MMP2,MMP3,PENK,POLA1,SELL,TGFA,TNF	721 (20)
ANXA7		ion channel		-0.735	0	0.184	0.00513	16	BRCA2,CRABP2,CTSB,Cxcl9,ELF1,GDNF,HGF,IGF1,ITGAM,ITPR2,MGST1,PML,RAD21,SERPINB6,SLA,TNFRSF1B	231 (5)
KDR		kinase		0.641	1.342	0.313	0.00538	10	A2M,BTK,Ccl2,CD38,HMOX1,INPP5D,MMP14,NME1,PIM1,SFRP1	885 (20)
YAP1		transcription regulator	Activated	1.381	2.425	0.431	0.0054	12	BCL2L11,CDK6,FGF1,ID1,ID2,NLRC4,Nppb,PDGFB,PPP1R3B,RASSF4,SDPR,TP73	610 (7)
phospholipid		chemical - endogenous mammalian	Activated	1.759	2.236	0.214	0.00542	5	Ccl2,CCL3L3,CCL4,CCL5,CXCL10	718 (18)
LY96	3.088	transmembrane receptor	Activated	1.176	2.219	0.47	0.00542	5	CD40,CD86,NFKB1,TLR4,TNF	624 (15)
NCF1	4.532	enzyme		0.809	1.498	0.313	0.00542	5	ICAM1,TGFB1,THBD,TNF,TNFRSF14	735 (23)
14,15-epoxyeicosatrienoic acid		chemical - endogenous mammalian		0.673	1.342	0.299	0.00542	5	CD44,CD82,EGFR,NME1,PIK3CG
ADIPOR1		transmembrane receptor		0.543	0.447	-0.043	0.00542	5	ARG1,CLEC10A,IL4R,MMP3,TNF	545 (10)
HIF3A		transcription regulator		0.311	-0.156	-0.214	0.00542	5	EPAS1,PDGFRB,SLC2A1,SOX2,VEGFA	730 (9)
BRD7		transcription regulator		0.168	1.091	0.47	0.00542	5	CDKN1A,FASN,KRT8,NDRG1,PYCARD
NUMBL		other		-0.034	-0.692	-0.299	0.00542	5	CDKN1A,KLF4,MYC,SPARC,VDR	395 (7)
GPS2		transcription regulator		-0.299	-1.109	-0.365	0.00542	5	Ccl2,CDKN1A,CXCL10,NFKBIA,VCAM1	573 (13)
CST3	3.806	other		-0.864	-1.342	-0.214	0.00542	5	Acp5,CTSK,IRF8,NFATC1,NFKBIA
UCP2	5.212	transporter	Inhibited	-1.355	-2.202	-0.384	0.00542	5	EPAS1,IFNG,IL1B,NOS2,TNF	727 (22)
NUMB		other	Inhibited	-1.542	-2.2	-0.299	0.00542	5	BIRC3,CDKN1A,CFLAR,HES1,IFI16	933 (16)
OSBPL8		other		-1.552	-1.342	0.094	0.00542	5	ABCA1,APOE,HMGCR,NR1H3,SREBF2
FOXD3		transcription regulator		-1.689	-1.177	0.261	0.00542	5	CDKN1A,FOXA1,RND3,SKP2,SOX2
XRCC5	-2.219	enzyme					0.00542	5	APOE,FASN,NFKB1,PLA1A,XDH	432 (4)
HNRNPD		transcription regulator					0.00542	5	CDKN1A,CR2,KLF2,LDLR,TNF
biotin		chemical - endogenous mammalian					0.00542	5	CYP1B1,GDNF,PC,PMP22,SLC5A6
FOXM1		transcription regulator		-1.426	0.111	0.383	0.00559	19	ANXA1,CCL11,CCNA2,CCNE2,CDH1,CDKN1A,CXCL12,CXCR3,ESR1,IGF1,LEF1,LOX,MCM8,MMP2,MYC,PLAUR,SKP2,TGFBR2,VEGFA	901 (20)
HOXD3		transcription regulator	Activated	2.066	2.611	0.209	0.0057	7	COL1A1,ITGA5,ITGB3,MMP2,SDC1,TGFBI,TGM2
ZMPSTE24		peptidase		1.026	1.091	0.025	0.0057	7	CISH,GHR,IGF1,IGFBP5,SIRPA,SOCS1,SOCS2	561 (7)
SMARCD3		transcription regulator		0.647	1.89	0.47	0.0057	7	ALCAM,CD44,COL1A1,FMOD,MITF,SOX6,SOX9	41 (2)
UBE2I		enzyme		0.578	1.195	0.235	0.0057	7	CEBPA,CEBPD,NOS2,PPARG,SLC2A1,SLC2A4,SOX9	918 (20)
MAP2K2		kinase		-0.442	0.271	0.325	0.0057	7	ACSBG1,ALDH1L1,CDKN1A,IL1B,ITGB3,OLIG2,VEGFA	855 (22)
ERVW-1		other	Activated	2.004	2.619	0.235	0.0057	7	CCL5,CCNA2,CDKN1A,CNP,CREB3L1,MCM2,NOS2	453 (7)
ELOVL5		enzyme		2.323	1.212	-0.423	0.0057	7	ELOVL6,FADS1,FADS2,FASN,PCK1,PLTP,TRIB3	404 (12)
SIN3A		transcription regulator	Inhibited	-1.186	-2.236	-0.47	0.00571	13	Acp5,BCL6,CCND2,COL1A2,CTSK,ESR1,GADD45B,IFNG,KLF6,MYC,NCL,S100A9,TXNIP	458 (7)
IDH1		enzyme		0.06	1	0.47	0.00573	9	CDH1,CREB3L1,EGR1,FASN,FN1,LPL,PPARG,SLC2A1,SLC2A4	851 (18)
UPF2		other		-0.248	-1	-0.251	0.00573	9	CACNA1D,CLU,CYFIP2,KANK1,MPPED2,NRP1,TNFAIP3,TNFRSF11B,TSPAN12
taurine		chemical - endogenous mammalian		-1.134	-1.134	0	0.00573	9	Ccl2,CEBPA,CPT1A,FN1,MMP2,MPO,NCF1,NOS2,TNF	841 (19)
MTTP		transporter		-1.317	-1.664	-0.143	0.00573	9	ABCA1,CCL3L3,CCL4,CD36,HMGCR,PPARG,RUNX2,SOAT1,TNF	574 (13)
platelet activating factor-C16		chemical - endogenous mammalian					0.00579	3	ITGAM,PLA2G7,PTAFR
1-O-hexadecyl-2-N-methylcarbamol-sn-glycerol-3-phosphocholine		chemical - endogenous mammalian					0.00579	3	MMP14,MMP2,TNF	604 (15)
1,2-dipalmitoylphosphatidylcholine		chemical - endogenous mammalian					0.00579	3	CCL2,CXCR3,ICAM1	753 (14)
LY75		transmembrane receptor					0.00579	3	CD40,CD80,CD86	447 (7)
DNAJB4		other					0.00579	3	CDH1,CDKN1A,STAT1	364 (7)
PLCL2	8.17	enzyme					0.00579	3	ID1,RUNX2,SPARC
VLDL		complex					0.00579	3	PLIN2,PON2,VCAM1	414 (7)
NXF1		transporter					0.00579	3	CD44,ITGAL,SELL
LAMTOR5		other					0.00579	3	LMO4,S100A4,SKP2
PKIA	-2.107	other					0.00579	3	FN1,IGF1,PCK1	461 (11)
FBLN2	5.489	other					0.00579	3	FBLN1,MMP2,VEGFA
miR-193a-5p (miRNAs w/seed GGGUCUU)		mature microrna					0.00579	3	Ccl6,IL2RG,TP73	608 (7)
miR-328-3p (and other miRNAs w/seed UGGCCCU)		mature microrna					0.00579	3	ABCG2,CD44,CEBPA
miR-292b-5p (and other miRNAs w/seed CUCAAAA)		mature microrna					0.00579	3	BCL11A,BCL11B,BTG1
A4GALT	4.938	enzyme					0.00579	3	IRF1,NOS2,TNF
CD163		transmembrane receptor					0.00579	3	HMOX1,IL1B,TNF	583 (12)
CHRM4		g-protein coupled receptor					0.00579	3	EGR1,ITGA5,ITGB5
IGBP1		phosphatase					0.00579	3	CASP1,IRF1,NOS2
CMA1		peptidase					0.00579	3	COL1A1,COL3A1,IL1B	1021 (20)
VCAM1	3.988	transmembrane receptor					0.00579	3	ABCG2,CD44,VCAM1	415 (9)
RAPGEF4		other					0.00579	3	CTSK,NFATC1,SPP1
farnesyl transferase		complex					0.00579	3	CRYAB,GJA1,MPO	758 (7)
CD300LD	7.471	other					0.00579	3	Ccl2,CD300LF,TNF	717 (13)
TXN2		enzyme					0.00579	3	CYBA,CYBB,NCF1
RRM2B		enzyme					0.00579	3	CDKN1A,Pmaip1,TP53INP1	671 (7)
methylamine		chemical - endogenous mammalian					0.00579	3	FN1,IL1B,SLC2A1	392 (7)
myristic acid		chemical - endogenous mammalian					0.00579	3	NR1H3,PLIN2,RXRA	392 (7)
selenomethionine		chemical - endogenous mammalian					0.00579	3	MMP2,MMP3,SEPP1
MBD2		transcription regulator		1.407	1.526	0.043	0.00588	14	APOE,BCAT2,BIRC3,CDH1,CDKN1A,DPP4,ESR1,MGMT,MMP2,NEIL3,NUPR1,PLA2G16,PLAU,RELB
IGHE		other	Activated	1.502	2.186	0.313	0.00589	8	Ccl2,CCL22,CCL3L3,CCL5,IL1B,TNF,TPSAB1/TPSB2,ZFP36	904 (19)
lithocholic acid		chemical - endogenous mammalian		1.038	1.607	0.207	0.00589	8	ABCC3,APOC2,CAMP,LDLR,PLAUR,TGFB1,TGFBR2,TNF	817 (25)
L-arginine		chemical - endogenous mammalian		0.849	1.048	0.094	0.00589	8	ASS1,BGN,CD247,FN1,IGF1,IL1A,NOS2,TGFB1	732 (22)
IL4R	3.861	transmembrane receptor		0.66	0.896	0.108	0.00589	8	ACSL1,ARG1,CD209,FAS,FCER1G,IL12RB2,IL13RA2,NOS2	919 (18)
SPRY2		other		0.223	-0.102	-0.117	0.00589	8	CDKN1A,EGFR,EOMES,FABP7,FGFR3,ID2,LMO4,PTPN1	480 (10)
HEXIM1		transcription regulator		-0.313	-0.883	-0.235	0.00589	8	ANGPT1,ANXA1,CDKN1A,COL1A1,LOXL2,MMP13,SLC2A1,Tmsb4x (includes others)	865 (16)
TRA		transmembrane receptor					0.00589	8	CDKN1A,CXCR3,FAS,IFNG,IL2RA,SELPLG,STAT6,TNF	757 (19)
SUPT16H		transcription regulator					0.00589	8	CDKN1A,DUSP5,EGR1,HIST1H1C,ID2,KRT8,LOXL2,PLAU
ID3		transcription regulator		-0.011	-0.786	-0.235	0.00605	11	CCND2,CD72,CDKN1A,CXCR4,ELOVL6,GPR56,ICAM1,IFI16,IL7R,MMP2,MYC	713 (19)
T3-TR-RXR		complex		-0.963	0.282	0.378	0.00605	11	CAMK4,COL6A3,F10,FASN,LDLR,PCK1,PDE3B,SLC2A1,SREBF2,UCP2,UCP3
POMC		other		-0.484	0.228	0.177	0.00611	20	Akr1b7,CXCR4,CYP1B1,GSTM5,H19,HMOX1,ICAM1,IFNG,IL18,LDLR,MITF,NOS2,PCSK5,PRF1,Sik1,SLC9A3R1,SMAD3,TIMP2,TNF,VCAM1	670 (16)
FYN		kinase		1.204	1.557	0.103	0.0065	12	Ccl2,CCL4,CD5,CXCL10,EGFR,HMOX1,IRF4,NFE2L2,PENK,PLP1,RORC,TNF	961 (18)
F2RL1		g-protein coupled receptor		0.372	1.573	0.387	0.0065	12	CCL2,CTSD,FAS,FPR2,IFNG,IL1B,NOS2,TGFA,TNF,TXNIP,VEGFA,VEGFC	600 (14)
CAT		enzyme	Inhibited	-1.486	-2.389	-0.266	0.0065	12	BCL2A1,CCL2,Ccl2,CDKN1A,COL1A1,CYP1B1,FASLG,HMOX1,MCL1,NOS2,TNC,VCAM1	796 (15)
CUL4B		other		1.564	0.97	-0.272	0.00669	10	CDC6,EIF3I,FANCB,MCM8,NME1,RUNX1,SOCS1,TGFB1,TNF,ZFP36
NEDD9		other		0.497	1.897	0.443	0.00669	10	AOAH,LRP1,NRN1,PCK1,PLAC8,PLIN2,PPP1R3B,SLC2A1,TF,TXNIP	647 (7)
MERTK	9.696	kinase		-0.023	-0.023	0	0.00669	10	Cxcl9,FGL2,HGF,IFNG,IL18,IL1B,INHBA,NOS2,SLA,TNF	681 (20)
P2RX7		ion channel	Activated	1.154	2.177	0.47	0.00711	6	CCL2,CXCL10,IL1B,NOS2,TNF,TNFSF10	623 (15)
INHBB	5.505	growth factor		0.862	1.698	0.344	0.00711	6	COL3A1,HGF,LOXL3,MAN2B2,MMP3,TNC
CETP		enzyme		0.384	0	-0.157	0.00711	6	APOE,HMGCR,LDLR,LPL,PPARG,TNF	773 (21)
TNFRSF6B		transmembrane receptor		0.272	0.649	0.157	0.00711	6	FASLG,ICAM1,IFNG,MMP2,TNF,VCAM1	507 (13)
SMAD6		transcription regulator		-0.621	-1.234	-0.282	0.00711	6	IFNG,NOS2,PCK1,SOX9,SPP1,TGFB1	693 (20)
IL1RL1	3.999	transmembrane receptor	Inhibited	-1.887	-2.417	-0.219	0.00711	6	CD28,IFNG,ITGAM,TLR1,TLR4,TNF	895 (21)
C1QA	6.693	other		2.101	1.969	-0.067	0.00711	6	C3AR1,C5AR1,Ccl2,EGR1,IFNG,TNF
ACACB		enzyme		2.131	1.387	-0.336	0.00711	6	FASN,HMGCR,MVD,PPARG,SLC2A4,SREBF2	540 (12)
SIRT6		enzyme		1.6	1.097	-0.196	0.00726	9	BIRC3,Ccl2,CSF1,IGF1,IGF2R,IL1A,IL1RL1,SREBF2,TNF	941 (21)
CDK2		kinase		-0.925	-0.378	0.207	0.00726	9	CCND3,CD34,CDC6,CDK4,CDKN1A,CHEK1,DHFR,MYC,TNFAIP3	669 (15)
CNOT7		transcription regulator					0.00726	9	B2M,LGALS3BP,OAS1,OAS2,OAS3,SLC14A1,SLC7A11,SP110,STAT1	367 (7)
SNAI2		transcription regulator		1.019	1.381	0.112	0.00735	11	BRCA2,CDH1,CXCL12,CXCR4,EGR2,FN1,MEF2C,MMP14,SOX10,SOX9,VDR	561 (16)
BMI1		transcription regulator		-0.979	-1.109	-0.067	0.00735	11	CASP8,CDH1,CDKN1A,GLIPR1,IKZF1,LOX,MYT1,NFKB1,NID1,SMAD3,VEGFC	745 (11)
UTP		chemical - endogenous mammalian	Activated	2.183	2.589	0.157	0.00766	8	CCL2,Ccl2,ICAM1,LTA,NOS2,SPP1,TLR4,VCAM1	583 (16)
PIK3CD	5.127	kinase		-0.331	0.761	0.391	0.00766	8	BCL2L11,CCL4,CCNA2,CCND2,HDAC2,IFNG,MAF,PRDM1	898 (21)
nicotinic acid		chemical - endogenous mammalian		-1.447	-1.643	-0.072	0.00766	8	ABCA1,ABCG1,ANGPT1,CD36,IL1B,LIPE,TNF,UCP3	672 (22)
ITGAM	6.195	transmembrane receptor		0.736	1.474	0.313	0.00771	7	CCL4,CD28,CD80,CD86,IL1B,TGFB1,TNF	633 (17)
Secretase gamma		complex		0.435	1.038	0.246	0.00771	7	BATF,CD83,CD86,CDH1,HES1,IL2RA,RORC	602 (17)
RPTOR		other		0.338	1.309	0.371	0.00771	7	CCR7,CD86,CDH1,CTLA4,ICOS,SLC2A1,TNF	966 (24)
EPOR		transmembrane receptor					0.00771	7	CCND2,CISH,MPO,MYC,PIM1,SOCS1,TNF	804 (17)
CLDN7		other		0.087	0.125	0.008	0.00774	24	ABLIM1,ANXA3,APOE,ARHGDIB,B4GALNT1,C3,CD68,CLIP4,CX3CL1,IFI44,IGFBP7,LGALS3,MAGED1,MMP2,NNMT,NTPCR,NUDT21,PLA2G16,PQLC3,PRSS23,SERPINB1,SYTL2,TIMP2,TSPAN12
POU2AF1		transcription regulator	Activated	0.883	2.093	0.434	0.00776	12	B4GALT1,BCL6,CCND3,CCR5,CD79B,KCNN4,LCK,MS4A6A,PRDM1,RBP1,SPIB,SPP1	479 (7)
DNMT1		enzyme	Inhibited	-1.595	-2.401	-0.336	0.00802	15	CDH1,CDKN1A,EPDR1,ESR1,FBN1,Gzmb,IFNG,MYC,MYT1,PRF1,PYCARD,RGS10,SFRP2,SLC7A11,TIMP3	558 (20)
steroid		chemical - endogenous mammalian		0.871	1.526	0.235	0.00822	10	ANXA1,CCL5,CDH1,CEBPA,IGF1,MYC,NGFR,PRKCD,SPP1,TNC	884 (17)
TFAP4	132.24	transcription regulator		0.019	-0.023	-0.013	0.00822	10	CD44,CDH1,CDKN1A,EGR1,FN1,ID1,LEF1,LIF,RHOBTB3,STEAP3	804 (12)
AKT2		kinase		-0.594	-0.301	0.1	0.00822	10	BCL2L11,BUB1,Ccl2,CDH1,CEBPB,ESR1,IFNG,NFKB2,PPARG,TNF	896 (18)
PIK3R2		kinase	Activated	1.547	2.207	0.299	0.00841	5	CXCL10,IFNG,IRF7,MKI67,PLAU	767 (15)
PLA2G4A	6.518	enzyme	Activated	1.35	2.219	0.391	0.00841	5	ANXA5,GSTM5,IL1B,MYC,NOS2	916 (22)
OSMR	2.605	transmembrane receptor		0.813	1.067	0.128	0.00841	5	FASN,IL6R,LBP,OSMR,TNFSF11	538 (14)
ZNF148		transcription regulator		-0.132	-0.517	-0.201	0.00841	5	CDKN1A,FN1,ITGAM,LCK,STAT1
STIM1		ion channel		-0.183	-0.277	-0.043	0.00841	5	GPX1,HMOX1,NFATC2,PRDX1,TNF	703 (10)
LRAT		enzyme		-0.253	0.447	0.313	0.00841	5	CCNA2,CDKN1A,HGF,RBP1,TGFA	452 (8)
hydroquinone		chemical - endogenous mammalian		-0.406	-0.152	0.128	0.00841	5	CYP4F2,HMOX1,IL1B,SFN,TNF	622 (19)
CXCR2		g-protein coupled receptor		-0.505	-1.195	-0.313	0.00841	5	Ccl2,CCL22,CCL3L3,CXCL10,ITGAL	814 (16)
EPCAM		other		-0.995	-0.648	0.157	0.00841	5	CCNE2,CDH1,CDKN1A,FABP5,MYC	452 (7)
glycerol		chemical - endogenous mammalian		-1.779	-1.432	0.157	0.00841	5	ABCA1,HMOX1,LDLR,PPARG,TLR4	638 (15)
NLRC4	4.325	other					0.00841	5	CD86,IL18,IL1B,NLRC4,NOS2	794 (17)
melatonin		chemical - endogenous mammalian		-0.088	-0.149	-0.015	0.00871	22	CCL2,CDKN1A,CRY1,CXCL10,FAS,FASLG,FASN,GJA1,HMOX1,IGF1,IL1B,MPO,NFE2L2,NOS2,RUNX2,SLC2A4,SOX9,SPARC,SPP1,TLR3,TLR4,TNF	800 (16)
PRDM5		other		0.453	1.342	0.397	0.00877	17	ACSBG1,C15orf59,CACNA1C,EBF1,EDNRA,EVL,GADD45B,ID2,IL6R,ISLR,MYC,MYD88,NOTCH2,PML,RUNX1,RUNX2,SOX2
glutamine		chemical - endogenous mammalian		0.218	-0.018	-0.072	0.00877	17	ASNS,ASS1,BCAT1,CEBPB,FABP5,ICAM1,IFNG,IRF2,LTA,NFKB2,NFKBIA,PCK1,PDGFB,PICK1,THBS2,TNF,VEGFA	963 (22)
desoxycorticosterone		chemical - endogenous mammalian		1.293	1.996	0.352	0.00878	4	CYBA,CYBB,NOX4,SPP1	458 (7)
Lymphotoxin		complex	Activated	1.06	2	0.47	0.00878	4	CCL2,CCL5,CXCL10,VCAM1	500 (12)
TRAF5	4.321	transporter	Activated	1.06	2	0.47	0.00878	4	CD80,CD86,FAS,ICAM1	530 (15)
B4GALT1	3.247	enzyme		1.053	1.987	0.47	0.00878	4	Ccl2,CCL3L3,COL1A1,TGFB1
Tnfsf9		other		1.044	1.969	0.47	0.00878	4	IFNG,NOS2,TNF,VCAM1	754 (16)
CSNK2A1		kinase		0.602	1.067	0.235	0.00878	4	AHR,CDH1,FN1,ZFP36	909 (23)
HRH3		g-protein coupled receptor		0.449	0.218	-0.117	0.00878	4	CXCL10,CXCR3,IFNG,UCP3	650 (15)
IL12RB2	20.251	transmembrane receptor		0.192	-0.45	-0.336	0.00878	4	IFNG,IL18,IL18R1,TNF	665 (12)
S100a7a		other		0.06	1	0.47	0.00878	4	IL11,IL1A,MKI67,MMP2
PLA2G5		enzyme		-0.169	0.762	0.47	0.00878	4	COL1A2,COL3A1,VEGFA,VEGFC	389 (7)
22(S)-hydroxycholesterol		chemical - endogenous mammalian		-0.465	0	0.235	0.00878	4	ABCA1,ABCG1,HSD11B1,LPL	257 (7)
XCL1		cytokine		-0.484	-0.254	0.117	0.00878	4	CD40,IFNG,IL2RA,TNF	589 (11)
mir-148		microrna		-0.573	-1.268	-0.352	0.00878	4	ALCAM,BCL2L11,IKZF1,RUNX3
SH3KBP1		other		-0.602	-1.067	-0.235	0.00878	4	BCL2A1,CCND2,MYC,PRDM1	580 (10)
TOLLIP		other		-0.909	-1.715	-0.47	0.00878	4	NFKB1,RELB,TLR4,TNF	604 (15)
UNC5B		transmembrane receptor		-1.051	-1.982	-0.47	0.00878	4	CCL11,Ccl2,CCL22,TNF
NLRX1	3.035	other		-1.053	-1.987	-0.47	0.00878	4	IL1B,OAS1,STAT2,TNF	490 (15)
ganglioside GM3		chemical - endogenous mammalian	Inhibited	-1.329	-2	-0.336	0.00878	4	CD40,CD80,ICAM1,VCAM1	694 (20)
ganglioside GD1a		chemical - endogenous mammalian					0.00878	4	CD40,CD80,HGF,TNF	615 (16)
ZBTB33		other					0.00878	4	BCL6,CDH1,MYC,S100A4
SMN1/SMN2		other					0.00878	4	Ccl2,Ccl7,DMD,IGF1	746 (12)
NUP155		transporter					0.00878	4	ANGPTL4,CACNA1C,Nppb,SLC8A1	211 (6)
ABCB1		transporter					0.00878	4	ABCD2,ABCG2,IL1B,PTAFR	600 (7)
MMP8	12.88	peptidase					0.00878	4	CCL3L3,CXCL10,HGF,S100A8	630 (11)
PBX2		other					0.00878	4	CCL2,COL5A2,PF4,PLAU
PLG		peptidase	Activated	1.566	2.771	0.435	0.00907	9	CCL2,CD40,COL1A1,IL1A,IL1B,MMP12,PLAU,RLBP1,TNF	569 (15)
RXRG		ligand-dependent nuclear receptor		0.494	1	0.253	0.00907	9	ACAA2,ACSL1,CRYAB,FABP5,LPL,MMP11,PCK1,TIMP2,TIMP3	457 (7)
IRAK1		kinase		-0.631	-0.201	0.146	0.00907	9	ABCA1,CXCL16,IFNG,IL1B,NFATC2,RELB,RORC,TNF,VCAM1	802 (17)
NOG		growth factor		1.537	0.696	-0.268	0.00921	12	CD2,FAS,LEF1,MITF,MMP13,MMP3,MYC,NGFR,RUNX2,SPP1,TNFSF11,VEGFA	673 (20)
GDNF	2.652	growth factor		0.748	1.484	0.209	0.00924	15	CTSB,EEF2,EGR1,EGR2,FN1,HTR2A,LMNB2,MMP13,Naip1 (includes others),NRN1,NSG1,PENK,SOX10,TNF,VASP	855 (22)
SNAI1		transcription regulator		0.238	0.011	-0.07	0.00937	13	CCND2,CCND3,CDH1,CDK4,CDKN1A,FN1,ID1,LEF1,SDC1,SPARC,TGFB1,THBD,VDR	850 (23)
IL6ST	2.288	transmembrane receptor		-0.216	0.557	0.32	0.00937	13	A2M,CSF1R,EGR1,FASLG,IL6R,IRF1,LTF,MYC,Nppb,PIM1,SOCS1,TNFRSF1B,TNFSF11	665 (18)
ceramide		chemical - endogenous mammalian		0.803	1.181	0.157	0.00979	8	CASP1,CD1D,CFLAR,COL1A1,ICAM1,IL1B,MYC,SFRP1	839 (19)
IL2RG	8.079	transmembrane receptor		-0.571	0.277	0.325	0.00979	8	CCND3,COL6A2,HLA-A,IFNG,IL7R,Klra4 (includes others),KLRB1,MYC	839 (16)
CD81		other		1.521	1.905	0.201	0.00992	6	CD80,CD86,IFNG,IL2RA,MMP2,TNF	798 (19)
USP7		peptidase		1.341	1.987	0.325	0.00992	6	CD36,CDKN1A,PLIN2,PPARG,TNF,TNNT2	924 (18)
LAT	5.454	kinase	Activated	1.314	2.2	0.403	0.00992	6	CD69,CSF1,CTLA4,IL2RA,NFATC1,TNF	802 (20)
mir-192		microrna		1.303	0.971	-0.138	0.00992	6	CDC7,CDKN1A,FN1,IGF1,NOD2,TYMS	702 (13)
WWTR1		transcription regulator	Activated	1.299	2.449	0.47	0.00992	6	CD44,COL1A1,FN1,ID2,RUNX2,SPP1	437 (12)
NFIA		transcription regulator		0.292	0.739	0.201	0.00992	6	CSF1R,LOX,PCK1,RP2,RUNX2,SLIT2
WNT7A		cytokine		-0.036	0.762	0.403	0.00992	6	CDH1,ESR1,LBH,PLAUR,RUNX2,WNT4	747 (12)
S100B		other		-0.28	0.447	0.325	0.00992	6	Ccl2,CDKN1A,CHGA,IL1B,MYC,TNF	633 (16)
FGFR4		kinase					0.00992	6	CD44,CDKN1A,LPAR1,MMP13,MMP14,PLAU	782 (16)
CBX4		transcription regulator					0.00992	6	CDC6,DHFR,MYC,POLA1,VEGFA,WNT4
mir-133		microrna		1.545	0.415	-0.368	0.01	10	CCND2,FSCN1,HLA-G,ITPR2,LASP1,MMP14,PPARG,SLC2A4,TNFSF10,TNNT2
LTF	64.807	peptidase		0.928	0.928	0	0.0102	7	CCL5,CD86,CDKN1A,MMP13,TNF,TNFRSF11B,TNFSF11
LTBP1		other		0.631	0.964	0.128	0.0102	7	BCL2L11,MCL1,PIM1,SMAD3,SOX9,TGFB1,VWF
NFIX		transcription regulator		0.386	0.64	0.104	0.0102	7	ADRA1B,ALAS1,CLEC3B,HGF,NFATC4,POSTN,SERPINA3
selenomethylselenocysteine		chemical - endogenous mammalian		0.3	-0.378	-0.256	0.0102	7	CLU,EGR1,FASLG,PLAUR,RPS12,TIMP2,TIMP3
NOV	2.784	growth factor		0.23	0	-0.094	0.0102	7	CCL2,COL1A1,GREM1,HES1,MMP2,PDGFC,RUNX2
GABA		chemical - endogenous mammalian		-0.748	-0.87	-0.047	0.0102	7	FN1,IFNG,IL1B,MMP2,MMP3,TGFB1,TNF
ESRRA		ligand-dependent nuclear receptor		-0.671	0.914	0.444	0.0103	19	ABCC5,ACSL1,ALAS1,ALDOC,CD36,CYP51A1,FAM102A,HMGCR,IDI1,LDHB,LIPA,LIPE,LPL,LTF,NR1D1,PPARG,PPP2R2B,PRKCD,SLC25A20
MTA1		transcription regulator		0.784	1.046	0.088	0.0106	11	CCND2,CDH1,ESR1,MMP2,MYC,NOS2,RNF144A,SERPINB1,SLC16A10,WISP1,WISP2
mir-15		microrna		0.369	-0.772	-0.352	0.0109	12	CCND2,CD69,CD82,CDK6,CHEK1,EGFR,FGF1,IFNG,LAMP1,MCL1,PIM1,UCP2
CYP1A1		enzyme		0.279	0.378	0.038	0.0109	20	ACOT11,ANXA3,ANXA4,BANF1,CD3E,DTNB,GPC1,GSTM3,Ifi27l2a/Ifi27l2b,IGF1,KRT7,LMNB2,LYAR,RGS16,SDC1,SOCS2,TMPO,TNNT2,Ugt1a7c,VAMP8
L-methionine		chemical - endogenous mammalian		0.191	0.147	-0.022	0.0109	12	BUB1,CLU,CYP2E1,FANCL,GADD45B,IFI16,IGFBP4,MGMT,NFKBIA,RHOB,SPP1,TYMS
TRIM28		transcription regulator		-1.408	-0.555	0.384	0.0109	12	BCL2L11,EFEMP1,EPAS1,KLF2,MMP2,NFKB1,S100A4,S100A9,SOX2,SOX6,TP73,ZSWIM5
miR-17-5p (and other miRNAs w/seed AAAGUGC)		mature microrna	Inhibited	-1.44	-3.036	-0.453	0.0109	13	BCL2L11,CCND2,CDKN1A,CRIM1,ESR1,JAK1,MMP3,MYLIP,PPARG,RUNX1,RUNX2,TGFBR2,VEGFA
IL25		cytokine		0.614	1.398	0.267	0.0121	10	CCL11,CCL2,Ccl2,CCL24,IFNG,IL1B,IL1RL1,IL33,JAG1,TNF
GABPA		transcription regulator		0.338	1.196	0.391	0.0121	10	CYP7B1,FAS,HMOX1,IL16,IL7R,ITGB2,PPARG,SKP2,SOD3,TNC
HSF2		transcription regulator		-2.297	-1.408	0.365	0.0123	8	CCT2,CCT3,CCT5,CLU,HSPH1,IL1B,TNF,TNFSF11
mir-132		microrna		-0.992	-1.526	-0.191	0.0123	8	CCL2,Ccl2,CCNA2,IFNG,IL1B,IRAK4,STAT4,TNF
RLN2		other		1.073	1.467	0.181	0.0124	5	CD36,MMP13,MMP2,MMP3,VEGFA
GAB1		other		0.694	1.406	0.325	0.0124	5	ANGPT1,CCL5,CXCL10,EGR1,IL1B
SP7		transcription regulator		0.605	1.387	0.352	0.0124	5	COL1A1,MMP13,RUNX2,SPP1,TNFSF11
miR-100-5p (and other miRNAs w/seed ACCCGUA)		mature microrna		0.312	-0.722	-0.47	0.0124	5	CCND3,EGR2,FGFR3,ID1,MMP13
NFKBIZ		transcription regulator		0.302	0.694	0.181	0.0124	5	CCL17,Ccl2,CEBPD,IFNG,TNF
leukotriene C4		chemical - endogenous mammalian		0.256	1.306	0.47	0.0124	5	CCL2,CCL4,EGR1,EGR2,TNF
UCP1		transporter		-0.043	-0.44	-0.181	0.0124	5	ALAS1,FASN,TGFB1,UCP2,UCP3
spermidine		chemical - endogenous mammalian		-0.486	-0.277	0.094	0.0124	5	CDKN1A,HMOX1,ITGAM,MMP2,SAT1
DOK1	2.471	kinase		-0.679	-0.6	0.036	0.0124	5	CD69,DOK1,IL2RA,STAT4,TNF
BIRC3	4.268	enzyme					0.0124	5	CCL2,IFNG,IL1B,NFKB2,TNF
FOXG1		transcription regulator					0.0124	5	BCL2L11,CCND2,CDKN1A,FASLG,PCK1
IDH2		enzyme					0.0124	5	CDH1,CEBPA,EGR1,FN1,PPARG
NOD1		other					0.0124	5	CCL5,IL1A,IL1B,NOS2,TNF
L-glutamic acid		chemical - endogenous mammalian		0.258	1.364	0.259	0.0128	19	ARNTL,B2M,Ccl2,CDKN1A,CDS1,EGR1,FADS1,FADS2,FASN,GADD45B,HEXA,IL18,IL1B,NOS2,PLIN2,SLC1A1,SORL1,TNF,TOR3A
NFYB		transcription regulator					0.013	44	ABCD2,ABCG2,ADRBK2,BCL11B,BCL2L11,CBS/LOC102724560,CBX5,CDH1,COL1A1,COL1A2,CYTIP,DPP4,EMX2,EPAS1,FAS,FLRT2,FTH1,GLA,GPR160,HLA-DQB1,HMGB2,IGF1,ITM2C,KBTBD8,KIAA0101,LIG3,LYAR,MMP13,MVK,PDGFRB,RHOB,RUNX2,S100A4,SERBP1,SIRPA,SLC39A8,SLIT3,ST8SIA4,TGFBR2,TIMP3,TM7SF3,TYMS,UHRF1,VWF
IL17a dimer		complex	Activated	1.453	2.544	0.429	0.0132	7	CCL2,CCL4,CCL5,IFNG,IL1A,IL1B,TNF
CARD11	6.659	kinase	Activated	1.252	2.361	0.47	0.0132	7	CCL3L3,CCL4,CCL5,IFNG,IL2RA,NFKB1,TNF
CLU	3.021	other		0.536	0.663	0.052	0.0132	7	ATP7A,CCL2,CDKN1A,CLU,NFKBIA,SMAD3,TNF
histidinol		chemical - endogenous mammalian					0.0132	3	ASNS,SLC7A1,SLC7A5
chondroitin sulfate		chemical - endogenous mammalian					0.0132	3	FN1,MMP3,NOS2
LGALS12		other					0.0132	3	CEBPA,CEBPB,PPARG
ZMIZ1		other					0.0132	3	HES1,IL2RA,MYC
ENTPD5		enzyme					0.0132	3	COL1A1,COL1A2,PRKCD
LGI1		other					0.0132	3	MMP11,MMP12,MMP3
STX11	2.157	transporter					0.0132	3	IFNG,IL1B,TNF
FGR	7.216	kinase					0.0132	3	FGR,HMOX1,TNF
HSPB2		other					0.0132	3	CCL2,ICAM1,TGFB1
KCNN4	3.123	ion channel					0.0132	3	CCL11,CCL5,CX3CL1
GRAP2	7.107	other					0.0132	3	CD69,IL2RA,MYC
PAPPA	4.401	peptidase					0.0132	3	ABCA1,ABCG1,IGFBP5
KHSRP		enzyme					0.0132	3	IL1B,LDLR,NOS2
MC3R		g-protein coupled receptor					0.0132	3	Ccl2,HMOX1,TNF
Cd24a	3.421	other					0.0132	3	IFNG,MMP2,TNF
MYBBP1A		transcription regulator					0.0132	3	MMP13,MMP3,SLC2A4
miR-346 (and other miRNAs w/seed GUCUGCC)		mature microrna					0.0132	3	BTK,CFLAR,LIF
HPGDS	4.851	enzyme					0.0132	3	ITGAM,TGFB1,TNF
APOH		transporter					0.0132	3	CD36,NFKB1,TNF
PILRB	4.107	other					0.0132	3	IFNG,IL1B,TNF
PSAP	6.144	other					0.0132	3	BIRC3,ESR1,GBA
KIDINS220		transcription regulator					0.0132	3	CD69,EGR1,IFNG
ARG1	6.102	enzyme					0.0132	3	CCND3,CDKN1A,NOS2
LAMP1	2.64	other					0.0132	3	IFNG,LAMP2,PRF1
HTR4		g-protein coupled receptor					0.0132	3	ANGPT1,CXCL12,VCAM1
SLAMF6	8.571	transmembrane receptor					0.0132	3	IFNG,IL16,TNF
ADAM8	8.457	peptidase					0.0132	3	CCL5,CXCL10,TNF
HEPH		transporter					0.0132	3	CNTNAP1,CP,SLC40A1
PSMD4		other					0.0132	3	A2M,CD36,CD69
NAA10	-3.312	enzyme					0.0132	3	EGFR,TGFBR3,VEGFA
RTKN	-3.047	other					0.0132	3	BCL2A1,BIRC3,TNFAIP3
DSPP		other					0.0132	3	BGN,DCN,RUNX2
RPL22		other					0.0132	3	BCL2L11,CDKN1A,Pmaip1
ITGA11	4.105	other					0.0132	3	IGF1,MMP13,MMP14
PLCL1		enzyme					0.0132	3	ID1,RUNX2,SPARC
Ifna4		other					0.0132	3	FLT3,IRF7,SIRPB1
PDE4D		enzyme					0.0132	3	BCL2L11,IFNG,MITF
N-arachidonoyl-dopamine		chemical - endogenous mammalian					0.0132	3	IL2RA,PTGES,TNF
succinylacetone		chemical - endogenous mammalian					0.0132	3	ALAS1,CYBA,CYBB
MST1R	3.1	kinase		-2.02	-1.4	0.282	0.0134	6	ARG1,CDH1,IFNG,MST1R,MYC,TNF
TLR1	5.956	transmembrane receptor	Activated	1.161	2.189	0.47	0.0134	6	CSF2RA,FCGR1A,IL1B,TNF,TNFAIP3,VDR
MAPK12		kinase		0.789	0.915	0.052	0.0134	6	IL1B,MAP3K8,MMP13,PRDX1,TNF,VDR
TNFRSF11A	5.527	transmembrane receptor		0.291	1.342	0.47	0.0134	6	AKAP13,CD40,FN1,SOX2,TNFRSF11A,VCAM1
RAPGEF3		other		0.212	0.64	0.176	0.0134	6	CTSK,CYP1B1,FN1,NFATC1,SPP1,TGFB1
IL17R		complex		-0.078	0.816	0.365	0.0134	6	CCL2,CCL5,CXCL10,MMP13,S100A8,S100A9
miR-218-5p (and other miRNAs w/seed UGUGCUU)		mature microrna		-0.441	-1.577	-0.47	0.0134	6	CDK6,COL1A1,CTSB,EGFR,PARP1,RUNX2
ARHGDIG		other		-0.482	-1.633	-0.47	0.0134	6	ALCAM,ANXA1,COL5A2,KANK1,LPAR1,RGS2
TAF1		transcription regulator					0.0134	6	BCL2A1,CCNA2,GHR,IGF1,RUNX2,TNFSF11
PER1		other					0.0134	6	ALAS1,ARNTL,B2M,BCL2L11,CRY1,DBP
HMGA2		enzyme					0.0134	6	BCL2A1,CXCR4,ID2,IL2RA,SOX2,SPP1
L-ornithine		chemical - endogenous mammalian					0.0136	2	ARG2,CDKN1A
Tap		complex					0.0136	2	HLA-E,HLA-G
RAR-RXR		complex					0.0136	2	IRF1,TGM2
APBB2		other					0.0136	2	LRP1,TYMS
l9Rl3		other					0.0136	2	HMOX1,NOS2
RBMS3	2.964	other					0.0136	2	CDK4,MYC
SLC27A4		transporter					0.0136	2	CEBPA,PPARG
COLEC12	2.533	transmembrane receptor					0.0136	2	CXCL10,IFIT1B
ADRM1		other					0.0136	2	NFKBIA,NOS2
CNPY3		other					0.0136	2	TLR1,TLR4
ZSCAN1		other					0.0136	2	ADAMTS4,PRKCA
POPDC2		other					0.0136	2	IL1B,TNF
GPR56	2.562	g-protein coupled receptor					0.0136	2	IGF1,VEGFA
C1QL4		other					0.0136	2	CEBPA,PPARG
AGO1		translation regulator					0.0136	2	BCL2L11,CXCR4
SCARA5	7.995	other					0.0136	2	CXCL10,IFIT1B
L3MBTL1		other					0.0136	2	MMP3,RUNX1
GPR4		g-protein coupled receptor					0.0136	2	ICAM1,VCAM1
SMYD5		other					0.0136	2	CXCL10,TNF
BCO1		enzyme					0.0136	2	BCO2,PPARG
Hya		other					0.0136	2	CD80,CTLA4
MLXIP	2.342	other					0.0136	2	ARRDC4,TXNIP
AGO3		translation regulator					0.0136	2	BCL2L11,CXCR4
Hat		complex					0.0136	2	NOS2,SLC8A1
CBP-ICSBP-IRF-1-PU.1		complex					0.0136	2	CYBB,NCF2
EIF4F		complex					0.0136	2	MCL1,MYC
ACAT1	-2.036	enzyme					0.0136	2	ABCA1,HMGCR
FBLIM1	4.789	other					0.0136	2	EGFR,TNFSF11
ITGB7	8.976	transmembrane receptor					0.0136	2	IFNG,TNF
ATP1A1		transporter					0.0136	2	HMGCR,LDLR
SCARA3	2.806	transmembrane receptor					0.0136	2	CXCL10,IFIT1B
MEFV	10.077	other					0.0136	2	CASP1,IL1B
CCNC		other					0.0136	2	TYMS,VCAM1
LGALS8	2.093	other					0.0136	2	CDKN1A,FASLG
PMAIP1		other					0.0136	2	MCL1,Pmaip1
AMD1		enzyme					0.0136	2	MYC,Tmsb4x (includes others)
CLCN3		ion channel					0.0136	2	NFKB1,TGFB1
DAB2IP		other					0.0136	2	CLU,EGR1
miR-511-5p (miRNAs w/seed UGUCUUU)		mature microrna					0.0136	2	CD80,TLR4
miR-424-3p (miRNAs w/seed AAAACGU)		mature microrna					0.0136	2	CHEK1,LGALS3
EGFL7		other					0.0136	2	ICAM1,VCAM1
RILP		other					0.0136	2	IGF2R,LAMP1
PRSS2		peptidase					0.0136	2	MMP3,MMP8
CNTN1	-8.51	enzyme					0.0136	2	CDH1,CNTNAP1
PSG1		other					0.0136	2	TGFB1,VEGFA
PBK	-2.051	kinase					0.0136	2	BIRC3,NFKB1
PDE4A		enzyme					0.0136	2	IFNG,TNF
PHLDA1		other					0.0136	2	FAS,FASLG
GPR34	2.588	other					0.0136	2	ITGAM,ITGB2
HPS1		other					0.0136	2	LGALS3,TNF
IFI30	5.777	enzyme					0.0136	2	CTSS,HLA-A
KIR2DS4 (includes others)		transmembrane receptor					0.0136	2	CD69,IFNG
WWP1		enzyme					0.0136	2	KLF5,PRKAA2
SIGLEC11		other					0.0136	2	IL1B,NOS2
NELFA		other					0.0136	2	CDKN1A,CYP1B1
GCH1	4.48	enzyme					0.0136	2	GCH1,TNC
STAG2		other					0.0136	2	CD69,TNF
HNRNPL		other					0.0136	2	CEACAM1,PTPRC
LAMC2	4.265	other					0.0136	2	LAMC2,MMP2
RNF139		enzyme					0.0136	2	FASN,HMGCR
Tmsb4x (includes others)	4.496	other					0.0136	2	CDH1,Tmsb4x (includes others)
ATP9A		transporter					0.0136	2	VEGFA,VEGFC
MYBPC1		other					0.0136	2	Ccl2,IL1A
ITGAE		other					0.0136	2	IFNG,TNF
AGO4		translation regulator					0.0136	2	BCL2L11,CXCR4
CD8B	9.43	other					0.0136	2	IL1B,TNF
SERPINB7		other					0.0136	2	CCL2,ICAM1
KHDRBS2		other					0.0136	2	CDKN1A,STAT1
CIDEA		other					0.0136	2	TNF,XDH
STAMBP		enzyme					0.0136	2	CXCR4,MYC
COL1A2	3.354	other					0.0136	2	COL1A2,TGFB1
PLK3		kinase					0.0136	2	CDKN1A,FAS
RAN		enzyme					0.0136	2	MCL1,TNF
FXYD5	6.305	ion channel					0.0136	2	CCL2,CDH1
TMPRSS4	9.167	peptidase					0.0136	2	ITGA5,PLAU
EEF1A1		translation regulator					0.0136	2	MYC,S100A4
GZMB		peptidase					0.0136	2	GRIA3,KCNA3
Acp5	5.641	phosphatase					0.0136	2	IL1B,TNF
Sf1		other					0.0136	2	Ccl2,VCAM1
Usp17la (includes others)		peptidase					0.0136	2	CISH,MYC
LNPEP		peptidase					0.0136	2	NOS2,SLC2A4
LAMB2	2.285	enzyme					0.0136	2	LAMA5,LAMB1
all-trans-4-Oxo-retinoic acid		chemical - endogenous mammalian					0.0136	2	CD38,ITGAX
oleylamide		chemical - endogenous mammalian					0.0136	2	LPL,PPARG
D-erythro-C16-ceramide		chemical - endogenous mammalian					0.0136	2	NOS2,TNF
15-hydroxyeicosatetraenoic acid		chemical - endogenous mammalian					0.0136	2	CD36,NOS2
S-adenosylhomocysteine		chemical - endogenous mammalian					0.0136	2	COL1A1,COL1A2
N(omega)-hydroxyarginine		chemical - endogenous mammalian					0.0136	2	CD247,CDKN1A
BCL2L1		other		-1.302	-1	0.101	0.0137	9	ALOX5AP,Ccl2,CDC6,DHFR,IL1B,Ly6a (includes others),PTPRC,SPN,TNF
HNF1A		transcription regulator	Activated	0.576	2.927	0.437	0.014	66	ACAT2,ANPEP,ANXA4,ATP7A,BCL6,BMP2K,C2,CBS/LOC102724560,CD302,CD55,CLIC5,COL3A1,COQ10B,CTSZ,CYP27A1,CYP2E1,CYP4V2,DPP4,FAM107B,FAS,FMO1,FUT7,GATM,GJB1,GLA,GLUL,GPR137B,GSTCD,HMGCR,HOPX,HPGDS,HSD11B1,IGF1,INADL,ITM2B,Klra4 (includes others),LBP,LEF1,LIPA,LY6E,MTHFD1,NKX2-2,NOP16,NR1D1,PAMR1,PCK1,PLA1A,RAB37,RNASE4,RUNX2,SEMA4A,SERPING1,SLC40A1,SLC7A2,SLCO3A1,TMEM140,TMPRSS4,TROVE2,TRPM2,UCP2,Ugt1a7…
TNFRSF17		transmembrane receptor	Activated	1.478	2	0.261	0.0144	4	CD40,CD80,CD86,ICAM1
PAX6		transcription regulator		1.476	1.909	0.116	0.0144	35	CARD9,CCND2,CDC6,CDCA7,CDH6,CDK6,CEACAM1,CRYAB,DDX3Y,DOK1,Ehbp1l1,EOMES,FABP7,FAT4,GNG2,HES1,Klrc2/Klrc3,LRRC32,MAF,MCM6,MITF,MRGPRE,NKX2-2,OAS1,PLA2G15,RFFL,SEMA3C,SH2D1B,SLAMF6,SOCS1,SOX2,TBC1D9,TNC,TROVE2,VEGFA
AGPAT2	3.176	enzyme	Activated	1.269	2	0.365	0.0144	4	ACSL1,CEBPB,PPARG,SLC2A4
FAT1		other		1.258	1.982	0.365	0.0144	4	IL1B,MMP3,PLAU,VEGFC
HTR7	6.392	g-protein coupled receptor	Activated	1.06	2	0.47	0.0144	4	COL23A1,IL1B,STAB1,TNF
IFNL2		other		1.053	1.987	0.47	0.0144	4	CCR5,CD4,CXCR4,IFIT1
H2AFY		other		0.93	0	-0.47	0.0144	4	CD36,LPL,PARP1,SOX2
Mir218		microrna		0.552	0.655	0.052	0.0144	4	CXCR4,LEF1,SFRP2,SPP1
RALBP1		enzyme		0.53	1	0.235	0.0144	4	Ccl2,COL1A2,MMP2,TNF
EPHX2		enzyme		0.243	-0.218	-0.235	0.0144	4	CCL2,HES1,ICAM1,VCAM1
PARP2		enzyme		0.201	0.927	0.365	0.0144	4	CD36,FASN,LPL,PPARG
SARM1		transmembrane receptor		0.187	0.302	0.067	0.0144	4	Ccl2,CCL3L3,CCL5,TNF
PRAME		other		-0.153	-0.254	-0.052	0.0144	4	CD40,CDKN1A,IL13RA1,S100A4
PIAS3		transcription regulator		-0.242	-0.753	-0.261	0.0144	4	FTH1,NFATC1,SERPINA3,TPSAB1/TPSB2
OLFM4		other		-1.05	-1.98	-0.47	0.0144	4	Ccl2,CCL3L3,IL1B,TNF
ATG16L1		other	Inhibited	-1.06	-2	-0.47	0.0144	4	IL18,IL1A,IL1B,NFKBIA
RAMP1		transporter		-1.235	-1	0.117	0.0144	4	IFNG,TNF,VEGFA,VEGFC
BCKDK		kinase	Inhibited	-2.731	-2	0.365	0.0144	4	MOG,OLIG2,PLP1,TNF
RUNX1T1		transcription regulator					0.0144	4	CCND2,CD34,CD69,CSF1R
CCND2	2.021	other					0.0144	4	CCND2,CCND3,CDK4,VEGFA
KIF3A		enzyme					0.0144	4	CDKN1A,MMP13,MYC,VEGFA
PTMA		other					0.0144	4	CCL3L3,IDO1,IL1B,TNF
DNAJB6		transcription regulator					0.0144	4	NPM1,SPARC,SPP1,TNF
PNPT1		enzyme					0.0144	4	CCL5,CDKN1A,MMP3,MYC
TRAF1	5.436	other					0.0144	4	BCL2L11,NFKB2,TNF,TRAF1
EP400		other	Inhibited	-3.86	-2.778	0.389	0.0145	10	AGPAT2,CCNA2,CDC6,CDKN1A,E2F7,E2F8,PPARG,SKP2,SUV39H2,UHRF1
NCOR1		transcription regulator		0.487	-0.245	-0.282	0.015	16	AKAP1,BCL3,CCNA2,CD82,CDH1,CDKN1A,CEBPA,CSF3R,DHCR24,LYZ,NDRG1,NR1D1,PPARG,PRKCD,SERPINF1,UCP3
DMRT1		other					0.015	16	ADAMTS20,ALDH1A1,CHEK1,CLDN11,DHCR7,DMRTA1,E2F8,HOXB4,IGF2R,IGFBP6,MAPK4,MAPKAPK3,MMP16,NR1H3,SOX2,TAB1
FBXO32		enzyme		-0.155	0.303	0.112	0.016	17	ADSSL1,BCAT2,BCL2L11,CCND2,HOOK1,IL1B,IL1R1,ISYNA1,KLF5,LBP,LEF1,MMP3,PSEN2,PTGES,PTGIS,RAB27A,TFPI2
MEN1		transcription regulator		1.138	1.356	0.078	0.0166	9	CASP8,CDH1,CDK4,CDKN1A,GAS1,PTPRZ1,RORC,RUNX2,TGFBR2
TNFSF13		cytokine		0.879	1.492	0.206	0.0166	9	BCL2L11,BCL6,CDC6,IRF4,MCM2,MCM5,MCM6,MYC,PRDM1
NR2F1		ligand-dependent nuclear receptor					0.0166	9	CDH1,EGR1,FNBP1,HGF,ID2,LPL,LTF,PCK1,SLC9A1
KL		enzyme		0.958	1.069	0.043	0.0168	7	CAST,CYBB,MERTK,MITF,TNFRSF11B,VDR,VEGFA
CD9		other		0.639	0.573	-0.028	0.0168	7	DPP4,ITGA5,MYC,TNF,VEGFA,WISP1,WNT2B
UCN		other		-1.096	-0.834	0.102	0.0168	7	CCL5,ICAM1,IFNG,IL1B,TLR4,TNF,UCP3
GMNN		transcription regulator	Inhibited	-0.802	-2.496	-0.47	0.0169	16	ANGPT1,BMPER,CDH1,CDKN1A,CDT1,CHST15,DUSP5,EFEMP1,EOMES,IER5,INHBA,NRP1,NUDT21,Oasl2,USP18,VEGFA
MBD3		other					0.0169	16	APOE,BCAT2,CCND2,DPP4,FZD7,HTRA1,LMO2,LRP5,MYC,SFRP1,SFRP2,SLC9A3R1,WISP1,WNT10A,WNT2B,WNT6
TNFSF9		cytokine	Activated	1.6	2.186	0.268	0.0174	5	CCR7,ICAM1,IFNG,TNF,VCAM1
Ahr-aryl hydrocarbon-Arnt		complex	Activated	1.176	2.219	0.47	0.0174	5	CDKN1A,CYP1B1,FAS,FASLG,NFE2L2
GADD45B	2.656	other		0.993	1.332	0.157	0.0174	5	BGN,CDKN1A,IFNG,MMP13,TGFB1
PSMB10		peptidase		0.297	0.447	0.067	0.0174	5	IL1A,NFKB2,NFKBIA,NOS2,TNFAIP3
CCK		other		-0.095	0.2	0.134	0.0174	5	CFLAR,CXCL10,EGR1,PENK,VEGFA
neuroprotectin D1		chemical - endogenous mammalian		-0.257	-0.555	-0.134	0.0174	5	BCL2A1,HMOX1,IL1B,TNF,TNFAIP2
IL2RB	7.494	transmembrane receptor		-0.318	0.277	0.268	0.0174	5	CCL2,CCND3,Gzmb,IL2RA,MYC
octanoic acid		chemical - endogenous mammalian		-0.708	-1.446	-0.336	0.0174	5	CD36,CEBPA,FASN,LPL,PPARG
SPRY1		other		-1.003	-1.446	-0.201	0.0174	5	EOMES,FABP7,FGFR3,ID2,LMO4
POLR2A		enzyme					0.0174	11	CAD,CCNA2,CDKN1A,CXCR4,FASLG,MYC,NFKBIA,Tmsb4x (includes others),TNFAIP3,TP73,VEGFA
CBX2		transcription regulator					0.0174	5	AHR,CCND2,CDKN1A,RUNX1,SOX9
NADPH oxidase		complex	Activated	1.519	2.183	0.304	0.0177	6	CCL2,CYBB,HMOX1,MMP12,NCF1,VCAM1
L-tryptophan		chemical - endogenous mammalian		0.371	0.555	0.083	0.0177	6	CASP8,CD247,CD40,CD80,LILRB4,TNF
WWOX		enzyme		0.204	-0.092	-0.124	0.0177	6	COL1A1,ESR1,RUNX2,TIMP2,TP73,VEGFA
NEUROG3		transcription regulator		-0.107	1.635	0.457	0.0177	15	Cd24a,CHGA,CTSV,EBF1,ERBB3,Hmgn5/LOC102636589,IGF2R,NKX2-2,NOTCH2,NRP1,OLIG1,PSEN2,RHOB,SEMA3A,SEMA3C
CYP27A1	3.912	enzyme		-0.271	-0.816	-0.223	0.0177	6	ABCA1,ABCG1,APOE,CYP7B1,HMGCR,SREBF2
GABPB1		transcription regulator		-0.323	0.594	0.47	0.0177	6	IL16,IL7R,ITGB2,SKP2,TNC,UCP3
CBX7		other		-0.386	-1.408	-0.42	0.0177	6	CDH1,CTSS,CYP1B1,KYNU,PAPPA,PRDM1
DAG1		transmembrane receptor		-1.198	-0.447	0.336	0.0177	6	CNP,DMD,ITGA7,LAMB1,SLC2A1,SNTA1
EIF4EBP1		translation regulator		-1.313	-1.522	-0.094	0.0177	6	CEBPA,CEBPD,CFLAR,IRF7,SLC2A1,SOCS1
mir-150		microrna					0.0177	6	CD4,DKC1,IFNG,IKZF1,IL2RA,SOCS1
PKNOX1		transcription regulator					0.0177	6	CCL2,COL5A2,FABP7,PLAU,PTPN6,SLC2A4
ETV4		transcription regulator	Activated	1.359	2.048	0.266	0.0188	8	B4GALT1,B4GALT5,CDH1,FN1,HPSE,MMP14,SPP1,TGFBR2
ROCK2		kinase		0.544	1.51	0.344	0.0188	8	Ccl2,CD44,CEBPA,FABP5,FAS,PPARG,S100A8,SPP1
anandamide		chemical - endogenous mammalian		0.067	0.412	0.143	0.0188	8	ANGPTL4,IFNG,IL1B,MMP2,NOS2,PLIN2,PPARG,TNF
LMNA		other					0.0189	35	AI987944 (includes others),ARRDC4,CAMK1D,CAMK2A,CD28,CD38,COL8A1,CSTF2,CTDSPL,FAM13C,GJA1,GRAP,GSTT2/GSTT2B,HIVEP1,HTRA3,IER5,IFI44,IFIH1,IGF2R,IRF8,KIAA1551,Klra4 (includes others),MAP3K8,PCGF6,PLXDC2,PPM1H,SEMA3G,SLC36A1,SOX13,STAB1,STAT1,TCIRG1,TEC,UBA7,ZFP36
POU5F1		transcription regulator	Activated	1.328	2.213	0.176	0.0197	37	AHR,ANGPT1,BMPER,CDH1,CDKN1A,CHST15,CRABP2,CXCL10,DUSP5,EFEMP1,EOMES,FOXA1,H19,HOPX,HSPD1,IER5,INHBA,KLF2,KLF4,LOXL1,MCL1,MEF2C,NKX2-2,NRP1,NUDT21,Oasl2,PARP1,PCGF6,SIRPA,SOX2,SPP1,TBX3,TF,TGFB1,USP18,VEGFA,ZIC2
LEF1	7.562	transcription regulator		0.842	1.352	0.221	0.0198	12	CDKN1A,FAS,FN1,LCK,LEF1,MITF,MMP2,MYC,POU3F2,RUNX2,SOX9,SPP1
GHRL		growth factor		-1.648	-1.648	0	0.0198	12	ABCG1,CPT1A,FASN,IL1B,IL1R1,LPL,Nppb,PCK1,PPARG,SPP1,TNF,UCP3
MYBL2		transcription regulator		0.766	1.588	0.342	0.0199	9	BCL2L11,BIRC3,CCNA2,CLU,FASLG,IFNG,IGFBP5,MYC,TFEC
HES1	2.112	transcription regulator		-0.347	-1.226	-0.278	0.0202	11	CCND3,CD4,CDKN1A,CEBPA,CHGA,DLL3,HES1,NKX2-2,PPARG,RLBP1,SPP1
mir-27		microrna		-0.59	-1.17	-0.198	0.0203	10	ABCA1,BAG2,CAD,EGFR,ESR1,IGF1,IKZF1,PPARG,RUNX1,SMAD9
CDX2		transcription regulator	Activated	1.087	2.039	0.365	0.021	14	CDH1,CDKN1A,CLU,DHRS9,FGF1,HOXB4,KLF4,KLF5,LAMC2,MYC,NR2F2,PRDM1,SOX2,SOX9
BATF	4.558	transcription regulator					0.021	7	AHR,CCR9,CTLA4,IKZF2,IL12RB1,IL1R1,RORC
WHSC1		enzyme	Activated	1.06	2	0.47	0.0217	4	IFIT1B,Mx1/Mx2,OAS1,STAT1
EIF4G2		translation regulator	Activated	1.06	2	0.47	0.0217	4	CCND2,CDKN1A,CTSD,SERPINE2
FRMD6	2.101	other		0.306	0.577	0.157	0.0217	4	CDKN1A,FGF1,PDGFB,RASSF4
SELE		transmembrane receptor		0.254	0.254	0	0.0217	4	Ccl2,CCL3L3,IL1B,TNF
WWC1	-2.584	transcription regulator		0.104	0	-0.052	0.0217	4	CDH1,FGF1,PDGFB,RASSF4
urea		chemical - endogenous mammalian		-0.056	0.293	0.188	0.0217	4	CYP2E1,EGR1,GYPC,SLC14A1
calcifediol		chemical - endogenous mammalian		-0.188	0	0.094	0.0217	4	CAMP,CCL11,TNF,VDR
PIAS2		transcription regulator		-0.354	0.106	0.235	0.0217	4	CDKN1A,IRF1,LDLR,SLC11A1
HOXB5		transcription regulator		-0.376	0	0.188	0.0217	4	ITGB3,MMP2,PLAU,PLAUR
ADAM12		peptidase		-0.655	-0.283	0.188	0.0217	4	EGFR,IL1RL1,IL33,ITGA7
ZBTB32		transcription regulator		-1.035	-1.953	-0.47	0.0217	4	CIITA,CSF2RB,HLA-DQB1,IFNG
miR-223-3p (miRNAs w/seed GUCAGUU)		mature microrna		-1.041	-1.963	-0.47	0.0217	4	LMO2,MEF2C,RHOB,SLC2A4
8-oxo-7-hydrodeoxyguanosine		chemical - endogenous mammalian		-1.051	-1.982	-0.47	0.0217	4	ICAM1,IFNG,NOS2,TNF
NQO2		enzyme		-1.376	-1	0.188	0.0217	4	CFLAR,CXCL12,CXCR4,NOS2
immune complex		complex					0.0217	4	IFNG,IL1RN,SOCS1,VCAM1
ANG	3.899	enzyme					0.0217	4	ANG,CCL5,CDKN1A,CXCL10
RYBP		transcription regulator					0.0217	4	CCND2,CDC6,NKX2-2,RUNX1
VIM		other					0.0217	4	CCL2,CDH1,PLAU,SOX2
Igkv1-117		other					0.0217	4	CCND2,CDKN1A,MYC,RELB
ATP7A	2.017	transporter					0.0217	4	CCL2,PLA2G4A,PLP1,VEGFA
HOXA1		transcription regulator					0.0217	4	DAB2,EGR2,Ly6a (includes others),SLC14A1
CRH		cytokine		0.114	0.765	0.204	0.0219	13	CAMP,CCNA2,CLEC11A,DIO2,FASLG,IL18,IL1B,IL1RN,IL2RA,SLC2A1,TLR4,TNF,VDR
ELAVL1		other		0.066	1.141	0.365	0.0225	15	ANXA11,ARG2,ATF3,CD83,CDKN1A,DCN,HMOX1,MYC,NCL,NOS2,PLCG2,SAT1,SLC7A7,VEGFA,ZFP36
E2F3		transcription regulator		-1.851	-1.091	0.387	0.0225	15	CCNA2,CCND3,CDC6,CDKN1A,DHFR,IGF1,MCM10,MCM2,MCM5,MCM6,MCM7,MIR17HG,MYC,POLA1,TP73
CYP1B1	7.318	enzyme		-0.269	-0.181	0.026	0.0228	12	ACOT11,CD3E,CYP1B1,GSTM3,GZMA,HMOX1,Ifi27l2a/Ifi27l2b,RGS16,SKP2,SOCS2,TNFSF10,Ugt1a7c
TCF4		transcription regulator		-1.159	-0.634	0.219	0.0228	12	CDKN1A,ELF4,FGF1,FN1,ID2,LEF1,MITF,MYC,NOS2,PLAU,RUNX2,SOX9
PDCD1	6.272	phosphatase		0.945	1.004	0.028	0.0229	6	IDO1,IFNG,IL2RA,NOS2,PDCD1,TNF
RIPK1		kinase		0.671	1.229	0.235	0.0229	6	CCL2,CCL5,CFLAR,EGFR,NFKB1,TNF
miR-23a-3p (and other miRNAs w/seed UCACAUU)		mature microrna		-0.331	-1.466	-0.47	0.0229	6	CXCL12,HES1,IL6R,LMNB1,PLAU,SMAD3
HOXA5		transcription regulator		-0.374	0.277	0.294	0.0229	6	CDKN1A,EGR1,GADD45B,IGF1,SAT1,TGFB1
NTN1		other		-0.826	-1.698	-0.359	0.0229	6	CCL11,Ccl2,CCL22,CTSB,IFNG,TNF
ZBTB17		transcription regulator		-1.437	-0.555	0.397	0.0229	6	CDKN1A,EGR1,LDLR,OSMR,SOCS1,ZFP36
glucosamine		chemical - endogenous mammalian		-0.881	-1.228	-0.107	0.0234	11	ASS1,ATP5G2,CCL2,CEBPA,FASN,ICAM1,MMP3,NOS2,STAT5A,TGFA,TXNIP
mir-1		microrna		-0.935	-1.783	-0.305	0.0234	11	CCND2,CEBPB,EIF4E3,ESR1,FN1,GJA1,HSPD1,IGF1,LASP1,TNNT2,VEGFA
FOXA3		transcription regulator	Inhibited	-2.09	-2.414	-0.134	0.0236	9	CD40,CPT1A,Ear2 (includes others),FOXA1,PCK1,Sp100,TF,TMEM26,TNFRSF9
IL17C		cytokine	Activated	1.652	2.97	0.444	0.0236	9	HAVCR2,IFNG,IL1A,IL1B,KLRD1,PRDM1,S100A8,S100A9,TNF
ADRB2		g-protein coupled receptor	Activated	1.533	2.183	0.221	0.0236	9	ADRBK2,ATP1B1,CD86,COL1A1,CYP1B1,SPP1,TNF,TNFRSF11B,TNFSF11
ESRRG		ligand-dependent nuclear receptor		0.487	1.55	0.362	0.0236	9	ALDOC,CDKN1A,FGF1,HGF,LPL,NRP1,PCK1,UCP3,VEGFA
PLAGL1		transcription regulator	Activated	1.447	2.207	0.344	0.0237	5	ANGPTL4,CDKN1A,PLIN2,PPARG,SLC2A4
S1PR2		g-protein coupled receptor	Activated	1.281	2.161	0.407	0.0237	5	Ccl2,ICAM1,PDGFB,TGFB1,VCAM1
fluoride		chemical - endogenous mammalian	Activated	1.174	2.213	0.47	0.0237	5	FAS,FASLG,RUNX2,TNFSF11,VCAM1
ROCK1		kinase		0.281	1.172	0.403	0.0237	5	CCND2,CCND3,CD44,ICAM1,VCAM1
FCER1A		transmembrane receptor		0.151	0.924	0.397	0.0237	5	Ccl2,LAT2,PLCG2,SIRPA,TNF
NDN	3.564	other		0.147	0.447	0.134	0.0237	5	CDKN1A,MYC,NUCB2,PPARG,WNT10A
CSF2RB	7.795	transmembrane receptor		0.126	1	0.397	0.0237	5	CCND2,EMR1,ITGAM,MYC,PIM1
VIMP		other		-0.291	-1.342	-0.47	0.0237	5	CEBPA,CEBPB,FASN,PPARG,TNF
mir-103		microrna		-0.293	-1.206	-0.47	0.0237	5	CDK6,FASN,GRN,MMP12,NOTCH2
CFLAR	2.213	other		-1.345	-1.172	0.078	0.0237	5	BID,IFNG,IL2RA,NFATC2,NFKB1
CD22	10.328	transmembrane receptor	Inhibited	-2	-2	0	0.0237	5	Cd24a,CD5,CR2,MCL1,MYC
E2F7	-2.426	transcription regulator					0.0237	5	CCNA2,CCNE2,CDC6,CHEK1,DHFR
ADRBK1	2.362	kinase					0.0237	5	C5AR1,HRH2,TNF,TNFRSF11B,TNFSF11
TLE1		transcription regulator					0.0237	5	ATF3,BCL2A1,EGR1,MCL1,NUPR1
SP2		transcription regulator					0.0237	5	CDKN1A,CEACAM1,DHFR,GNAI2,PRKCD
RAG1		enzyme					0.0237	5	CD2,CD4,CD5,IFNG,IL2RA
CDK2AP1	-2.637	other					0.0237	10	CCND2,FZD7,LRP5,MYC,SFRP2,SLC9A3R1,WISP1,WNT10A,WNT2B,WNT6
miR-16-5p (and other miRNAs w/seed AGCAGCA)		mature microrna		1.495	-1.102	-0.47	0.024	32	ACP2,CACNA2D1,CCND2,CCND3,CDK6,CHEK1,DTD1,EGFR,FGF7,FGFR1,GRN,HMOX1,IGF2R,KCNN4,MCL1,NOTCH2,PANX1,PHLDB2,PMS1,PNP,PRIM1,PSAT1,PWWP2A,RAD51C,RARS,RNASEL,SERPINE2,SLC7A1,UCP2,UGDH,VEGFA,ZYX
psychosine		chemical - endogenous mammalian					0.0242	3	IL1B,NOS2,TNF
VIPAS39		other					0.0242	3	PF4,SPARC,VWF
AGPAT9		enzyme					0.0242	3	LPL,PPARG,SLC2A4
MN1	3.815	other					0.0242	3	BCL2L11,TNFRSF11B,TNFSF11
CTSC	5.928	peptidase					0.0242	3	IL1B,TNF,TPSAB1/TPSB2
KCNK2		ion channel					0.0242	3	CCL2,ICAM1,VCAM1
FCGR3A/FCGR3B	8.731	transmembrane receptor					0.0242	3	FCGR3A/FCGR3B,SELL,TNF
WISP3		growth factor					0.0242	3	ADAMTS5,CDH1,ICAM1
SPTAN1		other					0.0242	3	CDKN1A,ITGA5,ITGB3
PDGFD		growth factor					0.0242	3	CXCR4,NFATC1,VEGFA
Mcpt4		peptidase					0.0242	3	Ccl2,FN1,TNF
SMPD2		enzyme					0.0242	3	IL1B,NOS2,TNF
PLSCR1		enzyme					0.0242	3	CDK4,CDKN1A,MYC
AP2M1		transporter					0.0242	3	CD4,CD74,P2RX4
PMP22	2.375	other					0.0242	3	CSPG4,NGFR,PMP22
RASSF1		other					0.0242	3	CCNA2,ESR1,MYC
LRP2		transporter					0.0242	3	CA3,CTSB,DAB2
miR-219a-5p (and other miRNAs w/seed GAUUGUC)		mature microrna					0.0242	3	ELOVL7,PLCG2,TNFRSF1B
MB		transporter					0.0242	3	EPAS1,VCAM1,VEGFA
MOV10L1		enzyme					0.0242	3	CDKN1A,Nppb,PIWIL2
THBS2	3.514	other					0.0242	3	Ccl2,HES1,MMP2
PTGIR	7.242	g-protein coupled receptor					0.0242	3	Ccl2,IFNG,IL1B
ERCC1		enzyme					0.0242	3	CDKN1A,GHR,IGF1
PPM1B		phosphatase					0.0242	3	CCL3L3,CEBPD,SLA
AATF	-2.202	transcription regulator					0.0242	3	CDKN1A,FASLG,TNF
PDE4B		enzyme					0.0242	3	IFNG,ITGB2,TNF
FANCD2		other					0.0242	3	CDKN1A,GPX1,TNF
TRAT1		kinase					0.0242	3	CD3E,CD5,CD69
PRSS8		peptidase					0.0242	3	IL1A,IL1B,TLR4
DDR2		kinase					0.0242	3	COL1A1,MMP13,MMP2
C6	7.903	other					0.0242	3	Ccl2,CCL3L3,IL1B
LRIG1	2.643	other					0.0242	3	EGFR,ERBB3,TNF
FZD5		g-protein coupled receptor					0.0242	3	IFNG,SPP1,VEGFA
HTRA1	5.201	peptidase					0.0242	3	EGFR,HTRA1,MMP3
TP53INP1	3.562	other					0.0242	3	CDKN1A,SPARC,TP53INP1
C4A/C4B	2.705	other					0.0242	3	C4A/C4B,CXCL10,TNF
TFF2		other					0.0242	3	CCNA2,CCND2,CCND3
SLC6A2		transporter					0.0242	3	CLSTN1,DYNLL1,PSAP
RPA1		other					0.0242	3	Abi3bp,FMOD,SNCAIP
MAP3K4		kinase					0.0242	3	CDH1,IFNG,MMP2
HIVEP3	5.424	transcription regulator					0.0242	3	S100A4,TNF,TNFSF11
TNFRSF14	4.181	transmembrane receptor					0.0242	3	BTLA,MMP13,TNF
CXCL16	8.36	cytokine					0.0242	3	FN1,IFNG,TNF
CIDEC		other					0.0242	3	CCL2,Ccl2,TNF
ST14	6.075	peptidase					0.0242	3	MMP13,MMP3,TMEFF1
WNT10B		other					0.0242	3	CEBPA,PPARG,RUNX2
Casp12	2.597	peptidase					0.0242	3	Ccl2,IL18,TNF
SF1		transcription regulator					0.0242	3	COL1A1,FN1,ICAM1
Hrg		other					0.0242	3	ARG1,CCL2,CCL22
Pde4d		enzyme					0.0242	3	CTSV,ITGB2,TNF
OBP2B		transporter					0.0242	3	CPT1A,FASN,PPARG
delta-aminolevulinic acid		chemical - endogenous mammalian					0.0242	3	HMOX1,JAK1,TNF
alpha-ketoisocaproic acid		chemical - endogenous mammalian					0.0242	3	ATP2B2,ITPR2,SLC8A1
leucovorin		chemical - endogenous mammalian					0.0242	3	CDKN1A,FASLG,TYMS
geranylgeraniol		chemical - endogenous mammalian					0.0242	3	HMGCR,MCL1,NOS2
phosphatidic acid		chemical - endogenous mammalian					0.0242	3	MYC,NOS2,TNFSF11
13-hydroxyoctadecadienoic acid		chemical - endogenous mammalian					0.0242	3	CCR2,CD36,NOS2
palmitoleic acid		chemical - endogenous mammalian					0.0242	3	ABCA1,MITF,VCAM1
mir-126		microrna		1.046	0.772	-0.141	0.026	7	CDH1,CXCL12,MITF,PTPRC,SOX2,VCAM1,VEGFA
ZAP70	7.012	kinase	Activated	0.775	2.382	0.47	0.026	12	ALAS1,ANG,ANXA1,BCL2L11,CCR7,CD69,CSTF2,CYBA,IFNG,NASP,NFE2,TFEC
AREG		growth factor		0.212	1.254	0.397	0.026	7	CDH11,CXCR4,EGFR,EGR1,NPPC,PLAU,RUNX1
CHD4		enzyme		0.083	0.186	0.043	0.026	7	BCL11A,CD4,HMOX1,ID2,NCEH1,NGFR,SQLE
ARRB2	2.976	other		-0.088	-0.132	-0.022	0.026	7	Ccl2,EGR1,IL1B,MMP2,MYC,TNF,VEGFA
ATM		kinase		-0.135	0.803	0.339	0.026	12	CDKN1A,CFLAR,CHEK1,CLU,FAS,GADD45B,HMOX1,HSP90AB1,IRF1,TGM2,TNFAIP3,XRCC5
BMPR1B		kinase		-1.098	-0.277	0.423	0.026	7	CDKN1A,ID1,POSTN,PPARG,RUNX2,SOX6,SOX9
CPE		peptidase	Activated	2.598	2	-0.299	0.026	7	CHGA,HMGCR,LDLR,MYC,PENK,SOX9,SREBF2
NRXN1		transporter					0.0274	8	CXCL12,F11R,FLRT2,ITGA7,PCDH19,SOX9,TGFB1,TNC
LTA	8.86	cytokine	Activated	2.158	3.088	0.301	0.0276	10	Ccl2,EGFR,IFNG,IL1B,ITGA5,ITGB3,LTA,PDPN,SELL,TNFRSF11B
BCL11B	5.255	other	Activated	1.181	2.121	0.332	0.0276	10	IFNG,IL2RA,IL7R,LTA,LTB,MAP3K8,NCEH1,Pcp4l1,PLXND1,TNF
IL24		cytokine	Activated	1.535	2.24	0.241	0.0279	9	BATF2,BCL2L11,CASP8,FAS,FASLG,IFNG,IL27,MCL1,XRCC6
E2F2		transcription regulator		-2.938	-1.979	0.368	0.0281	13	CCNA2,CCND3,CDC6,CDKN1A,DHFR,ECE1,MCM10,MCM2,MCM5,MCM6,MCM7,MYC,POLA1
BTRC		enzyme		0.429	0.128	-0.124	0.029	6	ARNTL,BCL2A1,CDKN1A,GLUL,IL1B,TRAF1
PDGFC	6.293	growth factor		-0.028	1.097	0.47	0.029	6	COL1A2,MYC,PDGFRB,TGFB1,TIMP2,VEGFA
MECOM		transcription regulator		-0.164	0.372	0.313	0.029	6	CA3,CDKN1A,DCN,ITGB3,ITPR2,PML
GAS6	8.731	growth factor		-0.369	-0.53	-0.067	0.029	6	IFNG,IL1B,MSR1,NFKB1,SOCS1,TNF
PCDH11Y		other		-0.503	0.64	0.47	0.029	6	CCND3,CD44,CHGA,GJA1,MYC,SFRP2
AChR		complex					0.029	6	ALDOC,ASNS,Ccl2,IL6ST,MAN2A1,SERPINA3
NR4A2		ligand-dependent nuclear receptor		-2.237	-1.48	0.23	0.0296	12	CFLAR,COL1A1,COL6A1,COL6A2,MMP13,MMP3,NOS2,PRKAA2,SLC39A8,SMAD3,TNF,ZBP1
IL13RA2	9.328	transmembrane receptor		1.557	1.718	0.094	0.0311	4	LILRB3,MMP12,MMP14,TGFB1
CELF1		translation regulator		1.214	1.214	0	0.0311	4	CDKN1A,CEBPB,FHL2,Nppb
CTNN??-TCF/LEF		complex	Activated	1.06	2	0.47	0.0311	4	CD44,GJA1,RUNX2,TNFRSF11B
IL17RB		transmembrane receptor	Activated	1.06	2	0.47	0.0311	4	CCL11,CCL17,Ccl2,TGFB1
CHRNA3		transmembrane receptor		1.059	1.997	0.47	0.0311	4	CDKN1A,JAK1,NFKB1,STAT1
LXR ligand-LXR-Retinoic acid-RXR??		complex		1.058	1.996	0.47	0.0311	4	ABCA1,ABCG1,APOE,PLTP
FOXF1		transcription regulator		1.057	1.993	0.47	0.0311	4	HGF,ITGA5,ITGB3,VCAM1
CSK		kinase		0.915	1	0.043	0.0311	4	FGR,IL1B,ITGB2,TNF
UGCG		enzyme		0.745	0.152	-0.299	0.0311	4	CDKN1A,GLS2,ICAM1,PCK1
ELK3	2.513	transcription regulator		0.401	-0.064	-0.235	0.0311	4	EGR1,HMOX1,MMP3,NOS2
CLCN5		ion channel		0.4	0.241	-0.094	0.0311	4	B2M,CA3,CTSB,MKI67
S100A12		other		0.257	0.849	0.299	0.0311	4	ABCG1,MMP13,MMP2,PDGFB
S100A7		other		0.231	1	0.384	0.0311	4	IL11,IL1A,MMP13,VEGFA
MZF1		transcription regulator		0.088	0.192	0.052	0.0311	4	CD34,PRKCA,SELL,SOD3
SMPD1		enzyme		-0.177	-0.728	-0.282	0.0311	4	CCL5,COL1A1,CTSB,TGFB1
ALOX12		enzyme		-0.638	-0.218	0.214	0.0311	4	FN1,IFNG,TGFBR2,VEGFA
GREM1	12.109	other		-0.896	-1	-0.052	0.0311	4	CDKN1A,GDNF,RUNX2,TNF
RNF128	3.91	enzyme		-1.05	-1.98	-0.47	0.0311	4	CD247,IFNG,NFATC1,TNF
AURKA		kinase		-1.091	-1.091	0	0.0311	4	CDH1,CDKN1A,MMP2,MYC
mir-9		microrna	Inhibited	-1.436	-2	-0.282	0.0311	4	BCL6,NFKB1,PMP22,PRDM1
TAS1R3		g-protein coupled receptor		-1.553	-1.974	-0.214	0.0311	4	CEBPA,PPARG,SLC5A1,SLC7A11
ETV6		transcription regulator		-1.555	-1.914	-0.188	0.0311	4	CSF1R,FLI1,MMP3,VEGFA
CARD9	4.993	other					0.0311	4	Ccl2,IFNG,MPO,TNF
Agtr1b		g-protein coupled receptor					0.0311	4	EGFR,NOS2,SLC2A4,VCAM1
Adaptor protein 2		complex					0.0311	4	CD28,CDH1,HMOX1,IFNG
E2F8	-2.166	transcription regulator					0.0311	4	CCNA2,CCNE2,CDC6,CHEK1
DHX9		enzyme					0.0311	4	APOE,NOS2,PARP1,TNF
LCP2	6.143	other					0.0311	4	CD69,IFNG,LAMP1,TNF
CCNT1		transcription regulator					0.0311	4	CAD,CD4,MYC,SLC2A1
ITGA3		other					0.0311	4	CTSV,FN1,MMP2,PLAU
HBB		transporter					0.0311	4	COL1A2,ICAM1,TGFB1,VCAM1
putrescine		chemical - endogenous mammalian					0.0311	4	CCL2,CCNE2,CDKN1A,TLR2
LYL1	6.328	transcription regulator	Inhibited	-2.217	-2	0.108	0.0312	5	BTG2,CCND3,EGR1,ID1,NFKB1
Hmgb1		transcription regulator	Activated	1.287	2.17	0.407	0.0312	5	CDKN1A,CHGA,IL1B,NOS2,TNF
RNASEL	5.354	enzyme		0.95	1.199	0.128	0.0312	5	CDKN1A,CTSE,IL1B,TNF,USP18
TGFB1I1		transcription regulator		0.881	1.325	0.201	0.0312	5	CD36,CDKN1A,FN1,ID1,KLF4
DIRAS3		enzyme		-0.341	0.447	0.352	0.0312	5	CAPN6,DNASE1L3,HLA-DQA1,PARP1,TFPI2
PTP4A3		phosphatase		-0.492	-0.492	0	0.0312	5	CDH1,FN1,HDAC2,ITGB3,MYC
MMP1		peptidase		-0.625	-0.277	0.157	0.0312	5	EGR1,FN1,PLTP,PTGES,RUNX2
GAST		other		-1.105	0.32	0.371	0.0312	15	BTK,CHGA,EGR1,HES1,HMGB2,IFNG,IMPDH2,JAG1,PLA2G7,PPARG,RUNX3,TGFA,TNC,VCAM1,WASF1
TNFRSF12A		transmembrane receptor					0.0312	5	CCL2,Ccl2,CCL5,CXCL10,MMP3
magnesium		chemical - endogenous mammalian					0.0312	5	CDKN1A,MAG,RUNX2,TNFRSF11B,VDR
REN		peptidase	Activated	1.649	2.019	0.143	0.0316	7	ACE,CD86,COL3A1,CYP2E1,ICAM1,NOX4,TNF
DRD2		g-protein coupled receptor		0.948	0.948	0	0.0316	7	CCL2,CRYAB,IGF1,PENK,TGFB1,TGFBR2,VEGFA
prostaglandin D2		chemical - endogenous mammalian		-1.147	-1.011	0.052	0.0316	7	CCL5,CXCL10,HMOX1,IFNG,ITGAM,TNF,TNFRSF11B
DNMT3A		enzyme					0.0316	7	CDH1,FURIN,IFNG,IL18R1,IRF5,MYT1,SALL3
OTX2		transcription regulator	Activated	1.142	2.354	0.352	0.0317	13	A2M,COL8A1,MITF,NKX2-2,PRDM1,PTPRZ1,SEMA3C,SLC14A1,SOX2,SREBF2,TF,THBS4,TNC
NR2F2	3.215	ligand-dependent nuclear receptor		0.07	-0.277	-0.157	0.0326	8	ANGPT1,LPL,LTF,NR2F2,NRP1,PCK1,SLC9A1,VEGFA
PTTG1		transcription regulator		-0.928	-0.928	0	0.0326	8	CCNA2,CD44,CDH1,CDKN1A,MYC,REV3L,SOX2,VEGFA
SSRP1		other					0.0326	8	CDKN1A,DUSP5,EGR1,HIST1H1C,ID2,KRT8,LOXL2,PLAU
phosphate		chemical - endogenous mammalian		-1.418	-0.836	0.143	0.0331	17	A2M,ACAT1,ADAMTS2,ADK,COL5A1,DCN,DIO2,ECM1,GDF10,JAK1,NPM1,OGN,POLR3K,POSTN,SPP1,TGFB1,ZFP36L2
SOX3		transcription regulator	Inhibited	-1.009	-2.673	-0.445	0.0346	15	ANGPT1,BMPER,CHST15,DUSP5,EFEMP1,EOMES,IER5,INHBA,NRP1,NUDT21,Oasl2,SOX2,SOX9,USP18,VEGFA
NR4A3		ligand-dependent nuclear receptor		-1.881	-1.265	0.198	0.0351	11	BIRC3,CCND2,COL1A1,COL6A1,COL6A2,MEF2C,SKP2,SLC39A8,SMAD3,UCP2,UCP3
IFNAR2	2.456	transmembrane receptor	Activated	1.258	2	0.371	0.036	6	Mx1/Mx2,NCR1,OAS1,UBA7,UBD,USP18
calpain		complex		0.788	1.195	0.209	0.036	6	CAMK4,CCL5,IL2RA,NFKBIA,STAT6,TLR4
POSTN	4.502	other		0.55	1.067	0.261	0.036	6	CDH1,EGFR,LOX,MEF2C,RUNX2,TGFB1
Fibrin		complex		0.188	0	-0.094	0.036	6	CDH1,FN1,ICAM1,NGFR,PLAU,TLR4
miR-204-5p (and other miRNAs w/seed UCCCUUU)		mature microrna		-0.482	-1.633	-0.47	0.036	6	CDH11,CTSC,FBN2,MMP3,PPARG,SPARC
H2AFX		transcription regulator					0.036	6	CLU,EPDR1,MYC,SFRP2,SLC7A11,TIMP3
FLT1		kinase		-0.938	-0.359	0.161	0.0371	14	AHCY,BCAT1,Ccl2,CDKN1A,DHCR24,EIF2S3,EPAS1,HMOX1,ICAM1,IGF2BP3,LAMP1,TGFBR2,TNIP1,VWF
phosphatidylethanolamine		chemical - endogenous mammalian					0.0377	2	STAT1,STAT2
stigmasterol		chemical - endogenous mammalian					0.0377	2	ABCA1,ABCG1
galactosylceramide		chemical - endogenous mammalian					0.0377	2	CD40,CD86
GDP		chemical - endogenous mammalian					0.0377	2	EGFR,TGFBR3
chondroitin sulfate B		chemical - endogenous mammalian					0.0377	2	CXCL10,ICAM1
Stat5b dimer		complex					0.0377	2	BCL2A1,CISH
DEFA1 (includes others)		other					0.0377	2	CASP1,CD4
CYCS		transporter					0.0377	2	IFNG,PRDM1
KDM4D		other					0.0377	2	CCL22,CDKN1A
TMBIM1		other					0.0377	2	FAS,MMP2
p53cp		other					0.0377	2	CDKN1A,TIMP3
SKAP1	6.845	kinase					0.0377	2	IFNG,SKAP1
TOX		other					0.0377	2	ID2,ZBTB7B
KLF8		other					0.0377	2	CDH1,USP44
GALNT6	5.39	enzyme					0.0377	2	CDH1,FN1
SPON2		other					0.0377	2	NFKB1,TNF
TRIM41		other					0.0377	2	PRKCA,PRKCD
MYBPC3		other					0.0377	2	Ccl2,CXCL10
CERS6		transcription regulator					0.0377	2	NOS2,TNF
PSMD14		peptidase					0.0377	2	BCL2L11,BCL3
HDGF		growth factor					0.0377	2	COL1A1,TGFB1
CTBP1-AS2		other					0.0377	2	CDKN1A,SMAD3
TPH2		enzyme					0.0377	2	IGF1,ITGAM
MAGEA3/MAGEA6		other					0.0377	2	IFNG,TNF
CYSLTR2	5.08	g-protein coupled receptor					0.0377	2	CYSLTR1,EGR1
RNF144B	2.82	enzyme					0.0377	2	CDKN1A,TP73
SLA	4.243	other					0.0377	2	CD3E,SLA
CTSD	5.24	peptidase					0.0377	2	ABCA1,EEF2
LAIR1	6.399	transmembrane receptor					0.0377	2	IFNG,TNF
ELL		transcription regulator					0.0377	2	CDKN1A,MYC
VAMP7		transporter					0.0377	2	CD82,SLC2A4
SIT1		other					0.0377	2	CD5,CD69
RPL13A		other					0.0377	2	CCL22,Ccl8
PSMC5		transcription regulator					0.0377	2	CCND2,LYN
ACVR2A		kinase					0.0377	2	ID1,ID2
LYZ	9.44	enzyme					0.0377	2	IL1B,LYZ
TRD		other					0.0377	2	FCER1G,IFNG
MADD		other					0.0377	2	RAB27A,TNF
CD7	8.767	other					0.0377	2	IFNG,TNF
miR-520g-3p (and other miRNAs w/seed CAAAGUG)		mature microrna					0.0377	2	ABCG2,VEGFA
miR-515-3p (and other miRNAs w/seed AGUGCCU)		mature microrna					0.0377	2	BCL11B,BTG1
miR-2682-5p (and other miRNAs w/seed AGGCAGU)		mature microrna					0.0377	2	MYC,VEGFA
miR-125b-1-3p (miRNAs w/seed CGGGUUA)		mature microrna					0.0377	2	IL1B,TNF
IGHG1		other					0.0377	2	IFNG,TNF
FGA		other					0.0377	2	IL1B,TNF
PRDX4		enzyme					0.0377	2	ICAM1,NOS2
HSPB3		other					0.0377	2	CCL2,ICAM1
CARD8		other					0.0377	2	BCL2A1,IL1B
CEACAM3		other					0.0377	2	IFNG,TNF
EFEMP1	4.82	enzyme					0.0377	2	CDH1,VEGFA
VSX2		transcription regulator					0.0377	2	MITF,TFEC
FTMT		enzyme					0.0377	2	FTH1,FTL
STK16		kinase					0.0377	2	NPPC,VEGFA
PFN1		other					0.0377	2	NOS2,VCAM1
TXLNA		cytokine					0.0377	2	CXCR6,LTA
TRIM8		other					0.0377	2	IFIT2,SOCS1
B4GALNT1	6.012	enzyme					0.0377	2	MAG,VEGFA
TRAF7		enzyme					0.0377	2	CFLAR,MYC
IFNGR2	3.555	transmembrane receptor					0.0377	2	IFNG,IRF1
GFRA2	4.295	transmembrane receptor					0.0377	2	EGR1,EGR2
SYF2		other					0.0377	2	CDKN1A,POLA1
CFH	4.135	other					0.0377	2	PPARG,TNF
SLC27A1		transporter					0.0377	2	CEBPA,PPARG
Trim30a/Trim30d	5.428	other					0.0377	2	TNF,Trim30a/Trim30d
TNKS		enzyme					0.0377	2	MCL1,MYC
CTSK	8.618	peptidase					0.0377	2	Ccl2,CTSV
PATZ1		transcription regulator					0.0377	2	BCL6,TPSAB1/TPSB2
TCEB3		transcription regulator					0.0377	2	ATF3,CDKN1A
MATK	2.939	kinase					0.0377	2	CXCR4,LYN
DHCR7	-2.671	enzyme					0.0377	2	HMGCR,TNF
CSTB		peptidase					0.0377	2	CASP4,CEBPB
CASP8AP2		transcription regulator					0.0377	2	CFLAR,MCL1
CDC6	-2.038	other					0.0377	2	CDH1,LMNB2
IKZF4		transcription regulator					0.0377	2	Acp5,CTSK
Madcam1		other					0.0377	2	IFNG,TNF
CHTOP		other					0.0377	2	LTF,TGFA
GIMAP1-GIMAP5	5.044	other					0.0377	2	HSPD1,IFNG
CNTFR		transmembrane receptor					0.0377	2	GJA1,IL1A
HERC5		enzyme					0.0377	2	CCL5,IFIT2
vitamin K		chemical - endogenous mammalian					0.0377	2	TNF,TNFSF11
epiallopregnanolone		chemical - endogenous mammalian					0.0377	2	LGALS3,TNF
Mn2+		chemical - endogenous mammalian					0.0377	2	ATP13A2,ICAM1
MAPK11		kinase		0.239	1.091	0.325	0.038	7	CHGA,FAS,HMOX1,Nppb,PRDX1,TIMP2,VDR
TSC1		other		-0.207	-0.393	-0.078	0.038	7	CASP1,FAM129A,HMOX1,IFNG,PDGFRB,STAT1,TNF
[truncated: 123 more rows]

## Sheet: Table S2B
Table S2B. Shown here are all CPA-induced UPRs identified by IPA in the CPA/6d-treated LLC tumor model, including UPRs that did not meet our significance cutoff (see Methods). All of the genes significantly up regulated or significantly down regulated in CPA-treated compared with untreated tumors (i.e. all 221 genes in Table S1B) were used for IPA analysis.
Upstream Regulator	Fold Change	Molecule Type	Predicted Activation State	Bias-corrected z-score	Activation z-score	Bias Term	p-value of overlap	# of target genes	Target molecules in dataset	Mechanistic Network
beta-estradiol		chemical - endogenous mammalian		0.643	1.575	0.141	5.48e-19	57	ACTA2,AGT,ANGPT1,BDNF,C3,CD40,CHGA,CLU,COLEC12,CP,DBN1,DCLK1,DCN,DLG2,EDN1,EFNA1,ENPP2,F7,FBLN1,FBN1,FGF7,FMO1,FMO2,GCHFR,GDNF,GHR,HMOX1,KDR,KIT,L1CAM,LUM,LYZ,MATN2,MGLL,MMP13,MYLK,NDRG2,NOS3,PDGFB,PIK3C2B,PIK3R1,PLA2R1,PPL,PTGFR,PTPN13,S1PR1,SELENBP1,SEMA3A,SGK1,SLC13A3,SLC5A5,SNED1,SPOCK2,SPRR1A,SSBP2,THBS1,VCAN	118 (17)
TNF		cytokine	Activated	1.839	2.797	0.141	1.15e-17	54	AGT,AMPD3,ANGPT1,BDNF,C3,CCL11,CD36,CD40,CHST2,CLU,COL15A1,CP,DCN,EDN1,EFNA1,ENPP2,FGF10,FMO1,GFRA2,GHR,HMOX1,IFI16,IL1RL1,IL33,KCNJ2,KDR,KIT,LAMA4,LAMC2,LBP,MCAM,MMP13,MYH10,MYLK,NOS3,OSMR,PDGFB,PECAM1,PTGFR,RCN3,SGK1,SLC5A5,SOX4,SPP1,STEAP4,TAGLN,THBS1,THBS2,TIE1,TMEM176B,TNR,TP53INP1,VASH1,WISP1	107 (19)
TGFB1		growth factor		-0.375	0.461	0.123	3.52e-16	53	ACTA2,AK1,ANGPT1,BDNF,BMP6,CCL11,CD36,CD40,CDC42EP3,CLU,COL5A1,DCN,EDN1,FBLN1,FBN1,FGF10,FGF7,FLI1,GDNF,GLI2,HMOX1,IFI16,IGFBP7,IL1RL1,IL33,KDR,KIT,L1CAM,LAMC2,LPAR1,Ly6a (includes others),Masp1,MMP13,MYLK,NOS3,P2RY14,PDGFB,PECAM1,SELENBP1,SEMA3A,SGK1,SLC13A3,SLC5A5,SNAI2,SOX4,SPP1,TAGLN,THBS1,TLL1,TUBB3,VCAN,WISP1,ZFPM2	108 (23)
IL1B		cytokine		0.812	1.589	0.154	3.85e-15	36	ACTA2,AMPD3,ANGPT1,BDNF,C1R,C3,CCL11,CD40,CP,DCN,EDN1,EFNA1,ENPP2,FGF7,GCHFR,GHR,HMOX1,IFI16,IL1RL1,IL33,ISL1,KDR,LAMC2,LBP,MMP13,MYLK,NOS3,OSMR,PDGFB,Ppbp,PTGFR,SEMA3A,SPP1,THBS1,TMEM176B,VCAN	108 (19)
APP		other		-1.019	-0.466	0.13	7.42e-14	35	ACTA2,AK1,BDNF,BMP6,C1R,C3,CD40,CDH5,CLU,CP,CRABP1,DBN1,DCN,EDN1,ENPP2,FAP,GHR,HMOX1,IFI16,L1CAM,LBP,Ly6a (includes others),Meis1,MMP13,NOS3,PDGFB,PIK3R1,S1PR1,SLC13A3,TAGLN,TP53INP1,TUBB2B,TUBB3,UCHL1,VCAN	113 (20)
TGFB2		growth factor		-1.116	-0.751	0.099	1.1e-13	14	ACTA2,CD36,CD40,CDH5,EDN1,HMOX1,JAM2,KDR,PECAM1,SNAI2,SPP1,TAGLN,THBS1,VCAN	106 (19)
CEBPB		transcription regulator	Activated	1.168	2.09	0.226	1.56e-11	22	ACTA2,AGT,BDNF,C3,CDC42EP3,CP,DCN,EMCN,F7,FBLN1,LBP,MMP13,PTGFR,SGK1,SPP1,SPRR1A,TMEM176A,TMEM176B,TUBB3,UGT1A6,VCAN,VLDLR	82 (12)
SMAD3		transcription regulator		-1.464	-0.842	0.178	1.71e-11	17	ACTA2,BMP6,CDH5,FBLN1,GLI2,HMOX1,JAM2,LPAR1,LUM,MMP13,PDGFB,S1PR1,SLC5A5,SPP1,TAGLN,THBS1,WISP1	100 (16)
KLF2		transcription regulator		0.27	-0.203	-0.161	4.59e-11	14	CD36,CD40,CD93,EDN1,EFNA1,FBLN1,IL1RL1,KDR,LBP,MYH10,NOS3,PECAM1,S1PR1,THBS1	59 (8)
IL6		cytokine	Activated	1.449	2.349	0.188	4.72e-11	28	AGT,BDNF,BMP6,C3,CCL11,CD36,CD40,CLU,CP,DCN,EMR1,ENPP2,FLI1,HMOX1,IFI16,IL1RL1,KDR,KIT,LBP,LYZ,MMP13,NOS3,PDGFB,PTGFR,SGK1,SPP1,THBS1,VLDLR	113 (18)
Cg		complex		-0.035	0.867	0.237	1.06e-10	20	ACTA2,BDNF,CD93,CLU,DPT,EMCN,ENPP2,FAM110C,IL33,LIMCH1,MCAM,MEGF10,MMP19,NOS3,PECAM1,PTGFR,SLC5A5,SPP1,SPRR1A,VCAN	34 (3)
JUN		transcription regulator	Activated	2.101	2.66	0.173	1.52e-10	21	BDNF,CHGA,Clca1/Clca2,CLU,DIO2,EDN1,GDNF,HMOX1,IFI16,IGFBP7,IL1RL1,LBP,LPAR1,MMP13,SDK1,SGK1,SNAI2,SPP1,SPRR1A,SULF2,THBS1	108 (22)
IKBKB		kinase	Activated	2.006	2.967	0.25	1.8e-10	17	AMPD3,C3,CCL11,CLU,CP,DCN,EDN1,ENPP2,FGF10,HMOX1,IFI16,MMP13,NOS3,PTPN13,SGK1,TMEM176B,VCAN	97 (16)
FGF2		growth factor		1.229	1.922	0.173	5.6e-10	19	ACTA2,ANGPT1,BDNF,DCN,ENPP2,FBN1,GDNF,GPNMB,KDR,MCAM,MMP13,NOS3,PDGFB,PDGFC,SNAI2,SPP1,TAGLN,THBS1,TUBB3	110 (21)
AGT	18.102	growth factor		-1.761	-0.971	0.178	6.63e-10	21	ACTA2,AGT,ANGPT1,BMP6,CD36,CP,EDN1,EMR1,FGF7,GALNT13,HMOX1,L1CAM,MATN2,MYH10,NOS3,PIK3R1,PTGFR,SGK1,SOX4,SPP1,TUBB3	93 (17)
TGFBR1		kinase		-0.262	0.342	0.231	7.76e-10	10	ACTA2,CD40,CLDN5,EDN1,FGF10,HMOX1,MMP13,SLC5A5,SNAI2,TAGLN	92 (19)
TWIST1		transcription regulator	Activated	2.038	2.514	0.133	1.29e-09	13	ACTA2,CCDC3,CD40,CLU,DCN,FGF10,KIT,SNAI2,SPOCK2,SPP1,THBS2,VCAN,WISP1	77 (7)
AHR		ligand-dependent nuclear receptor		-0.311	-0.209	0.026	1.61e-09	18	ACTA2,CD36,CHST2,COL5A1,DCN,FMO2,FMO3,KIT,LBP,MATN2,NID2,PDGFB,SEMA3A,SNAI2,SPP1,STEAP4,THBS1,UGT1A6	99 (11)
INHA		growth factor		1.246	1.223	-0.007	3.6e-09	11	ACTA2,EPHX1,ITGA9,JAM2,KIT,MATN2,PIK3IP1,PIK3R1,SGK1,TP53INP1,WISP1
STAT3		transcription regulator		-1.028	-0.199	0.213	6.13e-09	20	AGT,ALAS2,CCL11,CD40,CDH5,CDON,COL5A1,HMOX1,IFI16,KDR,LBP,LYZ,MMP13,NOS3,PECAM1,S1PR1,SGK1,Slfn1,THBS1,VCAN	96 (18)
PDGF BB		complex	Activated	1.567	2.402	0.213	1.04e-08	17	ACTA2,BMP6,C3,CP,DCN,EDN1,FGF7,FMO1,GDNF,GHR,HMOX1,IL1RL1,LBP,SGK1,TAGLN,THBS1,VCAN	107 (20)
ESR2		ligand-dependent nuclear receptor	Activated	2.059	2.287	0.067	1.27e-08	14	AGT,C3,CD93,CHST15,EDN1,ENPP2,FAM110C,LIMCH1,MEGF10,NDRG2,NID2,PTGFR,SNAI2,SPP1	67 (6)
TAF4		transcription regulator	Inhibited	-2.021	-2.626	-0.231	1.28e-08	10	BDNF,DCN,LRRC15,LUM,MMP13,PDGFC,SPP1,SPRR1A,THBS1,THBS2
progesterone		chemical - endogenous mammalian		0.453	0.784	0.088	1.71e-08	21	ACTA2,AMPD3,BDNF,C3,CD40,CLDN5,COL15A1,CP,EFNA1,ENPP2,GHR,JAM2,KDR,Meis1,MMP13,NDRG2,NOS3,PIK3R1,SGK1,SPP1,TNXB	107 (18)
ERBB2		kinase		-1.634	-1.087	0.155	2.37e-08	23	ACTA2,CCL11,CD36,CDON,CHST2,CLU,COL5A1,DPT,EDN1,FGF7,GHR,JAM2,KDR,KIT,LAMC2,LUM,MMP13,SNAI2,SOX4,TAGLN,THBS1,UGT1A6,VCAN	95 (20)
CTNNB1		transcription regulator	Activated	1.469	2.403	0.299	2.59e-08	22	ACAP1,ACTA2,CHGA,CLDN5,CLU,CTHRC1,DIO2,EDN1,GDNF,GHR,GLI2,ISL1,L1CAM,LAMC2,MYLK,NDRG2,SGK1,SNAI2,SOX4,SPP1,VCAN,WISP1	99 (18)
TP53		transcription regulator		0.348	0.78	0.081	3.52e-08	35	ACTA2,ADAMTSL4,AK1,ANGPT1,CDC42EP3,CLU,CP,EDN1,EFNA1,ENPP2,EPHX1,FMO1,HMOX1,IFI16,IGFBP7,KIT,Ly6a (includes others),LYZ,MCAM,MMP13,MYH10,NDRG2,NID2,NOS3,PDGFB,PECAM1,PIK3R1,SGK1,SNAI2,SPP1,THBS1,THBS2,TP53INP1,TUBB3,VCAN	107 (18)
GATA4		transcription regulator		-1.472	-1.285	0.064	3.9e-08	12	CCBE1,CTHRC1,DIO2,EDN1,EPHX1,FAP,IFI16,KCNJ2,PPL,SPP1,SPRR1A,TAGLN
SP1		transcription regulator		-2.685	-1.717	0.311	5.04e-08	20	ACTA2,AFAP1L1,ALAS2,BDNF,CD40,CHGA,F7,FGF10,GHR,HMOX1,JAM2,KDR,KIT,NOS3,PDGFB,PDGFC,ROBO4,SGK1,SPP1,TAGLN	72 (10)
ADCYAP1		other		0.907	1.221	0.085	5.25e-08	14	ANGPT1,BDNF,BMP6,CCBE1,CD40,CHGA,COL5A1,ENPP2,LUM,MCAM,MEST,PHEX,TUBB2B,UGT1A6
CHUK		kinase	Activated	2.322	3.277	0.292	5.75e-08	13	AMPD3,C3,CCL11,CLU,CP,DCN,ENPP2,HMOX1,IFI16,MMP13,SGK1,SPP1,TMEM176B	87 (12)
IFNG		cytokine		0.849	1.696	0.159	5.8e-08	33	AGT,BDNF,BMP6,C1R,C3,CCL11,CD36,CD40,CP,EDN1,FBLN1,GCHFR,GDNF,HMOX1,IFI16,IL1RL1,ISL1,KDR,LAMC2,Ly6a (includes others),MMP13,MYH10,NAPSA,NOS3,P2RY14,PDGFB,PECAM1,Slfn1,SNAI2,SPP1,SPRR1A,THBS1,VLDLR	97 (17)
tretinoin		chemical - endogenous mammalian		-0.419	0.26	0.123	6.63e-08	35	AGT,BMP6,C3,CD36,CD93,CDH5,Clca1/Clca2,CP,CRABP1,DCN,DIO2,EMR1,ENPP2,EPHX1,GHR,GLI2,HMOX1,IFI16,IGFBP7,KCNJ2,KDR,KIT,LAMA4,LBP,Ly6a (includes others),MMP13,MMP19,NID2,PDGFB,PLCE1,SLC5A5,SOX4,SPP1,THBS1,TUBB3	116 (22)
EGFR		kinase		-1.041	-0.578	0.135	6.72e-08	15	ACTA2,F7,FAP,FBN1,FGF7,GHR,IL33,LAMA4,MATN2,MMP13,OSMR,SNAI2,THBS1,TNXB,VCAN	99 (18)
GATA2		transcription regulator		-1.277	-1	0.127	6.93e-08	9	ANGPT1,CDH5,EDN1,EMCN,IL1RL1,KDR,KIT,NOS3,PECAM1	65 (6)
ERBB3		kinase		-0.024	-0.152	-0.044	7.72e-08	9	ACTA2,CLU,FBN1,GHR,HMOX1,LAMA4,MATN2,THBS1,TNXB
TAZ		enzyme					8.87e-08	8	BDNF,EDN1,ENPP2,IFI16,KIT,LUM,S1PR1,TAGLN
dihydrotestosterone		chemical - endogenous mammalian		0.357	0.989	0.177	9.58e-08	20	AGT,CD36,DIO2,EFNA1,FGF7,GHR,IGFBP7,LYZ,MCAM,MGLL,MMP13,MYLK,NID2,NOS3,SELENBP1,SGK1,SNAI2,SPP1,THBS1,VCAN	114 (20)
arachidonic acid		chemical - endogenous mammalian		-0.283	-0.051	0.083	1.06e-07	9	CD36,CD40,CLU,EDN1,HMOX1,KDR,MMP13,NOS3,PECAM1	86 (15)
TP73		transcription regulator		-2.273	-1.748	0.142	1.06e-07	15	ACTA2,ALAS2,C1R,C3,GPNMB,KCNQ1,KIT,LYZ,MMP13,PDGFB,PPL,ROBO4,SNAI2,SPP1,THBS1	91 (13)
NFkB (complex)		complex		-0.524	0.727	0.32	1.34e-07	21	AGT,BDNF,C1R,C3,CCL11,CD36,CD40,CLU,EDN1,EFNA1,EMR1,GDNF,GLI2,HIF3A,HMOX1,ISL1,KDR,KIT,MYLK,PECAM1,SPP1	109 (20)
NOTCH1		transcription regulator		-0.285	0.105	0.12	1.52e-07	12	ACTA2,ANGPT1,CHGA,GLI2,IFI16,MCAM,MYLK,PDGFB,SLC5A5,SPP1,TAGLN,TIE1	99 (17)
WNT3A		cytokine		0.885	1.474	0.166	1.57e-07	13	ANGPT1,BDNF,DCN,EDN1,GDNF,GPNMB,Meis1,MMP13,PRICKLE1,THBS1,TNXB,TUBB3,WISP1	70 (7)
BMP6	2.666	growth factor		-0.181	0.243	0.175	1.58e-07	9	ACTA2,EPHX1,HMOX1,MATN2,Meis1,MMP13,MYH10,SEMA3A,TAGLN
TGFBR2		kinase		-0.67	-0.508	0.052	1.81e-07	12	ACTA2,BDNF,BMP6,CLU,FGF7,KDR,MMP13,NOS3,PDGFB,SPP1,TAGLN,THBS1	95 (16)
IGF1		growth factor		-0.44	0.358	0.214	2.19e-07	17	ACTA2,BDNF,CHGA,CLU,DCLK1,EDN1,GDNF,GHR,HMOX1,Ly6a (includes others),MMP13,OSMR,SLC5A5,SNAI2,SPP1,THBS1,TUBB3	113 (23)
IRS1		enzyme					2.37e-07	10	BMP6,DBN1,FMO1,LAMA4,PIK3R1,SIGLEC1,SNAI2,SPP1,TNXB,WISP1	100 (17)
HMOX1	-2.228	enzyme		-0.639	-0.75	-0.038	2.79e-07	9	ACTA2,ANGPT1,BDNF,GDNF,HMOX1,KDR,PECAM1,THBS1,THBS2	92 (18)
PPARG		ligand-dependent nuclear receptor		-0.078	0.354	0.118	2.9e-07	17	ACTA2,AGT,ARL4D,C3,CD36,CD40,EDN1,EPHX1,HMOX1,IGFBP7,MGLL,MYH14,NOS3,PECAM1,SPP1,SPRR1A,VLDLR	88 (14)
HRAS		enzyme		-1.334	-0.882	0.138	3.26e-07	20	AFAP1L1,Cbr2,CDON,CHGA,CLU,EPHX1,HMOX1,IL1RL1,LYZ,MCAM,MMP13,MYH10,NID2,PDGFC,SLC5A5,SOX4,SPP1,TAGLN,THBS1,VCAN	110 (18)
LIF		cytokine		1.193	1.387	0.063	3.4e-07	12	ACTA2,CDH5,IFI16,JAM2,KDR,LBP,MMP13,PECAM1,SPP1,SPRR1A,TMEM176A,TMEM176B	80 (11)
GNA15		enzyme					3.64e-07	9	ACTA2,C3,CP,FGF7,FMO1,HMOX1,LBP,TAGLN,VCAN	55 (5)
PI3K (complex)		complex		-0.901	-0.139	0.247	3.94e-07	14	CHGA,FLI1,GLI2,HMOX1,IL33,KDR,MCAM,MMP13,NOS3,SGK1,SLC5A5,SPP1,THBS1,TUBB3	100 (21)
IL13		cytokine		1.322	1.875	0.148	4.72e-07	16	C3,CCL11,CD36,CD40,CHST2,ENPP2,GPNMB,HMOX1,IL1RL1,MMP13,PDGFC,SNAI2,SORT1,SPP1,SPRR1A,THBS1	108 (21)
EGR1		transcription regulator		-0.407	0.376	0.268	5.39e-07	11	CHGA,CLU,GDNF,HMOX1,LYZ,PDGFC,Ppbp,SGK1,SNAI2,SPP1,THBS1	95 (18)
MYC		transcription regulator		-0.334	0.264	0.133	5.39e-07	27	ANGPT1,BDNF,CHST15,CLU,COL15A1,COL5A1,DBN1,EDN1,FAP,FBN1,HMOX1,IFI16,KDR,LUM,Ly6a (includes others),LYZ,NDRG2,PECAM1,PPL,SGK1,SPP1,SPRR1A,THBS1,THBS2,UGT1A6,VLDLR,WISP1	119 (21)
NR3C2		ligand-dependent nuclear receptor		-1.873	-1.664	0.086	5.58e-07	9	AGT,EDN1,GHR,KDR,NDRG2,NOS3,SGK1,TUBB3,VLDLR	83 (15)
hydrogen peroxide		chemical - endogenous mammalian		-1.004	-0.143	0.222	6.92e-07	17	ACTA2,AGT,CLU,EDN1,ENPP2,HMOX1,KDR,KIT,MCAM,MMP13,NOS3,PDGFB,SGK1,SNAI2,SPP1,TAGLN,TP53INP1	119 (22)
NFKBIA		transcription regulator		0.24	0.578	0.092	7.14e-07	17	AMPD3,C3,CCL11,CD40,CLU,CP,DCN,ENPP2,HMOX1,IFI16,IL33,MMP13,NDRG2,PIK3R1,PTPN13,SGK1,TMEM176B	103 (18)
PTGER4		g-protein coupled receptor		1.048	0.781	-0.09	7.46e-07	10	CD40,CP,EDN1,GDNF,IFI16,MMP13,PDGFB,S1PR1,SLC13A3,TP53INP1	106 (16)
HGF		growth factor		-0.763	0.163	0.258	9.34e-07	18	ACTA2,CD40,CD93,EDN1,FGF7,GPR116,HMOX1,L1CAM,LAMC2,MMP13,NID2,NOS3,OSMR,PLA2R1,SEMA3A,SGK1,SPP1,THBS1	100 (17)
IL17A		cytokine		0.105	0.907	0.26	1.2e-06	11	ACTA2,C3,CCL11,CD40,FMO1,IL33,MMP13,NOS3,OSMR,PECAM1,PTGFR	101 (18)
HOXA10		transcription regulator		-0.316	-0.714	-0.121	1.2e-06	11	ALAS2,CLDN5,COL15A1,ENPP2,LYZ,Meis1,MYLK,NDRG2,PIK3R1,SSPN,TNXB
FGF1		growth factor		-0.489	-0.655	-0.057	1.22e-06	9	EDN1,GDNF,HMOX1,NOS3,PRICKLE1,SNAI2,SPP1,THBS1,WISP1	98 (22)
COL18A1		other		2.282	1.51	-0.275	1.94e-06	8	CDH5,CHGA,EDN1,EFNA1,F7,KDR,PECAM1,THBS1	68 (10)
IKBKG		kinase	Activated	2.17	2.982	0.272	2.66e-06	9	AMPD3,C3,CLU,CP,DCN,ENPP2,IFI16,SGK1,TMEM176B	98 (16)
GATA6		transcription regulator	Inhibited	-2.113	-2.228	-0.052	2.71e-06	8	ACTA2,EDN1,MYLK,NOS3,PECAM1,PPL,SPRR1A,TAGLN	62 (7)
ADAMTS1		peptidase					3.24e-06	3	CDH5,LAMC2,TIE1
ELK1		transcription regulator		0.444	1.095	0.298	3.82e-06	6	JAM2,MMP13,MYLK,SPP1,TAGLN,THBS1	94 (12)
Ca2+		chemical - endogenous mammalian		-0.418	0.153	0.186	4.25e-06	12	ACTA2,BDNF,EDN1,IL33,MCAM,MMP19,NAPSA,NOS3,SGK1,SNAI2,SPP1,TAGLN	98 (19)
F2		peptidase		-1.913	-0.876	0.323	4.25e-06	12	ACTA2,ANGPT1,CLU,DOCK10,EDN1,HMOX1,KDR,MGLL,NOS3,PDGFB,THBS1,TUBB3	83 (17)
D-glucose		chemical - endogenous mammalian		0.924	1.176	0.066	5.18e-06	17	ACTA2,AGT,C3,CD36,CLU,DCN,EDN1,F7,HMOX1,KCNF1,KDR,MMP13,NOS3,SGK1,SPP1,THBS1,TUBB3	100 (19)
NKX2-1		transcription regulator		0.589	0.975	0.195	5.2e-06	10	AGT,CLU,DIO2,ENPP2,GPR116,LYZ,NAPSA,SLC5A5,SNAI2,THBS1
HES1		transcription regulator		1.204	0.749	-0.21	5.62e-06	6	CHGA,ISL1,SLC5A5,SPP1,TAGLN,TUBB3	26 (4)
SMAD2		transcription regulator		-1.244	-0.721	0.218	6.71e-06	7	ACTA2,HMOX1,MMP13,NOS3,PDGFB,S1PR1,THBS1	99 (16)
VEGFA		growth factor	Inhibited	-3.016	-2.144	0.268	7.55e-06	11	BCL6B,CDH5,EDN1,HMOX1,KDR,MMP13,NOS3,PDGFB,SNAI2,THBS1,VASH1	91 (21)
DCN	2.476	other		0.88	0.798	-0.038	8.06e-06	6	FBN1,KIT,MMP13,S1PR1,SEMA3A,THBS1	90 (10)
GATA1		transcription regulator		-1.026	-0.374	0.254	8.18e-06	10	ALAS2,BMP6,CD36,Clca1/Clca2,FLI1,IL1RL1,KDR,KIT,PECAM1,SPOCK2
HOXC9		transcription regulator					9.49e-06	4	FGF10,MMP13,NOS3,SPP1
FOS		transcription regulator		0.753	1.1	0.104	9.58e-06	17	AGT,BDNF,CDON,CHGA,CLU,CRABP1,DIO2,FBN1,HMOX1,IL1RL1,MMP13,SDK1,SELENBP1,SEMA3A,SNAI2,SPP1,SULF2	71 (9)
NR3C1		ligand-dependent nuclear receptor		0.745	0.916	0.055	1.1e-05	19	AGT,ANGPTL7,BDNF,C1R,CDC42EP3,CLDN5,EDN1,EFNA1,MEST,MMP13,NOS3,PIK3R1,SGK1,SNAI2,SOX4,SPP1,THBS1,Uox,ZNF704	115 (20)
BIRC5		other					1.13e-05	6	DPT,FBLN1,FBN1,LAMA4,LUM,LYZ
CR1L		other		-0.697	-1.387	-0.311	1.14e-05	5	C3,COL15A1,COL5A1,FBN1,LUM
SP3		transcription regulator					1.57e-05	10	ACTA2,AFAP1L1,CD40,FGF10,GHR,JAM2,KDR,NOS3,SGK1,TAGLN	34 (6)
BMPER		other		1.586	1.131	-0.23	1.63e-05	4	ACTA2,CDH5,NOS3,PECAM1
miR-21-5p (and other miRNAs w/seed AGCUUAU)		mature microrna		2.283	1.428	-0.355	1.89e-05	6	ACTA2,CDH5,KDR,PECAM1,PIK3R1,TAGLN	72 (12)
MAPK14		kinase		-1.455	-0.706	0.255	2.01e-05	9	ACTA2,CD40,EFNA1,HMOX1,MMP13,PECAM1,SGK1,Slfn1,TAGLN	104 (21)
YY1		transcription regulator					2.16e-05	11	ACTA2,BDNF,BMP6,CLU,COL15A1,CRABP1,HMOX1,KDR,MMP13,TAGLN,TP53INP1	81 (12)
CD44		enzyme		0.075	0.707	0.224	2.22e-05	9	CD36,CDH5,CLU,EMR1,Ly6a (includes others),MMP13,SPP1,THBS1,THBS2	97 (20)
AR		ligand-dependent nuclear receptor		0.513	0.97	0.188	2.41e-05	13	ATP13A4,C3,EDN1,EPHX1,FGF10,GDNF,KCNJ2,KCNQ1,SGK1,SNAI2,THBS1,TUBB3,VCAN	109 (19)
mir-223		microrna		-0.238	0	0.084	2.42e-05	8	ACTA2,AMPD3,CD36,CD93,IFI16,Ly6a (includes others),MMP13,NDRG2
CSF3		cytokine		-0.189	0.083	0.098	2.45e-05	9	EDN1,EMR1,GDNF,HMOX1,KIT,LBP,Ly6a (includes others),LYZ,NOS3	101 (18)
linoleic acid		chemical - endogenous mammalian		0.362	0.64	0.114	2.52e-05	6	CLU,EDN1,KDR,NOS3,PECAM1,SNAI2	119 (22)
IHH		enzyme		-0.397	0.218	0.313	2.62e-05	4	KDR,MMP13,PECAM1,SPP1
AGTR1		g-protein coupled receptor					2.71e-05	5	AGT,CP,EDN1,HMOX1,NOS3	81 (16)
IL1A		cytokine		-0.542	0.201	0.237	2.75e-05	10	CCL11,CD40,FGF7,HMOX1,JAM2,KIT,MCAM,MMP13,PDGFB,SPP1	88 (18)
JUND		transcription regulator					2.77e-05	6	AGT,CLU,HMOX1,MMP13,SOX4,SPP1	94 (14)
MGP		other					2.77e-05	3	ACTA2,SPP1,TAGLN	52 (10)
RELA		transcription regulator		-0.881	-0.127	0.245	2.88e-05	13	ACTA2,AGT,CCL11,CD40,DIO2,EDN1,FGF10,GLI2,HMOX1,KIT,LUM,PDGFB,PECAM1	100 (15)
RUNX2		transcription regulator	Activated	2.18	2.588	0.157	3.9e-05	7	ACTA2,ISL1,LUM,MMP13,SNAI2,SPP1,TAGLN	62 (8)
APC		enzyme		-0.077	-0.225	-0.075	3.9e-05	7	CHGA,CLU,EDN1,FGF10,SGK1,SNAI2,SPP1	56 (7)
CREB1		transcription regulator		-0.237	0.152	0.105	3.92e-05	16	Abca8a,BDNF,CHGA,DIO2,EDN1,GPNMB,HMOX1,IGSF10,MCAM,Meis1,MEST,MMP13,MYH10,SGK1,SSBP2,ZFPM2
BMP4		growth factor		-2.044	-1.623	0.182	3.99e-05	8	ACTA2,CCL11,KDR,KIT,L1CAM,MMP13,SNAI2,TAGLN	85 (17)
RAC1		enzyme		-0.914	-0.332	0.244	4.73e-05	7	ACTA2,AGT,HMOX1,IL33,MMP13,SLC5A5,SNAI2	105 (24)
Fibrin		complex					4.83e-05	4	ACTA2,CDH5,KDR,TAGLN
WNT5A		cytokine		-1.197	-1.145	0.022	5.37e-05	7	BMP6,CD40,ENPP2,KIT,Ly6a (includes others),MMP13,SPP1	63 (7)
HNRNPA2B1		other					5.74e-05	8	CP,DCLK1,LPAR1,MEST,PDGFC,SETBP1,SNAI2,VCAN	64 (7)
MYOCD		transcription regulator		-2.074	-1.502	0.244	5.94e-05	6	ACTA2,CCBE1,FAP,MYLK,TAGLN,VCAN	19 (5)
AKT1		kinase		0.176	0.579	0.144	6e-05	10	ACTA2,CD40,HMOX1,KDR,PIK3R1,SLC5A5,SNAI2,SPP1,THBS1,VCAN	79 (17)
RHOA		enzyme		0.176	0.496	0.143	6.42e-05	6	ACTA2,AGT,MMP13,NOS3,SNAI2,TAGLN	80 (16)
JAK2		kinase					6.45e-05	7	CD36,OSMR,PECAM1,SLAMF9,THBS1,TP53INP1,VLDLR
GLI1		transcription regulator		0.113	0.973	0.295	6.86e-05	9	CLU,DIO2,FGF10,GLI2,IGFBP7,MEST,NDRG2,SOX18,SPP1	58 (7)
PROC		peptidase		-0.839	-1.076	-0.108	6.96e-05	5	AGT,ANGPT1,CLU,NOS3,THBS1	110 (21)
HAND1		transcription regulator		0.387	0	-0.194	8.17e-05	4	ANGPT1,EDN1,KDR,TIE1
linolenic acid		chemical - endogenous mammalian		-0.068	-0.152	-0.043	8.17e-05	4	CD36,CLU,EDN1,NOS3	100 (14)
sphingosine-1-phosphate		chemical - endogenous mammalian		-1.512	-1.059	0.194	8.66e-05	6	ANGPT1,NOS3,PDGFB,S1PR1,TAGLN,THBS1	66 (13)
ARID5B		transcription regulator					8.76e-05	2	ACTA2,TAGLN
NOG		growth factor		0.555	0.152	-0.203	9.46e-05	5	ISL1,KDR,MMP13,SPP1,VCAN	81 (13)
FHL2		transcription regulator		0.778	0.975	0.099	9.58e-05	4	ACTA2,S1PR1,SPP1,TAGLN	59 (10)
ADAMTS12		peptidase		-0.29	-1	-0.355	9.58e-05	4	CCL11,IL33,MMP13,TAGLN
JUNB		transcription regulator					0.000102	7	CLU,HMOX1,IL1RL1,LPAR1,MMP13,SGK1,SNAI2	76 (10)
L-methionine		chemical - endogenous mammalian					0.000104	5	ACTA2,BDNF,CLU,IFI16,SPP1
SMAD4		transcription regulator		-0.517	-0.043	0.168	0.000111	9	ANGPT1,CDC42EP3,HMOX1,JAM2,LPAR1,MMP13,PDGFB,SGK1,THBS1	85 (16)
CEACAM1		other		-0.028	0	0.014	0.000112	4	ANGPT1,CD40,KDR,TIE1	76 (7)
LEP		growth factor		-0.274	0.207	0.149	0.000114	13	BDNF,CD36,CD40,EDN1,EMR1,GDNF,ISL1,MMP13,MMP19,NOS3,PECAM1,SPP1,THBS1	91 (17)
PDGFB	-3.093	growth factor	Activated	1.711	2.118	0.192	0.000115	5	ACTA2,FGF10,FGF7,SPP1,THBS1	71 (10)
hemoglobin		complex					0.000127	3	EDN1,HMOX1,NOS3	55 (8)
ETV6		transcription regulator					0.000127	3	ALAS2,CDH5,FLI1
nitric oxide		chemical - endogenous mammalian		0.016	0.316	0.137	0.000127	8	EDN1,FGF7,HMOX1,MMP13,PECAM1,SGK1,SPP1,THBS1	116 (23)
JAG1		growth factor	Activated	1.711	2	0.145	0.000129	4	ACTA2,GLI2,SPP1,TAGLN	52 (7)
CAV1		transmembrane receptor					0.000148	7	CD36,HMOX1,KDR,NOS3,SLC5A5,SPRR1A,THBS1	103 (21)
ENG		transmembrane receptor		0.8	0.914	0.059	0.000149	4	ACTA2,NOS3,PDGFB,PECAM1	92 (16)
ERBB4		kinase		-0.088	-0.068	0.009	0.00015	6	ACTA2,BDNF,FGF7,GHR,HMOX1,THBS1	94 (15)
CYP1B1		enzyme	Inhibited	-2.279	-2.236	0.019	0.000165	5	HMOX1,MARCO,MCAM,UGT1A6,VLDLR
SMARCA4		transcription regulator		0.044	0.628	0.264	0.000168	11	ACTA2,AGT,FMO2,IFI16,KCNJ2,KIT,LUM,MYLK,PHEX,SPP1,TAGLN	24 (5)
VGLL3		other					0.000168	3	SNAI2,SPP1,THBS1
PLCG1		enzyme					0.000168	3	KDR,PECAM1,THBS1	54 (5)
APBB1		transcription regulator					0.000168	3	ACTA2,TAGLN,VLDLR
ACE2		peptidase					0.000168	3	ACTA2,AGT,NOS3	55 (5)
SHH		peptidase		-0.354	0.311	0.238	0.000172	8	ANGPT1,FGF10,GDNF,GLI2,NOS3,SNAI2,SPP1,TUBB3	107 (17)
SMAD7		transcription regulator		1.615	1.309	-0.118	0.000173	7	ACTA2,DCN,HMOX1,MATN2,NID2,SLC5A5,TAGLN	76 (14)
PRL		cytokine		0.6	1.188	0.198	0.000179	9	CD40,CLDN5,CLU,COL5A1,DCN,GPNMB,NOS3,PTGFR,SPP1	103 (19)
FAS		transmembrane receptor		-0.338	-0.524	-0.071	0.00018	12	ACTA2,CD93,COL15A1,COL5A1,EFNA1,FBN1,GPNMB,LUM,MMP13,PECAM1,PIK3C2B,SPP1	72 (12)
F2R		g-protein coupled receptor		-0.676	0	0.341	0.00018	5	ANGPT1,HMOX1,KDR,TAGLN,THBS1	112 (21)
FOXM1		transcription regulator		-0.703	0	0.29	0.000182	6	CCL11,KDR,LAMA4,PECAM1,SNAI2,VCAN	68 (7)
HDAC1		transcription regulator		1.845	1.633	-0.087	0.000185	9	AMPD3,BDNF,KDR,Meis1,PDGFB,SGK1,SPP1,TAGLN,TUBB3	50 (9)
ALDH1A2		enzyme		-0.748	-1	-0.126	0.000194	4	ISL1,KIT,Ly6a (includes others),SPP1
FOXA2		transcription regulator					0.000202	8	ACTA2,C3,CCL11,EPHX1,IL33,ISL1,LYZ,TAGLN	9 (2)
HDAC3		transcription regulator		0.167	-0.13	-0.152	0.000212	5	ENPP2,HMOX1,NOS3,SPP1,TAGLN	75 (11)
RLN2		other					0.000217	3	ACTA2,CD36,MMP13	34 (5)
HHEX		transcription regulator					0.000217	3	KDR,MYH10,TIE1
ACVRL1		kinase					0.000221	4	EFNA1,IL1RL1,KDR,TAGLN
KLF4		transcription regulator		0.543	1.085	0.213	0.000228	9	ACTA2,ANGPT1,CHST15,EMR1,KDR,PECAM1,PPL,SPRR1A,TAGLN
SPP1	2.087	cytokine		-1.703	-1.3	0.167	0.000246	6	ANGPT1,HMOX1,MMP13,NDRG2,NOS3,SPP1	107 (24)
LPXN		transcription regulator					0.000261	2	ACTA2,TAGLN	60 (7)
HOXB8		transcription regulator					0.000261	2	MYLK,TAGLN
ETS2		transcription regulator		-0.922	-0.271	0.297	0.000269	5	HMOX1,LYZ,MMP13,SPP1,TIE1
SOD2		enzyme					0.000276	6	ANGPT1,COLEC12,HMOX1,MMP13,NOS3,SORT1	93 (15)
KIAA1524		other		-0.295	-0.6	-0.138	0.000291	5	COL15A1,DCN,FAP,GPNMB,LUM
BSCL2		other					0.000291	5	CD36,IL1RL1,IL33,MGLL,MMP13
TBX5		transcription regulator		-0.639	-0.128	0.235	0.000314	5	CCBE1,FAP,FGF10,IFI16,KCNJ2
KDR	-2.263	kinase					0.000314	4	HMOX1,KDR,SNAI2,SOX18	105 (22)
KRAS		enzyme		-0.658	-0.647	0.004	0.000319	11	CLU,DBN1,DCLK1,EFNA1,FBN1,Ly6a (includes others),MCAM,MYLK,SORT1,THBS1,VCAN	89 (11)
cholesterol		chemical - endogenous mammalian		0.191	0.342	0.058	0.000322	8	ACTA2,AGT,EMR1,EPHX1,LYZ,Meis1,NOS3,ZFPM2	34 (4)
HTT		transcription regulator	Activated	2.223	2.39	0.07	0.00033	17	ACTA2,AGT,BDNF,C1R,DCN,DIO2,ENPP2,IFI16,KCNJ2,MCAM,SGK1,SORT1,SPP1,TAGLN,THBS2,UCHL1,WISP1	101 (15)
NREP		other					0.000341	3	ACTA2,PDGFB,TAGLN
S1PR2		g-protein coupled receptor					0.000341	3	ACTA2,NOS3,PDGFB	25 (5)
EPO		cytokine		-0.097	0.387	0.179	0.00036	10	ALAS2,BDNF,CD36,EDN1,IL1RL1,KIT,NOS3,PIK3IP1,SPP1,TIE1	110 (17)
ESR1		ligand-dependent nuclear receptor	Activated	2.029	2.402	0.121	0.000361	12	AGT,C3,EDN1,EFNA1,ENPP2,FBLN1,FGF10,LBP,NOS3,SGK1,SNAI2,SPP1	112 (19)
NFE2L2		transcription regulator		-1.717	-0.918	0.236	0.000369	12	ALAS2,BDNF,CD36,EMCN,EPHX1,FMO1,GHR,HMOX1,L1CAM,MGLL,UGT1A6,Uox	61 (7)
prostaglandin E2		chemical - endogenous mammalian		-0.545	-0.216	0.117	0.00037	10	ACTA2,ANGPT1,CD40,CHGA,DCN,HMOX1,IGFBP7,MMP13,MMP19,THBS1	100 (19)
ATP		chemical - endogenous mammalian		1.025	1.412	0.18	0.000405	6	BDNF,IL33,MMP13,NOS3,THBS1,TUBB3	105 (21)
mir-221		microrna					0.000417	3	KDR,KIT,PIK3R1
5-hydroxytryptamine		chemical - endogenous mammalian		0.843	1.482	0.296	0.000418	5	BDNF,GDNF,MMP13,NOS3,THBS1	96 (18)
ANGPT2		growth factor		-1.291	-0.563	0.259	0.00043	8	C1R,EDN1,FGF7,HMOX1,NOS3,THBS1,THBS2,TUBB3	116 (22)
ZBTB16		transcription regulator					0.000433	4	KIT,Ly6a (includes others),PIK3R1,SPP1
APOE		transporter					0.000434	9	ACTA2,CD36,CD40,CLU,EDN1,EMR1,HMOX1,NOS3,SPP1	95 (18)
TLR3		transmembrane receptor		0.093	1.014	0.333	0.000447	9	C3,CD40,CLU,EDN1,GDNF,HMOX1,IFI16,IL33,PIK3R1	95 (15)
HMGA1		transcription regulator		-1.87	-1.633	0.097	0.000449	7	ACTA2,GHR,IGFBP7,KIT,Ly6a (includes others),SOX4,TAGLN	41 (5)
EDN1	-2.723	cytokine		-0.494	0.273	0.277	0.000461	8	ACTA2,COL5A1,EDN1,KDR,MCAM,MMP13,THBS1,VCAN	114 (22)
Il3		cytokine					0.000479	5	EMR1,Ly6a (includes others),LYZ,PLA2R1,SPP1
FGFR4		kinase					0.000503	3	KDR,LPAR1,MMP13
THY1		other					0.000503	3	CLU,MMP13,PDGFB	55 (7)
BMP2		growth factor		0.138	0.666	0.219	0.000511	8	ACTA2,IFI16,L1CAM,MMP13,NOS3,SPP1,TAGLN,VCAN	86 (17)
CEBPA		transcription regulator		0.344	0.699	0.114	0.000515	12	AGT,C3,EMCN,EPHX1,HMOX1,MMP13,PPL,PTGFR,SPP1,SPRR1A,VCAN,VLDLR	64 (7)
LEO1		other					0.000519	2	Meis1,SOX4
SH2B3		other					0.000519	2	HMOX1,NOS3	63 (6)
4-methylcatechol		chemical - endogenous mammalian					0.000519	2	BDNF,HMOX1
TLR4		transmembrane receptor		-0.378	0.38	0.297	0.000525	10	C3,CD40,EDN1,EFNA1,GDNF,HMOX1,IFI16,MARCO,NOS3,SPP1	85 (14)
NOTCH3		transcription regulator		1.263	1.715	0.263	0.000529	4	ACTA2,COL5A1,SNAI2,TAGLN
RET		kinase					0.00055	6	CLDN5,CLU,DCN,PHEX,PTPN13,SDK1	56 (5)
FN1		enzyme		0.654	1.176	0.202	0.000565	8	ACTA2,GFRA2,MMP13,PDGFB,SNAI2,SPP1,TAGLN,THBS1	84 (20)
RETN		other					0.000582	4	EDN1,HMOX1,NOS3,SPP1	114 (23)
IgG		complex		0.876	0.378	-0.188	0.000643	7	C3,CCL11,CD40,CLDN5,EDN1,PPL,S1PR1	85 (14)
homocysteine		chemical - endogenous mammalian		-0.784	-0.391	0.178	0.000661	5	CLDN5,CLU,HMOX1,MMP13,SNAI2	98 (19)
dinoprost		chemical - endogenous mammalian					0.000661	5	CD36,EDN1,PTGFR,SPP1,THBS1	98 (14)
FGF8		growth factor		-0.698	-0.283	0.209	0.000698	4	FGF10,Meis1,THBS1,TUBB3
aldosterone		chemical - endogenous mammalian		0.784	1.338	0.253	0.000698	6	AGT,EDN1,KDR,NDRG2,SGK1,SPP1	89 (16)
corticosterone		chemical - endogenous mammalian		1.367	1.406	0.018	0.000732	6	BDNF,CLDN5,DIO2,EDN1,NOS3,SGK1	85 (13)
APLN		other		-1.42	-1	0.21	0.000763	4	ALAS2,KDR,PECAM1,SOX18
TNFRSF1A		transmembrane receptor		-0.382	0	0.156	0.000766	6	DIO2,EFNA1,GHR,KDR,LBP,MMP13	90 (11)
norepinephrine		chemical - endogenous mammalian		-1.371	-0.844	0.207	0.000777	7	BDNF,CHST2,DIO2,EDN1,HMOX1,MCAM,SGK1	106 (20)
NOTCH4		transcription regulator					0.000825	3	ACTA2,ANGPT1,TIE1
RAF1		kinase		-1.178	-0.378	0.302	0.000832	8	BZRAP1,CDON,DIO2,MGLL,MMP13,OSMR,SELENBP1,VASH1
IL2		cytokine		0.066	0.555	0.22	0.000836	13	C3,CCL11,CD40,EDN1,ENPP2,FGF7,IL1RL1,KIT,Ly6a (includes others),PDGFC,PECAM1,SPP1,TP53INP1	103 (16)
RBPJ		transcription regulator		-1.042	-1.501	-0.189	0.000838	6	FGF10,FGF11,FGF7,GDNF,MMP13,PDGFB
LMNA		other					0.000858	8	ACTA2,CD93,EDN1,FGD5,HTRA3,NOS3,TUBB3,ZNF704
Vla-4		complex					0.00086	2	KIT,PDGFB
PDGFA		growth factor					0.00086	2	FGF10,FGF7
PSMD4		other					0.00086	2	CD36,MARCO
MAP2K1		kinase		0.422	1	0.289	0.000899	7	ACTA2,CDH5,GLI2,PECAM1,PTPN13,SNAI2,THBS1	70 (10)
YAP1		transcription regulator					0.000903	4	ACTA2,EDN1,PDGFB,TAGLN	47 (8)
WNT1		cytokine		0.97	1.501	0.242	0.000916	6	ACTA2,ENPP2,KIT,Meis1,SPP1,WISP1	75 (7)
LDLR		transporter					0.000943	5	CD36,CD40,NOS3,SPP1,VLDLR	85 (16)
Collagen type IV		complex					0.000956	3	ACTA2,TAGLN,THBS1
stearic acid		chemical - endogenous mammalian					0.000956	3	CLU,EDN1,NOS3	41 (6)
BMP7		growth factor		0.041	0.476	0.184	0.000957	6	ACTA2,EDN1,Meis1,MMP13,PIK3R1,SPP1	97 (21)
PSEN1		peptidase					0.000976	11	BDNF,C1R,C3,ENPP2,L1CAM,PIK3R1,PLVAP,TNXB,TUBB2B,TUBB3,UCHL1	69 (6)
MTPN		transcription regulator		-0.135	0.651	0.355	0.00105	5	CP,EDN1,FBLN1,SPP1,TAGLN
LIPE		enzyme					0.00109	6	ANGPT1,CD36,CP,EDN1,IL1RL1,SOX18
STAT6		transcription regulator		1.197	1.413	0.1	0.00109	8	CCL11,CD40,EPHX1,IFI16,IL33,Ly6a (includes others),PDGFC,SELENBP1	60 (9)
PTH1R		g-protein coupled receptor					0.0011	3	GLI2,MMP13,SPP1	76 (12)
NOX4		enzyme					0.0011	3	AGT,KIT,NOS3	57 (7)
LTBR		transmembrane receptor		0.568	1	0.216	0.00115	4	ACTA2,CLU,ENPP2,LYZ
SMARCA2		transcription regulator		0.002	0.152	0.076	0.00115	4	CD36,MYLK,PHEX,TAGLN
DKK1		growth factor					0.00115	4	ACTA2,BMP6,SNAI2,TAGLN
IL11		cytokine					0.00124	4	CD40,LBP,MMP13,SPP1	89 (15)
SBDS		other					0.00124	5	CRABP1,IFI16,IGFBP7,SNAI2,SPP1
FGF9		growth factor					0.00126	3	FGF10,HMOX1,PECAM1
HOXA9		transcription regulator		-0.445	-0.074	0.172	0.00127	7	CD36,CD93,KIT,LYZ,Meis1,SOX4,SPP1
PPP1R14B		phosphatase					0.00128	2	KDR,PECAM1
DES		other					0.00128	2	DCN,SPP1	43 (6)
DRD5		g-protein coupled receptor					0.00128	2	BDNF,HMOX1
4-aminophenol		chemical - endogenous mammalian					0.00128	2	CLU,SPP1
POU5F1		transcription regulator		-0.134	0.184	0.133	0.0013	8	ANGPT1,CHST15,ISL1,Meis1,PECAM1,PPL,SPP1,SPRR1A
GDF2		growth factor		-0.157	0.555	0.321	0.00131	5	CRABP1,EDN1,ENPP2,SPP1,TUBB3
Pka		complex		-1.739	-1.342	0.178	0.00134	6	CD40,EDN1,HMOX1,MEST,NOS3,SGK1	98 (15)
KITLG		growth factor		-1.46	-0.749	0.292	0.00137	8	HMOX1,IL1RL1,KDR,KIT,MARCO,NOS3,PIK3IP1,SNAI2	91 (13)
MEF2C		transcription regulator		-0.973	-0.447	0.235	0.00137	5	BDNF,CCBE1,FAP,KCNJ2,MMP13	14 (2)
HSD17B4		enzyme					0.00143	3	CD36,GLI2,MGLL
ethanol		chemical - endogenous mammalian		-0.389	-0.083	0.117	0.00143	10	ACTA2,BDNF,CLU,EDN1,EPHX1,HMOX1,MMP13,NOS3,SGK1,TP53INP1	106 (20)
miR-145-5p (and other miRNAs w/seed UCCAGUU)		mature microrna		2.656	1.96	-0.355	0.00143	4	ACTA2,FLI1,ROBO4,TAGLN
CEBPD		transcription regulator					0.00152	5	AGT,C3,CLU,MMP13,VLDLR	82 (12)
IL4		cytokine		0.197	0.884	0.197	0.00156	16	ACTA2,BDNF,C3,CCL11,CD36,CD40,CLDN5,EMR1,EPHX1,IFI16,IL1RL1,IL33,KIT,MARCO,SPP1,SPRR1A	83 (14)
RCAN1		transcription regulator					0.00161	3	BDNF,CD36,NOS3	73 (10)
PLK4		kinase					0.00161	3	CD40,EDN1,MARCO	22 (3)
SOX2		transcription regulator		0.838	0.838	0	0.00162	8	ANGPT1,CHST15,GLI2,ISL1,PECAM1,PPL,SPRR1A,WISP1	10 (2)
EGF		growth factor	Activated	1.362	2.023	0.22	0.00164	12	ANGPT1,CLU,DCN,DIO2,EDN1,HMOX1,MMP13,SNAI2,SOX4,SPP1,THBS1,VCAN	103 (18)
NFKBIB		transcription regulator					0.00165	4	CD40,FGF10,NOS3,TP53INP1	76 (7)
HIF1A		transcription regulator		-2.206	-1.374	0.268	0.00167	10	ACTA2,AGT,EDN1,GCHFR,GHR,HIF3A,HMOX1,L1CAM,NOS3,PDGFB	81 (12)
MYD88		other		-1.281	-0.438	0.304	0.00171	8	C3,CD40,FGF10,HMOX1,LPAR1,MARCO,NOS3,SPP1	91 (17)
LDL		complex		-1.258	-0.794	0.18	0.00176	8	C3,CD36,CD40,CDH5,HMOX1,NOS3,PECAM1,SIGLEC1	81 (13)
PDLIM2		other		0.482	0.447	-0.015	0.00176	5	ENPP2,FOXRED2,GHR,KIT,TAGLN
SERPINF1		other		0.18	0.152	-0.016	0.00177	4	BDNF,CDH5,GDNF,THBS1	57 (7)
TCF4		transcription regulator					0.00177	4	EDN1,PHEX,SGK1,VCAN	56 (6)
Rhox4b (includes others)		transcription regulator					0.00178	2	CDH5,KDR
L-type Calcium Channel		complex					0.00178	2	BDNF,KCNJ2	52 (7)
KDM3A		transcription regulator					0.00178	2	EDN1,HMOX1
SAV1		other					0.00178	2	SOX4,SPP1
MED28		other					0.00178	2	ACTA2,TAGLN
miR-494-3p (miRNAs w/seed GAAACAU)		mature microrna					0.00178	2	HMOX1,KIT
IGFBP4		other					0.00178	2	ACTA2,MCAM
MLLT3		other					0.00178	2	EDN1,SGK1
LMO2		other					0.00178	2	CDH5,KIT
PPP5C		phosphatase					0.00178	2	CD36,SGK1
SLC19A1		transporter					0.00178	2	Ly6a (includes others),NDRG2
IGFBP3		other					0.00181	3	MMP13,NOS3,THBS2	34 (5)
CTBP1		enzyme					0.00181	3	ENPP2,THBS1,VCAN
PLK2		kinase					0.00181	3	CD40,EDN1,MARCO
SOX9		transcription regulator		0.586	1	0.207	0.00189	4	KIT,LBP,PHEX,SNAI2
oleic acid		chemical - endogenous mammalian		-0.944	-0.714	0.105	0.00194	5	CD36,CLU,EDN1,NOS3,PIK3IP1	78 (14)
GLI2	2.716	transcription regulator					0.00194	5	CCL11,GLI2,IL1RL1,MMP13,SPP1	44 (6)
NOS2		enzyme		0.717	0.82	0.04	0.00198	7	CP,EDN1,GDNF,HMOX1,KDR,LPAR1,NOS3	97 (17)
PAX8		transcription regulator					0.00202	3	DIO2,L1CAM,SLC5A5
TGFB3		growth factor		0.008	0.6	0.269	0.00203	5	ACTA2,COL5A1,SNAI2,TAGLN,THBS1	57 (7)
RHO		g-protein coupled receptor		-0.112	0	0.056	0.00215	4	Cbr2,CRABP1,FBLN1,SGK1
TRIM24		transcription regulator		-0.307	-1	-0.347	0.00222	5	FBN1,ITIH2,Ly6a (includes others),MYH10,SPP1
PTEN		phosphatase		1.276	1.221	-0.018	0.00223	11	ANGPT1,C3,CD40,CDH5,EDN1,FGF10,KDR,PIK3R1,SOX4,SPP1,THBS1	112 (21)
indican		chemical - endogenous mammalian					0.00224	3	AGT,HMOX1,THBS1	86 (14)
MAPK11		kinase					0.00224	3	CHGA,HMOX1,SLC5A5	47 (6)
S100A8		other					0.00224	3	CCL11,EFNA1,MMP13
PRLR		transmembrane receptor					0.00224	3	BDNF,GDNF,GHR
PBX1		transcription regulator					0.00224	3	DCN,ISL1,Meis1
USF2		transcription regulator		0.565	1.183	0.319	0.00229	4	AGT,HMOX1,SPP1,THBS1
BRCA1		transcription regulator		-0.089	0.277	0.165	0.00234	6	AK1,ANGPT1,ENPP2,HMOX1,Ly6a (includes others),NOS3	91 (11)
desoxycorticosterone		chemical - endogenous mammalian					0.00236	2	NOS3,SPP1	66 (6)
FRS2		other					0.00236	2	ACTA2,TAGLN
P1,P4-Di(adenosine-5') tetraphosphate		chemical - endogenous mammalian					0.00236	2	KIT,THBS1
ERG		transcription regulator		-0.235	0.447	0.305	0.00237	7	DBN1,DOCK10,NOS3,PECAM1,SOX4,SPP1,THBS1
CTGF		growth factor		-0.291	0.152	0.224	0.00243	5	DCN,MMP13,PDGFB,PTGFR,SOX4
PAX3		transcription regulator					0.00244	7	CLDN5,CLU,DBN1,MCAM,MEST,SOX4,VCAN
ELF3		transcription regulator					0.00249	3	ANGPT1,LYZ,MMP13
PRKG1		kinase					0.00249	3	ACTA2,TAGLN,THBS1	81 (15)
sodium chloride		chemical - endogenous mammalian		-0.503	0.037	0.283	0.00259	4	EDN1,HMOX1,NOS3,SPP1	96 (17)
CRH		cytokine		-0.588	-0.283	0.154	0.00259	4	DIO2,EDN1,NOS3,SGK1	86 (15)
ABCB4		transporter					0.00274	3	ACTA2,MMP13,SPP1
WNT11		other					0.00274	3	GDNF,PHEX,WISP1
KRT17		other					0.00274	3	CCL11,MMP13,SPP1
RORC		ligand-dependent nuclear receptor					0.00287	6	CD36,LPHN1,NAPSA,SELENBP1,SULF2,VLDLR
SRF		transcription regulator		-0.765	-0.501	0.136	0.00291	9	Abca8a,ACTA2,HIF3A,ITGA9,MYLK,PLA2R1,Ppbp,SEMA3A,TAGLN	10 (2)
ITGB3		transmembrane receptor		1.687	1.947	0.133	0.00291	4	CD36,CD40,KDR,SNAI2	80 (11)
VIP		other		-0.023	-0.08	-0.026	0.00301	5	CD40,IL1RL1,LYZ,SORT1,TP53INP1
HOXC8		transcription regulator					0.00302	3	Ly6a (includes others),SPP1,TAGLN
S100A4		other					0.00302	3	EFNA1,MMP13,THBS1	74 (7)
CGA		other					0.00302	3	BDNF,CLDN5,SGK1
DGCR8		enzyme					0.00302	2	ACTA2,TAGLN
mir-194		microrna					0.00302	2	ACTA2,THBS1
RGCC		other					0.00302	2	ACTA2,SNAI2
PKN1		kinase					0.00302	2	ACTA2,TAGLN
LAMA2		other					0.00302	2	ACTA2,LAMA4
ETS1		transcription regulator		-1.27	-0.664	0.253	0.00314	7	CDH5,FLI1,HMOX1,MMP13,NOS3,Serpinb9b,SPP1
PTH		other	Activated	1.877	2.389	0.214	0.00317	6	ANGPT1,IL33,MMP13,NDRG2,SORT1,SPP1	34 (5)
STAT1		transcription regulator		-0.466	0.149	0.24	0.0032	8	AGT,ALAS2,C3,CD40,IFI16,PDGFC,Slfn1,SPRR1A	93 (11)
NEUROG1		transcription regulator	Inhibited	-1.853	-2	-0.073	0.00326	4	C3,FAP,MEST,THBS1
Collagen type I		complex					0.00326	4	ACTA2,KDR,MMP13,NOS3	89 (19)
MKL1		transcription regulator					0.00327	5	ACTA2,FLI1,MYLK,Ppbp,TAGLN	10 (2)
PRKCZ		kinase					0.00331	3	CCL11,HMOX1,NOS3	101 (18)
DNASE2		enzyme					0.00331	3	CP,GPNMB,Ly6a (includes others)
PLG		peptidase					0.00331	3	BDNF,CD40,EDN1	110 (17)
ELF4		transcription regulator					0.00331	3	KIT,LYZ,SPP1
ARNT2		transcription regulator		0.95	1.89	0.355	0.0034	7	ALAS2,GDNF,IFI16,KCNQ1,SELENBP1,SPRR1A,UGT1A6
CDH1		other					0.00345	4	MCAM,MMP19,PIK3R1,SNAI2	69 (7)
IGF1R		transmembrane receptor		-0.143	0.378	0.197	0.00359	7	ACTA2,CD36,CD93,CLU,EDN1,NOS3,SCARA5	53 (5)
STUB1		enzyme					0.00361	3	ACTA2,NOS3,TAGLN	13 (3)
bile acid		chemical - endogenous mammalian					0.00361	3	DIO2,EPHX1,FMO3
GDNF	2.088	growth factor					0.00364	4	BDNF,CLDN5,KIT,MMP13	57 (7)
PPP3CA		phosphatase					0.00364	4	C3,LPAR1,PTGFR,SPP1
NKX2-3		transcription regulator		0.325	0.356	0.012	0.00368	7	CD36,DCLK1,EDN1,GHR,NOS3,SEMA3A,ZNF704
testosterone		chemical - endogenous mammalian		0.609	1.103	0.167	0.00373	9	Abca8a,BDNF,CLU,FGF10,FGF7,SLC5A5,THBS1,TUBB3,VCAN	96 (15)
MAPK1		kinase		0.253	0.194	-0.021	0.00373	9	BDNF,CHST2,HMOX1,IFI16,IGFBP7,LAMA4,MMP13,PDGFB,SPP1	99 (18)
ADAM12		peptidase					0.00375	2	IL1RL1,IL33
LDB1		transcription regulator					0.00375	2	CDH5,KIT
mir-21		microrna		-0.572	-1	-0.178	0.00384	6	C1R,CDH5,IFI16,MARCO,PECAM1,SIGLEC1
PIAS1		transcription regulator					0.00393	3	ACTA2,NOS3,TAGLN	32 (5)
KLF1		transcription regulator					0.00393	3	ALAS2,FLI1,PECAM1
SIM1		transcription regulator		0.986	1.89	0.342	0.00398	7	ALAS2,GDNF,IFI16,KCNQ1,SELENBP1,SPRR1A,UGT1A6
DICER1		enzyme		-0.298	-0.469	-0.099	0.00408	6	BDNF,FGF10,KDR,NOS3,S1PR1,THBS1
REST		transcription regulator					0.00414	5	BDNF,EFNA5,JAM2,L1CAM,TUBB3
IGF2		growth factor		-1.237	-1	0.118	0.00433	6	CD36,GHR,PDGFB,PIK3R1,SPP1,THBS2	61 (7)
STAT4		transcription regulator		1.034	1.964	0.355	0.0044	7	ACAP1,C3,ITIH5,RCN3,SELENBP1,TUBB2B,VLDLR
CCL5		cytokine		0.375	1	0.313	0.00448	4	BDNF,CD40,MMP19,SGK1	107 (20)
SMO		g-protein coupled receptor					0.00448	4	GLI2,LUM,SOX18,VCAN
S100A12		other					0.00456	2	MMP13,PDGFB	57 (10)
miR-129-5p (miRNAs w/seed UUUUUGC)		mature microrna					0.00456	2	SOX4,TP53INP1
GRN		growth factor					0.00456	2	ANGPT1,MMP13
HNRNPAB		enzyme					0.00456	2	ACTA2,SPP1
biotin		chemical - endogenous mammalian					0.00456	2	BDNF,GDNF
3,5-diiodothyronine		chemical - endogenous mammalian					0.00456	2	AK1,CD36
NEUROG3		transcription regulator		0.067	0.747	0.345	0.00471	4	CHGA,ISL1,SEMA3A,SNAI2
TLR9		transmembrane receptor		-0.99	-0.199	0.329	0.00488	6	CD40,EDN1,GDNF,HMOX1,IFI16,IL33	96 (18)
MAP2K6		kinase					0.00495	4	ACTA2,CD40,CHGA,MMP13	62 (9)
L-triiodothyronine		chemical - endogenous mammalian		-1.409	-1.132	0.107	0.00499	9	AGT,ALAS2,Cbr2,CLU,DIO2,EDN1,EFNA1,ENPP2,LYZ	26 (3)
TLR5		transmembrane receptor					0.005	3	CCL11,CD40,IL33
WISP2		growth factor					0.005	3	IGFBP7,LAMC2,SNAI2
INSR		kinase					0.00508	9	CD36,EDN1,FBLN1,ISL1,KIT,LYZ,NOS3,PDGFB,THBS2	65 (10)
GNA12		enzyme		-1.591	-1.154	0.222	0.0052	4	ACTA2,NOS3,PIK3R1,TAGLN	25 (5)
ACVR1		kinase					0.0054	3	C1R,DCN,IL33
NKX2-5		transcription regulator					0.0054	3	DIO2,IFI16,MYLK
FOSL2		transcription regulator					0.0054	3	DIO2,MMP13,SOX4	23 (4)
glycerol		chemical - endogenous mammalian					0.00544	2	AGT,HMOX1	63 (7)
STAR		transporter					0.00544	2	CD36,SPP1
CDH2		other					0.00544	2	ACTA2,CDH5
OSMR	3.188	transmembrane receptor					0.00544	2	LBP,OSMR
PLA2G10		enzyme					0.00544	2	CD36,CD40	79 (13)
10-nitrooleate		chemical - endogenous mammalian					0.00544	2	NOS3,PECAM1
TIMP3		other					0.00544	2	KIT,LAMC2
agmatine		chemical - endogenous mammalian					0.00544	2	KDR,NOS3	29 (4)
ATF4		transcription regulator		-0.877	-0.326	0.287	0.00573	5	EDN1,NID2,OSMR,SNAI2,SSBP2
IL10		cytokine		1.082	1.178	0.033	0.00579	9	ACTA2,BMP6,CCL11,CD40,DCN,HMOX1,IL33,NOS3,VCAN	96 (15)
SMAD1		transcription regulator					0.00581	3	ACTA2,PDGFB,SPP1	93 (14)
mir-145		microrna					0.00581	3	ACTA2,COL5A1,TAGLN	9 (2)
BCL3		transcription regulator					0.00581	3	AGT,CD40,VLDLR	62 (7)
IL25		cytokine					0.00581	3	CCL11,IL1RL1,IL33	58 (9)
MEOX2		transcription regulator					0.00581	3	ANGPT1,EDN1,EFNA1
MBD3		other					0.00598	4	EFNA5,PRICKLE1,TIE1,WISP1
LMNB1		other					0.00623	3	CRABP1,FBN1,THBS2
SPIB		transcription regulator		-1.561	-1	0.28	0.00626	4	BMP6,KDR,KIT,SLAMF9
SNCA		other					0.00626	4	BDNF,GDNF,TUBB3,UCHL1	33 (4)
GNA13		enzyme					0.00639	2	ACTA2,TAGLN	73 (14)
BARX2		transcription regulator					0.00639	2	ACTA2,L1CAM
SP7		transcription regulator					0.00639	2	MMP13,SPP1
FABP1		transporter					0.00639	2	CD36,HMOX1	54 (5)
TGFA		growth factor					0.00654	4	FGF7,LAMC2,MMP13,PECAM1	51 (5)
CXCL12		cytokine		-1.058	-0.554	0.21	0.00662	6	ACTA2,CD36,IGFBP7,KIT,Ly6a (includes others),MMP13	70 (10)
SOX7		transcription regulator					0.00668	3	PPL,SOX4,SPRR1A
RCE1		peptidase					0.00668	3	CRABP1,FBN1,THBS2
NFIB		transcription regulator					0.00668	3	ADAMTSL4,BMP6,STEAP4
IKZF1		transcription regulator		-0.354	-0.651	-0.134	0.00678	5	ALAS2,FLI1,IFI16,KIT,SULF2
RORA		ligand-dependent nuclear receptor					0.00699	6	CD36,LPHN1,NAPSA,SELENBP1,SULF2,VLDLR
advanced glycation end-products		chemical - endogenous mammalian					0.00715	3	CLDN5,PDGFB,SPP1
estrone		chemical - endogenous mammalian					0.0074	2	F7,PIK3R1
Collagen type II		complex					0.0074	2	BMP6,SIGLEC1
MDK		growth factor					0.0074	2	ACTA2,TAGLN
PDGFRA		kinase					0.0074	2	ACTA2,KIT
MMP3		peptidase					0.0074	2	FGF7,MMP13
LAMC1		other					0.0074	2	ACTA2,SNAI2
TFAP2B		transcription regulator					0.0074	2	EDN1,KIT
cholecalciferol		chemical - endogenous mammalian		0.584	0.832	0.128	0.00745	4	BDNF,CD40,EDN1,SPP1	95 (19)
EPAS1		transcription regulator	Inhibited	-2.792	-2.19	0.275	0.00755	6	EDN1,GCHFR,ITIH5,KDR,L1CAM,NOS3	34 (5)
MTOR		kinase					0.00755	6	CD40,EFNA1,IFI16,PECAM1,S1PR1,SNAI2	82 (10)
CDK2AP1		other					0.00763	3	PRICKLE1,TIE1,WISP1
FOXA1		transcription regulator					0.00771	5	ACTA2,EPHX1,ISL1,SNAI2,TAGLN
MYB		transcription regulator		-0.547	0	0.279	0.00778	4	KDR,KIT,SNAI2,SPP1
SOD1		enzyme					0.00795	6	CLU,CP,FAP,FGF10,HMOX1,SPP1	106 (20)
CNR1		g-protein coupled receptor		0.581	0.849	0.135	0.00796	5	BDNF,FGF10,GDNF,MMP13,PECAM1	84 (11)
KIT	-3.216	transmembrane receptor					0.00811	4	HMOX1,KIT,SNAI2,SPP1	96 (17)
ALB		transporter					0.00813	3	ACTA2,AGT,EDN1	82 (14)
RNA polymerase II		complex					0.00841	7	CD40,GHR,KCNF1,Meis1,NOS3,SPP1,THBS2
NR1H4		ligand-dependent nuclear receptor		1.02	1	-0.01	0.00847	5	ACTA2,C3,CRABP1,NDRG2,S1PR1
TERT		enzyme					0.00847	5	AFAP1L1,IFI16,NOS3,PDGFC,SPP1
PECAM1	-2.576	other					0.00849	2	CD36,THBS1	60 (7)
EHHADH		enzyme					0.00849	2	CD36,MGLL
STK3		kinase					0.00849	2	SOX4,SPP1
NT5E		phosphatase					0.00849	2	MMP13,SPP1
BDKRB2		g-protein coupled receptor					0.00849	2	EDN1,NOS3	87 (15)
Collagen(s)		complex					0.00865	3	C3,MMP13,THBS1	46 (4)
PRKACA		kinase					0.00865	3	BDNF,DIO2,MYH10	16 (2)
ADM		other					0.00865	3	AGT,EDN1,SPP1	74 (14)
IL18		cytokine		-0.399	0.15	0.281	0.00873	5	CCL11,CD40,KIT,MMP13,SPP1	93 (21)
Lh		complex	Activated	2.004	2.216	0.096	0.00877	7	ACTA2,BDNF,COL15A1,MMP19,SGK1,THBS1,THBS2	78 (11)
IL22		cytokine		1.549	1.982	0.219	0.00879	4	ACTA2,HMOX1,IL33,LBP
ATN1		transcription regulator					0.009	5	BDNF,IFI16,MCAM,SOX4,SPP1
Ifn gamma		complex		-0.625	-0.218	0.207	0.00915	4	AGT,EDN1,IL33,Ly6a (includes others)
CYP1A2		enzyme					0.00919	3	MARCO,UGT1A6,VLDLR
IGFBP2		other					0.00919	3	GHR,MMP13,THBS2
folic acid		chemical - endogenous mammalian					0.00919	3	ANGPT1,CLU,PECAM1
guanosine		chemical - endogenous mammalian					0.00938	1	HMOX1
ABLIM2		other					0.00938	1	TAGLN
Hdac-Rcor-Rest-Sin3a		complex					0.00938	1	BDNF
Ces1b/Ces1c		other					0.00938	1	GHR
FMOD		other					0.00938	1	LUM
DPAGT1		enzyme					0.00938	1	CTHRC1
FBXL17		other					0.00938	1	HMOX1
BRIP1		enzyme					0.00938	1	HMOX1
ABLIM3		other					0.00938	1	TAGLN
ATG9B		other					0.00938	1	NOS3
6-Mar		enzyme					0.00938	1	DIO2
CARF		transcription regulator					0.00938	1	BDNF
TBX18		transcription regulator					0.00938	1	SNAI2
PDCL3		other					0.00938	1	KDR
TMEM123		other					0.00938	1	CD40
KRT3		other					0.00938	1	PECAM1
GABRA5		ion channel					0.00938	1	BDNF
BSN		other					0.00938	1	BDNF
NDST1		enzyme					0.00938	1	KDR
MYLPF		other					0.00938	1	ACTA2
MAT2B		enzyme					0.00938	1	HMOX1
CHGB		other					0.00938	1	CHGA
MYOF		other					0.00938	1	KDR
TSTA3		enzyme					0.00938	1	ACTA2
DKK2		other					0.00938	1	SPP1
HCN1		ion channel					0.00938	1	BDNF
ANKH		transporter					0.00938	1	SPP1
ncRNA-a6		other					0.00938	1	SNAI2
RAB27B		enzyme					0.00938	1	KIT
TSHB		other					0.00938	1	SLC5A5
PDGF-R?? dimer		complex					0.00938	1	SNAI2
GRIN2A		ion channel					0.00938	1	BDNF
MAT2A		enzyme					0.00938	1	HMOX1
PPP1R3A		phosphatase					0.00938	1	THBS1
CXXC5		other					0.00938	1	KDR
CFD		peptidase					0.00938	1	C3
ABLIM1	-2.519	other					0.00938	1	TAGLN
BARX1		transcription regulator					0.00938	1	L1CAM
NPNT		other					0.00938	1	GDNF
RXFP1		g-protein coupled receptor					0.00938	1	ACTA2
FZD4		g-protein coupled receptor					0.00938	1	PLVAP
PRR13		other					0.00938	1	THBS1
EEF2		translation regulator					0.00938	1	BDNF
lipoamide		chemical - endogenous mammalian					0.00938	1	NOS3
N-acetylserotonin		chemical - endogenous mammalian					0.00938	1	BDNF
(13S)-hydroperoxyoctadecadienoic acid		chemical - endogenous mammalian					0.00938	1	CD36
fucose		chemical - endogenous mammalian					0.00938	1	ACTA2
Hmgb1		transcription regulator					0.00964	2	CHGA,TUBB3
GTF2I		transcription regulator					0.00964	2	KDR,THBS1
MMP1		peptidase					0.00964	2	KDR,TAGLN	35 (4)
POU1F1		transcription regulator					0.00964	2	GHR,SLC5A5
SCGB1A1		cytokine					0.00964	2	C3,CCL11
superoxide		chemical - endogenous mammalian					0.00964	2	CLU,HMOX1	43 (6)
magnesium		chemical - endogenous mammalian					0.00964	2	BMP6,HIF3A
MOG		other					0.00975	3	BDNF,CD40,PECAM1	75 (10)
CAT		enzyme					0.00975	3	AGT,HMOX1,THBS1	104 (20)
PTK2		kinase					0.00975	3	ACTA2,THBS1,TLL1	70 (9)
DDIT3		transcription regulator					0.00975	3	AVIL,HMOX1,SLC5A5
FOXO1		transcription regulator		-0.09	0.522	0.234	0.01	8	CD40,CDC42EP3,CLDN5,HMOX1,NOS3,PIK3IP1,SGK1,THBS1
TP63		transcription regulator		-0.28	0.23	0.2	0.0103	7	COL5A1,FBN1,IGFBP7,L1CAM,MMP13,TAGLN,THBS1
cyclic AMP		chemical - endogenous mammalian		-0.332	0.218	0.229	0.0103	7	BDNF,CHGA,IL33,KDR,MEST,MYLK,SLC5A5
OSM		cytokine		1.436	1.805	0.116	0.0105	11	AMPD3,C1R,CCL11,GPNMB,HMOX1,IL33,LBP,MGLL,MMP13,MYH10,OSMR
phosphate		chemical - endogenous mammalian		-1.313	-1.103	0.108	0.0107	4	COL5A1,DCN,DIO2,SPP1
Ren2		peptidase					0.0109	2	MMP13,SPP1
WWTR1		transcription regulator					0.0109	2	FGF10,SPP1
FKBP4		enzyme					0.0109	2	C3,NOS3
ACSL5		enzyme					0.0109	2	GALNT13,MCAM
HEY1		transcription regulator					0.0109	2	ACTA2,KDR
IL19		cytokine					0.0109	2	FGF7,HMOX1
RIPK2		kinase					0.0109	3	CD36,CD40,IL33
CALCA		other		0.753	1	0.124	0.0111	4	EDN1,KDR,NDRG2,SORT1
TREM1		transmembrane receptor		0.157	0.555	0.179	0.0112	6	EDN1,IL1RL1,KCNJ2,MMP19,SPP1,THBS1
PTGS2		enzyme		-0.115	0.271	0.176	0.0114	5	ANGPT1,CHGA,CLU,KDR,NOS3
GFI1		transcription regulator					0.0115	4	CD40,ISL1,LPAR1,LYZ
ACOX1		enzyme		0.599	0.447	-0.068	0.0117	5	CD36,MGLL,SELENBP1,SGK1,Uox
Ap1		complex					0.012	5	CD40,CLU,EDN1,HMOX1,MMP13
CaMKII		complex					0.0121	2	BDNF,NOS3
Pdgf Ab		complex					0.0121	2	ANGPT1,HMOX1
GLIS2		transcription regulator					0.0121	2	C3,SNAI2
ARHGDIG		other					0.0121	2	EDN1,LPAR1
HMGA2		enzyme					0.0121	2	SNAI2,SPP1
KLF5		transcription regulator					0.0122	3	ACTA2,PDGFB,TAGLN
CCND1		transcription regulator		-0.258	0	0.129	0.0126	7	ENPP2,FGF7,MYLK,SELENBP1,SOX4,SPP1,TP53INP1
IFNB1		cytokine					0.0126	7	CD40,FBN1,IFI16,NID2,THBS1,THBS2,UCHL1
CCL11	4.702	cytokine					0.0128	3	BMP6,CCL11,FGF10
MECP2		transcription regulator					0.0133	4	BDNF,EFNA5,KCNF1,SGK1
L-tryptophan		chemical - endogenous mammalian					0.0135	2	BDNF,CD40
HTATIP2		transcription regulator					0.0135	2	ANGPT1,SPP1
ACKR1		g-protein coupled receptor					0.0135	2	BDNF,IFI16
GH1		growth factor					0.014	6	AGT,C3,CLU,GHR,NDRG2,SPP1
GATA3		transcription regulator		-0.668	-0.762	-0.048	0.0141	5	CHST2,IL1RL1,KIT,PPL,SPRR1A
LEF1		transcription regulator					0.0142	3	FGF10,SGK1,SPP1
MMP9		peptidase					0.0142	3	CCL11,CLDN5,MMP13
MAP3K1		kinase					0.0142	3	HMOX1,MMP13,THBS1
GHRL		growth factor					0.0142	3	BDNF,EDN1,SPP1
NRG1		growth factor					0.0146	6	ANGPT1,EDN1,HMOX1,L1CAM,MGLL,SOX4
IGF2BP1		translation regulator					0.0149	2	COL5A1,LUM
NTN1		other					0.0149	2	CCL11,L1CAM
CTSB		peptidase					0.0149	2	ACTA2,KDR
HOXD3		transcription regulator					0.0149	2	TAGLN,THBS1
BACH1		transcription regulator					0.0149	2	HMOX1,SPP1
bilirubin		chemical - endogenous mammalian					0.0149	2	BDNF,GDNF
Ccl2		cytokine					0.0149	3	CCL11,KDR,TIE1
TSH		complex					0.0157	3	KDR,NOS3,SLC5A5
HIPK2		kinase					0.0157	3	ALAS2,PECAM1,TMEM26
MIR17HG		other					0.0164	2	ACTA2,TAGLN
DLL4		other					0.0164	2	KDR,PDGFB
MECOM		transcription regulator					0.0164	2	DCN,ZFPM2
SCX		other					0.0164	2	SNAI2,SPP1
PDGFC	2.366	growth factor					0.0164	2	ACTA2,KDR
butyric acid		chemical - endogenous mammalian		0.791	0.871	0.029	0.0169	9	CLU,COL5A1,IFI16,IL1RL1,KIT,MYH14,SGK1,SLC5A5,SPP1
NFAT (complex)		complex					0.0179	2	IL33,SPP1
KDM6B		other					0.0179	2	CD40,NOS3
PGF		growth factor					0.0179	2	DCN,EDN1
POSTN		other					0.0179	2	ACTA2,PHEX
beta-glycerophosphoric acid		chemical - endogenous mammalian					0.0179	2	PHEX,SPP1
carbon monoxide		chemical - endogenous mammalian					0.018	3	BDNF,GDNF,HMOX1
FOXO3		transcription regulator		0.85	1.154	0.154	0.0181	5	CDC42EP3,MMP13,NOS3,PIK3IP1,SGK1
ARHGEF12		other					0.0187	1	ACTA2
l9Rl3		other					0.0187	1	HMOX1
NTN4		other					0.0187	1	CDH5
ABRA		transcription regulator					0.0187	1	TAGLN
RAI1		other					0.0187	1	BDNF
MDC1		other					0.0187	1	CLU
CADPS2		other					0.0187	1	BDNF
TBX4		transcription regulator					0.0187	1	FGF10
AKNA		other					0.0187	1	CD40
HIP1		other					0.0187	1	BDNF
ETV7		transcription regulator					0.0187	1	BMP6
MAPK8IP2		other					0.0187	1	BDNF
ACTC1		enzyme					0.0187	1	ACTA2
Til1		other					0.0187	1	SPP1
PTPRG		phosphatase					0.0187	1	KIT
IBSP		other					0.0187	1	THBS1
ITGA8		other					0.0187	1	GDNF
GH2		other					0.0187	1	PIK3R1
PURB		transcription regulator					0.0187	1	ACTA2
DAB2IP		other					0.0187	1	CLU
mir-134		microrna					0.0187	1	BDNF
NID1		other					0.0187	1	NID2
ECE1		peptidase					0.0187	1	EDN1
SLC8A1		transporter					0.0187	1	EDN1
COL7A1		other					0.0187	1	THBS1
GRM7		g-protein coupled receptor					0.0187	1	BDNF
SEMA6A		transmembrane receptor					0.0187	1	KDR
Hnrpfl		other					0.0187	1	AGT
ING2		transcription regulator					0.0187	1	SPP1
NAGLU		enzyme					0.0187	1	LYZ
MTHFR		enzyme					0.0187	1	NOS3
ADAMTS5		peptidase					0.0187	1	VCAN
COL11A1		other					0.0187	1	MMP13
VPS26B		transporter					0.0187	1	SORT1
NBN		other					0.0187	1	CLU
sepiapterin		chemical - endogenous mammalian					0.0187	1	KDR
octanal		chemical - endogenous mammalian					0.0187	1	TUBB3
protoporphyrin IX		chemical - endogenous mammalian					0.0187	1	HMOX1
15-hydroxyeicosatetraenoic acid		chemical - endogenous mammalian					0.0187	1	CD36
17-epiestriol		chemical - endogenous mammalian					0.0187	1	NOS3
mir-29		microrna					0.0188	3	KIT,PIK3R1,THBS1
ARNT		transcription regulator					0.0189	4	EDN1,NOS3,S1PR1,UGT1A6
SATB1		transcription regulator		-0.454	-0.6	-0.066	0.0195	5	CD40,Meis1,PIK3IP1,S1PR1,SGK1
PDGF-AA		complex					0.0195	2	ACTA2,FGF7
NfkB-RelA		complex					0.0195	2	AGT,CCL11
FAM3B		cytokine					0.0195	2	DCN,WISP1
MST1		growth factor					0.0195	2	SOX4,SPP1
ALOX15		enzyme					0.0195	2	CD36,HMOX1
MAPK7		kinase					0.0195	2	EDN1,HMOX1
IFNAR1		transmembrane receptor					0.0195	4	CD40,IFI16,Ly6a (includes others),THBS1
miR-29b-3p (and other miRNAs w/seed AGCACCA)		mature microrna					0.0197	3	COL15A1,FBN1,PIK3R1
NCOA3		transcription regulator					0.0197	3	HMOX1,KDR,TAGLN
HIC1		transcription regulator					0.0197	3	ACTA2,MCAM,SPP1
LEPR		transmembrane receptor					0.0199	5	ACTA2,EMR1,MMP13,MMP19,TP53INP1
PRKAG3		kinase					0.0204	5	Cbr2,CD36,CD93,CDH5,ITIH5
NFATC1		transcription regulator					0.0205	3	CD40,EDN1,IL33
MAPK3		kinase					0.0205	3	PDGFB,SPP1,THBS1
melatonin		chemical - endogenous mammalian		0.08	0.057	-0.011	0.0207	4	EDN1,HMOX1,NOS3,SPP1
FGFR2		kinase					0.0207	4	FGF10,MEST,SPP1,WISP1
CLDN6		other					0.0211	2	CLDN5,SPRR1A
miR-221-3p (and other miRNAs w/seed GCUACAU)		mature microrna					0.0211	2	KIT,PIK3R1
miR-200b-3p (and other miRNAs w/seed AAUACUG)		mature microrna					0.0211	2	PTPN13,ZFPM2
BGN		other					0.0211	2	FBN1,WISP1
PF4		cytokine					0.0211	2	ACTA2,FLI1
INS		other		-0.275	-0.218	0.029	0.022	4	CD36,F7,NOS3,VLDLR
OTX2		transcription regulator					0.0223	3	EFNA5,ENPP2,GPNMB
MAP3K7		kinase					0.0223	3	HMOX1,MMP13,PDGFB
C3AR1		g-protein coupled receptor					0.0228	2	C3,CD40
HEXIM1		transcription regulator					0.0228	2	ANGPT1,MMP13
ADA		enzyme					0.0228	2	CCL11,SPP1
ICMT		enzyme					0.0228	2	CRABP1,THBS2
TIMP1		cytokine					0.0228	2	CD40,IL33
AGER		transmembrane receptor					0.0232	3	CHGA,PDGFB,TUBB3
PIK3R1	2.052	kinase					0.0232	3	HMOX1,PIK3R1,SLC5A5
CCR2		g-protein coupled receptor					0.0232	3	CCL11,CD40,MMP13
PKD1		ion channel		-0.441	-0.555	-0.051	0.0233	5	FGF10,GLI2,IL1RL1,ITIH2,NAPSA
CSF2		cytokine		-0.147	0.619	0.275	0.0239	9	C3,CD40,EDN1,IL1RL1,MARCO,OSMR,SGK1,SPP1,THBS1
UTP		chemical - endogenous mammalian					0.0246	2	SPP1,THBS1
HEY2		transcription regulator					0.0246	2	ACTA2,TAGLN
PSMD10		transcription regulator					0.0246	2	ANGPT1,PIK3R1
CCR1		g-protein coupled receptor					0.0246	2	CCL11,SPP1
PROX1		transcription regulator					0.0246	2	ITGA9,KDR
nicotinic acid		chemical - endogenous mammalian					0.0246	2	ANGPT1,CD36
CDX2		transcription regulator					0.0252	3	CLU,GLI2,LAMC2
SPI1		transcription regulator		-1.466	-1.154	0.159	0.0254	5	EMR1,FLI1,KIT,LYZ,SPP1
ACTL6A		other					0.0264	2	HMOX1,TP53INP1
CDH11		other					0.0264	2	AGT,PIK3R1
miR-31-5p (and other miRNAs w/seed GGCAAGA)		mature microrna					0.0264	2	FGF10,PDGFB
mir-22		microrna					0.0264	2	BMP6,TP53INP1
TAF4B		transcription regulator					0.0264	2	MMP13,SPP1
DRD2		g-protein coupled receptor					0.0264	2	BDNF,KCNJ2
THBS4		other					0.0264	2	CD40,MMP13
D-fructose		chemical - endogenous mammalian					0.0264	2	AGT,THBS1
SPDEF		transcription regulator					0.0271	3	CD40,COL5A1,SNAI2
MAP2K3		kinase					0.0271	3	MMP13,SGK1,SLC5A5
MIF		cytokine					0.0271	3	ACTA2,ITIH5,MMP13
6-dimethylaminopurine		chemical - endogenous mammalian					0.0279	1	EFNA1
galactosylceramide		chemical - endogenous mammalian					0.0279	1	CD40
Corticosteroid-GCR		complex					0.0279	1	AGT
Dexamethasone-GR		complex					0.0279	1	SGK1
VASH2		other					0.0279	1	VASH1
PRCP		peptidase					0.0279	1	PECAM1
CADPS		other					0.0279	1	BDNF
MSRA		enzyme					0.0279	1	HMOX1
PRMT6		enzyme					0.0279	1	THBS1
SOX12		transcription regulator					0.0279	1	TUBB3
RSPO2		other					0.0279	1	PHEX
MALAT1		other					0.0279	1	SNAI2
Aldosterone-MR dimer		complex					0.0279	1	SGK1
LHX8		transcription regulator					0.0279	1	ISL1
VAMP7		transporter					0.0279	1	L1CAM
HN		other					0.0279	1	THBS1
mir-101		microrna					0.0279	1	CLDN5
SGCA		other					0.0279	1	SSPN
TIAL1		transcription regulator					0.0279	1	MMP13
SDHA		enzyme					0.0279	1	HMOX1
LOC290071		other					0.0279	1	CCL11
PTTG1IP		other					0.0279	1	SLC5A5
USP37		peptidase					0.0279	1	BDNF
Defb2		other					0.0279	1	CD40
RGD1560225		other					0.0279	1	EDN1
Yap1		transcription regulator					0.0279	1	TAGLN
Ank2		other					0.0279	1	L1CAM
DROSHA		enzyme					0.0279	1	THBS1
Cdkal1		other					0.0279	1	CHGA
GRB10		other					0.0279	1	KDR
ALPL		phosphatase					0.0279	1	SPP1
CYP3A4		enzyme					0.0279	1	HMOX1
RAP1A		enzyme					0.0279	1	SLC5A5
PES1		other					0.0279	1	HMOX1
NONO		other					0.0279	1	NOS3
ELAVL3		other					0.0279	1	TUBB3
PCYT2		enzyme					0.0279	1	CD36
VEZF1		transcription regulator					0.0279	1	EDN1
trehalose		chemical - endogenous mammalian					0.0279	1	KDR
NGFR		transmembrane receptor					0.0282	2	IL1RL1,SORT1
mir-132		microrna					0.0282	2	BDNF,SOX4
GJA1		transporter					0.0282	2	CD40,THBS1
FAAH		enzyme					0.0282	2	HMOX1,PECAM1
formaldehyde		chemical - endogenous mammalian					0.0282	2	GHR,SGK1
lipid		chemical - endogenous mammalian					0.0282	2	AGT,CLU
POR		enzyme					0.0283	5	CD36,HMOX1,KDR,TMEM176A,TUBB2B
CLDN7		other		0.988	1	0.006	0.0288	4	ABLIM1,AGT,C3,IGFBP7
CCL2		cytokine					0.0292	3	ACTA2,CCL11,CD40
SASH1		other					0.0292	3	CD40,EDN1,MARCO
thyroid hormone		chemical - endogenous mammalian					0.0294	5	AGT,ALAS2,BDNF,DIO2,GHR
MAPT		other					0.03	6	BDNF,C1R,C3,TUBB2B,TUBB3,UCHL1
CTF1		cytokine					0.0301	2	AGT,LBP
AGTR2		g-protein coupled receptor					0.0301	2	NOS3,PIK3R1
FGFR3		kinase					0.0301	2	PECAM1,SPP1
MEF2A		transcription regulator					0.0301	2	BDNF,EDN1
HNRNPK		other					0.0301	2	AGT,IGSF10
MUC1		transmembrane receptor					0.0301	2	MMP13,SNAI2
NPPA		other					0.0301	2	EDN1,HMOX1
HOXA7		transcription regulator					0.0301	2	CD93,SOX4
SOX11		transcription regulator					0.0303	3	DBN1,TP53INP1,TUBB3
FLT1		kinase					0.0303	3	HMOX1,NOS3,THBS1
STK11		kinase					0.0311	4	AVIL,BCL6B,LUM,MCAM
SOX1		transcription regulator					0.0314	3	ANGPT1,CHST15,PECAM1
INPP5D		phosphatase					0.0321	2	CD93,FLI1
ROCK2		kinase					0.0321	2	PPL,SPP1
ETV4		transcription regulator					0.0321	2	ACTA2,SPP1
NPY		other					0.0321	2	BDNF,DIO2
S100A9		other					0.0321	2	CCL11,MMP13
IL17RA		transmembrane receptor					0.0321	2	CCL11,MMP13
TNFRSF1B		transmembrane receptor					0.0325	3	EFNA1,LBP,MMP13
ADORA2A		g-protein coupled receptor					0.0335	4	BDNF,CLDN5,HMOX1,TUBB3
cholic acid		chemical - endogenous mammalian					0.0336	3	AGT,EPHX1,TAGLN
KNG1		other					0.0341	2	KDR,NOS3
TYK2		kinase					0.0341	2	CD36,OSMR
RETNLB		other					0.0359	3	ACTA2,FAP,WISP1
DMRT1		other					0.0359	3	ATP13A4,FGF10,Meis1
GAST		other					0.0359	3	CHGA,MYLK,PIK3R1
TMEM173		other					0.0361	2	IFI16,IL33
GAB2		other					0.0361	2	ANGPT1,KDR
ADORA2B		g-protein coupled receptor					0.0361	2	CCL11,SPP1
NRXN1		transporter					0.0361	2	ONECUT2,THBS1
ID2		transcription regulator					0.0361	2	ACTA2,IFI16
Hbb		other					0.037	1	PECAM1
BLVRA		enzyme					0.037	1	HMOX1
NUDT2		phosphatase					0.037	1	KIT
LY75		transmembrane receptor					0.037	1	CD40
PROM1		other					0.037	1	CDH5
ATOH7		other					0.037	1	SOX4
GLIPR2		other					0.037	1	ACTA2
SPIC		transcription regulator					0.037	1	KIT
Cr3		complex					0.037	1	CD40
RRM2		enzyme					0.037	1	THBS1
UNG		enzyme					0.037	1	BDNF
GPIIB-IIIA		complex					0.037	1	CD40
ENPP1		enzyme					0.037	1	SPP1
cerotic acid		chemical - endogenous mammalian					0.037	1	CD40
ZFYVE9		peptidase					0.037	1	ACTA2
GALNS		enzyme					0.037	1	BDNF
MZB1		other					0.037	1	BDNF
EFNA5	2.548	kinase					0.037	1	BDNF
FBLN2		other					0.037	1	FBLN1
GRPR		g-protein coupled receptor					0.037	1	BDNF
PHF19		other					0.037	1	Meis1
miR-515-5p (and other miRNAs w/seed UCUCCAA)		mature microrna					0.037	1	PIK3C2B
mir-154		microrna					0.037	1	KIT
SFRP2		transmembrane receptor					0.037	1	SNAI2
SGCB		other					0.037	1	SSPN
SERPINE2		other					0.037	1	BDNF
TBXA2R		g-protein coupled receptor					0.037	1	GDNF
P2RX4		ion channel					0.037	1	BDNF
SIGMAR1		g-protein coupled receptor					0.037	1	BDNF
CD163		transmembrane receptor					0.037	1	HMOX1
CMA1		peptidase					0.037	1	AGT
HOXD11		transcription regulator					0.037	1	GDNF
GTF2IRD1		transcription regulator					0.037	1	KDR
SCTR		g-protein coupled receptor					0.037	1	CD36
DGAT1		enzyme					0.037	1	VLDLR
CDON	2.619	other					0.037	1	TUBB3
SCT		other					0.037	1	CD36
ANXA6		ion channel					0.037	1	MMP13
PPP2R5B		phosphatase					0.037	1	FAP
SLC20A2		transporter					0.037	1	SPP1
RRM2B		enzyme					0.037	1	TP53INP1
5,6,7,8-tetrahydrobiopterin		chemical - endogenous mammalian					0.037	1	NOS3
polyphosphate		chemical - endogenous mammalian					0.037	1	SPP1
durapatite		chemical - endogenous mammalian					0.037	1	SPP1
GMNN		transcription regulator					0.0371	3	ANGPT1,CHST15,PECAM1
MET		kinase					0.0371	3	EDN1,MMP13,SPP1
SOX3		transcription regulator					0.0371	3	ANGPT1,CHST15,PECAM1
EHF		transcription regulator					0.0371	3	CCBE1,HMOX1,KDR
CDKN2A		transcription regulator	Activated	2.034	2	-0.017	0.0376	6	AK1,C3,CCL11,EFNA1,GFRA2,TP53INP1
NR2F2		ligand-dependent nuclear receptor					0.0382	2	ANGPT1,KDR
choline		chemical - endogenous mammalian					0.0382	2	HMOX1,SPP1
S-adenosylmethionine		chemical - endogenous mammalian					0.0382	2	ACTA2,HMOX1
IL33	3.262	cytokine					0.0383	3	CCL11,CD36,IL1RL1
DYSF		other					0.0383	3	IFI16,LYZ,UGT1A6
PPARA		ligand-dependent nuclear receptor		-1.228	-0.967	0.104	0.0393	8	C1R,C3,CD36,DIO2,EDN1,HMOX1,MGLL,SELENBP1
ITK		kinase					0.0395	3	ARL4D,Ly6a (includes others),SULF2
XDH		enzyme					0.0404	2	ACTA2,SPP1
TSLP		cytokine					0.0404	2	CCL11,CD40
HDAC6		transcription regulator					0.0404	2	PDGFB,TAGLN
PTGS1		enzyme					0.0404	2	ANGPT1,NOS3
CYP27B1		enzyme					0.0404	2	CCL11,SPP1
ISL1	4.844	transcription regulator					0.0408	3	AVIL,CRABP1,DLG2
ATF2		transcription regulator					0.0408	3	MMP13,MYLK,SNAI2
TBK1		kinase					0.042	3	CD40,EDN1,MARCO
WT1		transcription regulator					0.0422	4	PECAM1,Serpinb9b,SNAI2,THBS1
MMP2		peptidase					0.0426	2	CCL11,CLDN5
MAFB		other					0.0426	2	EMR1,TAGLN
MKL2		transcription regulator					0.0433	3	FLI1,Ppbp,TAGLN
mir-146		microrna					0.0448	2	CD40,KIT
GDF9		growth factor					0.0448	2	KIT,VCAN
NOS3	-2.853	enzyme					0.0448	2	BDNF,NOS3
CARM1		transcription regulator					0.0448	2	C3,MMP13
IL9		cytokine					0.0448	2	CCL11,PECAM1
uric acid		chemical - endogenous mammalian					0.0459	3	AGT,HMOX1,NOS3
FGF19		growth factor					0.0459	3	CD36,MCAM,SGK1
lactosylceramide		chemical - endogenous mammalian					0.046	1	PECAM1
pyrophosphate		chemical - endogenous mammalian					0.046	1	SPP1
chondroitin sulfate E		chemical - endogenous mammalian					0.046	1	PRICKLE1
MLYCD		enzyme					0.046	1	CD36
ZNF536		other					0.046	1	TUBB3
DKK3		cytokine					0.046	1	ANGPT1
TMPRSS6		peptidase					0.046	1	BMP6
Laminin2		complex					0.046	1	ACTA2
GPR39		g-protein coupled receptor					0.046	1	CLU
FAM132B		other					0.046	1	CD36
FNDC5		other					0.046	1	BDNF
GPBAR1		g-protein coupled receptor					0.046	1	DIO2
7S NGF		complex					0.046	1	CLU
TFPI		other					0.046	1	VLDLR
AGTRAP		g-protein coupled receptor					0.046	1	HMOX1
FGR		kinase					0.046	1	HMOX1
KCNN4		ion channel					0.046	1	CCL11
FGF13		growth factor					0.046	1	MMP13
CRK		other					0.046	1	MMP13
PITX3		transcription regulator					0.046	1	BDNF
MC3R		g-protein coupled receptor					0.046	1	HMOX1
LRP8		transmembrane receptor					0.046	1	CLU
MYBBP1A		transcription regulator					0.046	1	MMP13
miR-382-5p (miRNAs w/seed AAGUUGU)		mature microrna					0.046	1	TAGLN
PTN		growth factor					0.046	1	BDNF
DNMT3L		transcription regulator					0.046	1	MEST
GSN		other					0.046	1	NOS3
APOH		transporter					0.046	1	CD36
GRIN2B		ion channel					0.046	1	BDNF
DCX		other					0.046	1	TUBB3
OTUD7B		peptidase					0.046	1	ACTA2
GDF7		growth factor					0.046	1	Meis1
PPP2R2A		phosphatase					0.046	1	FAP
HTR4		g-protein coupled receptor					0.046	1	ANGPT1
HEPH		transporter					0.046	1	CP
NRP1		transmembrane receptor					0.046	1	ACTA2
GRM3		g-protein coupled receptor					0.046	1	BDNF
DVL3		other					0.046	1	MMP13
DSPP		other					0.046	1	DCN
SGCD		other					0.046	1	SSPN
ITGA11		other					0.046	1	MMP13
SPRY4		other					0.046	1	TAGLN
GABRA1		ion channel					0.046	1	BDNF
PLAA		other					0.046	1	CLU
CLEC4M		other					0.046	1	C3
HLA-B		transmembrane receptor					0.046	1	EDN1
Mcpt1		peptidase					0.046	1	AGT
ELF2		transcription regulator					0.046	1	TIE1
triiodothyronine, reverse		chemical - endogenous mammalian					0.046	1	DIO2
let-7a-5p (and other miRNAs w/seed GAGGUAG)		mature microrna		1.869	1.179	-0.355	0.047	4	ACTA2,HMOX1,TAGLN,THBS1
FOXA3		transcription regulator					0.0471	2	CD40,TMEM26
MYOC		other					0.0473	3	FBN1,KCNJ2,SPP1
GNAS		enzyme					0.0494	2	SLC5A5,SPP1
mir-133		microrna					0.0494	2	KCNQ1,TAGLN
KRT14		other					0.0494	2	MMP13,MMP19
JAG2		growth factor					0.0494	2	C3,SPP1
K+		chemical - endogenous mammalian					0.0494	2	BDNF,KCNQ1
PPARD		ligand-dependent nuclear receptor		1.527	1.852	0.175	0.0817	4	ACTA2,CD36,THBS1,VLDLR

## Sheet: Table S2C
Table S2C. Shown here are all CPA-induced UPRs identified by IPA in the CPA/6d-treated B16F10 tumor model, including UPRs that did not meet our significance cutoff (see Methods). All of the genes significantly up regulated or significantly down regulated in CPA-treated compared with untreated tumors (i.e. all 1,057 genes in Table S1C) were used for IPA analysis.
Upstream Regulator	Fold Change	Molecule Type	Predicted Activation State	Bias-corrected z-score	Activation z-score	Bias Term	p-value of overlap	# of target genes	Target molecules in dataset	Mechanistic Network
TP53		transcription regulator	Activated	7.221	7.911	0.059	1.99e-58	204	ABHD4,ACOT11,ACSL3,ADAM8,ADAMTSL4,AK1,APOE,ASNS,ASPM,ASS1,ATAD2,ATF4,AURKB,BCL2L1,BIRC5,BTG2,BUB1,C1QC,CA9,CARS,CAV1,CCNA2,CCNB1,CCNB2,CCND1,CCND2,CCND3,CCNG1,CD82,CDC25B,CDC25C,CDC7,CDK1,CDKN1A,CDT1,CEBPA,CENPF,CEP55,CHEK1,CKS1B,CLU,COL18A1,COL2A1,CP,CRYAB,CTSB,CTSD,CTSF,CTSH,CYP51A1,CYR61,DBF4,DBP,DDIT4L,DDR1,DHFR,DLGAP5,DNMT1,DRAM1,DUT,EDA2R,EPHX1,ESPL1,EXO1,FANCI,FBLN2,FDFT1,FDPS,FIGNL1,FKBP3…	357 (16)
CDKN1A	5.695	kinase	Activated	4.526	4.138	-0.074	3.27e-39	68	ASPM,ATAD2,AURKB,BIRC5,BUB1,CCNA2,CCNB1,CCND1,CCND3,CDC25B,CDC25C,CDK1,CDKN1A,CENPF,CEP55,CHEK1,CIT,CKS1B,CRYAB,CTSB,CYR61,DLGAP5,EXO1,FANCI,FN1,H2AFZ,HMGB2,HNRNPA2B1,KIAA0101,KIF20A,KIF2C,KNTC1,LBR,LGALS3,LGALS3BP,MAD2L1,MCM2,MCM3,MCM4,MCM6,MCM7,MIS18BP1,MKI67,MYBL2,NCAPD3,NPM1,NUSAP1,PBK,PCNA,PHGDH,PRC1,RACGAP1,RFC4,RRM1,SERPINE1,SKP2,SMC2,SMC4,SPAG5,STMN1,TCN2,TOP2A,TTK,TYMS,UBE2C,UHRF1,WDHD1,…	311 (14)
TGFB1		growth factor	Activated	4.158	5.098	0.09	3.33e-37	189	AASS,ABCA1,ABCC2,ACSL3,ACVRL1,ADAM12,ADAMTS2,ADCY9,AK1,ALDH18A1,ALOX5AP,ANPEP,APOE,ARG1,ARHGAP19,ARHGEF19,ASNS,ASPM,ASS1,ATF4,BARD1,BCL2L1,BGN,BIRC5,BSG,BUB1,C1QA,C1QB,C1QC,CARS,CAV1,CCL5,Ccl7,CCNA2,CCNB1,CCNB2,CCND1,CCND2,CCND3,CCR2,CD68,CD72,CDC25C,CDC7,CDK1,CDKN1A,CDT1,CEBPA,CENPA,CENPE,CENPF,CHRNB4,CKS1B,CLU,CMTM5,COL18A1,COL2A1,COL8A1,CST3,CTSB,CTSD,CTSH,CTSS,CXADR,CYR61,DDR2,DKC1,DNMT1,DNMT…	453 (23)
E2F4		transcription regulator		0.514	0.651	0.062	4.37e-31	60	AURKB,BARD1,CCNA2,CCND1,CDC25C,CDK1,CDKN1A,CENPA,CENPE,CHEK1,CKS1B,DBF4,DHFR,DUT,ECT2,EXOSC8,FANCD2,FDFT1,GINS1,GMNN,H2AFZ,HMMR,KIAA0101,KIF22,KIF4A,MAD2L1,MCM3,MCM4,MCM5,MCM6,MKI67,MYBL2,NASP,NCL,NDC80,NEK2,NPM1,PCNA,POLA1,PRC1,PSAT1,RAD51AP1,RANBP1,RBL1,RFC4,RRM1,SERPINE1,SFPQ,SMC2,SMC4,STMN1,TK1,TMPO,TOP2A,TOPBP1,TP53INP1,TTK,UBE2C,UHRF1,WDR76
CSF2		cytokine	Inhibited	-4.311	-2.606	0.202	8.88e-28	80	ABCA1,ADAM8,ALOX5AP,ARG1,ARRB1,BCL2L1,BIRC5,BSG,BUB1,C4A/C4B,C5AR1,CCNA2,CCNB1,CCND1,CCND3,CDCA2,CDCA3,CDCA8,CDK1,CDKN1A,CENPE,CENPH,CKS1B,COL8A1,CSF2RB,DSCC1,E2F7,EXO1,FANCA,FBXO5,FCGR2B,FIGNL1,FOLR2,IFITM3,IGF1,IL3RA,INPP5D,KIF11,KNTC1,MCM3,MCM5,MCM6,MKI67,MMP2,MNS1,MRC1,NCAPD2,NCAPH,NEK2,NET1,NUSAP1,OSMR,PDE1B,PHGDH,PLA2G15,PLAU,PMP22,POLE,PRC1,PRNP,PTK2B,RACGAP1,RECQL4,SERPINB9,SGOL1,SKA1,Slf…	440 (21)
TNF		cytokine	Activated	2.674	3.887	0.103	1.14e-26	163	ABCA1,ABCC2,ADAM8,AGT,ALDH1A3,ALOX5AP,AMPD3,ANPEP,APOE,ARG1,ASS1,ATF4,BCL2L1,BGN,BIRC5,BTG2,C5AR1,Casp12,CAV1,CCL5,Ccl6,Ccl7,Ccl9,CCND1,CCND2,CCND3,CCR2,CD82,CDC25C,CDC42EP5,CDKN1A,CEBPA,CEBPG,CLU,CNP,COL2A1,COLQ,CP,CRLF1,CRYAB,CSF2RB,CTSB,CTSF,CTSS,CXCL16,CYR61,DDX58,DHRS3,DNMT1,FADS1,FCGR2B,FCGRT,FDPS,FGFRL1,FN1,GFAP,GHR,GM2A,HK3,HLA-A,HLA-E,HLA-F,HMGCR,Hmgn2 (includes others),IDH2,IFIH1,IFIT1B…	370 (18)
TBX2		transcription regulator	Inhibited	-5.512	-5.031	0.084	1.74e-26	34	AURKB,BUB1,CCNA2,CCNB1,CDCA3,CDK1,CDKN1A,CDT1,CHEK1,CKS1B,DBP,DNMT1,E2F7,HAUS1,HELLS,MAD2L1,MCM2,MCM4,MCM5,MCM6,MCM7,MXD3,NCAPD2,NCAPG2,PKMYT1,PRC1,RBL1,RBM39,SGOL1,SMC2,SREBF2,TGFB2,TIPIN,TRIB3	285 (12)
E2F1		transcription regulator	Inhibited	-3.911	-2.787	0.177	1.86e-26	77	ATAD2,AURKB,BIRC5,CAV1,CCNA2,CCNB1,CCNB2,CCND1,CCND2,CCND3,CDC25B,CDC45,CDK1,CDKN1A,CEBPA,CHEK1,COL10A1,COL2A1,CRYAB,CTSB,DBF4,DGKI,DHFR,DNMT1,DUT,ECT2,ENO2,FANCD2,FBXO5,FHDC1,FHIT,FKBP3,GINS1,GM2A,GMNN,HELLS,HIST1H2BJ,HMGB2,Hmgn2 (includes others),HNRNPD,IGF1,KIAA0101,KIF23,MAD2L1,MCM2,MCM3,MCM4,MCM5,MCM6,MCM7,MDC1,MYBL2,NCL,NDC80,NUSAP1,PCNA,POLA1,PSAT1,RACGAP1,RANBP1,RBL1,RFC4,RRM1,SERPINE1,SM…	310 (15)
CDKN2A		transcription regulator	Activated	6.288	6.201	-0.012	8.71e-26	59	AK1,ATAD2,AURKB,BARD1,BIRC5,BLM,BTG2,CAPG,CCL5,Ccl6,Ccl7,Ccl9,CCNA2,CCND1,CCND3,CCNG1,CDC25B,CDC25C,CDK1,CDKN1A,CXCL14,DDR1,DEK,DHFR,DONSON,EHD3,FANCA,FBXO5,HAUS1,HMGB2,IFI35,IGFBP5,MCM4,MCM5,MCM7,MCM8,MELK,MKI67,MMP2,MYBL2,NPM1,PCNA,PMEPA1,PTK2B,RAD51AP1,RECQL4,RFC4,RRM1,S100A6,SERPINE1,SKP2,SLBP,TK1,TMPO,TNFRSF1B,TP53INP1,VIM,VRK1,ZNF385A	312 (15)
HGF		growth factor	Inhibited	-5.369	-3.808	0.189	2.27e-25	81	ADAMTS1,ASNS,AURKB,BCL2L1,BIRC5,BUB1,CA9,CALCRL,CAV1,CCL5,CCND1,CCNG1,CDC25B,CDC25C,CDC45,CDK1,CDKN1A,CENPF,CKS1B,COL2A1,CRLF1,CRYAB,CYR61,DBF4,DKC1,FN1,GBA,GMNN,GPSM2,HELLS,HMMR,IGF1,IL3RA,INSIG1,ISG15,ITPR3,KIF11,KIF15,KIF20B,KIF22,KIF2C,L1CAM,LDLR,LPHN2,LRP8,MAD2L1,MCM2,MCM5,MELK,MKI67,MMP2,MPHOSPH10,NDC80,NEK2,NR4A3,ORC2,OSMR,PCNA,PKMYT1,PLAU,PLK4,PLOD1,PMP22,PRC1,PSMC3IP,RARRES2,SERPINE1,SKP…	316 (18)
PTGER2		g-protein coupled receptor	Inhibited	-5.158	-4.017	0.183	3.62e-25	39	ASPM,CCL5,CCNA2,CCNB2,CENPE,CENPF,CEP55,CFP,CKAP2L,CLEC4D,CLEC6A,DEPDC1,ECM1,ECT2,EMR1,KIF11,KIF15,KIF18B,KIF20A,KIF22,KIF2C,MASTL,MELK,MKI67,NEK2,NUF2,NUSAP1,PBK,PRC1,RACGAP1,SERPINE1,SPAG5,SPP1,STIL,THBS1,TIMP1,TIMP4,TROAP,TTK	391 (14)
ERBB2		kinase		-1.855	-1.136	0.113	4.84e-25	92	ADAM12,ADAM8,ASPM,ATF4,BARD1,BCL2L1,BIRC5,BTG2,BUB1,CCL5,Ccl7,CCNA2,CCNB1,CCNB2,CCND1,CCND2,CCND3,CD82,CDC25C,CDK1,CDKN1A,CDT1,CENPA,CENPE,CENPF,CHEK1,CKS1B,CLU,COL18A1,CTSB,DDX10,DZIP3,EMP3,ESPL1,FBLN2,FHIT,FN1,FXYD3,GAS6,GHR,GINS1,GPC1,GYG1,HMGB2,HSD17B11,IGFBP5,JAM2,LGALS3,LTBP2,MKI67,MRC1,MXD3,MYBL2,NCAPD2,NCAPG,NDC80,NDRG4,NEK2,NET1,PCK2,PCNA,PHLDB1,PINK1,PLAT,PLAU,PMEPA1,POLE2,PRC1,PRIM1,RA…	405 (23)
YY1		transcription regulator					7.07e-25	56	ATF4,AURKB,BCL2L1,BIRC5,BTG2,CAPG,CCNA2,CCNB1,CCNB2,CDC25C,CDCA3,CDKN1A,CENPA,CENPE,CENPH,CLU,COL10A1,CRYAB,DMPK,FDPS,HELLS,HIST1H3C,Hmgb3,HMGCR,IGFBP5,INCENP,KIF11,KIF20A,KIF23,KIF2C,LDLR,LMNB1,MAD2L1,MCM4,MCM5,MCM6,MCM7,MKI67,MMP2,MXD3,NCAPD2,PCNA,POLA1,PRC1,RAD18,RAD51AP1,RRM1,SFPQ,SYNCRIP,TACC3,TAGLN,TGFB2,TGFBI,TOP2A,TP53INP1,UHRF1	413 (21)
beta-estradiol		chemical - endogenous mammalian		-2.563	-1.435	0.103	8.11e-25	163	ABCA1,ADCY9,AGT,ANPEP,APOD,APOE,ARG1,ATAD2,BAZ1A,BCL2L1,BIRC5,BSG,BTG2,BUB1,C4A/C4B,CAV1,CCL5,CCNA2,CCNB1,CCNB2,CCND1,CCND2,CCND3,CCNG1,CCR2,CDC25C,CDC45,CDCA7,CDK1,CDK18,CDKN1A,CEBPA,CHEK1,CKS1B,CLEC4D,CLU,CNP,CP,CPT1C,CRLF1,CTSB,CTSD,CTSH,CXADR,CXXC5,CYP51A1,CYR61,DDR1,ELF1,FADS1,FBLN2,FCGR2A,FCGR2B,FCGRT,FDFT1,FMO5,FMOD,FN1,FOXC1,FXYD5,Gar1,GFAP,GHR,GM2A,GPC1,HDAC11,HELLS,HERPUD1,HLA-A,HLA-E,H…	475 (21)
IL6		cytokine	Activated	3.076	4.114	0.138	3.72e-24	95	ABCA1,ABCC2,ACVRL1,ADAMTS1,AGT,ANPEP,APOE,ARG1,ARL4C,BCL2L1,BGN,BIRC5,BTG2,BUB1,C5AR1,CCL5,CCNA2,CCNB1,CCNB2,CCND1,CCR2,CD53,CD68,CD82,CDC25C,CDC45,CDK1,CDKN1A,CEBPA,CENPA,CENPE,CHEK1,CHRNB4,CLU,CP,CRLF1,CSF2RB,CST3,DHFR,DNMT1,EMR1,ENO2,EXO1,FCGRT,FN1,GFAP,GINS1,GLRX,HLA-A,IFIT1B,IFITM3,IGF1,IGFBP5,IL4R,IL7R,IRF9,KIAA0101,KIF11,KIF22,KIF2C,LDLR,LIF,LRG1,MAD2L1,MCM3,MKI67,MMP12,MMP2,MYBL2,PCNA,PLA…	395 (19)
CCND1	2.822	transcription regulator	Inhibited	-4.173	-3.708	0.094	5.65e-24	57	ALDH1A3,ASPM,ATAD2,BIRC5,CASC5,CCNA2,CCND1,CCND2,CCND3,CDC45,CDCA2,CDCA7,CDCA8,CDKN1A,CENPF,CENPH,CENPN,CEP55,CLSPN,COL20A1,DEPDC1,DNMT1,DONSON,E2F7,ENDOD1,ESCO2,GPC6,HERC3,KIAA0101,KIAA1524,KIF11,KIF20A,KIF20B,KIF2C,KIF4A,LRRTM2,MCM4,MCM7,MELK,MMP2,MNS1,NCAPH,PCNA,PMEPA1,PSMC3IP,RACGAP1,RBL1,RBMS3,SPC25,SPP1,STOM,TP53INP1,TP53INP2,TRAIP,TRIP13,TYMS,UHRF1	280 (14)
IFNG		cytokine	Activated	4.157	5.398	0.117	3.78e-23	135	ABCA1,AGT,ALDH1A3,ALOX5AP,ARG1,ASS1,ATF4,BCL2L1,Bst2,C1QA,C1QB,C1QC,C4A/C4B,C5AR1,Casp12,CAV1,CCL5,Ccl6,Ccl7,CCNA2,CCND1,CCND2,CCR2,CD5L,CD72,CDKN1A,CEBPA,CHAC1,CMPK2,CP,CRLF1,CSF2RB,CTSB,CTSD,CTSH,CTSS,CTSV,CXADR,CXCL16,DBP,DDR2,DDX58,FAM107A,FCGR2A,FCGR2B,FCGR3A/FCGR3B,FGF1,FN1,GAS6,GFAP,Gm21596/Hmgb1,HLA-A,HLA-DMB,HLA-E,HLA-F,HMGCR,Hnrnpa3,HSP90AA1,IDI1,IFI35,IFI44,IFIH1,IFIT3,IFITM3,IGF1,IL18…	342 (17)
tretinoin		chemical - endogenous mammalian	Activated	5.779	6.766	0.09	5.2e-23	144	ABCA1,AGT,ALDH1A3,ANPEP,APBB1IP,APOD,APOE,ARG1,ASNS,ATF4,B3GALT5,BIRC5,BTG2,C1QA,C3AR1,C5AR1,CCNA2,CCNB1,CCND1,CCND2,CCND3,CCNG1,CD53,Cd59a,CD68,CD82,CDCA7,CDKN1A,CEBPA,CEBPG,CFP,Clca1/Clca2,COL2A1,CP,CTSB,CTSD,CYP4F3,CYR61,DDX10,DDX58,DDX60,DHRS3,DHX58,DLGAP5,DNMT1,EFS,EMP3,EMR1,EPHX1,Fcna,FN1,FOLR2,FOXC1,GFAP,GGT1,GHR,GM2A,GMNN,HK3,HLA-A,HLA-DMB,HMGCS2,HNRNPD,HOXA11,HOXD13,HS3ST1,HSD17B11,IFI35…	357 (16)
RB1		transcription regulator	Activated	4.066	3.434	-0.124	2.55e-21	53	ATAD2,AURKB,BARD1,BIRC5,BLM,CCNA2,CCNB1,CCND1,CDC25C,CDK1,CDKN1A,CDT1,CEBPA,DEK,DHFR,DNMT1,DONSON,EHD3,FANCA,FBXO5,FN1,GMNN,H1F0,HAUS1,HIST1H2BJ,HMGB2,IGF1,KIAA0101,MCM2,MCM3,MCM4,MCM5,MCM6,MCM7,MCM8,MELK,MYBL2,PCNA,PMEPA1,RAD51AP1,RANBP1,RBL1,RECQL4,RFC4,RRM1,SERPINE1,SKP2,SLBP,TGFB2,TMPO,TOPBP1,TYMS,VRK1	305 (16)
TRIM24		transcription regulator	Inhibited	-3.848	-5.27	-0.254	5.42e-21	33	Bst2,CMPK2,DDX58,DDX60,DHX58,IFI35,IFI44,IFIH1,IFIT1B,IFIT3,IRF7,IRF9,IRGM,Irgm1,ISG15,KIAA0101,LGALS3,LGALS3BP,LOC102637129/S100a11,OAS1,OASL,PARP12,RTP4,SAMD9L,SERPINE1,SHISA5,SPP1,STAT1,TAP1,TGFBI,TRIM6-TRIM34,UBA7,USP18	148 (7)
Irgm1	3.586	other		2.748	1.504	-0.26	1.89e-20	23	AURKB,BUB1,CCL5,CCNA2,CCNB1,CCNB2,CDCA3,GINS1,IFIT1B,IFIT3,IRF7,KIF20A,MKI67,NCAPG,NEK2,OAS2,OASL,RSAD2,SPAG5,STIL,TK1,UBE2C,USP18
MYC		transcription regulator	Inhibited	-6.421	-5.531	0.097	2.02e-20	111	ADAMTS1,ALDH18A1,ARG1,ASNS,ASS1,ATF4,AURKB,BCL2L1,BIRC5,BUB1,CAV1,Ccl6,CCNA2,CCNB1,CCNB2,CCND1,CCND2,CCND3,CD151,CDC25B,CDC25C,CDCA7,CDK1,CDKN1A,CEBPA,CHEK1,CITED1,CLU,CNP,COL2A1,COL8A1,CRYAB,CST6,CTSB,CTSD,CTSV,DKC1,DNMT1,ECM1,EFEMP1,EIF2S2,EXOSC8,FBLN2,FCGRT,FMOD,FN1,FXYD1,Gar1,GM2A,GPC1,H2AFZ,HLA-A,HLA-E,Hmgn2 (includes others),HNRNPD,HSP90AA1,IDH2,IFI35,IQGAP2,IRF7,IRF9,ITM2B,LIN28B,LOX,MAD2L…	439 (23)
ATP7B		transporter		-0.379	-0.218	0.035	2.66e-20	22	CCNG1,CENPQ,CKS1B,CP,CYP51A1,ELOVL6,FDFT1,FDPS,HIST1H1C,HMGCR,IDI1,LDLR,LPIN1,LSS,MAD2L1,SHCBP1,SMC2,SMC4,SQLE,SREBF2,THRSP,TRIP13
progesterone		chemical - endogenous mammalian		0.667	1.123	0.064	9.92e-20	74	ADAMTS1,AMPD3,APOD,APOE,BCL2L1,BSG,C5AR1,CAV1,CCNA2,CCNB1,CCNB2,CCND1,CCND3,CCNG1,CCR2,CD82,CDC25C,CDKN1A,CDT1,CP,CRYAB,CST3,CTSF,CTSV,DBP,ESPL1,FKBP3,FMO5,FN1,GAS6,GFAP,GHR,GRINA,HMGCR,HOXA11,IDH2,IGF1,IGFBP5,JAM2,LGALS3,LIF,LPIN1,MBP,MINOS1-NBL1/NBL1,MMP2,MPZ,MRC1,NCAM1,NCAPH,NDRG2,NET1,PCNA,PDZK1IP1,PLA2G7,PMP22,PRNP,PROS1,PTGDS,RAB11FIP5,RNASE4,S100A6,SKP2,SLC27A1,SMPDL3A,SPHK1,SPP1,TGFB2,TGF…	481 (23)
let-7		microrna	Activated	5.164	3.724	-0.244	9.95e-20	37	AURKB,BCL2L1,BTG2,BUB1,CCNA2,CCNB1,CCND1,CCNJ,CDC45,CDCA2,CDCA3,CDCA7,CDCA8,CDK1,CDT1,CHEK1,CKS1B,DBF4,FANCD2,FN1,GMNN,LIN28B,MAD2L1,MCM2,MCM3,MCM4,MCM5,MCM6,MCM7,MCM8,NUF2,ORC6,RFC4,RRM1,SKP2,THBS1,VIM	343 (16)
IRF7	6.744	transcription regulator	Activated	3.957	5.524	0.26	1.33e-17	38	ATF4,BCL2L1,CCL5,CMPK2,DDX58,DHX58,IFI35,IFI44,IFIH1,IFIT1B,IFIT3,IFITM3,IRF7,IRF9,IRGM,Irgm1,ISG15,Mx1/Mx2,OAS1,OAS2,OAS3,OASL,Oasl2,PARP12,PARP14,RSAD2,RTP4,SAMD9L,STAT1,TAP1,TAP2,TMPO,TRIM21,Trim30a/Trim30d,UBA7,USP18,XAF1,ZBP1	175 (13)
MAPK1		kinase	Inhibited	-2.294	-2.402	-0.016	2.44e-17	54	ADAM12,ANPEP,APOE,BIRC5,CAV1,CCL5,CCND1,CD84,CDKN1A,CTSB,DDX58,DGKI,DNMT1,ENDOD1,FN1,GMNN,GRAMD1B,HLA-E,HOXA11,IFI35,IFI44,IFIH1,IFIT3,IFITM3,IRF7,IRF9,ISG15,LGALS3,LGALS3BP,LIF,MBP,MMP2,MNS1,MVP,OAS1,OAS2,OAS3,OASL,PARP12,PLAU,PROS1,RGS16,SFRP2,SHCBP1,SPP1,STAT1,TAP1,TNFRSF1B,TNFRSF9,TRIM21,TRIM25,UBE2C,USP18,VIM	265 (20)
IFNAR1		transmembrane receptor	Activated	2.373	2.975	0.142	2.95e-17	31	ARG1,CCL5,Ccl9,CLEC4D,CMPK2,HLA-A,HMGCR,IDI1,IFI44,IFIH1,IFIT1B,IFIT3,IL18,IRF7,ISG15,LIF,Mx1/Mx2,OAS1,OAS2,OAS3,OASL,Oasl2,PLAT,RSAD2,RTP4,Sp100,SQLE,SREBF2,STAT1,THBS1,USP18	261 (16)
E2F3		transcription regulator		-1.313	-0.707	0.214	3.15e-17	26	BIRC5,CCNA2,CCNB1,CCND1,CCND3,CDC45,CDK1,CDKN1A,DHFR,FBXO5,IGF1,JAM2,MCM2,MCM3,MCM4,MCM5,MCM6,MCM7,MYBL2,PCNA,POLA1,RBL1,RRM1,SERPINE1,TK1,TOPBP1	305 (16)
IL1B		cytokine	Activated	2.043	2.976	0.112	3.85e-17	91	ABCC2,ACHE,ADAM8,ADAMTS1,AMPD3,APOE,ARG1,ASS1,ATF4,BGN,BTG2,CCL5,Ccl7,Ccl9,CCR2,CD82,CDKN1A,CEBPG,CMPK2,COL10A1,COL2A1,CP,CRYAB,CSF2RB,CTSB,CTSF,CTSS,DBP,DNMT1,F13A1,FCGR2B,FN1,GAS6,GHR,GM2A,HLA-A,HLA-E,Hmgn2 (includes others),IFIT1B,IFIT3,IGF1,IGFBP5,IL18,IL3RA,IRF7,ISG15,KIF15,LDLR,LGALS9B,LIF,LOX,MMP12,MMP2,MYEF2,NR1D1,NR4A3,OAS2,OSMR,PLA2G3,PLAT,PLAU,PLD3,PLXDC2,PTGDS,RARB,RGS16,RSAD2,S100A6,…	344 (16)
APP		other	Activated	2.509	3.214	0.095	5.77e-17	93	ABCA1,ACHE,AK1,APOE,ARG1,ARL6IP5,ATP1A3,BCL2L1,BSG,C4A/C4B,Casp12,CCL5,Ccl7,CCND1,CCND2,CD151,CD5L,CD68,CD82,CDK1,CLU,CMPK2,COL18A1,CP,CRLF1,CSF2RB,CTSB,CTSD,CTSV,DDX58,ENO2,FCGR2A,FCGR2B,FN1,Fnbp1l,Fus,FXYD1,GFAP,GHR,GPC1,HERPUD1,HLA-E,HMGCR,Hnrnpa3,HSP90AA1,IFI35,IFIH1,IFIT1B,IGF1,IGFBP5,IL18,IRF7,IRGM,Irgm1,ITPR3,L1CAM,LDLR,LGALS3,LHFPL2,LRP1,MASTL,MBP,MMP12,MMP2,MRC1,Mx1/Mx2,NCF1,NR1D1,PAK3,P…	340 (18)
HRAS		enzyme	Activated	1.724	2.374	0.101	1.56e-16	72	ALDH1A3,ASNS,ATP1A3,AURKB,BCL2L1,BIRC5,BTG2,C1QC,CAPG,CAV1,Cbr2,CCL5,CCNA2,CCNB1,CCND1,CCND2,CCND3,CCNG1,CD81,CDK1,CDKN1A,CLU,COL18A1,COL2A1,CTSB,CTSS,CTSV,DNMT1,DNMT3B,EFEMP1,EPHX1,FBLN2,FDFT1,FN1,FURIN,GAS6,HNRNPA2B1,HSP90AA1,IGFBP5,IQGAP2,LSP1,MFGE8,MMP2,NEXN,NOP58,PCNA,PLAU,PLOD1,PLTP,PMEPA1,PRNP,PTGFRN,RARB,SELPLG,SERPINA3,SERPINB9,SERPINE1,SERPINE2,SESN3,SMC3,SPARC,SPP1,SQLE,TACC3,TAGLN,TAP…	384 (24)
EP400		other	Inhibited	-4.95	-4.073	0.215	7.3e-16	19	CCNA2,CDCA3,CDKN1A,CENPF,E2F7,FBXO5,H2AFZ,INCENP,MCM3,MCM4,MYBL2,NCAPG2,NEK2,PCNA,RBL1,SGOL1,SKA1,SKP2,UHRF1	85 (6)
IFNB1		cytokine	Activated	3.991	4.621	0.122	9.15e-16	46	BCL2L1,Bst2,CCL5,CDKN1A,CMPK2,COL12A1,CRYAB,DDX58,DHX58,FBLN2,HLA-A,HMGB2,HMGCR,IDI1,IFIH1,IFIT1B,IFIT3,IRF7,IRF9,IRGM,Irgm1,ISG15,MCM6,MMP2,Mx1/Mx2,NOD1,OAS1,Oas1d (includes others),OAS2,PKP2,RNASE4,RSAD2,SQLE,SREBF2,STAT1,THBS1,THBS2,TIMP1,Tlr13,TRIM21,Trim30a/Trim30d,TRIM6-TRIM34,UBA7,USP18,XAF1,ZBP1	223 (14)
CDK4		kinase					1.28e-15	33	CASC5,CDC45,CDCA2,CDCA7,CDCA8,CDKN1A,CENPF,CENPH,CENPN,CEP55,DHFR,DONSON,E2F7,ENDOD1,GPC6,KIAA0101,KIAA1524,KIF11,KIF20A,KIF20B,KIF2C,KIF4A,LRRTM2,MCM7,MELK,MNS1,NCAPH,PSMC3IP,RBMS3,SPC25,STOM,TP53INP1,TRIP13	142 (10)
NUPR1		transcription regulator	Activated	6.285	5.662	-0.077	1.9e-15	66	ADCY9,ASPM,ATAD5,BLM,BUB1,C1orf112,CASC5,CCNA2,CCNB2,CD68,CDC25C,CDCA2,CDCA3,CDCA8,CENPL,CKAP2L,CXADR,CYR61,DNMT3B,EME1,ENO2,EPHA7,ESPL1,EXO1,FAM115C,FANCD2,FGF1,GINS1,GPSM2,HIST1H3C,HNRNPA2B1,HNRNPM,ITPR3,KIF11,KIF20A,KIF23,KIF2C,LBR,LHFPL2,LIF,LMNB1,LRP8,MAN2B2,MGLL,MKI67,MMP12,MMS22L,NR1D1,PARP9,PMP22,POLE2,POLQ,PRNP,RAB11FIP5,RAB17,RAB39B,SERPINE1,SHCBP1,SKP2,SPAG5,SPC24,SPC25,STIL,TMPO,TRIB3…	116 (4)
IGF1	2.186	growth factor	Activated	1.795	2.907	0.157	2.16e-15	57	ANPEP,BCL2L1,BGN,BIRC5,BSG,C1QA,C4A/C4B,CCL5,CCNA2,CCNB1,CCND1,CCND2,CCND3,CCNG1,CDK1,CDKN1A,CLU,CNP,COL2A1,CTSD,CYR61,FN1,GFAP,GHR,Gm21596/Hmgb1,HMGCR,IFITM3,IGF1,IGFBP5,IL18,IL3RA,IL4R,MBP,MKI67,MMP2,MPZ,NCAM1,OSMR,PBK,PCNA,PCOLCE,PLAU,PRNP,RARB,S100B,SERPINE1,SPP1,SQLE,TAP1,TAP2,TGFBI,THBS1,THRSP,TK1,TNFRSF11B,VIM,WNT4	438 (20)
DNASE2		enzyme	Inhibited	-2.303	-3.112	-0.26	2.18e-15	17	CP,DHX58,GPNMB,IFIT1B,IFIT3,IL18,IRF7,ISG15,Mx1/Mx2,OAS1,OAS3,Oasl2,RSAD2,RTP4,Sp100,USP18,ZBP1
FOXM1		transcription regulator	Inhibited	-3.313	-2.299	0.212	3.87e-15	26	AURKB,BIRC5,CAV1,CCNA2,CCNB1,CCNB2,CCND1,CDC25B,CDK1,CDKN1A,CENPA,CENPE,CENPF,CKS1B,IGF1,KIF20A,LOX,MCM8,MMP2,NEK2,PLK4,PRC1,SKP2,STMN1,TOP2A,VIM	410 (23)
[truncated: 1,355 more rows]

## Sheet: Table S2D
Table S2D. Shown here are all CPA-induced UPRs identified by IPA in the CPA/6d-treated GL261(scid) tumor model, including UPRs that did not meet our significance cutoff (see Methods). All of the genes significantly up regulated or significantly down regulated in CPA-treated compared with untreated tumors (i.e. all 3,824 genes in Table S1D) were used for IPA analysis.
[truncated: 1,899 more rows]

[truncated: 1 more sheets: Table S2E]
