# Supplementary material for: Metronomic cyclophosphamide activation of anti-tumor immunity: tumor model, mouse host, and drug schedule dependence of gene responses and their upstream regulators
Source: BMC Cancer. 2016 Aug 11;16:623. doi: 10.1186/s12885-016-2597-2 (PMC4982114; doi:10.1186/s12885-016-2597-2)
Supplement: Additional file 4: Table S3. — Listing of stringent UPRs induced by CPA treatment in GL261(B6) (Table S3A), LLC (Table S3B), B16F10 (Table S3C), GL261(scid) (Table S3D; CPA/6d treatment), GL261(scid) (Table S3E; CPA/9d treatment), and GL261(scid) tumors (Table S3F; based on genes common to CPA/6d and CPA/9d treatment). (XLSX 287 kb) [file 12885_2016_2597_MOESM4_ESM.xlsx]

## Sheet: Table S3_Legend
Table S3. Listing of stringent UPRs induced by CPA treatment in GL261(B6) (Table S3A), LLC (Table S3B), and B16F10 (Table S3C), GL261(scid) (Table S3D; CPA/6d treatment), GL261(scid) (Table S3E; CPA/9d treatment), and GL261(scid) tumors (Table S3F; based on genes common to CPA/6d and CPA/9d treatment). UPRs were first identified by IPA using its default conditions, based on an analysis of all sig…

## Sheet: Table S3A
Table S3A. 180 Stringent Upstream regulators (UPRs) in CPA-treated GL261(B6) tumor model. All of genes significantly up or down regulated by CPA comparing CPA-treated tumors with untreated tumors in GL261(B6) model (i.e. all 2,928 genes in Table S1A) were used for IPA analysis. The full set of GL261(B6)-associated UPRs is shown in Table S2A.
Upstream Regulator	Fold Change	Molecule Type	Predicted Activation State	Bias-corrected z-score	Activation z-score	Bias Term	p-value of overlap	# of target genes	Target molecules in dataset	Mechanistic Network
TNF	13.252	cytokine	Activated	7.05	10.919	0.187	3.02e-113	499	A4GALT,AATK,ABCA1,ABCC3,ABCD2,ABCG2,ABR,ACE,ACSL1,ADAM8,ADAMTS4,ADAMTS5,ADORA2A,ADORA2B,AEBP1,AKAP12,ALCAM,ALOX5AP,AMPD3,ANGPT1,ANGPTL4,ANPEP,ANXA1,ANXA11,AOC3,APOC2,APOE,ARG1,ARHGDIB,ARSI,ASS1,ATF3,B2M,B4GALNT1,B4GALT1,BCL2A1,BCL2L11,BCL3,BCL6,BGN,BID,BIRC3,BMPER,BTG1,BTG2,C3,C5AR1,CASP1,Casp12,CASP4,CASP8,CCDC80,CCL11,CCL17,CCL2,Ccl2,CCL22,CCL3L3,CCL4,CCL5,Ccl6,Ccl7,Ccl9,CCND2,CCND3,CCR1,CCR2,C…	867 (13)
IFNG	7.802	cytokine	Activated	8.16	12.209	0.211	6.9e-111	435	A2M,ABCA1,ADCY7,ADORA2A,ADORA2B,ADRBK1,AHCY,AHR,AIF1,ALDH1L1,ALOX5AP,ANGPTL4,APOL6,ARG1,ARG2,ASS1,ATF3,ATP1B1,AUTS2,B2M,BATF2,BCAN,BCL2A1,BCL2L11,BCL3,BID,BLNK,BRCA2,BST1,BTG1,C1QA,C1QB,C1QC,C1R,C2,C3,C4A/C4B,C5AR1,CAMK4,CASP1,Casp12,CASP4,CASP8,CCL11,CCL17,CCL2,Ccl2,CCL22,CCL3L3,CCL4,CCL5,Ccl6,Ccl7,Ccl8,CCNA2,CCND2,CCR1,CCR2,CCR5,CCRL2,CD1D,CD2,CD200,CD209,Cd24a,CD274,CD36,CD4,CD40,CD44,CD55,CD7…	814 (14)
TGFB1	4.189	growth factor	Activated	4.35	7.335	0.163	1.22e-86	467	ABCA1,ABCG1,ABCG2,ACAA2,ACE,Acp5,ACSL3,ACTN1,ACVRL1,ADAMTS2,ADAMTS4,ADK,ADORA2B,AHNAK,AHR,AK1,ALOX5AP,ANGPT1,ANGPTL4,ANPEP,ANXA11,APOC2,APOE,ARG1,ARID5B,ARPC2,ASNS,ASPN,ASS1,ATXN1,B2M,BCL2L11,BCL3,BCL6,BDH1,BGN,BTG1,BUB1,C1QA,C1QB,C1QC,C2,CAMP,CASP1,CASP4,CASP8,CAV2,CBFA2T3,CBR3,CCL11,CCL2,Ccl2,CCL3L3,CCL4,CCL5,Ccl7,Ccl8,CCNA2,CCND2,CCND3,CCNE2,CCR1,CCR2,CCR5,CCR7,CCRL2,CCT2,CCT5,CD28,CD34,CD36,C…	980 (14)
IL1B	3.495	cytokine	Activated	5.871	9.128	0.215	1.09e-73	291	A2M,A4GALT,ABCC3,ABCG2,ADAM8,ADAMTS4,ADAMTS5,AIF1,AMPD3,ANGPT1,ANGPTL4,ANTXR1,ANXA1,APOC2,APOE,APOL6,ARG1,ASAH2,ASS1,ATF3,BCL2A1,BCL3,BGN,BIRC3,BTG2,C1R,C3,CASP4,CCL11,CCL17,CCL2,Ccl2,CCL22,CCL24,CCL4,CCL5,Ccl7,Ccl9,CCR1,CCR2,CCR5,CCR7,CCRL2,Cd24a,CD274,CD4,CD40,CD44,CD55,CD74,CD80,CD82,CD83,CD86,CDKN1A,CEBPA,CEBPB,CEBPD,CFB,CFLAR,CIITA,CISH,CNR2,COL1A1,CP,CRYAB,CSF1,CSF2RB,CTSB,CTSF,CTSS,CTSZ,CX…	866 (14)
tretinoin		chemical - endogenous mammalian	Activated	8.071	10.925	0.163	8.93e-65	383	A2M,AATK,ABCA1,ABCG1,Acp5,ACSL1,ACSS2,ADAM11,ADAMTS5,AHNAK,AHR,AKAP12,ALAS1,ALDH1A1,AMICA1,ANGPTL4,ANPEP,ANXA1,ANXA5,APOD,APOE,ARG1,ARHGAP29,ASNS,ATP2A3,B3GALT1,BCL2A1,BCL3,BCL6,BID,BIRC3,BTG1,BTG2,C12orf29,C1QA,C3,C3AR1,C5AR1,CACNA1C,CAD,CASP1,CBR1,CBS/LOC102724560,CCL2,Ccl2,CCL22,CCL24,CCL4,CCNA2,CCND2,CCND3,CCNG1,CCR1,CCR5,CCR9,CCRL2,CCT5,CD1D,CD300C,CD34,CD36,CD38,CD44,CD53,Cd59a,CD68,CD74,CD…	1174 (19)
TP53		transcription regulator	Activated	5.028	6.81	0.107	1.86e-64	376	A2M,ACAA2,ACAT1,ACE,ACOT11,ACP2,ACSL3,ACTN1,ADAM8,ADAMTSL4,ADORA2B,ADRBK2,AHCY,AK1,AKAP12,ANGPT1,ANTXR1,ANXA1,ANXA3,ANXA4,APOBEC1,APOE,ASNS,ASS1,ATAD2,ATF3,ATXN1,BCL2A1,BCL2L11,BCL3,BID,BIRC3,BRCA2,BTG1,BTG2,BUB1,C1QC,C2,CAMK2B,CARD11,CASP1,CASP4,CASP8,CCDC80,CCL2,Ccl2,CCL3L3,CCL4,CCNA2,CCND2,CCND3,CCNE2,CCNG1,CD247,CD44,CD82,CD97,CDC42EP3,CDC6,CDC7,CDH1,CDK4,CDKN1A,CDT1,CEBPA,CEBPB,CFLAR,CHD3,CH…	1050 (21)
IL2		cytokine	Activated	4.371	7.875	0.292	6.96e-64	203	AHR,AMICA1,BCL6,BIRC3,C3,CARD10,CARD9,CASP1,CCL11,CCL2,CCL3L3,CCL4,CCL5,CCND2,CCND3,CCNE2,CCNG1,CCR2,CCR5,CCR7,CCR9,CD2,CD244,CD247,CD274,CD28,CD38,CD3D,CD3G,CD40,CD44,CD5,CD69,CD80,CD83,CD86,CD8A,CDC6,CDH1,CDK4,CDK6,CDKN1A,CEACAM1,CEBPA,CFLAR,CISH,CMKLR1,CSF1,CSF1R,CSF2RA,CSF2RB,CTLA4,CTSC,CTSW,CX3CR1,CXCL10,CXCL12,Cxcl9,CXCR3,CXCR4,CXCR6,CYP27A1,CYTH4,CYTIP,DAPK1,DENND2D,DKC1,DPP4,DUSP5,EEF1E1,…	910 (20)
IL13		cytokine	Activated	2.389	4.779	0.196	4.31e-62	170	ABCA1,Acp5,ACSL1,ADAMDEC1,ADORA2A,ADORA2B,ALOX5AP,ARG1,ARG2,ATF3,BATF,BCL2A1,BCL3,BID,BZW2,C3,C3AR1,CASP1,CASP8,CCL11,CCL17,CCL2,Ccl2,CCL22,CCL24,CCL3L3,CCL4,CCL5,Ccl6,Ccl7,Ccl8,CCR5,CD209,CD247,CD36,CD37,CD4,CD40,CD44,CD48,CD72,CD80,CD86,CEBPA,CEBPB,CFI,CHN2,CISH,CLEC4A,CLEC4E,CLEC7A,COL1A1,COL1A2,COL3A1,COL6A2,CTNNAL1,CTSB,CTSC,CTSH,CTSK,CTSS,CTSV,CX3CL1,CXCR4,CYBB,CYSLTR1,DHCR24,DNASE2,DUOX1,E…	867 (14)
CSF2		cytokine	Activated	2.798	7.248	0.364	7.32e-57	181	ABCA1,ABCG1,ACE,ADAM8,ADORA2B,ADRBK2,ALOX5AP,ANXA1,ARG1,ATXN1,BCL2A1,BCL2L11,BCL3,BID,BIRC3,BUB1,C3,C4A/C4B,C5AR1,CARD11,CASP1,CCL2,Ccl2,CCL3L3,CCL4,Ccl8,CCNA2,CCND3,CCR1,CCR5,CCR7,CD180,CD209,CD28,CD38,CD40,CD69,CD74,CD80,CD83,CD86,CD8A,CD97,CDKN1A,CEACAM1,CFH,CHTF18,CIITA,CISH,CLCF1,CLEC7A,COL8A1,CSF1,CSF1R,CSF2RA,CSF2RB,CTLA4,CTSC,CXCL10,Cxcl11,Cxcl9,CXCR3,CXCR4,CYBB,DOK2,DSCC1,E2F7,E2F8,EGR1,…	941 (14)
IL6		cytokine	Activated	3.319	6.571	0.251	2.71e-55	231	A2M,ABCA1,ABCC3,ABCC5,ABCG2,Acp5,ACVRL1,ADAMTS4,ADAMTS5,ADRBK1,AHNAK,AHR,ALAS1,ANG,ANPEP,ANXA1,APOE,ARG1,ARL4C,ATF3,BATF,BCL2L11,BCL3,BCL6,BGN,BTG2,BUB1,C3,C5AR1,CASP1,CCL11,CCL2,Ccl2,CCL24,CCL3L3,CCL4,CCL5,CCNA2,CCR1,CCR2,CCR5,CCR7,CD209,CD36,CD40,CD44,CD48,CD53,CD68,CD74,CD80,CD82,CD83,CD86,CD97,CDC6,CDKN1A,CEACAM1,CEBPA,CEBPB,CEBPD,CFLAR,CHEK1,CIB2,CIITA,CISH,CLEC4E,CLU,COL3A1,CP,CSF1,CSF2RB,C…	903 (14)
NFkB (complex)		complex	Activated	4.47	9.563	0.421	7.41e-51	203	A2M,ABCG1,ADORA2B,ALDH1B1,AMPH,APOE,ATF3,ATP6AP2,B4GALT1,BATF,BCL11A,BCL2A1,BCL3,BID,BIRC3,C1R,C3,CAMP,CARD10,CASP4,CASP8,CBR3,CCL11,CCL17,CCL2,Ccl2,CCL22,CCL3L3,CCL4,CCL5,Ccl7,CCND2,CCR2,CCR7,Cd24a,CD274,CD36,CD40,CD44,CD7,CD74,CD80,CD82,CD83,CD86,CDH1,CDKN1A,CEBPB,CEBPD,CFB,CFLAR,CIITA,CLCF1,CLEC4E,CLU,COL1A2,CSF1,CST7,CX3CL1,CXCL10,CXCL12,Cxcl9,CXCR3,CXCR4,CYBB,DAXX,DBP,DUSP5,E2F7,EGFR,EGR1,EL…	900 (14)
NFKBIA	2.754	transcription regulator	Activated	4.034	5.464	0.121	5.61e-50	169	A2M,ADAMTS5,AEBP1,AMPD3,ATP11A,BCL11A,BCL2A1,BCL3,BID,BIRC3,BTG2,C3,CAMP,CARD10,CASP4,CASP8,CCL11,CCL2,Ccl2,CCL3L3,CCL5,Ccl7,Ccl9,CCNA2,CCND2,CCNE2,CCR1,CD40,CD69,CD80,CD82,CD86,CD97,CDC6,CDH1,CDKN1A,CEBPB,CEBPD,CFLAR,CH25H,CLU,COL1A2,COL3A1,COL5A2,CP,CRYAB,CSF1,CTSB,CTSF,CTSZ,CX3CL1,CXCL10,CXCL12,CXCR4,CYBA,CYP1B1,CYP7B1,DCN,EOMES,FAS,FASLG,FCGRT,FHL2,FN1,FSCN1,FZD7,GADD45B,GBP2,GCH1,Gm21596/Hmg…	813 (15)
STAT3		transcription regulator	Activated	2.988	5.706	0.282	3.2e-45	164	A2M,AHR,ANGPTL4,ARG1,ARG2,BATF,BCL2L11,BCL3,BCL6,C5AR1,CASP1,CCL11,CCL17,CCL2,CCL3L3,CCL4,CCL5,Ccl8,CCND2,CCR1,CCR5,CD209,CD274,CD40,CD74,CD80,CD83,CD86,CDH1,CDKN1A,CEACAM1,CEBPA,CEBPB,CEBPD,CFB,CFLAR,CHEK1,CIITA,COL1A2,COL3A1,COL5A1,CTLA4,CTSB,CXCL10,Cxcl9,EGR1,EGR2,EOMES,EPAS1,ESR1,FAS,FASLG,FASN,FCER1G,FCGR1A,FN1,FSCN1,GBP2,GJA1,GLIPR1,H2-Q8,HGF,HLA-A,HLA-DMA,HLA-DQA1,HLA-DRB5,HMOX1,HTR2A,ICAM…	895 (16)
STAT1	2.202	transcription regulator	Activated	4.766	7.81	0.314	2.78e-44	120	A2M,ABCA1,APOC2,APOE,APOL6,ARG1,B2M,BATF2,BCL2L11,BCL6,BTG1,C3,CASP1,CASP4,CASP8,CCL2,Ccl2,CCL3L3,CCL4,CCL5,Ccl8,CCND2,CCND3,CCR7,CCRL2,CD274,CD40,CD86,CDKN1A,CEACAM1,CEBPD,CFB,CH25H,CIITA,CLIC5,CSF3R,CXCL10,Cxcl11,Cxcl9,CXCR3,CYP2E1,CYSLTR2,DPP4,EGR1,FAM26F,FAS,FASLG,FCER1G,FCGR1A,FCGR2B,FGL2,GBP2,GBP5,GBP6,Gzmb,HLA-DRB5,ICAM1,IDO1,IFI16,IFIT1,IFIT1B,IFIT2,IFIT3,IFNG,IGF1,IL12RB2,IL1B,IL1R1,IRF1…	772 (17)
IKBKB		kinase	Activated	4.167	7.48	0.328	5.14e-44	116	ABCA1,Acp5,AEBP1,AMPD3,ATF3,BIRC3,BRCA2,C3,CASP8,CBLB,CCL11,CCL17,CCL2,Ccl2,CCL3L3,CCL4,CCL5,Ccl9,CCNA2,CCNE2,CCR1,CCR7,CD44,CDC6,CDH1,CDKN1A,CEBPB,CEBPD,CH25H,CLU,CP,CSF1,CTSB,CTSF,CTSK,CTSZ,CX3CL1,CXCL10,Cxcl11,CXCL12,Cxcl9,CXCR4,CYBA,CYP1B1,CYP7B1,DCN,EGR1,FAS,FASLG,FASN,GBP2,GCH1,GM2A,GRN,HGF,HLA-A,HMOX1,ICAM1,IFI16,IFIT1B,IFNG,IGFBP6,IL11,IL1A,IL1B,IL1RN,IRF1,IRG1,ITGB3,ITGB5,KLF5,LIFR,LIPE,…	884 (13)
IFNB1		cytokine	Activated	4.438	6.344	0.221	1.3e-42	119	Acp5,ANXA5,APOBEC1,CASP1,CASP8,CCL2,Ccl2,CCL4,CCL5,CCR5,Cd24a,CD274,CD38,CD40,CD80,CD83,CD86,CDKL2,CDKN1A,CH25H,CLEC4E,CLSTN1,COL12A1,CRYAB,CTSK,CX3CL1,CXCL10,CXCR3,CYP2E1,DAXX,DDX3Y,DHX58,EBI3,Eif2s3y,FBLN2,FBN1,GAS1,GBP2,GBP5,GBP6,GBP7,Gbp8,GPC4,GZMH,HLA-A,HMGB2,HMGCR,ICOSLG/LOC102723996,IDI1,IDO1,IFI16,Ifi27l2a/Ifi27l2b,IFIH1,IFIT1,IFIT1B,IFIT2,IFIT3,Ifitm1,IFNG,IFNGR1,IL1B,IL1R1,IL27,IRAK4,IR…	595 (17)
IL15		cytokine	Activated	2.911	5.848	0.316	1.85e-40	138	AHR,ANXA1,APBA1,ARHGDIB,BCL2L11,BTG1,CCL11,CCL17,CCL2,Ccl2,CCL4,CCL5,CCND2,CCR1,CCR2,CCR9,CD2,CD226,CD244,CD274,CD28,CD38,CD40,CD44,CD5,CD53,CD55,CD69,CD74,CD80,CD83,CD86,CD8A,CD8B,CDH1,CDK2AP1,CDK4,CDK6,CEACAM1,CISH,CMKLR1,CORO1A,CPT1A,CSF1,CTSW,CX3CR1,CXCL10,CXCL12,CXCR4,CXCR6,DHRS4,DPP4,DUSP5,EGR2,ELK3,FAS,FASLG,FCGR3A/FCGR3B,FYB,GCNT1,GGT5,Gzmb,Gzmc,GZMK,HAVCR2,HCST,HLX,HMCN1,ICOS,IFIT1,IFNG,…	893 (16)
IL12 (complex)		complex	Activated	3.674	6.273	0.298	2.06e-39	98	AHR,BCL3,CASP1,CCL17,CCL2,Ccl2,CCL22,CCL4,CCL5,CCR2,CCR5,CCR7,CD226,CD244,CD28,CD44,CD69,CD86,CDH1,CEACAM1,CISH,CSF1,CXCL10,Cxcl9,CXCR3,CYTIP,EBI3,EMR1,EOMES,FAS,FASLG,FURIN,FUT7,GADD45B,GJA1,GZMA,Gzmb,Gzmc,HAVCR2,HLX,ICAM1,ICOS,IDO1,IFIH1,IFIT1B,IFIT2,IFNG,IFNGR1,IFNGR2,Iigp1,IL12RB1,IL12RB2,IL18,IL18BP,IL18R1,IL18RAP,IL1B,IL27,IL2RA,IL7R,IRF1,IRF4,IRF8,ITGAL,ITGB2,KLRB1,KLRC1,KLRD1,LTA,LTB,Ly6a…	685 (17)
TNFSF11	6.815	cytokine	Activated	3.413	7.03	0.369	4.64e-38	109	Acp5,ADORA2B,AIF1,AKAP13,ATP6V0D2,BCL2A1,BST1,C3AR1,CCL2,Ccl2,CCL3L3,CCL4,CCL5,Ccl7,Ccl8,Ccl9,CCND3,CCR1,CD300LF,CD40,CD44,CD83,CDKN1A,CEBPA,CLEC11A,CLEC4E,CSF1R,CSRP1,CTSK,DAB2,DOK2,EGR2,EMR1,ESR1,FAS,FGR,FHL2,GADD45B,GCH1,GLRX,GPR68,GRB10,HCK,HCLS1,HMOX1,HRH2,ICAM1,IFNG,IGF1,IKBKE,IL11,IL11RA,IL13RA1,IL1A,IL1B,IL1RN,IRF4,IRF8,IRG1,ITGA5,ITGAL,ITGAM,ITGB3,ITPKB,LAT,LSR,MAFB,MYC,NFATC1,NFATC2,NFK…	858 (14)
MYC	-2.442	transcription regulator	Inhibited	-7.693	-5.291	0.177	3.35e-37	256	ACAT1,ACTN1,ADK,AHCY,AKAP1,AKAP12,ALCAM,ANGPT1,ANXA4,ANXA5,ARG1,ARHGAP22,ARHGAP25,ASNS,ASS1,ATAD3A,ATP13A2,B4GALT7,BCAT1,BCL2A1,BCL6,BMPER,BUB1,C1QBP,CAD,CAPZB,CASP1,CASP8,CAST,Ccl6,CCNA2,CCND2,CCND3,CCNE2,CCT3,CD274,CD44,CD48,CD69,CD86,CDCA7,CDH1,CDK4,CDK6,CDKN1A,CEBPA,CEBPD,CFLAR,CHEK1,CHST15,CLEC3B,CLU,CNP,COL14A1,COL1A1,COL1A2,COL3A1,COL5A1,COL5A2,COL6A3,COL8A1,CPT1A,CRABP2,CRIP1,CRYAB,CSPG4,…	996 (19)
TLR4	2.336	transmembrane receptor	Activated	3.875	7.212	0.393	4e-37	120	ADRBK1,ATF3,BATF,C3,CASP8,CAST,CCL2,Ccl2,CCL3L3,CCL4,CCL5,Ccl7,CCND2,CCR5,CD200,CD200R1,CD274,CD38,CD40,CD80,CD86,CDH1,CDK6,CEBPD,CFB,CFLAR,CISH,CTSK,CXCL10,Cxcl11,Cxcl9,DAB2,DAXX,DOCK11,EBI3,FAS,FASLG,FCGR2B,FGL2,GBP2,GDNF,HHEX,HMOX1,HPSE,HTRA1,ICAM1,IFI16,IFIT1B,IFIT2,IFIT3,IFNG,Iigp1,IL18,IL18BP,IL1A,IL1B,IL27,IL2RA,IL2RB,INHBA,IRAK3,IRAK4,IRF1,IRF2,IRF7,IRF8,ITGAM,LILRB4,LMO4,LTA,LTC4S,MERTK,…	972 (19)
APP		other	Activated	3.2	5.09	0.168	7.82e-37	231	ABCA1,ABCG1,ABCG2,ADAMTS4,ADAP1,AIF1,AK1,ALDOC,AMPH,APOE,ARG1,ARL11,ARNTL,ATP1A3,ATP1B1,ATP2B2,BCL2L11,C1QBP,C1R,C3,C4A/C4B,CAPN1,Casp12,CAST,CCL2,Ccl2,CCL3L3,CCL4,CCL5,Ccl7,CCND2,CCR5,CD40,CD44,CD68,CD69,CD74,CD82,CD86,CDH1,CDK4,CDK6,CFLAR,CH25H,CLU,CP,CRABP2,CRYL1,CSF1,CSF1R,CSF2RB,CTSB,CTSD,CTSV,CXCL10,CXCL12,Cxcl9,CXCR4,CYBB,CYFIP2,DAXX,DCN,EGFR,EGR1,ENG,EOMES,EPAS1,ESR1,EVL,FAM49A,FAP,FASLG,…	874 (17)
CSF1	3.082	cytokine	Activated	2.381	5.254	0.34	4.35e-35	84	Acp5,APOE,ARG1,BCL2L11,CCL2,Ccl2,CCL5,Ccl7,CCND2,CCR5,CD209,CD68,CD97,CDK4,CDKN1A,CEBPA,COL23A1,CSF1,CSF1R,CTSK,DOK2,DUSP5,EGR1,ETV3,FAS,FASLG,FCER1G,FCGR2A,FCGR3A/FCGR3B,FHL2,FN1,FOLR2,GPR68,GRAP2,IFNG,IFNGR1,IGF1,Iigp1,IKBKE,IL10RA,IL11RA,IL18,IL18BP,IL1A,IL1B,IL1RL1,IL6ST,IRF4,IRF5,IRF7,ITGA5,ITGAM,ITGB3,ITGB5,MAFB,MERTK,MMP12,MMP16,MPO,MRC1,MSR1,MYC,NFATC1,NFKB2,PLAU,PPARG,PTPRC,PTPRJ,RUNX1,S…	884 (15)
MYD88	2.718	other	Activated	3.912	7.801	0.403	6.33e-35	102	ACSL1,ALDH1A1,ARG1,BATF,BCL3,C3,CASP4,CCL2,Ccl2,CCL3L3,CCL4,CCL5,CCRL2,CD200,CD200R1,CD274,CD38,CD40,CD44,CD80,CD83,CD86,CEBPD,CFLAR,CH25H,CISH,CLEC10A,CTSK,CXCL10,CXCL12,Cxcl9,DAXX,Ear2 (includes others),EBI3,EGR1,FPR2,Gzmb,HLA-A,HMOX1,HSP90AB1,ICAM1,IFIT1B,IFIT2,IFNG,IGF1,IGFBP5,IKBKE,IL18,IL1A,IL1B,IL27,INHBA,INPP5D,IRF1,IRF7,IRG1,ITGAX,ITGB7,ITPR2,JAG1,LPAR1,MCM2,MEFV,MKI67,MMP14,MMP2,MMP8,MR…	857 (14)
CHUK		kinase	Activated	3.744	7.121	0.386	1.23e-31	89	Acp5,AEBP1,AMPD3,ATF3,C3,CASP4,CCL11,CCL2,Ccl2,CCL3L3,CCL4,CCL5,Ccl9,CCR1,CDKN1A,CEBPB,CEBPD,CH25H,CLU,CP,CSF1,CTSB,CTSF,CTSZ,CX3CL1,CXCL10,Cxcl11,CXCL12,CXCR3,CYBA,CYP7B1,DCN,FAS,GADD45B,GBP2,GCH1,GM2A,GRN,HLA-A,HMOX1,ICAM1,IFI16,IFIT1B,IFIT2,IFNG,IGFBP6,IL11,IL1A,IL1RN,IRG1,ITGB3,ITM2B,KLF5,LIFR,MFAP5,MMP13,MMP2,MMP3,MYC,NAGLU,NFKB2,NFKBIA,NID1,NOV,OGN,PLAU,PLD3,RBP1,RELB,RGS16,Saa3,SEMA3C,SERP…	873 (12)
LDL		complex	Activated	2.622	4.56	0.239	2.2e-30	96	ABCA1,ABCG1,AKAP1,APOE,ARG2,ATF3,BCL2A1,C3,CAMK2B,CAPN1,CASP1,CASP8,CBS/LOC102724560,CCL2,Ccl2,CCL4,CCL5,CCR2,CCR7,CD36,CD40,CD68,CD80,CDKN1A,CFLAR,CTSK,CX3CR1,CXCL10,CYBB,ECE1,EGR1,EMB,FCGR1A,FCGR2B,FDPS,GAS6,GPR183,HMGCR,HMOX1,ICAM1,IDO1,IFIT2,IFNG,IGF1,IGFBP4,IL10RA,IL1A,IL1B,IL1RN,INSIG1,IRF2,IRF7,ITGB3,ITPR2,LASP1,LDLR,LRP1,LTA,MCL1,MKI67,MMP12,MMP14,MMP16,MMP2,MMP3,MMP8,MSR1,NCF1,NFKB1,NME1…	884 (14)
mir-21		microrna	Inhibited	-3.257	-5.305	-0.238	2.26e-30	77	AIF1,AOAH,ARNTL,C1R,Casp12,CASP4,CCL17,CCL2,CCL3L3,CD180,CD226,CD274,CDH1,CDK6,CDKN1A,CLEC5A,COL3A1,CSF3R,CXCL10,Cxcl9,DBP,DHX58,EGR2,EIF4E3,FASLG,FCGR1A,FCGR2A,FGL2,GBP2,GBP5,GBP6,GBP7,Gbp8,Gzmb,ICAM1,ICOSLG/LOC102723996,IDO1,IFI16,IFNG,Iigp1,IL12RB2,IL18,IL1B,IRF1,ITK,JAG1,Klrk1,LTB,MMP2,MYD88,Nlrp1a,NLRP3,OAS2,OAS3,Orm1 (includes others),PILRB,RAB7B,RHOB,SIGLEC1,SIRPB1,SKI,Slfn2,SOD3,SOX2,Sp10…	848 (16)
IL7		cytokine	Activated	2.542	4.688	0.276	2.55e-30	70	AHR,BCL2L11,BLNK,BTLA,CBLB,CCL2,Ccl2,CCL4,CCND2,CCND3,CCR9,CD2,CD247,CD274,CD3D,CD3G,CD69,CD86,CD8A,CD8B,CDK6,CDKN1A,CEACAM1,CISH,COL1A1,CSF1,CTSK,CXCR4,DPP4,DUSP5,EBF1,FAS,FN1,HAVCR2,HCST,ICOS,IFNG,IL18R1,IL2RA,IL7R,ITGB7,JAK3,KLF2,LAMP1,LEF1,LIF,LTA,LTB,Ly6a (includes others),LYN,MAF,MAPKAPK3,MCL1,MMP13,MYC,PDCD1,PIM1,RGS16,RORC,RUNX2,SELL,SLC2A1,SOCS1,SYK,TNF,TNFRSF9,TNFSF10,TNFSF11,TNFSF8,UPP1	796 (19)
CD44	2.099	enzyme	Activated	3.651	5.84	0.296	3.84e-30	77	ADAM8,ANXA11,BGN,BIRC3,Ccl2,CCL4,CCL5,Ccl7,CCND2,CCR2,CCR5,CCR7,CD36,CD44,CD69,CD8A,CD8B,CDH1,CDKN1A,CLEC5A,CLEC7A,CLU,COL1A1,COL3A1,COL5A2,CTSK,CX3CL1,CX3CR1,CXADR,Cxcl9,CXCR3,ECM1,EMR1,EPN2,FAS,FASLG,FASN,FKBP4,FN1,HSP90AB1,IFNG,IL1A,IL1B,IL1R2,IL1RN,IL2RA,IRAK3,ITGA5,ITGAX,ITGBL1,LGALS3,LIMS2,LTBP2,Ly6a (includes others),MCL1,MMP12,MMP13,MMP14,MMP2,MMP3,MMP8,MYO1B,NFKB2,PLAU,PPAP2B,SDC4,SELL,S…	978 (17)
IFNAR1		transmembrane receptor	Activated	2.71	4.196	0.256	4.92e-30	62	ARG1,ATF3,B2M,CCL17,CCL24,CCL3L3,CCL4,CCL5,Ccl9,CD40,CH25H,CIITA,CLEC4D,CLEC4E,CLIC5,CSF1,CXCL10,Cxcl11,Cxcl9,HLA-A,HMGCR,IDI1,IFI16,IFI44,IFIH1,IFIT1B,IFIT2,IFIT3,IFNG,IFNGR1,IL18,IL1A,IL1B,IRF7,IRG1,LIF,Ly6a (includes others),Ms4a4b (includes others),Mx1/Mx2,MYC,NOS2,OAS1,OAS2,OAS3,OASL,Oasl2,RSAD2,RTP4,SDC1,SLFN12L,SOCS1,Sp100,SQLE,SREBF2,STAT1,TLR2,TLR3,TNF,TNFAIP2,TNFAIP3,TNFSF13B,USP18	744 (17)
ETS1		transcription regulator	Activated	2.09	4.65	0.336	2.74e-29	87	ANPEP,APOC2,ARHGDIB,ARL4C,ARPC2,ATP2A3,B4GALT5,BCL11A,CASP1,CCL2,Ccl2,CCNG1,CD27,CD44,CD79B,CDKN1A,COL1A2,CSF1R,DIAPH1,EGR1,FASLG,FCGR2A,FLI1,FN1,GZMA,Gzmb,GZMK,HCST,HGF,HMOX1,HPSE,HSPB8,ICAM1,ID2,IFNG,IGF2BP3,IKZF2,IL2RA,IL2RB,INSIG1,ITGB2,ITGB3,ITK,JAK1,Klra4 (includes others),Klre1,Klrk1,KRT8,LAIR1,LCK,LTB,MCL1,MGAT5,MMP13,MMP2,MMP3,MSR1,MYC,NCF1,NCR1,PARP1,PEG10,PF4,PHLDA2,PLAU,PML,PRDM1,PRF1…	940 (20)
JUN		transcription regulator	Activated	2.632	4.627	0.229	2.75e-29	129	A2M,ACAT2,AKAP12,ALAS1,ANGPTL2,ANXA1,APOE,ASNS,ATF3,BCL2A1,BCL2L11,BCL3,BIRC3,BTG1,C3AR1,CA3,CAMP,CCL2,Ccl2,CCNA2,CCND2,CCND3,CD244,CD247,CD274,CD44,CD68,CDH1,CDKN1A,CFLAR,CHGA,CLU,COL1A1,COL1A2,COL24A1,CSF1,CSF1R,CXCL10,CXCL16,CYGB,CYP1B1,DIO2,EEF2,EGFR,EHD4,FABP7,FAS,FASLG,FN1,FOLR2,FOXA1,FTH1,GAS6,GDNF,GJA1,HES1,HLA-G,HMOX1,ICAM1,ID2,IFI16,IFNG,IGF2R,IGFBP4,IGFBP7,IL1A,IL1B,IL1RL1,IL2RA,IL7R,I…	1082 (21)
PTGER4	4.898	g-protein coupled receptor	Inhibited	-2.744	-3.702	-0.119	1.2e-28	69	ADAMTS4,CCL2,Ccl2,CCL3L3,CCL4,Ccl7,CCR7,CD40,CD44,CD69,CDK6,CH25H,CP,CXCL10,Cxcl9,CXCR4,CYBB,DAXX,EGR1,FAM49A,GBP2,GBP6,GDNF,H2-M2,HAVCR2,HGF,HIVEP3,IFI16,IFIH1,IFIT1B,IFIT2,IL13RA2,IL18,IL1B,IL27,IRF1,IRF7,MAFB,MMP13,MMP2,Mx1/Mx2,NCF1,NCF2,NOS2,OLR1,PARP14,PDGFB,PDK2,RASSF2,RNASEL,RNF144B,RSAD2,RTP4,RUNX2,Serpinb6b,SLAMF8,SLFN13,SLFN5,ST6GAL1,ST8SIA4,TAGAP,TLR8,TNF,TNFSF10,TOR3A,TP53INP1,USP18,Z…	869 (16)
IL18	2.654	cytokine	Activated	3.232	6.053	0.372	7.44e-28	67	ADAMTS5,CAMP,CCL11,CCL2,Ccl2,CCL3L3,CCL4,CCL5,CCR5,CCR7,CD226,CD244,CD40,CD44,CD69,CD83,CD86,CDH1,CFLAR,CSF1,CXCL10,CXCL12,CXCL16,CYSLTR2,FAS,FASLG,FCGR3A/FCGR3B,GADD45B,GJA1,Gzmb,HAVCR2,HLX,ICAM1,IDO1,IFNG,IL12RB1,IL12RB2,IL18,IL18BP,IL18R1,IL1A,IL1B,IL2RA,INPP5D,IRF1,ITGAM,MMP13,MMP15,MMP3,MPO,NCR1,NOS2,PDCD1,PRF1,SAMHD1,SELL,SMAD3,SPP1,TF,TGFBR2,TLR4,TNF,TNFRSF11B,TNFSF11,TXK,VCAM1,VEGFA	784 (15)
TLR3	2.317	transmembrane receptor	Activated	4.168	7.754	0.44	1.46e-27	93	ABCA1,ADAMTS4,ARG2,ARRDC4,ATF3,BCAR3,C3,CAST,CCL17,CCL2,Ccl2,CCL3L3,CCL4,CCL5,Ccl7,CD274,CD38,CD40,CD69,CD80,CD86,CFB,CLU,CTSK,CXCL10,Cxcl11,Cxcl9,DHX58,FAS,FURIN,GADD45B,GBP2,GCH1,GDNF,Gzmb,HMOX1,ICAM1,ID1,IFI16,IFI44,IFIH1,IFIT1,IFIT2,IFIT3,IFNG,Iigp1,IL1A,IL1B,IL1R2,IL1RN,IL27,IL33,IRF7,IRG1,Klrk1,LILRB4,LIPA,LMNB1,MAP3K8,Mx1/Mx2,MYD88,NFE2L3,NFKB1,NOS2,OAS1,OASL,Oasl2,PFKFB3,PIK3CD,PIK3R3,PRO…	719 (15)
TGM2	4.635	enzyme	Activated	5.706	7.556	0.201	4.83e-27	89	ACSS2,AMICA1,BCL2A1,BCL6,BIRC3,BTG2,C12orf29,C3,C5AR1,CAD,CCL2,CCL22,CCL24,CCRL2,CD300C,CD36,CD74,CD86,CDCA7,CDK6,CEACAM1,CFLAR,CFP,CX3CR1,CXCL10,DDX60,FCER1G,FN1,GIMAP6,GJA1,GM2A,HK3,IFIT1,IFIT2,IFIT3,IFNG,IL10RA,IL1B,ITGAM,ITGAX,ITGB3,LRRC25,LSP1,LY6E,MAFB,MDN1,MERTK,MIR17HG,MMP2,MMP8,MPP6,MYC,NCF2,NLRC4,NPC2,OAS1,OAS2,OAS3,OASL,PARP14,PARP9,PDGFRB,PIM1,PLEKHO2,PPP1R16B,PTGES,RPF2,RTKN2,RUNX2,S…	783 (15)
SPI1		transcription regulator	Activated	4.722	6.153	0.21	9.33e-27	77	Acp5,ARID3A,BLNK,C1QC,CCL17,CCL22,CCNA2,CCND2,CCR7,CD180,CD1D,CD209,CD68,CD72,CD79B,CDKN1A,CEBPA,CIITA,CSF1,CSF1R,CSF2RA,CSF2RB,CSF3R,CTSK,CTSS,Cxcl9,CYBB,DAB2,EMR1,FCER1G,FCGR2B,FCGRT,FES,FLI1,FTH1,FUT7,GPX1,HES1,HK3,ID2,IFIT1B,IL18,IL1B,IL1R2,IL1RN,IL2RA,IL7R,IRAK3,IRF4,ITGA5,ITGAM,ITGB2,Klra4 (includes others),LILRB3,LTF,LYZ,MCL1,MEF2C,MMP2,MRC1,MYC,NCF1,NCF2,NCF4,Nolc1,NOS2,PIK3CG,PTPN6,PTPRC…	1000 (19)
RELA		transcription regulator	Activated	2.615	5.434	0.324	9.37e-27	116	A2M,ABCG2,ADAMTS5,ALCAM,APOE,ARHGDIB,ATP6AP2,B2M,BCL2A1,BCL2L11,BCL3,BIRC3,BRCA2,BTG2,CAMP,CASP8,CBS/LOC102724560,CCL11,CCL2,Ccl2,CCL22,CCL5,CCR7,CD40,CD44,CD69,CD80,CDKN1A,CEBPB,CFB,CIITA,COL1A1,COL1A2,CR2,CTSB,CXCL10,CXCR4,CYBB,DIO2,EGR1,FAS,FASLG,FCGRT,FMN2,GCH1,HES1,HMOX1,ICAM1,IFIT1B,IFNG,IFNGR2,IGF1,IKBKE,IL1A,IL1B,IL1RN,IL2RA,IL7R,INPP5D,IRF1,IRF4,IRF7,LTA,LTB,LTC4S,LUM,LYN,MGMT,MST1R,Mx1/…	980 (15)
TICAM1		other	Activated	2.857	6.284	0.441	4.97e-26	66	ACSL1,BCL3,CASP4,CCL2,Ccl2,CCL3L3,CCL4,CCL5,CCRL2,CD38,CD40,CD80,CD86,CEBPD,CFB,CFLAR,CH25H,CXCL10,Cxcl11,EGR1,FAS,FPR2,ICAM1,ICOSLG/LOC102723996,IFI16,IFIT1,IFIT1B,IFIT2,IFIT3,IFNG,IKBKE,IL18,IL18BP,IL1A,IL1B,IRF1,IRF7,IRG1,ITPR2,JAG1,LPAR1,MCM2,MEFV,MKI67,Ms4a4b (includes others),Mx1/Mx2,NFKB1,NFKB2,NFKBIA,OASL,PILRA,PSTPIP2,RELB,RHOB,RSAD2,SAMHD1,SLC7A2,SOCS1,TFEC,TLR2,TLR3,TNF,TNFAIP3,TNFSF10…	610 (17)
IL27	12.372	cytokine	Activated	3.36	4.906	0.216	1.24e-25	62	AHR,B2M,CCL2,CCL4,CCL5,CCND2,CCND3,CD74,CD80,CD86,CDK4,CEBPD,CFLAR,CIITA,CTLA4,CX3CL1,CXCL10,EGR1,EGR2,EMR1,FASLG,GBP2,Gzmb,HLA-A,HLA-DMA,HLA-DMB,HLA-DOA,HLA-DOB,HLA-DQA1,HLA-DQB1,HLA-E,ICAM1,ICOS,IFNG,IL12RB2,IL18,IL18BP,IL1A,IL1B,IL1RN,IL2RA,IRF1,ITGAM,LAG3,MAF,MRC1,MYC,NFATC1,NOS2,PIM1,PRDM1,RORC,SOCS1,STAT1,STAT2,TNF,TNFRSF4,TNFSF10,TNFSF11,TNFSF13B,TNFSF14,UBD	745 (15)
IL1A	6.999	cytokine	Activated	4.26	6.946	0.307	2.79e-25	83	ADAMTS4,ADAMTS5,ADORA2A,ADORA2B,ALDH1A1,APOD,BCL3,BIRC3,CCL11,CCL2,CCL4,CCL5,CCR2,CD274,CD40,CD44,CD80,CD83,CD86,CDKN1A,Clec2d (includes others),CSF1,CXCL10,CXCL12,CYP2E1,DPP4,FAS,FASLG,FGF7,FGFR1,FTH1,GCH1,HMOX1,HSD11B1,ICAM1,IFNGR1,IFNGR2,IGF1,IGFBP5,IL11,IL18,IL1A,IL1B,IL1R2,IL1RN,IL2RA,INHBA,ITGA5,ITGB3,LIF,LOX,MMP12,MMP13,MMP14,MMP2,MMP3,MYC,NFKB1,NFKBIA,NOS2,NR2F2,P2RY6,PDCD1LG2,PDGFB,PLA2G…	872 (15)
IL3		cytokine	Activated	2.149	4.699	0.338	4.47e-25	109	ALOX5AP,ARHGAP29,ARHGDIB,BCL2L11,BIRC3,BTG2,C1QA,CAPZB,CCL11,CCL2,Ccl6,CCND2,CCND3,CCNG1,CCT5,CD247,CD3D,CD3G,CD40,CD48,CD53,CD69,CD80,CD83,CD86,CD97,CDKN1A,CISH,CLEC11A,CPT1A,CSF1,CSF1R,CTLA4,CXCR4,DOK2,EGR1,EGR2,EMR1,FAS,FASN,FCGR2A,FCGR2B,FGFR1,FKBP3,GADD45B,GNAO1,GPX1,GZMA,Gzmb,HGF,HLA-A,HOXB4,ICAM1,IL1B,IL1RL1,IL2RA,IL33,IL3RA,IMPDH2,ITGAM,ITGAX,ITGB3,ITGB7,LIF,LILRB4,LTA,LY9,LYN,MAN2B1,MCL1…	645 (18)
IKBKG		kinase	Activated	3.078	5.801	0.36	5.38e-25	61	AEBP1,AMPD3,C3,Ccl2,CCL5,Ccl8,Ccl9,CCR1,CEBPB,CEBPD,CFLAR,CH25H,CLU,CP,CSF1,CTSB,CTSF,CTSZ,CX3CL1,CXCL12,CYP7B1,DCN,GBP2,GCH1,GM2A,GRN,HLA-A,ICAM1,IFI16,IFIT1B,IGFBP6,IKBKE,IL11,IL1A,IL1B,IL1RN,IRF7,IRG1,KLF5,LIFR,NAGLU,NFKB2,NID1,Nppb,OGN,PLD3,PPARG,RELB,RGS16,Saa3,SEMA3C,SERPINE2,SFRP1,Slfn2,SOD3,TNF,TNFAIP2,TNFAIP3,TNFRSF1B,TNFSF10,VEGFA	862 (12)
PDGF BB		complex	Activated	2.617	5.324	0.282	1.56e-24	106	ACAT2,AKAP12,ANXA11,ARG2,ASAH2,ATF3,BCL3,C3,CASP4,CAV2,CCL2,Ccl2,Ccl7,CCND3,CD44,CDK4,CDKN1A,CEBPB,CEBPD,COL3A1,CP,CRYAB,CSF1,CSF1R,DAB2,DCN,DUSP5,EGFR,EGR1,EGR2,FASN,FGF7,FGFR1,FHL2,FMO1,FN1,FXYD5,GBP2,GDA,GDNF,GEM,GHR,GJA1,GLUL,GPR183,GREM1,H19,HES1,HLA-E,HMGCR,HMOX1,HSD3B7,IGF1,IGFBP4,IL1B,IL1RL1,INHBA,ITGA5,KLF6,LAMB2,LBP,LDLR,LGALS3,LIF,MCL1,MGST1,MINOS1-NBL1/NBL1,MMP12,MMP14,MMP2,MMP3,MYC,N…	920 (17)
AGT		growth factor	Activated	2.712	5.22	0.235	1.73e-24	127	ACAT2,ACE,ADAMTS5,ADORA2B,ANGPT1,ANXA3,ASAH2,ATF3,ATP1B1,BGN,CACNA1C,CASP8,CCL2,Ccl2,CCL3L3,CCL4,CCL5,CCND2,CCND3,CCNE2,CCR7,CD36,CD44,CD86,CDK4,CDKN1A,CLGN,COL11A2,COL1A1,COL1A2,COL3A1,COL6A1,CP,CRABP2,CTSS,CXCL10,CYBA,CYBB,CYP2E1,DAB2,EDNRA,EFEMP1,EGFR,EGR1,EMR1,ENG,FASLG,FASN,FCGR1A,FDFT1,FGF7,FN1,GAS2,GJA1,GSTM5,HES1,HGF,HMGB2,HMGCR,HMOX1,ICAM1,IDI1,IGF1,IGFBP4,IGFBP5,IL18,IL18R1,IL1B,IL6ST,I…	1154 (21)
ITK	7.381	kinase	Activated	2.261	4.291	0.305	6.11e-24	47	AHR,CCL5,CD244,CD4,CD44,CD7,CRIM1,CX3CR1,CYSLTR2,EHD4,EOMES,FAS,FASLG,FCER1G,Gzmb,HLA-A,IFNG,IFNGR1,IL10RA,IL18RAP,IL2RB,ITGA1,Klra4 (includes others),KLRB1,Klrb1f,KLRC1,Klrc2/Klrc3,KLRD1,Klrk1,LAT2,Ly6a (includes others),LYN,MAF,MYC,MYO1F,NCR1,PRKCB,SAMD3,Serpina3g (includes others),SLAMF7,SLC2A1,SRGAP3,STAT4,STYK1,TF,TNF,TNFSF10	808 (15)
OSM		cytokine	Activated	3.427	5.17	0.154	6.89e-24	144	A2M,ABCA1,ABCC3,ABCC5,ABCG1,ACE,ACSL3,ADAMTS4,ADAMTS5,AHR,AMPD3,ANXA1,ANXA3,ARG1,ARL4C,ASNS,ATP2B4,B2M,C1R,CASP4,CCL11,CCL2,Ccl2,CCL24,CCL5,CCND2,CDH1,CDKN1A,CEBPA,CEBPD,CH25H,CLIP1,COL3A1,COL6A1,COL8A1,CRY1,CTSH,CTSV,CXADR,CXCL10,CXCL12,CYP1B1,DAPK1,DHCR24,DHRS3,ECM1,ECM2,ERBB3,FAM171A1,FASN,FMO5,FN1,GAS7,GBP2,GLUL,GNS,HGF,HLA-A,HMOX1,HSD11B1,ICAM1,ID1,ID2,IFNG,IFNGR1,IGFBP6,IL13RA1,IL18,IL1B,IL…	817 (18)
PRL		cytokine	Activated	2.62	4.902	0.262	1.01e-23	81	A2M,ABCG2,ANXA3,ANXA5,B2M,BCL6,CCL2,CCND3,CD40,CD69,CDH1,CDK4,CDKN1A,CEBPD,CISH,CLU,COL1A1,COL1A2,COL3A1,COL5A1,CST3,CTSA,CTSB,CTSD,CTSH,CTSS,CTSV,CXCL10,DCN,ECM1,EGFR,EGR1,ERBB3,ESR1,FN1,GSTM1,HSD17B7,HSPD1,ID1,ID2,IGFBP5,IL2RA,IRF1,ITGA1,MAGED1,Meg3,MFGE8,MGST1,MINOS1-NBL1/NBL1,MMP14,MYC,NFKB1,NOS2,NUPR1,PC,PDK2,PDLIM4,PDPN,PENK,PIM1,PIM3,PTPN18,RHOG,RNASE4,SDC1,SERPINA3,SFRP2,SOCS1,SOCS2,SPARC…	967 (19)
mir-223		microrna	Activated	4.329	5.171	0.111	4.79e-23	59	ABCA1,ALCAM,AMPD3,APOBEC1,BST1,C15orf48,C5AR1,CA4,CARD11,CD180,Cd33,CD34,CD36,Clec2d (includes others),CLEC4E,CSF1,EGR2,FAM198B,FAM20C,FGL2,GALC,GPR65,GSTM5,HLA-DOB,HPGDS,ICAM1,ID2,IFI16,Ifitm6,IGF1,IL1A,IL1RN,INPP5J,LEF1,LPL,Ly6a (includes others),LY96,MCTP2,MEF2C,MMP13,MMP25,MMP27,MMP8,MYO1D,MYOF,NLRP3,PARP1,POSTN,RASGRP4,S100A9,Serpina3g (includes others),SLC2A4,SLC40A1,SMARCD1,SOAT1,TGFBI,Tlr…	486 (7)
IL17A		cytokine	Activated	2.621	5.435	0.343	5.05e-23	73	BCL2A1,C3,CAMP,CCL11,CCL17,CCL2,Ccl2,CCL22,CCL4,CCL5,Ccl7,CD274,CD40,CD68,CEBPB,CEBPD,COTL1,CTSK,CX3CL1,CXCL12,CYP7B1,ENTPD1,FAS,FIGF,FMO1,GBP2,Gm21596/Hmgb1,HEXB,HSPB8,ICAM1,IFIT1B,IFNG,IL16,IL1B,IL1RN,IL27,IL33,ITPR2,JAG1,KLF2,LOX,MERTK,MMP13,MMP2,MMP3,MMP8,MPO,MRC1,MYC,NOS2,Nppb,NRP1,OSMR,PLAU,RGS16,S100A8,Saa3,SLC2A1,THBD,TIMP2,TLR2,TLR3,TLR4,TNF,TNFAIP3,TNFRSF11A,TNFRSF11B,TNFSF11,VCAM1,VEGF…	909 (13)
PI3K (complex)		complex	Activated	2.403	4.984	0.326	9.5e-23	94	ABCA1,ATF3,BCL2L11,BIRC3,BRCA2,CCL2,Ccl2,CCL4,CCND2,CCND3,CD2,CD274,CD55,CD79B,CD86,CDH1,CDK4,CDKN1A,CHGA,CNR2,COL1A1,CTSD,CXCL10,CXCR4,CYBB,DAPP1,FABP5,FASLG,FLI1,FN1,FRY,FUT7,GJA1,GSTM5,H19,HMGCR,HMOX1,ICAM1,IFIT1,IFNG,IGF1,IL1B,IL1RN,IL33,IL7R,IRF2,ITGAM,ITGB2,KLF2,LASP1,LEF1,LSP1,LTBP2,MCL1,MEF2C,MITF,MMP12,MMP13,MMP14,MMP2,MRC1,MYC,NCL,NFATC1,NFE2L2,NFKB2,NFKBIA,NME1,NOS2,NOX4,NUPR1,OSTF1,PI…	935 (17)
TRIM24		transcription regulator	Inhibited	-3.081	-6.163	-0.459	6.67e-22	50	BLNK,CNOT6,CSRP1,CXCL10,DDX60,DHX58,EMB,EPSTI1,FAM26F,FBN1,GBP2,GLUL,Ifi27l2a/Ifi27l2b,IFI44,IFIH1,IFIT1B,IFIT2,IFIT3,IFNGR1,IFNGR2,Iigp1,IRF1,IRF7,KIAA0101,LGALS3,LGALS3BP,LOC102637129/S100a11,Ly6a (includes others),Ms4a4b (includes others),MYH10,OAS1,OASL,PLAC8,PRKCQ,RTP4,SAMD9L,SAMHD1,SHISA5,SOCS1,SOCS2,SPP1,STAT1,STAT2,TGFBI,TLR2,TRAFD1,TRIM6-TRIM34,UBA7,USP18,VEGFA	393 (7)
SOCS1	2.412	other	Inhibited	-3.564	-6.081	-0.36	1.99e-21	56	A2M,BCL2A1,BID,CCL2,Ccl2,CCR7,CD1D,CD40,CD44,CD69,CD86,CDK4,CFLAR,CIITA,CISH,CXCL10,Cxcl9,CXCR3,FAS,FCER1G,GBP5,GBP6,Gzmb,H2-T24,ICAM1,IFI16,IFI44,IFIH1,IFIT1,IFIT1B,IFIT2,IFIT3,IFNG,Iigp1,IL12RB1,IL1B,IL2RB,IL4R,IRF1,IRF7,IRG1,MMP13,Mx1/Mx2,MYD88,NOS2,OAS1,OAS2,Oasl2,SOCS1,STAT1,STAT5A,STAT6,TLR3,TNF,VAV1,VCAM1	681 (16)
IRF8	2.768	transcription regulator	Activated	2.4	4.175	0.263	2.98e-21	55	ATF3,B2M,BCL6,CCL5,Ccl9,CCR2,CCR7,CD4,CD40,CD80,CD83,CD86,CDKN1A,CEBPA,CFB,CIITA,CSF1R,CSF3R,CTSS,CXCL16,Cxcl9,CYBB,DAB2,EGR1,EGR2,EMR1,ETV3,FAS,ICAM1,IDO1,IFIT2,IFNG,IL18,IL1B,IRF5,IRF8,ITGAM,JAK1,KLF4,KLF6,LIF,MAF,MAFB,MSR1,MYC,NOS2,OAS1,Pmaip1,PML,PRDM1,STAT1,TLR3,TLR9,TNF,TYROBP	835 (13)
CEBPA	4.708	transcription regulator	Activated	3.719	5.202	0.152	3.01e-21	118	A2M,ACSL1,ADCY7,AGPAT2,AKAP12,ALOX5AP,ANPEP,ANXA1,ARG1,ARG2,ARHGEF5,ARL4C,ASNS,ASS1,BCL2A1,BTG1,BTG2,C3,C3AR1,CAMP,CCNA2,CCND2,CCR1,CD3G,CD7,CDK4,CDKN1A,CEBPA,CEBPB,CEBPD,COL1A1,COL1A2,CPT1A,CRABP2,CREG1,CSF1,CSF1R,CSF2RA,CSF3R,CTSK,CXCR4,DHCR7,DHFR,EGR2,EMX2,EPHX1,FASN,FCGR1A,GAS1,GCH1,GJA1,GLIPR1,GLRX,H1FX,HGF,HMGCR,HMOX1,HSD11B1,ICAM1,ID1,ID2,IGF1,IGFBP4,IL1RN,IL6R,IRG1,ITGAL,ITGAM,ITGAX,ITGB5…	972 (21)
NFATC2	2.795	transcription regulator	Activated	3.671	6.16	0.349	3.84e-21	61	ABCA1,BATF,CCL3L3,CCNA2,CD3G,CD40,CDK4,CDKN1A,CFLAR,CISH,CRYAB,CTLA4,CX3CR1,CXCL10,Cxcl11,DAB2,DAXX,EGR2,FAS,FASLG,FGL2,ICOS,IFIT1B,IFIT2,IFIT3,IFNG,Iigp1,IKZF1,IL12RB2,IL18,IL2RA,INHBA,IRF1,IRF4,IRF7,LMO4,MERTK,Mx1/Mx2,MYC,NFATC1,NOX4,OASL,PML,PPARG,PTPN1,REL,RGS1,RGS2,RSAD2,SH3BP5,SLCO3A1,SLFN12L,SOCS1,SOCS2,STAT1,STAT2,STAT5A,TGFB1,TLR3,TNF,TNFSF8	912 (17)
cholesterol		chemical - endogenous mammalian	Activated	5.04	5.624	0.076	6.67e-21	70	ABCA1,ABCG1,ACSL1,ACSS2,ADAM11,APOE,ATF3,C1QC,CAMK1D,CAV2,CCL2,Ccl2,CCR2,CCR5,CD68,CTSK,CYP27A1,CYP7B1,DHCR7,EMR1,EPHX1,FABP5,FADS1,FASLG,FASN,FCGR2B,FDFT1,FDPS,GBA,HLA-DRB5,HMGCR,ICAM1,IDI1,IL10RA,IL10RB,IL1A,IL1B,IL1RN,ITGAM,ITGAX,JAK1,LAPTM5,LDLR,LGALS3,LPL,LYZ,MITF,MMP14,MMP8,MPEG1,NCF2,NR1H3,NSDHL,Orm1 (includes others),PCYT2,PLTP,PTGIR,RGS16,S100A8,Saa3,SLC2A4,SQLE,SREBF2,STARD4,STARD5,TLR4…	869 (20)
TLR9	8.609	transmembrane receptor	Activated	3.54	6.936	0.435	1.5e-20	66	ABCA1,ADAMTS4,ARG2,ARRDC4,ATF3,CAST,CCL17,Ccl2,CCL3L3,CCL4,CCL5,Ccl7,CCR7,CD274,CD40,CD69,CD80,CD83,CD86,CISH,CXCL10,EBI3,FAS,FURIN,GADD45B,GCH1,GDNF,HMOX1,IDO1,IFI16,IFIT1B,IFIT2,IFIT3,IFNG,IL18,IL1A,IL1B,IL33,IRAK4,IRF7,IRG1,LILRB4,LTA,Mx1/Mx2,NOS2,Oasl2,PFKFB3,PRDM1,PROCR,PTGER2,RAB7B,RSAD2,S100A8,Saa3,SOCS1,STAT2,STYK1,TGFB1,TLR4,TLR7,TNC,TNF,TNFRSF1B,TNFSF10,TNFSF13B,USP18	641 (17)
IRF3		transcription regulator	Activated	3.312	5.863	0.351	3.57e-20	65	AHNAK,ANXA4,ARG2,B2M,B4GALT5,BIRC3,CCL2,Ccl2,CCL3L3,CCL4,CCL5,CCRL2,CD69,CD86,CDH11,CXCL10,Cxcl9,CXCR3,DAXX,DHX58,FAM26F,FCGR1A,FGF1,GBP5,IFI16,IFI44,IFIH1,IFIT1,IFIT1B,IFIT2,IFIT3,IFNG,IL1B,IL27,IRF5,IRF7,MMP3,Ms4a4b (includes others),Mx1/Mx2,NOS2,OAS1,OAS2,OAS3,OASL,Oasl2,PARP14,PLAC8,PLCG2,Pmaip1,PNP,RSAD2,SAMD9L,Slfn1,SORL1,STAT1,STAT2,TIMP3,TLR4,TMPO,TNF,TNFAIP3,TREX1,Trim30a/Trim30d,USP18,Z…	520 (14)
IRF1	2.011	transcription regulator	Activated	3.977	6.389	0.344	1.1e-19	61	ADAM8,B2M,C1R,CASP1,CASP8,CCL2,CCL5,CD40,CDK4,CDKN1A,CEACAM1,CFB,CIITA,CTSS,CXCL10,CXCL16,CYBB,FASLG,FGL2,FPR2,GBP2,HLA-G,IDO1,IFIH1,IFIT1,IFIT2,IFIT3,IFNG,IL12RB1,IL12RB2,IL18,IL18BP,IL1B,IL27,IRF1,IRF2,IRF4,IRF5,IRF7,LTB,MYC,NFE2,NOS2,OAS1,OAS2,PF4,PLA2G16,PML,RSAD2,SELL,SOCS1,STAT1,STAT2,TAPBP,TGFB1,TLR3,TLR6,TLR9,TNF,TNFSF10,VCAM1	662 (15)
Hbb-b1		transporter	Activated	2.063	3.879	0.365	1.14e-19	31	BCL2L11,C1QA,Ccl2,Ccl7,CCR2,CCR5,CD44,CD74,CEBPA,CIITA,CLEC7A,CMTM3,CXCL10,Cxcl9,CXCR3,CXCR6,FN1,FTH1,FTL,HFE,ICAM1,IL10RA,IL16,IL1B,IL2RB,IL2RG,LTB,LY86,TF,TLR2,VCAM1	636 (14)
CDKN2A		transcription regulator	Activated	6.579	6.36	-0.026	4.76e-19	85	A2M,AK1,ATAD2,BCL2L11,BTG2,C3,CCL11,CCL2,Ccl2,CCL22,CCL24,CCL3L3,CCL4,CCL5,Ccl6,Ccl7,Ccl8,Ccl9,CCNA2,CCND3,CCNG1,CCR7,CCR9,CDKN1A,CEBPB,CEBPD,CX3CL1,CXCL10,Cxcl11,Cxcl9,DDR1,DHFR,EBF1,EGR1,EPS8,FANCL,FBL,FGFR1,FHL2,FMN2,FOXA1,GAS7,GFRA2,HMGB2,IFNG,IGF2BP3,IGFBP5,IL11,IL1A,IL1B,IL1R2,IL2RG,ITGB3,ITGB5,KANK2,LAMP1,LEF1,LTA,MCM5,MCM7,MCM8,MKI67,MMP2,MMP3,MYC,NFKB2,NPM1,PDGFRB,PML,POLD2,PTK2B,RAB27A,…	946 (19)
Hbb-b2		other	Activated	2.543	4.796	0.47	4.82e-19	29	BCL2L11,C1QA,Ccl2,Ccl7,CCR2,CCR5,CD44,CD74,CEBPA,CIITA,CLEC7A,CMTM3,CXCL10,Cxcl9,CXCR3,CXCR6,FN1,FTH1,FTL,HFE,IL10RA,IL16,IL1B,IL2RB,IL2RG,LTB,LY86,TF,TLR2	504 (9)
INSR		kinase	Inhibited	-5.159	-3.32	0.311	6.56e-19	100	ACAA2,ACSL1,ATF3,ATP2A3,BCL2A1,C1QA,C2,CBR1,CCL2,Ccl2,CCL4,CCND2,CD36,CD83,CDC6,CDKN1A,CEBPA,COL6A3,CORO2B,CRY1,CTSB,CTSV,CXCR4,Cyct,CYP1B1,CYP51A1,DHCR7,EGR1,EGR2,FASN,FBLN1,FDFT1,FDPS,FURIN,GAS1,GCH1,GRN,H2-M2,HMGCR,HSPD1,IDI1,IFNAR2,IFNG,IGF1,Iigp1,IL11,ITGA5,ITGB5,KCNJ15,LAT2,LCP1,LSS,LTC4S,LYZ,MCM2,MCM5,MCM7,MMP11,MMP12,MMP2,MPEG1,MVD,MVK,MYC,NDRG1,NDUFA4,NFE2L2,NFKB2,NKX2-2,Nppb,NR1H3,NSDHL…	923 (21)
CEBPB	2.269	transcription regulator	Activated	2.991	5.662	0.299	9.86e-19	108	Akr1b7,ALDH1A1,ALOX5AP,ANTXR1,ARG1,ASNS,BCL2A1,BLNK,C3,CCL2,Ccl2,CCL3L3,CCL4,CCL5,CCNA2,CCND2,CCR5,CDC42EP3,CDC6,CDKN1A,CDT1,CEBPA,CEBPB,CEBPD,CLEC4E,COL1A1,COL1A2,COL5A2,CP,CPT1A,CSF1R,CSF3R,CTSC,CYP2E1,DAB2,DAPK1,DCN,DHCR7,DHFR,ENTPD2,F7,FAS,FBLN1,FHL2,FTL,GAS1,GLIPR2,HGF,HLA-A,HSD11B1,HSPD1,ICAM1,ID1,IFNG,IGF1,IGFBP4,IKBKE,IL11RA,IL18BP,IL1B,IL1RN,IL3RA,ITGAL,LBP,LCP2,LDLR,LYN,MMP11,MMP13,MMP3…	990 (20)
NKX2-3		transcription regulator	Inhibited	-3.9	-3.862	0.004	4.08e-18	73	ADAP1,ANGPTL4,ARHGDIB,ASNS,BATF2,BTG1,CASP1,CBS/LOC102724560,CD34,CD36,CD38,CD68,CENPW,CERK,CRYAB,CX3CL1,CXADR,CXCL16,DCLK1,DDX60,DHX58,FAM198B,FAM46A,FBN2,FBXO6,FLRT2,GBP2,GCH1,GHR,GIMAP7,HFE,IDO1,IL18BP,IL7R,KLF2,KLF4,LGMN,LY6E,MAMDC2,MFNG,MYD88,NT5DC2,PAPSS2,PARP14,PARP9,PIM3,PKIA,PLA1A,PLEKHA4,POSTN,PSAT1,PTPRE,RTP4,SAMD9L,SDPR,SEMA3A,SERPINE2,SHMT2,SLC40A1,SNCAIP,SP110,SRPX,SRPX2,STAT1,STAT2…
SAMSN1	3.888	other	Activated	3.257	6.03	0.418	4.7e-18	44	BATF,CCL3L3,CCL4,Ccl7,CCND2,CD40,CXCL10,Cxcl11,Cxcl9,DAB2,DAXX,FGL2,IFIT1B,IFIT2,IFIT3,IFNG,Iigp1,IL18,INHBA,IRF1,IRF2,IRF7,LMO4,LTA,MERTK,Mx1/Mx2,OASL,PLA1A,PML,RSAD2,SDC1,SH3BP5,SLCO3A1,SLFN12L,SOCS1,STAT1,STAT2,STAT5A,TIMELESS,TLR3,TNF,TNFSF8,Trim12a,ZC3H12A	583 (13)
RETNLB		other	Activated	2.564	5.377	0.445	5.83e-18	40	CAMK2B,CCL2,Ccl2,CCL3L3,CCL5,Ccl8,Ccl9,CCR1,CCR2,CCR5,CD86,COL1A1,COL1A2,CTSE,E2F7,FAP,FGFR1,FN1,IGF1,IL13RA1,IL1B,IL4R,JAK1,LMNB1,MMP12,MMP2,MYC,NDN,PLA1A,PLA2G15,Saa3,SFRP1,SOCS2,STK17B,STOM,TGFB1,THBS4,Tlr13,TLR2,WISP1	761 (14)
ACKR2		g-protein coupled receptor	Inhibited	-2.641	-4.811	-0.418	6.12e-18	27	CCL5,CXCL10,Cxcl9,DDX60,DHX58,IFI16,Ifi27l2a/Ifi27l2b,IFI44,IFIT1B,IFIT2,IFIT3,Ifitm1,Ifitm6,Iigp1,IL1A,IL1B,IRF7,IRG1,OAS1,OAS2,OAS3,OASL,Oasl2,RSAD2,STAT1,STAT2,USP18	495 (12)
CCR2	6.621	g-protein coupled receptor	Activated	3.986	4.731	0.131	1.67e-17	36	ARG1,CCL11,CCL17,CCL2,Ccl2,CCL22,CCL24,CCL3L3,CCL4,CCL5,Ccl6,Ccl7,Ccl8,Ccl9,CCR1,CCR2,CCR5,CD40,CD86,CX3CL1,CXCL10,CXCL12,Cxcl9,FN1,HTR2B,IFNG,IGF1,IL18,IL1A,IL1B,ITGAL,MMP13,MMP2,TGFB1,TIMP2,TNF	904 (18)
hyaluronic acid		chemical - endogenous mammalian	Activated	2.335	3.463	0.179	1.73e-17	47	BCL3,Ccl2,CCL3L3,CCL4,CCL5,CCR7,CD40,CD44,CD80,CD83,CD86,COL6A2,CSF1R,CTSK,CXCL10,Cxcl9,FN1,ICAM1,IL1B,IRAK3,IRF5,LY96,MMP12,MMP13,MMP2,MMP3,MPO,MYD88,NCF1,NCF2,NFKB1,NFKBIA,NOS2,PLAU,PPARG,PTGES,PTPRC,SOX9,SPP1,TGFB1,TIMP2,TLR2,TLR4,TNF,TNFAIP3,TNFSF14,VCAM1	769 (14)
F2		peptidase	Activated	2.008	5.637	0.427	6.12e-17	78	ALDH1B1,ANGPT1,ANGPTL4,B4GALT1,BCL3,BIRC3,CAD,CASP1,CBR3,CCL2,CCNA2,CCND2,CD44,CD55,CD68,CDKN1A,CFLAR,CLU,COL1A1,COTL1,CX3CL1,CXCR4,CYBB,DHRS9,E2F7,ECE1,EGR1,EHD4,ELL2,ENTPD1,FAM46A,FN1,GREM1,HIVEP1,HMOX1,ICAM1,IGF1,IGFBP4,IGFBP5,IL1B,KLF6,LAMP1,LAMP2,LBH,LOXL2,MYC,NCF1,NCF2,NFKBIA,NOS2,NUAK2,PDCD1LG2,PDGFB,PLA2G4A,PLAUR,PROCR,RAC2,RELB,RHOB,SDC4,SKP2,SLC2A12,SLC2A6,SLC7A1,SLIT2,SRM,TFPI2,THBD,TI…	956 (17)
IFNA2		cytokine	Activated	3.88	6.894	0.397	6.74e-17	72	ANXA1,APOL6,B2M,C1R,CCL2,CD28,CD86,CDKN1A,CEACAM1,CISH,CNP,CORO2A,CXCL10,DDX60,DPP4,EMR1,FAS,GBP2,GEM,Gzmb,HLA-A,HLA-E,IFI16,IFI44,IFIH1,IFIT1,IFIT2,IFIT3,IFNAR2,IFNG,IL10RB,IL12RB2,IL1B,IL2RA,IL2RB,IRF1,IRF5,IRF7,LGALS3BP,LILRB4,LY6E,LYN,Mx1/Mx2,MYC,OAS1,OAS2,OAS3,PARP9,PML,PTAFR,RSAD2,SAMHD1,SAMSN1,SDC1,SERPINB9,SLC15A3,SOCS1,SOCS2,SP110,STAT1,STAT4,TLR3,TNF,TNFSF10,TREX1,TRIM14,UBA7,UBD,USP18,…	735 (16)
EGF		growth factor	Activated	2.61	5.467	0.291	7.08e-17	119	ABCG2,ACTN1,ALCAM,ANGPT1,ANPEP,ATF3,B4GALT1,B4GALT5,BTG2,CASP1,CCL17,Ccl2,CCND2,CCND3,CD44,CDH1,CDH11,CDKN1A,CEBPB,CEBPD,CFLAR,CISH,CLU,COL1A1,COL1A2,COL3A1,CSF1R,CTSD,CXCR3,CXCR4,DCN,DIO2,DPP4,DUSP5,EGFR,EGR1,EGR2,EPAS1,ESR1,FABP7,FASN,FN1,FSTL1,GAB2,GAS1,GGT5,GJA1,HES1,HGF,HMOX1,ICAM1,ID1,ID2,IDI1,IGF1,IGFBP4,IGFBP5,IL1B,IL1R1,IL1R2,IL7R,INHBA,ITGAM,ITGB3,KCTD11,LTF,MCL1,MMP12,MMP13,MMP2,MMP3,M…	1045 (19)
NR1H2		ligand-dependent nuclear receptor	Inhibited	-2.68	-2.222	0.088	1.18e-16	36	ABCA1,ABCG1,ACE,APOE,C3,Ccl2,CCL4,CCL5,Ccl7,CXCL10,Cxcl11,ELOVL6,FASN,FDFT1,FDPS,HMGCR,HSD11B1,IFNG,IL1B,IL1RN,ITGAL,ITGAX,LDLR,LIPE,LPL,LRP8,MRC1,NFKBIA,NOS2,NR1H3,PLTP,Saa3,SLC2A4,SREBF2,TNF,VEGFA	562 (18)
SMARCA4		transcription regulator	Activated	3.117	5.312	0.35	6.03e-16	88	A2M,ABCA1,AHNAK,AIM1,ARHGDIB,ARL4C,ASNS,ATP2B4,BCL2A1,C19orf12,CCL2,CCNA2,CCNE2,CCR1,CCR2,CD44,CD74,CDC6,CDH1,CDH11,CDKN1A,CEBPB,CIITA,CNTN1,COTL1,CSF1,CTSB,CTSH,CTSS,CXCR3,CXCR4,CXCR6,DHFR,EBF1,ECM2,FBLIM1,FHL2,FN1,GPR183,GPR56,GPX1,HCST,HEXB,IFI16,IFI30,IFIT1,IFNG,IGF1,IGFBP4,IGFBP5,IL7R,IRF1,ITGA5,LGALS3,LOXL2,LUM,MEF2C,MFGE8,MMP2,MN1,MYC,NFKB2,NPC2,NR2F2,NRP1,NRP2,OLIG2,PCDH1,PHLDB1,PLAUR,PLE…	932 (22)
IRF7	5.212	transcription regulator	Activated	3.685	7.143	0.47	1.26e-15	58	CASP4,CCL5,CCRL2,CD40,CD69,CD80,CTLA4,CXCL10,DAXX,DHX58,FAM26F,FCGR1A,GBP5,IDO1,IFI16,IFI44,IFIH1,IFIT1,IFIT1B,IFIT2,IFIT3,IL27,IRF1,IRF7,IRF8,ITGAM,ITGAX,MAP3K8,MCL1,Ms4a4b (includes others),Mx1/Mx2,OAS1,OAS2,OAS3,OASL,Oasl2,PARP14,PLAC8,RSAD2,RTP4,S100A8,SAMD9L,Slfn1,SOCS1,STAT1,STAT2,TLR4,TLR8,TMPO,TNFSF10,TNFSF13B,TRAF1,TREX1,Trim30a/Trim30d,TRIM5,UBA7,USP18,ZBP1	574 (15)	Includes several innate immune bottleneck genes, genes in same network, and their regulators:									IFIH1,IFIT3,IRF8, Mx1/Mx2,OAS2,Oasl2,PARP14,RSAD2,Slfn1,STAT1,STAT2,,USP18
TLR2	5.722	transmembrane receptor	Activated	2.56	4.921	0.343	2.1e-15	53	ARG1,ATF3,CAST,CCL2,Ccl2,CCL3L3,CCL5,CCR1,CCR2,CCR5,CCR9,CD40,CD69,CD80,CD86,CEBPB,CEBPD,CISH,CSF2RA,CXCL10,Cxcl9,CYBB,EBI3,FASLG,FN1,FPR2,GDNF,GJA1,Gzmb,HLA-DQA1,HLA-DRB5,HMOX1,ICAM1,IFNG,IL18,IL1B,IL1RN,IL27,IL2RA,IRAK3,IRAK4,IRF1,ITGB7,KLF2,MYD88,NFKB1,NOS2,SOCS1,TGFB1,TLR4,TNF,TNFAIP8L2,VDR	832 (13)
TYROBP	8.322	transmembrane receptor	Activated	2.939	4.31	0.318	2.2e-15	26	CCL2,CCR7,CD40,CD69,CD83,CD86,FCGR2B,GPX1,ICAM1,IDO1,IFNG,IL18,ITGA5,ITGAM,ITGAX,Klra4 (includes others),KLRD1,NCKAP1L,NOD2,RBM47,Siglech,SIRPB1,SPP1,TCIRG1,TNF,TYROBP	837 (15)
SMAD3	2.06	transcription regulator	Activated	2.313	3.942	0.231	2.59e-15	68	ARID3A,ASPN,BCL2L11,BGN,CCL2,Ccl2,CCL3L3,CCL4,CCND2,CDH1,CDK4,CDKN1A,CIITA,COL1A1,COL1A2,COL3A1,COL6A1,COL6A3,COL7A1,CXCL10,DAPK1,EGR1,ENG,ESR1,FBLN1,FPR2,FSTL3,GADD45B,GZMA,HMOX1,ID1,ID2,IFNG,IL1B,IL2RA,INPP5D,ITGB5,JAG1,LPAR1,LUM,MMP12,MMP13,MYC,NOS2,NOV,Orm1 (includes others),PDGFB,RHOB,RUNX2,S100A4,S1PR4,SMAD3,SOX2,SPP1,TBX3,TF,TGFA,TGFB1,TIMP3,TNC,TNF,TPSAB1/TPSB2,VDR,VEGFA,VEGFC,WISP1,ZFP36…	771 (16)
ethanol		chemical - endogenous mammalian	Activated	2.151	3.525	0.155	3.5e-15	92	ABCA1,ABCG1,ADRBK1,ANKS1B,ANPEP,ATF3,C3AR1,C5AR1,CACNA1C,CAMK4,CAPN1,CBR1,CCL2,Ccl2,CCL5,Ccl7,CDKN1A,CEBPA,CEBPB,CEBPD,CLU,COL1A2,COL3A1,CPT1A,Cxcl9,CXCR4,CYP2E1,EGFR,EGR1,EPHX1,ESR1,FAS,FASLG,FASN,GNAI2,HDAC2,HLA-A,HMOX1,HSP90AB1,HTATIP2,ICAM1,ID1,IFNG,IL16,IL1B,IL1R1,IL1R2,IL1RN,IRF7,ITGAM,ITGAX,LSS,MAG,MMP12,MMP13,MMP2,MMP3,MOG,MYC,MYD88,NCF1,NCF2,NGFR,NOS2,NSDHL,PARP1,PDCD1,PHLDA2,PPARG,PRF1,…	834 (14)
MAP2K1		kinase	Activated	2.085	4.354	0.382	5.35e-15	57	ACSBG1,AHR,ALDH1L1,APOE,ATF3,BCL2A1,BCL2L11,BIRC3,CCL2,CCL3L3,CCL4,CCL5,CD274,CD44,CDKN1A,CEBPA,CFLAR,COL1A1,COL1A2,COL3A1,CTSB,DAB2,DPP4,DUSP5,EGR2,FASLG,FASN,FURIN,GPR56,IL13RA2,IL1A,ITGA5,ITGB3,LDLR,LGALS3,MAG,MITF,MMP12,MMP14,MMP2,MMP3,MYC,NFKBIA,NOS2,OLIG2,PIM1,PLAUR,RAP1GAP,SERPINE2,SIRPA,SMAD3,TFPI2,TGM2,TNC,TNF,TNFRSF11A,VEGFA	819 (18)
SASH1		other	Activated	2.799	5.578	0.47	5.58e-15	35	CCL4,CCND2,CD40,CXCL10,Cxcl11,DAXX,FGL2,HHEX,IFIT1B,IFIT2,IFIT3,Iigp1,IL18,INHBA,IRF1,IRF7,LMO4,LTA,MERTK,Mx1/Mx2,OASL,PLA1A,PML,RSAD2,SH3BP5,SLCO3A1,SLFN12L,SOCS1,STAT1,STAT2,TIMELESS,TLR3,TNF,TNFSF8,Trim12a
NOS2	23.56	enzyme	Activated	4.109	4.5	0.053	6.09e-15	62	BCL2A1,CCL2,Ccl2,CCL3L3,CCL4,Ccl7,Ccl9,CD3E,CD44,CD53,CD80,CD86,CDKN1A,CLEC4D,CP,CSF3R,CTSC,Cxcl9,CYP2E1,FAS,FASLG,FASN,GDNF,GJA1,GSPT2,H19,H2-T10,HMGB2,HMOX1,IFIT1B,IFIT3,IFNG,IL1B,IL1RN,KLF6,LCK,LGALS3BP,LILRB4,LPAR1,MCM5,NFKBIA,NOS2,Orm1 (includes others),PC,PRF1,S100A8,Saa3,SERPINA3,SLC2A4,SLC40A1,SLFN12L,Slfn2,TGFB1,THY1,TLR4,TNF,TNFSF10,TNNI3,TNNT2,TOR3A,TYROBP,VEGFA	767 (14)
MAPK14		kinase	Activated	3.815	6.241	0.337	6.49e-15	56	ABCA1,CCL2,Ccl2,CCL5,Ccl7,CCNA2,CCR7,CD40,CD80,CD83,CD86,CEBPD,COL1A1,CRYAB,CXCL10,CYP51A1,EGFR,FAS,FASLG,FASN,FDPS,FN1,GJA1,HMGCR,HMOX1,ICAM1,IFNG,IL18,IL1B,LDLR,MEF2C,MMP13,MMP3,NFATC1,NGFR,NOS2,Nppb,PCK1,PLAU,PLAUR,Pmaip1,PRDX1,PTGES,Slfn1,SLFN12L,Slfn2,SOX2,SREBF2,TGFB1,TGM2,TIMP2,TNF,TNN,VDR,VEGFA,ZFP36	941 (16)
FN1	3.442	enzyme	Activated	2.26	4.199	0.268	6.7e-15	64	ACE,AHCY,APOE,BCAT1,BIRC3,CCL2,CCL4,CCL5,CD83,CD8A,CDH1,CDK4,CDK6,CDKN1A,CEBPB,COL1A1,CORO1A,CTSD,DHCR24,EGFR,EIF2S3,FN1,GFRA2,GPX1,IFNG,IGF2BP3,IL1B,IL1R1,ITGA1,ITGA5,ITGAM,ITGB3,LAMP1,LGALS8,MMP13,MMP14,MMP2,MMP3,MYC,NFKBIA,NOS2,PDGFB,PLAU,PLAUR,PTGER4,RASSF2,RUNX2,SDC1,SDC4,SDCBP,SKP2,SLC2A1,SLC9A1,SOX9,SPARC,SPP1,TGFB1,TGFBR2,TGM2,TIMP2,TNF,TNFAIP2,TNIP1,ZYX	743 (19)
IL12A		cytokine	Activated	2.619	3.375	0.145	7.24e-15	30	CCL5,CCND3,CD86,CFLAR,CXCL10,CXCR6,EBI3,FAS,FASLG,FUT7,ICAM1,ICOS,IFNG,IL12RB1,IL12RB2,IL1A,IL1B,IL27,LTA,MMP2,MMP3,NOS2,PRF1,SELPLG,SOCS1,STAT1,STAT2,STAT4,TNF,VCAM1	703 (18)
SMARCB1		transcription regulator	Activated	3.219	5.135	0.281	7.28e-15	57	A2M,ACAT1,ACSL1,AMPH,ARHGAP4,ATP1B1,BCL2L11,BICD1,BTG1,C4A/C4B,CCNA2,CD44,CDC6,CDC7,CDH1,CDKN1A,CDT1,CEACAM1,COL14A1,COL1A1,COL1A2,COL5A2,CSF1,CXCR4,CYP2E1,DAPK1,DHFR,DOCK4,F10,F11R,FAS,FCGR1A,FCGR2A,FZD7,GJA1,GJB1,GSN,HES1,IFI16,IFNAR2,LBP,MCM10,MCM2,MCM5,OAS1,OAS3,PC,PCK1,PGLYRP1,POLA1,POSTN,PPARG,PRIM1,RND3,SKP2,SPARC,WASF3	923 (22)
PTGS2		enzyme	Activated	2.571	4.121	0.233	1.33e-14	52	ANG,ANGPT1,ANXA1,BIRC3,CCL2,Ccl2,CCL3L3,CCL4,CCL5,CCR7,CD44,CD68,CDH1,CDKN1A,CHGA,CLU,CTSD,CTSK,CXCL10,CXCL12,CXCR4,CYP1B1,DYNLL1,EDNRA,EGR1,ERBB3,FN1,ICAM1,IGF1,IL11,IL1B,ITGAL,MCL1,MKI67,MMP14,MMP2,MSR1,MYC,NOS2,PIK3CG,PLA2G4A,PTGER2,PTGER4,RUNX2,SELL,ST3GAL1,TNF,TNFSF10,TNFSF11,TRAF1,VEGFA,VEGFC	787 (20)
DOCK8	3.098	other	Activated	3.092	5.831	0.47	1.38e-14	34	CCL4,CCND2,CD40,CXCL10,Cxcl11,Cxcl9,DAB2,DAXX,FGL2,IFIT1B,IFIT2,IFIT3,Iigp1,IL18,INHBA,IRF1,IRF7,LMO4,LTA,MERTK,Mx1/Mx2,PLA1A,REL,RGS1,RSAD2,SH3BP5,SLCO3A1,SLFN12L,SOCS1,STAT1,STAT2,TLR3,TNF,TNFSF8
PLAU	5.799	peptidase	Activated	2.738	3.784	0.194	1.52e-14	32	ABCG1,ANG,ARG1,C5AR1,CCL2,Ccl2,CCL5,CCR5,EGFR,FCGR1A,FN1,GJA1,HGF,HLA-DMA,ICAM1,IFNAR2,IGF1,IL1B,MMP12,OAS1,OAS3,PIK3CG,PIM3,PLAU,PLAUR,RELB,S100A8,S100A9,SERPINB1,SLC2A1,SLFN13,TNF	842 (17)
MOG	-3.229	other	Activated	2.099	3.611	0.379	5.27e-14	27	C5AR1,Ccl2,CCL3L3,CCL5,Ccl7,CCR1,CCR2,CCR5,CD274,CD40,CD44,CD80,CD86,CIITA,CXCL10,Cxcl11,Cxcl9,ICAM1,IFNG,IL27,ITGAL,MMP3,NOS2,PDCD1,TGFB1,TNF,VCAM1	809 (15)
SREBF2	-4.07	transcription regulator	Inhibited	-5.063	-3.126	0.362	1.01e-13	33	ABCA1,ACAA2,ACSL1,ACSS2,ALDOC,CAMK1D,CDKN1A,CYP4F2,CYP51A1,CYP7B1,DHCR7,ELOVL6,FABP5,FADS2,FASN,FDFT1,FDPS,HMGCR,IDI1,INSIG1,LDLR,LIPA,LRP1,LSS,MVD,MVK,NSDHL,PLIN2,SQLE,SREBF2,STARD4,TM7SF2,TMEM97	980 (22)
SMAD7		transcription regulator	Inhibited	-3.605	-4.605	-0.157	1.9e-13	46	ADAMTS2,BCL2L11,BGN,BZW2,CCL2,Ccl2,CCL5,CCNA2,CDKN1A,CFLAR,COL1A1,COL1A2,COL3A1,COL6A1,COL6A3,CXCL10,DCN,EFEMP1,FAS,FN1,FSTL3,FURIN,GAS6,HMOX1,ICAM1,IFNG,IL1B,ITGA7,ITGBL1,KRT8,LTBP2,MMP12,MMP2,MYC,NFKBIA,NOS2,SMAD3,SOX9,TGFA,TGFB1,TGFBI,TGFBR2,TIMP3,TNF,VDR,VEGFA	690 (19)
PTH		other	Activated	2.677	4.418	0.283	2.25e-13	52	Acp5,AHNAK,ANGPT1,CCL2,Ccl2,CDKN1A,CEBPB,CGNL1,COL1A1,COL1A2,CSF1,CXCL12,CXCR4,CYBA,EGFR,EGR2,FN1,GJA1,IGF1,IGFBP5,IL11,IL33,IL6R,LEF1,MMP13,MMP2,PHLDB2,PLAU,PLXDC2,POSTN,RAP1GAP,RGS1,RGS2,RUNX1,RUNX2,SDC4,SFRP2,SLC2A4,SLC43A2,SMAD3,SPP1,ST14,TFPI2,TGFB1,THBS4,TMEM119,TNFRSF11B,TNFSF11,TNS1,VDR,WISP2,WNT4	825 (23)
Ccl2	7.312	cytokine	Activated	2.24	3.259	0.196	1.04e-12	28	CCL11,Ccl2,CCL3L3,CCL4,CCL5,Ccl7,Ccl9,CCR2,CSF1,CTSB,CTSK,CTSV,CXCL10,HGF,IFNG,IGF1,IL1B,ITGB3,KLF4,LPL,PPARG,SDC4,SLC2A4,SOX2,TBX3,TLR4,TNF,VCAM1	623 (13)
VEGFA	-2.709	growth factor	Activated	2.174	4.906	0.355	1.56e-12	64	ACE,ACSL1,ALAS1,ANPEP,ARG2,ATP5G2,BCAT2,BCL2A1,BTK,CCL2,Ccl2,CCRL2,CD34,CD55,CDKN1A,CEACAM1,COL1A1,CST3,CTSB,CTSS,CTSV,CXCL10,CXCL12,CXCR4,DUSP5,EGR1,FGFR1,FN1,GJA1,GRB10,HLX,HMOX1,ICAM1,ID1,IGFBP4,IGFBP5,IKBKE,INPP5D,ITGA1,MCL1,MEF2C,MMP12,MMP13,MMP15,MMP2,NME1,NOS2,PDGFB,PIM1,PLAU,PPAP2B,RUNX1,RUNX2,SHMT2,SNCG,SPARC,TBC1D8,TFPI2,TGFB1,THBD,TSPO,VASH1,VCAM1,VEGFA	873 (18)
IL12B		cytokine	Activated	2.464	4.464	0.408	2.59e-12	27	Ccl2,CCL5,CCR5,CD86,CEBPD,CXCL10,DUSP5,EOMES,ICAM1,IFNG,IL1A,IL1B,INPP5D,LTA,MAP3K8,NOS2,PIK3AP1,S100A8,S100A9,SELPLG,SOCS1,STAT1,STAT2,STAT4,TGFB1,TNF,VCAM1	853 (17)
SCAP		other	Inhibited	-6.053	-3.738	0.452	2.59e-12	27	ACAA2,ACSL1,ACSS2,ALDOC,CYP4F2,CYP51A1,DHCR7,ELOVL6,FADS2,FASN,FDFT1,FDPS,Gstt3,H2-Q8,HMGCR,IDI1,INSIG1,LDLR,LSS,MVD,MVK,NSDHL,SQLE,SREBF2,STARD4,TM7SF2,TMEM97	711 (14)
HTT		transcription regulator	Activated	2.832	3.353	0.092	3.95e-12	144	ABCA1,ACAT2,ADAMTS2,ADAMTS4,ADAMTS5,ADORA2A,ADRBK1,AKAP12,ALDOC,ARNTL,ATF3,ATP1A3,ATP2B2,B2M,BCL11B,BCL2L11,BCL3,BCL6,BID,C1QTNF3,C1R,CA4,CAMK2A,CAMK2B,CAMK4,CASP1,CAST,CBR1,CBX5,CCL5,Cd24a,CD74,CDH11,CDK2AP1,CDKN1A,CEBPA,CEBPB,CEPT1,CNR2,COL6A1,COL6A3,CORO2B,CRYAB,CSF1R,CSN3,CTSD,CX3CL1,CYFIP2,CYP51A1,DBP,DCN,DHCR7,DIO2,DUSP5,EBF1,EEF2,EGR1,EGR2,EVL,FABP7,FASN,FDFT1,FDPS,FGF1,FGFR1,FIGF,FKBP4,FN…	1084 (23)
IL1RN	6.677	cytokine	Inhibited	-2.321	-4.586	-0.351	6.16e-12	43	ATF3,CCL2,CIITA,CTSS,CYP2E1,GSDMD,H6PD,HLA-DQB1,HSD11B1,ICAM1,IFI44,IFIH1,IFIT3,IFNG,IGF1,IGFBP4,IGFBP5,IL18BP,IL1A,IL1B,IRF1,IRF7,KLF6,LIF,LIFR,NOS2,OAS1,OAS2,OAS3,OASL,PML,RSAD2,RTP4,S100A9,SLC15A3,SPP1,STAT2,TNF,TNFSF10,UBD,USP18,VEGFA,VEGFC	830 (16)
TNFSF12	3.767	cytokine	Activated	3.947	5.534	0.287	7.16e-12	33	ADAM8,BST1,CCL11,CCL2,Ccl2,CCL24,CCL3L3,CCL5,Ccl7,Ccl9,CCR1,CCR5,CD68,CLEC4D,CLEC4E,CSF2RA,CXCL10,Cxcl11,ICAM1,IL1B,IL1R2,ITGAM,MMP12,MMP13,MMP3,NCF4,NFKB2,NFKBIA,PF4,S100A8,S100A9,TNF,VCAM1	788 (16)
PGR		ligand-dependent nuclear receptor	Activated	2.51	4.482	0.309	7.61e-12	49	ACSL1,AKAP13,ATP1B1,BCL6,BIRC3,BTG1,CCND3,CD44,CDC6,CDKN1A,CEBPA,CEBPB,DYNLL1,EDNRA,ENC1,EPAS1,FN1,GAS6,GLUL,GRB10,GSTM3,H19,HPCAL1,ICAM1,ID1,IGFBP5,IL1R1,IRG1,KLF4,KLF5,LAMB2,MATK,MYC,NDRG1,NFKBIA,PCDH1,PFKFB3,PLAU,POSTN,RASSF2,RUNX1,SERPINB8,SLC31A2,STAT1,STAT5A,TNC,TNFSF11,VASP,WNT4	1071 (24)
MAPK8		kinase	Activated	2.433	3.956	0.237	1e-11	49	ABCA1,APOD,APOE,B4GALT1,B4GALT5,BCL2L11,BIRC3,Ccl2,CCL5,CCNA2,CDH1,CDKN1A,CEBPB,COL1A1,CXCL16,CYBB,CYP27A1,DIO2,EGR1,EOMES,FASLG,FTH1,GSTM1,HMOX1,IFNG,IL1B,IL2RA,LIF,MMP13,MMP2,MMP3,MSR1,MTHFR,MYC,NOS2,NOX4,NUPR1,PLAU,PLAUR,PTGES,RBP1,TLR2,TNF,TNFAIP3,VCAM1,VDR,WNT4,WNT6,ZFP36	797 (15)
SIM1		transcription regulator	Activated	2.155	5.683	0.452	1.07e-11	61	ABCG1,ANG,ANGPTL4,AOX1,APOE,BST1,CCR1,Cd52,CD86,CMKLR1,COL11A1,COL12A1,CYBA,Cyct,EGFR,EGR1,ELL2,FCGR2A,FKBP3,FNBP1,GDNF,GLUL,GPX3,GZMH,H2-K2/H2-Q9,HLA-A,ICAM1,IFI16,IGFBP4,Iigp1,IL6R,ITGB3,KCNJ15,LAMA2,LCP1,LIFR,LTF,MCM7,NAALAD2,NFATC2,NFE2,PDLIM4,PEA15,PKIB,PLP1,POLD4,POSTN,POU3F2,PTPN22,RGS10,SMAD3,SOX10,Sp100,ST6GALNAC6,THRB,TNF,TNFRSF9,TYK2,TYROBP,ZDHHC14,ZFP36L1
PRDM1	2.234	transcription regulator	Inhibited	-2.271	-3.132	-0.116	1.65e-11	61	ADAM8,ANGPTL4,ARG2,BCL2A1,BCL2L11,BCL6,BTK,CCR7,CD22,CD53,CD74,CD86,CFH,CIITA,CXCR4,CYP4V2,ECM1,EGR2,ESR1,FGR,FTH1,GPR56,GPR84,HLA-DQA1,IFNG,IL18RAP,IL1A,IL1B,IRF2BP2,IRF4,KLRC1,MCL1,METTL7A,MMP25,MYC,NFATC1,NLRP3,NOS2,PDCD1,PIK3AP1,PLA2G4A,PLAC8,PRDM1,PSD2,RASSF2,RSAD2,S100A8,S100A9,SCARA5,SERPINA3,SLC5A8,SLCO2B1,SMAD3,SPIB,ST14,STAT6,TAPBP,TNF,TNFSF10,TNFSF13B,XRCC5	782 (21)
Fcer1		complex	Activated	2.152	4.195	0.403	2.58e-11	28	BCL2A1,CCL2,Ccl2,CCL3L3,CCL4,CCL5,Ccl7,Ccl9,CD4,CD83,CFLAR,CSF1,FCGR2B,IDO1,IFIT2,IFNG,IL16,IL1B,IL1RN,INHBA,KMO,LIF,MRC1,NFATC1,NFATC2,NFKB1,TNF,TNFRSF9	961 (17)
IRF4	5.799	transcription regulator	Inhibited	-2.144	-3.464	-0.225	2.63e-11	46	Acp5,B2M,BCL6,Ccl2,CD68,CFLAR,CIITA,CTLA4,CTSS,CX3CR1,CXCL10,CXCR4,DNASE2,ENTPD1,ERBB3,IFNG,IKZF2,IL12RB1,IL18RAP,IL1B,IL1R1,IL33,IL7R,INPP5D,IRF1,IRF4,IRF5,IRF7,ITGAL,OAS1,PLAUR,PRDM1,PRKCA,PRKCQ,RHOB,RORC,SLC2A1,SPIB,SPP1,STAT1,STAT2,TNF,TNFRSF9,TNFSF10,TNFSF13B,ZFP36L1	810 (15)
TET2		other	Activated	2.481	4.679	0.47	3.79e-11	22	ADAM8,ADORA2B,AHNAK,AMICA1,APOBR,BCL2L11,BCL3,CLEC4D,FAM129B,Ifitm1,IL1B,ITGAX,ITGB2,LILRB4,MMP13,MMP8,Orm1 (includes others),PDGFRB,RGS1,S100A8,Tnfrsf22/Tnfrsf23,TNFSF14
IFNA1/IFNA13		cytokine	Activated	2.867	4.34	0.296	5.79e-11	26	CD40,CD69,CD80,CD83,CD86,CXCL10,CYP2E1,DHX58,GEM,IFIH1,IFIT1,IFIT2,IFNG,IL1B,IRF1,MYC,OAS1,OAS2,RSAD2,SIGLEC1,SOCS1,STAT1,STAT2,STAT4,TLR3,ZBP1	728 (16)
MITF	5.849	transcription regulator	Activated	2.112	4.876	0.416	6.2e-11	48	Acp5,ACSL1,AIM1,ALCAM,AMDHD2,APOE,C8orf44-SGK3/SGK3,CD44,CLCN7,COL1A1,CTSK,DAPK1,FAM53B,FMOD,FN1,FRMD4B,GM2A,GPR137B,Gzmb,HPGDS,IL6R,IRF4,ITPKB,KAZN,KIAA1598,LGALS3,LYST,MITF,MMP14,NGFR,Nppb,PLA1A,PPM1H,PRF1,PSEN2,RAB27A,SDC1,SEMA6A,SERPINF1,SLC14A1,SLC7A8,SOX13,SOX6,SOX9,ST3GAL6,TNFRSF14,TPSAB1/TPSB2,TXNIP
TBX21		transcription regulator	Activated	2.723	2.723	0	7.28e-11	22	CDK6,CXCR3,EOMES,FOXA1,Gzmb,HLX,ICOS,IFNG,IL12RB1,IL12RB2,IL1RL1,IL2RB,IL6R,IL6ST,PRF1,RORC,RUNX1,RUNX3,SELPLG,SPP1,STAT4,TGFBR2	789 (16)
MAPKAPK2		kinase	Activated	2.287	3.415	0.23	8.52e-11	25	CCL11,CCL2,Ccl2,CCL3L3,Ccl7,CEBPD,CXCL10,HSPB8,ICAM1,Iigp1,IL18,IL1B,LMO4,LTA,MMP2,MSR1,NFKBIA,NOS2,PLA1A,PLAU,SLA,STAT5A,TLR3,TNF,VCAM1	711 (14)
HRG		other	Activated	2.054	3.873	0.47	8.52e-11	15	C1QA,C1QB,C1QC,CCL24,Ccl6,CD74,CD83,CXCR4,FCGR1A,FCGR3A/FCGR3B,HLA-DQA1,ITGAX,SPARC,SPP1,TIMP3
TLR7	5.545	transmembrane receptor	Activated	2.583	5.252	0.444	8.67e-11	39	ATF3,BCL2A1,CCL2,CCL3L3,CCL5,CCR7,CD40,CD44,CD80,CD83,CD86,CDKN1A,CXCL10,FAM19A4,GNG2,GPR84,ICAM1,IDO1,IFNG,IL1B,IL1R1,INPP5D,IRAK4,IRF7,Mx1/Mx2,MYD88,NFKB1,NFKBIA,PLAU,PTPN6,RSAD2,SOCS1,STAT2,TLR7,TMEM154,TNF,TNFAIP3,TRPM2,ZC3H12A	630 (18)
CEBPD	3.047	transcription regulator	Activated	2.332	3.422	0.227	1.02e-10	34	ALOX5AP,ASNS,BCL2A1,BRCA2,C3,Ccl2,CCL3L3,CEBPB,CEBPD,CLU,CSF1R,CSF3R,CYP2E1,HGF,IGF1,IGFBP5,IKBKE,IL1B,ITGAM,ITGAX,MITF,MMP13,MMP3,MMP8,MYC,NOS2,PPARG,PTAFR,Saa3,SLC5A8,TLR8,TLR9,TNF,VEGFC	1007 (26)
TCF3		transcription regulator	Activated	3.112	3.333	0.043	2.1e-10	60	AATF,ATF3,BCL2L11,BCL6,BID,BLNK,BUB1,CBFA2T3,CCNA2,CCND2,CCND3,CCNE2,CCR9,CD3E,CD4,CD5,CD79B,CD8B,CDH1,CDK6,CDKN1A,CERK,COL1A1,CR2,CTSV,EBF1,EPRS,FGFR3,GADD45B,GM2A,ICOS,ID2,IL1B,IL2RA,IL7R,KLF4,LEF1,LMO2,LMO4,MEF2C,MKI67,MYC,NDN,PAFAH1B3,PLCG2,PSAP,PTPRCAP,RASA4,RASSF4,RGS16,RORC,SEMA3G,SLC7A5,SOCS1,TF,TMEFF1,TNF,TYMS,XRCC6,ZC3H12A	691 (18)
IFNE		cytokine	Activated	2.108	3.89	0.413	2.32e-10	20	CD40,CD80,CD83,CD86,CDKN1A,CXCL10,HEXB,HSD11B1,IFIH1,IFIT2,IFNG,PTGER2,PTGER4,SLC2A1,SLC7A2,STAT1,STAT4,TLR3,USP18,ZBP1	613 (20)
SELPLG	8.973	other	Activated	2.435	4.359	0.441	2.84e-10	19	BCL2A1,BST1,CCL2,CCL4,CDKN1A,CXCR4,CYP1B1,HCK,IDO1,IGF1,IL1B,IL1R2,IL4R,ITGAM,PLAUR,PRKCD,SERPINB9,STAT6,THBD	785 (15)
BNIP3L		other	Activated	4.271	3.674	-0.122	3.87e-10	25	ANK1,BLNK,Ccl2,CCNA2,CCND3,CCNE2,CD22,CD79B,CHEK1,CST3,GSN,IL16,IL2RB,LTA,LTB,NFKB2,NFKBIA,PDGFRB,PIK3CD,PRIM1,PTK2B,SFRP1,SYK,TGFB1,TIMP2	656 (8)
FOXO3		transcription regulator	Activated	2.975	4.243	0.204	4.39e-10	48	ATP6V0D2,BCL2L11,CAD,CASP8,CCND2,CCNE2,CDC42EP3,CDH1,CDK4,CDKN1A,CFLAR,CPT1A,CTSV,CXCL10,EGR1,EGR2,ESR1,FASLG,FASN,GADD45B,GLUL,GPX1,GSTM5,HMGCR,HMGCS2,IARS,IFNG,IGF1,IMPDH2,JAG1,JAK1,MKI67,MMP13,MYC,NFKBIA,NOS2,PLAU,PRDX5,PRKAA2,SKP2,SLC40A1,SLC7A1,SREBF2,TNF,TNFRSF1B,TNFSF10,TXNIP,UCP2	923 (20)
SELP		transmembrane receptor	Activated	2.085	3.525	0.332	5.73e-10	19	BCL2A1,BST1,CCL2,CCL3L3,CCL4,CDKN1A,CXCR4,CYP1B1,HCK,IGF1,IL1B,IL1R2,IL4R,PLAUR,PRKCD,SERPINB9,STAT6,THBD,TNF	963 (15)
MAP3K14		kinase	Activated	2.988	4.736	0.369	6.18e-10	27	ADAM8,BIRC3,BST1,Ccl2,CCL5,CD44,CFLAR,EGFR,FAS,ICAM1,ICOSLG/LOC102723996,IL1A,IL1R2,IL7R,LTA,LTB,NFKB1,NFKBIA,NFKBIE,NOS2,PON2,REL,RELB,TNF,TNFAIP3,TNFSF10,VCAM1	693 (11)
CD2	6.851	transmembrane receptor	Activated	2.704	4.068	0.305	1.1e-09	21	CCL11,CCNA2,CCR7,CD4,CD40,CD44,CD48,CD80,CD86,CD8A,FAS,FASLG,HLA-DMA,ICAM1,IFNG,ITGAL,PTPRC,SELL,STAT1,STAT4,TNF	703 (20)
CD14		transmembrane receptor	Activated	2.505	4.568	0.452	1.5e-09	26	BCL2A1,CCL11,CCL2,Ccl2,CCL3L3,CCL4,CCL5,CISH,CXCL10,CXCL12,IFIT1,IFNG,IL10RA,IL13RA1,IL1A,IL1B,IL1R1,IL2RA,MPO,NFKB1,NOS2,SOCS1,TGFB1,TLR2,TNF,TNFAIP3	653 (15)
DDX58		enzyme	Activated	2.558	4.66	0.451	3.76e-09	23	AHNAK,CCL5,CD4,CXCL10,CXCR3,GEM,IFI44,IFIH1,IFIT1,IFIT1B,IFIT2,IFIT3,IRF1,IRF7,Mx1/Mx2,OAS1,Pmaip1,RSAD2,SOCS1,STAT1,STAT2,TLR3,TNF	558 (15)
MTOR		kinase	Inhibited	-3.267	-2.215	0.195	4.26e-09	50	AKAP13,BCL2L11,CASP1,CASP8,CCR7,CD274,CD40,CD86,CDH1,CDKN1A,CEBPA,CEBPB,CEBPD,CFLAR,CXCR4,DHFR,EGFR,EOMES,FASN,FN1,HSD11B1,IFI16,IFNG,IGF1,IL1R1,IL2RB,IRF1,MAG,MCL1,MEFV,MOG,MYC,NOS2,OAS1,PDK2,PLP1,PPARG,PTPN6,RORC,SELL,SKP2,SLC2A1,SRPX,ST6GAL1,STAT1,TLR4,TNFRSF11B,TNFSF10,VCAM1,VEGFA	1007 (20)
FGFR2		kinase	Activated	2.132	3.007	0.182	5.46e-09	36	B4GALNT4,BMPER,CA4,CCND2,CDH11,CDKN1A,COL1A1,CTSC,CTSH,DAB2,DRAM1,FAM198B,FAS,GJA1,GLIPR1,GRB10,HES1,ICAM1,ID2,IGF1,IL1A,IL1B,INHBB,LAMB1,MYO1F,PLAUR,RUNX2,SFRP1,SOX2,SPP1,Srgn,TFEC,VCAM1,VEGFC,WISP1,WISP2	1055 (21)
PRKCD	4.82	kinase	Activated	2.375	3.284	0.167	5.52e-09	32	ABCA1,BIRC3,CCL2,Ccl2,CCL5,CCNA2,CD68,CDKN1A,CEBPB,CIITA,COL1A1,COL1A2,CXCL12,ICAM1,IL1B,ITGAM,KLF5,LAMP1,MMP12,MMP13,MMP2,MYC,NFKB2,NFKBIA,NOS2,PTPN6,RELB,TLR2,TNF,VCAM1,VEGFA,ZFP36	795 (16)
TAB1	-2.245	enzyme	Inhibited	-2.429	-3.499	-0.268	8.64e-09	16	BIRC3,CCL5,CDKN1A,CFB,CH25H,CXCL10,GBP2,GCH1,IFIH1,IFIT1,IL1B,IRF7,MMP13,RGS2,TNFSF10,TNFSF13B	500 (14)
TMEM173	2.47	other	Activated	2.186	4.123	0.47	1.31e-08	17	C15orf48,CCL5,Cxcl9,GAS7,GBP5,HOPX,IFI16,IL1B,IL33,LIF,NOS2,OASL,PLEKHA4,RGS16,Serpina3g (includes others),TNF,UPP1	517 (11)
ARHGAP21		other	Activated	2.371	4.472	0.47	1.35e-08	20	BATF,CXCL10,Cxcl11,Cxcl9,FGL2,IFIT3,Iigp1,IL18,IRF1,LMO4,LTA,MERTK,Mx1/Mx2,PLA1A,SH3BP5,SLCO3A1,SLFN12L,TLR3,TNF,TNFSF8
IRF5	5.784	transcription regulator	Activated	2.062	4.204	0.44	1.55e-08	26	CCL4,CCL5,CDKN1A,CXCL10,CXCR4,DHX58,IFI44,IFIH1,IFIT1,IFIT2,IFIT3,IRF5,IRF7,OAS1,OAS2,OASL,Oasl2,PRDM1,RSAD2,SP110,STAT1,STAT2,TMPO,TNF,TNFSF10,ZNF443	750 (19)
OLR1	8.277	transmembrane receptor	Activated	2.318	3.78	0.349	2.02e-08	19	ACE,CCL2,CD68,CYBA,CYBB,FN1,ICAM1,ITGAM,MMP3,NCF1,NCF2,NOX4,OLR1,SPP1,TGFB1,TGFBR2,TGFBR3,TNF,VCAM1	643 (17)
CD86	5.974	transmembrane receptor	Activated	2.383	3.049	0.157	2.2e-08	20	CASP8,CCL4,CD28,CD69,CD86,CTLA4,EGR2,FAS,FASLG,GZMA,ICAM1,ICOS,IDO1,IFNG,NFKBIA,POU2F2,TNF,TNFAIP3,TNFRSF11A,TNFRSF9	862 (17)
PTPRJ	3.787	phosphatase	Activated	2.079	4.146	0.451	2.23e-08	22	CCL3L3,CCL4,Ccl7,CCNA2,CD69,CEBPD,Cxcl11,FGL2,Iigp1,IL18,IL1A,INHBA,LTA,MERTK,Mx1/Mx2,OASL,PLA1A,SLA,SLFN12L,TNF,TNFSF8,ZC3H12A	834 (19)
PDLIM2	4.461	other	Inhibited	-2.221	-2.335	-0.02	2.24e-08	31	BST1,CDH1,FHDC1,FOXRED2,FSTL1,FXYD6,GHR,GNG2,GSPT2,GSTM1,HLA-DOB,IFI44,IFIT3,IFNG,KCTD12,KYNU,LGALS3BP,MDM1,OAS3,PDLIM2,PTPLAD2,RNF128,SCARA3,SLC40A1,SLC43A3,SMOC1,STAT1,STAT4,SUSD3,TNS1,TXNIP	705 (16)
IFNL1		cytokine	Activated	2.762	4.962	0.443	2.65e-08	27	APOL6,ATF3,CCR7,CD40,CD80,CD83,CXCL10,DDX60,IFI44,IFIH1,IFIT1,IFIT2,IFIT3,IFNG,LGALS3BP,OAS1,OAS2,OAS3,OASL,PML,RSAD2,SP110,STAT1,TLR2,TMEM140,TRIM14,USP18	723 (14)
NR3C2		ligand-dependent nuclear receptor	Activated	3.248	3.841	0.113	3.26e-08	33	Apoc1,ARPC2,ATP1B1,BCL2A1,BID,Ccl2,CCL3L3,COL1A1,COL3A1,CYFIP2,ECHDC2,EGR1,FKBP4,FN1,GHR,GPX1,GPX3,HLA-DQB1,HMOX2,ICAM1,IL1B,LYST,NOX4,Nppb,PPAT,PTPRCAP,RGS2,SEMA3C,SERPINA3,TGFB1,TNF,TUBA4A,VEGFA	1012 (21)
PTX3		other	Inhibited	-2.11	-3.338	-0.313	3.28e-08	16	CCL2,Ccl2,CCL3L3,CCL5,Ccl7,Ccl8,CCR2,CCR5,CX3CR1,EGR2,IGF1,IL1B,NFKB1,TLR2,TLR4,TNF	787 (13)
ACTL6A		other	Inhibited	-2.91	-3.051	-0.039	4.28e-08	15	BCL2L11,CCNA2,CCND2,CCNE2,CCNG1,CDH1,CDKN1A,FAS,FASLG,Gzmb,HMOX1,MCL1,MYC,SFN,TP53INP1	842 (16)
uric acid		chemical - endogenous mammalian	Activated	3.768	3.92	0.03	4.62e-08	29	ACE,CCL2,Ccl2,CCL3L3,CCL4,CCL5,CD80,CD86,HMOX1,ICAM1,IFNG,IL18,IL1A,IL1B,ITGB3,KHK,KIF1A,LIG1,NFKB2,NFKBIE,NOS2,PARP1,PRIM1,RELB,RFC4,TDP1,TGFB1,TNF,TYMS	580 (15)
SCD		enzyme	Inhibited	-2.529	-3.064	-0.122	4.65e-08	23	ABCA1,ANGPTL4,ATF3,Ccl2,CCL3L3,CD36,CEBPB,CPT1A,CXCL10,DIO2,FASN,IFIT1B,IFNG,IL1B,LIPE,LPL,NOS2,PCK1,PTPN1,SLC2A1,TNF,UCP2,UCP3	954 (23)
CXCL8		cytokine	Activated	2.128	2.952	0.185	2.62e-07	25	ANXA1,CD44,CD69,CD74,CFLAR,COL12A1,FAS,FASLG,ICAM1,IL1B,IL2RA,ITGA1,ITGAL,ITGAM,ITGAX,ITGB2,LGALS3,MMP2,MYO1E,NFKBIA,SELL,SOCS1,TNF,VCAM1,ZFP36	793 (14)
ALDH1A2		enzyme	Inhibited	-2.21	-2.853	-0.167	4.68e-07	15	ABCG2,ALDH1A1,ATF3,BGN,CD44,COL1A2,COL3A1,CSF1,IGFBP4,Ly6a (includes others),MAFB,SPARC,SPP1,TGFBI,TIMP3	834 (13)
HMGB1		transcription regulator	Activated	2.119	3.917	0.37	4.76e-07	25	CCL2,CCL4,CCNG1,CD40,CD80,CD83,CD86,CDKN1A,FASN,GLUL,HLA-G,ICAM1,IFIT1,IL1A,IL1B,IL1R1,MMP3,MRC1,PTGES,RELB,TLR2,TLR4,TNF,TNFSF11,VCAM1	629 (19)
BRCA1		transcription regulator	Activated	2.301	3.525	0.219	7.36e-07	38	AK1,ANGPT1,APOBEC1,BRCA2,CAMK2B,CARD10,CCL5,CCNG1,CDKN1A,CTSD,CTSF,CYP1B1,EGR1,ESR1,FAS,FHL2,GADD45B,HMOX1,IFIT1,IFIT2,IFIT3,IRF7,JAK1,Ly6a (includes others),MYC,NFE2L2,PLTP,RUVBL2,SAT1,SERPINE2,SFN,SMAD3,STAT1,TNF,TNFAIP2,TNFRSF18,VEGFA,XRCC6	930 (20)
CORT		other	Inhibited	-2.687	-3.804	-0.294	7.85e-07	15	Ccl2,CCL3L3,CCL4,CCL5,Ccl7,CCR1,CCR2,CCR5,CCR7,CXCL10,IFNG,IL18,IL1A,IL1B,TNF
BTNL2		transmembrane receptor	Activated	2.489	3.414	0.185	8.42e-07	25	ACSBG1,CD74,CERK,CHD7,DAPP1,EMB,ENTPD1,FGL2,FGR,GPR34,IFNG,IFNGR1,IKZF2,IL1RL1,KCNK6,MBNL3,PLXDC1,S100A4,SELL,SEMA4F,ST14,TNF,TNFRSF1B,TNFSF10,XDH	640 (13)
MAX		transcription regulator	Inhibited	-2.123	-2.778	-0.191	8.73e-07	26	BCL6,CAD,CBX5,Ccl6,CCND2,CDK4,CDKN1A,DHFR,DKC1,FADS2,FASLG,FTH1,GADD45B,HDAC2,ID1,ID2,KLF6,LAMP2,MTHFD1,MYC,NCL,NPM1,PDGFRB,SERINC3,TNNT2,TXNIP	160 (4)
EIF2AK2		kinase	Activated	2.003	3.956	0.408	8.87e-07	27	ARG1,ATF3,CDKN1A,CEBPB,CEBPD,EGR1,FAS,IFIT1,IFNG,IL1A,IL1B,IRF1,LGALS3BP,MYC,NFKB2,NFKBIA,NNMT,NOS2,OAS1,OAS3,PARP9,SAMHD1,SP140,STAT1,TNF,TNFAIP3,USP18	567 (15)
aldosterone		chemical - endogenous mammalian	Activated	3.327	5.123	0.334	1.2e-06	32	ACE,ATP1B1,CCL2,Ccl2,COL1A1,COL1A2,COL3A1,CTLA4,CYBA,CYBB,DAXX,EGFR,EMB,FN1,ICAM1,IL16,LOX,LPL,MMP2,NCF1,Nppb,OLR1,PIK3CD,PLAUR,PPARG,RGS2,SLC9A1,SPP1,TGFB1,TNF,VCAM1,WNK4	712 (21)
MAVS		other	Activated	2.366	4.173	0.433	1.26e-06	20	CCL5,CXCL10,DHX58,IFIT1,IFIT1B,IFIT2,IFIT3,IFNG,IRF7,NFKB1,OAS1,OAS2,OASL,Oasl2,RSAD2,SOCS1,STAT1,STAT2,TLR7,TNF	554 (14)
ABCB4		transporter	Inhibited	-2.092	-3.719	-0.437	1.97e-06	14	ABCD2,Ccl2,COL1A1,COL1A2,CXCL10,LGALS3,MMP13,MMP2,NFKB1,NFKB2,PDGFRB,SPARC,SPP1,TGFB1	600 (8)
Collagen type I		complex	Activated	2.116	3.258	0.265	2.2e-06	22	APOE,BRCA2,CCL5,CD83,CDH1,COL1A1,FN1,ITGA1,MCL1,MMP12,MMP13,MMP14,MMP2,MMP3,MYC,PLAU,RUNX2,SKP2,TGFB1,TIMP2,TNC,TNF	902 (22)
cholic acid		chemical - endogenous mammalian	Activated	2.606	3.057	0.094	2.42e-06	24	ABCA1,ABCC3,ACE,APOC2,CBR1,CCNG1,CYP27A1,CYP7B1,DHCR7,EPHX1,FABP7,FDFT1,HMGCR,IGFBP5,KRT8,LPL,MDK,MGST1,NR1H3,PCK1,PLTP,RBP1,SQLE,SREBF2	574 (17)
ATP7B		transporter	Inhibited	-2.57	-2.324	0.063	3.03e-06	16	CCNG1,CP,CYP51A1,ELOVL6,FABP5,FASN,FDFT1,FDPS,H19,HIST1H1C,HMGCR,IDI1,LDLR,LSS,SQLE,SREBF2
BCL3	2.106	transcription regulator	Inhibited	-2.726	-2.819	-0.025	3.03e-06	16	CAMP,CCL5,CD40,CD69,CD80,CD82,CD86,HLA-DQB1,ICAM1,ID1,ID2,IFNG,IL1B,IRF1,PLAUR,TNF	722 (15)
cyclic AMP		chemical - endogenous mammalian	Activated	2.109	4.216	0.303	3.89e-06	55	ABCA1,Akr1b7,ANTXR1,ANTXR2,AOC3,ARG1,ARG2,ASS1,CCL2,CCND2,CD80,CD86,CDK4,CDKN1A,CEBPA,CEBPB,CEBPD,CHGA,CRYAB,CTLA4,EGR1,EGR2,FASLG,FCGR1A,FN1,GCH1,GJA1,HSD17B11,IFNG,IGF1,IGFBP4,IGFBP5,IL1B,IL1RN,IL2RA,IL33,INHBA,LGALS3BP,MITF,MYC,NFATC1,NOS2,PCK1,PENK,PLA2G4A,PTGER2,RXRA,Saa3,SOX9,TF,TGFA,THBD,TNF,TNFSF10,VWF	791 (15)
PAX7		transcription regulator	Activated	2.087	4.133	0.45	4.03e-06	23	ABCA1,AHR,ASS1,ATP11A,C1QTNF3,CAMK1D,Cd24a,CDH11,CXCR4,EMB,FAM107B,GCH1,ID2,IL13RA1,MDFIC,MYO1D,OLFM1,PDLIM4,PKIA,PPARG,PRSS23,PTGR1,RNF128
RIPK2		kinase	Activated	2.862	3.753	0.215	4.88e-06	18	ABCA1,Ccl2,CCL5,CD36,CD40,CD69,CD86,CXCL10,FASN,HMGCR,ICAM1,IFNG,IL33,LDLR,NOS2,NR1H3,TNF,VCAM1	745 (16)
TRADD		other	Activated	2.146	3.592	0.403	4.93e-06	13	BCL2A1,CCL2,CX3CL1,ICAM1,IL18R1,IRF1,NFKBIA,TNF,TNFAIP2,TNFAIP3,TRAF1,UBD,VCAM1	703 (14)
APOA1		transporter	Inhibited	-2.222	-2.589	-0.094	5.73e-06	17	ABCA1,APOE,CCR2,CYBB,ICAM1,IL1B,ITGAM,MPO,NOS2,PTGIS,SLC2A1,TGFB1,TLR2,TLR4,TNF,VCAM1,XDH	610 (14)
PRKAA1		kinase	Inhibited	-2.382	-4.079	-0.349	6.51e-06	25	ARHGDIB,ASTN1,ATF3,CD302,CDKN1A,CXCL12,DOCK4,FN1,GALM,GRIA3,IFNG,IGFBP4,LMO4,Ly6a (includes others),MGST1,NCF1,NCF2,NFKBIA,PRKAA2,SMAD3,SORL1,TGM2,TNF,ZFP36L1,ZYX	924 (22)
WISP2	4.622	growth factor	Inhibited	-2.511	-2.853	-0.089	7.35e-06	15	CD44,CDH1,ESR1,FN1,FOXA1,IGFBP7,ITGA5,KRT8,LAMC2,PROCR,SMAD3,SPARC,TGFB1,TGFBR2,TGFBR3	419 (7)
NLRP3	6.894	other	Activated	2.997	2.066	-0.226	7.63e-06	19	CCL11,Ccl2,CCL4,CXCR3,HMOX1,IFNG,IL18,IL1B,KIF1A,LIG1,NFKB2,NFKBIE,PARP1,PRIM1,RELB,RFC4,TDP1,TNF,TYMS	751 (17)
IRF6		transcription regulator	Activated	2.054	3.544	0.42	2.24e-05	15	ADAMTS5,CCL2,FPR2,IL18,IL1B,KLF4,NLRP3,NOS2,P2RX4,PLA2G2D,PLAU,PTGES,SLC7A2,SOCS1,TLR4	580 (15)
miR-21-5p (and other miRNAs w/seed AGCUUAU)		mature microrna	Inhibited	-2.243	-4.231	-0.47	2.4e-05	19	BTG2,C8orf44-SGK3/SGK3,CD69,CDK6,CDKN1A,FAS,FASLG,IFNG,IL6R,JAG1,MMP2,MYD88,RP2,SLC16A10,SOD3,TGFBR2,TIMP3,TNF,TNFRSF11B	789 (18)
DUSP1		phosphatase	Inhibited	-2.148	-2.497	-0.085	2.43e-05	20	CCL2,Ccl2,CCL3L3,CCL4,CD40,CD86,CYBB,IL12RB2,IL1A,IL1B,IL1RN,NOS2,OLR1,PDGFB,PLAUR,PLIN2,TLR2,TNF,VCAM1,ZFP36	599 (15)
miR-155-5p (miRNAs w/seed UAAUGCU)		mature microrna	Inhibited	-2.054	-4.793	-0.47	2.74e-05	36	CASP1,CCL4,CD209,CD69,CEBPB,CSF1R,CTLA4,CYP51A1,DPP7,EGFR,FADS1,FGF7,IFNG,IKBKE,IL13RA1,IL1A,IL1B,INPP5D,LPL,MAF,MAFB,METTL7A,MYD88,MYO1E,PLXND1,PTPRJ,RAB34,RAI14,SDCBP,SH3BP4,SLA,SLC30A1,SOCS1,TM6SF1,TNF,TP53INP1	347 (5)
TBX2		transcription regulator	Inhibited	-4.138	-3.431	0.152	2.94e-05	22	ATF3,BUB1,CCNA2,CDC6,CDH1,CDKN1A,CDT1,CHEK1,DBP,E2F7,E2F8,ELK3,LIG1,MCM2,MCM5,MCM6,MCM7,NCAPD2,PCGF6,SREBF2,TIPIN,TRIB3	472 (10)
PF4	4.419	cytokine	Activated	2.416	3.116	0.225	3.12e-05	11	CCL2,CCL22,CCL4,CD86,CDKN1A,FLI1,ICAM1,IL1A,IL1B,KLF4,TNF	601 (15)
CCR5	8.198	g-protein coupled receptor	Activated	2.662	3.543	0.249	3.73e-05	14	BID,CASP8,Ccl2,CCL3L3,CCL4,CCL5,CCR5,CXCL10,CXCL12,FAS,FASLG,IFNG,TNF,TNFRSF1B	585 (14)
HOXA7		transcription regulator	Activated	2.251	3.411	0.34	4.75e-05	12	CD34,CDH1,EDNRA,EGFR,FLT3,GPR56,IL7R,KCNA3,LAT2,LY86,PTPRCAP,Tmsb4x (includes others)
PAF1		other	Activated	2.121	4	0.47	4.84e-05	16	BIRC3,CCL3L3,CCL5,FAM46A,IDO1,IFI44,IFIT3,KLF4,OAS2,OAS3,OASL,PLAUR,PNP,SDC4,ZFP36,ZNFX1
CCL11	20.017	cytokine	Activated	2.293	4.044	0.433	5.12e-05	17	CCL11,CCL2,CCL3L3,CCL4,CCR2,CXCL12,DPP4,FAS,FASLG,FGF1,ICAM1,ITGA1,ITGAM,MMP3,TNF,TNFSF14,VEGFC	526 (15)
TRAF6		enzyme	Activated	2.213	3.892	0.431	5.12e-05	17	BIRC3,CCL17,CCL2,CD274,CD80,EGFR,ICAM1,IL1B,IRF5,MMP13,NFKB1,NOS2,RELB,SERPINA3,TGFB1,TNF,TNFAIP3	687 (13)
KIAA1524		other	Inhibited	-2.481	-3.245	-0.183	5.2e-05	19	CFB,COL8A1,CRYAB,DCN,EBI3,FAP,GPR183,LASP1,LUM,LXN,MFAP5,MYC,NCL,PDGFRB,PLAUR,SAT1,SERPINE2,SLC22A4,TUBA4A
TAC1		other	Activated	2.376	4.094	0.42	5.3e-05	23	CCL2,Ccl2,CCL4,CLEC11A,CXCL10,CXCR4,EGFR,HMOX1,IFNG,IL1A,IL1B,IL1RN,MAFB,NCR1,NFKB1,NOS2,PRF1,SOX13,TGFB1,TNF,TNFRSF11B,TNFSF11,TNFSF15	594 (14)
ursodeoxycholic acid		chemical - endogenous mammalian	Activated	2.835	3.337	0.126	8.75e-05	17	ABCC3,ABCG2,Ccl2,COL1A1,COL1A2,CXCL10,CYP27A1,CYP2E1,LGALS3,MAF,NFKB1,NFKB2,PDGFRB,SPARC,SPP1,TGFB1,VDR	991 (21)

## Sheet: Table S3B
Table S3B. 6 Stringent Upstream regulators (UPRs) in CPA-treated LLC tumor model. All of genes significantly up or down regulated by CPA comparing CPA-treated tumors with untreated tumors in LLC model (i.e. all 221 genes in Table S1B) were used for IPA analysis. The full set of LLC-associated UPRs is shown in Table S2B. Also shown in column L are is the one stringent LCC UPR that is unique to LLC…
Upstream Regulator	Fold Change	Molecule Type	Predicted Activation State	Bias-corrected z-score	Activation z-score	Bias Term	p-value of overlap	# of target genes	Target molecules in dataset	Mechanistic Network	UPR is unique to LLC tumors
CHUK		kinase	Activated	2.322	3.277	0.292	5.75e-08	13	AMPD3,C3,CCL11,CLU,CP,DCN,ENPP2,HMOX1,IFI16,MMP13,SGK1,SPP1,TMEM176B	87 (12)
JUN		transcription regulator	Activated	2.101	2.66	0.173	1.52e-10	21	BDNF,CHGA,Clca1/Clca2,CLU,DIO2,EDN1,GDNF,HMOX1,IFI16,IGFBP7,IL1RL1,LBP,LPAR1,MMP13,SDK1,SGK1,SNAI2,SPP1,SPRR1A,SULF2,THBS1	108 (22)
IKBKB		kinase	Activated	2.006	2.967	0.25	1.8e-10	17	AMPD3,C3,CCL11,CLU,CP,DCN,EDN1,ENPP2,FGF10,HMOX1,IFI16,MMP13,NOS3,PTPN13,SGK1,TMEM176B,VCAN	97 (16)
TWIST1		transcription regulator	Activated	2.038	2.514	0.133	1.29e-09	13	ACTA2,CCDC3,CD40,CLU,DCN,FGF10,KIT,SNAI2,SPOCK2,SPP1,THBS2,VCAN,WISP1	77 (7)
ESR2		ligand-dependent nuclear receptor	Activated	2.059	2.287	0.067	1.27e-08	14	AGT,C3,CD93,CHST15,EDN1,ENPP2,FAM110C,LIMCH1,MEGF10,NDRG2,NID2,PTGFR,SNAI2,SPP1	67 (6)
VEGFA		growth factor	Inhibited	-3.016	-2.144	0.268	7.55e-06	11	BCL6B,CDH5,EDN1,HMOX1,KDR,MMP13,NOS3,PDGFB,SNAI2,THBS1,VASH1	91 (21)	YES

## Sheet: Table S3C
Table S3C. 93 Stringent Upstream regulators (UPRs) in CPA-treated B16F10 tumor model. All of genes significantly up or down regulated by CPA comparing CPA-treated tumors with untreated tumors in B16F10 model (i.e. all 1,057 genes in Table S1C) were used for IPA analysis. The full set of B16F10-associated UPRs is shown in Table S2C. Also shown in column L are the six stringent B16F10 UPRs that are…
Upstream Regulator	Fold Change	Molecule Type	Predicted Activation State	Bias-corrected z-score	Activation z-score	Bias Term	p-value of overlap	# of target genes	Target molecules in dataset	Mechanistic Network	UPR is unique to B16F10 tumors
TP53		transcription regulator	Activated	7.221	7.911	0.059	1.99e-58	204	ABHD4,ACOT11,ACSL3,ADAM8,ADAMTSL4,AK1,APOE,ASNS,ASPM,ASS1,ATAD2,ATF4,AURKB,BCL2L1,BIRC5,BTG2,BUB1,C1QC,CA9,CARS,CAV1,CCNA2,CCNB1,CCNB2,CCND1,CCND2,CCND3,CCNG1,CD82,CDC25B,CDC25C,CDC7,CDK1,CDKN1A,CDT1,CEBPA,CENPF,CEP55,CHEK1,CKS1B,CLU,COL18A1,COL2A1,CP,CRYAB,CTSB,CTSD,CTSF,CTSH,CYP51A1,CYR61,DBF4,DBP,DDIT4L,DDR1,DHFR,DLGAP5,DNMT1,DRAM1,DUT,EDA2R,EPHX1,ESPL1,EXO1,FANCI,FBLN2,FDFT1,FDPS,FIGNL1,FKBP3…	357 (16)
CDKN1A	5.695	kinase	Activated	4.526	4.138	-0.074	3.27e-39	68	ASPM,ATAD2,AURKB,BIRC5,BUB1,CCNA2,CCNB1,CCND1,CCND3,CDC25B,CDC25C,CDK1,CDKN1A,CENPF,CEP55,CHEK1,CIT,CKS1B,CRYAB,CTSB,CYR61,DLGAP5,EXO1,FANCI,FN1,H2AFZ,HMGB2,HNRNPA2B1,KIAA0101,KIF20A,KIF2C,KNTC1,LBR,LGALS3,LGALS3BP,MAD2L1,MCM2,MCM3,MCM4,MCM6,MCM7,MIS18BP1,MKI67,MYBL2,NCAPD3,NPM1,NUSAP1,PBK,PCNA,PHGDH,PRC1,RACGAP1,RFC4,RRM1,SERPINE1,SKP2,SMC2,SMC4,SPAG5,STMN1,TCN2,TOP2A,TTK,TYMS,UBE2C,UHRF1,WDHD1,…	311 (14)
TGFB1		growth factor	Activated	4.158	5.098	0.09	3.33e-37	189	AASS,ABCA1,ABCC2,ACSL3,ACVRL1,ADAM12,ADAMTS2,ADCY9,AK1,ALDH18A1,ALOX5AP,ANPEP,APOE,ARG1,ARHGAP19,ARHGEF19,ASNS,ASPM,ASS1,ATF4,BARD1,BCL2L1,BGN,BIRC5,BSG,BUB1,C1QA,C1QB,C1QC,CARS,CAV1,CCL5,Ccl7,CCNA2,CCNB1,CCNB2,CCND1,CCND2,CCND3,CCR2,CD68,CD72,CDC25C,CDC7,CDK1,CDKN1A,CDT1,CEBPA,CENPA,CENPE,CENPF,CHRNB4,CKS1B,CLU,CMTM5,COL18A1,COL2A1,COL8A1,CST3,CTSB,CTSD,CTSH,CTSS,CXADR,CYR61,DDR2,DKC1,DNMT1,DNMT…	453 (23)
CSF2		cytokine	Inhibited	-4.311	-2.606	0.202	8.88e-28	80	ABCA1,ADAM8,ALOX5AP,ARG1,ARRB1,BCL2L1,BIRC5,BSG,BUB1,C4A/C4B,C5AR1,CCNA2,CCNB1,CCND1,CCND3,CDCA2,CDCA3,CDCA8,CDK1,CDKN1A,CENPE,CENPH,CKS1B,COL8A1,CSF2RB,DSCC1,E2F7,EXO1,FANCA,FBXO5,FCGR2B,FIGNL1,FOLR2,IFITM3,IGF1,IL3RA,INPP5D,KIF11,KNTC1,MCM3,MCM5,MCM6,MKI67,MMP2,MNS1,MRC1,NCAPD2,NCAPH,NEK2,NET1,NUSAP1,OSMR,PDE1B,PHGDH,PLA2G15,PLAU,PMP22,POLE,PRC1,PRNP,PTK2B,RACGAP1,RECQL4,SERPINB9,SGOL1,SKA1,Slf…	440 (21)	YES
TNF		cytokine	Activated	2.674	3.887	0.103	1.14e-26	163	ABCA1,ABCC2,ADAM8,AGT,ALDH1A3,ALOX5AP,AMPD3,ANPEP,APOE,ARG1,ASS1,ATF4,BCL2L1,BGN,BIRC5,BTG2,C5AR1,Casp12,CAV1,CCL5,Ccl6,Ccl7,Ccl9,CCND1,CCND2,CCND3,CCR2,CD82,CDC25C,CDC42EP5,CDKN1A,CEBPA,CEBPG,CLU,CNP,COL2A1,COLQ,CP,CRLF1,CRYAB,CSF2RB,CTSB,CTSF,CTSS,CXCL16,CYR61,DDX58,DHRS3,DNMT1,FADS1,FCGR2B,FCGRT,FDPS,FGFRL1,FN1,GFAP,GHR,GM2A,HK3,HLA-A,HLA-E,HLA-F,HMGCR,Hmgn2 (includes others),IDH2,IFIH1,IFIT1B…	370 (18)
TBX2		transcription regulator	Inhibited	-5.512	-5.031	0.084	1.74e-26	34	AURKB,BUB1,CCNA2,CCNB1,CDCA3,CDK1,CDKN1A,CDT1,CHEK1,CKS1B,DBP,DNMT1,E2F7,HAUS1,HELLS,MAD2L1,MCM2,MCM4,MCM5,MCM6,MCM7,MXD3,NCAPD2,NCAPG2,PKMYT1,PRC1,RBL1,RBM39,SGOL1,SMC2,SREBF2,TGFB2,TIPIN,TRIB3	285 (12)
E2F1		transcription regulator	Inhibited	-3.911	-2.787	0.177	1.86e-26	77	ATAD2,AURKB,BIRC5,CAV1,CCNA2,CCNB1,CCNB2,CCND1,CCND2,CCND3,CDC25B,CDC45,CDK1,CDKN1A,CEBPA,CHEK1,COL10A1,COL2A1,CRYAB,CTSB,DBF4,DGKI,DHFR,DNMT1,DUT,ECT2,ENO2,FANCD2,FBXO5,FHDC1,FHIT,FKBP3,GINS1,GM2A,GMNN,HELLS,HIST1H2BJ,HMGB2,Hmgn2 (includes others),HNRNPD,IGF1,KIAA0101,KIF23,MAD2L1,MCM2,MCM3,MCM4,MCM5,MCM6,MCM7,MDC1,MYBL2,NCL,NDC80,NUSAP1,PCNA,POLA1,PSAT1,RACGAP1,RANBP1,RBL1,RFC4,RRM1,SERPINE1,SM…	310 (15)
CDKN2A		transcription regulator	Activated	6.288	6.201	-0.012	8.71e-26	59	AK1,ATAD2,AURKB,BARD1,BIRC5,BLM,BTG2,CAPG,CCL5,Ccl6,Ccl7,Ccl9,CCNA2,CCND1,CCND3,CCNG1,CDC25B,CDC25C,CDK1,CDKN1A,CXCL14,DDR1,DEK,DHFR,DONSON,EHD3,FANCA,FBXO5,HAUS1,HMGB2,IFI35,IGFBP5,MCM4,MCM5,MCM7,MCM8,MELK,MKI67,MMP2,MYBL2,NPM1,PCNA,PMEPA1,PTK2B,RAD51AP1,RECQL4,RFC4,RRM1,S100A6,SERPINE1,SKP2,SLBP,TK1,TMPO,TNFRSF1B,TP53INP1,VIM,VRK1,ZNF385A	312 (15)
HGF		growth factor	Inhibited	-5.369	-3.808	0.189	2.27e-25	81	ADAMTS1,ASNS,AURKB,BCL2L1,BIRC5,BUB1,CA9,CALCRL,CAV1,CCL5,CCND1,CCNG1,CDC25B,CDC25C,CDC45,CDK1,CDKN1A,CENPF,CKS1B,COL2A1,CRLF1,CRYAB,CYR61,DBF4,DKC1,FN1,GBA,GMNN,GPSM2,HELLS,HMMR,IGF1,IL3RA,INSIG1,ISG15,ITPR3,KIF11,KIF15,KIF20B,KIF22,KIF2C,L1CAM,LDLR,LPHN2,LRP8,MAD2L1,MCM2,MCM5,MELK,MKI67,MMP2,MPHOSPH10,NDC80,NEK2,NR4A3,ORC2,OSMR,PCNA,PKMYT1,PLAU,PLK4,PLOD1,PMP22,PRC1,PSMC3IP,RARRES2,SERPINE1,SKP…	316 (18)
PTGER2		g-protein coupled receptor	Inhibited	-5.158	-4.017	0.183	3.62e-25	39	ASPM,CCL5,CCNA2,CCNB2,CENPE,CENPF,CEP55,CFP,CKAP2L,CLEC4D,CLEC6A,DEPDC1,ECM1,ECT2,EMR1,KIF11,KIF15,KIF18B,KIF20A,KIF22,KIF2C,MASTL,MELK,MKI67,NEK2,NUF2,NUSAP1,PBK,PRC1,RACGAP1,SERPINE1,SPAG5,SPP1,STIL,THBS1,TIMP1,TIMP4,TROAP,TTK	391 (14)
IL6		cytokine	Activated	3.076	4.114	0.138	3.72e-24	95	ABCA1,ABCC2,ACVRL1,ADAMTS1,AGT,ANPEP,APOE,ARG1,ARL4C,BCL2L1,BGN,BIRC5,BTG2,BUB1,C5AR1,CCL5,CCNA2,CCNB1,CCNB2,CCND1,CCR2,CD53,CD68,CD82,CDC25C,CDC45,CDK1,CDKN1A,CEBPA,CENPA,CENPE,CHEK1,CHRNB4,CLU,CP,CRLF1,CSF2RB,CST3,DHFR,DNMT1,EMR1,ENO2,EXO1,FCGRT,FN1,GFAP,GINS1,GLRX,HLA-A,IFIT1B,IFITM3,IGF1,IGFBP5,IL4R,IL7R,IRF9,KIAA0101,KIF11,KIF22,KIF2C,LDLR,LIF,LRG1,MAD2L1,MCM3,MKI67,MMP12,MMP2,MYBL2,PCNA,PLA…	395 (19)
CCND1	2.822	transcription regulator	Inhibited	-4.173	-3.708	0.094	5.65e-24	57	ALDH1A3,ASPM,ATAD2,BIRC5,CASC5,CCNA2,CCND1,CCND2,CCND3,CDC45,CDCA2,CDCA7,CDCA8,CDKN1A,CENPF,CENPH,CENPN,CEP55,CLSPN,COL20A1,DEPDC1,DNMT1,DONSON,E2F7,ENDOD1,ESCO2,GPC6,HERC3,KIAA0101,KIAA1524,KIF11,KIF20A,KIF20B,KIF2C,KIF4A,LRRTM2,MCM4,MCM7,MELK,MMP2,MNS1,NCAPH,PCNA,PMEPA1,PSMC3IP,RACGAP1,RBL1,RBMS3,SPC25,SPP1,STOM,TP53INP1,TP53INP2,TRAIP,TRIP13,TYMS,UHRF1	280 (14)
IFNG		cytokine	Activated	4.157	5.398	0.117	3.78e-23	135	ABCA1,AGT,ALDH1A3,ALOX5AP,ARG1,ASS1,ATF4,BCL2L1,Bst2,C1QA,C1QB,C1QC,C4A/C4B,C5AR1,Casp12,CAV1,CCL5,Ccl6,Ccl7,CCNA2,CCND1,CCND2,CCR2,CD5L,CD72,CDKN1A,CEBPA,CHAC1,CMPK2,CP,CRLF1,CSF2RB,CTSB,CTSD,CTSH,CTSS,CTSV,CXADR,CXCL16,DBP,DDR2,DDX58,FAM107A,FCGR2A,FCGR2B,FCGR3A/FCGR3B,FGF1,FN1,GAS6,GFAP,Gm21596/Hmgb1,HLA-A,HLA-DMB,HLA-E,HLA-F,HMGCR,Hnrnpa3,HSP90AA1,IDI1,IFI35,IFI44,IFIH1,IFIT3,IFITM3,IGF1,IL18…	342 (17)
tretinoin		chemical - endogenous mammalian	Activated	5.779	6.766	0.09	5.2e-23	144	ABCA1,AGT,ALDH1A3,ANPEP,APBB1IP,APOD,APOE,ARG1,ASNS,ATF4,B3GALT5,BIRC5,BTG2,C1QA,C3AR1,C5AR1,CCNA2,CCNB1,CCND1,CCND2,CCND3,CCNG1,CD53,Cd59a,CD68,CD82,CDCA7,CDKN1A,CEBPA,CEBPG,CFP,Clca1/Clca2,COL2A1,CP,CTSB,CTSD,CYP4F3,CYR61,DDX10,DDX58,DDX60,DHRS3,DHX58,DLGAP5,DNMT1,EFS,EMP3,EMR1,EPHX1,Fcna,FN1,FOLR2,FOXC1,GFAP,GGT1,GHR,GM2A,GMNN,HK3,HLA-A,HLA-DMB,HMGCS2,HNRNPD,HOXA11,HOXD13,HS3ST1,HSD17B11,IFI35…	357 (16)
RB1		transcription regulator	Activated	4.066	3.434	-0.124	2.55e-21	53	ATAD2,AURKB,BARD1,BIRC5,BLM,CCNA2,CCNB1,CCND1,CDC25C,CDK1,CDKN1A,CDT1,CEBPA,DEK,DHFR,DNMT1,DONSON,EHD3,FANCA,FBXO5,FN1,GMNN,H1F0,HAUS1,HIST1H2BJ,HMGB2,IGF1,KIAA0101,MCM2,MCM3,MCM4,MCM5,MCM6,MCM7,MCM8,MELK,MYBL2,PCNA,PMEPA1,RAD51AP1,RANBP1,RBL1,RECQL4,RFC4,RRM1,SERPINE1,SKP2,SLBP,TGFB2,TMPO,TOPBP1,TYMS,VRK1	305 (16)
TRIM24		transcription regulator	Inhibited	-3.848	-5.27	-0.254	5.42e-21	33	Bst2,CMPK2,DDX58,DDX60,DHX58,IFI35,IFI44,IFIH1,IFIT1B,IFIT3,IRF7,IRF9,IRGM,Irgm1,ISG15,KIAA0101,LGALS3,LGALS3BP,LOC102637129/S100a11,OAS1,OASL,PARP12,RTP4,SAMD9L,SERPINE1,SHISA5,SPP1,STAT1,TAP1,TGFBI,TRIM6-TRIM34,UBA7,USP18	148 (7)
MYC		transcription regulator	Inhibited	-6.421	-5.531	0.097	2.02e-20	111	ADAMTS1,ALDH18A1,ARG1,ASNS,ASS1,ATF4,AURKB,BCL2L1,BIRC5,BUB1,CAV1,Ccl6,CCNA2,CCNB1,CCNB2,CCND1,CCND2,CCND3,CD151,CDC25B,CDC25C,CDCA7,CDK1,CDKN1A,CEBPA,CHEK1,CITED1,CLU,CNP,COL2A1,COL8A1,CRYAB,CST6,CTSB,CTSD,CTSV,DKC1,DNMT1,ECM1,EFEMP1,EIF2S2,EXOSC8,FBLN2,FCGRT,FMOD,FN1,FXYD1,Gar1,GM2A,GPC1,H2AFZ,HLA-A,HLA-E,Hmgn2 (includes others),HNRNPD,HSP90AA1,IDH2,IFI35,IQGAP2,IRF7,IRF9,ITM2B,LIN28B,LOX,MAD2L…	439 (23)
let-7		microrna	Activated	5.164	3.724	-0.244	9.95e-20	37	AURKB,BCL2L1,BTG2,BUB1,CCNA2,CCNB1,CCND1,CCNJ,CDC45,CDCA2,CDCA3,CDCA7,CDCA8,CDK1,CDT1,CHEK1,CKS1B,DBF4,FANCD2,FN1,GMNN,LIN28B,MAD2L1,MCM2,MCM3,MCM4,MCM5,MCM6,MCM7,MCM8,NUF2,ORC6,RFC4,RRM1,SKP2,THBS1,VIM	343 (16)
IRF7	6.744	transcription regulator	Activated	3.957	5.524	0.26	1.33e-17	38	ATF4,BCL2L1,CCL5,CMPK2,DDX58,DHX58,IFI35,IFI44,IFIH1,IFIT1B,IFIT3,IFITM3,IRF7,IRF9,IRGM,Irgm1,ISG15,Mx1/Mx2,OAS1,OAS2,OAS3,OASL,Oasl2,PARP12,PARP14,RSAD2,RTP4,SAMD9L,STAT1,TAP1,TAP2,TMPO,TRIM21,Trim30a/Trim30d,UBA7,USP18,XAF1,ZBP1	175 (13)
MAPK1		kinase	Inhibited	-2.294	-2.402	-0.016	2.44e-17	54	ADAM12,ANPEP,APOE,BIRC5,CAV1,CCL5,CCND1,CD84,CDKN1A,CTSB,DDX58,DGKI,DNMT1,ENDOD1,FN1,GMNN,GRAMD1B,HLA-E,HOXA11,IFI35,IFI44,IFIH1,IFIT3,IFITM3,IRF7,IRF9,ISG15,LGALS3,LGALS3BP,LIF,MBP,MMP2,MNS1,MVP,OAS1,OAS2,OAS3,OASL,PARP12,PLAU,PROS1,RGS16,SFRP2,SHCBP1,SPP1,STAT1,TAP1,TNFRSF1B,TNFRSF9,TRIM21,TRIM25,UBE2C,USP18,VIM	265 (20)
IFNAR1		transmembrane receptor	Activated	2.373	2.975	0.142	2.95e-17	31	ARG1,CCL5,Ccl9,CLEC4D,CMPK2,HLA-A,HMGCR,IDI1,IFI44,IFIH1,IFIT1B,IFIT3,IL18,IRF7,ISG15,LIF,Mx1/Mx2,OAS1,OAS2,OAS3,OASL,Oasl2,PLAT,RSAD2,RTP4,Sp100,SQLE,SREBF2,STAT1,THBS1,USP18	261 (16)
IL1B		cytokine	Activated	2.043	2.976	0.112	3.85e-17	91	ABCC2,ACHE,ADAM8,ADAMTS1,AMPD3,APOE,ARG1,ASS1,ATF4,BGN,BTG2,CCL5,Ccl7,Ccl9,CCR2,CD82,CDKN1A,CEBPG,CMPK2,COL10A1,COL2A1,CP,CRYAB,CSF2RB,CTSB,CTSF,CTSS,DBP,DNMT1,F13A1,FCGR2B,FN1,GAS6,GHR,GM2A,HLA-A,HLA-E,Hmgn2 (includes others),IFIT1B,IFIT3,IGF1,IGFBP5,IL18,IL3RA,IRF7,ISG15,KIF15,LDLR,LGALS9B,LIF,LOX,MMP12,MMP2,MYEF2,NR1D1,NR4A3,OAS2,OSMR,PLA2G3,PLAT,PLAU,PLD3,PLXDC2,PTGDS,RARB,RGS16,RSAD2,S100A6,…	344 (16)
APP		other	Activated	2.509	3.214	0.095	5.77e-17	93	ABCA1,ACHE,AK1,APOE,ARG1,ARL6IP5,ATP1A3,BCL2L1,BSG,C4A/C4B,Casp12,CCL5,Ccl7,CCND1,CCND2,CD151,CD5L,CD68,CD82,CDK1,CLU,CMPK2,COL18A1,CP,CRLF1,CSF2RB,CTSB,CTSD,CTSV,DDX58,ENO2,FCGR2A,FCGR2B,FN1,Fnbp1l,Fus,FXYD1,GFAP,GHR,GPC1,HERPUD1,HLA-E,HMGCR,Hnrnpa3,HSP90AA1,IFI35,IFIH1,IFIT1B,IGF1,IGFBP5,IL18,IRF7,IRGM,Irgm1,ITPR3,L1CAM,LDLR,LGALS3,LHFPL2,LRP1,MASTL,MBP,MMP12,MMP2,MRC1,Mx1/Mx2,NCF1,NR1D1,PAK3,P…	340 (18)
EP400		other	Inhibited	-4.95	-4.073	0.215	7.3e-16	19	CCNA2,CDCA3,CDKN1A,CENPF,E2F7,FBXO5,H2AFZ,INCENP,MCM3,MCM4,MYBL2,NCAPG2,NEK2,PCNA,RBL1,SGOL1,SKA1,SKP2,UHRF1	85 (6)
IFNB1		cytokine	Activated	3.991	4.621	0.122	9.15e-16	46	BCL2L1,Bst2,CCL5,CDKN1A,CMPK2,COL12A1,CRYAB,DDX58,DHX58,FBLN2,HLA-A,HMGB2,HMGCR,IDI1,IFIH1,IFIT1B,IFIT3,IRF7,IRF9,IRGM,Irgm1,ISG15,MCM6,MMP2,Mx1/Mx2,NOD1,OAS1,Oas1d (includes others),OAS2,PKP2,RNASE4,RSAD2,SQLE,SREBF2,STAT1,THBS1,THBS2,TIMP1,Tlr13,TRIM21,Trim30a/Trim30d,TRIM6-TRIM34,UBA7,USP18,XAF1,ZBP1	223 (14)
NUPR1		transcription regulator	Activated	6.285	5.662	-0.077	1.9e-15	66	ADCY9,ASPM,ATAD5,BLM,BUB1,C1orf112,CASC5,CCNA2,CCNB2,CD68,CDC25C,CDCA2,CDCA3,CDCA8,CENPL,CKAP2L,CXADR,CYR61,DNMT3B,EME1,ENO2,EPHA7,ESPL1,EXO1,FAM115C,FANCD2,FGF1,GINS1,GPSM2,HIST1H3C,HNRNPA2B1,HNRNPM,ITPR3,KIF11,KIF20A,KIF23,KIF2C,LBR,LHFPL2,LIF,LMNB1,LRP8,MAN2B2,MGLL,MKI67,MMP12,MMS22L,NR1D1,PARP9,PMP22,POLE2,POLQ,PRNP,RAB11FIP5,RAB17,RAB39B,SERPINE1,SHCBP1,SKP2,SPAG5,SPC24,SPC25,STIL,TMPO,TRIB3…	116 (4)
DNASE2		enzyme	Inhibited	-2.303	-3.112	-0.26	2.18e-15	17	CP,DHX58,GPNMB,IFIT1B,IFIT3,IL18,IRF7,ISG15,Mx1/Mx2,OAS1,OAS3,Oasl2,RSAD2,RTP4,Sp100,USP18,ZBP1
FOXM1		transcription regulator	Inhibited	-3.313	-2.299	0.212	3.87e-15	26	AURKB,BIRC5,CAV1,CCNA2,CCNB1,CCNB2,CCND1,CDC25B,CDK1,CDKN1A,CENPA,CENPE,CENPF,CKS1B,IGF1,KIF20A,LOX,MCM8,MMP2,NEK2,PLK4,PRC1,SKP2,STMN1,TOP2A,VIM	410 (23)	YES
NKX2-3		transcription regulator	Inhibited	-4.698	-4.644	0.009	1.41e-14	39	ASNS,CCNB2,CD68,CENPW,CEP55,CMPK2,CRYAB,CXADR,CXCL16,DDX58,DDX60,DHX58,FAM46A,GHR,HLA-F,HMMR,IL7R,LY6E,MCTP1,PAPSS2,PARP10,PARP12,PARP14,PARP9,PHGDH,PSAT1,RTP4,SAMD9L,SERPINE2,SHMT2,STAT1,TAP1,TAP2,TRIM21,TXNDC12,UBA7,USP18,XAF1,ZNFX1	-
SMARCB1		transcription regulator	Activated	3.486	4.297	0.155	2.82e-14	34	C4A/C4B,CCNA2,CCND1,CDC7,CDK1,CDKN1A,CDT1,CENPA,CENPE,COL18A1,CYP39A1,DHFR,FCGR2A,GMNN,KIF11,KIF23,MCM2,MCM3,MCM4,MCM5,MYBL2,OAS1,OAS3,PLK4,POLA1,PRIM1,RAB5B,RAD51AP1,RAD54B,S100A1,SKP2,SMC4,SPARC,TMOD1	334 (16)
ACKR2		g-protein coupled receptor	Inhibited	-3.17	-4.123	-0.231	4.98e-14	17	CCL5,DDX58,DDX60,DHX58,IFI44,IFIT1B,IFIT3,IRF7,ISG15,OAS1,OAS2,OAS3,OASL,Oasl2,RSAD2,STAT1,USP18
BNIP3L		other	Activated	3.879	3.578	-0.067	6.73e-14	20	BCL2L1,CCNA2,CCND3,CENPE,CENPF,CHEK1,CST3,FANCD2,GPSM2,ITPR3,KIF11,MYBL2,NUF2,PRIM1,PTK2B,RBL1,SGOL1,SYK,TFRC,TOP2A	-
IFNA2		cytokine	Activated	4.385	5.684	0.22	6.9e-14	39	BIRC5,CAV1,CCDC92,CDKN1A,CMPK2,CNP,DDX58,DDX60,EMR1,HLA-A,HLA-E,IFI35,IFI44,IFIH1,IFIT3,IFITM3,IRF7,IRF9,ISG15,LGALS3BP,LY6E,Mx1/Mx2,OAS1,OAS2,OAS3,PARP12,PARP9,PLAT,RBL1,RSAD2,SERPINB9,SLC15A3,STAT1,TAP1,TRIM21,UBA7,USP18,XAF1,ZBP1	222 (18)
CHUK		kinase	Activated	2.955	4.23	0.214	8.89e-14	37	AMPD3,ARL6IP5,CCL5,Ccl9,CCNB1,CCND1,CDKN1A,CLU,COL18A1,CP,CRLF1,CTSB,CTSF,DNMT1,GM2A,HLA-A,HSP90AA1,IFI35,IFIT1B,ISG15,ITM2B,MFAP5,MMP2,NOV,PCNA,PLAU,PLD3,RGS16,SERPINE2,SLC16A2,Slfn2,SOD3,SPP1,TK1,TMEM176B,TNFRSF11B,TNFRSF1B	302 (13)
CD44		enzyme	Activated	2.123	2.877	0.164	9.51e-14	33	ADAM8,BCL2L1,BGN,BIRC5,CCL5,Ccl7,CCND1,CCND2,CCR2,CDKN1A,CELA1,CLU,COL18A1,CXADR,DNMT1,ECM1,EMR1,FN1,HMMR,LGALS3,LIMS2,LTBP2,MMP12,MMP2,MOGAT1,PLAU,PMEPA1,PTP4A3,SDC4,SPP1,THBS1,THBS2,VIM	432 (20)
IRF3		transcription regulator	Activated	3.848	4.905	0.195	1.65e-13	33	ABCC2,CCL5,CMPK2,DDX58,DHX58,FGF1,HLA-F,IFI44,IFIH1,IFIT1B,IFIT3,IFITM3,IRF7,IRGM,Irgm1,ISG15,Mx1/Mx2,OAS1,OAS2,OAS3,OASL,Oasl2,PARP12,PARP14,PRNP,RSAD2,SAMD9L,STAT1,TAP1,TMPO,Trim30a/Trim30d,USP18,ZBP1	181 (14)
STAT3		transcription regulator	Activated	2.418	3.258	0.156	6.2e-12	54	AGT,ARG1,BCL2L1,BIRC5,C5AR1,CCL5,CCNB1,CCND1,CCND2,CDK1,CDKN1A,CEBPA,CHEK1,CTSB,DNMT1,DNMT3B,ECT2,EME1,FN1,GFAP,HLA-A,IFI35,IFI44,IFIH1,IFIT1B,IFIT3,IFITM3,IGFBP5,IL4R,IRF7,ISG15,ITGB2,LIF,MMP12,MMP2,OAS1,OAS2,OAS3,OASL,PLAU,PSIP1,SERPINA3,SERPINB9,SERPINE1,SERPINE2,Slfn2,STAT1,SYNPO,TAP1,THBS1,TIMP1,TNFRSF1B,VIM,XAF1	342 (21)
IKBKB		kinase	Activated	3.521	4.51	0.183	1.17e-11	38	ABCA1,AMPD3,AURKB,BCL2L1,CCL5,Ccl9,CCNA2,CCND1,CDC25B,CDKN1A,CKS1B,CLU,CP,CTSB,CTSF,ECT2,GM2A,HLA-A,IFIT1B,ISG15,KIF20A,KIF23,LMNB1,MBP,MMP2,PLAU,PLD3,PTK2B,RGS16,SERPINE2,SKP2,SLC16A2,Slfn2,SOD3,TMEM176B,TNFRSF11B,TNFRSF1B,TNFRSF9	310 (14)
AHR		ligand-dependent nuclear receptor	Inhibited	-2.307	-2.198	0.019	2.04e-11	44	ADAMTS2,BTG2,CADM4,CCL5,CCNA2,CCNB1,CCND1,CCND3,CDC25B,CDC25C,CDK1,CDKN1A,CEBPA,CELA1,COL12A1,COLQ,CTSD,DHFR,EFEMP1,EMILIN2,FBLN2,FN1,GAS6,Gm21596/Hmgb1,HMGCR,HSP90AA1,LTBP2,MATN2,MMP2,OLFML1,PLAT,PMM1,POLA1,RBL1,SDSL,SERPINE1,SLC1A4,SNTA1,SPP1,TGFB2,TGFBI,THBS1,TK1,VIM	419 (24)
TGFBR2		kinase	Activated	3.623	3.788	0.038	2.32e-11	32	ACSL3,ALOX5AP,ATF4,BFSP2,BGN,BIRC5,C5AR1,Ccl7,CCND1,CCND3,CDKN1A,CHRNB4,CLU,CRYAB,FMOD,FN1,GFAP,LBR,MAN2B2,MMP12,MMP2,MYOF,RBMS3,SERPINE1,SPARC,SPP1,TAGLN,TGFB2,THBS1,TIMP1,TNFRSF11B,ZNF365	388 (22)
SMAD7		transcription regulator	Inhibited	-3.166	-3.601	-0.087	2.32e-11	26	ADAMTS2,BGN,CCL5,CCNA2,CCNB1,CDC25C,CDK1,CDKN1A,COL2A1,DNMT3B,EFEMP1,FN1,FURIN,GAS6,LTBP2,MATN2,MMP12,MMP2,PCNA,PLAT,PMEPA1,SERPINE1,TAGLN,TGFB2,TGFBI,TIMP1	391 (23)
PTGER4		g-protein coupled receptor	Inhibited	-2.216	-2.558	-0.066	5.21e-11	27	Ccl7,CMPK2,CP,DDX58,Fnbp1l,HERPUD1,IFI35,IFIH1,IFIT1B,IL18,IRF7,IRGM,Irgm1,LHFPL2,MASTL,MMP2,Mx1/Mx2,NCF1,PARP14,RSAD2,RTP4,Serpinb6b,TP53INP1,TRIM21,USP18,XAF1,YPEL3	278 (11)
IRF5		transcription regulator	Activated	2.745	3.758	0.243	5.8e-11	19	CCL5,CDKN1A,CMPK2,DDX58,DHX58,IFI44,IFIH1,IFIT3,IFITM3,IRF7,ISG15,OAS1,OAS2,OASL,Oasl2,PARP12,RSAD2,STAT1,TMPO	276 (19)
cholesterol		chemical - endogenous mammalian	Activated	3.074	3.296	0.042	7.13e-11	31	ABCA1,AGT,APOE,ATF4,BSG,C1QC,CAV1,CCR2,CD5L,CD68,EMR1,EPHX1,FADS1,FCGR2B,FDFT1,FDPS,GBA,HMGCR,IDI1,LAPTM5,LDLR,LGALS3,MPEG1,NR4A3,PCSK9,PLTP,PMVK,RGS16,SQLE,SREBF2,TIMP1	252 (13)
POR		enzyme	Activated	3.054	2.604	-0.102	7.13e-11	31	ABCA1,ASNS,CSAD,CYP39A1,CYP51A1,ELOVL6,FDFT1,FDPS,FGF1,FOXC1,Gstm6,HLA-A,HLF,HMGCR,HSD17B11,IDI1,INSIG1,LDLR,LSS,NAT6,PLA2G7,PMVK,PNPLA7,PRNP,SDC4,SERPINA3,SQLE,SREBF2,STAT1,TMEM176A,TMEM229B	-
butyric acid		chemical - endogenous mammalian	Activated	2.175	2.291	0.021	1.03e-10	50	ABCC2,ACHE,BCL2L1,BIRC5,CCNA2,CCNB1,CCNB2,CCND1,CCND2,CCNG1,CD81,CD82,CDC25C,CDK1,CDKN1A,CKS1B,CLU,DDR1,DEK,EMP3,FURIN,GGT1,H2AFZ,HIST1H1C,HMGB2,IFIT3,INPP5D,ITPR3,LY6E,MKI67,MMP12,MVP,NCL,NPM1,OAS2,PCNA,PLAT,PLAU,PTGDS,PYGL,RBL1,SEPP1,SERPINE1,SKP2,SPP1,SYK,TGFBI,TIMP1,TPR,TYMS	435 (23)
INSR		kinase	Inhibited	-3.228	-2.664	0.172	1.52e-10	44	BIRC5,C1QA,CCND1,CCND2,CDC45,CDK1,CDKN1A,CEBPA,CORO2B,CTSB,CTSV,CYP51A1,DDR2,DEK,FDFT1,FDPS,FURIN,HELLS,HMGCR,IDI1,IGF1,LAT2,LSS,MCM2,MCM4,MCM5,MCM7,MMP12,MMP2,MPEG1,MYBL2,PRIM1,PSPC1,RAD51AP1,RGS16,RRM1,SEPP1,SERPINE1,SLC30A1,SQLE,SREBF2,THBS2,TRAIP,UHRF1	390 (23)
KDM5B		transcription regulator	Activated	3.606	2.782	-0.169	1.82e-10	24	ARL6IP5,CAV1,CCNB1,CCND1,CDCA3,CDK1,DLGAP5,ECT2,FBXO5,HMMR,INSIG1,ISG15,KIF2C,LGALS3BP,MCM2,MCM3,NCAPH,NDC80,PBK,PSIP1,SNRPD1,TOP2A,TTK,TUBB2A	318 (15)	YES
PRL		cytokine	Activated	3.177	3.995	0.145	2.11e-10	33	CAV1,CCNB1,CCND1,CCND3,CDKN1A,CLU,CST3,CTSA,CTSB,CTSD,CTSH,CTSS,CTSV,ECM1,FN1,GPNMB,HERPUD1,IGFBP5,MFGE8,MGST1,MINOS1-NBL1/NBL1,PCNA,PCOLCE,PLAT,RNASE4,SERPINA3,SFRP2,SPARC,SPP1,STAT1,TIMP1,VIM,XDH	448 (24)
IFNL1		cytokine	Activated	2.831	3.898	0.245	2.89e-10	19	CHAC1,DDX58,DDX60,IFI35,IFI44,IFIH1,IFIT3,IFITM3,IRF9,ISG15,LGALS3BP,OAS1,OAS2,OAS3,OASL,RSAD2,STAT1,TMEM140,USP18	276 (15)
AKT1		kinase	Activated	2.514	2.978	0.106	3.69e-10	34	ASS1,AURKB,BCL2L1,BIRC5,C1QC,CCL5,CCND1,CCND2,CCND3,CDKN1A,COL8A1,CST3,CTSV,FXYD5,HMGB2,HMGCR,IGFBP5,LSS,MBP,MMP2,NDC80,NEXN,PCOLCE,RFC4,SERPINE1,SPP1,SREBF2,TGFB2,THBS1,TIMP1,TK1,TYMS,UBE2C,VIM	380 (21)
SCAP		other	Inhibited	-3.616	-2.629	0.25	5.34e-10	16	ACACB,CSAD,CYP51A1,ELOVL6,FDFT1,FDPS,Gstm6,HMGCR,IDI1,INSIG1,LDLR,LSS,PCSK9,PMVK,SQLE,SREBF2	215 (10)
CD24		other	Inhibited	-3.352	-2.53	0.26	6.62e-10	22	ASPM,CAV1,CDKN1A,CHAC1,DEPDC1,ECM1,EMP3,EPHB6,HMMR,KNTC1,LAT2,OASL,PHF10,PLAU,SFPQ,SLC30A1,SMC4,SPHK1,THBS1,TIMP4,TOP2A,TPR	211 (13)	YES
MAVS		other	Activated	3.012	3.961	0.24	7.28e-10	16	CCL5,CMPK2,DDX58,DHX58,IFIT1B,IFIT3,IFITM3,IRF7,ISG15,OAS1,OAS2,OASL,Oasl2,PARP12,RSAD2,STAT1	154 (12)
RBL1	-2.326	transcription regulator	Activated	4.084	3.345	-0.189	8.27e-10	18	AURKB,CCNA2,CCND1,CDK1,CDKN1A,DHFR,MCM2,MCM3,MCM5,MCM6,MCM7,MYBL2,NEK2,PCNA,RBL1,RRM1,SKP2,TYMS	221 (16)
CSF1		cytokine	Activated	2.786	3.735	0.188	8.47e-10	28	APOE,ARG1,BCL2L1,BIRC5,CCL5,Ccl7,CCNB1,CCND1,CCND2,CD68,CDKN1A,CEBPA,FCGR2A,FCGR3A/FCGR3B,FN1,FOLR2,IGF1,IL18,IRF7,MMP12,MRC1,PCNA,PLAU,SIGLEC1,STAT1,THBS1,TNFRSF1B,TRAIP	297 (22)
S100A6	2.063	transporter	Inhibited	-2.309	-2.309	0	1.23e-09	12	ADAMTS1,CDK1,CENPA,DEPDC1,EXOSC8,HS3ST1,NCAPH,NEK2,PBK,PRNP,TMPO,TYMS	257 (7)
SPI1		transcription regulator	Activated	2.211	2.637	0.116	3.31e-09	28	C1QC,CCNA2,CCND1,CCND2,CD68,CD72,CDK1,CDKN1A,CEBPA,CSF2RB,CTSS,EMR1,FCGR2B,FCGRT,HK3,IFIT1B,IL18,IL7R,IRF9,ISG15,ITGB2,MBP,MMP2,MRC1,NCF1,PCNA,SPP1,TK1	339 (22)
STAT1	2.552	transcription regulator	Activated	3.444	4.315	0.176	3.39e-09	35	ABCA1,AGT,ALDH1A3,APOE,ARG1,BCL2L1,BIRC5,CCL5,CCND1,CCND2,CCND3,CDKN1A,CMPK2,IFI35,IFIT1B,IFIT3,IFITM3,IGF1,IRF7,IRF9,Irgm1,ISG15,LY6E,Mx1/Mx2,OAS2,OASL,PHACTR1,RARB,RSAD2,SERPINA3,SERPING1,Slfn2,STAT1,TAP1,USP18	340 (17)
BAX		transporter	Activated	2.3	3.058	0.212	3.75e-09	15	CCL5,CCNB1,CDC25C,CDK1,CDKN1A,CTSB,CTSD,CTSH,CTSS,HLA-A,IRF7,MMP12,Mx1/Mx2,TIMP1,TRIM6-TRIM34	381 (23)
TGM2		enzyme	Activated	4.555	5.166	0.111	4.49e-09	32	BTG2,C5AR1,CCND1,CDCA7,CFP,CYP4F3,DDX60,FN1,GM2A,HK3,IFI35,IFIT3,IRF9,LSP1,LY6E,MMP2,MPP6,OAS1,OAS2,OAS3,OASL,PARP14,PARP9,RTKN2,SAMD9L,SPP1,STAT1,TAP1,THBS1,TNFRSF11B,UBA7,XAF1	213 (16)
SREBF2	-2.505	transcription regulator	Inhibited	-3.508	-2.726	0.2	4.96e-09	17	ABCA1,CDKN1A,CYP51A1,ELOVL6,FDFT1,FDPS,HMGCR,IDI1,INSIG1,LDLR,LRP1,LSS,PCSK9,PMVK,SQLE,SREBF2,THRSP	263 (13)
IRF1		transcription regulator	Activated	3.032	3.904	0.19	8.66e-09	25	ADAM8,CCL5,CCNB1,CCND1,CDKN1A,CTSS,CXCL16,IFI35,IFIH1,IFIT3,IFITM3,IL18,IRF7,IRF9,ISG15,OAS1,OAS2,PCNA,PLA2G16,RSAD2,STAT1,TAP1,TAP2,TAPBP,TRIM21	282 (16)
inosine		chemical - endogenous mammalian	Activated	2.998	3.742	0.199	2.51e-08	14	C1QA,C1QB,C1QC,C4A/C4B,CD68,EMP3,GFAP,IFITM3,L1CAM,LGALS3BP,Ms4a6b,SERPING1,TIMP1,VIM
SMARCA4		transcription regulator	Activated	2.644	3.49	0.194	3.01e-08	37	ABCA1,AGT,ARL4C,ASNS,BIRC5,C19orf12,CCNA2,CCND1,CCR2,CDKN1A,CTSB,CTSH,CTSS,DHFR,EMP3,FBLIM1,FN1,IFITM3,IGF1,IGFBP5,IL7R,LGALS3,MFGE8,MMP2,MXD4,PHLDB1,RBL1,SEPP1,SERPINE1,SERPINE2,SLC11A1,SPP1,TAGLN,TEC,TGFB2,TREM2,TYMS	350 (22)
DDX58	5.7	enzyme	Activated	2.034	2.946	0.25	3.3e-08	14	CCL5,DDX58,IFI35,IFI44,IFIH1,IFIT1B,IFIT3,IRF7,ISG15,Mx1/Mx2,OAS1,Oas1d (includes others),RSAD2,STAT1	154 (12)
TCF3		transcription regulator	Activated	4.607	4.718	0.024	3.6e-08	30	ACACB,ARSA,BUB1,CCNA2,CCNB1,CCNB2,CCND2,CCND3,CDC45,CDKN1A,CELA1,CTSV,ECT2,GM2A,HS3ST1,IL7R,KIAA1524,KIF11,KIF2C,KIF4A,MAD2L1,MKI67,NR4A3,NUSAP1,PLK4,RACGAP1,RGS16,TOP2A,TTK,TYMS	193 (18)
IL13		cytokine	Activated	2.323	2.977	0.108	5.44e-08	41	ABCA1,ALOX5AP,ARG1,BCL2L1,C3AR1,CCL5,Ccl6,Ccl7,CD37,CD72,CEBPA,CFI,COL18A1,CTSB,CTSH,CTSS,CTSV,F13A1,FADS1,GAS6,GPNMB,IFFO1,IGF1,IL18,IL3RA,MMP12,MMP2,MRC1,MTSS1,NCAPH,PITRM1,PLAU,SERPINE1,SPHK1,SPP1,THBS1,TIMP1,TIMP4,TNFRSF11B,TNFRSF1B,TNS1	315 (17)
SASH1		other	Activated	2.46	3.5	0.26	5.48e-08	16	CCND2,CMPK2,IFIT1B,IFIT3,IL18,IRF7,IRGM,ISG15,Mx1/Mx2,OASL,PLAT,RBL1,RSAD2,SLCO3A1,STAT1,TRIM21
IL1RN		cytokine	Inhibited	-2.399	-3.281	-0.194	6.45e-08	21	CHAC1,CTSS,DDX58,IFI44,IFIH1,IFIT3,IGF1,IGFBP5,IRF7,IRF9,LIF,OAS1,OAS2,OAS3,OASL,RSAD2,RTP4,SLC15A3,SPP1,TIMP1,USP18	299 (18)
Cg		complex	Activated	2.244	3.215	0.173	6.72e-08	39	ADAMTS1,BCL2L1,BLM,BTG2,Ccl7,CCND2,CDKN1A,CEBPA,CLU,CTSV,DDX25,EFEMP1,EPHA3,EPHA7,EPHB6,GM2A,GPC1,HLA-A,HMGCR,IFIT3,IGF1,IL4R,LDLR,LGALS3BP,LIF,LIN28B,MMP2,Oasl2,PCNA,PLAT,PLAU,S100A6,SDC4,SPP1,TGFB2,TIMP1,TIMP4,TIPIN,WNT4	332 (21)
PAF1		other	Activated	2.668	3.606	0.26	7.19e-08	13	CCL5,DDX58,FAM46A,IFI44,IFIT3,IFITM3,ISG15,OAS2,OAS3,OASL,SDC4,SERPINE1,ZNFX1
STAT4		transcription regulator	Activated	2.914	4.276	0.26	8.54e-08	29	ACVRL1,ATF4,BCL2L1,BSG,C10orf54,CAPN5,ENO2,FURIN,FYB,IFIH1,IFIT1B,ISG15,LPIN1,LRP1,Mx1/Mx2,PKP2,POLD4,PYGL,RGS16,RNF128,SELPLG,SERPINE1,SH3BP4,SMPDL3A,STAT1,TAF15,Tcf7,TIMP1,Trim30a/Trim30d	296 (15)
RBL2		other	Activated	3.601	2.779	-0.237	1.96e-07	18	AURKB,BUB1,CCNB1,CCNB2,CCND1,CDC25C,CDK1,CDKN1A,DHFR,DNMT1,KPNA2,MYBL2,NEK2,PCNA,RANBP1,RBL1,STMN1,TYMS	247 (14)	YES
DOCK8		other	Activated	2.35	3.357	0.26	2.36e-07	15	CCND2,CMPK2,IFIT1B,IFIT3,IL18,IRF7,IRGM,ISG15,Mx1/Mx2,PLAT,RBL1,RSAD2,SLCO3A1,STAT1,TRIM21
PLAU	2.083	peptidase	Activated	2.017	2.383	0.108	3.61e-07	14	ARG1,BCL2L1,C5AR1,CCL5,CCND1,CYR61,FN1,IGF1,MMP12,OAS1,OAS3,PLAU,SERPINE1,VIM	252 (17)
HOXA10		transcription regulator	Inhibited	-2.015	-2.449	-0.089	3.8e-07	25	ALOX5AP,APOE,CDKN1A,CTSV,DBP,FKBP3,FN1,GAS6,HLF,HMGCR,HOXA11,HSP90AA1,IDH2,IGFBP5,MINOS1-NBL1/NBL1,NCAM1,NDRG2,PHGDH,PROS1,RNASE4,S100B,SLC27A1,THRSP,WNT4,XDH	-
SAMSN1		other	Activated	2.684	3.638	0.231	3.85e-07	17	Ccl7,CCND2,CMPK2,IFIT1B,IFIT3,IL18,IRF7,IRGM,ISG15,Mx1/Mx2,OASL,PLAT,RBL1,RSAD2,SLCO3A1,STAT1,TRIM21	166 (7)
IKBKG		kinase	Activated	3.489	4.357	0.199	4.53e-07	20	AMPD3,CCL5,Ccl9,CLU,CP,CTSB,CTSF,GM2A,HLA-A,IFIT1B,IRF7,ISG15,PLD3,RGS16,SERPINE2,SLC16A2,Slfn2,SOD3,TMEM176B,TNFRSF1B	300 (13)
SPARC	2.099	other	Activated	3.815	3.638	-0.043	5.79e-07	18	BARD1,BLM,CTSF,FN1,LRP8,MCM6,MMP2,POLE,POLE2,RFC4,RRM1,SERPINE1,SLC7A11,SPARC,TOPBP1,TRIM25,USP2,VIM	389 (21)	YES
D-glucose		chemical - endogenous mammalian	Activated	2.538	2.834	0.048	7.35e-07	47	ABCA1,AGT,ASNS,ASS1,ATF4,BCL2L1,CARS,Casp12,CAV1,CCNB1,CCND1,CCND2,CCND3,CDK1,CDKN1A,CDT1,CEBPA,CLU,COL2A1,CTSB,CTSV,ELOVL6,FN1,GFAP,HERPUD1,HMGCR,IGF1,ITPR3,LDLR,MMP2,NCF1,NR4A3,PBK,PCK2,PCNA,PTGDS,PYCR1,SEPP1,SERPINE1,SLC7A1,SPHK1,SPP1,TFRC,THBS1,THRSP,TIMP1,TK1	321 (21)
cholic acid		chemical - endogenous mammalian	Activated	3.135	3.33	0.052	7.42e-07	15	ABCA1,ABCC2,AGT,CCNG1,EPHX1,FDFT1,HMGCR,IGFBP5,KCNJ13,MGST1,MVP,PLTP,SQLE,SREBF2,TAGLN	163 (12)
TLR3		transmembrane receptor	Activated	3.009	4.101	0.243	7.47e-07	29	ABCA1,BFSP2,CCL5,Ccl7,CLU,CMPK2,CTH,DDX58,DHX58,FURIN,IFI44,IFIH1,IFIT3,IRF7,ISG15,LMNB1,Mx1/Mx2,OAS1,OASL,Oasl2,RARB,RSAD2,SERPINB9,SERPINE1,STAT1,TIMP1,TNFRSF1B,USP18,ZNFX1	154 (13)
JAK2		kinase	Activated	2.3	2.96	0.223	3.52e-06	17	BCL2L1,CCL5,Ccl9,CCND1,CCND2,CDKN1A,DCXR,FCGR2B,GFAP,LAT2,OSMR,PHLDA3,SLC11A1,STAT1,TAP1,THBS1,TP53INP1	267 (22)
NFATC2		transcription regulator	Activated	2.799	3.615	0.193	4.01e-06	20	ABCA1,CCNA2,CCNB1,CDKN1A,CMPK2,COL2A1,CRYAB,IFIT1B,IFIT3,IL18,IRF7,IRGM,ISG15,Mx1/Mx2,NAT6,OASL,PLAT,RSAD2,SLCO3A1,STAT1	344 (17)
LEP		growth factor	Activated	2.324	2.89	0.109	7.59e-06	38	ADAM8,ASS1,BCL2L1,BIRC5,CAV1,CCL5,CCNA2,CCND1,CD68,CDKN1A,COL2A1,CYR61,ELOVL6,EMR1,FMO5,GFAP,HMGCR,IGF1,Irgm1,LDLR,LIF,MBP,MMP12,MMP2,NCF1,NPR2,PLAT,SEPP1,SERPINE1,SLC27A1,SPARC,SPP1,SREBF2,THBS1,THRSP,TIMP1,TNFRSF11B,VIM	345 (23)
IL3		cytokine	Activated	2.013	2.706	0.187	9.84e-06	33	ALOX5AP,BCL2L1,BTG2,C1QA,Ccl6,CCND1,CCND2,CCND3,CCNG1,CD53,CDKN1A,CEBPG,EMP3,EMR1,FCGR2A,FCGR2B,FKBP3,HLA-A,HNRNPA2B1,IL3RA,LIF,MCM5,NCF1,NCL,NOV,PDE1B,PHGDH,PLA2G7,RANBP1,SERPINA3,TK1,TNFRSF9,YPEL3	288 (23)
MAPK14		kinase	Activated	2.985	3.767	0.187	2.23e-05	20	ABCA1,CCL5,Ccl7,CCNA2,CCNB1,CCND1,COL10A1,CRYAB,CYP51A1,FDPS,FN1,HMGCR,IL18,LDLR,PLAU,Slfn2,SREBF2,TAGLN,TIMP1,TOP2A	376 (23)
CTGF		growth factor	Activated	2.646	3.244	0.164	2.62e-05	15	ADAMTS1,BCL2L1,BIRC5,CCND1,COL10A1,COL2A1,COL8A1,FN1,IGF1,LOX,MMP2,NOV,SERPINE1,SPARC,TIMP1	412 (24)
MAP2K6		kinase	Activated	2.3	2.791	0.176	7.35e-05	12	BGN,CCND1,CDC25C,CDKN1A,COL10A1,CRYAB,IRF9,ISG15,LDLR,MMP2,PLAU,STAT1	259 (19)
HTT		transcription regulator	Activated	2.729	2.927	0.051	7.51e-05	53	ABCA1,ADAMTS2,AGT,ATP1A3,CCL5,CCND1,CDKN1A,CEBPA,CIT,COL18A1,CORO2B,CRYAB,CTSD,CYP51A1,DBP,DNAI1,EMP3,ENO2,FDFT1,FDPS,FGF1,FN1,GFAP,GJC1,Gm21596/Hmgb1,GPC1,HMGB2,HMGCR,IGFBP5,LDLR,LOX,LTBP2,MMP2,MPEG1,PCNA,PDE1B,PRELP,RAB17,RARB,RGS16,SEPP1,SERPINA3,SERPING1,SFPQ,SMC2,SPP1,STMN1,TAGLN,TFRC,TGFBI,THBS2,THRSP,USP2	292 (21)
SOCS1		other	Inhibited	-2.638	-3.396	-0.199	7.87e-05	16	BCL2L1,CCND1,DDX58,IFI44,IFIH1,IFIT1B,IFIT3,IL4R,IRF7,IRGM,ISG15,Mx1/Mx2,OAS1,OAS2,Oasl2,STAT1	255 (16)
EIF2AK2		kinase	Activated	2.09	2.892	0.226	9.14e-05	13	ARG1,ATF4,CDKN1A,DDX58,IFI35,ISG15,LGALS3BP,OAS1,OAS3,PARP12,PARP9,STAT1,USP18	208 (16)

## Sheet: Table S3D
Table S3D. 210 Stringent UPRs induced by CPA/6d in GL261(scid) tumor model. All 2,574 genes up regulated by CPA (TFS, 1.1) and 1,250 genes down regulated by CPA (TFS, 1.2), as shown in Table S1D, were used for this analysis. The full set of GL261(scid)-associated UPRs is shown in Table S2D.
Upstream Regulator	Fold Change	Molecule Type	Predicted Activation State	Bias-corrected z-score	Activation z-score	Bias Term	p-value of overlap	# of target genes	Target molecules in dataset	Mechanistic Network
TGFB1	3.526	growth factor	Activated	5.912	8.27	0.119	1.31e-98	577	ABCA1,ABCE1,ABCG1,ABLIM3,ACE,Acp5,ACSL3,ACTA1,ACVRL1,ADAM12,ADAMTS12,ADAMTS2,ADAMTS4,ADIPOQ,ADK,ADORA1,ADORA2B,ADRA2A,AHR,AK1,ALOX5AP,ANGPT1,ANGPTL4,ANPEP,ANXA11,ANXA8/ANXA8L1,APLNR,APOC2,APOE,AQP1,AREG,ARHGEF19,ARNT2,ASNS,ASPM,ASPN,ASS1,ATXN1,B2M,BCL2L11,BCL3,BCL6,BDH1,BDNF,BGN,BIRC5,BMF,BMP1,BMP6,BTG1,BUB1,BUB1B,C1QA,C1QB,C1QC,C2,CALML4,CASP1,CAV2,CBFA2T3,CBR3,CCL11,CCL2,Ccl2,CCL3L3,CCL4,CCL5,C…	1487 (17)
TNF	5.747	cytokine	Activated	6.23	9.138	0.136	1.92e-83	532	A4GALT,AATK,ABCA1,Abcb1b,ABCC3,ABCD2,ABR,ACE,ACSL1,ACTA1,ADAM8,ADAMTS4,ADAMTS5,ADAMTS7,ADCY5,ADIPOQ,ADORA1,ADORA2B,ADRB2,ADRB3,AEBP1,AIMP1,AKAP12,ALCAM,ALOX5AP,AMPD3,ANGPT1,ANGPTL4,ANPEP,ANXA11,AOC3,APOC2,APOE,AQP1,AQP5,ARHGDIB,ARSI,ASS1,ATF3,B2M,B4GALNT1,B4GALT1,BCL2A1,BCL2L11,BCL3,BCL6,BDKRB1,BDKRB2,BDNF,BGN,BIRC3,BIRC5,BMPER,BTG1,BUB1B,C3,C5AR1,CASP1,Casp12,CCDC80,CCL11,CCL2,Ccl2,CCL3L3,CCL4,C…	1298 (16)
TP53		transcription regulator	Activated	7.277	8.735	0.078	3.73e-76	471	A2M,ABCB1,Abcb1b,ACAT1,ACE,ACOT11,ACP2,ACSL3,ADA,ADAM8,ADAMTSL4,ADORA2B,ADRB2,ADRB3,ADRBK2,AHCY,AK1,AKAP12,ANGPT1,ANTXR1,ANXA3,ANXA8/ANXA8L1,APOBEC1,APOBEC2,APOE,AQP2,AREG,ASF1B,ASNS,ASPM,ASS1,ASTN2,ATAD2,ATF3,ATXN1,AURKB,BAI3,BCL2A1,BCL2L11,BCL3,BDKRB2,BIRC3,BIRC5,BMF,BMP1,BRCA2,BTG1,BUB1,BUB1B,C1QC,C2,CAMK2B,CAMK2D,CARD11,CASP1,CCDC80,CCL2,Ccl2,CCL3L3,CCL4,CCNA2,CCNB2,CCNE2,CCNG1,CD247,CD97,CDC…	1255 (24)
IFNG		cytokine	Activated	7.121	10.129	0.154	3.33e-74	444	A2M,ABCA1,ABCA6,ABCB1,ABLIM3,ADCY5,ADCY7,ADIPOQ,ADORA1,ADORA2B,ADRA2A,ADRBK1,AHCY,AHR,AIF1,ALDH1L1,ALOX5AP,ANGPTL4,APOL6,AQP1,ARG2,ARNT2,ASS1,ATF3,ATP1B1,B2M,BCAN,BCL2A1,BCL2L11,BCL3,BDNF,BLNK,BMF,BMP6,BRCA2,BST1,BTG1,C1QA,C1QB,C1QC,C1R,C2,C3,C4A/C4B,C5AR1,CAPN3,CASP1,Casp12,CCL11,CCL2,Ccl2,CCL3L3,CCL4,CCL5,Ccl6,Ccl7,Ccl8,CCNA2,CCR1,CCR2,CCR5,CCRL2,CD14,CD163,CD1D,CD200,Cd24a,CD274,CD36,CD4,CD40,…	948 (14)
tretinoin		chemical - endogenous mammalian	Activated	7.877	10.092	0.119	2.2e-56	438	A2M,AATK,ABCA1,ABCE1,ABCG1,Acp5,ACSL1,ACSS2,Actn3,ADA,ADAM11,ADAMTS5,AHR,AIMP1,AKAP12,ALDH1A1,AMICA1,ANGPTL4,ANPEP,ANXA5,ANXA8/ANXA8L1,APLNR,APOD,APOE,AQP1,AREG,ARHGAP29,ASB2,ASNS,ATP2A3,B3GALT1,BCL2A1,BCL3,BCL6,BIRC3,BIRC5,BMP6,BMPR1B,BTG1,C12orf29,C1QA,C3,C3AR1,C5AR1,CA2,CACNA1S,CAD,CASP1,CBR1,CBS/LOC102724560,CCL2,Ccl2,CCL4,CCNA2,CCNG1,CCR1,CCR5,CCR9,CCRL2,CCT5,CD14,CD1D,CD300C,CD34,CD36,CD38,…	1436 (19)
IL6		cytokine	Activated	3.371	5.723	0.183	8.01e-46	253	A2M,ABCA1,ABCC3,ABCC5,Acp5,ACVRL1,ADAMTS4,ADAMTS5,ADRBK1,AHR,ANG,ANPEP,APOE,ARL4C,ATF3,BATF,BCL2L11,BCL3,BCL6,BDNF,BGN,BIRC5,BMP6,BUB1,BUB1B,C3,C5AR1,CASP1,CCL11,CCL2,Ccl2,CCL3L3,CCL4,CCL5,CCNA2,CCNB2,CCR1,CCR2,CCR5,CD14,CD163,CD36,CD40,CD48,CD53,CD68,CD74,CD80,CD83,CD86,CD97,CDC20,CDC45,CDC6,CDKN1A,CDKN2A,CDKN3,CEACAM1,CEBPA,CEBPD,CENPA,CES1,CHEK1,CIB2,CIITA,CLEC4E,CLU,COL3A1,CP,CRLF1,CSF1,CSF2R…	984 (14)
MYC	-2.427	transcription regulator	Inhibited	-10.066	-8.061	0.129	9.03e-45	324	ABCE1,ACAT1,ACTA1,ADK,AEBP2,AHCY,AKAP12,ALCAM,ANGPT1,ANXA5,AQP1,ARHGAP22,ARHGAP25,ASNS,ASS1,ATAD3A,ATP13A2,AURKB,B4GALT7,BCAT1,BCL2A1,BCL6,BDNF,BIRC5,BMPER,BOP1,BUB1,BUB1B,C1QBP,CAD,CASP1,Ccl6,CCNA2,CCNB2,CCNE2,CCT3,CD274,CD48,CD69,CD86,CDC20,CDCA7,CDK4,CDKN1A,CDKN2A,CEBPA,CEBPD,CHEK1,CHST15,CIDEC,CLEC3B,CLU,CNP,COL14A1,COL15A1,COL1A1,COL1A2,COL2A1,COL3A1,COL4A1,COL4A2,COL5A1,COL5A2,COL6A3,COL8A1…	1278 (20)
IL1B	4.45	cytokine	Activated	6.846	9.186	0.157	2.26e-42	282	A2M,A4GALT,ABCC3,ADAM8,ADAMTS4,ADAMTS5,ADRB2,AIF1,AMPD3,ANGPT1,ANGPTL4,ANTXR1,APOC2,APOE,APOL6,ASAH2,ASS1,ATF3,BCL2A1,BCL3,BDKRB1,BDNF,BGN,BIRC3,BMF,C1R,C3,CCL11,CCL2,Ccl2,CCL4,CCL5,Ccl7,Ccl9,CCR1,CCR2,CCR5,CCRL2,CD14,Cd24a,CD274,CD4,CD40,CD55,CD74,CD80,CD83,CD86,CDKN1A,Cdkn1c,CEBPA,CEBPD,CFB,CIITA,CNR2,COL1A1,COL2A1,CP,CRYAB,CSF1,CSF2RB,CTSB,CTSF,CTSS,CTSZ,CX3CL1,CX3CR1,Cxcl11,CXCL12,CXCL6,Cxcl9…	980 (13)
IL2		cytokine	Activated	3.656	6.085	0.213	4.25e-38	193	AHR,AMICA1,BCL6,BIRC3,C3,CACNA1E,CAPN5,CARD10,CARD9,CASP1,CCL11,CCL2,CCL3L3,CCL4,CCL5,CCNE2,CCNG1,CCR2,CCR5,CCR9,CD244,CD247,CD274,CD28,CD38,CD40,CD69,CD80,CD83,CD86,CDC6,CDK4,CDKN1A,CEACAM1,CEBPA,CLSPN,CMKLR1,CSF1,CSF1R,CSF2RA,CSF2RB,CTSC,CTSW,CX3CR1,CXCL12,Cxcl9,CXCR3,CXCR4,CYP27A1,CYTH4,CYTIP,DAPK1,DKC1,DPP4,EDN1,EEF1E1,EMP1,ENPP2,EOMES,EPHA4,FAS,FASLG,FCER1G,FCGR3A/FCGR3B,FGF7,FGFR1,FGFR2,GAD…	861 (18)
IL13		cytokine	Activated	2.762	4.442	0.143	4.73e-38	160	ABCA1,Acp5,ACSL1,ADA,ADAMDEC1,ADORA1,ADORA2B,ALOX5AP,ARG2,ATF3,AVPI1,BATF,BCL2A1,BCL3,BZW2,C3,C3AR1,CA2,CASP1,CCL11,CCL2,Ccl2,CCL3L3,CCL4,CCL5,Ccl6,Ccl7,Ccl8,CCR5,CD14,CD163,CD247,CD36,CD37,CD4,CD40,CD48,CD72,CD80,CD86,CEBPA,CHN2,CLEC4A,CLEC4E,CLEC7A,COL1A1,COL1A2,COL3A1,COL6A2,CTGF,CTNNAL1,CTSB,CTSC,CTSH,CTSK,CTSS,CTSV,CX3CL1,CXCL6,CXCR4,CYBB,CYSLTR1,DHCR24,DNASE2,DUOX1,EGFR,ENPP2,EPAS1,F13A1,FA…	1107 (16)
NFKBIA	2.341	transcription regulator	Activated	3.965	5.03	0.088	7.66e-34	169	A2M,Abcb1b,ADAMTS5,AEBP1,AMPD3,ATP11A,AURKB,BCL11A,BCL2A1,BCL3,BIRC3,BUB1B,C3,CARD10,CCL11,CCL2,Ccl2,CCL3L3,CCL5,Ccl7,Ccl9,CCNA2,CCNE2,CCR1,CD40,CD69,CD80,CD86,CD97,CDC45,CDC6,CDH13,CDKN1A,Cdkn1c,CEBPD,CH25H,CKS1B,CLU,COL1A2,COL2A1,COL3A1,COL5A2,CP,CRYAB,CSF1,CTSB,CTSF,CTSZ,CX3CL1,CXCL12,CXCL6,CXCR4,CYBA,CYP1B1,CYP7B1,DCN,ENPP2,EOMES,EREG,FAS,FASLG,FCGRT,FHL2,FN1,FOXM1,FSCN1,FZD7,GADD45B,GADD45G,…	895 (15)
IKBKB		kinase	Activated	4.794	7.151	0.239	3.94e-32	116	ABCA1,Acp5,AEBP1,AMPD3,ATF3,AURKB,BIRC3,BRCA2,C3,CBLB,CCL11,CCL2,Ccl2,CCL3L3,CCL4,CCL5,Ccl9,CCNA2,CCNE2,CCR1,CDC6,CDH13,CDKN1A,CEBPD,CH25H,CKS1B,CLU,CP,CSF1,CTSB,CTSF,CTSK,CTSZ,CX3CL1,Cxcl11,CXCL12,CXCL6,Cxcl9,CXCR4,CYBA,CYP1B1,CYP7B1,DCN,ECT2,EDN1,ENPP2,EREG,EZH2,FAS,FASLG,FASN,FGF10,FOXM1,GCH1,GM2A,GRN,Gstt1,H2AFX,HGF,HLA-A,HMOX1,ICAM1,IFI16,IGFBP6,IL10,IL11,IL1A,IL1B,IL1RN,ITGB5,KLF5,LCN2,LIFR…	1022 (13)
APP		other	Activated	3.588	5.022	0.123	7.92e-32	264	ABCA1,ABCG1,ACTA1,ADAMTS4,ADAP1,AIF1,AK1,ALDOC,AMPH,APOE,ARL11,ARNTL,ATP1A3,ATP1B1,ATP5A1,ATP5B,BASP1,BCL2L11,BDNF,BMF,BMP6,C1QBP,C1R,C3,C4A/C4B,CALML4,CAMK2D,Casp12,CCL2,Ccl2,CCL3L3,CCL4,CCL5,Ccl7,CCR5,CD40,CD5L,CD68,CD69,CD74,CD86,CDK4,CDK5,CH25H,CITED2,CLIC6,CLU,CP,CRABP2,CRLF1,CRYL1,CSF1,CSF1R,CSF2RB,CTGF,Ctla2a/Ctla2b,CTSB,CTSD,CTSV,CXCL12,Cxcl9,CXCR4,CYBB,CYFIP2,CYP26B1,DBN1,DCN,DNM1,EDN1,E…	1092 (17)
INSR		kinase	Inhibited	-5.321	-3.857	0.227	8.94e-29	137	ACSL1,ACTA1,AQP1,AREG,ATF3,ATP2A3,ATP5A1,ATP5B,BCL2A1,BIRC5,C1QA,C2,CBR1,CCL2,Ccl2,CCL4,CD36,CD83,CDC45,CDC6,CDKN1A,CEBPA,COL6A3,CORO2B,COX6A2,Cox8b,CRY1,CSTB,CTGF,CTSB,CTSV,CXCR4,CYC1,Cyct,CYP1B1,CYP51A1,DEK,DES,DHCR7,DUSP1,EDN1,EREG,FABP4,FASN,FBLN1,FDFT1,FDPS,FLNC,FURIN,GAPDH,GAS1,GCH1,GOT2,GRN,H2-M2,HELLS,HMGCR,HOXC8,HSPD1,IDI1,Ifi202b,IFNAR2,IGF1,Iigp1,IL11,ITGA5,ITGB5,KCNJ15,KIT,KLF9,LAT2,L…	985 (24)
CEBPB		transcription regulator	Activated	3.767	6.116	0.218	1.47e-28	148	ABCB1,Abcb1b,ADH1C,ADIPOQ,ADRB3,ALDH1A1,ALOX5AP,ANTXR1,APLNR,ASNS,B9D1,BCL2A1,BDNF,BLNK,C3,CCL2,Ccl2,CCL3L3,CCL4,CCL5,CCNA2,CCNB2,CCR5,CD14,CDC42EP3,CDC45,CDC6,CDKN1A,CDO1,CDT1,CEBPA,CEBPD,CFD,CHIT1,CLEC4E,COL1A1,COL1A2,COL5A2,CP,CPT1A,CSF1R,CSF3R,CTSC,DAB2,DAPK1,DCN,DHCR7,DHFR,DYNLT1,EFNB2,EMCN,ENTPD2,F7,FABP4,FAS,FBLN1,FGFR2,FHL2,FTL,FZD1,GAS1,GLIPR2,HGF,HIST1H4I,HIST4H4,HLA-A,HP,HSD11B1,HSP90A…	998 (20)
Cg		complex	Activated	3.041	5.4	0.228	3.59e-28	137	ABCB1,Abcb1b,ACSL1,APLNR,AREG,ARHGAP22,B2M,BCAT1,BDNF,BLM,BTG1,CBFA2T3,CCL2,Ccl2,Ccl7,CCNE2,CD93,CDC6,CDKN1A,CEBPA,CEBPD,CLDN11,CLU,COL11A1,CTSV,CXCR4,DDX25,DHCR7,DMD,DPT,DUSP1,EFEMP1,EFNB2,ELAVL2,ELK3,EMCN,EMP1,ENPP2,EPAS1,EPHA3,EPHB6,EREG,FABP4,FAM198B,FAS,FASLG,FGF9,FGL2,FST,FZD1,GAS1,GBP6,GDF10,GJA1,GM2A,GPC1,HLA-A,HLA-DQA1,HMGCR,HPGD,HPSE,HSD11B1,HSD17B7,ICAM1,IFIT3,IGF1,IGFBP4,IL10,IL11,IL1…	1361 (19)
STAT3		transcription regulator	Activated	3.545	5.522	0.205	7.15e-28	160	A2M,ADIPOQ,AHR,ANGPTL4,AREG,ARG2,BATF,BCL2L11,BCL3,BCL6,BIRC5,BOC,C5AR1,CASP1,CCL11,CCL2,CCL3L3,CCL4,CCL5,Ccl8,CCR1,CCR5,CD274,CD40,CD74,CD80,CD83,CD86,CDKN1A,CDKN2A,CEACAM1,CEBPA,CEBPD,CFB,CHEK1,CIITA,COL1A2,COL3A1,COL5A1,CTSB,CXCL6,Cxcl9,DNMT1,ECT2,EME1,EOMES,EPAS1,FAS,FASLG,FASN,FCER1G,FCGR1A,FN1,FOXM1,FSCN1,FST,GADD45G,GJA1,GLIPR1,H2-Q8,HGF,HLA-A,HLA-DMA,HLA-DQA1,HLA-DRB5,HMOX1,HP,ICAM1,ID2,I…	1041 (17)
TNFSF11		cytokine	Activated	2.857	5.534	0.269	7.43e-28	110	Acp5,ADORA2B,AEBP2,AIF1,ATP6V0D2,BCL2A1,BST1,C3AR1,CA2,CCL2,Ccl2,CCL3L3,CCL4,CCL5,Ccl7,Ccl8,Ccl9,CCR1,CD14,CD300LF,CD40,CD83,CDC42EP4,CDKN1A,CEBPA,CLEC11A,CLEC4E,CSF1R,CSRP1,CTSK,DAB2,DMPK,DOK2,DUSP1,ECT2,EMR1,FAS,FGR,FHL2,FOXM1,FPR1,GADD45B,GCH1,GLRX,GPR68,GRB10,HCK,HCLS1,HIPK2,HMOX1,HRH2,ICAM1,IGF1,IKBKE,IL10,IL11,IL11RA,IL12B,IL13RA1,IL1A,IL1B,IL1RN,IRF4,IRF8,ITGA5,ITGAL,ITGAM,LDB2,LSR,MAFB,MM…	882 (13)
IL12 (complex)		complex	Activated	3.078	4.899	0.217	4.59e-27	95	AHR,BCL3,CASP1,CCL2,Ccl2,CCL4,CCL5,CCR2,CCR5,CD244,CD28,CD69,CD86,CEACAM1,CSF1,Ctla2a/Ctla2b,CXCL6,Cxcl9,CXCR3,CYTIP,EBI3,EMR1,EOMES,FAS,FASLG,FURIN,FUT7,GADD45B,GADD45G,GAS5,GCNT2,GJA1,GZMA,Gzmb,Gzmc,HAVCR2,HLX,ICAM1,Ifi202b,IFIT2,IFNGR2,Iigp1,IL10,IL12B,IL12RB1,IL12RB2,IL18,IL18BP,IL18RAP,IL1B,IL27,IL7R,IRF4,IRF8,ITGA4,ITGAL,ITGB2,KIT,KLRB1,KLRD1,KLRG1,LTB,Ly6a (includes others),MAP3K8,MIF,MMP2…	846 (17)
CSF1	2.964	cytokine	Activated	2.22	4.313	0.248	2.65e-26	84	Acp5,APOE,BCL2L11,BIRC5,CCL2,Ccl2,CCL5,Ccl7,CCR5,CD163,CD68,CD97,CDK4,CDKN1A,CEBPA,COL23A1,CSF1,CSF1R,CTSK,CXCL6,DOK2,DUSP1,ETV3,FAS,FASLG,FCER1G,FCGR2A,FCGR3A/FCGR3B,FHL2,FN1,FOLR2,GPR68,GRAP2,IGF1,Iigp1,IKBKE,IL10,IL10RA,IL11RA,IL12B,IL18,IL18BP,IL1A,IL1B,IL1RL1,IL6ST,IRF4,IRF5,IRF7,ITGA4,ITGA5,ITGAM,ITGB5,MAFB,MERTK,MMP12,MMP16,MMP9,MRC1,MSR1,MYC,NFATC1,PCNA,PLAU,PPARG,PTPRC,PTPRJ,RUNX1,SFRP1,…	1083 (17)
CDKN1A	3.058	kinase	Activated	3.124	2.463	-0.098	5.17e-26	99	AIMP1,ASPM,ATAD2,AURKB,BIRC5,BUB1,BUB1B,CCL2,CCNA2,CDC20,CDC6,CDK4,CDKN1A,CDKN2A,CDKN3,CHAF1B,CHEK1,CKS1B,CRYAB,CTGF,CTSB,CTSK,DLGAP5,DSE,DUSP1,EDNRA,EOMES,FANCI,FAS,FN1,FOXM1,GRN,H2AFX,H2AFZ,HMGB2,HNRNPA2B1,IL1B,IL1R1,INHBA,ITGAM,ITGB5,JAG1,KIAA0101,KNTC1,KRT18,LBR,LGALS3BP,MAD2L1,MAF,MCM2,MCM3,MCM4,MCM6,MCM7,MIS18BP1,MKI67,MMP3,MMP9,MYBL2,MYC,NCAPD3,NPM1,ORC1,PBK,PCNA,PHGDH,PLK1,Pmaip1,POLD1,PS…	877 (16)
NFkB (complex)		complex	Activated	4.935	8.579	0.307	1.75e-25	188	A2M,ABCB1,ABCG1,ADORA2B,ADRA2A,ALDH1B1,AMPH,APOE,AQP5,ATF3,B3GNT5,B4GALT1,BATF,BCL11A,BCL2A1,BCL3,BDNF,BIRC3,BIRC5,C1R,C3,CAMK2D,CARD10,CBR3,CCL11,CCL2,Ccl2,CCL3L3,CCL4,CCL5,Ccl7,CCNB2,CCR2,Cd24a,CD274,CD36,CD40,CD7,CD74,CD80,CD83,CD86,CDKN1A,CEBPD,CFB,CIITA,CLCF1,CLEC4E,CLU,COL1A2,COL2A1,CSF1,CST7,CTGF,CX3CL1,CXCL12,CXCL6,Cxcl9,CXCR3,CXCR4,CYBB,DBP,E2F7,EDN1,EGFR,EMR1,ENPP1,EOMES,EPCAM,FAM46A,FA…	1109 (15)
CHUK		kinase	Activated	4.272	6.8	0.281	1.86e-25	93	Acp5,AEBP1,AMPD3,ATF3,C3,CCL11,CCL2,Ccl2,CCL3L3,CCL4,CCL5,Ccl9,CCR1,CDH13,CDKN1A,CEBPD,CH25H,CLU,CP,CRLF1,CSF1,CTSB,CTSF,CTSZ,CX3CL1,Cxcl11,CXCL12,CXCL6,CXCR3,CYBA,CYP7B1,DCN,DNMT1,ENPP2,EREG,FAS,GADD45B,GCH1,GM2A,GRN,Gstt1,HLA-A,HMOX1,HSP90AA1,ICAM1,IFI16,IFIT2,IGFBP6,IL10,IL11,IL12B,IL1A,IL1RN,ITM2B,KLF5,LCN2,LIFR,MFAP5,MGP,MMP13,MMP2,MMP3,MMP9,MYC,NFKBIA,NID1,NOV,OGN,PCNA,PLAU,PLD3,PLK1,PTX3,R…	1012 (13)
PDGF BB		complex	Activated	3.626	5.729	0.205	4.8e-25	125	Abcb1b,ACAT2,ADRB2,AKAP12,ANXA11,AREG,ARG2,ASAH2,ATF3,BCL3,BDKRB1,BDKRB2,BMP3,BMP6,C3,CAV2,CCL2,Ccl2,Ccl7,CDK4,CDKN1A,CDO1,CEBPD,COL3A1,CP,CRYAB,CSF1,CSF1R,CTGF,CTH,DAB2,DCN,DUSP1,EDN1,EGFR,ENPP1,EREG,FASN,FGF7,FGFR1,FHL2,FMO1,FN1,FOSB,FXYD5,FZD1,GDA,GDNF,GEM,GHR,GJA1,GNB2L1,GPR183,GREM1,GUCY1B3,H19,HES1,HLA-E,HMGCR,HMOX1,IGF1,IGFBP4,IL1B,IL1RL1,INHBA,ITGA5,LAMB2,LBP,LDLR,LIF,MGST1,MINOS1-NBL1/NB…	1192 (18)
IL15		cytokine	Activated	2.574	4.584	0.231	1.1e-24	133	AHR,APBA1,ARHGDIB,BCL2L11,BTG1,CCL11,CCL2,Ccl2,CCL4,CCL5,CCR1,CCR2,CCR9,CD244,CD274,CD28,CD38,CD40,CD53,CD55,CD69,CD74,CD80,CD83,CD86,CDK2AP1,CDK4,CEACAM1,CKS1B,CMKLR1,CORO1A,CPT1A,CSF1,CTGF,CTSW,CX3CR1,CXCL12,CXCR4,DHRS4,DPP4,EDN1,ELK3,EXOSC8,FAS,FASLG,FCGR3A/FCGR3B,FYB,GAPDH,GCNT1,GGT5,Gzmb,Gzmc,HAT1,HAVCR2,HCST,HLX,HMCN1,HNRNPA2B1,HSPE1,ICAM2,IFIT1,IL10,IL12B,IL12RB2,IL18RAP,IL21R,IL2RB,IL2RG,…	866 (19)
CTNNB1		transcription regulator	Activated	2.154	4.77	0.289	2.26e-24	185	ABCB1,ABCD2,ACAP1,ADIPOQ,AHR,AIM1,ALCAM,ALDH1A1,AOC3,APOD,AQP5,BCL2L11,BGN,BIRC5,BMP1,CA3,CACNA1G,Ccl7,CCNA2,CCNE2,CD34,CD4,Cd52,CDH11,CDKN1A,Cdkn1c,CDKN2A,CEACAM1,CENPM,CFD,CIDEC,CLU,COL1A1,COL27A1,COL2A1,COL4A1,COL4A2,CRABP2,CRIP1,CTDSPL,CTGF,CTHRC1,CTSF,CTSZ,Cux1,CXCL12,Cxcl9,CYP51A1,CYP7B1,DIAPH3,DNAJC6,DPEP1,ECM1,EDIL3,EDN1,EGFR,EIF5A,EMX2,ENO3,ENPP1,EOMES,EPCAM,EPHB2,F13A1,FABP4,FAS,FBLN2,F…	998 (19)
JUN		transcription regulator	Activated	2.373	3.922	0.167	6.01e-24	141	A2M,ABCB1,Abcb1b,ACAT2,AKAP12,APOE,ASNS,ATF3,BCL2A1,BCL2L11,BCL3,BDNF,BIRC3,BTG1,C3AR1,CA3,CCL2,Ccl2,CCNA2,CD14,CD244,CD247,CD274,CD68,CDC20,CDKN1A,CDKN2A,CLU,COL1A1,COL1A2,Crip2,CSF1,CSF1R,CTGF,CXCL16,CYGB,CYP1B1,DNMT1,DUSP1,EDN1,EEF2,EGFR,EHD4,EIF4A1,EPHX2,EREG,FABP4,FAS,FASLG,FLNC,FN1,FOLR2,FTH1,GAS6,GDNF,GJA1,HES1,HLA-G,HMOX1,HNRNPA2B1,ICAM1,ID2,IFI16,IGF2R,IGFBP4,IGFBP7,IL10,IL12B,IL1A,IL1B,…	951 (17)
CD44		enzyme	Activated	3.027	4.666	0.216	1.04e-23	79	ABCB1,ADAM8,ADRB2,ANXA11,BCAM,BGN,BIRC3,BIRC5,Ccl2,CCL4,CCL5,Ccl7,CCR2,CCR5,CD36,CD69,CDKN1A,CELA1,CIDEC,CLEC5A,CLEC7A,CLU,COL1A1,COL3A1,COL5A2,CTSK,CX3CL1,CX3CR1,CXADR,CXCL6,Cxcl9,CXCR3,DNMT1,ECM1,EMR1,FAS,FASLG,FASN,FKBP4,FN1,HAS3,HSP90AB1,IL10,IL1A,IL1B,IL1RN,IRAK3,ITGA4,ITGA5,ITGAX,ITGBL1,LIMS2,LTBP2,Ly6a (includes others),MMP12,MMP13,MMP14,MMP2,MMP3,MMP8,MMP9,MYBBP1A,MYO1B,PLAU,PMEPA1,SDC4,S…	1272 (18)
FAS	7.648	transmembrane receptor	Inhibited	-2.38	-2.868	-0.068	2.22e-23	133	AIM1,AKAP2,ARRB2,BCL11A,BCL2A1,BGN,BIRC3,BIRC5,BTK,CAMK2B,CCL2,Ccl2,CCL3L3,CCL4,CCL5,CCR1,CCRL2,CD1D,CD200,CD22,CD300C,CD48,CD80,CD83,CD86,CD93,CDC42EP2,CDKN1A,CEBPD,COL15A1,COL1A1,COL1A2,COL3A1,COL4A1,COL4A2,COL5A1,COL6A1,COL6A3,COL8A1,CSF1,CTGF,CXCL6,DYRK3,FAS,FASLG,FBN1,FCGR2B,FES,FGL2,FOSB,FPR1,FSCN1,GADD45G,GLIPR1,GNAI2,GPNMB,GRIA3,HLA-DQB1,ICAM1,IFIT1,IL10,IL10RA,IL13RA1,IL16,IL18,IL1A,IL1B…	942 (13)
CEBPA	5.83	transcription regulator	Activated	4.75	5.934	0.111	3.76e-23	144	A2M,ABCB1,Abcb1b,ACSL1,ADCY7,ADH1C,ADIPOQ,ADRB3,AKAP12,ALOX5AP,ANPEP,APLNR,AQP5,ARG2,ARHGEF5,ARL4C,ASNS,ASS1,B9D1,BCL2A1,BTG1,C3,C3AR1,CA2,CCNA2,CCNB2,CCR1,CD14,CD7,CDK4,CDKN1A,CEBPA,CEBPD,CFD,COL1A1,COL1A2,CPT1A,CRABP2,CREG1,CSF1,CSF1R,CSF2RA,CSF3R,CTSK,CXCR4,DHCR7,DHFR,EEF1A2,EFNB2,EMCN,EMX2,EPHX1,EVPL,FABP4,FASN,FCGR1A,FOXM1,FZD1,GAPDH,GAS1,GCH1,GJA1,GLI1,GLIPR1,GLRX,H1FX,HGF,HMGCR,HMOX1,HP,HP…	1014 (22)
IGF1	5.066	growth factor	Activated	2.141	4.321	0.207	1.36e-22	139	A2M,ACSS2,ACTA1,ADA,ADIPOQ,ANPEP,ATP2A1,BCL2A1,BCL2L11,BDNF,BGN,BIRC3,BIRC5,C1QA,C4A/C4B,CACNA1S,Ccl2,CCL3L3,CCL4,CCL5,Ccl8,CCNA2,CCNG1,CDK4,CDKN1A,CEBPD,CLEC11A,CLU,CNP,COL1A1,COL2A1,COL3A1,CSF1,CTGF,CTSD,CXCL6,CYBA,CYBB,DCLK1,DMD,EDN1,EFNB2,ELN,EPAS1,FABP4,FASN,FGFR1,FN1,FOSB,GAPDH,GDNF,GHR,Gm21596/Hmgb1,H2AFX,HGF,HMGCR,HMOX1,HSD11B1,ICAM1,ID2,IFNGR2,IGF1,IGFBP4,IGFBP5,IGFBP6,IL10,IL16,IL18,IL1…	1075 (22)
SPI1		transcription regulator	Activated	4.198	5.275	0.153	1.76e-22	82	Acp5,ARID3A,BLNK,C1QC,CCNA2,CD14,CD180,CD1D,CD68,CD72,CD79B,CDKN1A,Cdkn1c,CEBPA,CHIT1,CIITA,CSF1,CSF1R,CSF2RA,CSF2RB,CSF3R,CTSK,CTSS,Cxcl9,CYBB,DAB2,EMR1,FCER1G,FCGR2B,FCGRT,FES,FLI1,FTH1,FUT7,GNB2L1,HES1,HK3,ID2,IL10,IL12B,IL18,IL1B,IL1RN,IL7R,IRAK3,IRF4,ITGA4,ITGA5,ITGAM,ITGB2,KIT,Klra4 (includes others),LILRB3,LYZ,MEF2C,MME,MMP2,MRC1,MYC,NCF1,NCF2,NCF4,NHP2L1,Nolc1,NOS2,P2RY10,PCNA,PIK3CG,PRTN…	1000 (18)
SMARCA4		transcription regulator	Activated	4.402	6.309	0.255	3.39e-22	117	A2M,ABCA1,ACTA1,ADIPOQ,AIM1,ANKRD32,ARHGDIB,ARL4C,ASNS,ATP2A1,ATP2B4,BCL2A1,BIRC5,C19orf12,CCL2,CCNA2,CCNE2,CCR1,CCR2,CD74,CDC6,CDH11,CDKN1A,CDKN2A,CIITA,CKM,CNTN1,COTL1,CSF1,CTGF,CTSB,CTSH,CTSS,CXCR3,CXCR4,CYP4B1,DES,DHFR,DYSF,EBF1,ECM2,EFNB1,ENO3,EPHB2,FABP4,FBLIM1,FGFR2,FHL2,FMO2,FN1,GADD45G,GAPDH,GLI1,GPR183,GPR56,HCST,HEXB,HLA-DRA,HPGD,Hrc,IFI16,IFI30,IFIT1,IGF1,IGFBP4,IGFBP5,IL7R,ITGA5,KCNJ…	1073 (22)
ETS1		transcription regulator	Activated	2.307	4.202	0.245	4.82e-22	89	ABCB1,ANPEP,APOC2,ARHGDIB,ARL4C,ATP2A3,B4GALT5,BCL11A,CASP1,CCL2,Ccl2,CCNG1,CD14,CD79B,CDKN1A,CDKN2A,CITED2,COL1A2,COL2A1,CSF1R,CTGF,EEF1D,FASLG,FCGR2A,FLI1,FN1,GZMA,Gzmb,HCST,HGF,HMOX1,HPGD,HPSE,HSPB8,HSPE1,ICAM1,ID2,IGF2BP3,IL10,IL12B,IL2RB,INSIG1,ITGA2B,ITGB2,ITK,Klra17,Klra4 (includes others),KLRG1,Klrk1,KRT8,LAIR1,LTB,MGAT5,MMP13,MMP2,MMP3,MMP9,MSR1,MYC,NCF1,NCR1,PARP1,PF4,PHLDA2,PLAU,PRDM1,…	1126 (23)
CDKN2A	-2.06	transcription regulator	Activated	7.561	7.383	-0.019	5.91e-22	105	A2M,AK1,ASF1B,ATAD2,AURKB,BCL2L11,BIRC5,BLM,BUB1B,C3,CCL11,CCL2,Ccl2,CCL3L3,CCL4,CCL5,Ccl6,Ccl7,Ccl8,Ccl9,CCNA2,CCNG1,CCR9,CDCA7L,CDKN1A,CDKN2A,CEBPD,CENPK,CHAF1A,CITED2,CTGF,CX3CL1,Cxcl11,CXCL14,CXCL6,Cxcl9,DDR1,DEK,DHFR,DUSP1,EBF1,EEF1A1,EHD3,EPS8,EZH2,FBL,FGFR1,FHL2,FMN2,FST,GADD45G,GFRA2,H2AFX,HMGB2,HOXC4,IGF2BP3,IGFBP5,IL11,IL1A,IL1B,IL2RG,ITGB5,KANK2,LAMP1,MAD2L1,MCM4,MCM5,MCM7,MCM8,MELK,MK…	938 (17)
FGF2		growth factor	Activated	2.361	4.033	0.167	6.24e-22	124	ACE,ADAMTS5,ANG,ANGPT1,ANGPTL4,ANPEP,AREG,BCL6,BDNF,BGN,BIRC5,CCL2,CDH11,CDKN1A,CIDEC,CNP,COL1A1,COL1A2,COL3A1,CRYAB,CSF1,CTSK,CXCL12,CXCR4,DCN,DIO3,DKK2,EFNB2,EGFR,ELN,ENO1,ENPP1,ENPP2,EPAS1,EPCAM,FABP4,FAS,FBN1,FGFR1,FGFR2,FGFR3,FN1,FTH1,GDNF,GJA1,GLI1,Gm21596/Hmgb1,GPNMB,GREM1,GRIA3,HGF,HPSE,ICAM1,IGF1,IGFBP4,IGFBP5,IL1B,INHBA,ITGA5,KCNC1,KDM2B,KDR,LECT1,LOX,MEOX2,MGMT,MGP,MIF,MITF,MKI67,MMP13…	1219 (20)
AGT		growth factor	Activated	3.795	5.734	0.172	1.44e-21	144	ACAT2,ACE,ACTA1,ADAM12,ADAMTS5,ADH1C,ADIPOQ,ADORA2B,ANGPT1,ANXA3,AQP2,ASAH2,ATF3,ATP1B1,BDKRB2,BGN,BMP6,CCL2,Ccl2,CCL3L3,CCL4,CCL5,CCNE2,CD36,CD86,CDH13,CDK4,CDKN1A,CDKN2A,COL11A2,COL1A1,COL1A2,COL3A1,COL4A1,COL6A1,CP,CRABP2,CTGF,CTSS,CYBA,CYBB,DAB2,DUSP1,EDN1,EDNRA,EFEMP1,EFNB2,EGFR,EMR1,ENG,EREG,FASLG,FASN,FCGR1A,FDFT1,FGF7,FN1,GJA1,GSTM5,HES1,HGF,HMGB2,HMGCR,HMOX1,HOXA9,ICAM1,IDI1,IGF1,IGFBP4,…	1546 (24)
TLR4		transmembrane receptor	Activated	4.611	6.982	0.287	3.84e-21	112	ACTA1,ADRBK1,AREG,ATF3,BATF,C3,CCL2,Ccl2,CCL3L3,CCL4,CCL5,Ccl7,CCR5,CD14,CD163,CD200,CD200R1,CD274,CD38,CD40,CD80,CD86,CEBPD,CFB,CITED2,CTSK,Cxcl11,CXCL6,Cxcl9,DAB2,DOCK11,DUOX2,EBI3,EDN1,EREG,FAS,FASLG,FCGR2B,FGL2,GADD45G,GDNF,HHEX,HMOX1,HPSE,HTRA1,ICAM1,IFI16,IFIT2,IFIT3,Iigp1,IL10,IL12B,IL18,IL18BP,IL1A,IL1B,IL27,IL2RB,INHBA,IRAK3,IRF7,IRF8,ITGAM,LCN2,LILRB4,LTC4S,MERTK,MIF,MMP9,Mx1/Mx2,MYC,MY…	1216 (17)
AHR	4.034	ligand-dependent nuclear receptor	Inhibited	-2.926	-2.687	0.025	1.27e-20	117	A2M,ABCB6,ADAMTS2,ADAMTS5,ALDH1B1,AREG,ARG2,ASPN,BZW2,CADM4,CBR1,CBR3,CCL5,CCNA2,CD36,CD38,CDK4,CDKN1A,CDKN2A,CEBPA,CELA1,CHD7,COL11A1,COL12A1,COL14A1,COL1A1,COL1A2,COL27A1,COL3A1,COL4A1,COL4A2,COL5A1,COL5A2,COL6A1,COL6A3,COL9A3,CTSD,CYP1B1,DACT2,DCN,DHFR,E2F8,EFEMP1,EMILIN2,ENHO,ENPEP,EPB41L5,FABP4,FAS,FASLG,FBLN2,FGFR2,FMO2,FN1,FZD7,GAS1,GAS6,Gm21596/Hmgb1,GSTM5,HECTD2,HMGCR,HP,HSP90AA1,HSPH1,I…	1337 (20)
STAT1		transcription regulator	Activated	4.935	7.008	0.229	2.75e-20	101	A2M,ABCA1,APOC2,APOE,APOL6,B2M,BCL2L11,BCL6,BIRC5,BTG1,C3,CASP1,CCL2,Ccl2,CCL3L3,CCL4,CCL5,Ccl8,CCRL2,CD14,CD274,CD40,CD86,CDKN1A,CEACAM1,CEBPD,CFB,CH25H,CIITA,CLIC5,CSF3R,Cxcl11,Cxcl9,CXCR3,CYSLTR2,DPP4,DUOX2,FAM26F,FAS,FASLG,FCER1G,FCGR1A,FCGR2B,FGL2,GBP5,GBP6,Gzmb,HLA-DRB5,ICAM1,IFI16,IFIT1,IFIT2,IFIT3,IGF1,IL10,IL12B,IL12RB2,IL1B,IL1R1,IRF5,IRF7,IRF8,ITGAX,KCTD12,Klrk1,LY6E,LY96,MMP9,Mx1/Mx2,…	865 (17)
MYD88	2.342	other	Activated	4.588	7.337	0.294	5.31e-20	94	ACSL1,ALDH1A1,BATF,BCL3,C3,CCL2,Ccl2,CCL3L3,CCL4,CCL5,CCRL2,CD14,CD200,CD200R1,CD274,CD38,CD40,CD80,CD83,CD86,CEBPD,CH25H,CLEC10A,CTSK,CXCL12,CXCL6,Cxcl9,DUSP1,EBI3,FGF10,FPR1,FPR2,Gzmb,HLA-A,HMOX1,HP,HSP90AB1,ICAM1,IFIT2,IGF1,IGFBP5,IKBKE,IL10,IL12B,IL18,IL1A,IL1B,IL27,INHBA,INPP5D,IRF7,ITGA4,ITGAX,ITGB7,ITPR2,JAG1,LPAR1,MCM2,MEFV,MKI67,MMP14,MMP2,MMP8,MMP9,MRC1,Ms4a4b (includes others),MSR1,MYC…	846 (14)
RETNLB		other	Activated	3.467	5.69	0.325	8.82e-20	47	BMP1,CAMK2B,CCL2,Ccl2,CCL3L3,CCL5,Ccl8,Ccl9,CCR1,CCR2,CCR5,CD86,COL1A1,COL1A2,CTGF,CTSE,E2F7,ELN,FABP4,FAP,FGFR1,FN1,FZD1,FZD6,IGF1,IL13RA1,IL1B,IL4R,KLF15,LAMA1,LMNB1,MMP12,MMP2,MYC,MYCT1,NDN,PLA1A,PLA2G15,SFRP1,STK17B,STOM,TGFB1,THBS4,Tlr13,TLR2,UBE2C,WISP1	941 (16)
IFNB1		cytokine	Activated	3.842	5.034	0.161	1.01e-19	101	Acp5,ANXA5,APOBEC1,CASP1,CCL2,Ccl2,CCL4,CCL5,CCR5,CD14,Cd24a,CD274,CD38,CD40,CD80,CD83,CD86,CDKN1A,CH25H,CLEC4E,COL12A1,CRYAB,Ctla2a/Ctla2b,CTSK,CX3CL1,CXCR3,DDX3Y,DKK3,EBI3,Eif2s3y,FBLN2,FBN1,GAS1,GBP5,GBP6,Gbp8,GLIS2,GPC4,GZMH,HLA-A,HMGB2,HMGCR,ICOSLG/LOC102723996,IDI1,IFI16,IFIT1,IFIT2,IFIT3,Ifitm1,IL10,IL12B,IL1B,IL1R1,IL27,IRF7,ITGAX,LAMB1,MCM10,MCM6,MMP2,MMP9,Mx1/Mx2,MYC,MYD88,NFIX,NFKBIE,N…	781 (17)
mir-21		microrna	Inhibited	-2.31	-3.756	-0.173	1.08e-19	73	AIF1,AOAH,ARNTL,C1R,Casp12,CCL2,CCL3L3,CD180,CD274,CDKN1A,CDKN2A,CLEC5A,COL3A1,CSF3R,Cxcl9,DBP,EIF4E3,ELN,FASLG,FCGR1A,FCGR2A,FGL2,GAS5,GBP5,GBP6,Gbp8,Gzmb,ICAM1,ICOSLG/LOC102723996,IFI16,Iigp1,IL12RB2,IL18,IL1B,IL36G,ITK,JAG1,Klrk1,LEPR,LTB,MMP2,MMP9,MSH2,MYD88,NLRP3,NPAS2,PECAM1,PER3,PILRB,RAB7B,RECK,RHOB,SIGLEC1,SIRPB1,SKI,Slfn2,SLPI,SOD3,SOX2,Sp100,STAT2,TBX21,TGFB1,TGM1,TIMP3,TLR1,TLR2,TNF,T…	914 (17)
APOE	14.718	transporter	Inhibited	-2.779	-4.087	-0.194	1.49e-19	94	ABCA1,ACAT1,ADAMTS5,ANXA11,APOD,APOE,BCAM,BGN,C5AR1,Ccl2,CCL3L3,CCL4,CCL5,CCR5,CD36,CD40,CD68,CD80,CD86,CLU,COL1A1,CPT1A,CSF1,CTGF,CTSB,CTSD,CTSK,CTSS,CTSV,CYBB,ECM1,EDN1,EMR1,FCGR2B,FKBP4,GPX3,GRIA3,HMGCR,HMOX1,HSD11B1,HSP90AB1,HSPD1,ICAM1,IGFBP6,IL10,IL10RA,IL10RB,IL12B,IL1B,IL1RN,ITGA5,ITGAM,ITM2B,LCN2,LDLR,LEP,LIMS2,LIPA,LIPG,LPL,LRP1,LRP8,LTBP2,MGP,MMP2,MMP3,MMP9,MSR1,MYBBP1A,MYLIP,MYO1B,NCF…	1020 (17)
IKBKG		kinase	Activated	3.842	5.846	0.263	1.92e-19	62	ACTA1,AEBP1,AMPD3,C3,Ccl2,CCL5,Ccl8,Ccl9,CCR1,CDH13,CEBPD,CH25H,CLU,CP,CSF1,CTSB,CTSF,CTSZ,CX3CL1,CXCL12,CXCL6,CYP7B1,DCN,ENPP2,EREG,GCH1,GM2A,GRN,Gstt1,HLA-A,ICAM1,IFI16,IGFBP6,IKBKE,IL11,IL1A,IL1B,IL1RN,IRF7,KLF5,LCN2,LIFR,MGP,NID1,Nppb,OGN,PLD3,PPARG,PTX3,RELB,RGS16,SEMA3C,SERPINE2,SFRP1,SLC16A2,Slfn2,SOD3,TNF,TNFAIP2,TNFAIP3,TNFRSF1B,TNFSF10	1004 (13)
E2F1		transcription regulator	Inhibited	-4.056	-2.074	0.234	2.42e-19	140	ABCB1,ADIPOQ,ADK,ARHGAP4,ATAD2,AURKB,BCL2L11,BIRC5,CA2,CBX5,CCNA2,CCNB2,CCNE2,CCT2,CDC20,CDC45,CDC6,CDK4,CDKN1A,CDKN2A,CEBPA,CHEK1,CITED2,COL2A1,CRABP2,CRYAB,CSE1L,CTSB,DBF4,DDX11,DHFR,DNMT1,DUSP1,DUT,ECT2,EIF3I,ERH,EZH2,FANCD2,FAS,FGFR1,FGFR2,FGFR3,FHDC1,FKBP3,FOXM1,GINS1,GM2A,GMNN,GRAP,H19,HELLS,HES1,HMGB2,Hmgn2 (includes others),HNRNPD,HOXA9,HSPD1,HSPE1,ICAM1,Ifi202b,IGF1,KCNJ11,KDR,KIAA0101,K…	757 (15)
SMARCB1		transcription regulator	Activated	4.601	6.186	0.204	6.14e-19	73	A2M,ACAT1,ACSL1,AMPH,ARHGAP4,ATP1B1,BCL2L11,BICD1,BTG1,C4A/C4B,CCNA2,CDC6,CDC7,CDKN1A,CDKN2A,CDT1,CEACAM1,CENPA,COL14A1,COL1A1,COL1A2,COL5A2,CSF1,CXCR4,DAPK1,DHFR,DSC2,F10,F11R,FABP4,FAS,FCGR1A,FCGR2A,FZD7,GJA1,GJB1,GMNN,GSN,HES1,HOXC8,HP,IFI16,IFNAR2,JUP,KIF11,LBP,MCM10,MCM2,MCM3,MCM4,MCM5,MYBL2,MYOM1,PC,PCK1,PGLYRP1,PLCL1,PLK4,POLA1,POSTN,PPARG,PPP1R3C,PRIM1,PTN,RAD51AP1,RAD54B,RFC5,RND3,SGCG,S…	1200 (22)
CCND1		transcription regulator	Inhibited	-3.249	-2.35	0.124	1.19e-18	99	AREG,ASPM,ATAD2,BIRC5,Bmyc,C7,CASC5,CCNA2,CCNE2,CDC45,CDC6,CDCA7,CDCA7L,CDCA8,CDK4,CDKN1A,CDKN2A,CENPH,CENPK,CENPN,CLSPN,COL1A1,COL27A1,COL5A2,CPEB1,DEPDC1,DHCR24,DKK2,DNMT1,E2F7,E2F8,EGFR,EIF5A2,ELOVL7,ENDOD1,ENPP2,EPHA2,EPS8,EREG,ESCO2,FGF7,FGFR1,FOXM1,FZD7,HECTD2,HSPB8,KIAA0101,KIAA1524,KIF11,KIF20B,KIF4A,Klra2,LRRTM2,MCM10,MCM4,MCM7,MED30,MELK,MMP2,MMP3,MNS1,MORC4,MYC,MYLK,MYT1,NCAPH,PCNA,PLK…	697 (16)
mir-223		microrna	Activated	4.22	4.845	0.081	1.76e-18	61	ABCA1,ABCB1,AK8,ALCAM,AMPD3,APOBEC1,BST1,C15orf48,C5AR1,C7,CARD11,CD180,Cd33,CD34,CD36,CD93,Clec2d (includes others),CLEC4E,CSF1,DNAJC6,EMP1,FAM198B,FAM20C,FGL2,GALC,Gm8615,GPR65,GSTM5,HPGDS,ICAM1,ID2,IFI16,Ifitm6,IGF1,IL1A,IL1RN,LPL,Ly6a (includes others),LY96,MCTP2,MEF2C,MMP13,MMP25,MMP27,MMP8,MYO1D,MYOF,NDRG2,NLRP3,PARP1,POSTN,PRTN3,RASGRP4,Serpina3g (includes others),SLC2A4,SLC40A1,SMARCD1,ST…	803 (7)
TWIST1		transcription regulator	Activated	3.293	4.306	0.128	2.34e-18	67	ALCAM,ALDH1A1,APOD,ASPM,C1QTNF1,CCDC3,CCL2,Ccl2,CD40,CDKN1A,CDKN2A,CLDN4,CLU,COL1A1,COL2A1,COL6A1,CXCL12,DCN,DKK3,DNM1,EFNB2,EGFL6,EZH2,FAS,FAT4,FGF10,FGFR2,FGFR3,FIBIN,FMOD,FN1,GLI1,GPC1,GSN,IGFBP4,IGFBP5,IL1B,ITGB5,KCNN4,KIT,MME,MRC2,MXRA8,OLFML3,PAMR1,PRRX2,PTPRZ1,RUNX2,RUNX3,SDC3,SNAI1,SNAI2,SPP1,ST8SIA2,TBX21,TF,TGFB1,TGFBI,TGFBR2,THBS2,TIMP3,TNF,TNFRSF21,UNC5B,VCAN,Wfdc3,WISP1	1184 (25)
MAP2K1		kinase	Activated	2.508	4.393	0.279	7.93e-18	71	ABCB1,ACSBG1,AHR,ALDH1L1,APOE,AREG,ATF3,BCL2A1,BCL2L11,BIRC3,CAPN3,CCL2,CCL3L3,CCL4,CCL5,CD274,CDKN1A,CDKN2A,CEBPA,CKM,COL1A1,COL1A2,COL3A1,CTGF,CTSB,DAB2,DNMT1,DPP4,DUSP1,ENO1,FASLG,FASN,FURIN,GLI2,GPR56,IL1A,ITGA2B,ITGA5,JUP,LDLR,LEP,MAG,MAOB,MITF,MMP12,MMP14,MMP2,MMP3,MMP9,MPZ,MYC,NFKBIA,NOS2,OLIG2,PCNA,PECAM1,PIM1,PTPN13,RAP1GAP,RRAGD,SERPINE2,SIRPA,SMAD3,SNAI2,TFPI2,TGM2,THBS1,TNC,TNF,TNFRSF…	816 (16)
LDL		complex	Activated	3.131	4.519	0.174	9.19e-18	90	ABCA1,ABCG1,APOE,ARG2,ATF3,BCL2A1,C3,CAMK2B,CASP1,CBS/LOC102724560,CCL2,Ccl2,CCL4,CCL5,CCR2,CD36,CD40,CD68,CD80,CDKN1A,CDKN2A,CTGF,CTSK,CX3CR1,CXCL6,CYBB,DNMT1,DUSP1,ECE1,FABP4,FCGR1A,FCGR2B,FDPS,FOSB,GAS6,GNAI1,GPR183,HAS3,HMGCR,HMOX1,ICAM1,IFIT2,IGF1,IGFBP4,IL10RA,IL12B,IL1A,IL1B,IL1RN,INSIG1,IRF7,ITPR2,LDLR,LRP1,MKI67,MMP12,MMP14,MMP16,MMP2,MMP3,MMP8,MMP9,MSR1,NCF1,NME1,NOS2,NPC2,NR1H3,OLR1,PA…	1107 (13)
CD40	5.026	transmembrane receptor	Activated	2.36	3.42	0.132	9.44e-18	83	A4GALT,ANPEP,BCL2A1,BCL2L11,BCL6,BIRC3,BIRC5,CCL2,Ccl2,CCL4,CCL5,CCNA2,CD22,CD38,CD40,CD69,CD80,CD83,CD86,CDK4,CDKN1A,CNR2,CR2,CSF1,CX3CL1,CXCL12,Cxcl9,CYSLTR1,DAPP1,DUSP1,FAS,FASLG,FCGR2B,HLA-DQB1,ICAM1,ICOSLG/LOC102723996,IL10,IL10RA,IL12B,IL13RA1,IL18,IL1A,IL1B,IL1RN,IL27,IL2RB,IL4R,IL6R,IRF4,ITGAL,ITGAM,ITGB2,KLF4,KLF9,Ly6a (includes others),MAP3K14,MMP14,MMP3,MMP9,MYC,NFATC1,NFKBIA,NOS2,PIM1…	878 (15)
HTT		transcription regulator	Activated	2.742	3.168	0.067	1.65e-17	194	ABCA1,ACAT2,ACTA1,ADAMTS2,ADAMTS4,ADAMTS5,ADCY5,ADRBK1,AKAP12,ALDOC,AQP1,ARNTL,ATF3,ATP1A3,ATP5A1,ATP5B,ATP6V0E2,B2M,BASP1,BCL2L11,BCL3,BCL6,BDNF,BMP1,BMP3,C1QTNF3,C1R,C2orf40,CALML4,CAMK2A,CAMK2B,CASP1,CBR1,CBX5,CCL5,Cd24a,CD74,CDH11,CDK2AP1,CDK5,CDKN1A,CEBPA,CHRNA1,CITED2,CKM,CLDN1,CLIC6,CNR1,CNR2,COL4A1,COL4A2,COL6A1,COL6A3,CORO2B,COX6A2,Cox8b,CRYAB,CSF1R,CSN3,CTSD,CX3CL1,CYC1,CYFIP2,CYP51A1,D…	1434 (26)
PI3K (complex)		complex	Activated	3.87	5.819	0.238	1.7e-17	100	ABCA1,ADAM12,ADRB2,ATF3,BCL2L11,BIRC3,BIRC5,BRCA2,CCL2,Ccl2,CCL4,CCT6A,CD274,CD55,CD79B,CD86,CDK4,CDKN1A,CNR2,COL1A1,CTGF,CTSD,CXCR4,CYBB,DAPP1,DUSP1,FASLG,FLI1,FN1,FRY,FUT7,GJA1,GLI1,GLI2,GSTM5,H19,HAS3,HMGCR,HMOX1,ICAM1,IFIT1,IGF1,IL10,IL12B,IL1B,IL1RN,IL33,IL7R,INHA,ITGAM,ITGB2,KDR,KLF2,LCN2,LEP,LSP1,LTBP2,MEF2C,MITF,MMP12,MMP13,MMP14,MMP2,MMP9,MRC1,MTHFD2,MYC,NCL,NFATC1,NFE2L2,NFKBIA,NME1,NOS…	1134 (18)
F2		peptidase	Activated	2.716	5.569	0.311	4.44e-17	92	ALDH1B1,ANGPT1,ANGPTL4,B3GNT5,B4GALT1,BCL3,BIRC3,CAD,CASP1,CBR3,CCL2,CCNA2,CD55,CD68,CDC42EP1,CDKN1A,CLU,COL1A1,COL4A1,COTL1,CTGF,CX3CL1,CXCR4,CYBB,DIO3,DKK3,DUSP1,E2F7,ECE1,EDN1,EHD4,EIF4A1,ENTPD1,EREG,FAM46A,FN1,FOSB,GREM1,HMOX1,HSP90AA1,ICAM1,IGF1,IGFBP4,IGFBP5,IL1B,KDR,LAMP1,LOXL2,MEOX1,MIF,MMP9,MYBL2,MYC,MYH11,NCF1,NCF2,NFKBIA,NOS2,NUAK2,PDCD1LG2,PDGFB,PLA2G4A,PPIF,PROCR,PROS1,RAC2,RELB,RHOB…	1270 (16)
ITK	7.016	kinase	Activated	3.092	4.542	0.223	4.65e-17	45	AHR,ARAP3,CCL5,CD244,CD4,CD7,CRIM1,CX3CR1,CYSLTR2,EHD4,EOMES,FAS,FASLG,FCER1G,Gzmb,HLA-A,IL10,IL10RA,IL18RAP,IL2RB,ITGA1,Klra4 (includes others),KLRB1,Klrb1f,KLRD1,Klrk1,LAT2,Ly6a (includes others),LYN,MAF,MYC,MYO1F,NCR1,PRKCB,SAMD3,Serpina3g (includes others),SLAMF7,SLC2A1,SRGAP3,STYK1,TBX21,TF,TNF,TNFSF10,XCL1	986 (17)
NFKB1		transcription regulator	Activated	2.437	4.152	0.245	1.01e-16	84	A2M,ABCB1,Abcb1b,ADORA1,APOE,B2M,BCL2A1,BCL3,BIRC3,BRCA2,CCL11,CCL2,Ccl2,CCL3L3,CCL4,CCL5,CD40,CD80,CD86,CDKN1A,CFB,CIITA,COL1A1,COL1A2,COL2A1,CR2,CSF1,CSF2RA,CTSB,CX3CL1,Cxcl9,CYBB,DUSP1,EBI3,EGFR,ENPP2,FANCD2,FAS,FASLG,FCGRT,FSCN1,GJA1,GNAO1,GNB2L1,HLA-DMB,HMOX1,ICAM1,ICOSLG/LOC102723996,IFNGR2,IKBKE,IL10,IL12B,IL18,IL1B,IL1RN,IRF4,JAG1,LTB,LTC4S,MAP3K8,MMP13,MMP3,MMP9,MSR1,Mx1/Mx2,MYC,NFKBIA,N…	1238 (16)
IL18	4.066	cytokine	Activated	3.184	5.144	0.271	1.23e-16	61	ACTA1,ADAMTS5,ADIPOQ,CCL11,CCL2,Ccl2,CCL3L3,CCL4,CCL5,CCR5,CD244,CD40,CD69,CD83,CD86,CSF1,CXCL12,CXCL16,CYSLTR2,FAS,FASLG,FCGR3A/FCGR3B,GADD45B,GADD45G,GJA1,Gzmb,HAVCR2,HLX,ICAM1,IL10,IL12RB1,IL12RB2,IL18,IL18BP,IL1A,IL1B,INPP5D,ITGAM,KIT,KLRG1,MMP13,MMP15,MMP3,MMP9,MSH2,NCR1,NFKBIZ,NOS2,PRF1,SELL,SET,SMAD3,SPP1,TACR1,TBX21,TF,TGFBR2,TNF,TXK,VCAM1,XCL1	875 (17)
SMAD7		transcription regulator	Inhibited	-3.039	-3.874	-0.114	1.47e-16	58	ACVR2B,ADAMTS2,ADH1C,AREG,BCL2L11,BGN,BMPR1B,BZW2,CCL2,Ccl2,CCL5,CCNA2,CDKN1A,CITED2,CKM,COL1A1,COL1A2,COL2A1,COL3A1,COL6A1,COL6A3,CTGF,DCN,EFEMP1,FAS,FN1,FST,FURIN,GAS6,HMOX1,ICAM1,IL12B,IL1B,ITGA7,ITGBL1,KRT8,LTBP2,LTBP3,MMP12,MMP2,MMP9,MYC,MYLPF,NFKBIA,NID2,NOS2,PCNA,PMEPA1,SCD,SMAD3,TGFA,TGFB1,TGFB2,TGFBI,TGFBR2,TIMP3,TNF,TXN	723 (18)
IL1A	4.232	cytokine	Activated	4.643	6.563	0.224	2.44e-16	81	ADAMTS4,ADAMTS5,ADORA2B,ALDH1A1,APOD,BCL3,BIRC3,CCL11,CCL2,CCL4,CCL5,CCR2,CD274,CD40,CD80,CD83,CD86,CDKN1A,Clec2d (includes others),CSF1,CXCL12,DPP4,FAM89B,FAS,FASLG,FGF7,FGFR1,FTH1,GCH1,HMOX1,HSD11B1,ICAM1,IFNGR2,IGF1,IGFBP5,IL10,IL11,IL12B,IL18,IL1A,IL1B,IL1RN,IL36G,INHBA,ITGA5,KIT,LCN2,LDHA,LEP,LIF,LOX,MMP12,MMP13,MMP14,MMP2,MMP3,MMP9,MYC,NFKBIA,NFKBIZ,NOS2,NR2F2,P2RY6,PDCD1LG2,PDGFB,PLA2G4A,P…	865 (14)
IL17A		cytokine	Activated	3.182	5.242	0.25	4.43e-16	73	BCL2A1,C3,CCL11,CCL2,Ccl2,CCL4,CCL5,Ccl7,CD14,CD163,CD274,CD40,CD68,CEBPD,COTL1,CTGF,CTSK,CX3CL1,CXCL12,CXCL6,CYP7B1,EDIL3,ENTPD1,EREG,FAS,FIGF,FMO1,Gm21596/Hmgb1,HEXB,HSPB8,ICAM1,IL10,IL16,IL1B,IL1RN,IL27,IL33,ITPR2,JAG1,KLF2,LCN2,LEP,LOX,MERTK,MMP13,MMP2,MMP3,MMP8,MMP9,MRC1,MYC,NFKBIZ,NOS2,Nppb,NRP1,OSMR,PECAM1,PLAU,PTGFR,RGS16,SELP,SLC2A1,SPSB1,THBD,TIMP2,TLR2,TNF,TNFAIP3,TNFRSF11A,VCAM1,VEGFC…	1034 (12)
cholesterol		chemical - endogenous mammalian	Activated	4.456	4.885	0.056	4.43e-16	73	ABCA1,ABCA6,ABCG1,ACSL1,ACSS2,ADAM11,APOE,ATF3,C1QC,CAMK1D,CAV2,CCL2,Ccl2,CCR2,CCR5,CD14,CD5L,CD68,CTSK,CYP27A1,CYP7B1,DES,DHCR7,EMR1,EPHX1,FASLG,FASN,FCGR2B,FDFT1,FDPS,GBA,GNAI1,HLA-DRB5,HMGCR,ICAM1,IDI1,IL10,IL10RA,IL10RB,IL12B,IL1A,IL1B,IL1RN,ITGAM,ITGAX,KLF11,LAPTM5,LDLR,LEPR,LPL,LYZ,MITF,MMP14,MMP8,MPEG1,MYH11,NCF2,NR1H3,NSDHL,PCYT2,PLTP,PMVK,PTGIR,RGS16,SCD,SLC2A4,SQLE,SREBF2,STARD4,STX3,TN…	1032 (20)
TBX2	2.073	transcription regulator	Inhibited	-5.596	-4.894	0.111	6.38e-16	42	ASF1B,ATF3,AURKB,BUB1,CCNA2,CDC6,CDCA3,CDKN1A,CDKN2A,CDT1,CHAF1B,CHEK1,CKAP2,CKS1B,DBP,DNMT1,E2F7,E2F8,ELK3,EZH2,FOXM1,HELLS,LIG1,MAD2L1,MCM2,MCM4,MCM5,MCM6,MCM7,NCAPD2,NCAPG2,PCGF6,PKMYT1,PLK1,PRIM2,RBL1,SGOL1,SMC2,SREBF2,TGFB2,TIPIN,TRIB3	637 (10)
TGM2	4.219	enzyme	Activated	5.975	7.297	0.146	6.6e-16	84	ACSS2,ACTA1,AMICA1,BCL2A1,BCL6,BIRC3,C12orf29,C3,C5AR1,CA2,CAD,CCL2,CCRL2,CD300C,CD36,CD74,CD86,CD93,CDCA7,CEACAM1,CFP,CX3CR1,FAM101B,FARSB,FCER1G,FN1,GIMAP6,GJA1,GM2A,HK3,IFIT1,IFIT2,IFIT3,IL10RA,IL1B,ITGAM,ITGAX,KIAA0513,LILRA5,LRRC25,LSP1,LY6E,MAFB,MDN1,MERTK,MGP,MIR17HG,MMP2,MMP8,MMP9,MPP6,MYC,NCF2,NLRC4,NPC2,OASL,PARP14,PDGFRB,PIM1,PLEKHO2,PPP1R16B,PTGES,PTGS1,RPF2,RTKN2,RUNX2,SELL,SELP,SIRP…	1083 (20)
RB1		transcription regulator	Activated	4.795	3.752	-0.164	7.99e-16	92	ASF1B,ATAD2,AURKB,BCL2L11,BIRC5,BLM,CBX5,CCNA2,CCNE2,CDC6,CDCA7L,CDKN1A,Cdkn1c,CDKN2A,CDT1,CEBPA,CENPK,CHAF1A,CITED2,CKM,CTGF,DDX11,DEK,DHFR,DNMT1,EDNRA,EHD3,EOMES,EPS8,EZH2,FABP4,FAS,FN1,FST,GMNN,H1F0,HIST4H4,HMGB2,Ifi202b,IGF1,KANK2,KDR,KIAA0101,KIT,Krt10,KRT18,LIG1,MAF,MCM10,MCM2,MCM3,MCM4,MCM5,MCM6,MCM7,MCM8,MECR,MEF2C,MELK,MYBL2,MYC,ORC1,PARP1,PCNA,PLK1,PMEPA1,PPARG,PTPN4,PTX3,RAB27A,RAD51,R…	856 (15)
KITLG		growth factor	Activated	2.301	4.2	0.282	8.94e-16	84	AIF1,ALOX5AP,B2M,BCL2L11,BIRC5,BMP1,BTG1,BZW2,CA2,CASP1,CCL2,Ccl2,CCL3L3,CCL4,CCNA2,CD14,CD247,Cd24a,CD68,CDKN1A,CEBPA,CREG1,CSF1,CSF3R,CTGF,CX3CL1,CXCR4,DHCR24,EEF1A1,EFNB2,FGFR1,FTH1,GAS6,GJA1,HCK,HMOX1,HOXB4,ID2,IL10,IL11,IL16,IL18,IL1A,IL1B,IL1RL1,IL1RN,KDR,KIT,KPNB1,LAPTM5,LDLR,LTC4S,LY6E,MEF2C,MME,MMP2,N4BP2L1,NFKBIA,NPM1,PIK3IP1,PIM1,PLCL2,PRKCB,PRKCQ,PRTN3,PTGES3,RBBP7,RCC2,RPLP0,RPS6,SAM…	770 (18)
DMD	2.189	other	Activated	2.172	2.999	0.175	1.01e-15	70	Actn3,AMPD1,BGN,BLNK,CACNA2D1,CAMK2B,CAPN3,CASQ1,CDH13,CDKN1A,CENPM,CLIP4,Cmya5,COL23A1,CYFIP2,DMD,GATM,HTR2B,IGFN1,IP6K3,KCNA7,KCNC1,KCNMA1,KRT18,KY,LDB3,LPIN1,LRCH1,MAOB,MAP3K9,MEF2C,MLLT3,MYBPC2,MYBPC3,MYH4,MYH8,MYLK2,MYOZ1,NDRG2,OBSCN,P2RY2,PACSIN1,PAMR1,PDK4,PHKG1,PLA2G4E,PPP1R3C,PSTPIP2,PVALB,PYGM,RAP1GAP2,RCSD1,RPL3L,SCN1B,SCN3B,SEPP1,SERPINB1,SGCG,SGSH,SLC9A7,SNTA1,SYNM,TCAP,TMOD4,Tmsb4x …
ESR1		ligand-dependent nuclear receptor	Activated	2.479	3.517	0.117	1.35e-15	123	ABCB1,ABCC5,ACE,ADA,ADORA1,APOE,AQP1,AREG,ASS1,BIRC5,C1QTNF6,C3,CA2,CALML4,CAV2,CCL2,CCL4,CCNA2,CD55,CD69,CDKN1A,CDKN2A,CEBPA,CELSR2,Clec2d (includes others),CLIC6,COL8A1,Cox8b,CRABP2,CTSB,CTSD,CXCL12,CYP1B1,CYP7B1,EDN1,EFEMP1,EGFR,EIF5A,ENO1,ENPP2,EREG,FAM102A,FAS,FBLN1,FGF10,FKBP4,FMN1,FOXM1,FST,GJA1,GJB1,GREM1,GUCY1A3,GUCY1B3,H19,HMGCR,HOXC6,HPGDS,ICOSLG/LOC102723996,Ifi202b,IGF1,IGFBP5,IL1A,I…	1301 (23)
PTH		other	Activated	3.33	4.711	0.207	2.42e-15	64	Acp5,ANGPT1,AQP2,AREG,CCL2,Ccl2,CDKN1A,CGNL1,COL1A1,COL1A2,COL2A1,CSF1,CTGF,CXCL12,CXCR4,CYBA,DISC1,DUSP1,EFNB2,EGFR,EIF4B,ESAM,FN1,FOSB,GJA1,IGF1,IGFBP5,IL11,IL33,IL6R,KIF26A,MGP,MME,MMP13,MMP2,NDRG2,PHLDB2,PLAU,PLXDC2,POSTN,PPP1R1B,PTH1R,RAP1GAP,RGS1,RGS2,RUNX1,RUNX2,SDC4,SFRP2,SFRP4,SLC2A4,SLC43A2,SMAD3,SMPX,SPP1,TFPI2,TGFB1,THBS4,TMEM119,TNS1,WIF1,WISP2,WNT10B,WNT4	957 (23)
BNIP3L		other	Activated	5.212	4.703	-0.089	6.24e-15	34	ANK1,BLNK,Ccl2,CCNA2,CCNE2,CD22,CD79B,CDKN3,CHEK1,CKAP2,CST3,Dleu2,FANCD2,GSN,IL16,IL2RB,KIF11,LTB,MYBL2,NFKBIA,PDGFRB,PIK3CD,PRIM1,PTK2B,RAD54L,RBL1,RRM2,SFRP1,SGOL1,SYK,TFRC,TGFB1,TIMP2,TOP2A	749 (7)
SMAD3	2.513	transcription regulator	Activated	2.664	3.922	0.168	7.3e-15	79	ADORA1,AREG,ARID3A,ASPN,BCL2L11,BGN,BMP6,CCL2,Ccl2,CCL3L3,CCL4,CDK4,CDKN1A,CDKN2A,CIITA,CKM,COL1A1,COL1A2,COL2A1,COL3A1,COL6A1,COL6A3,CTGF,DAPK1,DES,ELN,ENG,EREG,FBLN1,FPR2,FST,GADD45B,GLI1,GLI2,GZMA,HMOX1,HP,ID2,IL12B,IL1B,INHA,INPP5D,ITGB5,JAG1,LPAR1,LUM,MMP12,MMP13,MMP9,MYC,NOS2,NOV,PCNA,PDGFB,PMEPA1,RHOB,RUNX2,S100A4,S1PR1,S1PR4,SMAD3,SNAI1,SNAI2,SOX2,SPP1,SSTR2,TBX21,TBX3,TF,TGFA,TGFB1,TGFB2…	1160 (18)
TLR3		transmembrane receptor	Activated	4.977	7.515	0.321	1.18e-14	85	ABCA1,ADAMTS4,ARG2,ARRDC4,ATF3,BCAR3,C3,CCL2,Ccl2,CCL3L3,CCL4,CCL5,Ccl7,CD274,CD300E,CD38,CD40,CD69,CD80,CD86,CFB,CLU,CTH,CTSK,Cxcl11,Cxcl9,DUSP1,EDN1,FAS,FURIN,GADD45B,GCH1,GDNF,Gzmb,HMOX1,ICAM1,IFI16,Ifi202b,IFI44,IFIT1,IFIT2,IFIT3,Iigp1,IL10,IL12B,IL1A,IL1B,IL1RN,IL27,IL33,IRF7,Klrk1,LCN2,LILRB4,LIPA,LIPG,LMNB1,MAP3K8,Mx1/Mx2,MYD88,NFE2L3,NFKBIZ,NOS2,OASL,PIK3CD,PIK3R3,PROCR,PTGER2,PTGES,PTX3,…	696 (14)
TICAM1		other	Activated	3.4	5.767	0.321	1.29e-14	59	ACSL1,BCL3,CCL2,Ccl2,CCL3L3,CCL4,CCL5,CCRL2,CD38,CD40,CD80,CD86,CEBPD,CFB,CH25H,Cxcl11,CXCL6,DUSP1,FAS,FPR1,FPR2,ICAM1,ICOSLG/LOC102723996,IFI16,IFIT1,IFIT2,IFIT3,IKBKE,IL10,IL12B,IL18,IL18BP,IL1A,IL1B,IRF7,ITPR2,JAG1,LPAR1,MCM2,MEFV,MKI67,Ms4a4b (includes others),Mx1/Mx2,NFKBIA,NFKBIZ,OASL,PDE4B,PILRA,Ppap2a,PSTPIP2,RELB,RHOB,SLC7A2,TFEC,TLR2,TNF,TNFAIP3,TNFSF10,VCAM1	825 (14)
L-triiodothyronine		chemical - endogenous mammalian	Activated	3.223	4.245	0.103	2.43e-14	108	A2M,ABCA1,ABCD2,ACSL1,ACTA1,ADAMTS5,ADIPOQ,ADRB2,AGTRAP,ALDH1A1,APOC2,ATIC,ATP1A3,ATP1B1,BCAR3,BCL3,C4A/C4B,CAD,CBR1,Cbr2,CDC42EP4,CDKN1A,CEBPA,CLU,CMKLR1,CNR1,COL4A1,CPT1A,CST3,CTGF,CTH,CXCL12,DAB2IP,DBP,DIO3,DUSP1,ECE1,EDN1,ENG,ENPP2,FABP4,FAS,FASLG,FASN,FGFR1,FKBP7,GLS2,GNAI2,H6PD,HINT1,HP,ID2,IGF1,IGFBP4,INHA,ITGA7,KRT16,LDLR,LEP,LIPE,LRP1,LYZ,MAMDC2,MGST3,MMP14,MYBPH,MYC,NID1,NME1,NOS2,Nppb,…	951 (22)
RELA		transcription regulator	Activated	3.41	5.454	0.236	3.13e-14	110	A2M,ABCB1,Abcb1b,ADAMTS5,ALCAM,APOE,ARHGDIB,B2M,BCL2A1,BCL2L11,BCL3,BIRC3,BIRC5,BRCA2,CBS/LOC102724560,CCL11,CCL2,Ccl2,CCL5,CD40,CD69,CD80,CDKN1A,CDKN2A,CFB,CIITA,COL1A1,COL1A2,COL2A1,CR2,CTSB,CXCL6,CXCR4,CYBB,DUSP1,EDN1,ELN,FAS,FASLG,FCGRT,FGF10,FMN2,GCH1,GLI2,HES1,HMOX1,ICAM1,IFNGR2,IGF1,IKBKE,IL10,IL12B,IL1A,IL1B,IL1RN,IL7R,INPP5D,IRF4,IRF7,KIT,LGR5,LTB,LTC4S,LUM,LYN,MGMT,MMP9,MST1R,Mx1/Mx2,MY…	1194 (16)
hyaluronic acid		chemical - endogenous mammalian	Activated	2.609	3.461	0.131	3.63e-14	49	ABCB1,BCL3,BIRC5,Ccl2,CCL3L3,CCL4,CCL5,CD40,CD80,CD83,CD86,COL2A1,COL6A2,CSF1R,CTSK,Cxcl9,FN1,FST,ICAM1,IL10,IL12B,IL1B,IRAK3,IRF5,LY96,MMP12,MMP13,MMP2,MMP3,MMP9,MYD88,NCF1,NCF2,NFKBIA,NOS2,PCNA,PLAU,PPARG,PTGES,PTPRC,SPP1,TGFB1,TGFB2,TIMP2,TLR2,TNF,TNFAIP3,TRDN,VCAM1	912 (15)
MYOD1		transcription regulator	Activated	2.56	4.043	0.198	4.18e-14	70	ACACB,ACTA1,ADCY7,ADORA1,ARID3A,ASB2,ASS1,ATP2A1,BCL6,CBX5,CDKN1A,CDO1,CKM,COL4A1,CRYAB,DES,DHFR,DMD,DUSP1,DYSF,EIF3E,ENO3,ENPP2,FSTL1,GADD45G,GMFG,GREM2,HDAC11,Hrc,HSPB8,ID2,IFI16,IGF1,IGFBP5,ITGA7,LDB3,LMNB2,MAFB,MEF2C,MKI67,MMP2,MYBPH,MYH4,MYL1,MYL4,MYLPF,MYO5B,PMEPA1,POSTN,Ppfia4,RAPSN,RECK,RPL7A,RPS6KA2,RUNX1,RYR1,SCN4A,SEPT4,SLC2A1,SLC2A4,SUSD2,TGFB1,TGFBR3,TNNC2,TNNI2,TNNT2,TNNT3,TNS1,TTN,…	1029 (16)
ETS2		transcription regulator	Activated	2.877	4.415	0.287	6.17e-14	35	ANPEP,CD34,CDKN1A,CDKN2A,CSF1R,CYP27A1,FGF1,HMOX1,HPGD,HPSE,ICAM1,IL12B,ITGA2B,KRT18,LYZ,MGAT5,MMP13,MMP3,MMP9,MSR1,MYC,NOS2,PCSK6,PLA2G16,PLAU,PRIM2,SOX2,SPP1,SYK,TFEC,TGFBR2,TIE1,Tlr13,TLR9,TNF	1231 (23)
OSM		cytokine	Activated	3.199	4.497	0.112	8.57e-14	146	A2M,ABCA1,ABCC3,ABCC5,ABCG1,ACE,ACSL3,ADAMTS4,ADAMTS5,AHR,AMPD3,ANXA3,ARL4C,ASNS,ATP2B4,B2M,C1R,CADM4,CBX3,CCL11,CCL2,Ccl2,CCL5,CDC42EP4,CDKN1A,CEBPA,CEBPD,CH25H,CKM,CLDN4,CLIP1,COL2A1,COL3A1,COL6A1,COL8A1,CRLF1,CRY1,CTSH,CTSV,CXADR,CXCL12,CYP1B1,DAPK1,DHCR24,DHRS3,DSC2,DYRK3,ECM1,ECM2,EPCAM,EPHB2,EPHB6,EVPL,FAM171A1,FASN,FMO5,FN1,GADD45G,GART,GNS,GPNMB,HGF,HLA-A,HMOX1,HOXA9,HP,HSD11B1,ICAM1,ID2,…	1189 (15)
ethanol		chemical - endogenous mammalian	Activated	2.361	3.428	0.113	1.32e-13	106	ABCA1,ABCG1,ACTA1,ADH1C,ADIPOQ,ADRBK1,ANKS1B,ANPEP,ATF3,BDNF,C3AR1,C5AR1,CAPN5,CBR1,CCL2,Ccl2,CCL5,Ccl7,CD14,CDH13,CDKN1A,CEBPA,CEBPD,CENPA,CLU,CNR1,COL1A2,COL3A1,CPT1A,CTGF,Cxcl9,CXCR4,DUSP1,EDN1,EGFR,EPHX1,FAS,FASLG,FASN,FOSB,GNAI1,GNAI2,GSR,HDAC2,HLA-A,HMOX1,HSP90AB1,ICAM1,IL10,IL12B,IL16,IL1B,IL1R1,IL1RN,IRF7,ITGAM,ITGAX,LPIN1,LSS,MAG,MGST3,MME,MMP12,MMP13,MMP2,MMP3,MMP9,MOG,MYC,MYD88,NCF1,NC…	1026 (17)
VEGFA		growth factor	Activated	3.285	5.491	0.259	1.33e-13	78	ACE,ACSL1,AK4,ANPEP,ARG2,ATP5G2,BCL2A1,BIRC5,BTK,CCL2,Ccl2,CCRL2,CD34,CD55,CDKN1A,CDKN2A,CEACAM1,COL1A1,CST3,CSTB,CTGF,CTSB,CTSS,CTSV,CXCL12,CXCR4,EDN1,EFNB2,FABP4,FGFR1,FN1,GART,GJA1,GRB10,HLX,HMOX1,ICAM1,IGFBP4,IGFBP5,IKBKE,INPP5D,ITGA1,KARS,KDR,ME2,MEF2C,MEOX2,MMP12,MMP13,MMP15,MMP2,MMP9,NME1,NOS2,PCNA,PDGFB,PIM1,PLAU,PTGS1,RASGRP3,RUNX1,RUNX2,SET,SHMT2,SNAI2,SNCG,SPARC,ST5,STARD8,SYNM,TBC1D8,…	821 (18)
Hbb-b2		other	Activated	2.941	4.472	0.342	1.66e-13	27	BCL2L11,C1QA,Ccl2,Ccl7,CCR2,CCR5,CD74,CEBPA,CIITA,CLEC7A,CMTM3,Cxcl9,CXCR3,FN1,FTH1,FTL,HFE,IL10RA,IL16,IL1B,IL2RB,IL2RG,LTB,LY86,TF,TFRC,TLR2	721 (10)
NUPR1	2.906	transcription regulator	Activated	4.744	3.55	-0.101	3.11e-13	141	ABCC5,ABHD15,ACTR3B,ADRB2,AKAP12,ALDOC,ANK1,ANKRD32,AREG,ARMC7,ASPM,ATAD5,ATF3,ATP8B1,AVPI1,B3GNT5,BLM,BRI3BP,BTG1,BUB1,BUB1B,C1orf112,C9orf91,CASC5,CCNA2,CCNB2,CD68,CDCA3,CDCA8,CDK4,CENPI,CERK,CITED2,COL1A2,COL3A1,CXADR,CXCR4,DAGLA,DHCR24,DNTTIP1,E2F8,EME1,ERCC6L,EREG,FAM114A1,FAM115C,FANCD2,FGF1,FHL2,FUCA1,FZD8,GAB2,GCH1,GCNT2,GINS1,GPR56,HFE,HIST1H3C,HIVEP3,HNRNPA2B1,IFIT2,IGF2BP3,IL13RA1,IL6R…
PTGS2		enzyme	Activated	2.223	3.403	0.17	3.37e-13	58	Abcb1b,ANG,ANGPT1,AQP1,AREG,BIRC3,CCL2,Ccl2,CCL3L3,CCL4,CCL5,CD68,CDK5,CDKN1A,CLU,CTSD,CTSK,CXCL12,CXCL14,CXCR4,CYP1B1,DUSP1,DYNLL1,EDNRA,FN1,ICAM1,IGF1,IL10,IL11,IL1B,ITGAL,KDR,Krt10,LEP,MKI67,MMP14,MMP2,MMP9,MSR1,MYC,NEB,NOS2,PCNA,PIK3CG,PLA2G4A,PTGER2,PTGER3,PTGER4,PTGS1,RUNX2,SELL,ST3GAL1,TEK,TNF,TNFAIP6,TNFSF10,TRAF1,VEGFC	821 (19)
MAPK14		kinase	Activated	4.196	6.009	0.246	4.29e-13	62	ABCA1,ACTA1,AREG,CCL2,Ccl2,CCL5,Ccl7,CCNA2,CD40,CD80,CD83,CD86,CDKN2A,CEBPD,CKM,COL1A1,CRYAB,CYP51A1,DUSP1,EGFR,FAS,FASLG,FASN,FDPS,FN1,GJA1,HMGCR,HMOX1,ICAM1,IL10,IL12B,IL18,IL1B,LDLR,MAOB,MAP2K6,MEF2C,MMP13,MMP3,MMP9,MYH11,NFATC1,NGFR,NOS2,Nppb,PCK1,PECAM1,PLAU,Pmaip1,PTGES,Slfn1,SLFN12L,Slfn2,SOX2,SREBF2,TBX21,TGFB1,TGM2,TIMP2,TNF,TOP2A,ZFP36	809 (15)
MYCN		transcription regulator	Inhibited	-7.222	-6.644	0.067	7.04e-13	82	AEBP2,ALDH1A1,B2M,BASP1,BIRC5,CAD,CDH11,CDKL5,CDKN1A,CIITA,CITED2,CLU,COL1A1,COL4A1,COL5A2,COL8A1,CRIM1,CTGF,DKK3,EEF1A1,EEF1D,EEF2,EGFR,EIF4A1,EIF5A,EZH2,FASLG,FBN1,FGFR2,FN1,GAPDH,HDAC2,HLA-A,HSP90AB1,HSPD1,ID2,IGFBP7,INHBA,LDHA,MIR17HG,MMP2,MRC2,MSRB3,NACA,NCL,NME1,NPM1,OLIG1,PDK1,PHB,PHGDH,POLR2L,RBBP7,RGS5,RPL10,RPL18,RPL18A,RPL22,RPL3,RPL37,RPL41,RPL5,RPL8,RPLP0,RPLP2,RPS12,RPS16,RPS2,RPS20…	972 (19)
CCR2	5.147	g-protein coupled receptor	Activated	3.031	3.575	0.095	8.03e-13	35	ADIPOQ,CCL11,CCL2,Ccl2,CCL3L3,CCL4,CCL5,Ccl6,Ccl7,Ccl8,Ccl9,CCR1,CCR2,CCR5,CD40,CD86,CX3CL1,CXCL12,CXCL6,Cxcl9,FN1,HTR2B,IGF1,IL10,IL18,IL1A,IL1B,ITGAL,MMP13,MMP2,MMP9,SLPI,TGFB1,TIMP2,TNF	992 (18)
NR3C2		ligand-dependent nuclear receptor	Activated	3.039	3.548	0.083	1.56e-12	46	ATP1B1,BCL2A1,CACNA1H,Ccl2,CCL3L3,Cmya5,COL1A1,COL3A1,CTGF,CYFIP2,DES,ECHDC2,EDN1,FKBP4,FN1,GHR,GPX3,GUCY1A3,HLA-DQB1,HMOX2,Hrc,ICAM1,IL1B,KDR,KLF9,NDRG2,NOX4,Nppb,NRXN1,NTF3,PGF,PLIN4,PPAT,PTPRCAP,REG3G,RGS2,RRAD,SEMA3C,SERPINA3,TACC2,TGFB1,TNF,TNNT3,TSC22D3,TUBA4A,TUBB3	628 (17)
NOS2	3.916	enzyme	Activated	3.833	4.134	0.038	1.58e-12	68	ACTA1,ADIPOQ,AQP2,BCL2A1,BIRC5,CCL2,Ccl2,CCL3L3,CCL4,Ccl7,Ccl9,CD14,CD53,CD80,CD86,CDKN1A,CFD,CLEC4D,COL4A1,COX6A2,CP,CSF3R,CTSC,Cxcl9,EDN1,FABP4,FAS,FASLG,FASN,GDNF,GJA1,H19,H2-T10,HMGB2,HMOX1,IFIT3,IL10,IL12B,IL1B,IL1RN,KDR,LCN2,LEP,LGALS3BP,LILRB4,LPAR1,MCM5,MMP9,NFKBIA,NOS2,NRTN,PC,PCNA,PRF1,PTGS1,SERPINA3,SLC2A4,SLC40A1,SLFN12L,Slfn2,TCAP,TGFB1,THY1,TNF,TNFSF10,TNNT2,TNNT3,TYROBP	871 (13)
EGR1		transcription regulator	Activated	3.546	5.419	0.259	1.59e-12	63	ABCB1,Abcb1b,ACE,ATF3,BCL2L11,CACNA1H,CCL2,Ccl2,CCL3L3,CCL4,Ccl6,Ccl7,Ccl8,Ccl9,CCR1,CCR2,CDC20,CDKN1A,Cdkn1c,CLU,COL1A1,COL1A2,CSF1,CXCL6,EGFR,ENPEP,FAS,FASLG,FN1,FTL,GAD1,GADD45B,GDNF,HMGCR,HMOX1,HPSE,ICAM1,IL1B,ITGAM,LDLR,LYZ,MAOB,MMP14,MMP9,MYC,NDRG1,PDGFC,PF4,PLAU,PPARG,PTGES,PTRF,RRAD,SNAI1,SNAI2,SPP1,SQLE,TGFB1,TGFBR2,THBS1,TNF,TNFSF10,VCAM1	1292 (17)
EP400		other	Inhibited	-5.96	-4.643	0.284	1.78e-12	26	CCNA2,CDC20,CDC6,CDCA3,CDKN1A,CDKN2A,E2F7,E2F8,FABP4,FOXM1,H2AFZ,MCM3,MCM4,MYBL2,NCAPG2,NEK2,PCNA,PLK1,PPARG,RBL1,RCC1,SGOL1,SKA1,SKP2,SUV39H2,UHRF1	237 (7)
FGFR2	5.168	kinase	Activated	2.733	3.504	0.133	2.22e-12	48	B4GALNT4,BMPER,CA2,CDH11,CDKN1A,CLIC6,COL1A1,COL4A1,COL4A2,CTSC,CTSH,DAB2,DRAM1,ENPEP,FAM198B,FAS,FGF10,FGFR2,FST,GJA1,GLIPR1,GPR27,GPT2,GRB10,HES1,ICAM1,ID2,IGF1,IL1A,IL1B,INHBB,LAMA1,LAMB1,LGR5,MYO1F,PTH1R,RUNX2,SFRP1,SOX17,SOX2,SOX7,SPP1,Srgn,TFEC,VCAM1,VEGFC,WISP1,WISP2	1357 (21)
MOG	-3.506	other	Activated	2.095	3.231	0.276	5.64e-12	28	BDNF,C5AR1,Ccl2,CCL3L3,CCL5,Ccl7,CCR1,CCR2,CCR5,CD274,CD40,CD80,CD86,CIITA,Cxcl11,Cxcl9,ICAM1,IL10,IL27,ITGAL,LEP,MMP3,MMP9,NOS2,PECAM1,TGFB1,TNF,VCAM1	810 (14)
TCF3		transcription regulator	Activated	4.232	4.432	0.031	6.11e-12	75	AATF,ACACB,ADIPOQ,ATF3,BCL2L11,BCL6,BLNK,BUB1,CA2,CBFA2T3,CCNA2,CCNB2,CCNE2,CCR9,CD4,CD79B,CDC45,CDKN1A,CDKN2A,CELA1,CERK,CKM,COL1A1,CR2,CTSV,DAB2IP,EBF1,ECT2,EPRS,FGFR2,FGFR3,GADD45B,GM2A,H2AFX,ID2,IL1B,IL7R,KIAA1524,KIF11,KIF4A,KIT,KLF4,LMO2,MAD2L1,MAL,MEF2C,MKI67,MYC,MYL4,NDN,NTRK2,PAFAH1B3,PGK1,PLCG2,PLK4,PSAP,PTGS1,PTPRCAP,RACGAP1,RASA4,RASSF4,RGS16,SCN4A,SEMA3G,SLC7A5,TF,TMEFF1,TMEM180,TNF,…	826 (18)
CEBPD	2.46	transcription regulator	Activated	2.858	3.732	0.166	7.33e-12	41	ALOX5AP,ASNS,B9D1,BCL2A1,BIRC5,BRCA2,C3,Ccl2,CCL3L3,CCNB2,CD14,CEBPD,CLU,CSF1R,CSF3R,FABP4,HGF,HP,IGF1,IGFBP5,IKBKE,IL10,IL1B,ITGAM,ITGAX,MITF,MMP13,MMP3,MMP8,MPZ,MYC,NOS2,PPARG,PRTN3,PTAFR,SLC5A8,TLR8,TLR9,TNF,TNFAIP6,VEGFC	1119 (23)
CR1L		other	Inhibited	-2.472	-3.863	-0.3	1.72e-11	22	BGN,C3,COL15A1,COL1A1,COL1A2,COL3A1,COL4A1,COL4A2,COL5A1,COL6A1,COL6A3,COL8A1,CTGF,FBN1,IL10,IL1B,LUM,MGP,PTGER4,TGFB1,TNC,TNF	718 (15)
IFNAR1		transmembrane receptor	Activated	2.361	3.21	0.187	1.77e-11	46	ATF3,B2M,CCL3L3,CCL4,CCL5,Ccl9,CD40,CH25H,CIITA,CLEC4D,CLEC4E,CLIC5,CSF1,Cxcl11,CXCL6,Cxcl9,HLA-A,HMGCR,IDI1,IFI16,IFI44,IFIT2,IFIT3,IL12B,IL18,IL1A,IL1B,IRF7,LIF,Ly6a (includes others),Ms4a4b (includes others),Mx1/Mx2,MYC,NOS2,OASL,SDC1,SLFN12L,Sp100,SQLE,SREBF2,THBS1,TLR2,TNF,TNFAIP2,TNFAIP3,TNFSF13B	935 (16)
EGF		growth factor	Activated	2.505	4.632	0.212	1.8e-11	128	ADA,ALCAM,ANGPT1,ANPEP,AREG,ATF3,AURKB,B4GALT1,B4GALT5,BIRC5,CASP1,Ccl2,CDC42EP1,CDH11,CDK5,CDKN1A,CEBPD,CLCN3,CLU,COL1A1,COL1A2,COL3A1,CSF1R,CTGF,CTSD,CXCL14,CXCR3,CXCR4,DCN,DIO3,DPP4,DUSP1,EDN1,EEF1A1,EGFR,EPAS1,EPHA2,EREG,FAM89B,FASN,FN1,FOSB,FST,FSTL1,GAB2,GAS1,GGT5,GJA1,HAS3,HES1,HGF,HMOX1,HPGD,ICAM1,ID2,IDI1,IGF1,IGFBP4,IGFBP5,IL10,IL1B,IL1R1,IL7R,INHBA,ITGAM,KCTD11,KRT16,LCN2,LDHA,MAD2L1,M…	1178 (18)
IL27	16.433	cytokine	Activated	3.164	4.183	0.157	2.57e-11	50	AHR,B2M,CCL2,CCL4,CCL5,CD14,CD163,CD74,CD80,CD86,CDK4,CEBPD,CIITA,CX3CL1,EMR1,FASLG,GADD45G,Gzmb,HLA-A,HLA-DMA,HLA-DMB,HLA-DQA1,HLA-DQB1,HLA-DRA,HLA-E,HPGD,ICAM1,IL10,IL12B,IL12RB2,IL18,IL18BP,IL1A,IL1B,IL1RN,ITGAM,LAG3,MAF,MRC1,MYC,NFATC1,NOS2,PIM1,PRDM1,STAT2,TBX21,TNF,TNFSF10,TNFSF13,TNFSF13B	771 (14)
IRF8	5.875	transcription regulator	Activated	2.653	3.862	0.192	3.15e-11	48	ATF3,B2M,BCL6,CCL5,Ccl9,CCR2,CD14,CD4,CD40,CD80,CD83,CD86,CDKN1A,CEBPA,CFB,CIITA,CSF1R,CSF3R,CTSS,CXCL16,Cxcl9,CYBB,DAB2,EMR1,ETV3,FAS,ICAM1,IFIT2,IL12B,IL18,IL1B,IRF5,IRF8,ITGAM,KLF4,LIF,MAF,MAFB,MMP9,MSR1,MYC,NOS2,Pmaip1,PRDM1,TK1,TLR9,TNF,TYROBP	817 (14)
GDF2		growth factor	Activated	2.244	4.099	0.309	4.3e-11	39	ANXA3,CDH11,Cdkn1c,COL1A1,COL9A1,COL9A3,CRYAB,CXCL12,CXCR4,EDN1,EFNB2,EGFR,ENG,ENPP2,FGFR3,FMOD,GADD45B,GJA4,HSPB8,HTRA1,ID2,IGF1,MMP9,MYC,NGFR,NINJ1,NRP1,NTF3,PIM3,POSTN,PRPS1,RASL11B,SEMA3B,SEMA3C,SERPINE2,SERPINF1,SMAD6,SPP1,TUBB3	976 (19)
let-7		microrna	Activated	5.955	3.687	-0.322	5.53e-11	52	ACVR1C,ARID3A,AURKB,BRCA2,BUB1,BUB1B,CCNA2,CCNE2,CDC20,CDC45,CDC6,CDCA3,CDCA7,CDCA8,CDT1,CEBPD,CHEK1,CKS1B,COL1A1,DBF4,DLC1,DMD,E2F8,EZH2,FANCD2,FN1,GAB2,GMNN,ID2,IL10,MAD2L1,MCM10,MCM2,MCM3,MCM4,MCM5,MCM6,MCM7,MCM8,MYC,MYD88,NR1H4,ORC1,ORC6,RFC4,RFC5,RRM1,RRM2,S100A4,SKP2,THBS1,ZFP36	992 (16)
CAMP		other	Activated	2.077	2.885	0.157	7.31e-11	34	BMP1,C5AR1,CCL2,Ccl2,CCL4,CCL5,Ccl7,CD80,CD83,CD86,CSF1,CSF3R,CXCR4,EPHA3,FPR2,ICAM1,IL10,IL12B,IL18,IL1A,IL1B,ITGAM,ITGAX,ITGB2,LIFR,MYD88,NOS2,NOTCH4,PDGFRB,SNAI1,SNAI2,TNF,TNFAIP2,TNFAIP3	809 (17)
TGFB3		growth factor	Activated	2.476	4.039	0.26	9.41e-11	41	ACTA1,ADAM12,ASPN,CDKN1A,CDKN2A,CLDN11,COL11A1,COL1A1,COL1A2,COL3A1,COL5A1,EEF1D,ELN,ENG,FN1,FOSB,GJA1,HTRA1,LTBP2,LTC4S,MGP,MICAL2,MMP2,MMP3,MMP9,NOV,PALLD,PLK1,PTAFR,SCD,SDC3,SERPINE2,SNAI1,SNAI2,TGFB1,TGFBR3,THBS1,TIMP3,TNC,TNS1,TSPAN2	1061 (20)
SFTPA1		transporter	Inhibited	-2.202	-2.832	-0.111	9.9e-11	35	ADRB2,ANGPTL4,ANKRD35,ANPEP,ARRB2,Ccl2,CDH10,CLEC1B,COL1A1,CRLF1,CTGF,CYP1B1,ECM1,EVI2B,FOSB,FZD8,GPR68,GUCY1A3,IL10,IL1A,IL1B,IL1RL1,KLF2,LOX,LRIG1,MRC1,MYC,PDK4,PLIN2,SFRP2,SLC22A3,ST3GAL1,TCEA3,TGFB1,TNF	787 (15)
TNFSF12	2.914	cytokine	Activated	3.469	4.681	0.209	1.29e-10	36	ADAM12,ADAM8,BST1,CCL11,CCL2,Ccl2,CCL3L3,CCL5,Ccl7,Ccl9,CCR1,CCR5,CD68,CLEC4D,CLEC4E,CSF2RA,Cxcl11,CXCL6,ICAM1,IL1B,ITGAM,MAP3K14,MMP12,MMP13,MMP3,MMP9,MYH4,NCF4,NFKBIA,PF4,PGAM2,PTX3,TCAP,TNF,TNFSF4,VCAM1	948 (15)
TGFBR1		kinase	Activated	2.149	3.284	0.222	1.43e-10	33	AHR,ALX1,BGN,BIRC5,CD40,CD86,CDK4,CDKN1A,COL1A1,COL1A2,CTGF,EDN1,FGF10,FGF9,FMOD,FN1,GAS1,GJA4,HMOX1,IL12B,ITGB5,JAG1,MMP13,MST1R,NFATC2,OSR1,PDK4,RUNX1,SNAI2,TGFBI,VEGFC,WNT9A,ZFP36	1145 (18)
SEMA7A		transmembrane receptor	Activated	2.229	3.637	0.342	1.83e-10	17	CCNA2,COL1A1,COL1A2,COL3A1,CTGF,CTSB,CTSS,ELN,FN1,IL18,IL4R,NOV,SMAD6,TGFB1,TNF,WISP1,WISP2	680 (13)
NKX2-3		transcription regulator	Inhibited	-2.628	-2.602	0.003	1.99e-10	70	ADAP1,ANGPTL4,ANKRD55,ARHGDIB,ASNS,BTG1,CASP1,CBS/LOC102724560,CCNB2,CD300LG,CD34,CD36,CD38,CD68,CDKN3,CENPW,CERK,CHST7,CRYAB,CX3CL1,CXADR,CXCL16,DCLK1,EDN1,EIF4B,EMCN,FAM198B,FAM46A,FLRT2,GCH1,GHR,GIMAP7,HFE,IL18BP,IL7R,KLF2,KLF4,LGMN,LY6E,MAMDC2,MCTP1,MYD88,NETO2,NT5DC2,PARP14,PHGDH,PIM3,PLA1A,PLEKHA4,PNPT1,POSTN,PSAT1,PTPRE,SDPR,SERPINE2,SHMT2,SLC40A1,SNCAIP,SP110,SRPX,SRPX2,STAT2,TCTEX1D2,TFP…
HRG		other	Activated	2.622	3.988	0.342	2.57e-10	16	C1QA,C1QB,C1QC,Ccl6,CD74,CD83,CXCL14,CXCR4,FCGR1A,FCGR3A/FCGR3B,HLA-DQA1,ITGAX,SNAI1,SPARC,SPP1,TIMP3
SCAP		other	Inhibited	-4.891	-3.172	0.33	2.81e-10	28	ACACB,ACSL1,ACSS2,ALDOC,CYP4F2,CYP51A1,DHCR7,ELOVL6,FADS2,FASN,FDFT1,FDPS,Gstt3,H2-Q8,HMGCR,IDI1,INSIG1,LDLR,LSS,MVD,NSDHL,PMVK,REG1A,SCD,SQLE,SREBF2,STARD4,TMEM97	849 (14)
TLR9	11.468	transmembrane receptor	Activated	4.024	6.378	0.317	4.08e-10	58	ABCA1,ADAMTS4,ARG2,ARRDC4,ATF3,Ccl2,CCL3L3,CCL4,CCL5,Ccl7,CD274,CD300E,CD40,CD69,CD80,CD83,CD86,CTH,DUSP1,EBI3,EDN1,FAS,FURIN,GADD45B,GCH1,GDNF,HMOX1,IFI16,Ifi202b,IFIT2,IFIT3,IL10,IL12B,IL18,IL1A,IL1B,IL33,IRF7,LCN2,LILRB4,LIPG,Mx1/Mx2,NFKBIZ,NOS2,NR1H4,PRDM1,PROCR,PTGER2,RAB7B,STAT2,STYK1,TGFB1,TLR7,TNC,TNF,TNFRSF1B,TNFSF10,TNFSF13B	763 (14)
FN1	3.223	enzyme	Activated	2.047	3.456	0.195	5.82e-10	65	ACE,AHCY,APOE,BCAT1,BIRC3,BIRC5,CCL2,CCL4,CCL5,CD83,CDK4,CDKN1A,COL1A1,CORO1A,CTSD,DHCR24,EGFR,EIF2S3,EIF4B,EIF5A,FN1,G3BP1,GFRA2,IGF2BP3,IL1B,IL1R1,ITGA1,ITGA4,ITGA5,ITGAM,LAMP1,MGP,MMP13,MMP14,MMP2,MMP3,MMP9,MYC,NFKBIA,NOS2,PCNA,PDGFB,PLAU,PPP6R2,PTGER4,RASSF2,RECK,RRAGD,RUNX2,SDC1,SDC4,SKP2,SLC2A1,SLC9A1,SNAI2,SPARC,SPP1,TGFB1,TGFBR2,TGM2,THBS1,TIMP2,TNF,TNFAIP2,USP13	800 (18)
PLAU	3.868	peptidase	Activated	2.046	2.784	0.142	1.07e-09	30	ABCG1,ANG,C5AR1,CCL2,Ccl2,CCL5,CCR5,EGFR,FCGR1A,FN1,GJA1,HGF,HLA-DMA,ICAM1,IFNAR2,IGF1,IL1B,MMP12,MMP9,PIK3CG,PIM3,PLAU,PTN,RELB,SERPINB1,SLC2A1,SLFN13,SLPI,SNAI1,TNF	1049 (17)
SREBF2	-5.046	transcription regulator	Inhibited	-4.397	-3.01	0.264	1.17e-09	32	ABCA1,ACSL1,ACSS2,ALDOC,CAMK1D,CDKN1A,CYP4F2,CYP51A1,CYP7B1,DHCR7,ELOVL6,FADS2,FASN,FDFT1,FDPS,HMGCR,IDI1,INSIG1,LDLR,LIPA,LRP1,LSS,MVD,NSDHL,PLIN2,PMVK,REG1A,SCD,SQLE,SREBF2,STARD4,TMEM97	881 (21)
MAPK8		kinase	Activated	3.042	4.209	0.172	1.89e-09	53	ABCA1,ABCB1,APOD,APOE,AQP1,B4GALT1,B4GALT5,BCL2L11,BIRC3,Ccl2,CCL5,CCNA2,CDKN1A,CDKN2A,COL1A1,CXCL16,CYBB,CYP27A1,DNMT1,DUSP1,EOMES,FASLG,FTH1,GSTM1,HMOX1,IL10,IL12B,IL1B,LIF,MAOB,MAP3K9,MIF,MMP13,MMP2,MMP3,MMP9,MSR1,MYC,NOS2,NOX4,NUPR1,PLAU,PTGES,PTX3,RBP1,TACR1,TBX21,TLR2,TNF,TNFAIP3,VCAM1,WNT4,ZFP36	714 (15)
HOXA9	3.383	transcription regulator	Activated	2.827	3.698	0.166	2.45e-09	58	ALDH1A1,ARNTL,BCL2L11,BCL7A,CCL2,CCR9,CD34,CD36,CD93,CDC6,CDKN2A,CTH,CYBB,DLGAP5,EDNRA,ENPP1,EPS8,FCGRT,FLT3,FPR2,FZD1,GLRX,GMNN,GPR183,GPR56,HOXA9,ID2,IGF1,IL7R,ITGBL1,KIF20B,KIT,KRT18,LAT2,LY86,LYN,LYZ,MAFB,MYC,NEB,Nrgn,PCDH1,PIM1,PPP1R16B,PTPRC,PTPRCAP,SATB1,SDC4,SERINC2,SERPINB9,SPP1,TACC1,Tmsb4x (includes others),TSC22D3,USP1,WNT10B,YES1,ZNF22
CREBBP		transcription regulator	Activated	2.005	3.5	0.224	2.74e-09	63	B2M,BDKRB2,BIRC5,CAMK2B,CAMK2D,CCL5,CCR5,CD80,CDC6,CDKN1A,CEBPA,CKM,COL1A2,COL2A1,CSF1,CXCL12,Cxcl9,CXCR3,CYBB,DHFR,EOMES,ESAM,FABP4,FASLG,FDPS,FGFR3,FOSB,FUT7,GLI1,GRIA3,GRIN2D,HLA-DRA,HLA-G,IL10,IL2RB,INHA,INPP5D,KLF2,LDLR,LPL,MCM3,MGMT,MMP9,MPZ,MSH2,MYC,NFE2L2,NOS2,PCK1,PCNA,PDE3B,PRF1,PRKCD,RETN,RGS2,SELP,SERPINA3,SERPINE2,TLR2,TNC,TNF,TNFSF10,VCAM1	1071 (17)
RBPJ		transcription regulator	Inhibited	-3.132	-4.214	-0.183	3.87e-09	47	BMP3,CDCA7,CDKN1A,CDKN2A,CELA1,CSF1,CXCL12,DUSP1,ECT2,EPHA4,EZH2,FGF1,FGF10,FGF7,FGF9,FIGF,GDF10,GDNF,GNAI1,HES1,HGF,IGF1,IL18,IL1B,INHA,INHBA,INHBB,IRF8,JAG1,LFNG,LIF,MDK,MMP13,MMP3,MYC,NFATC1,NTF3,PDGFB,PGF,PRDM1,RUNX3,SDC1,SOX2,TGFB2,TNC,VEGFC,WASF1	1142 (25)
HDAC2	-2.086	transcription regulator	Activated	2.574	2.457	-0.021	3.89e-09	44	BCL6,CCNE2,CD34,CD4,CDKN1A,CDT1,COL11A1,COL1A2,COL2A1,CYBB,DPT,FAS,GLI1,IGF1,IL12B,IL1A,LGR5,LGR6,LIG1,MCM10,MCM3,MCM5,MCM7,MMP9,MYC,MYO1F,NASP,NFATC1,NFKBIA,NOS2,PDGFB,PLAU,POLD2,PRIM2,RAD54L,RBBP7,RHOB,SATB1,SDPR,SFRP1,SLC8A1,TNF,TNFSF10,TNNI2	1102 (21)
ARNT2	6.889	transcription regulator	Activated	2.573	5.333	0.342	4.49e-09	65	ABCG1,ANG,ANGPTL4,AOX1,APOE,ARNT2,BST1,CACNG1,CCR1,Cd52,CD86,CMKLR1,COL11A1,COL12A1,CPXM2,CYBA,Cyct,EGFR,EIF5A,FCGR2A,FKBP3,GDNF,GLI1,GPX3,GZMH,H2-K2/H2-Q9,HLA-A,ICAM1,IFI16,IGFBP4,Iigp1,IL6R,KCNJ15,LAMA2,LCP1,LDB2,LHX8,LIFR,MCM7,NAALAD2,NACA,NFATC2,NGEF,PDLIM4,PEA15,PGK1,PKIB,PLP1,POLD4,POSTN,PTPN22,RGS10,SLC2A1,SMAD3,Sp100,SPRR1A,SRSF1,THRB,TNF,TNFRSF9,TSC22D3,TYROBP,UGT1A6,USP2,ZFP36L1
NFATC2	3.357	transcription regulator	Activated	4.021	5.695	0.254	4.76e-09	50	ABCA1,BATF,CCL3L3,CCNA2,CD40,CDK4,CDKN1A,CITED2,COL2A1,CRYAB,CX3CR1,Cxcl11,DAB2,EDN1,ENPP2,FAS,FASLG,FGL2,IFIT2,IFIT3,Iigp1,IKZF1,IL10,IL12RB2,IL18,INHBA,IRF4,IRF7,LDHA,MERTK,Mx1/Mx2,MYC,NFATC1,NFKBIZ,NOX4,OASL,PPARG,PTPRK,RGS1,RGS2,RILPL1,SH3BP5,SLCO3A1,SLFN12L,STAT2,STAT5A,TGFB1,TNF,TNFSF8,ZBTB32	1096 (18)
TLR2	5.467	transmembrane receptor	Activated	3.203	4.888	0.25	4.76e-09	50	ATF3,CCL2,Ccl2,CCL3L3,CCL5,CCR1,CCR2,CCR5,CCR9,CD40,CD69,CD80,CD86,CEBPD,CSF2RA,Cxcl9,CYBB,DUSP1,EBI3,FASLG,FN1,FPR2,GDNF,GJA1,Gzmb,HLA-DQA1,HLA-DRB5,HMOX1,ICAM1,IL10,IL12B,IL18,IL1B,IL1RN,IL27,IRAK3,ITGA4,ITGB7,KLF2,LEP,MMP9,MYD88,NOS2,NR1H4,SCD,SELP,TBX21,TGFB1,TNF,TNFAIP8L2	874 (16)
MAPKAPK2		kinase	Activated	2.713	3.552	0.168	5.67e-09	26	CCL11,CCL2,Ccl2,CCL3L3,Ccl7,CEBPD,CITED2,HSPB8,ICAM1,Iigp1,IL10,IL18,IL1B,MMP2,MMP9,MSR1,NFKBIA,NOS2,PLA1A,PLAU,RILPL1,SLA,STAT5A,TNF,TOP2A,VCAM1	671 (12)
PAX3		transcription regulator	Activated	2.143	2.586	0.171	5.84e-09	62	ARHGDIB,ASNS,ASS1,ATP2B4,CDC6,CDKN1A,CLU,CNR1,COL1A2,CRY1,CST3,CSTF2,CTSA,CYP1B1,DBN1,DNM1,DPEP1,FGF9,FLT3,FUBP1,GSTM5,GUCY1A3,ICAM2,ID2,IL6R,IL7R,LIPE,LRRC17,MEOX1,MGP,MITF,MMP9,NNMT,NPC2,OLFM1,PCNA,PEA15,PGF,PHGDH,PITX1,PTGER3,PTPN14,RARRES2,RASSF2,RET,RHOB,RUNX3,SFN,SHMT1,SLA,SRSF3,ST8SIA2,STX3,TCN2,TEK,TFPI2,TGFB2,TIMP3,TNC,VCAN,YWHAE,ZFP36L2	849 (7)
BRCA1		transcription regulator	Activated	2.334	3.343	0.159	6.23e-09	50	AK1,ANGPT1,ANXA8/ANXA8L1,APOBEC1,AREG,BIRC5,BRCA2,CAMK2B,CARD10,CCL5,CCNB2,CCNG1,CDKN1A,CTSD,CTSF,CYP1B1,ENPP2,FAS,FHL2,GADD45B,H2AFX,HMOX1,IFIT1,IFIT2,IFIT3,IRF7,LAMA3,LPIN1,Ly6a (includes others),MAD2L1,MATN4,MYC,NEK2,NFE2L2,PCNA,PLK1,PLTP,POU2F1,Ptprv,RBL1,ROBO1,RUVBL2,SAT1,SERPINE2,SFN,SFPQ,SMAD3,TNF,TNFAIP2,XRCC6	1114 (20)
CEBPE		transcription regulator	Activated	2.373	3.035	0.162	6.51e-09	25	ALOX5AP,B9D1,Ccl7,Ccl9,CD14,CDK4,CLEC10A,CSF1R,CSF3R,CTSV,F7,IL10,IL18,IL1RN,ITGAM,LCN2,LYZ,MMP2,MMP8,MMP9,MYC,NCF1,SELL,TLR9,TNF	437 (7)
IL21		cytokine	Activated	2.119	3.228	0.176	7.13e-09	43	BCL2L11,BCL6,CCL11,CCL5,CD1D,CD244,CD28,CD38,CD69,CD86,CDKN1A,EOMES,FCGR2B,GZMA,Gzmb,HCST,HLX,ID2,IL10,IL12RB2,IL18RAP,IL21R,IL7R,IRF4,Klra4 (includes others),KLRB1,KLRD1,KLRG1,MKI67,MMP12,MMP2,MMP9,MYD88,NCR1,NOS2,PCNA,PRDM1,PRF1,PTPRC,SELL,TBX21,TNF,TYROBP	947 (16)
EDN1	5.064	cytokine	Activated	3.497	5.407	0.267	7.94e-09	61	ACTA1,ADAM12,ADIPOQ,ANXA5,BAG2,BCL2A1,COL1A2,COL4A1,COL5A1,CST3,CTGF,CXCR4,CYBB,EDN1,EDNRA,EGFR,EREG,FLT4,FN1,FOSB,FST,GJA1,GRN,ICAM1,IL18,ITGA5,ITGAM,ITGB1BP2,KDR,LEP,LEPR,MITF,MMP13,MMP2,MMP3,MMP9,MYC,NCF1,NPM1,Nppb,NUPR1,OLR1,PLAU,PRKCB,PRKCD,PTGER2,PTGER4,SDC1,SELL,SLC2A1,SLC8A1,TGM2,THBS1,TIMP3,TNC,TTN,VCAM1,VCAN,VEGFC,VWF,YWHAE	1285 (20)
RBL1	-2.005	transcription regulator	Activated	3.947	2.841	-0.249	8.42e-09	31	AURKB,BCL2L11,CCNA2,CDC6,CDKN1A,Cdkn1c,CDKN2A,DHFR,FAS,HES1,Krt10,MCM2,MCM3,MCM5,MCM6,MCM7,MYBL2,MYC,NEK2,ORC1,PA2G4,PCNA,PLK1,PPP1R8,RBL1,RRM1,RRM2,SFRP1,SKP2,TNF,TYMS	958 (19)
TYROBP	7.005	transmembrane receptor	Activated	3.035	3.952	0.232	8.53e-09	22	CCL2,CD40,CD69,CD83,CD86,FCGR2B,ICAM1,IL18,ITGA5,ITGAM,ITGAX,Klra4 (includes others),KLRD1,NCKAP1L,NOD2,RBM47,Siglech,SIRPB1,SPP1,TCIRG1,TNF,TYROBP	1051 (16)
OLR1	2.806	transmembrane receptor	Activated	2.058	3.208	0.255	8.53e-09	22	ACE,CCL2,CD68,CYBA,CYBB,FN1,HAS3,ICAM1,IL10,ITGAM,MMP3,NCF1,NCF2,NOX4,OLR1,SELP,SPP1,TGFB1,TGFBR2,TGFBR3,TNF,VCAM1	927 (16)
uric acid		chemical - endogenous mammalian	Activated	4.608	4.729	0.022	9.73e-09	35	ACE,ADIPOQ,CCL2,Ccl2,CCL3L3,CCL4,CCL5,CD80,CD86,CDCA8,H2AFX,HMOX1,ICAM1,IL10,IL12B,IL18,IL1A,IL1B,KHK,KIF1A,LIG1,MDC1,NFKBIE,NOS2,PARP1,PRIM1,PRIM2,RAD51,RELB,RFC4,TACC2,TGFB1,TNF,TTK,TYMS	716 (17)
Lh		complex	Activated	2.585	3.107	0.092	1.01e-08	73	ACP2,ACTA1,ADCY7,AKAP12,AREG,ARHGEF5,ARL4C,ARNTL,ARPC1A,BDNF,CAP2,CARD10,CD55,CDC42EP4,CDK16,CDK5,COL15A1,CXCR4,CYFIP2,DAB2,DAPK1,DHCR7,DHRS3,DUSP1,DYRK3,EGFR,EREG,FLNC,FST,GEM,GJA1,GPR56,HSD11B1,INHA,INHBB,ITGB5,KRT18,MMP19,MMP2,MMP9,NPC2,NTF3,PGK1,PHB,PI4K2A,PIK3CD,PLCL1,POP5,PPIH,PSIP1,PTGS1,PTPRE,PTX3,RAB27A,RASAL2,RGS16,RGS5,RHOB,RUNX1,RUNX2,SFRP4,SLIT2,SMARCD1,STIP1,TFPI2,TGFB2,THBS1,THBS2,…	1380 (24)
cholecalciferol		chemical - endogenous mammalian	Activated	2.493	3.14	0.123	1.28e-08	34	Acp5,BDNF,BIRC5,CCL2,CCL5,CD14,CD38,CD40,CD80,CD83,CD86,CEBPA,CEBPD,COL1A1,CSF1,CTSK,DKK2,EDN1,EGFR,IL10,IL12B,ITGAM,ITGAX,NDUFAF4,PDGFRB,PTH1R,PTPRB,PVALB,RUNX2,RUNX3,SPP1,TGFB1,TGFBR2,TNF	1026 (20)
aldosterone		chemical - endogenous mammalian	Activated	4.008	5.511	0.244	1.3e-08	42	ACE,ACTA1,ADIPOQ,ATP1B1,CACNA1G,CCL2,Ccl2,COL1A1,COL1A2,COL3A1,CTGF,CYBA,CYBB,EDN1,EGFR,ELN,FABP4,FN1,ICAM1,IL16,KCNMA1,KDR,LOX,LPL,MLLT3,MMP2,NCF1,NDRG2,Nppb,OLR1,PGF,PIK3CD,PPARG,PTGS1,RGS2,SLC9A1,SPP1,TGFB1,TNF,TSC22D3,VCAM1,WNK4	808 (21)
SIM1		transcription regulator	Activated	2.606	5.261	0.33	1.58e-08	65	ABCG1,ANG,ANGPTL4,AOX1,APOE,ARNT2,BST1,CACNG1,CCR1,Cd52,CD86,CMKLR1,COL11A1,COL12A1,CPXM2,CYBA,Cyct,EGFR,EIF5A,FCGR2A,FKBP3,GDNF,GLI1,GPX3,GZMH,H2-K2/H2-Q9,HLA-A,ICAM1,IFI16,IGFBP4,Iigp1,IL6R,KCNJ15,LAMA2,LCP1,LDB2,LEP,LHX8,LIFR,MCM7,NAALAD2,NACA,NFATC2,NGEF,PDLIM4,PEA15,PKIB,PLP1,POLD4,POSTN,POU3F2,PTPN22,RGS10,SMAD3,Sp100,SPRR1A,SRSF1,THRB,TNF,TNFRSF9,TSC22D3,TYROBP,UGT1A6,USP2,ZFP36L1
TMEM173		other	Activated	2.407	3.9	0.342	1.62e-08	19	C15orf48,CCL5,Cxcl9,GBP5,GJA4,HAP1,HOPX,IFI16,IL1B,IL33,LCN2,LIF,NOS2,OASL,PLEKHA4,RGS16,Serpina3g (includes others),TNF,UPP1	570 (13)
inosine		chemical - endogenous mammalian	Activated	2.193	3.482	0.262	1.86e-08	25	A2M,AIF1,ALCAM,ANTXR2,ANXA5,C1QA,C1QB,C1QC,C2,C3,C4A/C4B,CCL3L3,CD68,CFB,CFD,DPP4,FTL,LCP1,LGALS3BP,Ms4a6b,NPC2,PPP1R14B,SERPINB1,SERPING1,TNF
PRKCD	2.999	kinase	Activated	2.708	3.412	0.122	2.97e-08	36	ABCA1,BIRC3,BIRC5,CCL2,Ccl2,CCL5,CCNA2,CD68,CDKN1A,CIITA,COL1A1,COL1A2,CXCL12,GLI1,HRH1,ICAM1,IL10,IL12B,IL1B,ITGAM,KLF5,LAMP1,MMP12,MMP13,MMP2,MMP9,MPZ,MYC,NFKBIA,NOS2,PTPN6,RELB,TLR2,TNF,VCAM1,ZFP36	697 (16)
PTPRJ	3.751	phosphatase	Activated	2.88	4.491	0.329	3.06e-08	25	CCL3L3,CCL4,Ccl7,CCNA2,CD69,CEBPD,CITED2,Cxcl11,EDN1,FGL2,Iigp1,IL18,IL1A,INHBA,MERTK,Mx1/Mx2,NFKBIZ,OASL,PLA1A,RILPL1,SLA,SLFN12L,TNF,TNFSF8,ZC3H12A	704 (13)
SPARC	3.643	other	Activated	3.078	2.733	-0.057	3.2e-08	39	AGK,ARG2,BLM,BRCA2,CEBPD,CFD,CHAF1A,CHAF1B,CIDEC,CLDN1,CLDN4,COL1A1,COL1A2,CTSF,FANCB,FN1,HAT1,LOXL4,LRP8,MCM6,MMP2,MSH2,NDRG1,P2RY2,POLE,POLE2,PPIH,RFC4,RRM1,SNAI1,SNAI2,SPARC,SPRR1A,TGFB1,TMEM45A,TSKU,USP2,WNK4,ZHX2	1004 (20)
C5		cytokine	Activated	2.362	3.549	0.203	4.34e-08	39	ATF3,BCL6,C5AR1,CCL11,CCL2,Ccl2,CCL3L3,CCL4,CCL5,CDH11,CSF1,CYBB,EFNB2,FASLG,FCGR1A,FCGR2A,FCGR2B,HGF,ICAM1,IFNGR2,IL10,IL12B,IL1A,IL1B,IL27,ITGAM,ITGB2,MMP3,NFE2L2,NFIX,NFKBIA,ST6GAL1,TGFB1,TNF,TNFAIP2,TNFAIP3,VCAM1,VEGFC,ZFP36	812 (13)
TET2		other	Activated	3.006	4.571	0.342	5.53e-08	21	ADAM8,ADORA2B,AMICA1,APOBR,BCL2L11,BCL3,CLEC4D,FAM129B,HAL,Ifitm1,IL1B,ITGAX,ITGB2,LILRB4,MMP13,MMP8,P2RY2,PDGFRB,RGS1,TGM1,Tnfrsf22/Tnfrsf23
FOXO3		transcription regulator	Activated	3.157	4.138	0.149	6.48e-08	52	ATP6V0D2,BCL2L11,BIRC5,CAD,CCNE2,CDC42EP3,CDK4,CDKN1A,CPT1A,CTGF,CTSV,FASLG,FASN,FGFR2,FOSB,FOXM1,GADD45B,GSTM5,HMGCR,IGF1,IL10,IMPDH2,JAG1,LARS,LCN2,MKI67,MMP13,MMP9,MTHFD2,MYC,NFKBIA,NOS2,PIK3IP1,PLAU,PLK1,PRDX3,PRKAA2,PRNP,SATB1,SESN1,SKP2,SLC40A1,SLC7A1,SNAI1,SREBF2,TGFB2,TNF,TNFRSF1B,TNFSF10,TXNIP,UBE2C,UCP2	1203 (23)
STAT4		transcription regulator	Activated	2.338	4.976	0.342	8.47e-08	64	ACAP1,ACVRL1,ALDOC,ARL5B,BCL2L11,BCL3,C10orf54,C3,CAPN5,CCL2,CCR5,Ctla2a/Ctla2b,Cxcl9,Cyp2d22,FCER1G,FSCN1,FURIN,FYB,FZD7,GADD45G,GAS5,GCNT2,GJA1,GRTP1,HEXB,HLA-DQB1,Ifi202b,IFIT2,IL10,IL10RA,IL12RB1,IL12RB2,IL18RAP,IRF4,ITGA7,KLF9,KRT18,LPIN1,LRP1,LTBP3,MAP3K8,MLLT3,Ms4a4b (includes others),MTHFS,Mx1/Mx2,MYC,NDRG1,PDK1,PKP2,PLAC8,POLD4,PYGL,RCN3,RGS16,RRAD,RRAGD,SAT1,SELPLG,SERPINB1,SMPDL3A,TBX2…	1016 (14)
Ap1		complex	Activated	3.179	4.774	0.308	8.78e-08	48	ACE,ATF3,BCL2A1,BCL2L11,C3AR1,CCL2,CCL3L3,CCL4,CCL5,CCNA2,CD40,CHRD,CLU,CXCL12,EDN1,FABP4,FASLG,FN1,HMOX1,IGF1,IL12B,IL1A,IL1B,KCNN4,KRT18,LPL,MMP12,MMP13,MMP2,MMP3,MMP9,MSR1,MYC,NDRG1,NOS2,NOTCH4,Nppb,PLAU,PRDM1,RELB,RSPO3,S100A4,SLC8A1,SNCG,SPARC,TGFB1,TNF,VCAM1	1128 (20)
IRF1		transcription regulator	Activated	3.592	5.179	0.251	1.03e-07	49	ADAM8,B2M,C1R,CASP1,CCL2,CCL5,CD40,CDK4,CDKN1A,CEACAM1,CFB,CIITA,CTSS,CXCL16,CYBB,FASLG,FGL2,FPR2,HLA-G,IFIT1,IFIT2,IFIT3,IL10,IL12B,IL12RB1,IL12RB2,IL18,IL18BP,IL1B,IL27,IRF4,IRF5,IRF7,LTB,MMP9,MYC,NOS2,PCNA,PF4,PLA2G16,SELL,SLPI,STAT2,TGFB1,TLR6,TLR9,TNF,TNFSF10,VCAM1	764 (16)
LEP	9.032	growth factor	Activated	2.729	3.97	0.143	1.13e-07	102	ABCC3,ACAT1,ADAM8,ADIPOQ,ADRB3,ANGPTL4,ASS1,ATP5A1,BCL2A1,BDNF,BIRC5,CA3,CCL2,Ccl2,CCL3L3,CCL5,CCNA2,CD14,CD36,CD40,CD68,CDKN1A,CFD,COL1A1,COL2A1,COL3A1,COL4A1,CPT1A,CYBA,CYBB,CYP2F1,EDN1,ELOVL6,EMR1,EPHX2,FABP4,FADS2,FAS,FASLG,FASN,FGFR1,FGFR2,FMO5,GAPDH,GDNF,GOT2,HMGCR,ICAM1,IGF1,IL10,IL12B,IL1B,IL1R1,IL1RN,ITGAM,LDLR,LEP,LEPR,LIF,LIFR,LIPA,LIPE,LPL,LTC4S,MMP12,MMP13,MMP14,MMP19,MMP2,MMP3,MYC,N…	1291 (26)
KIAA1524	-2.177	other	Inhibited	-2.456	-3.128	-0.133	1.17e-07	27	CFB,COL15A1,COL8A1,CRLF1,CRYAB,DCN,DSC2,EBI3,ENO3,FAP,GPNMB,GPR183,GPR37,KIAA1524,LAMA1,LUM,MFAP5,MYC,NCL,PDE2A,PDGFRB,PDK4,PTPRB,SAT1,SERPINE2,SLC22A18,TUBA4A
IRF3		transcription regulator	Activated	2.376	4.049	0.256	1.27e-07	52	ARG2,B2M,B4GALT5,BIRC3,CCL2,Ccl2,CCL3L3,CCL4,CCL5,CCRL2,CD69,CD86,CDH11,Cxcl9,CXCR3,FAM26F,FCGR1A,FGF1,FST,GBP5,IFI16,IFI44,IFIT1,IFIT2,IFIT3,IL10,IL12B,IL1B,IL27,IRF5,IRF7,MFAP2,MMP3,MMP9,Ms4a4b (includes others),Mx1/Mx2,NOS2,NRAP,OASL,PARP14,PLAC8,PLCG2,Pmaip1,PRNP,Slfn1,STAT2,TIMP3,TMPO,TNF,TNFAIP3,TREX1,Trim30a/Trim30d	537 (15)
SAMSN1	3.346	other	Activated	3.711	5.488	0.305	2.65e-07	34	BATF,CCL3L3,CCL4,Ccl7,CD40,CITED2,Cxcl11,Cxcl9,DAB2,EDN1,FGL2,IFIT2,IFIT3,Iigp1,IL12B,IL18,INHBA,IRF7,MERTK,Mx1/Mx2,NFKBIZ,OASL,PLA1A,RBL1,RILPL1,SDC1,SH3BP5,SLCO3A1,SLFN12L,STAT2,STAT5A,TNF,TNFSF8,ZC3H12A	597 (13)
FBN1	3.213	other	Inhibited	-2.153	-3.274	-0.342	2.95e-07	13	COL1A2,COL3A1,COL4A2,COL6A3,CTGF,FBN1,INHBA,LTBP3,MMP2,MMP3,MMP9,TGFBR2,TIMP3	1116 (14)
GLI1	5.037	transcription regulator	Activated	2.593	4.667	0.284	2.97e-07	56	ASPM,BNC1,Cd24a,CDH11,CDKN1A,CLU,COL1A1,COL2A1,ELAVL2,FGF10,FOXM1,FUCA2,GLI1,GLI2,GMFG,GPC3,GREM2,GRIA3,ID2,IGF1,IGFBP6,IGFBP7,INSIG1,JUP,KLF4,MAN1C1,MEF2C,MMP11,MMP2,MMP9,NAV3,NDRG2,NIPAL2,NPDC1,NR2F2,PDZRN3,PHLDA2,PIM1,PPAP2C,PSTPIP2,PTH1R,RGS10,RHOB,RNASEL,RPS6KA1,RUNX2,RXRA,SFRP1,SNAI1,SOX2,SOX6,SPP1,TIMP3,TNC,TNFSF13B,WIF1	1195 (26)
DOCK8	3.349	other	Activated	3.102	4.914	0.342	4.11e-07	28	CCL4,CD40,CITED2,Cxcl11,Cxcl9,DAB2,EDN1,FGL2,IFIT2,IFIT3,Iigp1,IL12B,IL18,INHBA,IRF7,MERTK,Mx1/Mx2,NFKBIZ,PLA1A,RBL1,RGS1,RILPL1,SH3BP5,SLCO3A1,SLFN12L,STAT2,TNF,TNFSF8
SPDEF		transcription regulator	Inhibited	-2.645	-3.682	-0.213	4.11e-07	28	BIRC3,CD34,CD40,CDH11,CDKN1A,COL1A1,COL4A1,COL4A2,COL5A1,COL5A2,COL6A1,COL6A2,COL6A3,CTGF,DKK3,EGFR,FGFR1,FZD8,ITGA5,LAMB2,PLAU,SDC1,SMAD3,SNAI2,SOX17,TGFB1,TNC,UCP3	448 (7)
HSF1		transcription regulator	Inhibited	-2.324	-2.145	0.027	4.96e-07	53	ABCB1,Abcb1b,Abi3bp,B2M,BUB1B,CBX3,CCNA2,CCT2,CCT3,CCT5,CCT6A,CCT7,CCT8,CDC6,CHD3,CKS1B,CLU,CRYAB,DNAJA4,EFEMP1,FASLG,FASN,FBLN1,FGF1,FGF7,FKBP4,FMOD,FOXM1,HMOX1,HSP90AA1,HSP90AB1,HSPD1,HSPE1,HSPH1,ICAM1,IL1B,IL7R,ITGB5,KNTC1,LDLR,LIF,LSM2,NFATC2,PGK1,RPL22,RRAD,SNCAIP,STIP1,TCP1,TNF,TUBB4A,UCP3,VCAM1	856 (18)
NLRP3	3.629	other	Activated	3.972	3.202	-0.165	5.58e-07	24	CCL11,Ccl2,CCL4,CDCA8,CXCR3,H2AFX,HMOX1,IL18,IL1B,KIF1A,LIG1,MDC1,MMP9,NFKBIE,PARP1,PRIM1,PRIM2,RAD51,RELB,RFC4,TACC2,TNF,TTK,TYMS	882 (17)
CXCL12	7.837	cytokine	Activated	2.293	3.714	0.202	7.34e-07	53	AIF1,ANKS1B,BCL3,BMP1,CA2,CCL2,CCL5,CD36,CD69,CTSK,CXCL12,CXCR4,DMPK,DOCK9,DPP4,EGFR,FN1,GAD1,GSR,HCLS1,HNRNPD,ICAM1,IFNAR2,IFNGR2,IGFBP7,IL1A,IL1B,ITGAL,ITGAX,JMJD1C,KIT,LCP2,LOXL2,Ly6a (includes others),MMP11,MMP13,MMP14,MMP2,MMP3,MMP9,MSH6,MYC,PCDH1,PLAU,PRKCD,RUNX2,RUNX3,RYR1,TNF,TNFRSF11A,TNFRSF1B,TNFSF10,XRCC5	1022 (19)
NPR1		enzyme	Inhibited	-2.374	-3.226	-0.233	9.07e-07	15	ACE,ACTA1,COL1A1,COL3A1,FN1,GBA,GUCY1A3,GUCY1B3,KCNJ11,MMP2,MMP9,Nppb,SLC9A1,TGFB1,TNF	636 (16)
SOCS1		other	Inhibited	-3.963	-5.508	-0.262	1.05e-06	40	A2M,BCL2A1,CCL2,Ccl2,CD1D,CD40,CD69,CD86,CDK4,CIITA,Cxcl9,CXCR3,DUSP1,FAS,FCER1G,GBP5,GBP6,Gzmb,H2-T24,ICAM1,IFI16,Ifi202b,IFI44,IFIT1,IFIT2,IFIT3,Iigp1,IL12RB1,IL1B,IL2RB,IL4R,IRF7,MMP13,Mx1/Mx2,MYD88,NOS2,STAT5A,TNF,VAV1,VCAM1	743 (15)
mevalonic acid		chemical - endogenous mammalian	Activated	2.02	2.254	0.057	1.27e-06	18	ABCA1,CCL2,CD40,CD55,FASN,GNAI1,HMGCR,ICAM1,IL1B,KLF2,LDLR,LEP,LPL,SMAD3,SREBF2,TGFB1,TNF,VCAM1	1172 (22)
Fcer1		complex	Activated	2.548	3.978	0.294	1.36e-06	25	BCL2A1,CCL2,Ccl2,CCL3L3,CCL4,CCL5,Ccl7,Ccl9,CD4,CD83,CSF1,FCGR2B,IFIT2,IL10,IL16,IL1B,IL1RN,INHBA,LIF,MRC1,NFATC1,NFATC2,TNF,TNFRSF9,TNFSF4	1145 (17)
Collagen type I		complex	Activated	2.917	3.797	0.193	1.46e-06	26	APOE,BRCA2,CCL5,CD83,CDKN2A,COL1A1,F13A1,FN1,ITGA1,KDR,MMP12,MMP13,MMP14,MMP2,MMP3,MMP9,MYC,PLAU,PRRX2,RECK,RUNX2,SKP2,TGFB1,TIMP2,TNC,TNF	992 (21)
AGER		transmembrane receptor	Activated	2.102	2.769	0.152	1.46e-06	26	CCL2,Ccl2,CCL3L3,CCL4,CDKN1A,CKM,COL4A1,CSF1,CTSK,FAS,ICAM1,IFIT1,IL1B,IL4R,LPL,MMP12,MMP2,MMP3,MMP9,PDGFB,TGFB1,TNC,TNF,TUBB3,TXNIP,VCAM1	913 (16)
MAP3K1		kinase	Activated	2.533	3.697	0.247	1.6e-06	23	ATF3,BIRC3,COL3A1,COL4A1,Ctla2a/Ctla2b,DUSP1,FAS,FASLG,HMOX1,LDLR,LOXL3,MAN2B2,MAOB,MMP13,MMP3,NOV,PLA2G4A,PLAU,TGFB1,THBS1,TNC,TNF,TOP2A	656 (14)
TLR5	7.911	transmembrane receptor	Activated	2.644	3.788	0.302	2.11e-06	18	ATF3,CCL11,Ccl2,CCL4,CCL5,CD40,CD80,CD86,ICAM1,IL10,IL12B,IL1A,IL1B,IL33,MYD88,NR1H4,TLR7,TNF	740 (16)
PPP2CA		phosphatase	Activated	2.156	3.036	0.222	2.11e-06	18	BCL2L11,CASP1,Ccl2,CD36,CFB,Cxcl9,DNMT1,GZMA,IL1A,IRF7,ITGAL,MYC,MYL1,MYL4,NOS2,NOVA1,SLAMF8,UPP1	774 (18)
TBK1		kinase	Activated	2.068	3.55	0.289	2.19e-06	30	CCL3L3,CCL4,CCL5,CD40,Cxcl11,Cxcl9,CXCR3,EDN1,FGL2,ICAM1,IFIT1,IFIT2,Iigp1,IL10,IL12B,IL18,IL1A,IL1B,INHBA,IRF7,Mx1/Mx2,NFKBIZ,PLA1A,RBL1,RILPL1,SH3BP5,SLCO3A1,TLR2,TNF,ZC3H12A	782 (17)
SELP	3.684	transmembrane receptor	Activated	2.25	3.243	0.242	2.51e-06	17	BCL2A1,BST1,CCL2,CCL3L3,CCL4,CDKN1A,CXCR4,CYP1B1,HCK,IGF1,IL1B,IL4R,PRKCD,SELP,SERPINB9,THBD,TNF	1118 (16)
E2F2		transcription regulator	Inhibited	-3.325	-2.406	0.268	2.76e-06	25	BIRC5,CCNA2,CDC45,CDC6,CDKN1A,CDKN2A,DHFR,ECE1,EZH2,FGFR2,MCM10,MCM2,MCM3,MCM4,MCM5,MCM6,MCM7,MYBL2,MYC,ORC1,PCNA,POLA1,RAD51,RBL1,RRM2	763 (15)
RETN	13.123	other	Activated	2.641	3.406	0.19	2.79e-06	19	CCL2,CTGF,CX3CL1,CX3CR1,EDN1,FASN,FURIN,HMOX1,ICAM1,LDLR,LPL,MMP14,RETN,SCD,SELP,SLC2A4,SPP1,TNF,VCAM1	949 (19)
ALDH1A2		enzyme	Inhibited	-2.038	-2.523	-0.122	2.89e-06	16	ALDH1A1,ATF3,BGN,COL1A2,COL3A1,CSF1,CTGF,HOXA4,IGFBP4,KIT,Ly6a (includes others),MAFB,SPARC,SPP1,TGFBI,TIMP3	858 (14)
SASH1		other	Activated	3.032	4.811	0.342	2.95e-06	27	CCL4,CD40,CITED2,Cxcl11,EDN1,FGL2,HHEX,IFIT2,IFIT3,Iigp1,IL12B,IL18,INHBA,IRF7,MERTK,Mx1/Mx2,NFKBIZ,OASL,PLA1A,RBL1,RILPL1,SH3BP5,SLCO3A1,SLFN12L,STAT2,TNF,TNFSF8
TGFA	-2.009	growth factor	Activated	2.23	3.367	0.232	2.97e-06	29	AREG,BIRC3,BIRC5,CASP1,CCL2,CCL5,CDKN1A,CTGF,EGFR,EREG,FGF7,GJB1,HGF,ICAM1,IGFBP4,ITGAM,LAMC2,LCN2,MMP13,MMP9,PECAM1,PLA2G4A,PRNP,PTGS1,SLPI,TGFA,TGFB1,TLR5,TLR9	1223 (18)
CCL11	35.1	cytokine	Activated	2.673	4.128	0.316	3.08e-06	22	BIRC5,BMP6,CCL11,CCL2,CCL3L3,CCL4,CCR2,CXCL12,CXCL6,DPP4,FAS,FASLG,FGF1,FGF10,ICAM1,ITGA1,ITGAM,LEP,MMP3,TNF,TNFSF4,VEGFC	806 (18)
Ca2+		chemical - endogenous mammalian	Activated	3.005	4.367	0.18	3.68e-06	66	ABCB1,AHR,AQP5,ATF3,BDNF,CCR2,CD80,CD83,CD86,CDK4,CDKN1A,CEBPD,COL1A1,COL2A1,CRY1,CSRP1,CSTF2,CXCR4,CYP1B1,DBP,DES,DNASE1L3,DUOX1,DUSP1,EDN1,EGFR,ENPP1,FASLG,FASN,FIGF,FN1,GUCY1A2,HMGCR,ICAM1,ICOSLG/LOC102723996,IL10,IL12B,IL1B,IL33,IL6R,ITPR2,KLF4,KRT8,MAG,MGP,MMP19,MMP9,MSR1,NAPSA,NDRG1,NFKBIA,NGFR,NR1D1,NTRK2,PPARG,RUNX2,SBSN,SELP,SNAI2,SPP1,SREBF2,SSTR2,TGFB1,TGM1,TIMP2,TNF	958 (14)
PRKCA		kinase	Activated	2.453	3.551	0.24	4.43e-06	33	ACTA1,ARHGDIB,ARL4C,BCL11A,CCL2,CD55,CDKN1A,CIITA,COL1A1,CTGF,CTSB,CYBB,FN1,GBA,ICAM1,IGF2BP3,INSIG1,LPL,MMP3,MMP9,MYC,MYLPF,NFKBIA,NOS2,PHLDA2,PRKCD,RHOBTB3,RUNX1,RUNX2,SELP,TGFB2,TNF,VCAM1	863 (19)
PIK3R1		kinase	Activated	2.131	3.188	0.219	5.36e-06	25	CCL4,COL1A2,ENG,GCH1,HMOX1,ICAM1,IL12B,IL1B,IRF7,MITF,MKI67,MMP2,NFE2L2,NOS2,PCK1,PDGFRB,PIK3CD,PLAU,PPARG,SELP,SLC2A1,TNF,TXNIP,VCAM1,VEGFC	842 (15)
BID		other	Activated	2.315	3.317	0.302	5.76e-06	11	C3AR1,C5AR1,Ccl2,CTSB,CTSD,CTSH,CTSK,CTSS,IL1B,ITGAX,MMP12	984 (18)
ARHGAP21		other	Activated	2.407	3.9	0.342	6.68e-06	19	BATF,CITED2,Cxcl11,Cxcl9,FGL2,IFIT3,Iigp1,IL18,MERTK,Mx1/Mx2,NFKBIZ,PLA1A,RBL1,RILPL1,SH3BP5,SLCO3A1,SLFN12L,TNF,TNFSF8
SMAD2		transcription regulator	Activated	2.494	3.462	0.205	7.2e-06	28	BCL2L11,BGN,CDKN1A,CDKN2A,COL2A1,CTGF,DAPK1,FURIN,GADD45B,HES1,HHEX,HMOX1,IL6R,INPP5D,MMP13,MMP2,MMP9,PDGFB,RUNX2,S1PR1,S1PR4,SMAD3,SNAI1,SNAI2,SOX2,THBS1,TIMP3,VEGFC	1207 (18)
SELPLG	7.14	other	Activated	2.713	4	0.322	8.25e-06	16	BCL2A1,BST1,CCL2,CCL4,CDKN1A,CXCR4,CYP1B1,HCK,IGF1,IL10,IL1B,IL4R,ITGAM,PRKCD,SERPINB9,THBD	901 (17)
IRF6		transcription regulator	Activated	2.737	3.946	0.306	8.51e-06	18	ADAMTS5,CCL2,CD14,ENPP2,FPR2,IL10,IL12B,IL18,IL1B,KLF4,LCN2,NLRP3,NOS2,P2RX4,PLA2G2D,PLAU,PTGES,SLC7A2	747 (16)
cyclic AMP		chemical - endogenous mammalian	Activated	2.892	4.604	0.221	8.71e-06	66	ABCA1,ADRA2A,ANTXR1,ANTXR2,AOC3,AQP2,ARG2,ASS1,BDNF,CA2,CACNA1H,CCL2,CD80,CD86,CDK4,CDK5,CDKN1A,CEBPA,CEBPD,CRYAB,CTGF,DUOX2,EPCAM,FASLG,FCGR1A,FN1,GCH1,GJA1,HSD17B11,IGF1,IGFBP4,IGFBP5,IL10,IL1B,IL1RN,IL33,INHA,INHBA,KDR,LEP,LGALS3BP,MITF,MME,MMP9,MYC,MYLK,NFATC1,NOS2,NTF3,PCK1,PDE4B,PENK,PLA2G4A,PPP1R1B,PRNP,PTGER2,RXRA,TF,TGFA,THBD,TK1,TNF,TNFSF10,VGF,VWF,WNT10B	991 (19)
KRT17		other	Activated	2.826	3.357	0.137	9.83e-06	15	CCL11,CCL3L3,CCL4,CCL5,CCR1,CCR5,CLEC7A,CXCL6,IL10,IL1B,MMP13,MMP3,MMP9,SPP1,TNF
IL6R	4.786	transmembrane receptor	Activated	2.644	3.886	0.261	9.97e-06	24	A2M,ABCC3,CCL2,CCL5,CD36,CDKN1A,CXCL6,HP,ICAM1,IGF1,IGFBP5,IL10,IL1B,IL6ST,MMP13,MMP2,MMP3,MMP9,PENK,SERPINA3,TGFB1,TNF,TNFRSF11A,VCAM1	683 (15)
WISP2	4.722	growth factor	Inhibited	-2.427	-2.692	-0.065	1.07e-05	17	CLDN1,CTGF,DSP,FN1,IGFBP7,ITGA5,JUP,KRT18,KRT8,LAMC2,PROCR,SMAD3,SNAI2,SPARC,TGFB1,TGFBR2,TGFBR3	429 (7)
GLIS2	2.091	transcription regulator	Inhibited	-2.307	-3.317	-0.304	1.27e-05	11	C3,Ccl2,COL1A1,CTGF,LTBP2,MGP,MMP14,SNAI1,SNAI2,SPARC,TGFB1	676 (13)
F2R		g-protein coupled receptor	Activated	2.525	3.956	0.329	1.3e-05	22	ANGPT1,CCL2,Ccl2,CD55,CTGF,DUSP1,ECE1,FN1,GJA1,HMOX1,ICAM1,IL1B,KDR,MIF,SELP,TEK,TFPI2,TGM2,THBS1,TNFAIP3,VCAM1,VWF	1178 (20)
IFNA2		cytokine	Activated	3	4.945	0.29	1.62e-05	58	APOL6,ARL5A,B2M,BIRC5,C1R,CCDC92,CCL2,CD28,CD86,CDKN1A,CDKN2A,CEACAM1,CNP,CORO2A,DPP4,EMR1,ENPP1,FAS,GEM,Gzmb,HLA-A,HLA-E,IFI16,IFI44,IFIT1,IFIT2,IFIT3,IFNAR2,IL10,IL10RB,IL12RB2,IL1B,IL2RB,IRF5,IRF7,LGALS3BP,LILRB4,LY6E,LYN,MAL,MMP9,Mx1/Mx2,MYC,NPDC1,PTAFR,RBL1,SAMSN1,SDC1,SERPINB9,SLC15A3,SP110,TBX21,TNF,TNFSF10,TREX1,UBA7,UGT1A6,VEGFC	615 (15)
HMGB1		transcription regulator	Activated	2.401	3.738	0.27	2.34e-05	26	CCL2,CCL4,CCNG1,CD40,CD80,CD83,CD86,CDKN1A,CDKN2A,CKM,FASN,HLA-G,ICAM1,IFIT1,IL10,IL1A,IL1B,IL1R1,MMP3,MMP9,MRC1,PTGES,RELB,TLR2,TNF,VCAM1	704 (18)
HOXA7		transcription regulator	Activated	2.069	2.981	0.248	3.24e-05	14	CD34,CD93,EDNRA,EGFR,FLT3,GPR56,IL7R,LAT2,LY86,Nrgn,PTPRCAP,SATB1,TGM1,Tmsb4x (includes others)
PDGFB	3.998	growth factor	Activated	2.546	3.319	0.185	3.29e-05	20	ADAMTS7,COL1A1,COL1A2,FGF1,FGF10,FGF7,FN1,ICAM1,IL1RN,KLF2,MMP2,MMP3,MMP9,MYC,NOV,PDGFRB,RGS5,SPP1,THBS1,TNC	980 (19)
COL18A1		other	Inhibited	-2.215	-3.631	-0.265	4.12e-05	29	ANTXR1,CCL2,CD34,EDN1,EFNB2,EGFR,EPHB2,F10,F7,FGFR1,FN1,HGF,ICAM1,IL18,ITGB2,KDR,KNG1,LDHA,MMP2,MYC,NOS2,NRP1,PECAM1,PLAU,SELP,THBS1,TNF,TNFRSF21,VWF	974 (18)
NME1	-2.312	kinase	Inhibited	-2.68	-3.05	-0.105	4.16e-05	18	BOP1,CDK4,CDKN1A,CTGF,CTSD,EXOSC8,FBL,FZD1,GEMIN5,HNRNPA2B1,LPAR1,MMP14,MMP2,NETO2,NOP58,PA2G4,PTN,SLBP	719 (18)
PAX7		transcription regulator	Activated	2.323	3.848	0.328	4.18e-05	25	ABCA1,AHR,ASS1,ATP11A,C1QTNF3,CAMK1D,Cd24a,CDH11,CNTFR,CRLF1,CXCR4,GCH1,ID2,IL13RA1,MDFIC,MYO1D,NFIX,OLFM1,PARM1,PDLIM4,PEG3,Ppap2a,PPARG,PRSS23,SEMA3E
MAP3K14	2.294	kinase	Activated	2.831	4.018	0.269	4.51e-05	23	ADAM8,BIRC3,BST1,Ccl2,CCL5,EGFR,FAS,ICAM1,ICOSLG/LOC102723996,IL10,IL1A,IL7R,LTB,NFKBIA,NFKBIE,NOS2,RELB,TNF,TNFAIP3,TNFAIP6,TNFSF10,TNFSF4,VCAM1	793 (11)
CYBB	7.179	enzyme	Activated	2.786	3.464	0.196	5.21e-05	14	Ccl2,CCL5,COL3A1,CTGF,CYBA,CYBB,DUOX1,DUOX2,ICAM1,IL1B,KIT,PPARG,TNF,TNFRSF11A	845 (15)
EPHB4		kinase	Activated	2.956	3.9	0.217	6.19e-05	19	BMP5,CSF2RA,CXCR4,FGFR2,IGFBP4,KDR,KIT,MYL1,MYL4,NCAM2,PLP1,RUNX1,SMAD6,TBX2,TEK,TGFB1,TGFB2,TGFBR2,ZIC2
IL12B	3.754	cytokine	Activated	2.028	3.222	0.298	6.3e-05	20	Ccl2,CCL5,CCR5,CD86,CEBPD,EOMES,ICAM1,IL10,IL12B,IL1A,IL1B,INPP5D,MAP3K8,NOS2,PIK3AP1,SELPLG,STAT2,TGFB1,TNF,VCAM1	804 (17)
ACTL6A		other	Inhibited	-2.788	-2.887	-0.029	6.43e-05	13	BCL2L11,CCNA2,CCNB2,CCNE2,CCNG1,CDKN1A,FAS,FASLG,Gzmb,HMOX1,MYC,SFN,TP53INP1	981 (15)
KLF4	4.826	transcription regulator	Activated	2.632	4.057	0.205	6.48e-05	56	ALCAM,ALDH1A1,ANGPT1,BMPER,CD14,CD34,CDKN1A,CHST15,COL1A1,COL8A1,CRABP2,CSF1R,DSP,DUSP1,EFEMP1,EMR1,EMX2,EOMES,EPCAM,EPHA2,EVPL,FN1,FOXM1,HES1,IER5,IL10,INHBA,ITGAM,KDR,KLF4,KLF5,LAMA1,LGR5,MEF2C,MYH11,NOS2,NOTCH4,Nppb,NRP1,NUDT21,PECAM1,PEG3,PRDM1,PRKG1,SLPI,SOD3,SOX17,SOX2,SPRR1A,TBX3,TF,TGFB1,TGFB2,TGM1,TNC,ZIC2	1197 (25)
TNFAIP3	2.018	enzyme	Inhibited	-2.161	-2.922	-0.202	7.94e-05	17	BIRC3,BIRC5,Ccl2,CSF1,FAS,FASLG,ICAM1,IL10,IL1B,MMP9,NFKBIA,NOS2,Nppb,TGFB1,TNF,TNFAIP3,VCAM1	810 (13)
CD14	3.69	transmembrane receptor	Activated	2.867	4.274	0.329	8.18e-05	22	BCL2A1,CCL11,CCL2,Ccl2,CCL3L3,CCL4,CCL5,CXCL12,IFIT1,IL10,IL10RA,IL12B,IL13RA1,IL1A,IL1B,IL1R1,NOS2,SELP,TGFB1,TLR2,TNF,TNFAIP3	633 (13)
cholic acid		chemical - endogenous mammalian	Activated	2.434	2.77	0.068	9e-05	25	ABCA1,ABCB1,ABCC3,ACE,APOC2,CBR1,CCNG1,CYP27A1,CYP7B1,DHCR7,EPHX1,FDFT1,HMGCR,IGFBP5,KRT18,KRT8,LPL,MDK,MGST1,NR1H3,PCK1,PLTP,RBP1,SQLE,SREBF2	744 (11)
TRIM24		transcription regulator	Inhibited	-3.002	-4.707	-0.334	9.12e-05	30	BLNK,CA2,CNOT6,CSRP1,EIF5A,FAM110B,FAM26F,FBN1,IFI44,IFIT2,IFIT3,IFNGR2,Iigp1,IRF7,KIAA0101,LGALS3BP,LOC102637129/S100a11,Ly6a (includes others),Ms4a4b (includes others),OASL,PLAC8,PRKCQ,SHISA5,SPP1,STAT2,TGFBI,TLR2,TRAFD1,TRIM6-TRIM34,UBA7	408 (7)
TLR7	8.259	transmembrane receptor	Activated	2.658	4.442	0.323	9.89e-05	33	ATF3,BCL2A1,CCL2,CCL3L3,CCL5,CD40,CD80,CD83,CD86,CDKN1A,FAM19A4,GNG2,ICAM1,IL12B,IL1B,IL1R1,INPP5D,IRF7,KCNMA1,Mx1/Mx2,MYD88,NFKBIA,NR1H4,PLAU,PTPN6,PTX3,STAT2,TLR7,TMEM154,TNF,TNFAIP3,TRPM2,ZC3H12A	644 (15)

## Sheet: Table S3E
Table S3E. 218 Stringent UPRs induced by CPA/9d in GL261(scid) tumor model. All 2,713 genes up regulated by CPA (TFS, 1.1) and 1,564 genes down regulated by CPA (TFS, 1.2), as shown in Table S1E, were used for this analysis. The full set of GL261(B6)-CPA/9d-associated UPRs is shown in Table S2E.
Upstream Regulator	Fold Change	Molecule Type	Predicted Activation State	Bias-corrected z-score	Activation z-score	Bias Term	p-value of overlap	# of target genes	Target molecules in dataset	Mechanistic Network
TGFB1	3.61	growth factor	Activated	5.849	7.731	0.095	4.13e-87	593	ABCA1,ABCE1,ABCG1,ABI2,ABLIM3,ACE,Acp5,ACSL3,ACTA1,ACTC1,ACVRL1,ADAMTS12,ADAMTS2,ADK,ADORA1,ADORA2B,ADRA2A,AHR,AK1,ALOX5,ALOX5AP,ANGPT1,ANGPTL4,ANPEP,ANXA11,ANXA8/ANXA8L1,APLNR,APOC2,APOE,AQP1,ARHGEF19,ARNT2,ASNS,ASPM,ASPN,ASS1,ATXN1,B2M,BARD1,BCL2L11,BCL3,BCL6,BDH1,BDNF,BGN,BIRC5,BMF,BMP1,BMP6,BRIP1,BTG1,BUB1,BUB1B,C1QA,C1QB,C1QC,C2,CALML4,CASP1,CAV2,CBFA2T3,CBR3,CCL11,CCL2,Ccl2,CCL3L3,CCL4,CCL5…	1612 (18)
TP53		transcription regulator	Activated	7.279	8.508	0.062	4.42e-86	522	A2M,ABAT,ABCB1,Abcb1b,ABHD4,ACE,ACOT11,ACP2,ACSL3,ADA,ADAM8,ADAMTSL4,ADORA2B,ADRB2,ADRB3,ADRBK2,AHCY,AK1,AKAP12,ALOX5,ANGPT1,ANTXR1,ANXA1,ANXA3,ANXA4,ANXA8/ANXA8L1,APEX1,APOBEC1,APOBEC2,APOE,AQP2,AR,ASF1B,ASNS,ASPM,ASS1,ATAD2,ATF3,ATXN1,AURKA,AURKB,BCL2A1,BCL2L11,BCL3,BIK,BIRC3,BIRC5,BMF,BMP1,BRCA1,BRCA2,BTG1,BUB1,BUB1B,C1QC,C2,CAMK2B,CAMK2D,CARD11,CASP1,CCDC80,CCL2,Ccl2,CCL3L3,CCL4,CCNA2,CCNB1,C…	1231 (23)
TNF	5.491	cytokine	Activated	6.129	8.501	0.108	4.44e-78	557	A4GALT,AATK,ABCA1,Abcb1b,ABCC3,ABCD2,ABR,ACE,ACSL1,ACTA1,ADAM8,ADAMTS5,ADAMTS7,ADCY5,ADORA1,ADORA2A,ADORA2B,ADRB2,ADRB3,AEBP1,AGT,AIMP1,AKAP12,ALAD,ALCAM,ALOX5,ALOX5AP,AMPD3,ANGPT1,ANGPTL4,ANPEP,ANXA1,ANXA11,AOC3,APOC2,APOE,AQP1,AQP5,AR,ARHGDIB,ARSI,ASS1,ATF3,B2M,B4GALNT1,B4GALT1,BCL2A1,BCL2L11,BCL3,BCL6,BDKRB1,BDNF,BGN,BIK,BIRC3,BIRC5,BMPER,BTG1,BUB1B,C3,C5AR1,CASP1,Casp12,CCDC80,CCL11,CCL2,Ccl2…	1453 (18)
IFNG		cytokine	Activated	6.66	9.041	0.122	6.62e-60	444	A2M,ABCA1,ABCA6,ABCB1,ABLIM3,ADCY5,ADCY7,ADORA1,ADORA2A,ADORA2B,ADRA2A,ADRBK1,AGT,AHCY,AHR,AIF1,ALDH1L1,ALOX5AP,ANGPTL4,APOL6,AQP1,ARG2,ARNT2,Art2a-ps,ASS1,ATF3,B2M,BCAN,BCL2A1,BCL2L11,BCL3,BDNF,BLNK,BMF,BMP6,BRCA2,BRIP1,BST1,BTG1,C1QA,C1QB,C1QC,C1R,C2,C3,C4A/C4B,C5AR1,CAMK4,CAPN3,CASP1,Casp12,CCL11,CCL2,Ccl2,CCL3L3,CCL4,CCL5,Ccl6,Ccl7,Ccl8,CCNA2,CCR1,CCR2,CCR5,CCRL2,CD14,CD163,CD1D,CD2,CD200,Cd2…	1209 (14)
tretinoin		chemical - endogenous mammalian	Activated	8.536	10.365	0.095	1.35e-56	470	A2M,AATK,ABCA1,ABCE1,ABCG1,Acp5,ACSL1,Actn3,ADA,ADAM11,ADAMTS5,ADCYAP1R1,AGT,AHR,AIMP1,AKAP12,ALAS1,ALDH1A1,AMICA1,ANGPTL4,ANPEP,ANXA1,ANXA5,ANXA8/ANXA8L1,APEX1,APLNR,APOD,APOE,AQP1,ARHGAP29,ASB2,ASNS,ATP2A3,B3GALT1,BCL2A1,BCL3,BCL6,BIRC3,BIRC5,BMP6,BMPR1B,BRCA1,BTG1,C12orf29,C1QA,C3,C3AR1,C5AR1,CA2,CACNA1S,CAD,CASP1,CBR1,CBS/LOC102724560,CCL2,Ccl2,CCL24,CCL4,CCNA2,CCNB1,CCND3,CCNG1,CCR1,CCR5,CCR…	1590 (21)
IL6		cytokine	Activated	3.393	5.337	0.146	3.21e-47	272	A2M,ABCA1,ABCC3,ABCC5,Acp5,ACVRL1,ADAMTS5,ADRBK1,AGT,AHR,ALAS1,ANPEP,ANXA1,APOE,ARL4C,ATF3,BATF,BCL2L11,BCL3,BCL6,BDNF,BGN,BIRC5,BMP6,BUB1,BUB1B,C3,C5AR1,CASP1,CCL11,CCL2,Ccl2,CCL24,CCL3L3,CCL4,CCL5,CCNA2,CCNB1,CCNB2,CCR1,CCR2,CCR5,CD14,CD163,CD36,CD40,CD48,CD53,CD68,CD74,CD80,CD83,CD86,CD97,CDC20,CDC25C,CDC45,CDC6,CDK1,CDK2,CDKN1A,CDKN2A,CDKN3,CEACAM1,CEBPA,CEBPB,CEBPD,CENPA,CENPE,CES1,CHEK1,CIB…	1251 (13)
MYC	-3.006	transcription regulator	Inhibited	-10.157	-8.503	0.103	2.02e-44	346	ABCE1,ACTA1,ADK,AEBP2,AHCY,AKAP1,AKAP12,ALCAM,ANGPT1,ANXA4,ANXA5,APEX1,AQP1,AR,ARHGAP22,ARHGAP25,ASNS,ASS1,ATAD3A,ATP13A2,AURKB,B4GALT7,BCAT1,BCL2A1,BCL6,BDNF,BIRC5,BMPER,BOP1,BRCA1,BUB1,BUB1B,C1QBP,CAD,CASP1,Ccl6,CCNA2,CCNB1,CCNB2,CCND3,CCNE2,CCT3,CD274,CD48,CD69,CD86,CDC20,CDC25A,CDC25C,CDCA7,CDK1,CDK2,CDK4,CDKN1A,CDKN2A,CEBPA,CEBPD,CHEK1,CHST15,CKS2,CLEC3B,CNP,COL14A1,COL15A1,COL1A1,COL1A2,COL…	1397 (21)
IL1B	3.405	cytokine	Activated	6.284	8.039	0.118	1.51e-36	281	A2M,A4GALT,ABCC3,ADAM8,ADAMTS5,ADRB2,AIF1,AMPD3,ANGPT1,ANGPTL4,ANTXR1,ANXA1,APOC2,APOE,APOL6,ASAH2,ASS1,ATF3,BCL2A1,BCL3,BDKRB1,BDNF,BGN,BIRC3,BMF,C1R,C3,CCL11,CCL2,Ccl2,CCL24,CCL4,CCL5,Ccl7,Ccl9,CCR1,CCR2,CCR5,CCRL2,CD14,Cd24a,CD274,CD4,CD40,CD55,CD74,CD80,CD83,CD86,CDKN1A,Cdkn1c,CEBPB,CEBPD,CFB,CIITA,CNR2,COL1A1,COL2A1,CP,CRYAB,CSF1,CSF2RB,CTSB,CTSF,CTSS,CTSZ,CX3CL1,CX3CR1,Cxcl11,CXCL12,CXCL6,C…	1057 (15)
IL13		cytokine	Activated	3.076	4.445	0.114	5.81e-36	166	ABCA1,Acp5,ACSL1,ADA,ADAMDEC1,ADORA1,ADORA2A,ADORA2B,ALOX5AP,ARG2,ATF3,AVPI1,BATF,BCL2A1,BCL3,BLVRA,BZW2,C3,C3AR1,CA2,CASP1,CCL11,CCL2,Ccl2,CCL24,CCL3L3,CCL4,CCL5,Ccl6,Ccl7,Ccl8,CCR5,CD14,CD163,CD247,CD36,CD37,CD4,CD40,CD48,CD72,CD80,CD86,CEBPA,CEBPB,CFI,CHN2,CLEC4A,CLEC4E,CLEC7A,COL1A1,COL1A2,COL3A1,COL6A2,CTGF,CTNNAL1,CTSB,CTSC,CTSH,CTSK,CTSS,CTSV,CX3CL1,CXCL6,CXCR4,CYBB,CYSLTR1,DHCR24,DNASE2,D…	1140 (15)
IL2		cytokine	Activated	3.685	5.617	0.17	3.37e-33	196	AHR,AMICA1,BCL6,BIRC3,C3,CACNA1E,CAPN5,CARD10,CARD9,CASP1,CCL11,CCL2,CCL3L3,CCL4,CCL5,CCND3,CCNE2,CCNG1,CCR2,CCR5,CCR9,CD2,CD244,CD247,CD274,CD28,CD38,CD40,CD69,CD80,CD83,CD86,CDC25A,CDC6,CDK2,CDK4,CDKN1A,CEACAM1,CEBPA,CLSPN,CMKLR1,CSF1,CSF1R,CSF2RA,CSF2RB,CTPS1,CTSC,CTSW,CX3CR1,CXCL12,Cxcl9,CXCR3,CXCR4,CYP27A1,CYTH4,CYTIP,DAPK1,DDX21,DKC1,DPP4,EDN1,EEF1E1,ENPP2,EOMES,EPHA4,FAS,FASLG,FCER1G,FCGR3…	790 (15)
NFKBIA	2.228	transcription regulator	Activated	3.687	4.551	0.071	6.96e-32	176	A2M,Abcb1b,ADAMTS5,AEBP1,AMPD3,ATP11A,AURKB,BCL11A,BCL2A1,BCL3,BIRC3,BUB1B,C3,CARD10,CCL11,CCL2,Ccl2,CCL3L3,CCL5,Ccl7,Ccl9,CCNA2,CCNB1,CCNE2,CCR1,CD40,CD69,CD80,CD86,CD97,CDC25A,CDC45,CDC6,CDH13,CDK2,CDKN1A,Cdkn1c,CEBPB,CEBPD,CKS1B,COL1A2,COL2A1,COL3A1,COL5A2,CP,CRYAB,CSF1,CTSB,CTSF,CTSZ,CX3CL1,CXCL12,CXCL6,CXCR4,CYBA,CYP1B1,CYP7B1,DCN,ENPP2,EOMES,FAS,FASLG,FCGRT,FHL2,FN1,FOXM1,FSCN1,FZD7,GADD45B…	927 (15)
CDKN1A	2.831	kinase	Activated	3.773	3.209	-0.078	2.09e-30	111	AIMP1,ASPM,ATAD2,ATRX,AURKA,AURKB,BIRC5,BRCA1,BUB1,BUB1B,CCL2,CCNA2,CCNB1,CCND3,CDC20,CDC25A,CDC25C,CDC6,CDK1,CDK4,CDKN1A,CDKN2A,CDKN3,CENPF,CHAF1B,CHEK1,CKS1B,CRYAB,CTGF,CTSB,CTSK,DLGAP5,DSE,DTL,DUSP1,EDNRA,EOMES,EXO1,FANCI,FAS,FN1,FOXM1,GRN,H2AFX,H2AFZ,HJURP,HMGB2,HNRNPA2B1,IL1B,IL1R1,ITGAM,ITGB5,JAG1,KIAA0101,KIF2C,KNTC1,KRT18,LBR,LGALS3BP,MAD2L1,MAF,MCM2,MCM3,MCM4,MCM6,MCM7,MIS18BP1,MKI67,MMP…	930 (16)
CDKN2A	-2.324	transcription regulator	Activated	8.615	8.46	-0.015	7.69e-29	123	A2M,AK1,ASF1B,ATAD2,AURKB,BARD1,BCL2L11,BIRC5,BLM,BUB1B,C3,CCL11,CCL2,Ccl2,CCL24,CCL3L3,CCL4,CCL5,Ccl6,Ccl7,Ccl8,Ccl9,CCNA2,CCND3,CCNG1,CCR9,CDC25A,CDC25C,CDCA7L,CDK1,CDK2,CDKN1A,CDKN2A,CEBPB,CEBPD,CENPK,CHAF1A,CTGF,CX3CL1,Cxcl11,CXCL13,CXCL14,CXCL6,Cxcl9,DDR1,DEK,DHFR,DUSP1,EBF1,EEF1A1,EHD3,EPS8,EZH2,FANCA,FBL,FBXO5,FEN1,FGFR1,FHL2,FOXA1,FST,GABARAP,GADD45G,GFRA2,GTSE1,H2AFX,HMGB2,HOXB9,HOXC4,IG…	946 (17)
IKBKB		kinase	Activated	4.867	6.769	0.193	1.05e-28	117	ABCA1,Acp5,AEBP1,AMPD3,ATF3,AURKB,BIRC3,BRCA1,BRCA2,C3,CBLB,CCL11,CCL2,Ccl2,CCL3L3,CCL4,CCL5,Ccl9,CCNA2,CCNE2,CCR1,CDC6,CDH13,CDKN1A,CEBPB,CEBPD,CKS1B,CP,CSF1,CTSB,CTSF,CTSK,CTSZ,CX3CL1,Cxcl11,CXCL12,CXCL6,Cxcl9,CXCR4,CYBA,CYP1B1,CYP7B1,DCN,ECT2,EDN1,ENPP2,EZH2,FAS,FASLG,FASN,FGF10,FOXM1,GCH1,GM2A,GRN,Gstt1,H2AFX,HGF,HLA-A,HMOX1,ICAM1,IFI16,IGFBP6,IL11,IL1A,IL1B,IL1RN,ITGB5,KIF23,KLF5,LIFR,LIPE,L…	1091 (13)
STAT3		transcription regulator	Activated	3.934	5.566	0.164	1.26e-26	168	A2M,AGT,AHR,ALAS2,ANGPTL4,APEX1,ARG2,BATF,BCL2L11,BCL3,BCL6,BIRC5,BOC,C5AR1,CASP1,CCL11,CCL2,CCL3L3,CCL4,CCL5,Ccl8,CCNB1,CCR1,CCR5,CD274,CD40,CD74,CD80,CD83,CD86,CDC25A,CDH5,CDK1,CDKN1A,CDKN2A,CEACAM1,CEBPA,CEBPB,CEBPD,CFB,CHEK1,CIITA,COL1A2,COL3A1,COL5A1,CTSB,CXCL13,CXCL6,Cxcl9,DNMT1,ECT2,EGR2,EME1,EOMES,EPAS1,ESR1,FAS,FASLG,FASN,FCER1G,FCGR1A,FN1,FOXM1,FSCN1,FST,GADD45G,GJA1,GLIPR1,H2-Q8,HGF,HL…	1072 (15)
IL15		cytokine	Activated	2.87	4.463	0.184	5.7e-26	144	AHR,ANXA1,APBA1,ARHGDIB,BCL2L11,BTG1,CCL11,CCL2,Ccl2,CCL4,CCL5,CCR1,CCR2,CCR9,CD2,CD244,CD274,CD28,CD38,CD40,CD53,CD55,CD69,CD74,CD80,CD83,CD86,CDK2AP1,CDK4,CEACAM1,CKS1B,CKS2,CMKLR1,CORO1A,CPT1A,CSF1,CTGF,CTSW,CX3CR1,CXCL12,CXCR4,DDX18,DHRS4,DPP4,EDN1,EGR2,ELK3,EXOSC8,FAS,FASLG,FCGR3A/FCGR3B,FKBP1A,FYB,GAPDH,GCNT1,GGT5,GLDC,Gzmb,Gzmc,HAT1,HAVCR2,HCST,HLX,HMCN1,HNRNPA2B1,HSPE1,ICAM2,ID4,IFIT1,IL1…	1121 (18)
E2F1		transcription regulator	Inhibited	-4.571	-2.832	0.186	7.85e-26	164	ABCB1,ADK,AR,ARHGAP4,ATAD2,AURKA,AURKB,BCL2L11,BIRC5,BRCA1,CA2,CBX5,CCNA2,CCNB1,CCNB2,CCND3,CCNE2,CCT2,CCT4,CDC20,CDC25A,CDC45,CDC6,CDK1,CDK2,CDK4,CDKN1A,CDKN2A,CEBPA,CHEK1,COL2A1,CRABP2,CRYAB,CSE1L,CTSB,DBF4,DCC,DDAH2,DDX11,DHFR,DNMT1,DUSP1,DUT,ECT2,EGR2,EIF3I,ENO2,ERH,EZH2,FAM60A,FANCD2,FAS,FBXO5,FEN1,FGFR1,FGFR2,FGFR3,FHDC1,FKBP3,FOXM1,GINS1,GM2A,GMNN,GRAP,H19,HELLS,HES1,HMGB2,Hmgn2 (includes …	811 (16)
INSR		kinase	Inhibited	-4.639	-3.473	0.181	9.36e-26	140	ACSL1,ACTA1,ALAD,AQP1,ATF3,ATP2A3,ATP5B,BCL2A1,BIRC5,C1QA,C2,CBR1,CCL2,Ccl2,CCL4,CD36,CD83,CDC45,CDC6,CDK1,CDKN1A,CEBPA,COL6A3,CORO2B,COX6A2,Cox8b,CRAT,CRY1,CSTB,CTGF,CTSB,CTSV,CXCR4,CYC1,Cyct,CYP1B1,CYP51A1,DEK,DES,DHCR7,DUSP1,EDN1,EGR2,FABP4,FASN,FBLN1,FDFT1,FDPS,FEN1,FLNC,GAPDH,GAS1,GCH1,GOT2,GRN,H2-M2,HELLS,HMGCR,HOXC8,HSPD1,IDI1,Ifi202b,IFNAR2,IGF1,Iigp1,IL11,ITGB5,KCNJ15,KIT,KLF9,LAT2,LCP1,…	1210 (22)
APP		other	Activated	2.821	3.953	0.1	1.53e-25	262	ABCA1,ABCG1,ACTA1,ADAP1,AIF1,AK1,ALDOC,AMPH,APOE,ARL11,ATP1A3,ATP5B,BASP1,BCL2L11,BDNF,BIK,BMF,BMP6,C1QBP,C1R,C3,C4A/C4B,CALML4,CAMK2D,Casp12,CCL2,Ccl2,CCL3L3,CCL4,CCL5,Ccl7,CCR5,CD40,CD5L,CD68,CD69,CD74,CD86,CDH5,CDK1,CDK2,CDK4,CDK5,CLIC6,CP,CRABP2,CSF1,CSF1R,CSF2RB,CTGF,Ctla2a/Ctla2b,CTSB,CTSD,CTSV,CXCL12,Cxcl9,CXCR4,CYBB,CYFIP2,CYP26B1,DBN1,DCN,DNM1,EDN1,EGFR,ELN,EN1,ENG,ENO2,ENPP2,EOMES,EPAS1…	1444 (18)
CEBPB	2.28	transcription regulator	Activated	3.84	5.713	0.174	3.32e-24	149	ABCB1,Abcb1b,ADH1C,ADH7,ADRB3,AGT,AKR1C3,ALDH1A1,ALOX5AP,ANTXR1,APLNR,ASNS,BCL2A1,BDNF,BLNK,C3,CCL2,Ccl2,CCL3L3,CCL4,CCL5,CCNA2,CCNB2,CCR5,CD14,CDC25A,CDC25C,CDC42EP3,CDC45,CDC6,CDKN1A,CDO1,CDT1,CEBPA,CEBPB,CEBPD,CFD,CLEC4E,COL1A1,COL1A2,COL5A2,CP,CPT1A,CSF1R,CSF3R,CTSC,CYP2E1,DAB2,DAPK1,DCN,DHCR7,DHFR,DMWD,DYNLT1,EFNB2,EMCN,ENTPD2,F7,FABP4,FAS,FBLN1,FGFR2,FHL2,FTL,FZD1,GAS1,GLIPR2,HGF,HIST4H4,HL…	1262 (20)
SMARCA4		transcription regulator	Activated	5.091	6.672	0.203	4.46e-24	128	A2M,ABCA1,ACTA1,AGT,AIM1,ANKRD32,ARHGDIB,ARL4C,ASNS,ATP2A1,ATP2B4,BCL2A1,BIRC5,C19orf12,CCL2,CCNA2,CCNE2,CCR1,CCR2,CD74,CDC25A,CDC6,CDH11,CDK2,CDKN1A,CDKN2A,CEBPB,CIITA,CKM,CNTN1,COTL1,CSF1,CTGF,CTSB,CTSH,CTSS,CXCR3,CXCR4,CYP4B1,DDX18,DES,DHFR,DYSF,EBF1,ECM2,EFNB1,ENO3,EPHB2,FABP4,FBLIM1,FGFR2,FHL2,FMO2,FN1,GADD45G,GAPDH,GLI1,GPR183,GPR56,GSTP1,HCST,HEXB,HEY1,HLA-DRA,HPGD,Hrc,IFI16,IFI30,IFIT1,IG…	1215 (22)
CHUK		kinase	Activated	4.525	6.566	0.224	2.39e-23	95	Acp5,AEBP1,AMPD3,ATF3,C3,CCL11,CCL2,Ccl2,CCL3L3,CCL4,CCL5,Ccl9,CCNB1,CCR1,CDC25A,CDH13,CDKN1A,CEBPB,CEBPD,CP,CSF1,CTSB,CTSF,CTSZ,CX3CL1,Cxcl11,CXCL12,CXCL13,CXCL6,CXCR3,CYBA,CYP7B1,DCN,DNMT1,ENPP2,FAS,GADD45B,GCH1,GM2A,GRN,Gstt1,HEY1,HLA-A,HMOX1,HSP90AA1,ICAM1,IFI16,IFIT2,IGFBP6,IL11,IL1A,IL1RN,ITM2B,KLF5,LIFR,MFAP5,MGP,MMP13,MMP2,MMP3,MMP9,Mt1,Mt2,MYC,MYH1,NFKBIA,NID1,NOV,OGN,PCNA,PLAU,PLD3,PLK1…	1086 (12)
TNFSF11		cytokine	Activated	2.835	4.94	0.214	2.98e-23	108	Acp5,ADORA2B,AEBP2,AIF1,ATP6V0D2,AURKA,BCL2A1,BST1,C3AR1,CA2,CCL2,Ccl2,CCL3L3,CCL4,CCL5,Ccl7,Ccl8,Ccl9,CCND3,CCR1,CD14,CD300LF,CD40,CD83,CDC42EP4,CDKN1A,CEBPA,CLEC11A,CLEC4E,CSF1R,CTSK,DAB2,DMPK,DOK2,DUSP1,DUSP16,ECT2,EGR2,EMR1,ESR1,FAS,FGR,FHL2,FOXM1,FPR1,GADD45B,GCH1,GLRX,GPR68,GRB10,HCK,HCLS1,HIPK2,HMOX1,ICAM1,IGF1,IKBKE,IL11,IL11RA,IL1A,IL1B,IL1RN,IRF4,IRF8,ITGAL,ITGAM,LDB2,LSR,MAFB,MMP9,MYC,…	1005 (13)
Cg		complex	Activated	3.741	5.643	0.182	4.48e-23	136	ABCB1,Abcb1b,ACSL1,ADCYAP1R1,ADH7,AKR1C3,APLNR,AR,ARHGAP22,B2M,BCAT1,BDNF,BLM,BTG1,CAMK4,CBFA2T3,CCL2,Ccl2,Ccl7,CCNE2,CD93,CDC6,CDKN1A,CEBPA,CEBPB,CEBPD,CLDN11,COL11A1,CTSV,CXCR4,DDX25,DHCR7,DMD,DPT,DTL,DUSP1,EFEMP1,EFNB2,ELAVL2,ELK3,EMCN,ENPP2,EPAS1,EPHA3,EPHB6,FABP4,FABP5,FAM198B,FAS,FASLG,FGL2,FST,FZD1,FZD4,GAS1,GBP6,GDF10,GJA1,GM2A,GPC1,HLA-A,HLA-DQA1,HMGCR,HPGD,HPSE,HSD11B1,HSD17B7,ICAM1,IFI…	1484 (20)
CCND1		transcription regulator	Inhibited	-3.798	-3.028	0.099	8.45e-23	113	AR,ASPM,ATAD2,AURKA,BIRC5,Bmyc,BRCA1,BRIP1,C7,CASC5,CCNA2,CCND3,CCNE2,CDC45,CDC6,CDCA2,CDCA7,CDCA7L,CDCA8,CDK2,CDK4,CDKN1A,CDKN2A,CENPF,CENPH,CENPK,CENPN,CLSPN,COL1A1,COL27A1,COL5A2,CPEB1,DEPDC1,DHCR24,DKK2,DNMT1,DTL,E2F7,E2F8,EGFR,ELOVL7,ENDOD1,ENPP2,EPHA2,EPS8,ESCO2,FGF7,FGFR1,FOXM1,FZD7,HJURP,HSPB8,KIAA0101,KIAA1524,KIF11,KIF20B,KIF2C,KIF4A,Klra2,LRRTM2,MAFF,MCM10,MCM4,MCM7,MED30,MELK,MMP2,MMP…	765 (15)
NFkB (complex)		complex	Activated	5.458	8.396	0.245	1.93e-22	194	A2M,ABCB1,ABCG1,ADORA2B,ADRA2A,AGT,ALDH1B1,AMPH,APOE,AQP5,ATF3,ATP6AP2,B3GNT5,B4GALT1,BATF,BCL11A,BCL2A1,BCL3,BDNF,BIRC3,BIRC5,C1R,C3,CAMK2D,CARD10,CBR3,CCL11,CCL2,Ccl2,CCL3L3,CCL4,CCL5,Ccl7,CCNB1,CCNB2,CCR2,Cd24a,CD274,CD36,CD40,CD7,CD74,CD80,CD83,CD86,CDKN1A,CEBPB,CEBPD,CFB,CIITA,CLCF1,CLEC4E,COL1A2,COL2A1,CSF1,CST7,CTGF,CX3CL1,CXCL12,CXCL6,Cxcl9,CXCR3,CXCR4,CYBB,DBP,E2F7,EDN1,EDNRB,EGFR,EMR1,E…	1201 (15)
CSF1	3.033	cytokine	Activated	2.278	3.951	0.198	2.07e-22	83	Acp5,APOE,BCL2L11,BIRC5,CCL2,Ccl2,CCL5,Ccl7,CCNB1,CCR5,CD163,CD68,CD97,CDK2,CDK4,CDKN1A,CEBPA,COL23A1,CSF1,CSF1R,CTSK,CXCL6,DOK2,DUSP1,FAS,FASLG,FCER1G,FCGR2A,FCGR3A/FCGR3B,FHL2,FN1,FOLR2,GPR68,GRAP2,IFNGR1,IGF1,Iigp1,IKBKE,IL10RA,IL11RA,IL18,IL18BP,IL1A,IL1B,IL1RL1,IL6ST,IRF4,IRF5,IRF7,ITGA4,ITGAM,ITGB5,MAFB,MERTK,MMP12,MMP16,MMP9,MRC1,MSR1,MYC,NFATC1,PCNA,PLAU,PPARG,PTPRC,PTPRJ,Retnla,RUNX1,SFR…	1183 (18)
CTNNB1		transcription regulator	Activated	2.265	4.446	0.231	2.47e-22	193	ABCB1,ABCD2,ACAP1,ACTC1,AHR,AIM1,ALCAM,ALDH1A1,ANXA1,AOC3,APOD,AQP5,AR,BCL2L11,BGN,BIRC5,BMP1,C6,CA3,CACNA1G,Ccl7,CCNA2,CCNE2,CD34,CD4,Cd52,CDH11,CDKN1A,Cdkn1c,CDKN2A,CEACAM1,CENPM,CFD,CHGA,CLDN5,COL1A1,COL27A1,COL2A1,COL4A1,COL4A2,CRABP2,CRAT,CRIP1,CTDSPL,CTGF,CTHRC1,CTSF,CTSZ,Cux1,CXCL12,Cxcl9,CYP2E1,CYP51A1,CYP7B1,DIAPH3,DPEP1,ECM1,EDIL3,EDN1,EGFR,EIF5A,EMX2,ENO2,ENO3,ENPP1,EOMES,EPCAM,EPHB2,E…	1254 (21)
JUN		transcription regulator	Activated	2.179	3.404	0.133	2.5e-22	147	A2M,ABCB1,Abcb1b,ACAT2,ADH7,AKAP12,ALAS1,ANXA1,APEX1,APOE,AR,ASNS,ATF3,BCL2A1,BCL2L11,BCL3,BDNF,BIRC3,BTG1,C3AR1,CA3,CCL2,Ccl2,CCNA2,CCND3,CD14,CD244,CD247,CD274,CD68,CDC20,CDK1,CDKN1A,CDKN2A,CHGA,COL1A1,COL1A2,Crip2,CSF1,CSF1R,CTGF,CXCL16,CYGB,CYP1B1,DARS,DNMT1,DUSP1,EDN1,EEF2,EGFR,EHD4,EIF4A1,EPHX2,FABP4,FAS,FASLG,FLNC,FN1,FOLR2,FOXA1,FTH1,GAS6,GJA1,GSTP1,HES1,HLA-G,HMOX1,HNRNPA2B1,ICAM1,ID2,IF…	1439 (23)
IL12 (complex)		complex	Activated	3.298	4.732	0.173	1.27e-21	92	AHR,BCL3,CASP1,CCL2,Ccl2,CCL4,CCL5,CCR2,CCR5,CD244,CD28,CD69,CD86,CEACAM1,CSF1,Ctla2a/Ctla2b,CXCL6,Cxcl9,CXCR3,CYTIP,EBI3,EMR1,EOMES,FAS,FASLG,FUT7,GADD45B,GADD45G,GAS5,GCNT2,GJA1,GZMA,Gzmb,Gzmc,HAVCR2,HLX,ICAM1,Ifi202b,IFIT2,IFNGR1,IFNGR2,Iigp1,IL12RB1,IL18,IL18BP,IL18R1,IL1B,IL27,IL7R,IRF4,IRF8,ITGA4,ITGAL,ITGB2,KIT,KLRB1,KLRD1,KLRG1,LTB,Ly6a (includes others),MAP3K8,MIF,MMP2,MMP9,Ms4a4b (inclu…	1002 (17)
hydrogen peroxide		chemical - endogenous mammalian	Activated	2.282	4.253	0.17	1.36e-21	155	Abcb1b,ACAT2,ACE,ADRBK1,AEBP1,AGT,ALOX5,APEX1,ATF3,AURKA,BCL2A1,BCL2L11,BIRC3,BRCA1,BUB1,BUB1B,C1QTNF9B,CCL2,Ccl2,CCL3L3,CCL4,CCNA2,CCNB1,CCND3,CCNF,CCR2,CCR5,CD247,CD55,CD68,CD80,CD86,CDC25C,CDC6,CDH13,CDK1,CDK2,CDKN1A,CDKN2A,CFD,CKS1B,CNR1,COL1A1,COL1A2,CRYAB,CSF1,CST3,CTGF,CTSB,CTSD,CTSS,CXCL6,CXCR4,CYP51A1,DDAH2,DHCR7,DNMT1,DUSP1,DUSP16,DUT,EDN1,EEF1A1,EGFR,ELN,ENG,ENPP2,EPAS1,EPHA2,FAS,FASLG…	1409 (20)
PDGF BB		complex	Activated	2.509	4.201	0.164	2.01e-21	126	Abcb1b,ACAT2,ADRB2,AKAP12,ANXA11,ARG2,ASAH2,ATF3,BCL3,BDKRB1,BMP3,BMP6,BRCA1,C3,CAV2,CCL2,Ccl2,Ccl7,CCND3,CDK1,CDK2,CDK4,CDKN1A,CDO1,CEBPB,CEBPD,COL3A1,CP,CRYAB,CSF1,CSF1R,CTGF,CTH,DAB2,DCN,DUSP1,EDN1,EDNRB,EGFR,EGR2,ENPP1,FASN,FGF7,FGFR1,FHL2,FMO1,FN1,FXYD5,FZD1,GDA,GEM,GHR,GJA1,GNB2L1,GPR183,GUCY1B3,H19,HES1,HLA-E,HMGCR,HMOX1,IGF1,IGFBP4,IL1B,IL1RL1,LAMB2,LBP,LDLR,LIF,MCL1,MGST1,MINOS1-NBL1/NBL…	1283 (18)
prostaglandin E2		chemical - endogenous mammalian	Activated	2.16	3	0.09	2.39e-21	116	ABCG1,AHR,ANGPT1,ANGPTL4,ATF3,ATP2A3,BIRC3,BIRC5,BRCA1,BTG1,C5AR1,CASP1,Casp12,CCL2,CCL3L3,CCL4,CCL5,CCNB1,CCR1,CCR5,CD14,CD300E,CD40,CD55,CD69,CD80,CD83,CD86,CDKN1A,CEBPB,CEBPD,CHGA,Clec2d (includes others),COL1A1,CSF1,CST7,CTGF,CXCL12,CXCR3,CXCR4,CYTIP,DCN,DUSP1,DYNLL1,EGFR,EGR2,FAS,FASLG,FASN,FMOD,FN1,FST,GCNT1,GJA1,Gzmb,HMOX1,ICAM1,IGF1,IGFBP4,IGFBP5,IGFBP7,IL12RB1,IL16,IL1A,IL1B,IL1R1,IL1RN,…	1205 (16)
CSF3		cytokine	Activated	2.394	3.016	0.075	5.3e-21	80	BATF,BIRC3,BIRC5,C3AR1,Ccl2,CCL3L3,CCL5,CCND3,CD14,CD177,CD300LD,CD300LF,CD34,CDK2,CDK4,CEBPA,CEBPB,CSF3R,CST3,CTSD,CX3CR1,CXCL12,CXCR4,CYBB,DES,EDN1,EGR2,EMR1,ENTPD1,FCGR1A,FPR1,GADD45B,GADD45G,GJA1,GPR183,GZMH,HGF,HLA-DQA1,HLA-DRA,HMOX1,HOXB7,HOXC9,HSPD1,ICAM1,IGF1,IL1RN,ITGAM,ITGB2,JAK3,KIT,LBP,LTB,Ly6a (includes others),LY96,LYZ,MMP2,MMP9,MYC,NFATC1,NOS3,PIM1,PLCB2,PRKCA,PRKCB,PRTN3,RAB27A,RG…	1266 (16)
CEBPA	6.58	transcription regulator	Activated	4.548	5.491	0.087	9.53e-21	148	A2M,ABCB1,Abcb1b,ACSL1,ADCY7,ADH1C,ADH7,ADRB3,AGPAT2,AGT,AKAP12,AKR1C3,ALOX5AP,ANPEP,ANXA1,APLNR,AQP5,ARG2,ARHGEF5,ARL4C,ASNS,ASS1,BCL2A1,BIK,BTG1,C3,C3AR1,CA2,CCNA2,CCNB2,CCR1,CD14,CD7,CDK4,CDKN1A,CEBPA,CEBPB,CEBPD,CFD,COL1A1,COL1A2,CPT1A,CRABP2,CREG1,CSF1,CSF1R,CSF2RA,CSF3R,CTSK,CXCR4,DDX21,DHCR7,DHFR,EEF1A2,EFNB2,EGR2,EMCN,EMX2,EPHX1,EVPL,FABP4,FASN,FCGR1A,FOXM1,FZD1,GAPDH,GAS1,GCH1,GJA1,GLI1,…	1287 (24)
AGT	2.597	growth factor	Activated	3.683	5.274	0.137	1.04e-20	152	ACAT2,ACE,ACTA1,ADAMTS5,ADH1C,ADORA2B,AGT,ANGPT1,ANXA3,AQP2,ASAH2,ATF3,BGN,BMP6,BRCA1,CCL2,Ccl2,CCL3L3,CCL4,CCL5,CCND3,CCNE2,CD36,CD86,CDC25A,CDH13,CDK1,CDK4,CDKN1A,CDKN2A,COL11A2,COL1A1,COL1A2,COL3A1,COL4A1,COL6A1,CP,CRABP2,CTGF,CTSS,CYBA,CYBB,CYP2E1,DAB2,DDAH2,DUSP1,EDN1,EDNRA,EDNRB,EFEMP1,EFNB2,EGFR,EMR1,ENG,FASLG,FASN,FCGR1A,FDFT1,FGF13,FGF7,FN1,GJA1,GSTM5,GSTP1,HES1,HEY1,HGF,HMGB2,HMGCR,HMOX…	1641 (23)
ETS1		transcription regulator	Activated	2.717	4.225	0.195	1.07e-20	92	ABCB1,ANPEP,APOC2,ARHGDIB,ARL4C,ATP2A3,B4GALT5,BCL11A,BRCA1,CASP1,CCL2,Ccl2,CCNG1,CD14,CD79B,CDH5,CDK2,CDKN1A,CDKN2A,COL1A2,COL2A1,CSF1R,CTGF,EEF1D,FASLG,FCGR2A,FLI1,FN1,GZMA,Gzmb,HCST,HGF,HMOX1,HPGD,HPSE,HSPB8,HSPE1,ICAM1,ID2,IGF2BP3,IL2RB,INSIG1,ITGA2B,ITGB2,ITK,Klra17,Klra4 (includes others),KLRG1,Klrk1,KRT8,LAIR1,LTB,MCL1,MGAT5,MMP13,MMP2,MMP3,MMP9,MSR1,MYC,NCF1,NCR1,NOS3,PARP1,PEG10,PF4,PHLD…	1234 (24)
HDAC1		transcription regulator	Activated	2.897	2.468	-0.061	1.48e-20	95	ABCB1,Acp5,AKAP12,AMPD3,APEX1,ATF3,BCL6,BDNF,BRCA2,CCL5,CCNA2,CCNB1,CCNB2,CCNE2,CD34,CD4,CDC25A,CDC25C,CDC6,CDK1,CDK2,CDKN1A,CDKN2A,CDT1,CEBPA,COL1A2,COL2A1,COL9A1,CSF1R,CTSK,DAB2IP,DHFR,EGFR,ESR1,FABP4,FAS,FOXM1,GSTP1,H2AFX,HES1,ID1,KDR,LGR5,LIG1,LMO2,MCM10,MCM3,MCM5,MCM7,MEF2C,MMP9,Mt1,Mt2,MYC,MYH4,MYO1F,NASP,NCL,NFATC1,NFKBIA,NOS2,PDGFB,PLAU,PLK1,POLD2,PPARG,PPP2R2B,PRIM2,PTPN6,RAD54L,RBBP7,RB…	1105 (23)
RB1		transcription regulator	Activated	5.22	4.311	-0.131	2.14e-20	107	ASF1B,ATAD2,AURKB,BARD1,BCL2L11,BIRC5,BLM,BRCA1,CBX5,CCNA2,CCNB1,CCNE2,CDC25A,CDC25C,CDC6,CDCA7L,CDK1,CDK2,CDKN1A,Cdkn1c,CDKN2A,CDT1,CEBPA,CENPK,CHAF1A,CKM,CTGF,DDX11,DEK,DHFR,DLK1,DNMT1,EDNRA,EHD3,EOMES,EPS8,EZH2,FABP4,FANCA,FAS,FBXO5,FEN1,FN1,FST,GMNN,GMPS,H1F0,HIST4H4,HMGB2,ID1,Ifi202b,IGF1,KANK2,KDR,KIAA0101,KIT,Krt10,KRT18,LIG1,MAF,MCM10,MCM2,MCM3,MCM4,MCM5,MCM6,MCM7,MCM8,MECR,MEF2C,MELK,MYB…	905 (15)
FAS	8.017	transmembrane receptor	Inhibited	-2.826	-3.208	-0.055	4.06e-20	135	AIM1,AKAP2,ARRB2,BCL11A,BCL2A1,BGN,BIRC3,BIRC5,BTK,CAMK2B,CCL2,Ccl2,CCL3L3,CCL4,CCL5,CCR1,CCRL2,CD1D,CD200,CD22,CD300C,CD48,CD80,CD83,CD86,CD93,CDC42EP2,CDKN1A,CEBPD,COL15A1,COL1A1,COL1A2,COL3A1,COL4A1,COL4A2,COL5A1,COL6A1,COL6A3,COL8A1,CSF1,CTGF,CXCL6,DYRK3,EGR2,FAS,FASLG,FBN1,FCGR2B,FES,FGL2,FPR1,FSCN1,GADD45G,GLIPR1,GNAI2,GNG7,GPNMB,GRIA3,HLA-DQB1,ICAM1,IFIT1,IL10RA,IL16,IL18,IL18R1,IL1A,IL1B,…	754 (15)
WNT3A		cytokine	Activated	2.086	3.3	0.127	4.82e-20	95	ADM2,AHR,ANGPT1,ARRDC4,BDNF,BGN,CACNA1G,CAMK4,Casp12,CCL3L3,CD300A,CEBPA,CEBPB,CFD,CLEC11A,COL11A2,COL1A1,COL2A1,CTGF,CXCL12,CYP2F1,DCN,DKK2,EDN1,EFNB1,EGR2,EN1,ENG,EPAS1,ERBB3,FABP4,FAM101B,FHL2,FMOD,FN1,Fndc1,FZD1,GADD45G,GAS1,GLI1,GPNMB,ID1,IGFBP5,IRX3,KCTD12,LGALS12,LGR5,LRP6,LRRC17,LRRC32,MAB21L1,MEF2C,MITF,MMD,MMP13,MMP14,MRGPRF,MURC,MYC,NCALD,NEK6,NGFR,NOS2,OGN,OLIG1,PLIN1,PMEPA1,PMP22,PPA…	1262 (25)
HTT		transcription regulator	Activated	2.577	2.927	0.054	6.24e-20	216	ABCA1,ACAT2,ACTA1,ADAMTS2,ADAMTS5,ADCY5,ADORA2A,ADRBK1,AGT,AKAP12,ALDOC,AQP1,ATF3,ATP1A3,ATP5B,ATP6V0E2,ATP8A1,B2M,BASP1,BCL2L11,BCL3,BCL6,BDNF,BMP1,BMP3,C1QTNF3,C1R,C2orf40,CALML4,CAMK2A,CAMK2B,CAMK4,CASP1,CBR1,CBX5,CCL5,Cd24a,CD74,CDH11,CDK2,CDK2AP1,CDK5,CDKN1A,CEBPA,CEBPB,CKM,CLCN1,CLIC6,CNR1,CNR2,COL4A1,COL4A2,COL6A1,COL6A3,CORO2B,COX6A2,Cox8b,CRYAB,CSF1R,CSN3,CTSD,CX3CL1,CYC1,CYFIP2,CYP51A1,…	1356 (24)
RETNLB		other	Activated	4.051	5.86	0.259	1.12e-19	49	BMP1,CAMK2B,CCL2,Ccl2,CCL3L3,CCL5,Ccl8,Ccl9,CCR1,CCR2,CCR5,CD86,COL1A1,COL1A2,CTGF,CTSE,E2F7,ELN,FABP4,FAP,FGFR1,FN1,FZD1,FZD6,HEY1,IGF1,IL1B,IL4R,KLF15,LMNB1,MMP12,MMP2,MYC,MYCT1,NDN,PLA1A,PLA2G15,Retnla,Saa3,SFRP1,STK17B,STOM,TGFB1,THBS4,Tlr13,TLR2,TNNC1,UBE2C,WISP1	1037 (17)
CD44		enzyme	Activated	3.575	4.859	0.172	2.04e-19	77	ABCB1,ADAM8,ADRB2,ANXA11,BCAM,BGN,BIRC3,BIRC5,Ccl2,CCL4,CCL5,Ccl7,CCR2,CCR5,CD36,CD69,CDH5,CDKN1A,CELA1,CLEC5A,CLEC7A,COL1A1,COL3A1,COL5A2,CTSK,CX3CL1,CX3CR1,CXADR,CXCL6,Cxcl9,CXCR3,DNMT1,ECM1,EMR1,EPN2,FAS,FASLG,FASN,FKBP4,FN1,HMMR,HSP90AB1,IL1A,IL1B,IL1RN,IRAK3,ITGA4,ITGAX,ITGBL1,LIMS2,LTBP2,Ly6a (includes others),MCL1,MMP12,MMP13,MMP14,MMP2,MMP3,MMP9,MYBBP1A,MYO1B,PLAU,PMEPA1,PPAP2B,SDC4,SELL,…	1342 (17)
SPI1		transcription regulator	Activated	4.681	5.539	0.122	7.18e-19	81	Acp5,ARID3A,BLNK,C1QC,CCNA2,CD14,CD180,CD1D,CD68,CD72,CD79B,CDC25A,CDK1,CDKN1A,Cdkn1c,CEBPA,CIITA,CSF1,CSF1R,CSF2RA,CSF2RB,CSF3R,CTSK,CTSS,Cxcl9,CYBB,DAB2,DDX21,EMR1,FCER1G,FCGR2B,FCGRT,FES,FLI1,FTH1,FUT7,GNB2L1,HES1,HK3,ID2,IL18,IL1B,IL1RN,IL7R,IRAK3,IRF4,ITGA4,ITGAM,ITGB2,KIT,Klra4 (includes others),LILRB3,LYZ,MCL1,MEF2C,MME,MMP2,MRC1,MYC,NCF1,NCF2,NCF4,NHP2L1,Nolc1,NOS2,P2RY10,PCNA,PIK3CG,PRTN…	1301 (20)
TBX2	2.182	transcription regulator	Inhibited	-5.94	-5.347	0.089	1.56e-18	47	ASF1B,ATF3,AURKA,AURKB,BUB1,CCNA2,CCNB1,CDC6,CDCA3,CDK1,CDKN1A,CDKN2A,CDT1,CHAF1B,CHEK1,CKAP2,CKS1B,DBP,DNMT1,E2F7,E2F8,ELK3,EZH2,FOXM1,HELLS,HEY1,LIG1,MAD2L1,MCM2,MCM4,MCM5,MCM6,MCM7,MXD3,NCAPD2,NCAPG2,PCGF6,PKMYT1,PLK1,PRIM2,RBL1,SGOL1,SMC2,SREBF2,TGFB2,TIPIN,TRIB3	704 (10)
BNIP3L		other	Activated	5.628	5.192	-0.071	1.9e-18	39	ALAS2,ANK1,AURKA,BLNK,Ccl2,CCNA2,CCND3,CCNE2,CD22,CD79B,CDKN3,CENPE,CENPF,CHEK1,CKAP2,CST3,FANCD2,GSN,IL16,IL2RB,KIF11,LTB,MYBL2,NFKBIA,NUF2,PDGFRB,PIK3CD,PRIM1,PTK2B,RAD54L,RBL1,RRM2,SFRP1,SGOL1,SYK,TFRC,TGFB1,TIMP2,TOP2A	806 (7)
AHR	3.284	ligand-dependent nuclear receptor	Inhibited	-3.35	-3.158	0.02	7.07e-18	119	A2M,ABCB6,ADAMTS2,ADAMTS5,ALDH1B1,ARG2,ASPN,BZW2,CADM4,CBR1,CBR3,CCL5,CCNA2,CCNB1,CCND3,CCNF,CD36,CD38,CDC25C,CDK1,CDK2,CDK4,CDKN1A,CDKN2A,CEBPA,CELA1,CHD7,COL11A1,COL14A1,COL1A1,COL1A2,COL27A1,COL3A1,COL4A1,COL4A2,COL5A1,COL5A2,COL6A1,COL6A3,COL9A3,COLQ,CTSD,CYP1B1,DACT2,DCN,DHFR,E2F8,EFEMP1,EMILIN2,ENHO,ENPEP,EPB41L5,ESR1,FABP4,FAS,FASLG,FBLN2,FGFR2,FMO2,FN1,FZD7,GAS1,GAS6,Gm21596/Hmgb1,GSTM5,H…	1406 (23)
KITLG		growth factor	Activated	2.194	3.804	0.225	1.2e-17	93	AIF1,ALOX5,ALOX5AP,B2M,BCL2L11,BIK,BIRC5,BLVRB,BMP1,BTG1,BZW2,CA2,CASP1,CCL2,Ccl2,CCL3L3,CCL4,CCNA2,CCND3,CD14,CD247,Cd24a,CD68,CDKN1A,CEBPA,CREG1,CSF1,CSF3R,CTGF,CX3CL1,CXCR4,DHCR24,EDNRB,EEF1A1,EFNB2,FABP5,FGFR1,FTH1,GAS6,GJA1,HCK,HMOX1,HOXB4,ID2,IL11,IL16,IL18,IL1A,IL1B,IL1RL1,IL1RN,KDR,KIT,KPNA2,KPNB1,LAPTM5,LDLR,LTC4S,MEF2C,MME,MMP2,N4BP2L1,NFKBIA,NOS3,NPM1,PAX6,PIK3IP1,PIM1,PLCL2,PRKCA,PRKC…	1105 (19)
FGF2		growth factor	Activated	2.207	3.541	0.133	1.42e-17	123	ACE,ADAMTS5,ANGPT1,ANGPTL4,ANPEP,AR,BCL6,BDNF,BGN,BIRC5,CCL2,CCND3,CDC25A,CDH11,CDKN1A,CNP,COL1A1,COL1A2,COL3A1,CRYAB,CSF1,CTSK,CXCL12,CXCR4,DCN,DIO3,DKK2,EDNRB,EFNB2,EGFR,ELN,ENPP1,ENPP2,EPAS1,EPCAM,FABP4,FAS,FBN1,FGFR1,FGFR2,FGFR3,FN1,FTH1,GJA1,GLI1,Gm21596/Hmgb1,GPNMB,GRIA1,GRIA3,GRIK5,HGF,HPSE,ICAM1,IGF1,IGFBP4,IGFBP5,IL1B,KCNC1,KDM2B,KDR,LECT1,LOX,LRP6,MEOX2,MGMT,MGP,MIF,MITF,MKI67,MMP13,MMP…	1273 (20)
PPIF	-2.741	enzyme	Activated	2.04	2.144	0.014	1.59e-17	53	ADH7,ARHGAP22,BMP6,CCL2,Ccl2,CCL4,CCL5,Ccl6,Ccl7,Ccl8,Ccl9,CCR1,CCR2,CCR5,CCRL2,CHST1,CMKLR1,CX3CL1,CX3CR1,Cxcl11,CXCL12,CXCL6,Cxcl9,CXCR3,CXCR4,DLK1,Gpr137b-ps,HEY1,HGF,HIST1H2BI,HOXC10,HOXC9,Ifi202b,IL16,INHBB,IRF5,LIF,MCM6,MGP,MMP2,NDN,PDK4,PDZRN3,PF4,PTN,Serpina3h,SFRP1,SLCO4A1,SPON2,STMN2,TIPIN,TNF,XCL1	924 (11)
NUPR1	2.867	transcription regulator	Activated	5.739	4.714	-0.081	1.62e-17	164	ABCC5,ABHD15,ACTR3B,ADAM22,ADRB2,AKAP12,ALDOC,ALG8,ANK1,ANKRD32,ARMC7,ASPM,ATAD5,ATF3,ATP8B1,AURKA,AVPI1,B3GNT5,BLM,BRCA1,BRI3BP,BTG1,BUB1,BUB1B,C1orf112,C9orf91,CASC5,CCNA2,CCNB2,CCNF,CD68,CDC25C,CDCA2,CDCA3,CDCA8,CDK2,CDK4,CEBPB,CENPI,CERK,CKAP2L,COL1A2,COL3A1,CXADR,CXCR4,DHCR24,DNTTIP1,DSN1,E2F8,EME1,ENO2,ERCC6L,ESPL1,EXO1,FAM114A1,FAM115C,FANCD2,FGF1,FHL2,FUCA1,FZD8,GAB2,GCH1,GCNT2,GINS1,GPR5…	1037 (12)
mir-21		microrna	Inhibited	-2.304	-3.443	-0.137	1.96e-17	73	AIF1,AOAH,C1R,Casp12,CCL2,CCL3L3,CD180,CD274,CDC25A,CDH5,CDKN1A,CDKN2A,CLEC5A,COL3A1,CSF3R,Cxcl9,DBP,DDAH2,EGR2,ELN,FASLG,FCGR1A,FCGR2A,FGL2,GAS5,GBP6,Gbp8,Gzmb,ICAM1,ICOSLG/LOC102723996,IFI16,Iigp1,IL18,IL1B,IL36G,ITK,JAG1,Klrk1,LEPR,LTB,MMP2,MMP9,MSH2,MYD88,NLRP3,NPAS2,Orm1 (includes others),PECAM1,PER2,PER3,PILRB,RAB7B,RECK,RHOB,SIGLEC1,SIRPB1,SKI,Slfn2,SLPI,SOD3,SOX2,Sp100,TBX21,TGFB1,TIMP3,T…	1242 (19)
DMD	2.631	other	Activated	2.616	3.261	0.14	2.49e-17	77	ABI2,Actn3,AIG1,ALKBH8,AMPD1,BGN,BLNK,CACNA2D1,CAMK2B,CAPN3,CASQ1,CDH13,CDKN1A,CENPM,CLIP4,Cmya5,CNKSR1,COL23A1,CYFIP2,DMD,FZD3,GATM,HTR2B,IGFN1,KCNA7,KCNC1,KCNK3,KCNMA1,KCNN3,KRT18,KY,LDB3,LPIN1,LRCH1,MAOB,MEF2C,MLLT3,MYBPC2,MYBPC3,MYH1,MYH4,MYH8,MYLK2,MYOZ1,NDRG2,OBSCN,P2RY2,PAMR1,PDK4,PHKG1,PLA2G4E,PPAP2B,PPP1R3C,PSTPIP2,PVALB,PYGM,RAP1GAP2,RCSD1,RPL3L,SCN1B,SCN3B,SEPP1,SERPINB1,SGCG,SGSH,SLC4…
SMARCB1		transcription regulator	Activated	5.224	6.499	0.163	6.06e-17	74	A2M,ACSL1,AMPH,ARHGAP4,BCL2L11,BICD1,BTG1,C4A/C4B,CCNA2,CDC6,CDC7,CDK1,CDKN1A,CDKN2A,CDT1,CEACAM1,CENPA,CENPE,COL14A1,COL1A1,COL1A2,COL5A2,CSF1,CXCR4,CYP2E1,DAPK1,DHFR,DSC2,F10,F11R,FABP4,FAS,FCGR1A,FCGR2A,FZD7,GJA1,GJB1,GMNN,GSN,HES1,HEY1,HOXC8,IFI16,IFNAR2,KIF11,KIF23,LBP,MCM10,MCM2,MCM3,MCM4,MCM5,MYBL2,MYOM1,PC,PGLYRP1,PLCL1,PLK4,POLA1,POSTN,PPARG,PPP1R3C,PRIM1,PTN,RAD51AP1,RAD54B,RFC5,RND3,SG…	1286 (22)
EP400		other	Inhibited	-6.191	-5.048	0.226	8.87e-17	31	AGPAT2,CCNA2,CCNF,CDC20,CDC25A,CDC6,CDCA3,CDKN1A,CDKN2A,CENPF,E2F7,E2F8,FABP4,FBXO5,FOXM1,H2AFZ,MCM3,MCM4,MYBL2,NCAPG2,NEK2,PCNA,PLK1,PPARG,RBL1,RCC1,SGOL1,SKA1,SKP2,SUV39H2,UHRF1	283 (7)
MYOD1		transcription regulator	Activated	3.033	4.306	0.158	1.27e-16	79	ACACB,ACTA1,ACTC1,ADCY7,ADORA1,AGT,ARID3A,ASB2,ASS1,ATP2A1,BCL6,BRCA1,CBX5,CCND3,CDK2,CDKN1A,CDO1,CKM,COL4A1,CRYAB,DES,DHFR,DMD,DUSP1,DYSF,EIF3E,ENO3,ENPP2,ESR1,FSTL1,GADD45G,GMFG,GREM2,Hrc,HSPB8,ID2,IFI16,IGF1,IGFBP5,INPP5K,IRX1,ITGA7,LDB3,LMNB2,MAFB,MEF2C,MKI67,MMP2,MYBPH,MYH4,MYL1,MYL4,MYLPF,MYO5B,Pdlim3,PMEPA1,POSTN,Ppfia4,PRKAR2B,RAPSN,RECK,RPL7A,RPS6KA2,RUNX1,RYR1,SCN4A,SLC2A1,SLC2A4,SUSD2,…	1105 (15)
TWIST1	2.055	transcription regulator	Activated	2.941	3.742	0.102	1.46e-16	68	ALCAM,ALDH1A1,APOD,AR,ASPM,C1QTNF1,CBX2,CCDC3,CCL2,Ccl2,CD40,CDKN1A,CDKN2A,CLDN4,COL1A1,COL2A1,COL6A1,CXCL12,DCN,DKK3,DNM1,EFNB2,ESR1,EZH2,FAS,FAT4,FGF10,FGFR2,FGFR3,FIBIN,FMOD,FN1,GLI1,GPC1,GSN,IGFBP4,IGFBP5,IL1B,ITGB5,KIT,LRG1,MFGE8,MME,MRC2,MXRA8,OLFML3,PAMR1,PROM1,PRRX2,PTPRZ1,RUNX2,RUNX3,SDC3,SNAI1,SNAI2,SPP1,TBX21,TF,TGFB1,TGFBI,TGFBR2,THBS2,TIMP3,TNF,TNFRSF21,UNC5B,WISP1,YBX1	1187 (23)
IKBKG		kinase	Activated	3.74	5.327	0.209	2.03e-16	61	ACTA1,AEBP1,AMPD3,C3,Ccl2,CCL5,Ccl8,Ccl9,CCR1,CDH13,CEBPB,CEBPD,CP,CSF1,CTSB,CTSF,CTSZ,CX3CL1,CXCL12,CXCL6,CYP7B1,DCN,ENPP2,GCH1,GM2A,GRN,Gstt1,HLA-A,ICAM1,IFI16,IGFBP6,IKBKE,IL11,IL1A,IL1B,IL1RN,IRF7,KLF5,LIFR,MGP,Mt1,Mt2,NID1,Nppb,OGN,PLD3,PPARG,RGS16,Saa3,SEMA3C,SERPINE2,SFRP1,SLC16A2,Slfn2,SOD3,TMEM176B,TNF,TNFAIP2,TNFAIP3,TNFRSF1B,TNFSF10	1084 (12)
LDL		complex	Activated	3.017	4.152	0.139	2.41e-16	93	ABCA1,ABCG1,AKAP1,APOE,ARG2,ATF3,BCL2A1,C3,CAMK2B,CASP1,CBS/LOC102724560,CCL2,Ccl2,CCL4,CCL5,CCR2,CD36,CD40,CD68,CD80,CDH5,CDK1,CDKN1A,CDKN2A,CTGF,CTSK,CX3CR1,CXCL13,CXCL6,CYBB,DNMT1,DUSP1,ECE1,EDNRB,FABP4,FCGR1A,FCGR2B,FDPS,GAS6,GNAI1,GPR183,HMGCR,HMOX1,ICAM1,IFIT2,IGF1,IGFBP4,IL10RA,IL1A,IL1B,IL1RN,INSIG1,IRF7,ITPR2,LDLR,LRP1,MCL1,MKI67,MMP12,MMP14,MMP16,MMP2,MMP3,MMP9,MSR1,NCF1,NME1,NOS2,NOS3,…	1177 (16)
MYD88	2.154	other	Activated	4.92	7.105	0.234	2.41e-16	93	ACSL1,ALDH1A1,BATF,BCL3,C3,CCL2,Ccl2,CCL3L3,CCL4,CCL5,CCRL2,CD14,CD200,CD200R1,CD274,CD38,CD40,CD80,CD83,CD86,CEBPD,CLEC10A,CTSK,CXCL12,CXCL13,CXCL6,Cxcl9,DUSP1,Ear2 (includes others),EBI3,EDNRB,FGF10,FPR1,FPR2,Gzmb,HLA-A,HMOX1,HSP90AB1,ICAM1,IFIT2,IGF1,IGFBP5,IKBKE,IL18,IL1A,IL1B,IL27,INPP5D,IRF7,ITGA4,ITGAX,ITGB7,ITPR2,JAG1,LPAR1,MAFF,MCM2,MEFV,MKI67,MMP14,MMP2,MMP9,MRC1,Ms4a4b (includes others…	889 (14)
IL3		cytokine	Activated	2.11	3.532	0.197	6.27e-16	117	ADA,ALOX5AP,ARHGAP29,ARHGDIB,BCL2L11,BIRC3,C1QA,CCL11,CCL2,Ccl6,CCND3,CCNG1,CCT5,CD14,CD247,CD40,CD48,CD53,CD69,CD80,CD83,CD86,CD97,CDKN1A,CLEC11A,CLEC4C,CPT1A,CRAT,CSF1,CSF1R,CXCR4,DOK2,EEF1A1,EGR2,EMR1,FAS,FASN,FCGR2A,FCGR2B,FGFR1,FKBP3,GADD45B,GADD45G,GART,GNAO1,GZMA,Gzmb,HGF,HLA-A,HNRNPA2B1,HOXB4,HUS1,ICAM1,IL1B,IL1RL1,IL33,IL3RA,IMPDH2,ITGAM,ITGAX,ITGB7,KLF9,KPNB1,LIF,LILRB4,LY9,LYN,MAN2B1,M…	1054 (18)
cholesterol		chemical - endogenous mammalian	Activated	4.067	4.417	0.044	2.99e-15	76	ABCA1,ABCA6,ABCG1,ACSL1,ADAM11,AGT,APOE,ATF3,C1QC,CAMK1D,CAV2,CCL2,Ccl2,CCR2,CCR5,CD14,CD5L,CD68,CTSK,CYP27A1,CYP7B1,DES,DHCR7,EMR1,EPHX1,FABP5,FASLG,FASN,FCGR2B,FDFT1,FDPS,GBA,GNAI1,HLA-DRB5,HMGCR,ICAM1,IDI1,IL10RA,IL10RB,IL1A,IL1B,IL1RN,ITGAM,ITGAX,LAPTM5,LDLR,LEPR,LPL,LYZ,MAP1LC3B,MITF,MMP14,MPEG1,MYH11,NCF2,NOS3,NR1H3,NSDHL,Orm1 (includes others),PCYT2,PLTP,PMVK,PTCH1,PTGIR,RGS16,Saa3,SC5D,SC…	1119 (20)
ESR1	2.298	ligand-dependent nuclear receptor	Activated	2.741	3.583	0.093	3.1e-15	131	ABCB1,ABCC5,ACE,ADA,ADORA1,AGT,APOE,AQP1,AR,ASS1,BIRC5,BRCA1,C1QTNF6,C3,CA2,CALML4,CAV2,CCL2,CCL4,CCNA2,CD55,CD69,CDKN1A,CDKN2A,CEBPA,CEBPB,CELSR2,Clec2d (includes others),CLIC6,COL8A1,Cox8b,CRABP2,CTSB,CTSD,CXCL12,CYP1B1,CYP7B1,DDX21,EDN1,EFEMP1,EGFR,EIF5A,ENPP2,ESR1,FAM102A,FAS,FBLN1,FGF10,FKBP4,FMN1,FOXA1,FOXM1,FST,GJA1,GJB1,GUCY1A3,GUCY1B3,H19,HMGCR,HOXC6,HPGDS,ICOSLG/LOC102723996,ID1,Ifi202b…	1377 (21)
TLR4		transmembrane receptor	Activated	4.702	6.57	0.229	3.15e-15	107	ACTA1,ADRBK1,ATF3,BATF,BBX,C3,CCL2,Ccl2,CCL3L3,CCL4,CCL5,Ccl7,CCR5,CD14,CD163,CD200,CD200R1,CD274,CD38,CD40,CD80,CD86,CEBPD,CFB,CTSK,Cxcl11,CXCL6,Cxcl9,DAB2,DOCK11,EBI3,EDN1,FAS,FASLG,FCGR2B,FGL2,GADD45G,HHEX,HMOX1,HPSE,HTRA1,ICAM1,IFI16,IFIT2,IFIT3,Iigp1,IL18,IL18BP,IL1A,IL1B,IL27,IL2RB,IRAK3,IRF7,IRF8,ITGAM,LILRB4,LTC4S,MERTK,MIF,MMP9,Mx1/Mx2,MYC,MYD88,NFKBIA,NFKBID,NFKBIZ,NOD2,NOS2,NOS3,NR1H4,…	1290 (16)
SMAD7		transcription regulator	Inhibited	-4.054	-4.726	-0.091	4.35e-15	59	ACVR2B,ADAMTS2,ADH1C,BCL2L11,BGN,BMPR1B,BZW2,CCL2,Ccl2,CCL5,CCNA2,CCNB1,CDC25C,CDK1,CDKN1A,CKM,COL1A1,COL1A2,COL2A1,COL3A1,COL6A1,COL6A3,CTGF,DCN,EFEMP1,FAS,FN1,FST,GAS6,HMOX1,ICAM1,IL1B,ITGA7,ITGBL1,KRT8,LTBP2,LTBP3,MMP12,MMP2,MMP9,MYC,MYLPF,NFKBIA,NID2,NOS2,PCNA,PMEPA1,PROM1,SCD,SMAD3,TGFA,TGFB1,TGFB2,TGFB3,TGFBI,TGFBR2,TIMP3,TNF,VDR	761 (16)
STAT1		transcription regulator	Activated	4.759	6.344	0.183	4.91e-15	97	A2M,ABCA1,AGT,ALAS2,APOC2,APOE,APOL6,B2M,BCL2L11,BCL6,BIRC5,BTG1,C3,CASP1,CCL2,Ccl2,CCL3L3,CCL4,CCL5,Ccl8,CCND3,CCRL2,CD14,CD274,CD40,CD86,CDK2,CDKN1A,CEACAM1,CEBPD,CFB,CIITA,CLIC5,CSF3R,Cxcl11,Cxcl9,CXCR3,CYP2E1,DPP4,FAM26F,FAS,FASLG,FCER1G,FCGR1A,FCGR2B,FGL2,GBP6,Gzmb,HLA-DRB5,ICAM1,IFI16,IFIT1,IFIT2,IFIT3,IGF1,IL1B,IL1R1,IRF5,IRF7,IRF8,ITGAX,KCTD12,Klrk1,LY96,MMP9,Mx1/Mx2,MYC,NEURL3,NOS2,OASL,…	1113 (15)
VEGFA		growth factor	Activated	3.544	5.395	0.206	5.46e-15	86	ACE,ACSL1,AK4,ALAS1,ANPEP,ARG2,ATP5G2,BCAT2,BCL2A1,BCL6B,BIRC5,BTK,CCL2,Ccl2,CCRL2,CD34,CD55,CDC25C,CDH5,CDKN1A,CDKN2A,CEACAM1,COL1A1,CST3,CSTB,CTGF,CTSB,CTSS,CTSV,CXCL12,CXCR4,EDN1,EFNB2,FABP4,FGFR1,FN1,GART,GJA1,GRB10,HLX,HMOX1,ICAM1,ID1,IGFBP4,IGFBP5,IKBKE,INPP5D,KARS,KDR,MCL1,MDH2,ME2,MEF2C,MEOX2,MMP12,MMP13,MMP15,MMP2,MMP9,NME1,NOS2,NOS3,PCNA,PDGFB,PIM1,PLAU,PPA1,PPAP2B,PTGS1,RASGRP3,RUNX1,R…	892 (18)
CD40	5.13	transmembrane receptor	Activated	2.372	3.225	0.106	5.52e-15	83	A4GALT,ANPEP,BCL2A1,BCL2L11,BCL6,BIK,BIRC3,BIRC5,CCL2,Ccl2,CCL4,CCL5,CCNA2,CCND3,CD22,CD38,CD40,CD69,CD80,CD83,CD86,CDK4,CDKN1A,CNR2,CR2,CSF1,CX3CL1,CXCL12,Cxcl9,CYSLTR1,DAPP1,DUSP1,FAS,FASLG,FCGR2B,HLA-DQB1,ICAM1,ICOSLG/LOC102723996,IL10RA,IL18,IL1A,IL1B,IL1RN,IL27,IL2RB,IL4R,IL6R,IRF4,ITGAL,ITGAM,ITGB2,KLF4,KLF9,Ly6a (includes others),MAP3K14,MMP14,MMP3,MMP9,MYC,NFATC1,NFKBIA,NOS2,PIM1,PRDM1,PT…	917 (15)
APOE	16.515	transporter	Inhibited	-3.321	-4.296	-0.155	6.09e-15	91	ABCA1,ADAMTS5,ANXA11,APOD,APOE,BCAM,BGN,BRI3,C5AR1,Ccl2,CCL3L3,CCL4,CCL5,CCR5,CD36,CD40,CD68,CD80,CD86,COL1A1,CPT1A,CSF1,CTGF,CTSB,CTSD,CTSK,CTSS,CTSV,CYBB,ECM1,EDN1,EMR1,EPN2,FCGR2B,FKBP4,GPX3,GRIA1,GRIA3,HMGCR,HMMR,HMOX1,HSD11B1,HSP90AB1,HSPD1,ICAM1,IGFBP6,IL10RA,IL10RB,IL1B,IL1RN,ITGAM,ITM2B,LDLR,LIMS2,LIPA,LPL,LRP1,LRP8,LTBP2,MGP,MMP2,MMP3,MMP9,MSR1,MYBBP1A,MYLIP,MYO1B,NCF1,NCF2,NOS2,NOS3,NOX…	1065 (17)
mir-223		microrna	Activated	4.43	4.92	0.065	6.87e-15	59	ABCA1,ABCB1,ALCAM,AMPD3,APOBEC1,BST1,C15orf48,C5AR1,C7,CARD11,CD180,Cd33,CD34,CD36,CD93,Clec2d (includes others),CLEC4E,CSF1,EGR2,FAM198B,FAM20C,FGL2,GALC,Gm8615,GPR65,GSTM5,HPGDS,ICAM1,ID2,IFI16,IGF1,IL1A,IL1RN,INPP5J,LPL,Ly6a (includes others),LY96,MCTP2,MEF2C,MMP13,MMP25,MMP27,Mt2,MYO1D,MYOF,NDRG2,NLRP3,PARP1,POSTN,PRTN3,RASGRP4,Serpina3g (includes others),SLC2A4,SLC40A1,SMARCD1,STMN1,TGFBI,Tl…	997 (11)
IFNB1		cytokine	Activated	3.359	4.306	0.128	1.5e-14	97	Acp5,ANXA5,APOBEC1,Art2a-ps,CASP1,CCL2,Ccl2,CCL4,CCL5,CCR5,CD14,Cd24a,CD274,CD38,CD40,CD80,CD83,CD86,CDKN1A,CLEC4E,CLSTN1,CRYAB,Ctla2a/Ctla2b,CTSK,CX3CL1,CXCR3,CYP2E1,DDX3Y,DKK3,EBI3,Eif2s3y,FBLN2,FBN1,GAS1,GBP6,Gbp8,GLIS2,GPC4,GZMH,HLA-A,HMGB2,HMGCR,ICOSLG/LOC102723996,IDI1,IFI16,IFIT1,IFIT2,IFIT3,Ifitm1,IFNGR1,IL1B,IL1R1,IL27,IRF7,ITGAX,LAMB1,MCM10,MCM6,MMP2,MMP9,Mx1/Mx2,MYC,MYD88,NFIX,NFKBIE,N…	862 (17)
PTH		other	Activated	3.474	4.586	0.165	2.83e-14	66	Acp5,ANGPT1,AQP2,CCL2,Ccl2,CDKN1A,CEBPB,CGNL1,COL1A1,COL1A2,COL2A1,CSF1,CTGF,CXCL12,CXCR4,CYBA,DUSP1,EFNB2,EGFR,EGR2,EIF4B,ESAM,FN1,GJA1,ID4,IGF1,IGFBP5,IL11,IL33,IL6R,KIF26A,MGP,MME,MMP13,MMP2,NDRG2,PHLDB2,PLAU,PLXDC2,POSTN,PPP1R1A,PTH1R,RAP1GAP,RBM14,RGS1,RGS2,RUNX1,RUNX2,SDC4,SFRP2,SFRP4,SLC2A4,SLC43A2,SMAD3,SMPX,SPP1,TFPI2,TGFB1,THBS4,TMEM119,TNS1,VDR,WIF1,WISP2,WNT10B,WNT4	940 (18)
let-7		microrna	Activated	6.561	4.59	-0.257	2.95e-14	61	ACVR1C,AR,ARID3A,AURKA,AURKB,BRCA1,BRCA2,BUB1,BUB1B,CCNA2,CCNB1,CCNE2,CCNF,CDC20,CDC25A,CDC45,CDC6,CDCA2,CDCA3,CDCA7,CDCA8,CDK1,CDT1,CEBPD,CHEK1,CKS1B,COL1A1,DBF4,DLC1,DMD,E2F8,EZH2,FANCD2,FN1,GAB2,GMNN,ID2,MAD2L1,MCM10,MCM2,MCM3,MCM4,MCM5,MCM6,MCM7,MCM8,MYC,MYD88,NR1H4,NUF2,ORC1,ORC6,PLAGL1,RFC3,RFC4,RFC5,RRM1,RRM2,S100A4,SKP2,ZFP36	968 (13)
TCF3		transcription regulator	Activated	3.784	3.961	0.025	3.19e-14	85	AATF,ACACB,ATF3,AURKA,BCL2L11,BCL6,BIK,BLNK,BUB1,CA2,CBFA2T3,CCNA2,CCNB1,CCNB2,CCND3,CCNE2,CCR9,CD4,CD79B,CDC45,CDH5,CDKN1A,CDKN2A,CELA1,CERK,CKM,COL1A1,CR2,CTSV,DAB2IP,EBF1,ECT2,EPRS,FGFR2,FGFR3,GADD45B,GM2A,GRIA1,H2AFX,HS3ST1,ID2,IL1B,IL7R,KIAA1524,KIF11,KIF2C,KIF4A,KIT,KLF4,LMO2,MAD2L1,MAL,MEF2C,MKI67,MYC,MYL4,NDN,NTRK2,NUSAP1,PAFAH1B3,PGK1,PLCG2,PLK4,PSAP,PTGS1,PTPRCAP,RACGAP1,RASA4,RASSF4,RG…	1127 (19)
IL17A		cytokine	Activated	3.501	5.157	0.2	3.67e-14	74	BCL2A1,C3,CCL11,CCL2,Ccl2,CCL4,CCL5,Ccl7,CD14,CD163,CD274,CD40,CD68,CEBPB,CEBPD,COTL1,CTGF,CTSK,CX3CL1,CXCL12,CXCL13,CXCL6,CYP7B1,EDIL3,ENTPD1,FAS,FIGF,FMO1,Gm21596/Hmgb1,HEXB,HSPB8,ICAM1,IL16,IL1B,IL1RN,IL27,IL33,ITPR2,JAG1,KLF2,LOX,MERTK,MMP13,MMP2,MMP3,MMP9,MRC1,MYC,NFKBIZ,NOS2,NOS3,Nppb,NRP1,OSMR,PECAM1,PLAU,PTGFR,Retnla,RGS16,Saa3,SELP,SLC2A1,THBD,TIMP2,TLR2,TNF,TNFAIP3,TNFRSF11A,TNNC1,TSLP,…	1001 (15)
NFKB1		transcription regulator	Activated	2.639	3.997	0.195	5.4e-14	84	A2M,ABCB1,Abcb1b,ADORA1,APOE,AR,ATP6AP2,B2M,BCL2A1,BCL3,BIRC3,BRCA2,CCL11,CCL2,Ccl2,CCL3L3,CCL4,CCL5,CD40,CD80,CD86,CDKN1A,CFB,CIITA,COL1A1,COL1A2,COL2A1,CR2,CSF1,CSF2RA,CTSB,CX3CL1,Cxcl9,CYBB,DUSP1,EBI3,EGFR,ENPP2,FANCD2,FAS,FASLG,FCGRT,FSCN1,GJA1,GNAO1,GNB2L1,HLA-DMB,HMOX1,ICAM1,ICOSLG/LOC102723996,IFNGR2,IKBKE,IL18,IL1B,IL1RN,IRF4,JAG1,LTB,LTC4S,MAP3K8,MMP13,MMP3,MMP9,MSR1,Mx1/Mx2,MYC,NFKBIA,N…	1309 (15)
PI3K (complex)		complex	Activated	3.53	5.079	0.19	6.04e-14	99	ABCA1,ADRB2,ATF3,BCL2L11,BIRC3,BIRC5,BRCA2,CCL2,Ccl2,CCL4,CCNB1,CCND3,CCT6A,CD2,CD274,CD55,CD79B,CD86,CDK4,CDKN1A,CHGA,CNR2,COL1A1,CTGF,CTSD,CXCR4,CYBB,DAPP1,DUSP1,FABP5,FASLG,FLI1,FN1,FRY,FUT7,GJA1,GLI1,GLI2,GSTM5,GSTP1,H19,HMGCR,HMOX1,ICAM1,IFIT1,IGF1,IL1B,IL1RN,IL33,IL7R,INHA,ITGAM,ITGB2,KDR,KLF2,LSP1,LTBP2,MCL1,MEF2C,MITF,MMP12,MMP13,MMP14,MMP2,MMP9,MRC1,MTHFD2,MYC,NCL,NFATC1,NFE2L2,NFKBIA,NM…	1195 (17)
Hbb-b1		transporter	Activated	2.106	3.117	0.212	8.92e-14	30	BCL2L11,C1QA,Ccl2,Ccl7,CCR2,CCR5,CD74,CEBPA,CIITA,CLEC7A,CMTM3,Cxcl9,CXCR3,FN1,FTH1,FTL,HFE,ICAM1,IL10RA,IL16,IL1B,IL2RB,IL2RG,LTB,LY86,PECAM1,TF,TFRC,TLR2,VCAM1	899 (16)
ethanol		chemical - endogenous mammalian	Activated	3.455	4.34	0.09	9.87e-14	114	ABCA1,ABCG1,ACTA1,ADCYAP1R1,ADH1C,ADRBK1,ALOX5,ANKS1B,ANPEP,ATF3,BDNF,BRCA1,C3AR1,C5AR1,CAMK4,CAPN5,CBR1,CCL2,Ccl2,CCL5,Ccl7,CD14,CDH13,CDKN1A,CEBPA,CEBPB,CEBPD,CENPA,CNR1,COL1A2,COL3A1,CPT1A,CTGF,Cxcl9,CXCR4,CYP2E1,DUSP1,EDN1,EGFR,EPHX1,ESR1,FAS,FASLG,FASN,GNAI1,GNAI2,GSR,Gsta4,HDAC2,HEY1,HLA-A,HMOX1,HOXA1,HSP90AB1,ICAM1,ID1,IL16,IL1B,IL1R1,IL1RN,IRF7,ITGAM,ITGAX,LPIN1,LSS,MAG,MGST3,MME,MMP12,MM…	1053 (16)
F2		peptidase	Activated	2.743	5.002	0.248	1.06e-13	91	ALDH1B1,ANGPT1,ANGPTL4,B3GNT5,B4GALT1,BCL3,BIRC3,CAD,CASP1,CBR3,CCL2,CCNA2,CD55,CD68,CDC42EP1,CDKN1A,COL1A1,COL4A1,COTL1,CTGF,CTPS1,CX3CL1,CXCR4,CYBB,DIO3,DKK3,DUSP1,E2F7,ECE1,EDN1,EDNRB,EHD4,EIF4A1,ENTPD1,FAM46A,FN1,HMOX1,HSP90AA1,ICAM1,IFRD2,IGF1,IGFBP4,IGFBP5,IL1B,KDR,LAMP1,LOXL2,MEOX1,MGLL,MIF,MMP9,MYBL2,MYC,MYH11,NCF1,NCF2,NFKBIA,NOS2,NOS3,NUAK2,PDCD1LG2,PDGFB,PLA2G4A,PPIF,PROCR,PROS1,RAC2,R…	1328 (15)
MAP2K1		kinase	Activated	2.666	4.102	0.222	1.24e-13	68	ABCB1,ACSBG1,AHR,ALDH1L1,APOE,ATF3,BCL2A1,BCL2L11,BIRC3,BRCA1,CAPN3,CCL2,CCL3L3,CCL4,CCL5,CD274,CDH5,CDK2,CDKN1A,CDKN2A,CEBPA,CKM,COL1A1,COL1A2,COL3A1,CTGF,CTSB,DAB2,DNMT1,DPP4,DUSP1,EGR2,ENO2,FASLG,FASN,GLI2,GPR56,IL1A,ITGA2B,LDLR,MAG,MAOB,MITF,MMP12,MMP14,MMP2,MMP3,MMP9,MYC,NFKBIA,NOS2,OLIG2,PCNA,PECAM1,PIM1,PTPN13,RAP1GAP,RRAGD,SERPINE2,SIRPA,SMAD3,SNAI2,TFPI2,TGM2,TNF,TNFRSF11A,TWIST1,UNC5B	1070 (16)
ITK	4.729	kinase	Activated	2.385	3.498	0.178	5.65e-13	42	AHR,ARAP3,BIK,CCL5,CD244,CD4,CD7,CRIM1,CX3CR1,EHD4,EOMES,FAS,FASLG,FCER1G,Gzmb,HLA-A,IFNGR1,IL10RA,IL2RB,Klra4 (includes others),KLRB1,Klrb1f,KLRD1,Klrk1,LAT2,Ly6a (includes others),LYN,MAF,MYC,MYO1F,NCR1,PRKCB,Serpina3g (includes others),SLAMF7,SLC2A1,SRGAP3,TBX21,TF,TNF,TNFSF10,XCL1,ZBTB16	1068 (18)
SMAD3	2.295	transcription regulator	Activated	2.634	3.646	0.134	7.85e-13	80	ABI2,ADORA1,ARID3A,ASPN,BCL2L11,BGN,BMP6,CCL2,Ccl2,CCL3L3,CCL4,CDH5,CDK4,CDKN1A,CDKN2A,CIITA,CKM,COL1A1,COL1A2,COL2A1,COL3A1,COL6A1,COL6A3,CTGF,DAPK1,DES,ELN,ENG,ESR1,FBLN1,FPR2,FST,GADD45B,GLI1,GLI2,GZMA,HEY1,HMOX1,ID1,ID2,IL1B,INHA,INPP5D,ITGB5,JAG1,LPAR1,LUM,MMP12,MMP13,MMP9,MYC,NOS2,NOV,Orm1 (includes others),PCNA,PDGFB,PMEPA1,RHOB,RUNX2,S100A4,S1PR1,S1PR4,SMAD3,SNAI1,SNAI2,SOX2,SPP1,SSTR2,TB…	1258 (18)
IL18	4.989	cytokine	Activated	3.868	5.412	0.216	1.19e-12	58	ACTA1,ADAMTS5,CCL11,CCL2,Ccl2,CCL3L3,CCL4,CCL5,CCR5,CD244,CD40,CD69,CD83,CD86,CSF1,CXCL12,CXCL16,FAS,FASLG,FCGR3A/FCGR3B,GADD45B,GADD45G,GJA1,Gzmb,HAVCR2,HLX,ICAM1,IL12RB1,IL18,IL18BP,IL18R1,IL1A,IL1B,INPP5D,ITGAM,KIT,KLRG1,MMP13,MMP15,MMP3,MMP9,MSH2,NCR1,NFKBIZ,NOS2,PRF1,SELL,SET,SMAD3,SPP1,TACR1,TBX21,TF,TGFBR2,TNF,TXK,VCAM1,XCL1	910 (17)
ETS2		transcription regulator	Activated	3.177	4.407	0.229	1.54e-12	35	ANPEP,BRCA1,CD34,CDKN1A,CDKN2A,CSF1R,CYP27A1,FGF1,HMOX1,HPGD,HPSE,ICAM1,ITGA2B,KRT18,LYZ,MGAT5,MMP13,MMP3,MMP9,MSR1,MYC,NOS2,PCSK6,PLA2G16,PLAU,PRIM2,SOX2,SPP1,SYK,TFEC,TGFBR2,TIE1,Tlr13,TLR9,TNF	1341 (24)
IL1A	6.081	cytokine	Activated	4.843	6.391	0.18	1.66e-12	78	ADAMTS5,ADORA2A,ADORA2B,ALDH1A1,APOD,BCL3,BIRC3,CCL11,CCL2,CCL4,CCL5,CCR2,CD274,CD40,CD80,CD83,CD86,CDKN1A,Clec2d (includes others),CSF1,CXCL12,CYP2E1,DPP4,FAM89B,FAS,FASLG,FGF7,FGFR1,FTH1,GCH1,HMOX1,HSD11B1,ICAM1,IFNGR1,IFNGR2,IGF1,IGFBP5,IL11,IL18,IL1A,IL1B,IL1RN,IL36G,KIT,LDHA,LIF,LOX,MMP12,MMP13,MMP14,MMP2,MMP3,MMP9,MYC,NFKBIA,NFKBIZ,NOS2,NR2F2,P2RY6,PDCD1LG2,PDGFB,PLA2G4A,PLAU,PPARG,PTGES,Sa…	840 (14)
Hbb-b2		other	Activated	3.25	4.472	0.273	2.28e-12	27	BCL2L11,C1QA,Ccl2,Ccl7,CCR2,CCR5,CD74,CEBPA,CIITA,CLEC7A,CMTM3,Cxcl9,CXCR3,FN1,FTH1,FTL,HFE,IL10RA,IL16,IL1B,IL2RB,IL2RG,LTB,LY86,TF,TFRC,TLR2	763 (10)
TGM2	3.68	enzyme	Activated	6.335	7.375	0.117	2.62e-12	82	ACTA1,AMICA1,BCL2A1,BCL6,BIRC3,C12orf29,C3,C5AR1,CA2,CAD,CCL2,CCL24,CCRL2,CD300C,CD36,CD74,CD86,CD93,CDCA7,CEACAM1,CFP,CX3CR1,FAM101B,FARSB,FCER1G,FN1,GIMAP6,GJA1,GM2A,HK3,IFIT1,IFIT2,IFIT3,IL10RA,IL1B,ITGAM,ITGAX,KIAA0513,LILRA5,LRRC25,LSP1,MAFB,MDN1,MERTK,MGP,MIR17HG,MMP2,MMP9,MPP6,MYC,NCF2,NLRC4,NPC2,OASL,PARP14,PDGFRB,PIM1,PLEKHO2,PPP1R16B,PTGES,PTGS1,RPF2,RTKN2,RUNX2,SELL,SELP,SIRPA,SLAMF7,S…	1121 (19)
CCR2	5.208	g-protein coupled receptor	Activated	3.044	3.486	0.076	3.13e-12	36	CCL11,CCL2,Ccl2,CCL24,CCL3L3,CCL4,CCL5,Ccl6,Ccl7,Ccl8,Ccl9,CCR1,CCR2,CCR5,CD40,CD86,CX3CL1,CXCL12,CXCL13,CXCL6,Cxcl9,FN1,HTR2B,IGF1,IL18,IL1A,IL1B,ITGAL,MMP13,MMP2,MMP9,SLPI,TGFB1,TIMP2,TNF,TSLP	1037 (18)
POR		enzyme	Activated	2.923	2.229	-0.107	4.21e-12	70	ABCA1,ABCC3,ACAT2,ACSL1,ACTA1,AHR,ALDH1A1,ANTXR2,ANXA5,ASNS,BATF3,BDH1,CD36,CD74,CIITA,CPT1A,CYP51A1,CYP7B1,DHCR24,DHCR7,ELOVL6,FADS2,FDFT1,FDPS,FGF1,GADD45B,GSTM1,GSTM5,Gstt3,HLA-A,HLA-DMA,HLA-DQA1,HLA-DQB1,HLA-DRB5,HLF,HMGCR,HMOX1,HSD17B11,HSPH1,IDI1,Ifitm1,INSIG1,KDR,LDLR,LPL,LSS,Mt1,MVD,Naip1 (includes others),NSDHL,PDK4,PLA2G7,PMVK,PNPLA7,PPARG,PRNP,RPS6KA2,SC5D,SCD,SDC4,SERPINA3,SQLE,SREBF2…	861 (16)
HDAC2	-2.27	transcription regulator	Activated	2.669	2.57	-0.016	5.01e-12	52	ALOX5,APEX1,BCL6,BRCA1,CCNE2,CD34,CD4,CDK2,CDKN1A,CDT1,COL11A1,COL1A2,COL2A1,CYBB,DPT,ESR1,FAS,GLI1,IGF1,IL1A,LGR5,LIG1,MCM10,MCM3,MCM5,MCM7,MMP9,Mt2,MYC,MYO1F,NASP,NFATC1,NFKBIA,NOS2,PDGFB,PLAU,POLD2,PRIM2,RAD54L,RARB,RBBP7,RHOB,SATB1,SDPR,SFRP1,SLC8A1,SOX10,STMN2,TNF,TNFSF10,TNNI2,TPD52	1269 (24)
TICAM1		other	Activated	3.568	5.443	0.256	5.27e-12	58	ACSL1,BCL3,CCL2,Ccl2,CCL3L3,CCL4,CCL5,CCRL2,CD38,CD40,CD80,CD86,CEBPD,CFB,Cxcl11,CXCL13,CXCL6,DUSP1,EDNRB,FAS,FPR1,FPR2,ICAM1,ICOSLG/LOC102723996,IFI16,IFIT1,IFIT2,IFIT3,IKBKE,IL18,IL18BP,IL1A,IL1B,IRF7,ITPR2,JAG1,LPAR1,MAFF,MCM2,MEFV,MKI67,Ms4a4b (includes others),Mx1/Mx2,NFKBIA,NFKBIZ,OASL,PDE4B,PILRA,Ppap2a,PSTPIP2,RHOB,SLC7A2,TFEC,TLR2,TNF,TNFAIP3,TNFSF10,VCAM1	866 (14)
IL7		cytokine	Activated	2.095	3.22	0.16	6.4e-12	57	AHR,BCL2L11,BLNK,BTLA,CBLB,CCL2,Ccl2,CCL4,CCND3,CCR9,CD2,CD247,CD274,CD69,CD86,CDKN1A,CEACAM1,COL1A1,CSF1,CTSK,CXCR4,DPP4,EBF1,FAS,FN1,GSR,HAVCR2,HCST,IL18R1,IL7R,ITGB7,JAK3,KLF2,KLRG1,LAMP1,LIF,LTB,Ly6a (includes others),LYN,MAF,MAPKAPK3,MCL1,MLLT3,MMP13,MMP9,MYC,PIM1,RGS16,RUNX2,SELL,SLC2A1,SYK,TNF,TNFRSF9,TNFSF10,TNFSF8,UPP1	1030 (18)
FGFR2	6.795	kinase	Activated	2.978	3.603	0.106	6.92e-12	50	B4GALNT4,BMPER,CA2,CDH11,CDKN1A,CLIC6,COL1A1,COL4A1,COL4A2,CTSC,CTSH,DAB2,DRAM1,EN1,ENPEP,FAM198B,FAS,FGF10,FGFR2,FST,GJA1,GLIPR1,GPR27,GPT2,GRB10,HES1,ICAM1,ID2,IGF1,IL1A,IL1B,INHBB,LAMB1,LGR5,MYO1F,NOSTRIN,PTH1R,RUNX2,SFRP1,SOX17,SOX2,SOX7,SPP1,Srgn,TFEC,TSPAN8,VCAM1,VEGFC,WISP1,WISP2	1456 (21)
PTGS2		enzyme	Activated	2.402	3.344	0.135	8.78e-12	59	Abcb1b,ANGPT1,ANXA1,AQP1,BIRC3,BRCA1,CCL2,Ccl2,CCL3L3,CCL4,CCL5,CD68,CDK5,CDKN1A,CHGA,CTSD,CTSK,CXCL12,CXCL14,CXCR4,CYP1B1,DUSP1,DYNLL1,EDNRA,ERBB3,FN1,ICAM1,IGF1,IL11,IL1B,ITGAL,KDR,Krt10,MCL1,MKI67,MMP14,MMP2,MMP9,MSR1,MYC,NOS2,NOS3,PCNA,Pde4d,PIK3CG,PLA2G4A,PPA1,PTGER2,PTGER3,PTGER4,PTGS1,RUNX2,SELL,ST3GAL1,TEK,TNF,TNFSF10,TRAF1,VEGFC	1065 (17)
hyaluronic acid		chemical - endogenous mammalian	Activated	2.919	3.592	0.104	9.41e-12	48	ABCB1,BCL3,BIRC5,Ccl2,CCL3L3,CCL4,CCL5,CD40,CD80,CD83,CD86,COL2A1,COL6A2,CSF1R,CTSK,Cxcl9,FN1,FST,HMMR,ICAM1,IL1B,IRAK3,IRF5,LY96,MMP12,MMP13,MMP2,MMP3,MMP9,MYD88,NCF1,NCF2,NFKBIA,NOS2,PCNA,PLAU,PPARG,PTGES,PTPRC,SPP1,TGFB1,TGFB2,TIMP2,TLR2,TNF,TNFAIP3,TRDN,VCAM1	973 (15)
L-triiodothyronine		chemical - endogenous mammalian	Activated	2.858	3.679	0.082	1.04e-11	109	A2M,ABCA1,ABCD2,ACSL1,ACTA1,ACTC1,ADAMTS5,ADRB2,AGT,AGTRAP,ALAS2,ALDH1A1,APOC2,AR,ATIC,ATP1A3,BCAR3,BCL3,C4A/C4B,CAD,CAMK4,CBR1,Cbr2,CCT4,CDC42EP4,CDK2,CDKN1A,CEBPA,CMKLR1,CNR1,COL4A1,CPT1A,CST3,CTGF,CTH,CXCL12,DAB2IP,DBP,DIO3,DLK1,DUSP1,ECE1,EDN1,EGR2,ENG,ENPP2,FABP4,FAS,FASLG,FASN,FGFR1,FKBP7,GLS2,GNAI2,GPD2,H6PD,HINT1,HLF,ID2,IGF1,IGFBP4,INHA,ITGA7,LDLR,LIPE,LRP1,LYZ,MAMDC2,MGST3,MMP14,MYBPH,M…	975 (22)
RELA		transcription regulator	Activated	4.289	5.928	0.188	1.43e-11	111	A2M,ABCB1,Abcb1b,ADAMTS5,AGT,ALCAM,APOE,AR,ARHGDIB,ATP6AP2,B2M,BCL2A1,BCL2L11,BCL3,BIRC3,BIRC5,BRCA2,CBS/LOC102724560,CCL11,CCL2,Ccl2,CCL5,CD40,CD69,CD80,CDKN1A,CDKN2A,CEBPB,CFB,CIITA,COL1A1,COL1A2,COL2A1,CR2,CTSB,CXCL6,CXCR4,CYBB,DUSP1,EDN1,ELN,FAS,FASLG,FCGRT,FGF10,GCH1,GLI2,HES1,HMOX1,ICAM1,IFNGR2,IGF1,IKBKE,IL1A,IL1B,IL1RN,IL7R,INPP5D,IRF4,IRF7,KIT,LGR5,LTB,LTC4S,LUM,LYN,MGMT,MMP9,MST1R,Mx1/M…	1262 (16)
NR3C2		ligand-dependent nuclear receptor	Activated	2.747	3.164	0.066	1.67e-11	47	ABCC9,AGT,BCL2A1,CACNA1H,Ccl2,CCL3L3,Cmya5,COL1A1,COL3A1,CTGF,CYFIP2,DES,EDN1,FKBP1A,FKBP4,FN1,GHR,GPX3,Gsta4,GUCY1A3,HLA-DQB1,HMOX2,Hrc,ICAM1,IL1B,KDR,KLF9,NDRG2,NOS3,NOX4,Nppb,NRXN1,NTF3,PLIN4,PPAT,PTPRCAP,REG3G,RGS2,RRAD,SEMA3C,SERPINA3,TACC2,TGFB1,TNF,TNNT3,TSC22D3,TUBA4A	990 (17)
EGR1		transcription regulator	Activated	3.55	5.056	0.206	1.75e-11	65	ABCB1,Abcb1b,ACE,AR,ATF3,BCL2L11,CACNA1H,CCL2,Ccl2,CCL3L3,CCL4,Ccl6,Ccl7,Ccl8,Ccl9,CCR1,CCR2,CDC20,CDKN1A,Cdkn1c,CHGA,COL1A1,COL1A2,CSF1,CXCL6,EGFR,EGR2,ENPEP,FAS,FASLG,FN1,FTL,GADD45B,GRIA1,HMGCR,HMOX1,HPSE,ICAM1,IL1B,ITGAM,LDLR,LYZ,MAOB,MAP1LC3B,MMP14,MMP9,MYC,NDRG1,PDGFC,PEG10,PF4,PLAU,PPARG,PTGES,PTRF,RRAD,SNAI1,SNAI2,SPP1,SQLE,TGFB1,TGFBR2,TNF,TNFSF10,VCAM1	1275 (19)
NKX2-3		transcription regulator	Inhibited	-2.551	-2.528	0.003	2.48e-11	77	ADAP1,ANGPTL4,ANKRD37,ARHGDIB,ASNS,BCHE,BTG1,CASP1,CBS/LOC102724560,CCNB2,CD300LG,CD34,CD36,CD38,CD68,CDKN3,CENPW,CERK,CHST7,CLEC1A,CRYAB,CX3CL1,CXADR,CXCL16,DCLK1,EDN1,EIF4B,EMCN,FAM198B,FAM46A,FLRT2,GCH1,GHR,GIMAP7,HEY1,HFE,HMMR,IL18BP,IL7R,KLF2,KLF4,LGMN,MAMDC2,MCTP1,MFNG,MYD88,NETO2,NOS3,NT5DC2,PARP14,PHGDH,PIM3,PLA1A,PLEKHA4,PNPT1,POSTN,PSAT1,PTPRE,SDPR,SERPINE2,SHMT2,SLC40A1,SNCAIP,SP110,SR…
HRG		other	Activated	2.988	4.111	0.273	6.25e-11	17	C1QA,C1QB,C1QC,CCL24,Ccl6,CD74,CD83,CXCL14,CXCR4,FCGR1A,FCGR3A/FCGR3B,HLA-DQA1,ITGAX,SNAI1,SPARC,SPP1,TIMP3
NOS2	3.138	enzyme	Activated	3.614	3.857	0.031	7.27e-11	69	ACTA1,ACTC1,AQP2,AR,BCL2A1,BIRC5,CCL2,Ccl2,CCL3L3,CCL4,Ccl7,Ccl9,CD14,CD53,CD80,CD86,CDKN1A,CFD,CLEC4D,COL4A1,COX6A2,CP,CSF3R,CTSC,Cxcl9,CYP2E1,EDN1,FABP4,FAS,FASLG,FASN,GJA1,GSPT2,H19,HMGB2,HMOX1,IFIT3,IL1B,IL1RN,KDR,LGALS3BP,LILRB4,LPAR1,MCM5,MMP9,NFKBIA,NOS2,NOS3,NRTN,Orm1 (includes others),PC,PCNA,PRF1,PTGS1,Saa3,SERPINA3,SLC2A4,SLC40A1,SLFN12L,Slfn2,TCAP,TGFB1,THY1,TNF,TNFSF10,TNNC1,TNNT2,TN…	957 (14)
FOXO3		transcription regulator	Activated	2.802	3.659	0.119	8.54e-11	62	APEX1,AR,ATP6V0D2,BCL2L11,BIRC5,CAD,CCNB1,CCNE2,CDC42EP3,CDK4,CDKN1A,CPT1A,CTGF,CTSV,EGR2,ESR1,FASLG,FASN,FGFR2,FOXM1,GADD45B,GSTM5,HMGCR,HMGCS2,IARS,IGF1,IMPDH2,JAG1,LARS,MKI67,MMP13,MMP9,Mt1,Mt2,MTHFD2,MXD3,MYC,NFKBIA,NOS2,NOS3,PIK3IP1,PLAU,PLK1,PRDX3,PRDX5,PRKAA2,PRNP,RICTOR,SATB1,SESN1,SKP2,SLC40A1,SLC7A1,SNAI1,SREBF2,TGFB2,TNF,TNFRSF1B,TNFSF10,TXNIP,UBE2C,UCP2	1181 (20)
RBL2		other	Activated	4.18	2.877	-0.249	9.35e-11	44	ABCF2,AURKA,AURKB,BCL2L11,BRCA1,BUB1,BUB1B,CCNB1,CCNB2,CCNF,CDC25A,CDC25C,CDC6,CDK1,CDKN1A,Cdkn1c,CDKN2A,DHFR,DNMT1,FAS,HCFC1,KIFC1,KPNA2,MAP3K14,MYBL2,MYC,NEK2,PA2G4,PCNA,PFAS,PIM1,PLK1,POLD1,PPP1R8,PRIM2,RANBP1,RBL1,RRM2,SFRP1,STMN1,TEAD4,TNF,TRAF5,TYMS	268 (11)
TGFBR1		kinase	Activated	2.341	3.296	0.177	9.89e-11	35	AHR,ALX1,BGN,BIRC5,CD40,CD86,CDK4,CDKN1A,CLDN5,COL1A1,COL1A2,CTGF,EDN1,EGR2,FGF10,FMOD,FN1,GAS1,GJA4,HEY1,HMOX1,ID4,ITGB5,JAG1,MMP13,MST1R,NFATC2,OSR1,PDK4,RUNX1,SNAI2,TGFBI,VEGFC,WNT9A,ZFP36	1226 (18)
BRCA1	-2.068	transcription regulator	Activated	3.361	4.201	0.127	1e-10	57	AK1,ANGPT1,ANXA8/ANXA8L1,APOBEC1,AR,BIRC5,BRCA1,BRCA2,CAMK2B,CARD10,CCL5,CCNB1,CCNB2,CCNG1,CDC25C,CDKN1A,CTSD,CTSF,CYP1B1,ENPP2,ESR1,EXO1,FAS,FEN1,FHL2,GADD45B,H2AFX,HMOX1,HSPB1,IFIT1,IFIT2,IFIT3,IRF7,LPIN1,Ly6a (includes others),MAD2L1,MATN4,MYC,NEK2,NFE2L2,NOS3,PCNA,PLK1,PLTP,POU2F1,Ptprv,RBL1,ROBO1,RUVBL2,SAT1,SERPINE2,SFN,SFPQ,SMAD3,TNF,TNFAIP2,XRCC6	1194 (21)
OSM		cytokine	Activated	3.349	4.388	0.089	1.47e-10	147	A2M,ABCA1,ABCC3,ABCC5,ABCG1,ACE,ACSL3,ADAMTS5,AHR,AKR1C3,AMPD3,ANXA1,ANXA3,ARL4C,ASNS,ATP2B4,B2M,C1R,CADM4,CBX3,CCL11,CCL2,Ccl2,CCL24,CCL5,CDC42EP4,CDKN1A,CEBPA,CEBPD,CKM,CLDN4,CLIP1,COL2A1,COL3A1,COL6A1,COL8A1,CRY1,CTSH,CTSV,CXADR,CXCL12,CXCL13,CYP1B1,DAPK1,DHCR24,DHRS3,DSC2,DYRK3,ECM1,ECM2,EPCAM,EPHB2,EPHB6,ERBB3,EVPL,FAM171A1,FASN,FMO5,FN1,GADD45G,GART,GNS,GPNMB,HGF,HLA-A,HMOX1,HOXA9,HSD11B1,H…	1299 (17)
MAPK14		kinase	Activated	4.427	5.851	0.196	4.41e-10	60	ABCA1,ACTA1,CCL2,Ccl2,CCL5,Ccl7,CCNA2,CCNB1,CD40,CD80,CD83,CD86,CDKN2A,CEBPD,CKM,COL1A1,CRYAB,CYP51A1,DUSP1,EGFR,FAS,FASLG,FASN,FDPS,FN1,GJA1,HMGCR,HMOX1,ICAM1,IL18,IL1B,LDLR,MAOB,MAP2K6,MEF2C,MMP13,MMP3,MMP9,MYH11,NFATC1,NGFR,NOS2,Nppb,PECAM1,PLAU,Pmaip1,PTGES,Slfn1,SLFN12L,Slfn2,SOX2,SREBF2,TBX21,TGFB1,TGM2,TIMP2,TNF,TOP2A,VDR,ZFP36	1115 (15)
MAX		transcription regulator	Inhibited	-2.38	-2.761	-0.111	5.26e-10	38	ACTC1,AEBP2,APEX1,AR,BCL6,CAD,CBX5,Ccl6,CCNB1,CDC25A,CDK4,CDKN1A,DHFR,DKC1,EDN1,EZH2,FADS2,FASLG,FTH1,GADD45B,HDAC2,ID1,ID2,MTHFD1,MYC,MYCT1,NCL,NPM1,PDGFRB,RBBP4,RBBP7,RCC1,SERINC3,SUZ12,TNNT2,TXNIP,UBE2C,YBX1	222 (4)
IFNAR1		transmembrane receptor	Activated	2.287	2.979	0.149	6.85e-10	46	Apol9a/Apol9b,ATF3,B2M,CCL24,CCL3L3,CCL4,CCL5,Ccl9,CD40,CIITA,CLEC4D,CLEC4E,CLIC5,CSF1,Cxcl11,CXCL6,Cxcl9,HLA-A,HMGCR,IDI1,IFI16,IFI44,IFIT2,IFIT3,IFNGR1,IL18,IL1A,IL1B,IRF7,LIF,Ly6a (includes others),Ms4a4b (includes others),Mx1/Mx2,MYC,NOS2,OASL,SDC1,SLFN12L,Sp100,SQLE,SREBF2,TLR2,TNF,TNFAIP2,TNFAIP3,TNFSF13B	840 (17)
CEBPD	2.353	transcription regulator	Activated	3.028	3.688	0.132	9.25e-10	40	AGT,ALOX5AP,ASNS,BCL2A1,BIRC5,BRCA1,BRCA2,C3,Ccl2,CCL3L3,CCNB1,CCNB2,CD14,CEBPB,CEBPD,CSF1R,CSF3R,CYP2E1,FABP4,HGF,IGF1,IGFBP5,IKBKE,IL1B,ITGAM,ITGAX,MITF,MMP13,MMP3,MYC,NOS2,PPARG,PRTN3,PTAFR,Saa3,SLC5A8,TLR8,TLR9,TNF,VEGFC	1185 (24)
SEMA7A		transmembrane receptor	Activated	2.514	3.637	0.273	1.02e-09	17	CCNA2,COL1A1,COL1A2,COL3A1,CTGF,CTSB,CTSS,ELN,FN1,IL18,IL4R,NOV,SMAD6,TGFB1,TNF,WISP1,WISP2	979 (13)
inosine		chemical - endogenous mammalian	Activated	2.336	3.423	0.209	1.06e-09	28	A2M,AIF1,ALCAM,ANTXR2,ANXA1,ANXA5,C1QA,C1QB,C1QC,C2,C3,C4A/C4B,CCL3L3,CD68,CFB,CFD,CXCL13,DPP4,FTL,LCP1,LGALS3BP,Ms4a6b,Mt1,NPC2,PPP1R14B,SERPINB1,SERPING1,TNF
GDF2		growth factor	Activated	2.09	3.56	0.247	1.08e-09	39	ANXA3,CDH11,Cdkn1c,COL1A1,COL9A1,COL9A3,CRYAB,CXCL12,CXCR4,DLK1,EDN1,EFNB2,EGFR,ENG,ENPP2,FGFR3,FMOD,GADD45B,GJA4,HSPB8,HTRA1,ID1,ID2,IGF1,MMP9,MYC,NGFR,NINJ1,NRP1,NTF3,PIM3,POSTN,PRPS1,SEMA3B,SEMA3C,SERPINE2,SERPINF1,SMAD6,SPP1	1074 (20)
MYCN		transcription regulator	Inhibited	-6.605	-6.156	0.054	1.14e-09	80	AEBP2,ALDH1A1,APEX1,B2M,BASP1,BIRC5,CAD,CDH11,CDKL5,CDKN1A,CIITA,COL1A1,COL4A1,COL5A2,COL8A1,CRIM1,CTGF,DKK3,EEF1A1,EEF1D,EEF2,EGFR,EIF4A1,EIF5A,EZH2,FASLG,FBN1,FGFR2,FN1,GAPDH,HDAC2,HLA-A,HSP90AB1,HSPD1,ID2,IGFBP7,LDHA,MIR17HG,MMP2,MRC2,MSRB3,NACA,NCL,NME1,NPM1,OLIG1,PDK1,PHB,PHGDH,POLR2L,RBBP4,RBBP7,RFC3,RGS5,RPL10,RPL18,RPL18A,RPL22,RPL3,RPL37,RPL41,RPL8,RPLP0,RPLP2,RPS12,RPS16,RPS2,RPS20,RPS2…	1143 (24)
RBL1	-2.339	transcription regulator	Activated	4.172	3.228	-0.199	1.34e-09	34	AURKB,BCL2L11,CCNA2,CDC25A,CDC6,CDK1,CDK2,CDKN1A,Cdkn1c,CDKN2A,DHFR,FAS,HES1,Krt10,MCM2,MCM3,MCM5,MCM6,MCM7,MYBL2,MYC,NEK2,ORC1,PA2G4,PCNA,PLK1,PPP1R8,RBL1,RRM1,RRM2,SFRP1,SKP2,TNF,TYMS	969 (17)
SPARC	4.135	other	Activated	3.893	3.6	-0.045	1.45e-09	44	AGK,AKR1C3,ARG2,BARD1,BLM,BRCA1,BRCA2,BRIP1,CEBPD,CFD,CHAF1A,CHAF1B,CLDN4,COL1A1,COL1A2,CTSF,FANCB,FN1,HAT1,HSF4,LOXL4,LRP8,MCM6,MMP2,MSH2,NDRG1,P2RY2,PER2,POLE,POLE2,PPIH,RFC4,RRM1,SNAI1,SNAI2,SPARC,SPRR1A,TGFB1,TMEM45A,TOPBP1,TSKU,USP2,WNK4,ZHX2	1132 (22)
TLR3		transmembrane receptor	Activated	5.151	7.068	0.256	1.45e-09	79	ABCA1,ARG2,ARRDC4,ATF3,BCAR3,C3,CCL2,Ccl2,CCL3L3,CCL4,CCL5,Ccl7,CD274,CD300E,CD38,CD40,CD69,CD80,CD86,CFB,CTH,CTSK,Cxcl11,Cxcl9,DUSP1,EDN1,FAS,GADD45B,GCH1,Gzmb,HMOX1,ICAM1,ID1,IFI16,Ifi202b,IFI44,IFIT1,IFIT2,IFIT3,Iigp1,IL1A,IL1B,IL1RN,IL27,IL33,IRF7,Klrk1,LILRB4,LIPA,LMNB1,MAP3K8,Marcks,Mx1/Mx2,MYD88,NFE2L3,NFKBIZ,NOS2,OASL,PIK3CD,PIK3R1,PIK3R3,PROCR,PTGER2,PTGES,RARB,RGS1,RHOB,Saa3,SERPINB9,SL…	709 (14)
STAT4		transcription regulator	Activated	2.553	4.81	0.273	2.03e-09	73	ACAP1,ACVRL1,ALDOC,ARL5B,BCL2L11,BCL3,C10orf54,C3,CAPN5,CCL2,CCR5,CDK2,Ctla2a/Ctla2b,Cxcl9,Cyp2d22,DDAH2,ENO2,FCER1G,FSCN1,FYB,FZD7,GADD45G,GAS5,GCNT2,GJA1,GRTP1,HEXB,HLA-DQB1,Ifi202b,IFIT2,IL10RA,IL12RB1,IL18R1,IRF4,ITGA7,JAG2,KLF9,KRT18,LPIN1,LRP1,LTBP3,MAP3K8,MLLT3,Ms4a4b (includes others),Mt1,MTHFS,Mx1/Mx2,MYC,NDRG1,PDK1,PGP,PKP2,PLAC8,POLD4,PYGL,RCN3,RGS16,RNF128,RRAD,RRAGD,SAT1,SELENBP1,SEL…	1276 (14)
CXCL12	10.643	cytokine	Activated	2.428	3.671	0.161	2.54e-09	63	AIF1,AKR1C3,ANKS1B,ATRX,BCL3,BMP1,CA2,CCL2,CCL5,CD36,CD69,CDK2,CPSF1,CTSK,CXCL12,CXCR4,DMPK,DOCK9,DPP4,EGFR,FN1,GSR,HCLS1,HNRNPD,ICAM1,ID1,IFNAR2,IFNGR2,IGFBP7,IL1A,IL1B,ITGAL,ITGAX,JMJD1C,KIT,LCP2,LOXL2,Ly6a (includes others),MAPRE3,MMP11,MMP13,MMP14,MMP2,MMP3,MMP9,MSH6,MYC,PCDH1,PLAU,PRKCD,RANGAP1,RBM14,RUNX2,RUNX3,RYR1,STRAP,TNF,TNFRSF11A,TNFRSF1B,TNFSF10,TNNC1,XRCC5,ZBTB16	1086 (20)
TNFSF12	3.372	cytokine	Activated	3.714	4.681	0.167	2.6e-09	36	ADAM8,BST1,CCL11,CCL2,Ccl2,CCL24,CCL3L3,CCL5,Ccl7,Ccl9,CCR1,CCR5,CD68,CLEC4D,CLEC4E,CSF2RA,Cxcl11,CXCL6,ICAM1,IL1B,ITGAM,MAP3K14,MMP12,MMP13,MMP3,MMP9,MYH4,NCF4,NFKBIA,PF4,PGAM2,TCAP,TNF,TNFSF4,TSLP,VCAM1	778 (17)
uric acid		chemical - endogenous mammalian	Activated	5.088	5.187	0.017	2.91e-09	38	ACE,AGT,BRCA1,CCL2,Ccl2,CCL3L3,CCL4,CCL5,CD80,CD86,CDCA8,CDK2,ESPL1,H2AFX,HMOX1,ICAM1,IL18,IL1A,IL1B,KHK,KIF1A,LIG1,MDC1,NFKBIE,NOS2,NOS3,PARP1,PRIM1,PRIM2,RAD51,RFC3,RFC4,TACC2,TDP1,TGFB1,TNF,TTK,TYMS	752 (17)
MOG	-4.143	other	Activated	2.078	2.932	0.22	3.35e-09	26	BDNF,C5AR1,Ccl2,CCL3L3,CCL5,Ccl7,CCR1,CCR2,CCR5,CD274,CD40,CD80,CD86,CIITA,Cxcl11,Cxcl9,ICAM1,IL27,ITGAL,MMP3,MMP9,NOS2,PECAM1,TGFB1,TNF,VCAM1	966 (16)
SCAP		other	Inhibited	-4.564	-3.193	0.263	3.39e-09	28	ACACB,ACSL1,ALDOC,CYP4F2,CYP51A1,DHCR7,ELOVL6,FADS2,FASN,FDFT1,FDPS,Gstt3,H2-Q8,HMGCR,IDI1,INSIG1,LDLR,LSS,MVD,NSDHL,PMVK,REG1A,SC5D,SCD,SQLE,SREBF2,STARD4,TMEM97	925 (14)
SREBF2	-6.008	transcription regulator	Inhibited	-3.975	-2.848	0.21	3.86e-09	33	ABCA1,ACSL1,ALDOC,CAMK1D,CDKN1A,CYP4F2,CYP51A1,CYP7B1,DHCR7,ELOVL6,FABP5,FADS2,FASN,FDFT1,FDPS,HMGCR,IDI1,INSIG1,LDLR,LIPA,LRP1,LSS,MVD,NSDHL,PLIN2,PMVK,REG1A,SC5D,SCD,SQLE,SREBF2,STARD4,TMEM97	1333 (25)
IRF8	6.266	transcription regulator	Activated	2.76	3.714	0.153	4.38e-09	47	ATF3,B2M,BCL6,CCL5,Ccl9,CCR2,CD14,CD4,CD40,CD80,CD83,CD86,CDKN1A,CEBPA,CFB,CIITA,CSF1R,CSF3R,CTSS,CXCL16,Cxcl9,CYBB,DAB2,EGR2,EMR1,FAS,ICAM1,IFIT2,IL18,IL1B,IRF5,IRF8,ITGAM,KLF4,LIF,MAF,MAFB,MMP9,MSR1,MYC,NOS2,Pmaip1,PRDM1,TK1,TLR9,TNF,TYROBP	939 (13)
GATA1		transcription regulator	Activated	2.279	3.375	0.195	5.43e-09	63	ALAS2,ALOX5,ALOX5AP,ANK1,AQP1,ARHGAP4,BCL2L11,BMP6,CCL5,CCND3,CCR1,CD36,CDK2,CDK4,CDKN2A,CEBPA,CHCHD6,CYB561D1,CYBB,ENPP1,F10,FLI1,FYB,GUCY1B3,HIPK2,HNRNPAB,HPSE,IKZF1,IL1RL1,IL6R,IL6ST,IL7R,INHA,INHBB,ITGA2B,ITGAX,KDR,KIT,LEPR,LMO2,MAMDC2,MECOM,MITF,MYC,PBXIP1,PECAM1,PF4,PIM1,PLEK,PLXNA1,PRKG1,PSTPIP2,PTPN6,RPL22,SELP,SKI,SOX6,TEK,TFRC,TGFB1I1,TGM2,VWF,ZFPM1	1066 (20)
CAMP		other	Activated	2.416	3.043	0.125	6.1e-09	33	BMP1,C5AR1,CCL2,Ccl2,CCL4,CCL5,Ccl7,CD80,CD83,CD86,CSF1,CSF3R,CXCR4,EPHA3,FPR2,ICAM1,IL18,IL1A,IL1B,ITGAM,ITGAX,ITGB2,LIFR,MCL1,MYD88,NOS2,NOTCH4,PDGFRB,SNAI1,SNAI2,TNF,TNFAIP2,TNFAIP3	833 (16)
ARNT2	6.846	transcription regulator	Activated	2.907	5.177	0.273	8.41e-09	69	ABCG1,ALAS2,ANGPTL4,AOX1,APOE,ARNT2,BST1,CACNG1,CCR1,Cd52,CD86,CLCN1,CMKLR1,COL11A1,COPZ2,CPXM2,CYBA,Cyct,EGFR,EIF5A,FCGR2A,FKBP3,GLI1,GPX3,GTF3A,GZMH,H2-K2/H2-Q9,HLA-A,ICAM1,IFI16,IGFBP4,Iigp1,IL6R,KCNJ15,LAMA2,LCP1,LDB2,LHX8,LIFR,MCM7,NAALAD2,NACA,NFATC2,NGEF,PDLIM4,PEA15,PGK1,PKIB,PLP1,POLD4,POSTN,PTPN22,RGS10,SELENBP1,SLC2A1,SMAD3,SOX10,Sp100,SPRR1A,SRSF1,ST6GALNAC6,THRB,TNF,TNFRSF9,TSC22D3,T…
NLRP3	3.013	other	Activated	4.709	4.041	-0.132	1e-08	28	BRCA1,CCL11,Ccl2,CCL4,CDCA8,CDK2,CXCR3,ESPL1,H2AFX,HMOX1,IL18,IL1B,KIF1A,LIG1,MDC1,MMP9,NFKBIE,PARP1,PRIM1,PRIM2,RAD51,RFC3,RFC4,TACC2,TDP1,TNF,TTK,TYMS	977 (18)
SPIB	5.291	transcription regulator	Activated	2.331	3.579	0.216	1.08e-08	35	APOE,ARHGAP6,ATF3,BLNK,BMP6,CCR2,CCR5,CCR9,CD200,Cd209d,CD244,CD300C,CLEC10A,CLEC4M,EGR2,EPCAM,FAM46C,GEM,Gm6377,GNA15,IKZF3,IRF4,KDR,KIT,Klra17,LGR5,LILRB3,MARCH1,MEF2C,P2RY10,P2RY12,P2RY6,PRDM1,Siglech,SLAMF9
CR1L		other	Inhibited	-2.961	-4.018	-0.239	1.25e-08	20	BGN,C3,COL15A1,COL1A1,COL1A2,COL3A1,COL4A1,COL4A2,COL5A1,COL6A1,COL6A3,COL8A1,CTGF,FBN1,IL1B,LUM,MGP,PTGER4,TGFB1,TNF	1106 (19)
SATB1	5.911	transcription regulator	Inhibited	-2.128	-2.508	-0.051	1.4e-08	58	ABTB1,BCL2A1,BLNK,BTLA,CD40,CD69,CD86,CEACAM1,CSF3R,CTSD,Cux1,CYBB,EBI3,EPAS1,EVI2A,FAM129A,FCGR1A,FEZ2,GADD45B,GLRX,GPR18,GPT2,HLA-DMB,HSP90AA1,HVCN1,IKZF1,IL10RA,IL16,IL4R,IL7R,IRF7,IRF8,KLF2,LAG3,LAX1,MAL,NFE2L2,PIK3IP1,PRKCB,PTGES3,RASGRP2,RGS1,RPLP0,RUNX1,S1PR1,SELL,SMAD3,TAF4B,TGFA,TNF,TNFSF12,TNFSF13B,TSC22D3,TSLP,TSPAN17,TUBA4A,UHRF1,YPEL5
E2F2		transcription regulator	Inhibited	-3.733	-2.913	0.214	2.22e-08	30	BIRC5,CCNA2,CCNB1,CCND3,CDC25A,CDC45,CDC6,CDK1,CDKN1A,CDKN2A,DHFR,ECE1,EZH2,FGFR2,MCM10,MCM2,MCM3,MCM4,MCM5,MCM6,MCM7,MYBL2,MYC,ORC1,PCNA,POLA1,RAD51,RBL1,RRM2,TOPBP1	846 (17)
MAPK8		kinase	Activated	2.592	3.53	0.138	2.82e-08	54	ABCA1,ABCB1,APOD,APOE,AQP1,B4GALT1,B4GALT5,BCL2L11,BIRC3,Ccl2,CCL5,CCNA2,CDK2,CDKN1A,CDKN2A,CEBPB,COL1A1,CXCL16,CYBB,CYP27A1,DNMT1,DUSP1,EOMES,FASLG,FTH1,GSTM1,HDAC6,HMOX1,IL1B,LIF,MAOB,MIF,MMP13,MMP2,MMP3,MMP9,MSR1,MYC,NOS2,NOX4,NUPR1,PLAU,PTCH1,PTGES,RBP1,TACR1,TBX21,TLR2,TNF,TNFAIP3,VCAM1,VDR,WNT4,ZFP36	1028 (16)
SFTPA1		transporter	Inhibited	-2.483	-2.972	-0.088	3.38e-08	33	ADRB2,ANGPTL4,ANPEP,ARRB2,Ccl2,CDH10,CLEC1B,COL1A1,CTGF,CYP1B1,ECM1,EVI2B,FZD8,GPR68,GUCY1A3,IL1A,IL1B,IL1RL1,KLF2,LOX,LRIG1,MRC1,MYC,PDK4,PLIN2,RASD1,SFRP2,SLC22A3,ST3GAL1,TCEA3,TGFB1,TNF,TWIST1	895 (15)
IL27	12.298	cytokine	Activated	3.013	3.796	0.126	3.74e-08	47	AHR,B2M,CCL2,CCL4,CCL5,CCND3,CD14,CD163,CD74,CD80,CD86,CDK4,CEBPD,CIITA,CX3CL1,EGR2,EMR1,FASLG,GADD45G,Gzmb,HLA-A,HLA-DMA,HLA-DMB,HLA-DQA1,HLA-DQB1,HLA-DRA,HLA-E,HPGD,ICAM1,IL18,IL18BP,IL1A,IL1B,IL1RN,ITGAM,LAG3,MAF,MRC1,MYC,NFATC1,NOS2,PIM1,PRDM1,TBX21,TNF,TNFSF10,TNFSF13B	1233 (15)
Map3k7		kinase	Activated	2.353	3.571	0.236	4.47e-08	28	ALX1,Ccl2,CCL3L3,CCL4,CCL5,Ccl7,Cxcl11,Cxcl9,EDN1,EGR2,FGF10,FGL2,GAS1,ID4,IFIT2,IL1B,MLLT3,MMP9,Mx1/Mx2,NFATC2,NFKBIZ,NOD2,OSR1,RILPL1,RUNX1T1,SESN1,TNF,VCAM1	755 (20)
cholecalciferol		chemical - endogenous mammalian	Activated	3.034	3.574	0.098	5.14e-08	35	Acp5,ALOX5,BDNF,BIRC5,CCL2,CCL5,CD14,CD38,CD40,CD80,CD83,CD86,CEBPA,CEBPB,CEBPD,COL1A1,CSF1,CTSK,DKK2,EDN1,EGFR,ITGAM,ITGAX,NDUFAF4,PDGFRB,PTH1R,PTPRB,PVALB,RUNX2,RUNX3,SPP1,TGFB1,TGFBR2,TNF,VDR	1206 (22)
MAPKAPK2		kinase	Activated	2.777	3.433	0.134	5.43e-08	26	CCL11,CCL2,Ccl2,CCL3L3,Ccl7,CEBPD,HSPB1,HSPB8,ICAM1,Iigp1,IL18,IL1B,MKNK1,MMP2,MMP9,MSR1,NFKBIA,NOS2,PLA1A,PLAU,RILPL1,SLA,STAT5A,TNF,TOP2A,VCAM1	810 (14)
IL21		cytokine	Activated	2.105	3.002	0.14	5.54e-08	44	BCL2L11,BCL6,CCL11,CCL24,CCL5,CD1D,CD2,CD244,CD28,CD38,CD69,CD86,CDKN1A,CXCL13,EOMES,FCGR2B,GZMA,Gzmb,HCST,HLX,ID2,IL18R1,IL21R,IL7R,IRF4,Klra4 (includes others),KLRB1,KLRD1,KLRG1,MKI67,MMP12,MMP2,MMP9,MYD88,NCR1,NOS2,PCNA,PRDM1,PRF1,PTPRC,SELL,TBX21,TNF,TYROBP	1145 (16)
CEBPE		transcription regulator	Activated	2.708	3.203	0.129	5.84e-08	25	ALOX5AP,Ccl7,Ccl9,CD14,CDK4,CEBPB,CLEC10A,CSF1R,CSF3R,CTSV,F7,IL18,IL1RN,ITGAM,LYZ,MMP2,MMP9,MYC,NCF1,Ngp,Orm1 (includes others),Retnla,SELL,TLR9,TNF	452 (7)
NPR1		enzyme	Inhibited	-2.782	-3.51	-0.186	5.98e-08	17	ACE,ACTA1,AGT,COL1A1,COL3A1,FN1,GBA,GUCY1A3,GUCY1B3,KCNJ11,MMP2,MMP9,Nppb,SLC9A1,TGFB1,TGFB3,TNF	689 (16)
E2F6		transcription regulator	Activated	3.276	2.357	-0.217	7.12e-08	28	BRCA1,CBX5,CDC25A,CDC45,CDC6,CDC7,DDX11,DHFR,GINS2,GJA1,GMNN,H19,KIAA0101,LIG1,MCM2,MCM3,MCM5,MYC,POLA2,RAD51,RAD51AP1,RBBP4,RFC4,RPA2,RRM2,SMC1A,SRSF1,UNG	577 (15)
SIM1		transcription regulator	Activated	3.099	5.265	0.263	7.39e-08	68	ABCG1,ALAS2,ANGPTL4,AOX1,APOE,ARNT2,BST1,CACNG1,CCR1,Cd52,CD86,CLCN1,CMKLR1,COL11A1,COPZ2,CPXM2,CYBA,Cyct,EGFR,EIF5A,FCGR2A,FKBP3,GLI1,GPX3,GTF3A,GZMH,H2-K2/H2-Q9,HLA-A,ICAM1,IFI16,IGFBP4,Iigp1,IL6R,KCNJ15,LAMA2,LCP1,LDB2,LHX8,LIFR,MCM7,NAALAD2,NACA,NFATC2,NGEF,PDLIM4,PEA15,PKIB,PLP1,POLD4,POSTN,POU3F2,PTPN22,RGS10,SELENBP1,SMAD3,SOX10,Sp100,SPRR1A,SRSF1,ST6GALNAC6,THRB,TNF,TNFRSF9,TSC22D3,TYROBP…
Lh		complex	Activated	2.027	2.432	0.074	7.64e-08	76	ACP2,ACTA1,ADCY7,AKAP12,AR,ARHGEF5,ARL4C,ARPC1A,BDNF,CAP2,CARD10,CD55,CDC42EP4,CDK16,CDK5,COL15A1,CXCR4,CYFIP2,DAB2,DAPK1,DHCR7,DHRS3,DUSP1,DYRK3,EGFR,FLNC,FST,GEM,GJA1,GPR56,HSD11B1,INHA,INHBB,ITGB5,JMJD6,KRT18,MAP1LC3B,MCL1,MMP19,MMP2,MMP9,NPC2,NTF3,PGK1,PHB,PI4K2A,PIK3CD,PLCL1,POP5,PPIH,PPP2R1A,PSIP1,PTGS1,PTPRE,RAB27A,RANGAP1,RAPGEF3,RASAL2,RGS16,RGS5,RHOB,RUNX1,RUNX2,SFRP4,SH3BP4,SLIT2,SMARC…	1434 (22)
PRDM1	2.277	transcription regulator	Inhibited	-2.093	-2.613	-0.067	9.06e-08	68	ADA,ADAM8,ANGPTL4,ARG2,BCL2A1,BCL2L11,BCL6,BTK,CD22,CD53,CD74,CD86,CFH,CIITA,CXCL6,CXCR4,CYP4V2,DUSP16,ECM1,EGR2,ESR1,FGR,FTH1,GPR56,Gsta4,HAL,HLA-DQA1,HLA-DRA,Ifi202b,IL1A,IL1B,IRF2BP2,IRF4,ITGA4,LRRN1,MCL1,METTL7A,MMP25,MTMR11,MYC,MYO18B,NFATC1,NLRP3,NOS2,PCSK6,PIK3AP1,PLA2G4A,PLAC8,PRDM1,PSD2,RASSF2,REG1A,RELN,RGS18,SCARA5,SERPINA3,SLC5A8,SLCO2B1,SMAD3,SMPDL3B,SNAI1,SPIB,SRD5A1,TBX21,TNF,TNFSF…	825 (22)
HOXA9	3.612	transcription regulator	Activated	3.314	4.01	0.132	1.21e-07	58	ALDH1A1,BCL2L11,BCL7A,CCL2,CCR9,CD34,CD36,CD93,CDC6,CDKN2A,CLCN7,CTH,CYBB,DLGAP5,EDNRA,ENPP1,EPS8,ERG,FCGRT,FPR2,FZD1,GLRX,GMNN,GPR183,GPR56,HOXA9,ID2,IGF1,IL7R,IRX3,ITGBL1,KIF20B,KIT,KRT18,LAT2,LY86,LYN,LYZ,MAFB,MAN2A2,MYC,Nrgn,PCDH1,PIM1,PPP1R16B,PTPRC,PTPRCAP,SATB1,SDC4,SERINC2,SERPINB9,SPP1,TACC1,Tmsb4x (includes others),TSC22D3,USP1,WNT10B,YES1
ACTL6A		other	Inhibited	-3.409	-3.5	-0.023	1.36e-07	17	BCL2L11,CCNA2,CCNB1,CCNB2,CCNE2,CCNG1,CDC25C,CDK2,CDKN1A,FAS,FASLG,Gzmb,HMOX1,MCL1,MYC,SFN,TP53INP1	1067 (15)
FLI1	4.909	transcription regulator	Inhibited	-2.736	-2.044	0.158	1.61e-07	25	APOC2,Ccl2,CCND3,COL1A1,COL1A2,CSF1R,CTGF,DDX21,DNMT1,FLI1,GNB2L1,ID2,INPP5D,ITGA2B,LOX,NHP2L1,Nolc1,NPM1,PF4,RARB,RPL18,SNRPB,TCP1,TEK,TGFBR2	336 (6)
CREBBP		transcription regulator	Activated	2.136	3.341	0.179	1.64e-07	63	ADORA2A,AGT,ALAS1,AR,B2M,BIRC5,CAMK2B,CAMK2D,CCL5,CCR5,CD80,CDC6,CDH5,CDKN1A,CEBPA,CKM,COL1A2,COL2A1,CSF1,CXCL12,Cxcl9,CXCR3,CYBB,DHFR,EGR2,EOMES,ESAM,FABP4,FASLG,FDPS,FGFR3,FUT7,GLI1,GRIA3,GRIN2D,HLA-DRA,HLA-G,IL2RB,INHA,INPP5D,KLF2,LDLR,LPL,MCM3,MGMT,MMP9,MSH2,MYC,MYH1,NFE2L2,NOS2,PCNA,PDE3B,PRF1,PRKCD,RGS2,SELP,SERPINA3,SERPINE2,TLR2,TNF,TNFSF10,VCAM1	1188 (18)
ITGA5		transmembrane receptor	Activated	2.401	3.081	0.167	1.89e-07	23	APOE,BCL2L11,CD40,CDK2,CDK4,CDKN1A,CEBPB,CHRD,COL2A1,ENPP2,GAS1,GJA1,HOXB9,MMP14,MMP2,MMP9,NOS2,PLAU,PTGER4,RAC2,SELP,TGFBR2,WNT9A	1206 (22)
Ca2+		chemical - endogenous mammalian	Activated	2.543	3.689	0.143	2.41e-07	75	ABCB1,ADORA2A,AHR,APEX1,AQP5,AR,ATF3,BDNF,CCND3,CCR2,CD80,CD83,CD86,CDK2,CDK4,CDKN1A,CEBPB,CEBPD,COL1A1,COL2A1,CRY1,CSTF2,CXCR4,CYP1B1,DBP,DES,DNASE1L3,DUOX1,DUSP1,EDN1,EGFR,ENPP1,FABP5,FASLG,FASN,FIGF,FN1,GUCY1A2,HMGCR,HOXA1,ICAM1,ICOSLG/LOC102723996,ID1,IL1B,IL33,IL6R,ITPR2,KLF4,KRT8,MAG,MGP,MMP19,MMP9,MSR1,NAPSA,NDRG1,NFKBIA,NGFR,NOS3,NR1D1,NTRK2,PER2,PPARG,RUNX2,SBSN,SELP,SNAI2,SPP1,SREBF2,SS…	1238 (16)
PTPRJ	3.99	phosphatase	Activated	2.389	3.674	0.262	2.59e-07	25	BBX,CCL3L3,CCL4,Ccl7,CCNA2,CD69,CEBPD,Cxcl11,EDN1,FGL2,Iigp1,IL18,IL1A,MERTK,Mx1/Mx2,NFKBIZ,OASL,PLA1A,PLAGL1,RILPL1,SLA,SLFN12L,TNF,TNFSF8,ZC3H12A	783 (15)
PLAU	4.487	peptidase	Activated	2.425	3.003	0.113	2.63e-07	28	ABCG1,C5AR1,CCL2,Ccl2,CCL5,CCR5,EGFR,FCGR1A,FN1,GJA1,HGF,HLA-DMA,ICAM1,IFNAR2,IGF1,IL1B,MMP12,MMP9,PIK3CG,PIM3,PLAU,PTN,Retnla,SERPINB1,SLC2A1,SLPI,SNAI1,TNF	1129 (17)
OLR1	2.358	transmembrane receptor	Activated	2.737	3.634	0.203	3.58e-07	21	ACE,CCL2,CD68,CYBA,CYBB,FN1,ICAM1,ITGAM,MMP3,NCF1,NCF2,NOS3,NOX4,OLR1,SELP,SPP1,TGFB1,TGFBR2,TGFBR3,TNF,VCAM1	736 (15)
TET2		other	Activated	2.894	4.143	0.273	3.58e-07	21	ADAM8,ADORA2B,AMICA1,APOBR,BCL2L11,BCL3,CLEC4D,FAM129B,HAL,Ifitm1,IL1B,ITGAX,ITGB2,LILRB4,MAFF,MMP13,Orm1 (includes others),P2RY2,PDGFRB,RGS1,Tnfrsf22/Tnfrsf23
TYROBP	8.458	transmembrane receptor	Activated	3.118	3.826	0.185	3.58e-07	21	CCL2,CD40,CD69,CD83,CD86,FCGR2B,ICAM1,IL18,ITGAM,ITGAX,Klra4 (includes others),KLRD1,NCKAP1L,NOD2,RBM47,Siglech,SIRPB1,SPP1,TCIRG1,TNF,TYROBP	1013 (18)
PPP2CA		phosphatase	Activated	2.138	2.883	0.177	3.65e-07	20	BCL2L11,CASP1,Ccl2,CD36,CFB,Cxcl9,DNMT1,GZMA,IL1A,IRF7,ITGAL,MYC,MYL1,MYL4,NOS2,NOVA1,RARB,Saa3,SLAMF8,UPP1	786 (19)
TGFB3	2.089	growth factor	Activated	2.717	3.896	0.207	3.65e-07	37	ACTA1,ASPN,CDKN1A,CDKN2A,CLDN11,COL11A1,COL1A1,COL1A2,COL3A1,COL5A1,EEF1D,ELN,ENG,FN1,GJA1,HTRA1,LTBP2,LTC4S,MGP,MICAL2,MMP2,MMP3,MMP9,NOV,PALLD,PLK1,PTAFR,SCD,SDC3,SERPINE2,SNAI1,SNAI2,TGFB1,TGFB3,TGFBR3,TIMP3,TNS1	1128 (20)
TLR2	4.8	transmembrane receptor	Activated	3.439	4.771	0.199	4.22e-07	49	ATF3,CCL2,Ccl2,CCL3L3,CCL5,CCR1,CCR2,CCR5,CCR9,CD40,CD69,CD80,CD86,CEBPB,CEBPD,CSF2RA,Cxcl9,CYBB,DUSP1,EBI3,FASLG,FN1,FPR2,GJA1,Gzmb,HLA-DQA1,HLA-DRB5,HMOX1,ICAM1,IL18,IL1B,IL1RN,IL27,IRAK3,ITGA4,ITGB7,KLF2,MMP9,MYD88,NOS2,NR1H4,Retnla,SCD,SELP,TBX21,TGFB1,TNF,TNFAIP8L2,VDR	1012 (15)
Fibrinogen		complex	Activated	2.036	2.867	0.244	6.43e-07	14	BCL3,CCL2,Ccl2,CCL3L3,CCL4,CD40,FCGR3A/FCGR3B,ICAM1,IL1B,ITGAM,MMP14,SELP,TLR2,TNF	954 (13)
C5		cytokine	Activated	2.76	3.711	0.162	7.53e-07	39	ATF3,BCL6,BCL6B,C5AR1,CCL11,CCL2,Ccl2,CCL3L3,CCL4,CCL5,CDH11,CSF1,CYBB,EFNB2,FASLG,FCGR1A,FCGR2A,FCGR2B,HGF,ICAM1,IFNGR2,IL18R1,IL1A,IL1B,IL27,ITGAM,ITGB2,MMP3,NFE2L2,NFIX,NFKBIA,ST6GAL1,TGFB1,TNF,TNFAIP2,TNFAIP3,VCAM1,VEGFC,ZFP36	976 (14)
TAF4		transcription regulator	Inhibited	-2.054	-2.777	-0.177	7.8e-07	35	AR,BCL6,BDNF,CDH11,CTGF,DCN,EGFR,FIGF,FMOD,GAS1,GAS5,GAS6,HOPX,ID2,IL1RN,KLF4,KLF5,LUM,MAFF,MMP13,MMP2,MMP3,OLFML3,PBK,PDGFC,PENK,PTN,RUNX1,SCUBE1,SPP1,SPRR1A,TGFB1,TGFB3,THBS2,VEGFC
aldosterone		chemical - endogenous mammalian	Activated	4.562	5.743	0.194	8.14e-07	41	ACE,ACTA1,AGT,CACNA1G,CCL2,Ccl2,COL1A1,COL1A2,COL3A1,CTGF,CYBA,CYBB,EDN1,EGFR,ELN,FABP4,FKBP1A,FN1,ICAM1,IL16,KCNMA1,KDR,LOX,LPL,MLLT3,MMP2,NCF1,NDRG2,Nppb,OLR1,PIK3CD,PPARG,PTGS1,RGS2,SLC9A1,SPP1,TGFB1,TNF,TSC22D3,VCAM1,WNK4	955 (21)
Ap1		complex	Activated	3.186	4.457	0.246	8.56e-07	49	ACE,ADH7,ATF3,ATP6AP2,BCL2A1,BCL2L11,C3AR1,CCL2,CCL3L3,CCL4,CCL5,CCNA2,CD40,CHRD,CXCL12,EDN1,FABP4,FASLG,FN1,GSTP1,HMOX1,IGF1,IL1A,IL1B,KRT18,LPL,MMP12,MMP13,MMP2,MMP3,MMP9,MSR1,MYC,NDRG1,NOS2,NOTCH4,Nppb,PLAU,PRDM1,RSPO3,S100A4,SLC8A1,SNCG,SPARC,TGFB1,TNF,TSLP,VCAM1,VDR	1248 (21)
NFATC2	3.843	transcription regulator	Activated	4.019	5.34	0.203	1.09e-06	48	ABCA1,BATF,BBX,CCL3L3,CCNA2,CCNB1,CCNF,CD40,CDK4,CDKN1A,COL2A1,CRYAB,CX3CR1,Cxcl11,DAB2,EDN1,EGR2,ENPP2,FAS,FASLG,FGL2,IFIT2,IFIT3,Iigp1,IKZF1,IL18,IRF4,IRF7,LDHA,MERTK,Mx1/Mx2,MYC,NFATC1,NFKBIZ,NOX4,OASL,PPARG,PTPRK,RGS1,RGS2,RILPL1,SH3BP5,SLCO3A1,SLFN12L,STAT5A,TGFB1,TNF,TNFSF8	1112 (17)
PRKCD	3.35	kinase	Activated	2.677	3.232	0.097	1.43e-06	35	ABCA1,BIRC3,BIRC5,CCL2,Ccl2,CCL5,CCNA2,CD68,CDKN1A,CEBPB,CIITA,COL1A1,COL1A2,CXCL12,GLI1,HRH1,ICAM1,IL1B,ITGAM,KLF5,LAMP1,MAP1LC3B,MMP12,MMP13,MMP2,MMP9,MYC,NFKBIA,NOS2,PTCH1,PTPN6,TLR2,TNF,VCAM1,ZFP36	1017 (16)
STAT5B		transcription regulator	Activated	2.062	2.495	0.068	1.5e-06	53	A2M,ACOT11,ACTC1,AGPAT2,AKR1C3,AR,BCL6,BIRC3,CCL3L3,CCND3,CDKN1A,CDO1,CHEK1,COX6A2,Cox8b,EBF1,ESR1,FAS,FBLN1,GJB1,HEXA,IGF1,IL2RB,KSR1,LTB,MAF,MCL1,MYC,MYH1,MYL1,MYL4,PIM1,POU2F2,PPP1R3C,RAB19,RASD1,Retnla,SCD,SH3RF3,ST8SIA4,STAT5A,TCAP,TLR2,TNF,TNFRSF11A,TNFRSF14,TNFSF4,TNNC1,TNNT1,TOX,TRAF1,TRAF4,ZFP36	1181 (15)
GLI1	5.547	transcription regulator	Activated	2.392	4.067	0.227	1.81e-06	58	ASPM,Cd24a,CDH11,CDK2,CDKN1A,COL1A1,COL2A1,ELAVL2,FGF10,FOXM1,FUCA2,GLI1,GLI2,GMFG,GPC3,GREM2,GRIA3,HUWE1,ID2,IGF1,IGFBP6,IGFBP7,INSIG1,JAG2,KLF4,MAN1C1,MEF2C,MMP11,MMP2,MMP9,NAV3,NDRG2,NIPAL2,NPDC1,NR2F2,PDZRN3,PHLDA2,PIM1,PPAP2C,PSTPIP2,PTCH1,PTH1R,RGS10,RHOB,RNASEL,RPS6KA1,RUNX2,RXRA,SFRP1,SNAI1,SOX18,SOX2,SOX6,SPP1,TIMP3,TMEM100,TNFSF13B,WIF1	1310 (25)
HDAC4		transcription regulator	Inhibited	-2.073	-2.407	-0.098	2.18e-06	38	ACTA1,ANGPTL4,ATF3,BDNF,C1QC,CACNA2D1,CAMK2A,CAP2,CCNB1,CDKL5,CDKN1A,CKM,CNTN1,CYFIP2,FGF13,FST,HDAC2,HLA-DRA,KLF2,KLHL2,LDB2,LDHA,MEF2C,MMP9,NETO1,NOS2,Nppb,Pcp4l1,PPM1E,PRKCA,PRKCB,RGS2,SCRG1,SLC2A1,SLC8A1,TNF,TSPAN7,VCAM1	1135 (22)
RBPJ		transcription regulator	Inhibited	-2.629	-3.48	-0.146	2.29e-06	41	BMP3,CDKN1A,CDKN2A,CELA1,CSF1,CXCL12,DUSP1,EPHA4,FGF1,FGF10,FGF13,FGF7,FIGF,GDF10,HES1,HEY1,HGF,HMMR,IGF1,IL18,IL1B,INHA,INHBB,IRF8,JAG1,LFNG,LIF,MDK,MMP13,MMP3,MYC,NFATC1,NTF3,PDGFB,PRDM1,RUNX3,SDC1,SOX2,TGFB2,TGFB3,VEGFC	1198 (22)
MXI1		transcription regulator	Activated	3.917	3.077	-0.273	2.57e-06	11	APEX1,CCNB1,FOXM1,IARS,ID2,IMPDH2,LARS,MKI67,MTHFD2,MYC,SLC7A1	112 (3)
LEP		growth factor	Activated	2.873	3.871	0.114	2.96e-06	105	ABCC3,ADAM8,ADRB3,ANGPTL4,AR,ASS1,BCL2A1,BDNF,BIRC5,CA3,CCL2,Ccl2,CCL3L3,CCL5,CCNA2,CD14,CD36,CD40,CD68,CDKN1A,CEBPB,CFD,COL1A1,COL2A1,COL3A1,COL4A1,CPT1A,CYBA,CYBB,CYP2E1,CYP2F1,DLK1,EDN1,EGR2,ELOVL6,EMR1,EPHX2,ESR1,FABP4,FADS2,FAS,FASLG,FASN,FGFR1,FGFR2,FMO5,GAPDH,GOT2,GRIA1,HMGCR,ICAM1,IGF1,IL1B,IL1R1,IL1RN,ITGAM,LDLR,LEPR,LIF,LIFR,LIPA,LIPE,LPL,LTC4S,MAP1LC3B,MCL1,MMP12,MMP13,MMP14,MMP19,MMP2…	1429 (27)
Collagen type I		complex	Activated	2.587	3.289	0.154	3.18e-06	27	APOE,BIK,BRCA2,CCL5,CD83,CDKN2A,COL1A1,F13A1,FN1,KDR,MCL1,MMP12,MMP13,MMP14,MMP2,MMP3,MMP9,MYC,NOS3,PLAU,PRRX2,RECK,RUNX2,SKP2,TGFB1,TIMP2,TNF	1065 (21)
TMEM173		other	Activated	2.512	3.638	0.273	3.8e-06	17	C15orf48,CCL5,Cxcl9,GJA4,HAP1,HOPX,IFI16,IL1B,IL33,LIF,NOS2,OASL,PLEKHA4,RGS16,Serpina3g (includes others),TNF,UPP1	647 (13)
MEF2A		transcription regulator	Activated	2.343	3.113	0.247	3.81e-06	16	ACTA1,ACTC1,BDNF,CKM,EDN1,ENO3,KLF2,MEOX2,Nppb,SLC2A4,TGFB1,TGFB2,TGFB3,THBD,TNNC1,XIRP2	58 (2)
KIAA1524	-2.395	other	Inhibited	-2.835	-3.361	-0.106	3.89e-06	26	CFB,COL15A1,COL8A1,CRYAB,DCN,DSC2,EBI3,ENO3,FAM110D,FAP,GPNMB,GPR183,GPR37,KIAA1524,LUM,MFAP5,MYC,NCL,PDE2A,PDGFRB,PDK4,PTPRB,SAT1,SERPINE2,SLC22A18,TUBA4A
Collagen(s)		complex	Activated	2.09	2.353	0.085	4.27e-06	21	BCL3,C3,C3AR1,C4A/C4B,C5AR1,CD55,Cd59a,CD68,CR2,CREB3L1,FN1,GZMA,IARS,ITGAM,LAMP1,MMP13,PRF1,PSAT1,RAD1,SELP,SNAI1	1169 (18)
EDN1	8.766	cytokine	Activated	3.346	4.809	0.213	4.59e-06	58	ACTA1,ANXA1,ANXA4,ANXA5,BAG2,BCL2A1,CDC25A,CDK1,COL1A2,COL4A1,COL5A1,CST3,CTGF,CXCR4,CYBB,EDN1,EDNRA,EDNRB,EGFR,FN1,FST,GJA1,GRN,HEY1,ICAM1,IL18,ITGAM,ITGB1BP2,KDR,LEPR,MITF,MMP13,MMP2,MMP3,MMP9,MYC,NCF1,NPM1,Nppb,NUPR1,OLR1,PLAU,PRKCA,PRKCB,PRKCD,PTGER2,PTGER4,SDC1,SELL,SLC2A1,SLC8A1,TGM2,TIMP3,TTN,VCAM1,VEGFC,VWF,YWHAE	1283 (19)
miR-21-5p (and other miRNAs w/seed AGCUUAU)		mature microrna	Inhibited	-2.267	-3.594	-0.273	4.75e-06	25	C8orf44-SGK3/SGK3,CD69,CDC25A,CDH5,CDKN1A,FAS,FASLG,IL6R,JAG1,KDR,MMP2,MSH2,MTAP,MYD88,PECAM1,PIK3R1,RECK,RP2,SESN1,SLC16A10,SOD3,TGFB2,TGFBR2,TIMP3,TNF	1048 (18)
TLR9	8.946	transmembrane receptor	Activated	4.087	5.849	0.253	5.22e-06	52	ABCA1,ARG2,ARRDC4,ATF3,Ccl2,CCL3L3,CCL4,CCL5,Ccl7,CD274,CD300E,CD40,CD69,CD80,CD83,CD86,CDK2,CTH,DUSP1,EBI3,EDN1,FAS,GADD45B,GCH1,HMOX1,IFI16,Ifi202b,IFIT2,IFIT3,IL18,IL1A,IL1B,IL33,IRF7,LILRB4,Marcks,Mx1/Mx2,NFKBIZ,NOS2,NR1H4,PRDM1,PROCR,PTGER2,RAB7B,Saa3,TGFB1,TLR7,TNF,TNFRSF1B,TNFSF10,TNFSF13B,TSLP	825 (16)
COL18A1		other	Inhibited	-2.569	-3.774	-0.212	5.43e-06	33	ANTXR1,CCL2,CD34,CDH5,CHGA,EDN1,EDNRB,EFNB2,EGFR,EPHB2,F10,F7,FGFR1,FN1,HGF,ICAM1,ID1,IL18,ITGB2,KDR,KNG1,LDHA,MCL1,MMP2,MYC,NOS2,NRP1,PECAM1,PLAU,SELP,TNF,TNFRSF21,VWF	1268 (27)
cyclic AMP		chemical - endogenous mammalian	Activated	3.476	4.897	0.176	5.68e-06	72	ABCA1,ADRA2A,ANTXR1,ANTXR2,AOC3,AQP2,ARG2,ASS1,BDNF,CA2,CACNA1H,CCL2,CD80,CD86,CDC25A,CDK4,CDK5,CDKN1A,CEBPA,CEBPB,CEBPD,CHGA,CRYAB,CTGF,EGR2,ENO2,EPCAM,FASLG,FCGR1A,FN1,GCH1,GJA1,GTF3A,HSD17B11,IGF1,IGFBP4,IGFBP5,IL1B,IL1RN,IL33,INHA,KDR,KIF23,LGALS3BP,MITF,MME,MMP9,MYC,MYLK,NFATC1,NOS2,NTF3,PDE4B,PENK,PLA2G4A,PRKAR2B,PRNP,PTCH1,PTGER2,RAPGEF3,RARB,RXRA,Saa3,TF,TGFA,THBD,TK1,TNF,TNFSF10,VGF,VWF,…	1198 (16)
IRF1		transcription regulator	Activated	3.695	4.934	0.2	6.19e-06	48	ADAM8,B2M,BRIP1,C1R,CASP1,CCL2,CCL5,CCNB1,CD40,CDK2,CDK4,CDKN1A,CEACAM1,CFB,CIITA,CTSS,CXCL16,CYBB,FASLG,FGL2,FPR2,HLA-G,IFIT1,IFIT2,IFIT3,IL12RB1,IL18,IL18BP,IL1B,IL27,IRF4,IRF5,IRF7,LTB,MMP9,MYC,NOS2,PCNA,PF4,PLA2G16,SELL,SLPI,TGFB1,TLR6,TLR9,TNF,TNFSF10,VCAM1	844 (17)
PTX3		other	Inhibited	-2.116	-2.832	-0.182	6.87e-06	16	CCL2,Ccl2,CCL3L3,CCL5,Ccl7,Ccl8,CCR2,CCR5,CTGF,CX3CR1,EGR2,IGF1,IL1B,MMP9,TLR2,TNF	998 (13)
FOXC2		transcription regulator	Activated	2.091	3.002	0.219	7.67e-06	20	ADRB2,ADRB3,CEBPA,CFD,CXCR4,EFNB2,FABP4,FN1,ITGB5,KDR,LFNG,LIPE,LPL,MMP2,MMP9,PDGFRB,PLIN1,PPARG,RUNX2,SLC2A4	482 (7)
IRF3		transcription regulator	Activated	3.062	4.349	0.204	8.05e-06	51	ANXA4,ARG2,B2M,B4GALT5,BIRC3,CCL2,Ccl2,CCL3L3,CCL4,CCL5,CCRL2,CD69,CD86,CDH11,Cxcl9,CXCR3,FAM26F,FCGR1A,FGF1,FST,IFI16,IFI44,IFIT1,IFIT2,IFIT3,IL1B,IL27,IRF5,IRF7,MFAP2,MMP3,MMP9,Ms4a4b (includes others),Mx1/Mx2,NOS2,NRAP,OASL,PARP14,PLAC8,PLAG1,PLCG2,Pmaip1,PRNP,Slfn1,TIMP3,TMPO,TNF,TNFAIP3,TREX1,Trim30a/Trim30d,TSLP	597 (16)
FBN1	2.948	other	Inhibited	-2.27	-3.123	-0.273	9.67e-06	12	COL1A2,COL3A1,COL4A2,COL6A3,CTGF,FBN1,LTBP3,MMP2,MMP3,MMP9,TGFBR2,TIMP3	1207 (14)
SELP	5.063	transmembrane receptor	Activated	2.451	3.243	0.193	1.11e-05	17	BCL2A1,BST1,CCL2,CCL3L3,CCL4,CDKN1A,CXCR4,CYP1B1,HCK,IGF1,IL1B,IL4R,PRKCD,SELP,SERPINB9,THBD,TNF	1162 (16)
NME1	-2.435	kinase	Inhibited	-2.754	-3.05	-0.084	1.18e-05	20	BOP1,CDK4,CDKN1A,CTGF,CTSD,EXOSC8,FBL,FZD1,GEMIN5,HNRNPA2B1,LPAR1,MMP14,MMP2,NETO2,NOP58,PA2G4,PABPC1,PTN,SF3A1,SLBP	1019 (18)
SOCS1		other	Inhibited	-3.898	-5.13	-0.209	1.51e-05	40	A2M,BCL2A1,CCL2,Ccl2,CD1D,CD40,CD69,CD86,CDK2,CDK4,CIITA,Cxcl9,CXCR3,DUSP1,FAS,FCER1G,GBP6,Gzmb,H2-T24,ICAM1,IFI16,Ifi202b,IFI44,IFIT1,IFIT2,IFIT3,Iigp1,IL12RB1,IL1B,IL2RB,IL4R,IRF7,MMP13,Mx1/Mx2,MYD88,NOS2,STAT5A,TNF,VAV1,VCAM1	1078 (16)
PRKCA	2.008	kinase	Activated	2.675	3.552	0.191	1.61e-05	34	ACTA1,ARHGDIB,ARL4C,BCL11A,CCL2,CD55,CDKN1A,CIITA,COL1A1,CTGF,CTSB,CYBB,FN1,GBA,ICAM1,IGF2BP3,INSIG1,LPL,MMP3,MMP9,MYC,MYLPF,NFKBIA,NOS2,PEG10,PHLDA2,PRKCD,RHOBTB3,RUNX1,RUNX2,SELP,TGFB2,TNF,VCAM1	843 (18)
BID		other	Activated	2.517	3.317	0.241	1.66e-05	11	C3AR1,C5AR1,Ccl2,CTSB,CTSD,CTSH,CTSK,CTSS,IL1B,ITGAX,MMP12	1062 (18)
STK11		kinase	Activated	2.153	2.46	0.049	1.82e-05	41	A2M,ACE,AKAP2,ALCAM,ATF3,BCL6B,CCL2,CCNA2,CCT6A,CDKN1A,CNTN1,CSF3R,ECM2,GADD45B,IGFBP5,IL2RB,ITGB3BP,LTB,LUM,MMP2,MMP9,MYC,NCAM2,NOD1,NR1D1,PDGFRL,PTPRZ1,RASGRP1,RASSF2,RGS1,RND2,RRM1,STK17B,TARS,TGFA,TNFAIP3,TNFSF10,TNFSF4,TOP2A,TUBE1,WNT2	1351 (25)
SMAD2		transcription regulator	Activated	2.386	3.176	0.164	1.86e-05	29	BCL2L11,BGN,CDH5,CDKN1A,CDKN2A,COL2A1,CTGF,DAPK1,GADD45B,HES1,HHEX,HMOX1,IL6R,INPP5D,IRX1,MMP13,MMP2,MMP9,NOS3,PDGFB,RUNX2,S1PR1,S1PR4,SMAD3,SNAI1,SNAI2,SOX2,TIMP3,VEGFC	1270 (17)
NR1I3		ligand-dependent nuclear receptor	Activated	2.158	3.54	0.249	2.06e-05	35	ABCB1,ABCC3,AHR,ALAS1,ALDH1A1,CDKN1A,CORO7/CORO7-PAM16,CYP27A1,CYP2F1,CYP7B1,EPHX1,GADD45B,Gsta4,GSTM1,GSTM4,GSTM5,GSTP1,Gstt1,ICAM1,IGF2R,IL1R1,INSIG1,LRG1,MAFF,Mt1,MYC,PDE3B,RARB,RPA2,SAT1,STEAP4,Sult1a1,TNFAIP2,TUBA4A,WISP1	574 (7)
S100A6		transporter	Inhibited	-3.357	-3.357	0	2.17e-05	15	ATF3,AURKA,CDK1,CDKN3,CENPA,DEPDC1,EXOSC8,HS3ST1,NCAPH,NEK2,PBK,PRNP,TMPO,TNFAIP3,TYMS	879 (7)
SAMSN1	2.94	other	Activated	3.221	4.596	0.243	2.62e-05	32	BATF,BBX,CCL3L3,CCL4,Ccl7,CD40,Cxcl11,Cxcl9,DAB2,EDN1,FGL2,IFIT2,IFIT3,Iigp1,IL18,IRF7,MERTK,Mx1/Mx2,NFKBIZ,OASL,PLA1A,RBL1,RILPL1,SDC1,SH3BP5,SLCO3A1,SLFN12L,STAT5A,TIMELESS,TNF,TNFSF8,ZC3H12A	618 (13)
PAX7		transcription regulator	Activated	2.33	3.599	0.262	2.98e-05	27	ABCA1,AHR,ASS1,ATP11A,C1QTNF3,CAMK1D,Cd24a,CDH11,CNTFR,CXCR4,GCH1,ID2,Marcks,MDFIC,MYO1D,NFIX,OLFM1,PARM1,PDLIM4,PEG3,PLAGL1,Ppap2a,PPARG,PRSS23,RNF128,SEMA3E,TRIM54
TNFRSF1A		transmembrane receptor	Activated	2.247	2.95	0.121	3.07e-05	38	ABCC3,ABCC5,AQP5,BIRC3,CCL2,Ccl2,CCL3L3,CCL4,CCL5,CD38,CD68,CDKN1A,CTGF,CXCL13,GHR,ICAM1,IGF1,IL1A,IL1B,ITGAM,ITGB5,KDR,LBP,MMP13,MMP14,MMP2,MMP9,NFE2L2,NOS2,Saa3,SELL,SELP,TBX21,TGFA,TGFB1,TNF,TRAF1,VCAM1	812 (14)
AGER		transmembrane receptor	Activated	2.276	2.808	0.121	3.54e-05	25	CCL2,Ccl2,CCL3L3,CCL4,CDKN1A,CHGA,CKM,COL4A1,CSF1,CTSK,FAS,ICAM1,IFIT1,IL1B,IL4R,LPL,MMP12,MMP2,MMP3,MMP9,PDGFB,TGFB1,TNF,TXNIP,VCAM1	833 (17)
PIK3R1	2.198	kinase	Activated	2.85	3.693	0.175	3.54e-05	25	AR,CCL4,COL1A2,ENG,GCH1,HMOX1,ICAM1,IL1B,IRF7,MITF,MKI67,MMP2,NFE2L2,NOS2,PDGFRB,PIK3CD,PIK3R1,PLAU,PPARG,SELP,SLC2A1,TNF,TXNIP,VCAM1,VEGFC	932 (15)
GLIS2	2.439	transcription regulator	Inhibited	-2.511	-3.317	-0.243	3.61e-05	11	C3,Ccl2,COL1A1,CTGF,LTBP2,MGP,MMP14,SNAI1,SNAI2,SPARC,TGFB1	1001 (13)
NAB2		transcription regulator	Inhibited	-2.197	-2.887	-0.239	3.61e-05	11	ALOX5AP,CDKN1A,FN1,ID2,ID4,MMP3,PLAU,PPARG,RRAD,TGFB1,TNFSF10	577 (10)
KRT17		other	Activated	2.417	2.84	0.109	3.65e-05	15	CCL11,CCL24,CCL3L3,CCL4,CCL5,CCR1,CCR5,CLEC7A,CXCL6,IL1B,MMP13,MMP3,MMP9,SPP1,TNF
MAP3K1		kinase	Activated	2.547	3.434	0.197	3.65e-05	22	ATF3,BIRC3,COL3A1,COL4A1,Ctla2a/Ctla2b,DUSP1,FAS,FASLG,HMOX1,HSPB1,LDLR,MAN2B2,MAOB,MAPK8IP1,MMP13,MMP3,NOV,PLA2G4A,PLAU,TGFB1,TNF,TOP2A	1010 (15)
SPDEF		transcription regulator	Inhibited	-3.045	-3.837	-0.17	3.77e-05	26	BIRC3,CD34,CD40,CDH11,CDKN1A,COL1A1,COL4A1,COL4A2,COL5A1,COL5A2,COL6A1,COL6A2,COL6A3,CTGF,DKK3,EGFR,FGFR1,FZD8,LAMB2,PLAU,PRKCA,SDC1,SMAD3,SNAI2,SOX17,TGFB1	827 (7)
TLR5	7.437	transmembrane receptor	Activated	2.795	3.683	0.241	4.48e-05	17	ATF3,CCL11,Ccl2,CCL4,CCL5,CD40,CD80,CD86,ICAM1,IL1A,IL1B,IL33,MYD88,NR1H4,TLR7,TNF,TSLP	775 (16)
WISP2	5.788	growth factor	Inhibited	-2.958	-3.168	-0.052	4.48e-05	17	CTGF,DSP,ESR1,FN1,FOXA1,IGFBP7,KRT18,KRT8,LAMC2,PROCR,SMAD3,SNAI2,SPARC,TGFB1,TGFBR2,TGFBR3,TWIST1	884 (11)
FGF7	8.578	growth factor	Activated	2.117	2.843	0.159	4.78e-05	25	ABCC3,ADSL,AQP5,CAD,CDK2,CDK4,CDKN1A,CDKN2A,CEBPA,CEBPD,CSF1,EGFR,FABP5,FASN,FOXM1,IL1A,MMP13,MMP9,NFE2L2,NFE2L3,PLAU,PTAFR,RUNX2,SCD,SDC1	1081 (20)
HNF4A		transcription regulator	Activated	2.414	3.185	0.09	5e-05	408	ABCA6,ABCB8,ABCC3,ABCE1,ABCG1,ABHD6,ACOX3,ACP2,ACSL1,ACSS3,ACY3,ADCY7,ADRB2,AGT,AIMP1,AKR1C3,ALDH1A1,ALDH1L1,ANPEP,ANXA5,APOC2,APOE,AQP1,ARG2,ARHGEF19,ARL4C,ATAD5,ATP10A,AVPI1,BAI2,BARD1,BCL6,BDH1,BLVRB,BPGM,BRIP1,BST1,BTG1,C2,C21orf59,C3,C4A/C4B,C4orf27,CALML4,CAMK2D,CBR3,CBS/LOC102724560,CBX3,CBX5,CCNA2,CCNB1,CCNE2,CCNG1,CCT8,CD1D,CD55,CD80,CDC25A,CDC42EP2,CDC42EP3,CDC45,CDC6,CDCA7L,CDK1,CDK2,C…	1133 (19)
RETN		other	Activated	2.145	2.738	0.152	5.69e-05	18	CCL2,CTGF,CX3CL1,CX3CR1,EDN1,FASN,HMOX1,ICAM1,LDLR,LPL,MMP14,NOS3,SCD,SELP,SLC2A4,SPP1,TNF,VCAM1	1005 (18)
TFEB		transcription regulator	Activated	2.789	3.837	0.273	5.95e-05	15	Acp5,CLCN7,CTSA,CTSB,CTSD,CTSF,CTSK,GALNS,GBA,GLA,GNS,HEXA,LAMP1,PSAP,SGSH
IL6R	4.734	transmembrane receptor	Activated	2.882	3.872	0.208	6.04e-05	24	A2M,ABCC3,CCL2,CCL5,CD36,CDKN1A,CXCL6,HUWE1,ICAM1,IGF1,IGFBP5,IL1B,IL6ST,MCL1,MMP13,MMP2,MMP3,MMP9,PENK,SERPINA3,TGFB1,TNF,TNFRSF11A,VCAM1	1029 (17)
UXT		other	Activated	2.727	2.011	-0.188	9.43e-05	15	B4GALT1,BRIP1,BUB1,CCNA2,CDC6,CHEK1,ENO2,GTSE1,HPGD,HUS1,KRT18,NFKBIA,PMEPA1,TNFAIP3,TTK

## Sheet: Table S3F
Table S3F. Shown are the 179 stringent UPRs commonly induced by the CPA/6d and CPA/9d schedules in the GL261(scid) tumor model. This analysis is based on the 210 UPRs listed in Table S3D and the 218 UPRs listed in Table S3E. Each of the 179 common UPRs is listed here twice, presenting the data for each CPA treatment schedule, as marked in column L.
Upstream Regulator	Fold Change	Molecule Type	Predicted Activation State	Bias-corrected z-score	Activation z-score	Bias Term	p-value of overlap	# of target genes	Target molecules in dataset	Mechanistic Network	CPA schedule
TGFB1	3.526	growth factor	Activated	5.912	8.27	0.119	1.31e-98	577	ABCA1,ABCE1,ABCG1,ABLIM3,ACE,Acp5,ACSL3,ACTA1,ACVRL1,ADAM12,ADAMTS12,ADAMTS2,ADAMTS4,ADIPOQ,ADK,ADORA1,ADORA2B,ADRA2A,AHR,AK1,ALOX5AP,ANGPT1,ANGPTL4,ANPEP,ANXA11,ANXA8/ANXA8L1,APLNR,APOC2,APOE,AQP1,AREG,ARHGEF19,ARNT2,ASNS,ASPM,ASPN,ASS1,ATXN1,B2M,BCL2L11,BCL3,BCL6,BDH1,BDNF,BGN,BIRC5,BMF,BMP1,BMP6,BTG1,BUB1,BUB1B,C1QA,C1QB,C1QC,C2,CALML4,CASP1,CAV2,CBFA2T3,CBR3,CCL11,CCL2,Ccl2,CCL3L3,CCL4,CCL5,C…	1487 (17)	CPA/6d
TGFB1	3.61	growth factor	Activated	5.849	7.731	0.095	4.13e-87	593	ABCA1,ABCE1,ABCG1,ABI2,ABLIM3,ACE,Acp5,ACSL3,ACTA1,ACTC1,ACVRL1,ADAMTS12,ADAMTS2,ADK,ADORA1,ADORA2B,ADRA2A,AHR,AK1,ALOX5,ALOX5AP,ANGPT1,ANGPTL4,ANPEP,ANXA11,ANXA8/ANXA8L1,APLNR,APOC2,APOE,AQP1,ARHGEF19,ARNT2,ASNS,ASPM,ASPN,ASS1,ATXN1,B2M,BARD1,BCL2L11,BCL3,BCL6,BDH1,BDNF,BGN,BIRC5,BMF,BMP1,BMP6,BRIP1,BTG1,BUB1,BUB1B,C1QA,C1QB,C1QC,C2,CALML4,CASP1,CAV2,CBFA2T3,CBR3,CCL11,CCL2,Ccl2,CCL3L3,CCL4,CCL5…	1612 (18)	CPA/9d
TP53		transcription regulator	Activated	7.279	8.508	0.062	4.42e-86	522	A2M,ABAT,ABCB1,Abcb1b,ABHD4,ACE,ACOT11,ACP2,ACSL3,ADA,ADAM8,ADAMTSL4,ADORA2B,ADRB2,ADRB3,ADRBK2,AHCY,AK1,AKAP12,ALOX5,ANGPT1,ANTXR1,ANXA1,ANXA3,ANXA4,ANXA8/ANXA8L1,APEX1,APOBEC1,APOBEC2,APOE,AQP2,AR,ASF1B,ASNS,ASPM,ASS1,ATAD2,ATF3,ATXN1,AURKA,AURKB,BCL2A1,BCL2L11,BCL3,BIK,BIRC3,BIRC5,BMF,BMP1,BRCA1,BRCA2,BTG1,BUB1,BUB1B,C1QC,C2,CAMK2B,CAMK2D,CARD11,CASP1,CCDC80,CCL2,Ccl2,CCL3L3,CCL4,CCNA2,CCNB1,C…	1231 (23)	CPA/9d
TNF	5.747	cytokine	Activated	6.23	9.138	0.136	1.92e-83	532	A4GALT,AATK,ABCA1,Abcb1b,ABCC3,ABCD2,ABR,ACE,ACSL1,ACTA1,ADAM8,ADAMTS4,ADAMTS5,ADAMTS7,ADCY5,ADIPOQ,ADORA1,ADORA2B,ADRB2,ADRB3,AEBP1,AIMP1,AKAP12,ALCAM,ALOX5AP,AMPD3,ANGPT1,ANGPTL4,ANPEP,ANXA11,AOC3,APOC2,APOE,AQP1,AQP5,ARHGDIB,ARSI,ASS1,ATF3,B2M,B4GALNT1,B4GALT1,BCL2A1,BCL2L11,BCL3,BCL6,BDKRB1,BDKRB2,BDNF,BGN,BIRC3,BIRC5,BMPER,BTG1,BUB1B,C3,C5AR1,CASP1,Casp12,CCDC80,CCL11,CCL2,Ccl2,CCL3L3,CCL4,C…	1298 (16)	CPA/6d
TNF	5.491	cytokine	Activated	6.129	8.501	0.108	4.44e-78	557	A4GALT,AATK,ABCA1,Abcb1b,ABCC3,ABCD2,ABR,ACE,ACSL1,ACTA1,ADAM8,ADAMTS5,ADAMTS7,ADCY5,ADORA1,ADORA2A,ADORA2B,ADRB2,ADRB3,AEBP1,AGT,AIMP1,AKAP12,ALAD,ALCAM,ALOX5,ALOX5AP,AMPD3,ANGPT1,ANGPTL4,ANPEP,ANXA1,ANXA11,AOC3,APOC2,APOE,AQP1,AQP5,AR,ARHGDIB,ARSI,ASS1,ATF3,B2M,B4GALNT1,B4GALT1,BCL2A1,BCL2L11,BCL3,BCL6,BDKRB1,BDNF,BGN,BIK,BIRC3,BIRC5,BMPER,BTG1,BUB1B,C3,C5AR1,CASP1,Casp12,CCDC80,CCL11,CCL2,Ccl2…	1453 (18)	CPA/9d
TP53		transcription regulator	Activated	7.277	8.735	0.078	3.73e-76	471	A2M,ABCB1,Abcb1b,ACAT1,ACE,ACOT11,ACP2,ACSL3,ADA,ADAM8,ADAMTSL4,ADORA2B,ADRB2,ADRB3,ADRBK2,AHCY,AK1,AKAP12,ANGPT1,ANTXR1,ANXA3,ANXA8/ANXA8L1,APOBEC1,APOBEC2,APOE,AQP2,AREG,ASF1B,ASNS,ASPM,ASS1,ASTN2,ATAD2,ATF3,ATXN1,AURKB,BAI3,BCL2A1,BCL2L11,BCL3,BDKRB2,BIRC3,BIRC5,BMF,BMP1,BRCA2,BTG1,BUB1,BUB1B,C1QC,C2,CAMK2B,CAMK2D,CARD11,CASP1,CCDC80,CCL2,Ccl2,CCL3L3,CCL4,CCNA2,CCNB2,CCNE2,CCNG1,CD247,CD97,CDC…	1255 (24)	CPA/6d
IFNG		cytokine	Activated	7.121	10.129	0.154	3.33e-74	444	A2M,ABCA1,ABCA6,ABCB1,ABLIM3,ADCY5,ADCY7,ADIPOQ,ADORA1,ADORA2B,ADRA2A,ADRBK1,AHCY,AHR,AIF1,ALDH1L1,ALOX5AP,ANGPTL4,APOL6,AQP1,ARG2,ARNT2,ASS1,ATF3,ATP1B1,B2M,BCAN,BCL2A1,BCL2L11,BCL3,BDNF,BLNK,BMF,BMP6,BRCA2,BST1,BTG1,C1QA,C1QB,C1QC,C1R,C2,C3,C4A/C4B,C5AR1,CAPN3,CASP1,Casp12,CCL11,CCL2,Ccl2,CCL3L3,CCL4,CCL5,Ccl6,Ccl7,Ccl8,CCNA2,CCR1,CCR2,CCR5,CCRL2,CD14,CD163,CD1D,CD200,Cd24a,CD274,CD36,CD4,CD40,…	948 (14)	CPA/6d
IFNG		cytokine	Activated	6.66	9.041	0.122	6.62e-60	444	A2M,ABCA1,ABCA6,ABCB1,ABLIM3,ADCY5,ADCY7,ADORA1,ADORA2A,ADORA2B,ADRA2A,ADRBK1,AGT,AHCY,AHR,AIF1,ALDH1L1,ALOX5AP,ANGPTL4,APOL6,AQP1,ARG2,ARNT2,Art2a-ps,ASS1,ATF3,B2M,BCAN,BCL2A1,BCL2L11,BCL3,BDNF,BLNK,BMF,BMP6,BRCA2,BRIP1,BST1,BTG1,C1QA,C1QB,C1QC,C1R,C2,C3,C4A/C4B,C5AR1,CAMK4,CAPN3,CASP1,Casp12,CCL11,CCL2,Ccl2,CCL3L3,CCL4,CCL5,Ccl6,Ccl7,Ccl8,CCNA2,CCR1,CCR2,CCR5,CCRL2,CD14,CD163,CD1D,CD2,CD200,Cd2…	1209 (14)	CPA/9d
tretinoin		chemical - endogenous mammalian	Activated	8.536	10.365	0.095	1.35e-56	470	A2M,AATK,ABCA1,ABCE1,ABCG1,Acp5,ACSL1,Actn3,ADA,ADAM11,ADAMTS5,ADCYAP1R1,AGT,AHR,AIMP1,AKAP12,ALAS1,ALDH1A1,AMICA1,ANGPTL4,ANPEP,ANXA1,ANXA5,ANXA8/ANXA8L1,APEX1,APLNR,APOD,APOE,AQP1,ARHGAP29,ASB2,ASNS,ATP2A3,B3GALT1,BCL2A1,BCL3,BCL6,BIRC3,BIRC5,BMP6,BMPR1B,BRCA1,BTG1,C12orf29,C1QA,C3,C3AR1,C5AR1,CA2,CACNA1S,CAD,CASP1,CBR1,CBS/LOC102724560,CCL2,Ccl2,CCL24,CCL4,CCNA2,CCNB1,CCND3,CCNG1,CCR1,CCR5,CCR…	1590 (21)	CPA/9d
tretinoin		chemical - endogenous mammalian	Activated	7.877	10.092	0.119	2.2e-56	438	A2M,AATK,ABCA1,ABCE1,ABCG1,Acp5,ACSL1,ACSS2,Actn3,ADA,ADAM11,ADAMTS5,AHR,AIMP1,AKAP12,ALDH1A1,AMICA1,ANGPTL4,ANPEP,ANXA5,ANXA8/ANXA8L1,APLNR,APOD,APOE,AQP1,AREG,ARHGAP29,ASB2,ASNS,ATP2A3,B3GALT1,BCL2A1,BCL3,BCL6,BIRC3,BIRC5,BMP6,BMPR1B,BTG1,C12orf29,C1QA,C3,C3AR1,C5AR1,CA2,CACNA1S,CAD,CASP1,CBR1,CBS/LOC102724560,CCL2,Ccl2,CCL4,CCNA2,CCNG1,CCR1,CCR5,CCR9,CCRL2,CCT5,CD14,CD1D,CD300C,CD34,CD36,CD38,…	1436 (19)	CPA/6d
IL6		cytokine	Activated	3.393	5.337	0.146	3.21e-47	272	A2M,ABCA1,ABCC3,ABCC5,Acp5,ACVRL1,ADAMTS5,ADRBK1,AGT,AHR,ALAS1,ANPEP,ANXA1,APOE,ARL4C,ATF3,BATF,BCL2L11,BCL3,BCL6,BDNF,BGN,BIRC5,BMP6,BUB1,BUB1B,C3,C5AR1,CASP1,CCL11,CCL2,Ccl2,CCL24,CCL3L3,CCL4,CCL5,CCNA2,CCNB1,CCNB2,CCR1,CCR2,CCR5,CD14,CD163,CD36,CD40,CD48,CD53,CD68,CD74,CD80,CD83,CD86,CD97,CDC20,CDC25C,CDC45,CDC6,CDK1,CDK2,CDKN1A,CDKN2A,CDKN3,CEACAM1,CEBPA,CEBPB,CEBPD,CENPA,CENPE,CES1,CHEK1,CIB…	1251 (13)	CPA/9d
IL6		cytokine	Activated	3.371	5.723	0.183	8.01e-46	253	A2M,ABCA1,ABCC3,ABCC5,Acp5,ACVRL1,ADAMTS4,ADAMTS5,ADRBK1,AHR,ANG,ANPEP,APOE,ARL4C,ATF3,BATF,BCL2L11,BCL3,BCL6,BDNF,BGN,BIRC5,BMP6,BUB1,BUB1B,C3,C5AR1,CASP1,CCL11,CCL2,Ccl2,CCL3L3,CCL4,CCL5,CCNA2,CCNB2,CCR1,CCR2,CCR5,CD14,CD163,CD36,CD40,CD48,CD53,CD68,CD74,CD80,CD83,CD86,CD97,CDC20,CDC45,CDC6,CDKN1A,CDKN2A,CDKN3,CEACAM1,CEBPA,CEBPD,CENPA,CES1,CHEK1,CIB2,CIITA,CLEC4E,CLU,COL3A1,CP,CRLF1,CSF1,CSF2R…	984 (14)	CPA/6d
MYC	-2.427	transcription regulator	Inhibited	-10.066	-8.061	0.129	9.03e-45	324	ABCE1,ACAT1,ACTA1,ADK,AEBP2,AHCY,AKAP12,ALCAM,ANGPT1,ANXA5,AQP1,ARHGAP22,ARHGAP25,ASNS,ASS1,ATAD3A,ATP13A2,AURKB,B4GALT7,BCAT1,BCL2A1,BCL6,BDNF,BIRC5,BMPER,BOP1,BUB1,BUB1B,C1QBP,CAD,CASP1,Ccl6,CCNA2,CCNB2,CCNE2,CCT3,CD274,CD48,CD69,CD86,CDC20,CDCA7,CDK4,CDKN1A,CDKN2A,CEBPA,CEBPD,CHEK1,CHST15,CIDEC,CLEC3B,CLU,CNP,COL14A1,COL15A1,COL1A1,COL1A2,COL2A1,COL3A1,COL4A1,COL4A2,COL5A1,COL5A2,COL6A3,COL8A1…	1278 (20)	CPA/6d
MYC	-3.006	transcription regulator	Inhibited	-10.157	-8.503	0.103	2.02e-44	346	ABCE1,ACTA1,ADK,AEBP2,AHCY,AKAP1,AKAP12,ALCAM,ANGPT1,ANXA4,ANXA5,APEX1,AQP1,AR,ARHGAP22,ARHGAP25,ASNS,ASS1,ATAD3A,ATP13A2,AURKB,B4GALT7,BCAT1,BCL2A1,BCL6,BDNF,BIRC5,BMPER,BOP1,BRCA1,BUB1,BUB1B,C1QBP,CAD,CASP1,Ccl6,CCNA2,CCNB1,CCNB2,CCND3,CCNE2,CCT3,CD274,CD48,CD69,CD86,CDC20,CDC25A,CDC25C,CDCA7,CDK1,CDK2,CDK4,CDKN1A,CDKN2A,CEBPA,CEBPD,CHEK1,CHST15,CKS2,CLEC3B,CNP,COL14A1,COL15A1,COL1A1,COL1A2,COL…	1397 (21)	CPA/9d
IL1B	4.45	cytokine	Activated	6.846	9.186	0.157	2.26e-42	282	A2M,A4GALT,ABCC3,ADAM8,ADAMTS4,ADAMTS5,ADRB2,AIF1,AMPD3,ANGPT1,ANGPTL4,ANTXR1,APOC2,APOE,APOL6,ASAH2,ASS1,ATF3,BCL2A1,BCL3,BDKRB1,BDNF,BGN,BIRC3,BMF,C1R,C3,CCL11,CCL2,Ccl2,CCL4,CCL5,Ccl7,Ccl9,CCR1,CCR2,CCR5,CCRL2,CD14,Cd24a,CD274,CD4,CD40,CD55,CD74,CD80,CD83,CD86,CDKN1A,Cdkn1c,CEBPA,CEBPD,CFB,CIITA,CNR2,COL1A1,COL2A1,CP,CRYAB,CSF1,CSF2RB,CTSB,CTSF,CTSS,CTSZ,CX3CL1,CX3CR1,Cxcl11,CXCL12,CXCL6,Cxcl9…	980 (13)	CPA/6d
IL2		cytokine	Activated	3.656	6.085	0.213	4.25e-38	193	AHR,AMICA1,BCL6,BIRC3,C3,CACNA1E,CAPN5,CARD10,CARD9,CASP1,CCL11,CCL2,CCL3L3,CCL4,CCL5,CCNE2,CCNG1,CCR2,CCR5,CCR9,CD244,CD247,CD274,CD28,CD38,CD40,CD69,CD80,CD83,CD86,CDC6,CDK4,CDKN1A,CEACAM1,CEBPA,CLSPN,CMKLR1,CSF1,CSF1R,CSF2RA,CSF2RB,CTSC,CTSW,CX3CR1,CXCL12,Cxcl9,CXCR3,CXCR4,CYP27A1,CYTH4,CYTIP,DAPK1,DKC1,DPP4,EDN1,EEF1E1,EMP1,ENPP2,EOMES,EPHA4,FAS,FASLG,FCER1G,FCGR3A/FCGR3B,FGF7,FGFR1,FGFR2,GAD…	861 (18)	CPA/6d
IL13		cytokine	Activated	2.762	4.442	0.143	4.73e-38	160	ABCA1,Acp5,ACSL1,ADA,ADAMDEC1,ADORA1,ADORA2B,ALOX5AP,ARG2,ATF3,AVPI1,BATF,BCL2A1,BCL3,BZW2,C3,C3AR1,CA2,CASP1,CCL11,CCL2,Ccl2,CCL3L3,CCL4,CCL5,Ccl6,Ccl7,Ccl8,CCR5,CD14,CD163,CD247,CD36,CD37,CD4,CD40,CD48,CD72,CD80,CD86,CEBPA,CHN2,CLEC4A,CLEC4E,CLEC7A,COL1A1,COL1A2,COL3A1,COL6A2,CTGF,CTNNAL1,CTSB,CTSC,CTSH,CTSK,CTSS,CTSV,CX3CL1,CXCL6,CXCR4,CYBB,CYSLTR1,DHCR24,DNASE2,DUOX1,EGFR,ENPP2,EPAS1,F13A1,FA…	1107 (16)	CPA/6d
IL1B	3.405	cytokine	Activated	6.284	8.039	0.118	1.51e-36	281	A2M,A4GALT,ABCC3,ADAM8,ADAMTS5,ADRB2,AIF1,AMPD3,ANGPT1,ANGPTL4,ANTXR1,ANXA1,APOC2,APOE,APOL6,ASAH2,ASS1,ATF3,BCL2A1,BCL3,BDKRB1,BDNF,BGN,BIRC3,BMF,C1R,C3,CCL11,CCL2,Ccl2,CCL24,CCL4,CCL5,Ccl7,Ccl9,CCR1,CCR2,CCR5,CCRL2,CD14,Cd24a,CD274,CD4,CD40,CD55,CD74,CD80,CD83,CD86,CDKN1A,Cdkn1c,CEBPB,CEBPD,CFB,CIITA,CNR2,COL1A1,COL2A1,CP,CRYAB,CSF1,CSF2RB,CTSB,CTSF,CTSS,CTSZ,CX3CL1,CX3CR1,Cxcl11,CXCL12,CXCL6,C…	1057 (15)	CPA/9d
IL13		cytokine	Activated	3.076	4.445	0.114	5.81e-36	166	ABCA1,Acp5,ACSL1,ADA,ADAMDEC1,ADORA1,ADORA2A,ADORA2B,ALOX5AP,ARG2,ATF3,AVPI1,BATF,BCL2A1,BCL3,BLVRA,BZW2,C3,C3AR1,CA2,CASP1,CCL11,CCL2,Ccl2,CCL24,CCL3L3,CCL4,CCL5,Ccl6,Ccl7,Ccl8,CCR5,CD14,CD163,CD247,CD36,CD37,CD4,CD40,CD48,CD72,CD80,CD86,CEBPA,CEBPB,CFI,CHN2,CLEC4A,CLEC4E,CLEC7A,COL1A1,COL1A2,COL3A1,COL6A2,CTGF,CTNNAL1,CTSB,CTSC,CTSH,CTSK,CTSS,CTSV,CX3CL1,CXCL6,CXCR4,CYBB,CYSLTR1,DHCR24,DNASE2,D…	1140 (15)	CPA/9d
NFKBIA	2.341	transcription regulator	Activated	3.965	5.03	0.088	7.66e-34	169	A2M,Abcb1b,ADAMTS5,AEBP1,AMPD3,ATP11A,AURKB,BCL11A,BCL2A1,BCL3,BIRC3,BUB1B,C3,CARD10,CCL11,CCL2,Ccl2,CCL3L3,CCL5,Ccl7,Ccl9,CCNA2,CCNE2,CCR1,CD40,CD69,CD80,CD86,CD97,CDC45,CDC6,CDH13,CDKN1A,Cdkn1c,CEBPD,CH25H,CKS1B,CLU,COL1A2,COL2A1,COL3A1,COL5A2,CP,CRYAB,CSF1,CTSB,CTSF,CTSZ,CX3CL1,CXCL12,CXCL6,CXCR4,CYBA,CYP1B1,CYP7B1,DCN,ENPP2,EOMES,EREG,FAS,FASLG,FCGRT,FHL2,FN1,FOXM1,FSCN1,FZD7,GADD45B,GADD45G,…	895 (15)	CPA/6d
IL2		cytokine	Activated	3.685	5.617	0.17	3.37e-33	196	AHR,AMICA1,BCL6,BIRC3,C3,CACNA1E,CAPN5,CARD10,CARD9,CASP1,CCL11,CCL2,CCL3L3,CCL4,CCL5,CCND3,CCNE2,CCNG1,CCR2,CCR5,CCR9,CD2,CD244,CD247,CD274,CD28,CD38,CD40,CD69,CD80,CD83,CD86,CDC25A,CDC6,CDK2,CDK4,CDKN1A,CEACAM1,CEBPA,CLSPN,CMKLR1,CSF1,CSF1R,CSF2RA,CSF2RB,CTPS1,CTSC,CTSW,CX3CR1,CXCL12,Cxcl9,CXCR3,CXCR4,CYP27A1,CYTH4,CYTIP,DAPK1,DDX21,DKC1,DPP4,EDN1,EEF1E1,ENPP2,EOMES,EPHA4,FAS,FASLG,FCER1G,FCGR3…	790 (15)	CPA/9d
IKBKB		kinase	Activated	4.794	7.151	0.239	3.94e-32	116	ABCA1,Acp5,AEBP1,AMPD3,ATF3,AURKB,BIRC3,BRCA2,C3,CBLB,CCL11,CCL2,Ccl2,CCL3L3,CCL4,CCL5,Ccl9,CCNA2,CCNE2,CCR1,CDC6,CDH13,CDKN1A,CEBPD,CH25H,CKS1B,CLU,CP,CSF1,CTSB,CTSF,CTSK,CTSZ,CX3CL1,Cxcl11,CXCL12,CXCL6,Cxcl9,CXCR4,CYBA,CYP1B1,CYP7B1,DCN,ECT2,EDN1,ENPP2,EREG,EZH2,FAS,FASLG,FASN,FGF10,FOXM1,GCH1,GM2A,GRN,Gstt1,H2AFX,HGF,HLA-A,HMOX1,ICAM1,IFI16,IGFBP6,IL10,IL11,IL1A,IL1B,IL1RN,ITGB5,KLF5,LCN2,LIFR…	1022 (13)	CPA/6d
NFKBIA	2.228	transcription regulator	Activated	3.687	4.551	0.071	6.96e-32	176	A2M,Abcb1b,ADAMTS5,AEBP1,AMPD3,ATP11A,AURKB,BCL11A,BCL2A1,BCL3,BIRC3,BUB1B,C3,CARD10,CCL11,CCL2,Ccl2,CCL3L3,CCL5,Ccl7,Ccl9,CCNA2,CCNB1,CCNE2,CCR1,CD40,CD69,CD80,CD86,CD97,CDC25A,CDC45,CDC6,CDH13,CDK2,CDKN1A,Cdkn1c,CEBPB,CEBPD,CKS1B,COL1A2,COL2A1,COL3A1,COL5A2,CP,CRYAB,CSF1,CTSB,CTSF,CTSZ,CX3CL1,CXCL12,CXCL6,CXCR4,CYBA,CYP1B1,CYP7B1,DCN,ENPP2,EOMES,FAS,FASLG,FCGRT,FHL2,FN1,FOXM1,FSCN1,FZD7,GADD45B…	927 (15)	CPA/9d
APP		other	Activated	3.588	5.022	0.123	7.92e-32	264	ABCA1,ABCG1,ACTA1,ADAMTS4,ADAP1,AIF1,AK1,ALDOC,AMPH,APOE,ARL11,ARNTL,ATP1A3,ATP1B1,ATP5A1,ATP5B,BASP1,BCL2L11,BDNF,BMF,BMP6,C1QBP,C1R,C3,C4A/C4B,CALML4,CAMK2D,Casp12,CCL2,Ccl2,CCL3L3,CCL4,CCL5,Ccl7,CCR5,CD40,CD5L,CD68,CD69,CD74,CD86,CDK4,CDK5,CH25H,CITED2,CLIC6,CLU,CP,CRABP2,CRLF1,CRYL1,CSF1,CSF1R,CSF2RB,CTGF,Ctla2a/Ctla2b,CTSB,CTSD,CTSV,CXCL12,Cxcl9,CXCR4,CYBB,CYFIP2,CYP26B1,DBN1,DCN,DNM1,EDN1,E…	1092 (17)	CPA/6d
CDKN1A	2.831	kinase	Activated	3.773	3.209	-0.078	2.09e-30	111	AIMP1,ASPM,ATAD2,ATRX,AURKA,AURKB,BIRC5,BRCA1,BUB1,BUB1B,CCL2,CCNA2,CCNB1,CCND3,CDC20,CDC25A,CDC25C,CDC6,CDK1,CDK4,CDKN1A,CDKN2A,CDKN3,CENPF,CHAF1B,CHEK1,CKS1B,CRYAB,CTGF,CTSB,CTSK,DLGAP5,DSE,DTL,DUSP1,EDNRA,EOMES,EXO1,FANCI,FAS,FN1,FOXM1,GRN,H2AFX,H2AFZ,HJURP,HMGB2,HNRNPA2B1,IL1B,IL1R1,ITGAM,ITGB5,JAG1,KIAA0101,KIF2C,KNTC1,KRT18,LBR,LGALS3BP,MAD2L1,MAF,MCM2,MCM3,MCM4,MCM6,MCM7,MIS18BP1,MKI67,MMP…	930 (16)	CPA/9d
CDKN2A	-2.324	transcription regulator	Activated	8.615	8.46	-0.015	7.69e-29	123	A2M,AK1,ASF1B,ATAD2,AURKB,BARD1,BCL2L11,BIRC5,BLM,BUB1B,C3,CCL11,CCL2,Ccl2,CCL24,CCL3L3,CCL4,CCL5,Ccl6,Ccl7,Ccl8,Ccl9,CCNA2,CCND3,CCNG1,CCR9,CDC25A,CDC25C,CDCA7L,CDK1,CDK2,CDKN1A,CDKN2A,CEBPB,CEBPD,CENPK,CHAF1A,CTGF,CX3CL1,Cxcl11,CXCL13,CXCL14,CXCL6,Cxcl9,DDR1,DEK,DHFR,DUSP1,EBF1,EEF1A1,EHD3,EPS8,EZH2,FANCA,FBL,FBXO5,FEN1,FGFR1,FHL2,FOXA1,FST,GABARAP,GADD45G,GFRA2,GTSE1,H2AFX,HMGB2,HOXB9,HOXC4,IG…	946 (17)	CPA/9d
INSR		kinase	Inhibited	-5.321	-3.857	0.227	8.94e-29	137	ACSL1,ACTA1,AQP1,AREG,ATF3,ATP2A3,ATP5A1,ATP5B,BCL2A1,BIRC5,C1QA,C2,CBR1,CCL2,Ccl2,CCL4,CD36,CD83,CDC45,CDC6,CDKN1A,CEBPA,COL6A3,CORO2B,COX6A2,Cox8b,CRY1,CSTB,CTGF,CTSB,CTSV,CXCR4,CYC1,Cyct,CYP1B1,CYP51A1,DEK,DES,DHCR7,DUSP1,EDN1,EREG,FABP4,FASN,FBLN1,FDFT1,FDPS,FLNC,FURIN,GAPDH,GAS1,GCH1,GOT2,GRN,H2-M2,HELLS,HMGCR,HOXC8,HSPD1,IDI1,Ifi202b,IFNAR2,IGF1,Iigp1,IL11,ITGA5,ITGB5,KCNJ15,KIT,KLF9,LAT2,L…	985 (24)	CPA/6d
IKBKB		kinase	Activated	4.867	6.769	0.193	1.05e-28	117	ABCA1,Acp5,AEBP1,AMPD3,ATF3,AURKB,BIRC3,BRCA1,BRCA2,C3,CBLB,CCL11,CCL2,Ccl2,CCL3L3,CCL4,CCL5,Ccl9,CCNA2,CCNE2,CCR1,CDC6,CDH13,CDKN1A,CEBPB,CEBPD,CKS1B,CP,CSF1,CTSB,CTSF,CTSK,CTSZ,CX3CL1,Cxcl11,CXCL12,CXCL6,Cxcl9,CXCR4,CYBA,CYP1B1,CYP7B1,DCN,ECT2,EDN1,ENPP2,EZH2,FAS,FASLG,FASN,FGF10,FOXM1,GCH1,GM2A,GRN,Gstt1,H2AFX,HGF,HLA-A,HMOX1,ICAM1,IFI16,IGFBP6,IL11,IL1A,IL1B,IL1RN,ITGB5,KIF23,KLF5,LIFR,LIPE,L…	1091 (13)	CPA/9d
CEBPB		transcription regulator	Activated	3.767	6.116	0.218	1.47e-28	148	ABCB1,Abcb1b,ADH1C,ADIPOQ,ADRB3,ALDH1A1,ALOX5AP,ANTXR1,APLNR,ASNS,B9D1,BCL2A1,BDNF,BLNK,C3,CCL2,Ccl2,CCL3L3,CCL4,CCL5,CCNA2,CCNB2,CCR5,CD14,CDC42EP3,CDC45,CDC6,CDKN1A,CDO1,CDT1,CEBPA,CEBPD,CFD,CHIT1,CLEC4E,COL1A1,COL1A2,COL5A2,CP,CPT1A,CSF1R,CSF3R,CTSC,DAB2,DAPK1,DCN,DHCR7,DHFR,DYNLT1,EFNB2,EMCN,ENTPD2,F7,FABP4,FAS,FBLN1,FGFR2,FHL2,FTL,FZD1,GAS1,GLIPR2,HGF,HIST1H4I,HIST4H4,HLA-A,HP,HSD11B1,HSP90A…	998 (20)	CPA/6d
Cg		complex	Activated	3.041	5.4	0.228	3.59e-28	137	ABCB1,Abcb1b,ACSL1,APLNR,AREG,ARHGAP22,B2M,BCAT1,BDNF,BLM,BTG1,CBFA2T3,CCL2,Ccl2,Ccl7,CCNE2,CD93,CDC6,CDKN1A,CEBPA,CEBPD,CLDN11,CLU,COL11A1,CTSV,CXCR4,DDX25,DHCR7,DMD,DPT,DUSP1,EFEMP1,EFNB2,ELAVL2,ELK3,EMCN,EMP1,ENPP2,EPAS1,EPHA3,EPHB6,EREG,FABP4,FAM198B,FAS,FASLG,FGF9,FGL2,FST,FZD1,GAS1,GBP6,GDF10,GJA1,GM2A,GPC1,HLA-A,HLA-DQA1,HMGCR,HPGD,HPSE,HSD11B1,HSD17B7,ICAM1,IFIT3,IGF1,IGFBP4,IL10,IL11,IL1…	1361 (19)	CPA/6d
STAT3		transcription regulator	Activated	3.545	5.522	0.205	7.15e-28	160	A2M,ADIPOQ,AHR,ANGPTL4,AREG,ARG2,BATF,BCL2L11,BCL3,BCL6,BIRC5,BOC,C5AR1,CASP1,CCL11,CCL2,CCL3L3,CCL4,CCL5,Ccl8,CCR1,CCR5,CD274,CD40,CD74,CD80,CD83,CD86,CDKN1A,CDKN2A,CEACAM1,CEBPA,CEBPD,CFB,CHEK1,CIITA,COL1A2,COL3A1,COL5A1,CTSB,CXCL6,Cxcl9,DNMT1,ECT2,EME1,EOMES,EPAS1,FAS,FASLG,FASN,FCER1G,FCGR1A,FN1,FOXM1,FSCN1,FST,GADD45G,GJA1,GLIPR1,H2-Q8,HGF,HLA-A,HLA-DMA,HLA-DQA1,HLA-DRB5,HMOX1,HP,ICAM1,ID2,I…	1041 (17)	CPA/6d
TNFSF11		cytokine	Activated	2.857	5.534	0.269	7.43e-28	110	Acp5,ADORA2B,AEBP2,AIF1,ATP6V0D2,BCL2A1,BST1,C3AR1,CA2,CCL2,Ccl2,CCL3L3,CCL4,CCL5,Ccl7,Ccl8,Ccl9,CCR1,CD14,CD300LF,CD40,CD83,CDC42EP4,CDKN1A,CEBPA,CLEC11A,CLEC4E,CSF1R,CSRP1,CTSK,DAB2,DMPK,DOK2,DUSP1,ECT2,EMR1,FAS,FGR,FHL2,FOXM1,FPR1,GADD45B,GCH1,GLRX,GPR68,GRB10,HCK,HCLS1,HIPK2,HMOX1,HRH2,ICAM1,IGF1,IKBKE,IL10,IL11,IL11RA,IL12B,IL13RA1,IL1A,IL1B,IL1RN,IRF4,IRF8,ITGA5,ITGAL,ITGAM,LDB2,LSR,MAFB,MM…	882 (13)	CPA/6d
IL12 (complex)		complex	Activated	3.078	4.899	0.217	4.59e-27	95	AHR,BCL3,CASP1,CCL2,Ccl2,CCL4,CCL5,CCR2,CCR5,CD244,CD28,CD69,CD86,CEACAM1,CSF1,Ctla2a/Ctla2b,CXCL6,Cxcl9,CXCR3,CYTIP,EBI3,EMR1,EOMES,FAS,FASLG,FURIN,FUT7,GADD45B,GADD45G,GAS5,GCNT2,GJA1,GZMA,Gzmb,Gzmc,HAVCR2,HLX,ICAM1,Ifi202b,IFIT2,IFNGR2,Iigp1,IL10,IL12B,IL12RB1,IL12RB2,IL18,IL18BP,IL18RAP,IL1B,IL27,IL7R,IRF4,IRF8,ITGA4,ITGAL,ITGB2,KIT,KLRB1,KLRD1,KLRG1,LTB,Ly6a (includes others),MAP3K8,MIF,MMP2…	846 (17)	CPA/6d
STAT3		transcription regulator	Activated	3.934	5.566	0.164	1.26e-26	168	A2M,AGT,AHR,ALAS2,ANGPTL4,APEX1,ARG2,BATF,BCL2L11,BCL3,BCL6,BIRC5,BOC,C5AR1,CASP1,CCL11,CCL2,CCL3L3,CCL4,CCL5,Ccl8,CCNB1,CCR1,CCR5,CD274,CD40,CD74,CD80,CD83,CD86,CDC25A,CDH5,CDK1,CDKN1A,CDKN2A,CEACAM1,CEBPA,CEBPB,CEBPD,CFB,CHEK1,CIITA,COL1A2,COL3A1,COL5A1,CTSB,CXCL13,CXCL6,Cxcl9,DNMT1,ECT2,EGR2,EME1,EOMES,EPAS1,ESR1,FAS,FASLG,FASN,FCER1G,FCGR1A,FN1,FOXM1,FSCN1,FST,GADD45G,GJA1,GLIPR1,H2-Q8,HGF,HL…	1072 (15)	CPA/9d
CSF1	2.964	cytokine	Activated	2.22	4.313	0.248	2.65e-26	84	Acp5,APOE,BCL2L11,BIRC5,CCL2,Ccl2,CCL5,Ccl7,CCR5,CD163,CD68,CD97,CDK4,CDKN1A,CEBPA,COL23A1,CSF1,CSF1R,CTSK,CXCL6,DOK2,DUSP1,ETV3,FAS,FASLG,FCER1G,FCGR2A,FCGR3A/FCGR3B,FHL2,FN1,FOLR2,GPR68,GRAP2,IGF1,Iigp1,IKBKE,IL10,IL10RA,IL11RA,IL12B,IL18,IL18BP,IL1A,IL1B,IL1RL1,IL6ST,IRF4,IRF5,IRF7,ITGA4,ITGA5,ITGAM,ITGB5,MAFB,MERTK,MMP12,MMP16,MMP9,MRC1,MSR1,MYC,NFATC1,PCNA,PLAU,PPARG,PTPRC,PTPRJ,RUNX1,SFRP1,…	1083 (17)	CPA/6d
CDKN1A	3.058	kinase	Activated	3.124	2.463	-0.098	5.17e-26	99	AIMP1,ASPM,ATAD2,AURKB,BIRC5,BUB1,BUB1B,CCL2,CCNA2,CDC20,CDC6,CDK4,CDKN1A,CDKN2A,CDKN3,CHAF1B,CHEK1,CKS1B,CRYAB,CTGF,CTSB,CTSK,DLGAP5,DSE,DUSP1,EDNRA,EOMES,FANCI,FAS,FN1,FOXM1,GRN,H2AFX,H2AFZ,HMGB2,HNRNPA2B1,IL1B,IL1R1,INHBA,ITGAM,ITGB5,JAG1,KIAA0101,KNTC1,KRT18,LBR,LGALS3BP,MAD2L1,MAF,MCM2,MCM3,MCM4,MCM6,MCM7,MIS18BP1,MKI67,MMP3,MMP9,MYBL2,MYC,NCAPD3,NPM1,ORC1,PBK,PCNA,PHGDH,PLK1,Pmaip1,POLD1,PS…	877 (16)	CPA/6d
IL15		cytokine	Activated	2.87	4.463	0.184	5.7e-26	144	AHR,ANXA1,APBA1,ARHGDIB,BCL2L11,BTG1,CCL11,CCL2,Ccl2,CCL4,CCL5,CCR1,CCR2,CCR9,CD2,CD244,CD274,CD28,CD38,CD40,CD53,CD55,CD69,CD74,CD80,CD83,CD86,CDK2AP1,CDK4,CEACAM1,CKS1B,CKS2,CMKLR1,CORO1A,CPT1A,CSF1,CTGF,CTSW,CX3CR1,CXCL12,CXCR4,DDX18,DHRS4,DPP4,EDN1,EGR2,ELK3,EXOSC8,FAS,FASLG,FCGR3A/FCGR3B,FKBP1A,FYB,GAPDH,GCNT1,GGT5,GLDC,Gzmb,Gzmc,HAT1,HAVCR2,HCST,HLX,HMCN1,HNRNPA2B1,HSPE1,ICAM2,ID4,IFIT1,IL1…	1121 (18)	CPA/9d
E2F1		transcription regulator	Inhibited	-4.571	-2.832	0.186	7.85e-26	164	ABCB1,ADK,AR,ARHGAP4,ATAD2,AURKA,AURKB,BCL2L11,BIRC5,BRCA1,CA2,CBX5,CCNA2,CCNB1,CCNB2,CCND3,CCNE2,CCT2,CCT4,CDC20,CDC25A,CDC45,CDC6,CDK1,CDK2,CDK4,CDKN1A,CDKN2A,CEBPA,CHEK1,COL2A1,CRABP2,CRYAB,CSE1L,CTSB,DBF4,DCC,DDAH2,DDX11,DHFR,DNMT1,DUSP1,DUT,ECT2,EGR2,EIF3I,ENO2,ERH,EZH2,FAM60A,FANCD2,FAS,FBXO5,FEN1,FGFR1,FGFR2,FGFR3,FHDC1,FKBP3,FOXM1,GINS1,GM2A,GMNN,GRAP,H19,HELLS,HES1,HMGB2,Hmgn2 (includes …	811 (16)	CPA/9d
INSR		kinase	Inhibited	-4.639	-3.473	0.181	9.36e-26	140	ACSL1,ACTA1,ALAD,AQP1,ATF3,ATP2A3,ATP5B,BCL2A1,BIRC5,C1QA,C2,CBR1,CCL2,Ccl2,CCL4,CD36,CD83,CDC45,CDC6,CDK1,CDKN1A,CEBPA,COL6A3,CORO2B,COX6A2,Cox8b,CRAT,CRY1,CSTB,CTGF,CTSB,CTSV,CXCR4,CYC1,Cyct,CYP1B1,CYP51A1,DEK,DES,DHCR7,DUSP1,EDN1,EGR2,FABP4,FASN,FBLN1,FDFT1,FDPS,FEN1,FLNC,GAPDH,GAS1,GCH1,GOT2,GRN,H2-M2,HELLS,HMGCR,HOXC8,HSPD1,IDI1,Ifi202b,IFNAR2,IGF1,Iigp1,IL11,ITGB5,KCNJ15,KIT,KLF9,LAT2,LCP1,…	1210 (22)	CPA/9d
APP		other	Activated	2.821	3.953	0.1	1.53e-25	262	ABCA1,ABCG1,ACTA1,ADAP1,AIF1,AK1,ALDOC,AMPH,APOE,ARL11,ATP1A3,ATP5B,BASP1,BCL2L11,BDNF,BIK,BMF,BMP6,C1QBP,C1R,C3,C4A/C4B,CALML4,CAMK2D,Casp12,CCL2,Ccl2,CCL3L3,CCL4,CCL5,Ccl7,CCR5,CD40,CD5L,CD68,CD69,CD74,CD86,CDH5,CDK1,CDK2,CDK4,CDK5,CLIC6,CP,CRABP2,CSF1,CSF1R,CSF2RB,CTGF,Ctla2a/Ctla2b,CTSB,CTSD,CTSV,CXCL12,Cxcl9,CXCR4,CYBB,CYFIP2,CYP26B1,DBN1,DCN,DNM1,EDN1,EGFR,ELN,EN1,ENG,ENO2,ENPP2,EOMES,EPAS1…	1444 (18)	CPA/9d
NFkB (complex)		complex	Activated	4.935	8.579	0.307	1.75e-25	188	A2M,ABCB1,ABCG1,ADORA2B,ADRA2A,ALDH1B1,AMPH,APOE,AQP5,ATF3,B3GNT5,B4GALT1,BATF,BCL11A,BCL2A1,BCL3,BDNF,BIRC3,BIRC5,C1R,C3,CAMK2D,CARD10,CBR3,CCL11,CCL2,Ccl2,CCL3L3,CCL4,CCL5,Ccl7,CCNB2,CCR2,Cd24a,CD274,CD36,CD40,CD7,CD74,CD80,CD83,CD86,CDKN1A,CEBPD,CFB,CIITA,CLCF1,CLEC4E,CLU,COL1A2,COL2A1,CSF1,CST7,CTGF,CX3CL1,CXCL12,CXCL6,Cxcl9,CXCR3,CXCR4,CYBB,DBP,E2F7,EDN1,EGFR,EMR1,ENPP1,EOMES,EPCAM,FAM46A,FA…	1109 (15)	CPA/6d
CHUK		kinase	Activated	4.272	6.8	0.281	1.86e-25	93	Acp5,AEBP1,AMPD3,ATF3,C3,CCL11,CCL2,Ccl2,CCL3L3,CCL4,CCL5,Ccl9,CCR1,CDH13,CDKN1A,CEBPD,CH25H,CLU,CP,CRLF1,CSF1,CTSB,CTSF,CTSZ,CX3CL1,Cxcl11,CXCL12,CXCL6,CXCR3,CYBA,CYP7B1,DCN,DNMT1,ENPP2,EREG,FAS,GADD45B,GCH1,GM2A,GRN,Gstt1,HLA-A,HMOX1,HSP90AA1,ICAM1,IFI16,IFIT2,IGFBP6,IL10,IL11,IL12B,IL1A,IL1RN,ITM2B,KLF5,LCN2,LIFR,MFAP5,MGP,MMP13,MMP2,MMP3,MMP9,MYC,NFKBIA,NID1,NOV,OGN,PCNA,PLAU,PLD3,PLK1,PTX3,R…	1012 (13)	CPA/6d
PDGF BB		complex	Activated	3.626	5.729	0.205	4.8e-25	125	Abcb1b,ACAT2,ADRB2,AKAP12,ANXA11,AREG,ARG2,ASAH2,ATF3,BCL3,BDKRB1,BDKRB2,BMP3,BMP6,C3,CAV2,CCL2,Ccl2,Ccl7,CDK4,CDKN1A,CDO1,CEBPD,COL3A1,CP,CRYAB,CSF1,CSF1R,CTGF,CTH,DAB2,DCN,DUSP1,EDN1,EGFR,ENPP1,EREG,FASN,FGF7,FGFR1,FHL2,FMO1,FN1,FOSB,FXYD5,FZD1,GDA,GDNF,GEM,GHR,GJA1,GNB2L1,GPR183,GREM1,GUCY1B3,H19,HES1,HLA-E,HMGCR,HMOX1,IGF1,IGFBP4,IL1B,IL1RL1,INHBA,ITGA5,LAMB2,LBP,LDLR,LIF,MGST1,MINOS1-NBL1/NB…	1192 (18)	CPA/6d
IL15		cytokine	Activated	2.574	4.584	0.231	1.1e-24	133	AHR,APBA1,ARHGDIB,BCL2L11,BTG1,CCL11,CCL2,Ccl2,CCL4,CCL5,CCR1,CCR2,CCR9,CD244,CD274,CD28,CD38,CD40,CD53,CD55,CD69,CD74,CD80,CD83,CD86,CDK2AP1,CDK4,CEACAM1,CKS1B,CMKLR1,CORO1A,CPT1A,CSF1,CTGF,CTSW,CX3CR1,CXCL12,CXCR4,DHRS4,DPP4,EDN1,ELK3,EXOSC8,FAS,FASLG,FCGR3A/FCGR3B,FYB,GAPDH,GCNT1,GGT5,Gzmb,Gzmc,HAT1,HAVCR2,HCST,HLX,HMCN1,HNRNPA2B1,HSPE1,ICAM2,IFIT1,IL10,IL12B,IL12RB2,IL18RAP,IL21R,IL2RB,IL2RG,…	866 (19)	CPA/6d
CTNNB1		transcription regulator	Activated	2.154	4.77	0.289	2.26e-24	185	ABCB1,ABCD2,ACAP1,ADIPOQ,AHR,AIM1,ALCAM,ALDH1A1,AOC3,APOD,AQP5,BCL2L11,BGN,BIRC5,BMP1,CA3,CACNA1G,Ccl7,CCNA2,CCNE2,CD34,CD4,Cd52,CDH11,CDKN1A,Cdkn1c,CDKN2A,CEACAM1,CENPM,CFD,CIDEC,CLU,COL1A1,COL27A1,COL2A1,COL4A1,COL4A2,CRABP2,CRIP1,CTDSPL,CTGF,CTHRC1,CTSF,CTSZ,Cux1,CXCL12,Cxcl9,CYP51A1,CYP7B1,DIAPH3,DNAJC6,DPEP1,ECM1,EDIL3,EDN1,EGFR,EIF5A,EMX2,ENO3,ENPP1,EOMES,EPCAM,EPHB2,F13A1,FABP4,FAS,FBLN2,F…	998 (19)	CPA/6d
CEBPB	2.28	transcription regulator	Activated	3.84	5.713	0.174	3.32e-24	149	ABCB1,Abcb1b,ADH1C,ADH7,ADRB3,AGT,AKR1C3,ALDH1A1,ALOX5AP,ANTXR1,APLNR,ASNS,BCL2A1,BDNF,BLNK,C3,CCL2,Ccl2,CCL3L3,CCL4,CCL5,CCNA2,CCNB2,CCR5,CD14,CDC25A,CDC25C,CDC42EP3,CDC45,CDC6,CDKN1A,CDO1,CDT1,CEBPA,CEBPB,CEBPD,CFD,CLEC4E,COL1A1,COL1A2,COL5A2,CP,CPT1A,CSF1R,CSF3R,CTSC,CYP2E1,DAB2,DAPK1,DCN,DHCR7,DHFR,DMWD,DYNLT1,EFNB2,EMCN,ENTPD2,F7,FABP4,FAS,FBLN1,FGFR2,FHL2,FTL,FZD1,GAS1,GLIPR2,HGF,HIST4H4,HL…	1262 (20)	CPA/9d
SMARCA4		transcription regulator	Activated	5.091	6.672	0.203	4.46e-24	128	A2M,ABCA1,ACTA1,AGT,AIM1,ANKRD32,ARHGDIB,ARL4C,ASNS,ATP2A1,ATP2B4,BCL2A1,BIRC5,C19orf12,CCL2,CCNA2,CCNE2,CCR1,CCR2,CD74,CDC25A,CDC6,CDH11,CDK2,CDKN1A,CDKN2A,CEBPB,CIITA,CKM,CNTN1,COTL1,CSF1,CTGF,CTSB,CTSH,CTSS,CXCR3,CXCR4,CYP4B1,DDX18,DES,DHFR,DYSF,EBF1,ECM2,EFNB1,ENO3,EPHB2,FABP4,FBLIM1,FGFR2,FHL2,FMO2,FN1,GADD45G,GAPDH,GLI1,GPR183,GPR56,GSTP1,HCST,HEXB,HEY1,HLA-DRA,HPGD,Hrc,IFI16,IFI30,IFIT1,IG…	1215 (22)	CPA/9d
JUN		transcription regulator	Activated	2.373	3.922	0.167	6.01e-24	141	A2M,ABCB1,Abcb1b,ACAT2,AKAP12,APOE,ASNS,ATF3,BCL2A1,BCL2L11,BCL3,BDNF,BIRC3,BTG1,C3AR1,CA3,CCL2,Ccl2,CCNA2,CD14,CD244,CD247,CD274,CD68,CDC20,CDKN1A,CDKN2A,CLU,COL1A1,COL1A2,Crip2,CSF1,CSF1R,CTGF,CXCL16,CYGB,CYP1B1,DNMT1,DUSP1,EDN1,EEF2,EGFR,EHD4,EIF4A1,EPHX2,EREG,FABP4,FAS,FASLG,FLNC,FN1,FOLR2,FTH1,GAS6,GDNF,GJA1,HES1,HLA-G,HMOX1,HNRNPA2B1,ICAM1,ID2,IFI16,IGF2R,IGFBP4,IGFBP7,IL10,IL12B,IL1A,IL1B,…	951 (17)	CPA/6d
CD44		enzyme	Activated	3.027	4.666	0.216	1.04e-23	79	ABCB1,ADAM8,ADRB2,ANXA11,BCAM,BGN,BIRC3,BIRC5,Ccl2,CCL4,CCL5,Ccl7,CCR2,CCR5,CD36,CD69,CDKN1A,CELA1,CIDEC,CLEC5A,CLEC7A,CLU,COL1A1,COL3A1,COL5A2,CTSK,CX3CL1,CX3CR1,CXADR,CXCL6,Cxcl9,CXCR3,DNMT1,ECM1,EMR1,FAS,FASLG,FASN,FKBP4,FN1,HAS3,HSP90AB1,IL10,IL1A,IL1B,IL1RN,IRAK3,ITGA4,ITGA5,ITGAX,ITGBL1,LIMS2,LTBP2,Ly6a (includes others),MMP12,MMP13,MMP14,MMP2,MMP3,MMP8,MMP9,MYBBP1A,MYO1B,PLAU,PMEPA1,SDC4,S…	1272 (18)	CPA/6d
FAS	7.648	transmembrane receptor	Inhibited	-2.38	-2.868	-0.068	2.22e-23	133	AIM1,AKAP2,ARRB2,BCL11A,BCL2A1,BGN,BIRC3,BIRC5,BTK,CAMK2B,CCL2,Ccl2,CCL3L3,CCL4,CCL5,CCR1,CCRL2,CD1D,CD200,CD22,CD300C,CD48,CD80,CD83,CD86,CD93,CDC42EP2,CDKN1A,CEBPD,COL15A1,COL1A1,COL1A2,COL3A1,COL4A1,COL4A2,COL5A1,COL6A1,COL6A3,COL8A1,CSF1,CTGF,CXCL6,DYRK3,FAS,FASLG,FBN1,FCGR2B,FES,FGL2,FOSB,FPR1,FSCN1,GADD45G,GLIPR1,GNAI2,GPNMB,GRIA3,HLA-DQB1,ICAM1,IFIT1,IL10,IL10RA,IL13RA1,IL16,IL18,IL1A,IL1B…	942 (13)	CPA/6d
CHUK		kinase	Activated	4.525	6.566	0.224	2.39e-23	95	Acp5,AEBP1,AMPD3,ATF3,C3,CCL11,CCL2,Ccl2,CCL3L3,CCL4,CCL5,Ccl9,CCNB1,CCR1,CDC25A,CDH13,CDKN1A,CEBPB,CEBPD,CP,CSF1,CTSB,CTSF,CTSZ,CX3CL1,Cxcl11,CXCL12,CXCL13,CXCL6,CXCR3,CYBA,CYP7B1,DCN,DNMT1,ENPP2,FAS,GADD45B,GCH1,GM2A,GRN,Gstt1,HEY1,HLA-A,HMOX1,HSP90AA1,ICAM1,IFI16,IFIT2,IGFBP6,IL11,IL1A,IL1RN,ITM2B,KLF5,LIFR,MFAP5,MGP,MMP13,MMP2,MMP3,MMP9,Mt1,Mt2,MYC,MYH1,NFKBIA,NID1,NOV,OGN,PCNA,PLAU,PLD3,PLK1…	1086 (12)	CPA/9d
TNFSF11		cytokine	Activated	2.835	4.94	0.214	2.98e-23	108	Acp5,ADORA2B,AEBP2,AIF1,ATP6V0D2,AURKA,BCL2A1,BST1,C3AR1,CA2,CCL2,Ccl2,CCL3L3,CCL4,CCL5,Ccl7,Ccl8,Ccl9,CCND3,CCR1,CD14,CD300LF,CD40,CD83,CDC42EP4,CDKN1A,CEBPA,CLEC11A,CLEC4E,CSF1R,CTSK,DAB2,DMPK,DOK2,DUSP1,DUSP16,ECT2,EGR2,EMR1,ESR1,FAS,FGR,FHL2,FOXM1,FPR1,GADD45B,GCH1,GLRX,GPR68,GRB10,HCK,HCLS1,HIPK2,HMOX1,ICAM1,IGF1,IKBKE,IL11,IL11RA,IL1A,IL1B,IL1RN,IRF4,IRF8,ITGAL,ITGAM,LDB2,LSR,MAFB,MMP9,MYC,…	1005 (13)	CPA/9d
CEBPA	5.83	transcription regulator	Activated	4.75	5.934	0.111	3.76e-23	144	A2M,ABCB1,Abcb1b,ACSL1,ADCY7,ADH1C,ADIPOQ,ADRB3,AKAP12,ALOX5AP,ANPEP,APLNR,AQP5,ARG2,ARHGEF5,ARL4C,ASNS,ASS1,B9D1,BCL2A1,BTG1,C3,C3AR1,CA2,CCNA2,CCNB2,CCR1,CD14,CD7,CDK4,CDKN1A,CEBPA,CEBPD,CFD,COL1A1,COL1A2,CPT1A,CRABP2,CREG1,CSF1,CSF1R,CSF2RA,CSF3R,CTSK,CXCR4,DHCR7,DHFR,EEF1A2,EFNB2,EMCN,EMX2,EPHX1,EVPL,FABP4,FASN,FCGR1A,FOXM1,FZD1,GAPDH,GAS1,GCH1,GJA1,GLI1,GLIPR1,GLRX,H1FX,HGF,HMGCR,HMOX1,HP,HP…	1014 (22)	CPA/6d
Cg		complex	Activated	3.741	5.643	0.182	4.48e-23	136	ABCB1,Abcb1b,ACSL1,ADCYAP1R1,ADH7,AKR1C3,APLNR,AR,ARHGAP22,B2M,BCAT1,BDNF,BLM,BTG1,CAMK4,CBFA2T3,CCL2,Ccl2,Ccl7,CCNE2,CD93,CDC6,CDKN1A,CEBPA,CEBPB,CEBPD,CLDN11,COL11A1,CTSV,CXCR4,DDX25,DHCR7,DMD,DPT,DTL,DUSP1,EFEMP1,EFNB2,ELAVL2,ELK3,EMCN,ENPP2,EPAS1,EPHA3,EPHB6,FABP4,FABP5,FAM198B,FAS,FASLG,FGL2,FST,FZD1,FZD4,GAS1,GBP6,GDF10,GJA1,GM2A,GPC1,HLA-A,HLA-DQA1,HMGCR,HPGD,HPSE,HSD11B1,HSD17B7,ICAM1,IFI…	1484 (20)	CPA/9d
CCND1		transcription regulator	Inhibited	-3.798	-3.028	0.099	8.45e-23	113	AR,ASPM,ATAD2,AURKA,BIRC5,Bmyc,BRCA1,BRIP1,C7,CASC5,CCNA2,CCND3,CCNE2,CDC45,CDC6,CDCA2,CDCA7,CDCA7L,CDCA8,CDK2,CDK4,CDKN1A,CDKN2A,CENPF,CENPH,CENPK,CENPN,CLSPN,COL1A1,COL27A1,COL5A2,CPEB1,DEPDC1,DHCR24,DKK2,DNMT1,DTL,E2F7,E2F8,EGFR,ELOVL7,ENDOD1,ENPP2,EPHA2,EPS8,ESCO2,FGF7,FGFR1,FOXM1,FZD7,HJURP,HSPB8,KIAA0101,KIAA1524,KIF11,KIF20B,KIF2C,KIF4A,Klra2,LRRTM2,MAFF,MCM10,MCM4,MCM7,MED30,MELK,MMP2,MMP…	765 (15)	CPA/9d
SPI1		transcription regulator	Activated	4.198	5.275	0.153	1.76e-22	82	Acp5,ARID3A,BLNK,C1QC,CCNA2,CD14,CD180,CD1D,CD68,CD72,CD79B,CDKN1A,Cdkn1c,CEBPA,CHIT1,CIITA,CSF1,CSF1R,CSF2RA,CSF2RB,CSF3R,CTSK,CTSS,Cxcl9,CYBB,DAB2,EMR1,FCER1G,FCGR2B,FCGRT,FES,FLI1,FTH1,FUT7,GNB2L1,HES1,HK3,ID2,IL10,IL12B,IL18,IL1B,IL1RN,IL7R,IRAK3,IRF4,ITGA4,ITGA5,ITGAM,ITGB2,KIT,Klra4 (includes others),LILRB3,LYZ,MEF2C,MME,MMP2,MRC1,MYC,NCF1,NCF2,NCF4,NHP2L1,Nolc1,NOS2,P2RY10,PCNA,PIK3CG,PRTN…	1000 (18)	CPA/6d
NFkB (complex)		complex	Activated	5.458	8.396	0.245	1.93e-22	194	A2M,ABCB1,ABCG1,ADORA2B,ADRA2A,AGT,ALDH1B1,AMPH,APOE,AQP5,ATF3,ATP6AP2,B3GNT5,B4GALT1,BATF,BCL11A,BCL2A1,BCL3,BDNF,BIRC3,BIRC5,C1R,C3,CAMK2D,CARD10,CBR3,CCL11,CCL2,Ccl2,CCL3L3,CCL4,CCL5,Ccl7,CCNB1,CCNB2,CCR2,Cd24a,CD274,CD36,CD40,CD7,CD74,CD80,CD83,CD86,CDKN1A,CEBPB,CEBPD,CFB,CIITA,CLCF1,CLEC4E,COL1A2,COL2A1,CSF1,CST7,CTGF,CX3CL1,CXCL12,CXCL6,Cxcl9,CXCR3,CXCR4,CYBB,DBP,E2F7,EDN1,EDNRB,EGFR,EMR1,E…	1201 (15)	CPA/9d
CSF1	3.033	cytokine	Activated	2.278	3.951	0.198	2.07e-22	83	Acp5,APOE,BCL2L11,BIRC5,CCL2,Ccl2,CCL5,Ccl7,CCNB1,CCR5,CD163,CD68,CD97,CDK2,CDK4,CDKN1A,CEBPA,COL23A1,CSF1,CSF1R,CTSK,CXCL6,DOK2,DUSP1,FAS,FASLG,FCER1G,FCGR2A,FCGR3A/FCGR3B,FHL2,FN1,FOLR2,GPR68,GRAP2,IFNGR1,IGF1,Iigp1,IKBKE,IL10RA,IL11RA,IL18,IL18BP,IL1A,IL1B,IL1RL1,IL6ST,IRF4,IRF5,IRF7,ITGA4,ITGAM,ITGB5,MAFB,MERTK,MMP12,MMP16,MMP9,MRC1,MSR1,MYC,NFATC1,PCNA,PLAU,PPARG,PTPRC,PTPRJ,Retnla,RUNX1,SFR…	1183 (18)	CPA/9d
CTNNB1		transcription regulator	Activated	2.265	4.446	0.231	2.47e-22	193	ABCB1,ABCD2,ACAP1,ACTC1,AHR,AIM1,ALCAM,ALDH1A1,ANXA1,AOC3,APOD,AQP5,AR,BCL2L11,BGN,BIRC5,BMP1,C6,CA3,CACNA1G,Ccl7,CCNA2,CCNE2,CD34,CD4,Cd52,CDH11,CDKN1A,Cdkn1c,CDKN2A,CEACAM1,CENPM,CFD,CHGA,CLDN5,COL1A1,COL27A1,COL2A1,COL4A1,COL4A2,CRABP2,CRAT,CRIP1,CTDSPL,CTGF,CTHRC1,CTSF,CTSZ,Cux1,CXCL12,Cxcl9,CYP2E1,CYP51A1,CYP7B1,DIAPH3,DPEP1,ECM1,EDIL3,EDN1,EGFR,EIF5A,EMX2,ENO2,ENO3,ENPP1,EOMES,EPCAM,EPHB2,E…	1254 (21)	CPA/9d
JUN		transcription regulator	Activated	2.179	3.404	0.133	2.5e-22	147	A2M,ABCB1,Abcb1b,ACAT2,ADH7,AKAP12,ALAS1,ANXA1,APEX1,APOE,AR,ASNS,ATF3,BCL2A1,BCL2L11,BCL3,BDNF,BIRC3,BTG1,C3AR1,CA3,CCL2,Ccl2,CCNA2,CCND3,CD14,CD244,CD247,CD274,CD68,CDC20,CDK1,CDKN1A,CDKN2A,CHGA,COL1A1,COL1A2,Crip2,CSF1,CSF1R,CTGF,CXCL16,CYGB,CYP1B1,DARS,DNMT1,DUSP1,EDN1,EEF2,EGFR,EHD4,EIF4A1,EPHX2,FABP4,FAS,FASLG,FLNC,FN1,FOLR2,FOXA1,FTH1,GAS6,GJA1,GSTP1,HES1,HLA-G,HMOX1,HNRNPA2B1,ICAM1,ID2,IF…	1439 (23)	CPA/9d
SMARCA4		transcription regulator	Activated	4.402	6.309	0.255	3.39e-22	117	A2M,ABCA1,ACTA1,ADIPOQ,AIM1,ANKRD32,ARHGDIB,ARL4C,ASNS,ATP2A1,ATP2B4,BCL2A1,BIRC5,C19orf12,CCL2,CCNA2,CCNE2,CCR1,CCR2,CD74,CDC6,CDH11,CDKN1A,CDKN2A,CIITA,CKM,CNTN1,COTL1,CSF1,CTGF,CTSB,CTSH,CTSS,CXCR3,CXCR4,CYP4B1,DES,DHFR,DYSF,EBF1,ECM2,EFNB1,ENO3,EPHB2,FABP4,FBLIM1,FGFR2,FHL2,FMO2,FN1,GADD45G,GAPDH,GLI1,GPR183,GPR56,HCST,HEXB,HLA-DRA,HPGD,Hrc,IFI16,IFI30,IFIT1,IGF1,IGFBP4,IGFBP5,IL7R,ITGA5,KCNJ…	1073 (22)	CPA/6d
ETS1		transcription regulator	Activated	2.307	4.202	0.245	4.82e-22	89	ABCB1,ANPEP,APOC2,ARHGDIB,ARL4C,ATP2A3,B4GALT5,BCL11A,CASP1,CCL2,Ccl2,CCNG1,CD14,CD79B,CDKN1A,CDKN2A,CITED2,COL1A2,COL2A1,CSF1R,CTGF,EEF1D,FASLG,FCGR2A,FLI1,FN1,GZMA,Gzmb,HCST,HGF,HMOX1,HPGD,HPSE,HSPB8,HSPE1,ICAM1,ID2,IGF2BP3,IL10,IL12B,IL2RB,INSIG1,ITGA2B,ITGB2,ITK,Klra17,Klra4 (includes others),KLRG1,Klrk1,KRT8,LAIR1,LTB,MGAT5,MMP13,MMP2,MMP3,MMP9,MSR1,MYC,NCF1,NCR1,PARP1,PF4,PHLDA2,PLAU,PRDM1,…	1126 (23)	CPA/6d
CDKN2A	-2.06	transcription regulator	Activated	7.561	7.383	-0.019	5.91e-22	105	A2M,AK1,ASF1B,ATAD2,AURKB,BCL2L11,BIRC5,BLM,BUB1B,C3,CCL11,CCL2,Ccl2,CCL3L3,CCL4,CCL5,Ccl6,Ccl7,Ccl8,Ccl9,CCNA2,CCNG1,CCR9,CDCA7L,CDKN1A,CDKN2A,CEBPD,CENPK,CHAF1A,CITED2,CTGF,CX3CL1,Cxcl11,CXCL14,CXCL6,Cxcl9,DDR1,DEK,DHFR,DUSP1,EBF1,EEF1A1,EHD3,EPS8,EZH2,FBL,FGFR1,FHL2,FMN2,FST,GADD45G,GFRA2,H2AFX,HMGB2,HOXC4,IGF2BP3,IGFBP5,IL11,IL1A,IL1B,IL2RG,ITGB5,KANK2,LAMP1,MAD2L1,MCM4,MCM5,MCM7,MCM8,MELK,MK…	938 (17)	CPA/6d
FGF2		growth factor	Activated	2.361	4.033	0.167	6.24e-22	124	ACE,ADAMTS5,ANG,ANGPT1,ANGPTL4,ANPEP,AREG,BCL6,BDNF,BGN,BIRC5,CCL2,CDH11,CDKN1A,CIDEC,CNP,COL1A1,COL1A2,COL3A1,CRYAB,CSF1,CTSK,CXCL12,CXCR4,DCN,DIO3,DKK2,EFNB2,EGFR,ELN,ENO1,ENPP1,ENPP2,EPAS1,EPCAM,FABP4,FAS,FBN1,FGFR1,FGFR2,FGFR3,FN1,FTH1,GDNF,GJA1,GLI1,Gm21596/Hmgb1,GPNMB,GREM1,GRIA3,HGF,HPSE,ICAM1,IGF1,IGFBP4,IGFBP5,IL1B,INHBA,ITGA5,KCNC1,KDM2B,KDR,LECT1,LOX,MEOX2,MGMT,MGP,MIF,MITF,MKI67,MMP13…	1219 (20)	CPA/6d
IL12 (complex)		complex	Activated	3.298	4.732	0.173	1.27e-21	92	AHR,BCL3,CASP1,CCL2,Ccl2,CCL4,CCL5,CCR2,CCR5,CD244,CD28,CD69,CD86,CEACAM1,CSF1,Ctla2a/Ctla2b,CXCL6,Cxcl9,CXCR3,CYTIP,EBI3,EMR1,EOMES,FAS,FASLG,FUT7,GADD45B,GADD45G,GAS5,GCNT2,GJA1,GZMA,Gzmb,Gzmc,HAVCR2,HLX,ICAM1,Ifi202b,IFIT2,IFNGR1,IFNGR2,Iigp1,IL12RB1,IL18,IL18BP,IL18R1,IL1B,IL27,IL7R,IRF4,IRF8,ITGA4,ITGAL,ITGB2,KIT,KLRB1,KLRD1,KLRG1,LTB,Ly6a (includes others),MAP3K8,MIF,MMP2,MMP9,Ms4a4b (inclu…	1002 (17)	CPA/9d
AGT		growth factor	Activated	3.795	5.734	0.172	1.44e-21	144	ACAT2,ACE,ACTA1,ADAM12,ADAMTS5,ADH1C,ADIPOQ,ADORA2B,ANGPT1,ANXA3,AQP2,ASAH2,ATF3,ATP1B1,BDKRB2,BGN,BMP6,CCL2,Ccl2,CCL3L3,CCL4,CCL5,CCNE2,CD36,CD86,CDH13,CDK4,CDKN1A,CDKN2A,COL11A2,COL1A1,COL1A2,COL3A1,COL4A1,COL6A1,CP,CRABP2,CTGF,CTSS,CYBA,CYBB,DAB2,DUSP1,EDN1,EDNRA,EFEMP1,EFNB2,EGFR,EMR1,ENG,EREG,FASLG,FASN,FCGR1A,FDFT1,FGF7,FN1,GJA1,GSTM5,HES1,HGF,HMGB2,HMGCR,HMOX1,HOXA9,ICAM1,IDI1,IGF1,IGFBP4,…	1546 (24)	CPA/6d
PDGF BB		complex	Activated	2.509	4.201	0.164	2.01e-21	126	Abcb1b,ACAT2,ADRB2,AKAP12,ANXA11,ARG2,ASAH2,ATF3,BCL3,BDKRB1,BMP3,BMP6,BRCA1,C3,CAV2,CCL2,Ccl2,Ccl7,CCND3,CDK1,CDK2,CDK4,CDKN1A,CDO1,CEBPB,CEBPD,COL3A1,CP,CRYAB,CSF1,CSF1R,CTGF,CTH,DAB2,DCN,DUSP1,EDN1,EDNRB,EGFR,EGR2,ENPP1,FASN,FGF7,FGFR1,FHL2,FMO1,FN1,FXYD5,FZD1,GDA,GEM,GHR,GJA1,GNB2L1,GPR183,GUCY1B3,H19,HES1,HLA-E,HMGCR,HMOX1,IGF1,IGFBP4,IL1B,IL1RL1,LAMB2,LBP,LDLR,LIF,MCL1,MGST1,MINOS1-NBL1/NBL…	1283 (18)	CPA/9d
TLR4		transmembrane receptor	Activated	4.611	6.982	0.287	3.84e-21	112	ACTA1,ADRBK1,AREG,ATF3,BATF,C3,CCL2,Ccl2,CCL3L3,CCL4,CCL5,Ccl7,CCR5,CD14,CD163,CD200,CD200R1,CD274,CD38,CD40,CD80,CD86,CEBPD,CFB,CITED2,CTSK,Cxcl11,CXCL6,Cxcl9,DAB2,DOCK11,DUOX2,EBI3,EDN1,EREG,FAS,FASLG,FCGR2B,FGL2,GADD45G,GDNF,HHEX,HMOX1,HPSE,HTRA1,ICAM1,IFI16,IFIT2,IFIT3,Iigp1,IL10,IL12B,IL18,IL18BP,IL1A,IL1B,IL27,IL2RB,INHBA,IRAK3,IRF7,IRF8,ITGAM,LCN2,LILRB4,LTC4S,MERTK,MIF,MMP9,Mx1/Mx2,MYC,MY…	1216 (17)	CPA/6d
CEBPA	6.58	transcription regulator	Activated	4.548	5.491	0.087	9.53e-21	148	A2M,ABCB1,Abcb1b,ACSL1,ADCY7,ADH1C,ADH7,ADRB3,AGPAT2,AGT,AKAP12,AKR1C3,ALOX5AP,ANPEP,ANXA1,APLNR,AQP5,ARG2,ARHGEF5,ARL4C,ASNS,ASS1,BCL2A1,BIK,BTG1,C3,C3AR1,CA2,CCNA2,CCNB2,CCR1,CD14,CD7,CDK4,CDKN1A,CEBPA,CEBPB,CEBPD,CFD,COL1A1,COL1A2,CPT1A,CRABP2,CREG1,CSF1,CSF1R,CSF2RA,CSF3R,CTSK,CXCR4,DDX21,DHCR7,DHFR,EEF1A2,EFNB2,EGR2,EMCN,EMX2,EPHX1,EVPL,FABP4,FASN,FCGR1A,FOXM1,FZD1,GAPDH,GAS1,GCH1,GJA1,GLI1,…	1287 (24)	CPA/9d
AGT	2.597	growth factor	Activated	3.683	5.274	0.137	1.04e-20	152	ACAT2,ACE,ACTA1,ADAMTS5,ADH1C,ADORA2B,AGT,ANGPT1,ANXA3,AQP2,ASAH2,ATF3,BGN,BMP6,BRCA1,CCL2,Ccl2,CCL3L3,CCL4,CCL5,CCND3,CCNE2,CD36,CD86,CDC25A,CDH13,CDK1,CDK4,CDKN1A,CDKN2A,COL11A2,COL1A1,COL1A2,COL3A1,COL4A1,COL6A1,CP,CRABP2,CTGF,CTSS,CYBA,CYBB,CYP2E1,DAB2,DDAH2,DUSP1,EDN1,EDNRA,EDNRB,EFEMP1,EFNB2,EGFR,EMR1,ENG,FASLG,FASN,FCGR1A,FDFT1,FGF13,FGF7,FN1,GJA1,GSTM5,GSTP1,HES1,HEY1,HGF,HMGB2,HMGCR,HMOX…	1641 (23)	CPA/9d
ETS1		transcription regulator	Activated	2.717	4.225	0.195	1.07e-20	92	ABCB1,ANPEP,APOC2,ARHGDIB,ARL4C,ATP2A3,B4GALT5,BCL11A,BRCA1,CASP1,CCL2,Ccl2,CCNG1,CD14,CD79B,CDH5,CDK2,CDKN1A,CDKN2A,COL1A2,COL2A1,CSF1R,CTGF,EEF1D,FASLG,FCGR2A,FLI1,FN1,GZMA,Gzmb,HCST,HGF,HMOX1,HPGD,HPSE,HSPB8,HSPE1,ICAM1,ID2,IGF2BP3,IL2RB,INSIG1,ITGA2B,ITGB2,ITK,Klra17,Klra4 (includes others),KLRG1,Klrk1,KRT8,LAIR1,LTB,MCL1,MGAT5,MMP13,MMP2,MMP3,MMP9,MSR1,MYC,NCF1,NCR1,NOS3,PARP1,PEG10,PF4,PHLD…	1234 (24)	CPA/9d
AHR	4.034	ligand-dependent nuclear receptor	Inhibited	-2.926	-2.687	0.025	1.27e-20	117	A2M,ABCB6,ADAMTS2,ADAMTS5,ALDH1B1,AREG,ARG2,ASPN,BZW2,CADM4,CBR1,CBR3,CCL5,CCNA2,CD36,CD38,CDK4,CDKN1A,CDKN2A,CEBPA,CELA1,CHD7,COL11A1,COL12A1,COL14A1,COL1A1,COL1A2,COL27A1,COL3A1,COL4A1,COL4A2,COL5A1,COL5A2,COL6A1,COL6A3,COL9A3,CTSD,CYP1B1,DACT2,DCN,DHFR,E2F8,EFEMP1,EMILIN2,ENHO,ENPEP,EPB41L5,FABP4,FAS,FASLG,FBLN2,FGFR2,FMO2,FN1,FZD7,GAS1,GAS6,Gm21596/Hmgb1,GSTM5,HECTD2,HMGCR,HP,HSP90AA1,HSPH1,I…	1337 (20)	CPA/6d
RB1		transcription regulator	Activated	5.22	4.311	-0.131	2.14e-20	107	ASF1B,ATAD2,AURKB,BARD1,BCL2L11,BIRC5,BLM,BRCA1,CBX5,CCNA2,CCNB1,CCNE2,CDC25A,CDC25C,CDC6,CDCA7L,CDK1,CDK2,CDKN1A,Cdkn1c,CDKN2A,CDT1,CEBPA,CENPK,CHAF1A,CKM,CTGF,DDX11,DEK,DHFR,DLK1,DNMT1,EDNRA,EHD3,EOMES,EPS8,EZH2,FABP4,FANCA,FAS,FBXO5,FEN1,FN1,FST,GMNN,GMPS,H1F0,HIST4H4,HMGB2,ID1,Ifi202b,IGF1,KANK2,KDR,KIAA0101,KIT,Krt10,KRT18,LIG1,MAF,MCM10,MCM2,MCM3,MCM4,MCM5,MCM6,MCM7,MCM8,MECR,MEF2C,MELK,MYB…	905 (15)	CPA/9d
STAT1		transcription regulator	Activated	4.935	7.008	0.229	2.75e-20	101	A2M,ABCA1,APOC2,APOE,APOL6,B2M,BCL2L11,BCL6,BIRC5,BTG1,C3,CASP1,CCL2,Ccl2,CCL3L3,CCL4,CCL5,Ccl8,CCRL2,CD14,CD274,CD40,CD86,CDKN1A,CEACAM1,CEBPD,CFB,CH25H,CIITA,CLIC5,CSF3R,Cxcl11,Cxcl9,CXCR3,CYSLTR2,DPP4,DUOX2,FAM26F,FAS,FASLG,FCER1G,FCGR1A,FCGR2B,FGL2,GBP5,GBP6,Gzmb,HLA-DRB5,ICAM1,IFI16,IFIT1,IFIT2,IFIT3,IGF1,IL10,IL12B,IL12RB2,IL1B,IL1R1,IRF5,IRF7,IRF8,ITGAX,KCTD12,Klrk1,LY6E,LY96,MMP9,Mx1/Mx2,…	865 (17)	CPA/6d
FAS	8.017	transmembrane receptor	Inhibited	-2.826	-3.208	-0.055	4.06e-20	135	AIM1,AKAP2,ARRB2,BCL11A,BCL2A1,BGN,BIRC3,BIRC5,BTK,CAMK2B,CCL2,Ccl2,CCL3L3,CCL4,CCL5,CCR1,CCRL2,CD1D,CD200,CD22,CD300C,CD48,CD80,CD83,CD86,CD93,CDC42EP2,CDKN1A,CEBPD,COL15A1,COL1A1,COL1A2,COL3A1,COL4A1,COL4A2,COL5A1,COL6A1,COL6A3,COL8A1,CSF1,CTGF,CXCL6,DYRK3,EGR2,FAS,FASLG,FBN1,FCGR2B,FES,FGL2,FPR1,FSCN1,GADD45G,GLIPR1,GNAI2,GNG7,GPNMB,GRIA3,HLA-DQB1,ICAM1,IFIT1,IL10RA,IL16,IL18,IL18R1,IL1A,IL1B,…	754 (15)	CPA/9d
MYD88	2.342	other	Activated	4.588	7.337	0.294	5.31e-20	94	ACSL1,ALDH1A1,BATF,BCL3,C3,CCL2,Ccl2,CCL3L3,CCL4,CCL5,CCRL2,CD14,CD200,CD200R1,CD274,CD38,CD40,CD80,CD83,CD86,CEBPD,CH25H,CLEC10A,CTSK,CXCL12,CXCL6,Cxcl9,DUSP1,EBI3,FGF10,FPR1,FPR2,Gzmb,HLA-A,HMOX1,HP,HSP90AB1,ICAM1,IFIT2,IGF1,IGFBP5,IKBKE,IL10,IL12B,IL18,IL1A,IL1B,IL27,INHBA,INPP5D,IRF7,ITGA4,ITGAX,ITGB7,ITPR2,JAG1,LPAR1,MCM2,MEFV,MKI67,MMP14,MMP2,MMP8,MMP9,MRC1,Ms4a4b (includes others),MSR1,MYC…	846 (14)	CPA/6d
HTT		transcription regulator	Activated	2.577	2.927	0.054	6.24e-20	216	ABCA1,ACAT2,ACTA1,ADAMTS2,ADAMTS5,ADCY5,ADORA2A,ADRBK1,AGT,AKAP12,ALDOC,AQP1,ATF3,ATP1A3,ATP5B,ATP6V0E2,ATP8A1,B2M,BASP1,BCL2L11,BCL3,BCL6,BDNF,BMP1,BMP3,C1QTNF3,C1R,C2orf40,CALML4,CAMK2A,CAMK2B,CAMK4,CASP1,CBR1,CBX5,CCL5,Cd24a,CD74,CDH11,CDK2,CDK2AP1,CDK5,CDKN1A,CEBPA,CEBPB,CKM,CLCN1,CLIC6,CNR1,CNR2,COL4A1,COL4A2,COL6A1,COL6A3,CORO2B,COX6A2,Cox8b,CRYAB,CSF1R,CSN3,CTSD,CX3CL1,CYC1,CYFIP2,CYP51A1,…	1356 (24)	CPA/9d
RETNLB		other	Activated	3.467	5.69	0.325	8.82e-20	47	BMP1,CAMK2B,CCL2,Ccl2,CCL3L3,CCL5,Ccl8,Ccl9,CCR1,CCR2,CCR5,CD86,COL1A1,COL1A2,CTGF,CTSE,E2F7,ELN,FABP4,FAP,FGFR1,FN1,FZD1,FZD6,IGF1,IL13RA1,IL1B,IL4R,KLF15,LAMA1,LMNB1,MMP12,MMP2,MYC,MYCT1,NDN,PLA1A,PLA2G15,SFRP1,STK17B,STOM,TGFB1,THBS4,Tlr13,TLR2,UBE2C,WISP1	941 (16)	CPA/6d
IFNB1		cytokine	Activated	3.842	5.034	0.161	1.01e-19	101	Acp5,ANXA5,APOBEC1,CASP1,CCL2,Ccl2,CCL4,CCL5,CCR5,CD14,Cd24a,CD274,CD38,CD40,CD80,CD83,CD86,CDKN1A,CH25H,CLEC4E,COL12A1,CRYAB,Ctla2a/Ctla2b,CTSK,CX3CL1,CXCR3,DDX3Y,DKK3,EBI3,Eif2s3y,FBLN2,FBN1,GAS1,GBP5,GBP6,Gbp8,GLIS2,GPC4,GZMH,HLA-A,HMGB2,HMGCR,ICOSLG/LOC102723996,IDI1,IFI16,IFIT1,IFIT2,IFIT3,Ifitm1,IL10,IL12B,IL1B,IL1R1,IL27,IRF7,ITGAX,LAMB1,MCM10,MCM6,MMP2,MMP9,Mx1/Mx2,MYC,MYD88,NFIX,NFKBIE,N…	781 (17)	CPA/6d
mir-21		microrna	Inhibited	-2.31	-3.756	-0.173	1.08e-19	73	AIF1,AOAH,ARNTL,C1R,Casp12,CCL2,CCL3L3,CD180,CD274,CDKN1A,CDKN2A,CLEC5A,COL3A1,CSF3R,Cxcl9,DBP,EIF4E3,ELN,FASLG,FCGR1A,FCGR2A,FGL2,GAS5,GBP5,GBP6,Gbp8,Gzmb,ICAM1,ICOSLG/LOC102723996,IFI16,Iigp1,IL12RB2,IL18,IL1B,IL36G,ITK,JAG1,Klrk1,LEPR,LTB,MMP2,MMP9,MSH2,MYD88,NLRP3,NPAS2,PECAM1,PER3,PILRB,RAB7B,RECK,RHOB,SIGLEC1,SIRPB1,SKI,Slfn2,SLPI,SOD3,SOX2,Sp100,STAT2,TBX21,TGFB1,TGM1,TIMP3,TLR1,TLR2,TNF,T…	914 (17)	CPA/6d
RETNLB		other	Activated	4.051	5.86	0.259	1.12e-19	49	BMP1,CAMK2B,CCL2,Ccl2,CCL3L3,CCL5,Ccl8,Ccl9,CCR1,CCR2,CCR5,CD86,COL1A1,COL1A2,CTGF,CTSE,E2F7,ELN,FABP4,FAP,FGFR1,FN1,FZD1,FZD6,HEY1,IGF1,IL1B,IL4R,KLF15,LMNB1,MMP12,MMP2,MYC,MYCT1,NDN,PLA1A,PLA2G15,Retnla,Saa3,SFRP1,STK17B,STOM,TGFB1,THBS4,Tlr13,TLR2,TNNC1,UBE2C,WISP1	1037 (17)	CPA/9d
APOE	14.718	transporter	Inhibited	-2.779	-4.087	-0.194	1.49e-19	94	ABCA1,ACAT1,ADAMTS5,ANXA11,APOD,APOE,BCAM,BGN,C5AR1,Ccl2,CCL3L3,CCL4,CCL5,CCR5,CD36,CD40,CD68,CD80,CD86,CLU,COL1A1,CPT1A,CSF1,CTGF,CTSB,CTSD,CTSK,CTSS,CTSV,CYBB,ECM1,EDN1,EMR1,FCGR2B,FKBP4,GPX3,GRIA3,HMGCR,HMOX1,HSD11B1,HSP90AB1,HSPD1,ICAM1,IGFBP6,IL10,IL10RA,IL10RB,IL12B,IL1B,IL1RN,ITGA5,ITGAM,ITM2B,LCN2,LDLR,LEP,LIMS2,LIPA,LIPG,LPL,LRP1,LRP8,LTBP2,MGP,MMP2,MMP3,MMP9,MSR1,MYBBP1A,MYLIP,MYO1B,NCF…	1020 (17)	CPA/6d
IKBKG		kinase	Activated	3.842	5.846	0.263	1.92e-19	62	ACTA1,AEBP1,AMPD3,C3,Ccl2,CCL5,Ccl8,Ccl9,CCR1,CDH13,CEBPD,CH25H,CLU,CP,CSF1,CTSB,CTSF,CTSZ,CX3CL1,CXCL12,CXCL6,CYP7B1,DCN,ENPP2,EREG,GCH1,GM2A,GRN,Gstt1,HLA-A,ICAM1,IFI16,IGFBP6,IKBKE,IL11,IL1A,IL1B,IL1RN,IRF7,KLF5,LCN2,LIFR,MGP,NID1,Nppb,OGN,PLD3,PPARG,PTX3,RELB,RGS16,SEMA3C,SERPINE2,SFRP1,SLC16A2,Slfn2,SOD3,TNF,TNFAIP2,TNFAIP3,TNFRSF1B,TNFSF10	1004 (13)	CPA/6d
CD44		enzyme	Activated	3.575	4.859	0.172	2.04e-19	77	ABCB1,ADAM8,ADRB2,ANXA11,BCAM,BGN,BIRC3,BIRC5,Ccl2,CCL4,CCL5,Ccl7,CCR2,CCR5,CD36,CD69,CDH5,CDKN1A,CELA1,CLEC5A,CLEC7A,COL1A1,COL3A1,COL5A2,CTSK,CX3CL1,CX3CR1,CXADR,CXCL6,Cxcl9,CXCR3,DNMT1,ECM1,EMR1,EPN2,FAS,FASLG,FASN,FKBP4,FN1,HMMR,HSP90AB1,IL1A,IL1B,IL1RN,IRAK3,ITGA4,ITGAX,ITGBL1,LIMS2,LTBP2,Ly6a (includes others),MCL1,MMP12,MMP13,MMP14,MMP2,MMP3,MMP9,MYBBP1A,MYO1B,PLAU,PMEPA1,PPAP2B,SDC4,SELL,…	1342 (17)	CPA/9d
E2F1		transcription regulator	Inhibited	-4.056	-2.074	0.234	2.42e-19	140	ABCB1,ADIPOQ,ADK,ARHGAP4,ATAD2,AURKB,BCL2L11,BIRC5,CA2,CBX5,CCNA2,CCNB2,CCNE2,CCT2,CDC20,CDC45,CDC6,CDK4,CDKN1A,CDKN2A,CEBPA,CHEK1,CITED2,COL2A1,CRABP2,CRYAB,CSE1L,CTSB,DBF4,DDX11,DHFR,DNMT1,DUSP1,DUT,ECT2,EIF3I,ERH,EZH2,FANCD2,FAS,FGFR1,FGFR2,FGFR3,FHDC1,FKBP3,FOXM1,GINS1,GM2A,GMNN,GRAP,H19,HELLS,HES1,HMGB2,Hmgn2 (includes others),HNRNPD,HOXA9,HSPD1,HSPE1,ICAM1,Ifi202b,IGF1,KCNJ11,KDR,KIAA0101,K…	757 (15)	CPA/6d
SMARCB1		transcription regulator	Activated	4.601	6.186	0.204	6.14e-19	73	A2M,ACAT1,ACSL1,AMPH,ARHGAP4,ATP1B1,BCL2L11,BICD1,BTG1,C4A/C4B,CCNA2,CDC6,CDC7,CDKN1A,CDKN2A,CDT1,CEACAM1,CENPA,COL14A1,COL1A1,COL1A2,COL5A2,CSF1,CXCR4,DAPK1,DHFR,DSC2,F10,F11R,FABP4,FAS,FCGR1A,FCGR2A,FZD7,GJA1,GJB1,GMNN,GSN,HES1,HOXC8,HP,IFI16,IFNAR2,JUP,KIF11,LBP,MCM10,MCM2,MCM3,MCM4,MCM5,MYBL2,MYOM1,PC,PCK1,PGLYRP1,PLCL1,PLK4,POLA1,POSTN,PPARG,PPP1R3C,PRIM1,PTN,RAD51AP1,RAD54B,RFC5,RND3,SGCG,S…	1200 (22)	CPA/6d
SPI1		transcription regulator	Activated	4.681	5.539	0.122	7.18e-19	81	Acp5,ARID3A,BLNK,C1QC,CCNA2,CD14,CD180,CD1D,CD68,CD72,CD79B,CDC25A,CDK1,CDKN1A,Cdkn1c,CEBPA,CIITA,CSF1,CSF1R,CSF2RA,CSF2RB,CSF3R,CTSK,CTSS,Cxcl9,CYBB,DAB2,DDX21,EMR1,FCER1G,FCGR2B,FCGRT,FES,FLI1,FTH1,FUT7,GNB2L1,HES1,HK3,ID2,IL18,IL1B,IL1RN,IL7R,IRAK3,IRF4,ITGA4,ITGAM,ITGB2,KIT,Klra4 (includes others),LILRB3,LYZ,MCL1,MEF2C,MME,MMP2,MRC1,MYC,NCF1,NCF2,NCF4,NHP2L1,Nolc1,NOS2,P2RY10,PCNA,PIK3CG,PRTN…	1301 (20)	CPA/9d
CCND1		transcription regulator	Inhibited	-3.249	-2.35	0.124	1.19e-18	99	AREG,ASPM,ATAD2,BIRC5,Bmyc,C7,CASC5,CCNA2,CCNE2,CDC45,CDC6,CDCA7,CDCA7L,CDCA8,CDK4,CDKN1A,CDKN2A,CENPH,CENPK,CENPN,CLSPN,COL1A1,COL27A1,COL5A2,CPEB1,DEPDC1,DHCR24,DKK2,DNMT1,E2F7,E2F8,EGFR,EIF5A2,ELOVL7,ENDOD1,ENPP2,EPHA2,EPS8,EREG,ESCO2,FGF7,FGFR1,FOXM1,FZD7,HECTD2,HSPB8,KIAA0101,KIAA1524,KIF11,KIF20B,KIF4A,Klra2,LRRTM2,MCM10,MCM4,MCM7,MED30,MELK,MMP2,MMP3,MNS1,MORC4,MYC,MYLK,MYT1,NCAPH,PCNA,PLK…	697 (16)	CPA/6d
TBX2	2.182	transcription regulator	Inhibited	-5.94	-5.347	0.089	1.56e-18	47	ASF1B,ATF3,AURKA,AURKB,BUB1,CCNA2,CCNB1,CDC6,CDCA3,CDK1,CDKN1A,CDKN2A,CDT1,CHAF1B,CHEK1,CKAP2,CKS1B,DBP,DNMT1,E2F7,E2F8,ELK3,EZH2,FOXM1,HELLS,HEY1,LIG1,MAD2L1,MCM2,MCM4,MCM5,MCM6,MCM7,MXD3,NCAPD2,NCAPG2,PCGF6,PKMYT1,PLK1,PRIM2,RBL1,SGOL1,SMC2,SREBF2,TGFB2,TIPIN,TRIB3	704 (10)	CPA/9d
mir-223		microrna	Activated	4.22	4.845	0.081	1.76e-18	61	ABCA1,ABCB1,AK8,ALCAM,AMPD3,APOBEC1,BST1,C15orf48,C5AR1,C7,CARD11,CD180,Cd33,CD34,CD36,CD93,Clec2d (includes others),CLEC4E,CSF1,DNAJC6,EMP1,FAM198B,FAM20C,FGL2,GALC,Gm8615,GPR65,GSTM5,HPGDS,ICAM1,ID2,IFI16,Ifitm6,IGF1,IL1A,IL1RN,LPL,Ly6a (includes others),LY96,MCTP2,MEF2C,MMP13,MMP25,MMP27,MMP8,MYO1D,MYOF,NDRG2,NLRP3,PARP1,POSTN,PRTN3,RASGRP4,Serpina3g (includes others),SLC2A4,SLC40A1,SMARCD1,ST…	803 (7)	CPA/6d
BNIP3L		other	Activated	5.628	5.192	-0.071	1.9e-18	39	ALAS2,ANK1,AURKA,BLNK,Ccl2,CCNA2,CCND3,CCNE2,CD22,CD79B,CDKN3,CENPE,CENPF,CHEK1,CKAP2,CST3,FANCD2,GSN,IL16,IL2RB,KIF11,LTB,MYBL2,NFKBIA,NUF2,PDGFRB,PIK3CD,PRIM1,PTK2B,RAD54L,RBL1,RRM2,SFRP1,SGOL1,SYK,TFRC,TGFB1,TIMP2,TOP2A	806 (7)	CPA/9d
TWIST1		transcription regulator	Activated	3.293	4.306	0.128	2.34e-18	67	ALCAM,ALDH1A1,APOD,ASPM,C1QTNF1,CCDC3,CCL2,Ccl2,CD40,CDKN1A,CDKN2A,CLDN4,CLU,COL1A1,COL2A1,COL6A1,CXCL12,DCN,DKK3,DNM1,EFNB2,EGFL6,EZH2,FAS,FAT4,FGF10,FGFR2,FGFR3,FIBIN,FMOD,FN1,GLI1,GPC1,GSN,IGFBP4,IGFBP5,IL1B,ITGB5,KCNN4,KIT,MME,MRC2,MXRA8,OLFML3,PAMR1,PRRX2,PTPRZ1,RUNX2,RUNX3,SDC3,SNAI1,SNAI2,SPP1,ST8SIA2,TBX21,TF,TGFB1,TGFBI,TGFBR2,THBS2,TIMP3,TNF,TNFRSF21,UNC5B,VCAN,Wfdc3,WISP1	1184 (25)	CPA/6d
AHR	3.284	ligand-dependent nuclear receptor	Inhibited	-3.35	-3.158	0.02	7.07e-18	119	A2M,ABCB6,ADAMTS2,ADAMTS5,ALDH1B1,ARG2,ASPN,BZW2,CADM4,CBR1,CBR3,CCL5,CCNA2,CCNB1,CCND3,CCNF,CD36,CD38,CDC25C,CDK1,CDK2,CDK4,CDKN1A,CDKN2A,CEBPA,CELA1,CHD7,COL11A1,COL14A1,COL1A1,COL1A2,COL27A1,COL3A1,COL4A1,COL4A2,COL5A1,COL5A2,COL6A1,COL6A3,COL9A3,COLQ,CTSD,CYP1B1,DACT2,DCN,DHFR,E2F8,EFEMP1,EMILIN2,ENHO,ENPEP,EPB41L5,ESR1,FABP4,FAS,FASLG,FBLN2,FGFR2,FMO2,FN1,FZD7,GAS1,GAS6,Gm21596/Hmgb1,GSTM5,H…	1406 (23)	CPA/9d
MAP2K1		kinase	Activated	2.508	4.393	0.279	7.93e-18	71	ABCB1,ACSBG1,AHR,ALDH1L1,APOE,AREG,ATF3,BCL2A1,BCL2L11,BIRC3,CAPN3,CCL2,CCL3L3,CCL4,CCL5,CD274,CDKN1A,CDKN2A,CEBPA,CKM,COL1A1,COL1A2,COL3A1,CTGF,CTSB,DAB2,DNMT1,DPP4,DUSP1,ENO1,FASLG,FASN,FURIN,GLI2,GPR56,IL1A,ITGA2B,ITGA5,JUP,LDLR,LEP,MAG,MAOB,MITF,MMP12,MMP14,MMP2,MMP3,MMP9,MPZ,MYC,NFKBIA,NOS2,OLIG2,PCNA,PECAM1,PIM1,PTPN13,RAP1GAP,RRAGD,SERPINE2,SIRPA,SMAD3,SNAI2,TFPI2,TGM2,THBS1,TNC,TNF,TNFRSF…	816 (16)	CPA/6d
LDL		complex	Activated	3.131	4.519	0.174	9.19e-18	90	ABCA1,ABCG1,APOE,ARG2,ATF3,BCL2A1,C3,CAMK2B,CASP1,CBS/LOC102724560,CCL2,Ccl2,CCL4,CCL5,CCR2,CD36,CD40,CD68,CD80,CDKN1A,CDKN2A,CTGF,CTSK,CX3CR1,CXCL6,CYBB,DNMT1,DUSP1,ECE1,FABP4,FCGR1A,FCGR2B,FDPS,FOSB,GAS6,GNAI1,GPR183,HAS3,HMGCR,HMOX1,ICAM1,IFIT2,IGF1,IGFBP4,IL10RA,IL12B,IL1A,IL1B,IL1RN,INSIG1,IRF7,ITPR2,LDLR,LRP1,MKI67,MMP12,MMP14,MMP16,MMP2,MMP3,MMP8,MMP9,MSR1,NCF1,NME1,NOS2,NPC2,NR1H3,OLR1,PA…	1107 (13)	CPA/6d
CD40	5.026	transmembrane receptor	Activated	2.36	3.42	0.132	9.44e-18	83	A4GALT,ANPEP,BCL2A1,BCL2L11,BCL6,BIRC3,BIRC5,CCL2,Ccl2,CCL4,CCL5,CCNA2,CD22,CD38,CD40,CD69,CD80,CD83,CD86,CDK4,CDKN1A,CNR2,CR2,CSF1,CX3CL1,CXCL12,Cxcl9,CYSLTR1,DAPP1,DUSP1,FAS,FASLG,FCGR2B,HLA-DQB1,ICAM1,ICOSLG/LOC102723996,IL10,IL10RA,IL12B,IL13RA1,IL18,IL1A,IL1B,IL1RN,IL27,IL2RB,IL4R,IL6R,IRF4,ITGAL,ITGAM,ITGB2,KLF4,KLF9,Ly6a (includes others),MAP3K14,MMP14,MMP3,MMP9,MYC,NFATC1,NFKBIA,NOS2,PIM1…	878 (15)	CPA/6d
KITLG		growth factor	Activated	2.194	3.804	0.225	1.2e-17	93	AIF1,ALOX5,ALOX5AP,B2M,BCL2L11,BIK,BIRC5,BLVRB,BMP1,BTG1,BZW2,CA2,CASP1,CCL2,Ccl2,CCL3L3,CCL4,CCNA2,CCND3,CD14,CD247,Cd24a,CD68,CDKN1A,CEBPA,CREG1,CSF1,CSF3R,CTGF,CX3CL1,CXCR4,DHCR24,EDNRB,EEF1A1,EFNB2,FABP5,FGFR1,FTH1,GAS6,GJA1,HCK,HMOX1,HOXB4,ID2,IL11,IL16,IL18,IL1A,IL1B,IL1RL1,IL1RN,KDR,KIT,KPNA2,KPNB1,LAPTM5,LDLR,LTC4S,MEF2C,MME,MMP2,N4BP2L1,NFKBIA,NOS3,NPM1,PAX6,PIK3IP1,PIM1,PLCL2,PRKCA,PRKC…	1105 (19)	CPA/9d
FGF2		growth factor	Activated	2.207	3.541	0.133	1.42e-17	123	ACE,ADAMTS5,ANGPT1,ANGPTL4,ANPEP,AR,BCL6,BDNF,BGN,BIRC5,CCL2,CCND3,CDC25A,CDH11,CDKN1A,CNP,COL1A1,COL1A2,COL3A1,CRYAB,CSF1,CTSK,CXCL12,CXCR4,DCN,DIO3,DKK2,EDNRB,EFNB2,EGFR,ELN,ENPP1,ENPP2,EPAS1,EPCAM,FABP4,FAS,FBN1,FGFR1,FGFR2,FGFR3,FN1,FTH1,GJA1,GLI1,Gm21596/Hmgb1,GPNMB,GRIA1,GRIA3,GRIK5,HGF,HPSE,ICAM1,IGF1,IGFBP4,IGFBP5,IL1B,KCNC1,KDM2B,KDR,LECT1,LOX,LRP6,MEOX2,MGMT,MGP,MIF,MITF,MKI67,MMP13,MMP…	1273 (20)	CPA/9d
NUPR1	2.867	transcription regulator	Activated	5.739	4.714	-0.081	1.62e-17	164	ABCC5,ABHD15,ACTR3B,ADAM22,ADRB2,AKAP12,ALDOC,ALG8,ANK1,ANKRD32,ARMC7,ASPM,ATAD5,ATF3,ATP8B1,AURKA,AVPI1,B3GNT5,BLM,BRCA1,BRI3BP,BTG1,BUB1,BUB1B,C1orf112,C9orf91,CASC5,CCNA2,CCNB2,CCNF,CD68,CDC25C,CDCA2,CDCA3,CDCA8,CDK2,CDK4,CEBPB,CENPI,CERK,CKAP2L,COL1A2,COL3A1,CXADR,CXCR4,DHCR24,DNTTIP1,DSN1,E2F8,EME1,ENO2,ERCC6L,ESPL1,EXO1,FAM114A1,FAM115C,FANCD2,FGF1,FHL2,FUCA1,FZD8,GAB2,GCH1,GCNT2,GINS1,GPR5…	1037 (12)	CPA/9d
HTT		transcription regulator	Activated	2.742	3.168	0.067	1.65e-17	194	ABCA1,ACAT2,ACTA1,ADAMTS2,ADAMTS4,ADAMTS5,ADCY5,ADRBK1,AKAP12,ALDOC,AQP1,ARNTL,ATF3,ATP1A3,ATP5A1,ATP5B,ATP6V0E2,B2M,BASP1,BCL2L11,BCL3,BCL6,BDNF,BMP1,BMP3,C1QTNF3,C1R,C2orf40,CALML4,CAMK2A,CAMK2B,CASP1,CBR1,CBX5,CCL5,Cd24a,CD74,CDH11,CDK2AP1,CDK5,CDKN1A,CEBPA,CHRNA1,CITED2,CKM,CLDN1,CLIC6,CNR1,CNR2,COL4A1,COL4A2,COL6A1,COL6A3,CORO2B,COX6A2,Cox8b,CRYAB,CSF1R,CSN3,CTSD,CX3CL1,CYC1,CYFIP2,CYP51A1,D…	1434 (26)	CPA/6d
PI3K (complex)		complex	Activated	3.87	5.819	0.238	1.7e-17	100	ABCA1,ADAM12,ADRB2,ATF3,BCL2L11,BIRC3,BIRC5,BRCA2,CCL2,Ccl2,CCL4,CCT6A,CD274,CD55,CD79B,CD86,CDK4,CDKN1A,CNR2,COL1A1,CTGF,CTSD,CXCR4,CYBB,DAPP1,DUSP1,FASLG,FLI1,FN1,FRY,FUT7,GJA1,GLI1,GLI2,GSTM5,H19,HAS3,HMGCR,HMOX1,ICAM1,IFIT1,IGF1,IL10,IL12B,IL1B,IL1RN,IL33,IL7R,INHA,ITGAM,ITGB2,KDR,KLF2,LCN2,LEP,LSP1,LTBP2,MEF2C,MITF,MMP12,MMP13,MMP14,MMP2,MMP9,MRC1,MTHFD2,MYC,NCL,NFATC1,NFE2L2,NFKBIA,NME1,NOS…	1134 (18)	CPA/6d
mir-21		microrna	Inhibited	-2.304	-3.443	-0.137	1.96e-17	73	AIF1,AOAH,C1R,Casp12,CCL2,CCL3L3,CD180,CD274,CDC25A,CDH5,CDKN1A,CDKN2A,CLEC5A,COL3A1,CSF3R,Cxcl9,DBP,DDAH2,EGR2,ELN,FASLG,FCGR1A,FCGR2A,FGL2,GAS5,GBP6,Gbp8,Gzmb,ICAM1,ICOSLG/LOC102723996,IFI16,Iigp1,IL18,IL1B,IL36G,ITK,JAG1,Klrk1,LEPR,LTB,MMP2,MMP9,MSH2,MYD88,NLRP3,NPAS2,Orm1 (includes others),PECAM1,PER2,PER3,PILRB,RAB7B,RECK,RHOB,SIGLEC1,SIRPB1,SKI,Slfn2,SLPI,SOD3,SOX2,Sp100,TBX21,TGFB1,TIMP3,T…	1242 (19)	CPA/9d
DMD	2.631	other	Activated	2.616	3.261	0.14	2.49e-17	77	ABI2,Actn3,AIG1,ALKBH8,AMPD1,BGN,BLNK,CACNA2D1,CAMK2B,CAPN3,CASQ1,CDH13,CDKN1A,CENPM,CLIP4,Cmya5,CNKSR1,COL23A1,CYFIP2,DMD,FZD3,GATM,HTR2B,IGFN1,KCNA7,KCNC1,KCNK3,KCNMA1,KCNN3,KRT18,KY,LDB3,LPIN1,LRCH1,MAOB,MEF2C,MLLT3,MYBPC2,MYBPC3,MYH1,MYH4,MYH8,MYLK2,MYOZ1,NDRG2,OBSCN,P2RY2,PAMR1,PDK4,PHKG1,PLA2G4E,PPAP2B,PPP1R3C,PSTPIP2,PVALB,PYGM,RAP1GAP2,RCSD1,RPL3L,SCN1B,SCN3B,SEPP1,SERPINB1,SGCG,SGSH,SLC4…	-	CPA/9d
F2		peptidase	Activated	2.716	5.569	0.311	4.44e-17	92	ALDH1B1,ANGPT1,ANGPTL4,B3GNT5,B4GALT1,BCL3,BIRC3,CAD,CASP1,CBR3,CCL2,CCNA2,CD55,CD68,CDC42EP1,CDKN1A,CLU,COL1A1,COL4A1,COTL1,CTGF,CX3CL1,CXCR4,CYBB,DIO3,DKK3,DUSP1,E2F7,ECE1,EDN1,EHD4,EIF4A1,ENTPD1,EREG,FAM46A,FN1,FOSB,GREM1,HMOX1,HSP90AA1,ICAM1,IGF1,IGFBP4,IGFBP5,IL1B,KDR,LAMP1,LOXL2,MEOX1,MIF,MMP9,MYBL2,MYC,MYH11,NCF1,NCF2,NFKBIA,NOS2,NUAK2,PDCD1LG2,PDGFB,PLA2G4A,PPIF,PROCR,PROS1,RAC2,RELB,RHOB…	1270 (16)	CPA/6d
ITK	7.016	kinase	Activated	3.092	4.542	0.223	4.65e-17	45	AHR,ARAP3,CCL5,CD244,CD4,CD7,CRIM1,CX3CR1,CYSLTR2,EHD4,EOMES,FAS,FASLG,FCER1G,Gzmb,HLA-A,IL10,IL10RA,IL18RAP,IL2RB,ITGA1,Klra4 (includes others),KLRB1,Klrb1f,KLRD1,Klrk1,LAT2,Ly6a (includes others),LYN,MAF,MYC,MYO1F,NCR1,PRKCB,SAMD3,Serpina3g (includes others),SLAMF7,SLC2A1,SRGAP3,STYK1,TBX21,TF,TNF,TNFSF10,XCL1	986 (17)	CPA/6d
SMARCB1		transcription regulator	Activated	5.224	6.499	0.163	6.06e-17	74	A2M,ACSL1,AMPH,ARHGAP4,BCL2L11,BICD1,BTG1,C4A/C4B,CCNA2,CDC6,CDC7,CDK1,CDKN1A,CDKN2A,CDT1,CEACAM1,CENPA,CENPE,COL14A1,COL1A1,COL1A2,COL5A2,CSF1,CXCR4,CYP2E1,DAPK1,DHFR,DSC2,F10,F11R,FABP4,FAS,FCGR1A,FCGR2A,FZD7,GJA1,GJB1,GMNN,GSN,HES1,HEY1,HOXC8,IFI16,IFNAR2,KIF11,KIF23,LBP,MCM10,MCM2,MCM3,MCM4,MCM5,MYBL2,MYOM1,PC,PGLYRP1,PLCL1,PLK4,POLA1,POSTN,PPARG,PPP1R3C,PRIM1,PTN,RAD51AP1,RAD54B,RFC5,RND3,SG…	1286 (22)	CPA/9d
EP400		other	Inhibited	-6.191	-5.048	0.226	8.87e-17	31	AGPAT2,CCNA2,CCNF,CDC20,CDC25A,CDC6,CDCA3,CDKN1A,CDKN2A,CENPF,E2F7,E2F8,FABP4,FBXO5,FOXM1,H2AFZ,MCM3,MCM4,MYBL2,NCAPG2,NEK2,PCNA,PLK1,PPARG,RBL1,RCC1,SGOL1,SKA1,SKP2,SUV39H2,UHRF1	283 (7)	CPA/9d
NFKB1		transcription regulator	Activated	2.437	4.152	0.245	1.01e-16	84	A2M,ABCB1,Abcb1b,ADORA1,APOE,B2M,BCL2A1,BCL3,BIRC3,BRCA2,CCL11,CCL2,Ccl2,CCL3L3,CCL4,CCL5,CD40,CD80,CD86,CDKN1A,CFB,CIITA,COL1A1,COL1A2,COL2A1,CR2,CSF1,CSF2RA,CTSB,CX3CL1,Cxcl9,CYBB,DUSP1,EBI3,EGFR,ENPP2,FANCD2,FAS,FASLG,FCGRT,FSCN1,GJA1,GNAO1,GNB2L1,HLA-DMB,HMOX1,ICAM1,ICOSLG/LOC102723996,IFNGR2,IKBKE,IL10,IL12B,IL18,IL1B,IL1RN,IRF4,JAG1,LTB,LTC4S,MAP3K8,MMP13,MMP3,MMP9,MSR1,Mx1/Mx2,MYC,NFKBIA,N…	1238 (16)	CPA/6d
IL18	4.066	cytokine	Activated	3.184	5.144	0.271	1.23e-16	61	ACTA1,ADAMTS5,ADIPOQ,CCL11,CCL2,Ccl2,CCL3L3,CCL4,CCL5,CCR5,CD244,CD40,CD69,CD83,CD86,CSF1,CXCL12,CXCL16,CYSLTR2,FAS,FASLG,FCGR3A/FCGR3B,GADD45B,GADD45G,GJA1,Gzmb,HAVCR2,HLX,ICAM1,IL10,IL12RB1,IL12RB2,IL18,IL18BP,IL1A,IL1B,INPP5D,ITGAM,KIT,KLRG1,MMP13,MMP15,MMP3,MMP9,MSH2,NCR1,NFKBIZ,NOS2,PRF1,SELL,SET,SMAD3,SPP1,TACR1,TBX21,TF,TGFBR2,TNF,TXK,VCAM1,XCL1	875 (17)	CPA/6d
MYOD1		transcription regulator	Activated	3.033	4.306	0.158	1.27e-16	79	ACACB,ACTA1,ACTC1,ADCY7,ADORA1,AGT,ARID3A,ASB2,ASS1,ATP2A1,BCL6,BRCA1,CBX5,CCND3,CDK2,CDKN1A,CDO1,CKM,COL4A1,CRYAB,DES,DHFR,DMD,DUSP1,DYSF,EIF3E,ENO3,ENPP2,ESR1,FSTL1,GADD45G,GMFG,GREM2,Hrc,HSPB8,ID2,IFI16,IGF1,IGFBP5,INPP5K,IRX1,ITGA7,LDB3,LMNB2,MAFB,MEF2C,MKI67,MMP2,MYBPH,MYH4,MYL1,MYL4,MYLPF,MYO5B,Pdlim3,PMEPA1,POSTN,Ppfia4,PRKAR2B,RAPSN,RECK,RPL7A,RPS6KA2,RUNX1,RYR1,SCN4A,SLC2A1,SLC2A4,SUSD2,…	1105 (15)	CPA/9d
TWIST1	2.055	transcription regulator	Activated	2.941	3.742	0.102	1.46e-16	68	ALCAM,ALDH1A1,APOD,AR,ASPM,C1QTNF1,CBX2,CCDC3,CCL2,Ccl2,CD40,CDKN1A,CDKN2A,CLDN4,COL1A1,COL2A1,COL6A1,CXCL12,DCN,DKK3,DNM1,EFNB2,ESR1,EZH2,FAS,FAT4,FGF10,FGFR2,FGFR3,FIBIN,FMOD,FN1,GLI1,GPC1,GSN,IGFBP4,IGFBP5,IL1B,ITGB5,KIT,LRG1,MFGE8,MME,MRC2,MXRA8,OLFML3,PAMR1,PROM1,PRRX2,PTPRZ1,RUNX2,RUNX3,SDC3,SNAI1,SNAI2,SPP1,TBX21,TF,TGFB1,TGFBI,TGFBR2,THBS2,TIMP3,TNF,TNFRSF21,UNC5B,WISP1,YBX1	1187 (23)	CPA/9d
SMAD7		transcription regulator	Inhibited	-3.039	-3.874	-0.114	1.47e-16	58	ACVR2B,ADAMTS2,ADH1C,AREG,BCL2L11,BGN,BMPR1B,BZW2,CCL2,Ccl2,CCL5,CCNA2,CDKN1A,CITED2,CKM,COL1A1,COL1A2,COL2A1,COL3A1,COL6A1,COL6A3,CTGF,DCN,EFEMP1,FAS,FN1,FST,FURIN,GAS6,HMOX1,ICAM1,IL12B,IL1B,ITGA7,ITGBL1,KRT8,LTBP2,LTBP3,MMP12,MMP2,MMP9,MYC,MYLPF,NFKBIA,NID2,NOS2,PCNA,PMEPA1,SCD,SMAD3,TGFA,TGFB1,TGFB2,TGFBI,TGFBR2,TIMP3,TNF,TXN	723 (18)	CPA/6d
IKBKG		kinase	Activated	3.74	5.327	0.209	2.03e-16	61	ACTA1,AEBP1,AMPD3,C3,Ccl2,CCL5,Ccl8,Ccl9,CCR1,CDH13,CEBPB,CEBPD,CP,CSF1,CTSB,CTSF,CTSZ,CX3CL1,CXCL12,CXCL6,CYP7B1,DCN,ENPP2,GCH1,GM2A,GRN,Gstt1,HLA-A,ICAM1,IFI16,IGFBP6,IKBKE,IL11,IL1A,IL1B,IL1RN,IRF7,KLF5,LIFR,MGP,Mt1,Mt2,NID1,Nppb,OGN,PLD3,PPARG,RGS16,Saa3,SEMA3C,SERPINE2,SFRP1,SLC16A2,Slfn2,SOD3,TMEM176B,TNF,TNFAIP2,TNFAIP3,TNFRSF1B,TNFSF10	1084 (12)	CPA/9d
LDL		complex	Activated	3.017	4.152	0.139	2.41e-16	93	ABCA1,ABCG1,AKAP1,APOE,ARG2,ATF3,BCL2A1,C3,CAMK2B,CASP1,CBS/LOC102724560,CCL2,Ccl2,CCL4,CCL5,CCR2,CD36,CD40,CD68,CD80,CDH5,CDK1,CDKN1A,CDKN2A,CTGF,CTSK,CX3CR1,CXCL13,CXCL6,CYBB,DNMT1,DUSP1,ECE1,EDNRB,FABP4,FCGR1A,FCGR2B,FDPS,GAS6,GNAI1,GPR183,HMGCR,HMOX1,ICAM1,IFIT2,IGF1,IGFBP4,IL10RA,IL1A,IL1B,IL1RN,INSIG1,IRF7,ITPR2,LDLR,LRP1,MCL1,MKI67,MMP12,MMP14,MMP16,MMP2,MMP3,MMP9,MSR1,NCF1,NME1,NOS2,NOS3,…	1177 (16)	CPA/9d
MYD88	2.154	other	Activated	4.92	7.105	0.234	2.41e-16	93	ACSL1,ALDH1A1,BATF,BCL3,C3,CCL2,Ccl2,CCL3L3,CCL4,CCL5,CCRL2,CD14,CD200,CD200R1,CD274,CD38,CD40,CD80,CD83,CD86,CEBPD,CLEC10A,CTSK,CXCL12,CXCL13,CXCL6,Cxcl9,DUSP1,Ear2 (includes others),EBI3,EDNRB,FGF10,FPR1,FPR2,Gzmb,HLA-A,HMOX1,HSP90AB1,ICAM1,IFIT2,IGF1,IGFBP5,IKBKE,IL18,IL1A,IL1B,IL27,INPP5D,IRF7,ITGA4,ITGAX,ITGB7,ITPR2,JAG1,LPAR1,MAFF,MCM2,MEFV,MKI67,MMP14,MMP2,MMP9,MRC1,Ms4a4b (includes others…	889 (14)	CPA/9d
IL1A	4.232	cytokine	Activated	4.643	6.563	0.224	2.44e-16	81	ADAMTS4,ADAMTS5,ADORA2B,ALDH1A1,APOD,BCL3,BIRC3,CCL11,CCL2,CCL4,CCL5,CCR2,CD274,CD40,CD80,CD83,CD86,CDKN1A,Clec2d (includes others),CSF1,CXCL12,DPP4,FAM89B,FAS,FASLG,FGF7,FGFR1,FTH1,GCH1,HMOX1,HSD11B1,ICAM1,IFNGR2,IGF1,IGFBP5,IL10,IL11,IL12B,IL18,IL1A,IL1B,IL1RN,IL36G,INHBA,ITGA5,KIT,LCN2,LDHA,LEP,LIF,LOX,MMP12,MMP13,MMP14,MMP2,MMP3,MMP9,MYC,NFKBIA,NFKBIZ,NOS2,NR2F2,P2RY6,PDCD1LG2,PDGFB,PLA2G4A,P…	865 (14)	CPA/6d
cholesterol		chemical - endogenous mammalian	Activated	4.456	4.885	0.056	4.43e-16	73	ABCA1,ABCA6,ABCG1,ACSL1,ACSS2,ADAM11,APOE,ATF3,C1QC,CAMK1D,CAV2,CCL2,Ccl2,CCR2,CCR5,CD14,CD5L,CD68,CTSK,CYP27A1,CYP7B1,DES,DHCR7,EMR1,EPHX1,FASLG,FASN,FCGR2B,FDFT1,FDPS,GBA,GNAI1,HLA-DRB5,HMGCR,ICAM1,IDI1,IL10,IL10RA,IL10RB,IL12B,IL1A,IL1B,IL1RN,ITGAM,ITGAX,KLF11,LAPTM5,LDLR,LEPR,LPL,LYZ,MITF,MMP14,MMP8,MPEG1,MYH11,NCF2,NR1H3,NSDHL,PCYT2,PLTP,PMVK,PTGIR,RGS16,SCD,SLC2A4,SQLE,SREBF2,STARD4,STX3,TN…	1032 (20)	CPA/6d
IL17A		cytokine	Activated	3.182	5.242	0.25	4.43e-16	73	BCL2A1,C3,CCL11,CCL2,Ccl2,CCL4,CCL5,Ccl7,CD14,CD163,CD274,CD40,CD68,CEBPD,COTL1,CTGF,CTSK,CX3CL1,CXCL12,CXCL6,CYP7B1,EDIL3,ENTPD1,EREG,FAS,FIGF,FMO1,Gm21596/Hmgb1,HEXB,HSPB8,ICAM1,IL10,IL16,IL1B,IL1RN,IL27,IL33,ITPR2,JAG1,KLF2,LCN2,LEP,LOX,MERTK,MMP13,MMP2,MMP3,MMP8,MMP9,MRC1,MYC,NFKBIZ,NOS2,Nppb,NRP1,OSMR,PECAM1,PLAU,PTGFR,RGS16,SELP,SLC2A1,SPSB1,THBD,TIMP2,TLR2,TNF,TNFAIP3,TNFRSF11A,VCAM1,VEGFC…	1034 (12)	CPA/6d
TBX2	2.073	transcription regulator	Inhibited	-5.596	-4.894	0.111	6.38e-16	42	ASF1B,ATF3,AURKB,BUB1,CCNA2,CDC6,CDCA3,CDKN1A,CDKN2A,CDT1,CHAF1B,CHEK1,CKAP2,CKS1B,DBP,DNMT1,E2F7,E2F8,ELK3,EZH2,FOXM1,HELLS,LIG1,MAD2L1,MCM2,MCM4,MCM5,MCM6,MCM7,NCAPD2,NCAPG2,PCGF6,PKMYT1,PLK1,PRIM2,RBL1,SGOL1,SMC2,SREBF2,TGFB2,TIPIN,TRIB3	637 (10)	CPA/6d
TGM2	4.219	enzyme	Activated	5.975	7.297	0.146	6.6e-16	84	ACSS2,ACTA1,AMICA1,BCL2A1,BCL6,BIRC3,C12orf29,C3,C5AR1,CA2,CAD,CCL2,CCRL2,CD300C,CD36,CD74,CD86,CD93,CDCA7,CEACAM1,CFP,CX3CR1,FAM101B,FARSB,FCER1G,FN1,GIMAP6,GJA1,GM2A,HK3,IFIT1,IFIT2,IFIT3,IL10RA,IL1B,ITGAM,ITGAX,KIAA0513,LILRA5,LRRC25,LSP1,LY6E,MAFB,MDN1,MERTK,MGP,MIR17HG,MMP2,MMP8,MMP9,MPP6,MYC,NCF2,NLRC4,NPC2,OASL,PARP14,PDGFRB,PIM1,PLEKHO2,PPP1R16B,PTGES,PTGS1,RPF2,RTKN2,RUNX2,SELL,SELP,SIRP…	1083 (20)	CPA/6d
RB1		transcription regulator	Activated	4.795	3.752	-0.164	7.99e-16	92	ASF1B,ATAD2,AURKB,BCL2L11,BIRC5,BLM,CBX5,CCNA2,CCNE2,CDC6,CDCA7L,CDKN1A,Cdkn1c,CDKN2A,CDT1,CEBPA,CENPK,CHAF1A,CITED2,CKM,CTGF,DDX11,DEK,DHFR,DNMT1,EDNRA,EHD3,EOMES,EPS8,EZH2,FABP4,FAS,FN1,FST,GMNN,H1F0,HIST4H4,HMGB2,Ifi202b,IGF1,KANK2,KDR,KIAA0101,KIT,Krt10,KRT18,LIG1,MAF,MCM10,MCM2,MCM3,MCM4,MCM5,MCM6,MCM7,MCM8,MECR,MEF2C,MELK,MYBL2,MYC,ORC1,PARP1,PCNA,PLK1,PMEPA1,PPARG,PTPN4,PTX3,RAB27A,RAD51,R…	856 (15)	CPA/6d
KITLG		growth factor	Activated	2.301	4.2	0.282	8.94e-16	84	AIF1,ALOX5AP,B2M,BCL2L11,BIRC5,BMP1,BTG1,BZW2,CA2,CASP1,CCL2,Ccl2,CCL3L3,CCL4,CCNA2,CD14,CD247,Cd24a,CD68,CDKN1A,CEBPA,CREG1,CSF1,CSF3R,CTGF,CX3CL1,CXCR4,DHCR24,EEF1A1,EFNB2,FGFR1,FTH1,GAS6,GJA1,HCK,HMOX1,HOXB4,ID2,IL10,IL11,IL16,IL18,IL1A,IL1B,IL1RL1,IL1RN,KDR,KIT,KPNB1,LAPTM5,LDLR,LTC4S,LY6E,MEF2C,MME,MMP2,N4BP2L1,NFKBIA,NPM1,PIK3IP1,PIM1,PLCL2,PRKCB,PRKCQ,PRTN3,PTGES3,RBBP7,RCC2,RPLP0,RPS6,SAM…	770 (18)	CPA/6d
DMD	2.189	other	Activated	2.172	2.999	0.175	1.01e-15	70	Actn3,AMPD1,BGN,BLNK,CACNA2D1,CAMK2B,CAPN3,CASQ1,CDH13,CDKN1A,CENPM,CLIP4,Cmya5,COL23A1,CYFIP2,DMD,GATM,HTR2B,IGFN1,IP6K3,KCNA7,KCNC1,KCNMA1,KRT18,KY,LDB3,LPIN1,LRCH1,MAOB,MAP3K9,MEF2C,MLLT3,MYBPC2,MYBPC3,MYH4,MYH8,MYLK2,MYOZ1,NDRG2,OBSCN,P2RY2,PACSIN1,PAMR1,PDK4,PHKG1,PLA2G4E,PPP1R3C,PSTPIP2,PVALB,PYGM,RAP1GAP2,RCSD1,RPL3L,SCN1B,SCN3B,SEPP1,SERPINB1,SGCG,SGSH,SLC9A7,SNTA1,SYNM,TCAP,TMOD4,Tmsb4x …	-	CPA/6d
ESR1		ligand-dependent nuclear receptor	Activated	2.479	3.517	0.117	1.35e-15	123	ABCB1,ABCC5,ACE,ADA,ADORA1,APOE,AQP1,AREG,ASS1,BIRC5,C1QTNF6,C3,CA2,CALML4,CAV2,CCL2,CCL4,CCNA2,CD55,CD69,CDKN1A,CDKN2A,CEBPA,CELSR2,Clec2d (includes others),CLIC6,COL8A1,Cox8b,CRABP2,CTSB,CTSD,CXCL12,CYP1B1,CYP7B1,EDN1,EFEMP1,EGFR,EIF5A,ENO1,ENPP2,EREG,FAM102A,FAS,FBLN1,FGF10,FKBP4,FMN1,FOXM1,FST,GJA1,GJB1,GREM1,GUCY1A3,GUCY1B3,H19,HMGCR,HOXC6,HPGDS,ICOSLG/LOC102723996,Ifi202b,IGF1,IGFBP5,IL1A,I…	1301 (23)	CPA/6d
PTH		other	Activated	3.33	4.711	0.207	2.42e-15	64	Acp5,ANGPT1,AQP2,AREG,CCL2,Ccl2,CDKN1A,CGNL1,COL1A1,COL1A2,COL2A1,CSF1,CTGF,CXCL12,CXCR4,CYBA,DISC1,DUSP1,EFNB2,EGFR,EIF4B,ESAM,FN1,FOSB,GJA1,IGF1,IGFBP5,IL11,IL33,IL6R,KIF26A,MGP,MME,MMP13,MMP2,NDRG2,PHLDB2,PLAU,PLXDC2,POSTN,PPP1R1B,PTH1R,RAP1GAP,RGS1,RGS2,RUNX1,RUNX2,SDC4,SFRP2,SFRP4,SLC2A4,SLC43A2,SMAD3,SMPX,SPP1,TFPI2,TGFB1,THBS4,TMEM119,TNS1,WIF1,WISP2,WNT10B,WNT4	957 (23)	CPA/6d
cholesterol		chemical - endogenous mammalian	Activated	4.067	4.417	0.044	2.99e-15	76	ABCA1,ABCA6,ABCG1,ACSL1,ADAM11,AGT,APOE,ATF3,C1QC,CAMK1D,CAV2,CCL2,Ccl2,CCR2,CCR5,CD14,CD5L,CD68,CTSK,CYP27A1,CYP7B1,DES,DHCR7,EMR1,EPHX1,FABP5,FASLG,FASN,FCGR2B,FDFT1,FDPS,GBA,GNAI1,HLA-DRB5,HMGCR,ICAM1,IDI1,IL10RA,IL10RB,IL1A,IL1B,IL1RN,ITGAM,ITGAX,LAPTM5,LDLR,LEPR,LPL,LYZ,MAP1LC3B,MITF,MMP14,MPEG1,MYH11,NCF2,NOS3,NR1H3,NSDHL,Orm1 (includes others),PCYT2,PLTP,PMVK,PTCH1,PTGIR,RGS16,Saa3,SC5D,SC…	1119 (20)	CPA/9d
ESR1	2.298	ligand-dependent nuclear receptor	Activated	2.741	3.583	0.093	3.1e-15	131	ABCB1,ABCC5,ACE,ADA,ADORA1,AGT,APOE,AQP1,AR,ASS1,BIRC5,BRCA1,C1QTNF6,C3,CA2,CALML4,CAV2,CCL2,CCL4,CCNA2,CD55,CD69,CDKN1A,CDKN2A,CEBPA,CEBPB,CELSR2,Clec2d (includes others),CLIC6,COL8A1,Cox8b,CRABP2,CTSB,CTSD,CXCL12,CYP1B1,CYP7B1,DDX21,EDN1,EFEMP1,EGFR,EIF5A,ENPP2,ESR1,FAM102A,FAS,FBLN1,FGF10,FKBP4,FMN1,FOXA1,FOXM1,FST,GJA1,GJB1,GUCY1A3,GUCY1B3,H19,HMGCR,HOXC6,HPGDS,ICOSLG/LOC102723996,ID1,Ifi202b…	1377 (21)	CPA/9d
TLR4		transmembrane receptor	Activated	4.702	6.57	0.229	3.15e-15	107	ACTA1,ADRBK1,ATF3,BATF,BBX,C3,CCL2,Ccl2,CCL3L3,CCL4,CCL5,Ccl7,CCR5,CD14,CD163,CD200,CD200R1,CD274,CD38,CD40,CD80,CD86,CEBPD,CFB,CTSK,Cxcl11,CXCL6,Cxcl9,DAB2,DOCK11,EBI3,EDN1,FAS,FASLG,FCGR2B,FGL2,GADD45G,HHEX,HMOX1,HPSE,HTRA1,ICAM1,IFI16,IFIT2,IFIT3,Iigp1,IL18,IL18BP,IL1A,IL1B,IL27,IL2RB,IRAK3,IRF7,IRF8,ITGAM,LILRB4,LTC4S,MERTK,MIF,MMP9,Mx1/Mx2,MYC,MYD88,NFKBIA,NFKBID,NFKBIZ,NOD2,NOS2,NOS3,NR1H4,…	1290 (16)	CPA/9d
SMAD7		transcription regulator	Inhibited	-4.054	-4.726	-0.091	4.35e-15	59	ACVR2B,ADAMTS2,ADH1C,BCL2L11,BGN,BMPR1B,BZW2,CCL2,Ccl2,CCL5,CCNA2,CCNB1,CDC25C,CDK1,CDKN1A,CKM,COL1A1,COL1A2,COL2A1,COL3A1,COL6A1,COL6A3,CTGF,DCN,EFEMP1,FAS,FN1,FST,GAS6,HMOX1,ICAM1,IL1B,ITGA7,ITGBL1,KRT8,LTBP2,LTBP3,MMP12,MMP2,MMP9,MYC,MYLPF,NFKBIA,NID2,NOS2,PCNA,PMEPA1,PROM1,SCD,SMAD3,TGFA,TGFB1,TGFB2,TGFB3,TGFBI,TGFBR2,TIMP3,TNF,VDR	761 (16)	CPA/9d
STAT1		transcription regulator	Activated	4.759	6.344	0.183	4.91e-15	97	A2M,ABCA1,AGT,ALAS2,APOC2,APOE,APOL6,B2M,BCL2L11,BCL6,BIRC5,BTG1,C3,CASP1,CCL2,Ccl2,CCL3L3,CCL4,CCL5,Ccl8,CCND3,CCRL2,CD14,CD274,CD40,CD86,CDK2,CDKN1A,CEACAM1,CEBPD,CFB,CIITA,CLIC5,CSF3R,Cxcl11,Cxcl9,CXCR3,CYP2E1,DPP4,FAM26F,FAS,FASLG,FCER1G,FCGR1A,FCGR2B,FGL2,GBP6,Gzmb,HLA-DRB5,ICAM1,IFI16,IFIT1,IFIT2,IFIT3,IGF1,IL1B,IL1R1,IRF5,IRF7,IRF8,ITGAX,KCTD12,Klrk1,LY96,MMP9,Mx1/Mx2,MYC,NEURL3,NOS2,OASL,…	1113 (15)	CPA/9d
VEGFA		growth factor	Activated	3.544	5.395	0.206	5.46e-15	86	ACE,ACSL1,AK4,ALAS1,ANPEP,ARG2,ATP5G2,BCAT2,BCL2A1,BCL6B,BIRC5,BTK,CCL2,Ccl2,CCRL2,CD34,CD55,CDC25C,CDH5,CDKN1A,CDKN2A,CEACAM1,COL1A1,CST3,CSTB,CTGF,CTSB,CTSS,CTSV,CXCL12,CXCR4,EDN1,EFNB2,FABP4,FGFR1,FN1,GART,GJA1,GRB10,HLX,HMOX1,ICAM1,ID1,IGFBP4,IGFBP5,IKBKE,INPP5D,KARS,KDR,MCL1,MDH2,ME2,MEF2C,MEOX2,MMP12,MMP13,MMP15,MMP2,MMP9,NME1,NOS2,NOS3,PCNA,PDGFB,PIM1,PLAU,PPA1,PPAP2B,PTGS1,RASGRP3,RUNX1,R…	892 (18)	CPA/9d
CD40	5.13	transmembrane receptor	Activated	2.372	3.225	0.106	5.52e-15	83	A4GALT,ANPEP,BCL2A1,BCL2L11,BCL6,BIK,BIRC3,BIRC5,CCL2,Ccl2,CCL4,CCL5,CCNA2,CCND3,CD22,CD38,CD40,CD69,CD80,CD83,CD86,CDK4,CDKN1A,CNR2,CR2,CSF1,CX3CL1,CXCL12,Cxcl9,CYSLTR1,DAPP1,DUSP1,FAS,FASLG,FCGR2B,HLA-DQB1,ICAM1,ICOSLG/LOC102723996,IL10RA,IL18,IL1A,IL1B,IL1RN,IL27,IL2RB,IL4R,IL6R,IRF4,ITGAL,ITGAM,ITGB2,KLF4,KLF9,Ly6a (includes others),MAP3K14,MMP14,MMP3,MMP9,MYC,NFATC1,NFKBIA,NOS2,PIM1,PRDM1,PT…	917 (15)	CPA/9d
APOE	16.515	transporter	Inhibited	-3.321	-4.296	-0.155	6.09e-15	91	ABCA1,ADAMTS5,ANXA11,APOD,APOE,BCAM,BGN,BRI3,C5AR1,Ccl2,CCL3L3,CCL4,CCL5,CCR5,CD36,CD40,CD68,CD80,CD86,COL1A1,CPT1A,CSF1,CTGF,CTSB,CTSD,CTSK,CTSS,CTSV,CYBB,ECM1,EDN1,EMR1,EPN2,FCGR2B,FKBP4,GPX3,GRIA1,GRIA3,HMGCR,HMMR,HMOX1,HSD11B1,HSP90AB1,HSPD1,ICAM1,IGFBP6,IL10RA,IL10RB,IL1B,IL1RN,ITGAM,ITM2B,LDLR,LIMS2,LIPA,LPL,LRP1,LRP8,LTBP2,MGP,MMP2,MMP3,MMP9,MSR1,MYBBP1A,MYLIP,MYO1B,NCF1,NCF2,NOS2,NOS3,NOX…	1065 (17)	CPA/9d
BNIP3L		other	Activated	5.212	4.703	-0.089	6.24e-15	34	ANK1,BLNK,Ccl2,CCNA2,CCNE2,CD22,CD79B,CDKN3,CHEK1,CKAP2,CST3,Dleu2,FANCD2,GSN,IL16,IL2RB,KIF11,LTB,MYBL2,NFKBIA,PDGFRB,PIK3CD,PRIM1,PTK2B,RAD54L,RBL1,RRM2,SFRP1,SGOL1,SYK,TFRC,TGFB1,TIMP2,TOP2A	749 (7)	CPA/6d
mir-223		microrna	Activated	4.43	4.92	0.065	6.87e-15	59	ABCA1,ABCB1,ALCAM,AMPD3,APOBEC1,BST1,C15orf48,C5AR1,C7,CARD11,CD180,Cd33,CD34,CD36,CD93,Clec2d (includes others),CLEC4E,CSF1,EGR2,FAM198B,FAM20C,FGL2,GALC,Gm8615,GPR65,GSTM5,HPGDS,ICAM1,ID2,IFI16,IGF1,IL1A,IL1RN,INPP5J,LPL,Ly6a (includes others),LY96,MCTP2,MEF2C,MMP13,MMP25,MMP27,Mt2,MYO1D,MYOF,NDRG2,NLRP3,PARP1,POSTN,PRTN3,RASGRP4,Serpina3g (includes others),SLC2A4,SLC40A1,SMARCD1,STMN1,TGFBI,Tl…	997 (11)	CPA/9d
SMAD3	2.513	transcription regulator	Activated	2.664	3.922	0.168	7.3e-15	79	ADORA1,AREG,ARID3A,ASPN,BCL2L11,BGN,BMP6,CCL2,Ccl2,CCL3L3,CCL4,CDK4,CDKN1A,CDKN2A,CIITA,CKM,COL1A1,COL1A2,COL2A1,COL3A1,COL6A1,COL6A3,CTGF,DAPK1,DES,ELN,ENG,EREG,FBLN1,FPR2,FST,GADD45B,GLI1,GLI2,GZMA,HMOX1,HP,ID2,IL12B,IL1B,INHA,INPP5D,ITGB5,JAG1,LPAR1,LUM,MMP12,MMP13,MMP9,MYC,NOS2,NOV,PCNA,PDGFB,PMEPA1,RHOB,RUNX2,S100A4,S1PR1,S1PR4,SMAD3,SNAI1,SNAI2,SOX2,SPP1,SSTR2,TBX21,TBX3,TF,TGFA,TGFB1,TGFB2…	1160 (18)	CPA/6d
TLR3		transmembrane receptor	Activated	4.977	7.515	0.321	1.18e-14	85	ABCA1,ADAMTS4,ARG2,ARRDC4,ATF3,BCAR3,C3,CCL2,Ccl2,CCL3L3,CCL4,CCL5,Ccl7,CD274,CD300E,CD38,CD40,CD69,CD80,CD86,CFB,CLU,CTH,CTSK,Cxcl11,Cxcl9,DUSP1,EDN1,FAS,FURIN,GADD45B,GCH1,GDNF,Gzmb,HMOX1,ICAM1,IFI16,Ifi202b,IFI44,IFIT1,IFIT2,IFIT3,Iigp1,IL10,IL12B,IL1A,IL1B,IL1RN,IL27,IL33,IRF7,Klrk1,LCN2,LILRB4,LIPA,LIPG,LMNB1,MAP3K8,Mx1/Mx2,MYD88,NFE2L3,NFKBIZ,NOS2,OASL,PIK3CD,PIK3R3,PROCR,PTGER2,PTGES,PTX3,…	696 (14)	CPA/6d
TICAM1		other	Activated	3.4	5.767	0.321	1.29e-14	59	ACSL1,BCL3,CCL2,Ccl2,CCL3L3,CCL4,CCL5,CCRL2,CD38,CD40,CD80,CD86,CEBPD,CFB,CH25H,Cxcl11,CXCL6,DUSP1,FAS,FPR1,FPR2,ICAM1,ICOSLG/LOC102723996,IFI16,IFIT1,IFIT2,IFIT3,IKBKE,IL10,IL12B,IL18,IL18BP,IL1A,IL1B,IRF7,ITPR2,JAG1,LPAR1,MCM2,MEFV,MKI67,Ms4a4b (includes others),Mx1/Mx2,NFKBIA,NFKBIZ,OASL,PDE4B,PILRA,Ppap2a,PSTPIP2,RELB,RHOB,SLC7A2,TFEC,TLR2,TNF,TNFAIP3,TNFSF10,VCAM1	825 (14)	CPA/6d
IFNB1		cytokine	Activated	3.359	4.306	0.128	1.5e-14	97	Acp5,ANXA5,APOBEC1,Art2a-ps,CASP1,CCL2,Ccl2,CCL4,CCL5,CCR5,CD14,Cd24a,CD274,CD38,CD40,CD80,CD83,CD86,CDKN1A,CLEC4E,CLSTN1,CRYAB,Ctla2a/Ctla2b,CTSK,CX3CL1,CXCR3,CYP2E1,DDX3Y,DKK3,EBI3,Eif2s3y,FBLN2,FBN1,GAS1,GBP6,Gbp8,GLIS2,GPC4,GZMH,HLA-A,HMGB2,HMGCR,ICOSLG/LOC102723996,IDI1,IFI16,IFIT1,IFIT2,IFIT3,Ifitm1,IFNGR1,IL1B,IL1R1,IL27,IRF7,ITGAX,LAMB1,MCM10,MCM6,MMP2,MMP9,Mx1/Mx2,MYC,MYD88,NFIX,NFKBIE,N…	862 (17)	CPA/9d
L-triiodothyronine		chemical - endogenous mammalian	Activated	3.223	4.245	0.103	2.43e-14	108	A2M,ABCA1,ABCD2,ACSL1,ACTA1,ADAMTS5,ADIPOQ,ADRB2,AGTRAP,ALDH1A1,APOC2,ATIC,ATP1A3,ATP1B1,BCAR3,BCL3,C4A/C4B,CAD,CBR1,Cbr2,CDC42EP4,CDKN1A,CEBPA,CLU,CMKLR1,CNR1,COL4A1,CPT1A,CST3,CTGF,CTH,CXCL12,DAB2IP,DBP,DIO3,DUSP1,ECE1,EDN1,ENG,ENPP2,FABP4,FAS,FASLG,FASN,FGFR1,FKBP7,GLS2,GNAI2,H6PD,HINT1,HP,ID2,IGF1,IGFBP4,INHA,ITGA7,KRT16,LDLR,LEP,LIPE,LRP1,LYZ,MAMDC2,MGST3,MMP14,MYBPH,MYC,NID1,NME1,NOS2,Nppb,…	951 (22)	CPA/6d
PTH		other	Activated	3.474	4.586	0.165	2.83e-14	66	Acp5,ANGPT1,AQP2,CCL2,Ccl2,CDKN1A,CEBPB,CGNL1,COL1A1,COL1A2,COL2A1,CSF1,CTGF,CXCL12,CXCR4,CYBA,DUSP1,EFNB2,EGFR,EGR2,EIF4B,ESAM,FN1,GJA1,ID4,IGF1,IGFBP5,IL11,IL33,IL6R,KIF26A,MGP,MME,MMP13,MMP2,NDRG2,PHLDB2,PLAU,PLXDC2,POSTN,PPP1R1A,PTH1R,RAP1GAP,RBM14,RGS1,RGS2,RUNX1,RUNX2,SDC4,SFRP2,SFRP4,SLC2A4,SLC43A2,SMAD3,SMPX,SPP1,TFPI2,TGFB1,THBS4,TMEM119,TNS1,VDR,WIF1,WISP2,WNT10B,WNT4	940 (18)	CPA/9d
let-7		microrna	Activated	6.561	4.59	-0.257	2.95e-14	61	ACVR1C,AR,ARID3A,AURKA,AURKB,BRCA1,BRCA2,BUB1,BUB1B,CCNA2,CCNB1,CCNE2,CCNF,CDC20,CDC25A,CDC45,CDC6,CDCA2,CDCA3,CDCA7,CDCA8,CDK1,CDT1,CEBPD,CHEK1,CKS1B,COL1A1,DBF4,DLC1,DMD,E2F8,EZH2,FANCD2,FN1,GAB2,GMNN,ID2,MAD2L1,MCM10,MCM2,MCM3,MCM4,MCM5,MCM6,MCM7,MCM8,MYC,MYD88,NR1H4,NUF2,ORC1,ORC6,PLAGL1,RFC3,RFC4,RFC5,RRM1,RRM2,S100A4,SKP2,ZFP36	968 (13)	CPA/9d
RELA		transcription regulator	Activated	3.41	5.454	0.236	3.13e-14	110	A2M,ABCB1,Abcb1b,ADAMTS5,ALCAM,APOE,ARHGDIB,B2M,BCL2A1,BCL2L11,BCL3,BIRC3,BIRC5,BRCA2,CBS/LOC102724560,CCL11,CCL2,Ccl2,CCL5,CD40,CD69,CD80,CDKN1A,CDKN2A,CFB,CIITA,COL1A1,COL1A2,COL2A1,CR2,CTSB,CXCL6,CXCR4,CYBB,DUSP1,EDN1,ELN,FAS,FASLG,FCGRT,FGF10,FMN2,GCH1,GLI2,HES1,HMOX1,ICAM1,IFNGR2,IGF1,IKBKE,IL10,IL12B,IL1A,IL1B,IL1RN,IL7R,INPP5D,IRF4,IRF7,KIT,LGR5,LTB,LTC4S,LUM,LYN,MGMT,MMP9,MST1R,Mx1/Mx2,MY…	1194 (16)	CPA/6d
TCF3		transcription regulator	Activated	3.784	3.961	0.025	3.19e-14	85	AATF,ACACB,ATF3,AURKA,BCL2L11,BCL6,BIK,BLNK,BUB1,CA2,CBFA2T3,CCNA2,CCNB1,CCNB2,CCND3,CCNE2,CCR9,CD4,CD79B,CDC45,CDH5,CDKN1A,CDKN2A,CELA1,CERK,CKM,COL1A1,CR2,CTSV,DAB2IP,EBF1,ECT2,EPRS,FGFR2,FGFR3,GADD45B,GM2A,GRIA1,H2AFX,HS3ST1,ID2,IL1B,IL7R,KIAA1524,KIF11,KIF2C,KIF4A,KIT,KLF4,LMO2,MAD2L1,MAL,MEF2C,MKI67,MYC,MYL4,NDN,NTRK2,NUSAP1,PAFAH1B3,PGK1,PLCG2,PLK4,PSAP,PTGS1,PTPRCAP,RACGAP1,RASA4,RASSF4,RG…	1127 (19)	CPA/9d
hyaluronic acid		chemical - endogenous mammalian	Activated	2.609	3.461	0.131	3.63e-14	49	ABCB1,BCL3,BIRC5,Ccl2,CCL3L3,CCL4,CCL5,CD40,CD80,CD83,CD86,COL2A1,COL6A2,CSF1R,CTSK,Cxcl9,FN1,FST,ICAM1,IL10,IL12B,IL1B,IRAK3,IRF5,LY96,MMP12,MMP13,MMP2,MMP3,MMP9,MYD88,NCF1,NCF2,NFKBIA,NOS2,PCNA,PLAU,PPARG,PTGES,PTPRC,SPP1,TGFB1,TGFB2,TIMP2,TLR2,TNF,TNFAIP3,TRDN,VCAM1	912 (15)	CPA/6d
IL17A		cytokine	Activated	3.501	5.157	0.2	3.67e-14	74	BCL2A1,C3,CCL11,CCL2,Ccl2,CCL4,CCL5,Ccl7,CD14,CD163,CD274,CD40,CD68,CEBPB,CEBPD,COTL1,CTGF,CTSK,CX3CL1,CXCL12,CXCL13,CXCL6,CYP7B1,EDIL3,ENTPD1,FAS,FIGF,FMO1,Gm21596/Hmgb1,HEXB,HSPB8,ICAM1,IL16,IL1B,IL1RN,IL27,IL33,ITPR2,JAG1,KLF2,LOX,MERTK,MMP13,MMP2,MMP3,MMP9,MRC1,MYC,NFKBIZ,NOS2,NOS3,Nppb,NRP1,OSMR,PECAM1,PLAU,PTGFR,Retnla,RGS16,Saa3,SELP,SLC2A1,THBD,TIMP2,TLR2,TNF,TNFAIP3,TNFRSF11A,TNNC1,TSLP,…	1001 (15)	CPA/9d
MYOD1		transcription regulator	Activated	2.56	4.043	0.198	4.18e-14	70	ACACB,ACTA1,ADCY7,ADORA1,ARID3A,ASB2,ASS1,ATP2A1,BCL6,CBX5,CDKN1A,CDO1,CKM,COL4A1,CRYAB,DES,DHFR,DMD,DUSP1,DYSF,EIF3E,ENO3,ENPP2,FSTL1,GADD45G,GMFG,GREM2,HDAC11,Hrc,HSPB8,ID2,IFI16,IGF1,IGFBP5,ITGA7,LDB3,LMNB2,MAFB,MEF2C,MKI67,MMP2,MYBPH,MYH4,MYL1,MYL4,MYLPF,MYO5B,PMEPA1,POSTN,Ppfia4,RAPSN,RECK,RPL7A,RPS6KA2,RUNX1,RYR1,SCN4A,SEPT4,SLC2A1,SLC2A4,SUSD2,TGFB1,TGFBR3,TNNC2,TNNI2,TNNT2,TNNT3,TNS1,TTN,…	1029 (16)	CPA/6d
NFKB1		transcription regulator	Activated	2.639	3.997	0.195	5.4e-14	84	A2M,ABCB1,Abcb1b,ADORA1,APOE,AR,ATP6AP2,B2M,BCL2A1,BCL3,BIRC3,BRCA2,CCL11,CCL2,Ccl2,CCL3L3,CCL4,CCL5,CD40,CD80,CD86,CDKN1A,CFB,CIITA,COL1A1,COL1A2,COL2A1,CR2,CSF1,CSF2RA,CTSB,CX3CL1,Cxcl9,CYBB,DUSP1,EBI3,EGFR,ENPP2,FANCD2,FAS,FASLG,FCGRT,FSCN1,GJA1,GNAO1,GNB2L1,HLA-DMB,HMOX1,ICAM1,ICOSLG/LOC102723996,IFNGR2,IKBKE,IL18,IL1B,IL1RN,IRF4,JAG1,LTB,LTC4S,MAP3K8,MMP13,MMP3,MMP9,MSR1,Mx1/Mx2,MYC,NFKBIA,N…	1309 (15)	CPA/9d
PI3K (complex)		complex	Activated	3.53	5.079	0.19	6.04e-14	99	ABCA1,ADRB2,ATF3,BCL2L11,BIRC3,BIRC5,BRCA2,CCL2,Ccl2,CCL4,CCNB1,CCND3,CCT6A,CD2,CD274,CD55,CD79B,CD86,CDK4,CDKN1A,CHGA,CNR2,COL1A1,CTGF,CTSD,CXCR4,CYBB,DAPP1,DUSP1,FABP5,FASLG,FLI1,FN1,FRY,FUT7,GJA1,GLI1,GLI2,GSTM5,GSTP1,H19,HMGCR,HMOX1,ICAM1,IFIT1,IGF1,IL1B,IL1RN,IL33,IL7R,INHA,ITGAM,ITGB2,KDR,KLF2,LSP1,LTBP2,MCL1,MEF2C,MITF,MMP12,MMP13,MMP14,MMP2,MMP9,MRC1,MTHFD2,MYC,NCL,NFATC1,NFE2L2,NFKBIA,NM…	1195 (17)	CPA/9d
ETS2		transcription regulator	Activated	2.877	4.415	0.287	6.17e-14	35	ANPEP,CD34,CDKN1A,CDKN2A,CSF1R,CYP27A1,FGF1,HMOX1,HPGD,HPSE,ICAM1,IL12B,ITGA2B,KRT18,LYZ,MGAT5,MMP13,MMP3,MMP9,MSR1,MYC,NOS2,PCSK6,PLA2G16,PLAU,PRIM2,SOX2,SPP1,SYK,TFEC,TGFBR2,TIE1,Tlr13,TLR9,TNF	1231 (23)	CPA/6d
OSM		cytokine	Activated	3.199	4.497	0.112	8.57e-14	146	A2M,ABCA1,ABCC3,ABCC5,ABCG1,ACE,ACSL3,ADAMTS4,ADAMTS5,AHR,AMPD3,ANXA3,ARL4C,ASNS,ATP2B4,B2M,C1R,CADM4,CBX3,CCL11,CCL2,Ccl2,CCL5,CDC42EP4,CDKN1A,CEBPA,CEBPD,CH25H,CKM,CLDN4,CLIP1,COL2A1,COL3A1,COL6A1,COL8A1,CRLF1,CRY1,CTSH,CTSV,CXADR,CXCL12,CYP1B1,DAPK1,DHCR24,DHRS3,DSC2,DYRK3,ECM1,ECM2,EPCAM,EPHB2,EPHB6,EVPL,FAM171A1,FASN,FMO5,FN1,GADD45G,GART,GNS,GPNMB,HGF,HLA-A,HMOX1,HOXA9,HP,HSD11B1,ICAM1,ID2,…	1189 (15)	CPA/6d
ethanol		chemical - endogenous mammalian	Activated	3.455	4.34	0.09	9.87e-14	114	ABCA1,ABCG1,ACTA1,ADCYAP1R1,ADH1C,ADRBK1,ALOX5,ANKS1B,ANPEP,ATF3,BDNF,BRCA1,C3AR1,C5AR1,CAMK4,CAPN5,CBR1,CCL2,Ccl2,CCL5,Ccl7,CD14,CDH13,CDKN1A,CEBPA,CEBPB,CEBPD,CENPA,CNR1,COL1A2,COL3A1,CPT1A,CTGF,Cxcl9,CXCR4,CYP2E1,DUSP1,EDN1,EGFR,EPHX1,ESR1,FAS,FASLG,FASN,GNAI1,GNAI2,GSR,Gsta4,HDAC2,HEY1,HLA-A,HMOX1,HOXA1,HSP90AB1,ICAM1,ID1,IL16,IL1B,IL1R1,IL1RN,IRF7,ITGAM,ITGAX,LPIN1,LSS,MAG,MGST3,MME,MMP12,MM…	1053 (16)	CPA/9d
F2		peptidase	Activated	2.743	5.002	0.248	1.06e-13	91	ALDH1B1,ANGPT1,ANGPTL4,B3GNT5,B4GALT1,BCL3,BIRC3,CAD,CASP1,CBR3,CCL2,CCNA2,CD55,CD68,CDC42EP1,CDKN1A,COL1A1,COL4A1,COTL1,CTGF,CTPS1,CX3CL1,CXCR4,CYBB,DIO3,DKK3,DUSP1,E2F7,ECE1,EDN1,EDNRB,EHD4,EIF4A1,ENTPD1,FAM46A,FN1,HMOX1,HSP90AA1,ICAM1,IFRD2,IGF1,IGFBP4,IGFBP5,IL1B,KDR,LAMP1,LOXL2,MEOX1,MGLL,MIF,MMP9,MYBL2,MYC,MYH11,NCF1,NCF2,NFKBIA,NOS2,NOS3,NUAK2,PDCD1LG2,PDGFB,PLA2G4A,PPIF,PROCR,PROS1,RAC2,R…	1328 (15)	CPA/9d
MAP2K1		kinase	Activated	2.666	4.102	0.222	1.24e-13	68	ABCB1,ACSBG1,AHR,ALDH1L1,APOE,ATF3,BCL2A1,BCL2L11,BIRC3,BRCA1,CAPN3,CCL2,CCL3L3,CCL4,CCL5,CD274,CDH5,CDK2,CDKN1A,CDKN2A,CEBPA,CKM,COL1A1,COL1A2,COL3A1,CTGF,CTSB,DAB2,DNMT1,DPP4,DUSP1,EGR2,ENO2,FASLG,FASN,GLI2,GPR56,IL1A,ITGA2B,LDLR,MAG,MAOB,MITF,MMP12,MMP14,MMP2,MMP3,MMP9,MYC,NFKBIA,NOS2,OLIG2,PCNA,PECAM1,PIM1,PTPN13,RAP1GAP,RRAGD,SERPINE2,SIRPA,SMAD3,SNAI2,TFPI2,TGM2,TNF,TNFRSF11A,TWIST1,UNC5B	1070 (16)	CPA/9d
ethanol		chemical - endogenous mammalian	Activated	2.361	3.428	0.113	1.32e-13	106	ABCA1,ABCG1,ACTA1,ADH1C,ADIPOQ,ADRBK1,ANKS1B,ANPEP,ATF3,BDNF,C3AR1,C5AR1,CAPN5,CBR1,CCL2,Ccl2,CCL5,Ccl7,CD14,CDH13,CDKN1A,CEBPA,CEBPD,CENPA,CLU,CNR1,COL1A2,COL3A1,CPT1A,CTGF,Cxcl9,CXCR4,DUSP1,EDN1,EGFR,EPHX1,FAS,FASLG,FASN,FOSB,GNAI1,GNAI2,GSR,HDAC2,HLA-A,HMOX1,HSP90AB1,ICAM1,IL10,IL12B,IL16,IL1B,IL1R1,IL1RN,IRF7,ITGAM,ITGAX,LPIN1,LSS,MAG,MGST3,MME,MMP12,MMP13,MMP2,MMP3,MMP9,MOG,MYC,MYD88,NCF1,NC…	1026 (17)	CPA/6d
VEGFA		growth factor	Activated	3.285	5.491	0.259	1.33e-13	78	ACE,ACSL1,AK4,ANPEP,ARG2,ATP5G2,BCL2A1,BIRC5,BTK,CCL2,Ccl2,CCRL2,CD34,CD55,CDKN1A,CDKN2A,CEACAM1,COL1A1,CST3,CSTB,CTGF,CTSB,CTSS,CTSV,CXCL12,CXCR4,EDN1,EFNB2,FABP4,FGFR1,FN1,GART,GJA1,GRB10,HLX,HMOX1,ICAM1,IGFBP4,IGFBP5,IKBKE,INPP5D,ITGA1,KARS,KDR,ME2,MEF2C,MEOX2,MMP12,MMP13,MMP15,MMP2,MMP9,NME1,NOS2,PCNA,PDGFB,PIM1,PLAU,PTGS1,RASGRP3,RUNX1,RUNX2,SET,SHMT2,SNAI2,SNCG,SPARC,ST5,STARD8,SYNM,TBC1D8,…	821 (18)	CPA/6d
Hbb-b2		other	Activated	2.941	4.472	0.342	1.66e-13	27	BCL2L11,C1QA,Ccl2,Ccl7,CCR2,CCR5,CD74,CEBPA,CIITA,CLEC7A,CMTM3,Cxcl9,CXCR3,FN1,FTH1,FTL,HFE,IL10RA,IL16,IL1B,IL2RB,IL2RG,LTB,LY86,TF,TFRC,TLR2	721 (10)	CPA/6d
NUPR1	2.906	transcription regulator	Activated	4.744	3.55	-0.101	3.11e-13	141	ABCC5,ABHD15,ACTR3B,ADRB2,AKAP12,ALDOC,ANK1,ANKRD32,AREG,ARMC7,ASPM,ATAD5,ATF3,ATP8B1,AVPI1,B3GNT5,BLM,BRI3BP,BTG1,BUB1,BUB1B,C1orf112,C9orf91,CASC5,CCNA2,CCNB2,CD68,CDCA3,CDCA8,CDK4,CENPI,CERK,CITED2,COL1A2,COL3A1,CXADR,CXCR4,DAGLA,DHCR24,DNTTIP1,E2F8,EME1,ERCC6L,EREG,FAM114A1,FAM115C,FANCD2,FGF1,FHL2,FUCA1,FZD8,GAB2,GCH1,GCNT2,GINS1,GPR56,HFE,HIST1H3C,HIVEP3,HNRNPA2B1,IFIT2,IGF2BP3,IL13RA1,IL6R…	-	CPA/6d
PTGS2		enzyme	Activated	2.223	3.403	0.17	3.37e-13	58	Abcb1b,ANG,ANGPT1,AQP1,AREG,BIRC3,CCL2,Ccl2,CCL3L3,CCL4,CCL5,CD68,CDK5,CDKN1A,CLU,CTSD,CTSK,CXCL12,CXCL14,CXCR4,CYP1B1,DUSP1,DYNLL1,EDNRA,FN1,ICAM1,IGF1,IL10,IL11,IL1B,ITGAL,KDR,Krt10,LEP,MKI67,MMP14,MMP2,MMP9,MSR1,MYC,NEB,NOS2,PCNA,PIK3CG,PLA2G4A,PTGER2,PTGER3,PTGER4,PTGS1,RUNX2,SELL,ST3GAL1,TEK,TNF,TNFAIP6,TNFSF10,TRAF1,VEGFC	821 (19)	CPA/6d
MAPK14		kinase	Activated	4.196	6.009	0.246	4.29e-13	62	ABCA1,ACTA1,AREG,CCL2,Ccl2,CCL5,Ccl7,CCNA2,CD40,CD80,CD83,CD86,CDKN2A,CEBPD,CKM,COL1A1,CRYAB,CYP51A1,DUSP1,EGFR,FAS,FASLG,FASN,FDPS,FN1,GJA1,HMGCR,HMOX1,ICAM1,IL10,IL12B,IL18,IL1B,LDLR,MAOB,MAP2K6,MEF2C,MMP13,MMP3,MMP9,MYH11,NFATC1,NGFR,NOS2,Nppb,PCK1,PECAM1,PLAU,Pmaip1,PTGES,Slfn1,SLFN12L,Slfn2,SOX2,SREBF2,TBX21,TGFB1,TGM2,TIMP2,TNF,TOP2A,ZFP36	809 (15)	CPA/6d
ITK	4.729	kinase	Activated	2.385	3.498	0.178	5.65e-13	42	AHR,ARAP3,BIK,CCL5,CD244,CD4,CD7,CRIM1,CX3CR1,EHD4,EOMES,FAS,FASLG,FCER1G,Gzmb,HLA-A,IFNGR1,IL10RA,IL2RB,Klra4 (includes others),KLRB1,Klrb1f,KLRD1,Klrk1,LAT2,Ly6a (includes others),LYN,MAF,MYC,MYO1F,NCR1,PRKCB,Serpina3g (includes others),SLAMF7,SLC2A1,SRGAP3,TBX21,TF,TNF,TNFSF10,XCL1,ZBTB16	1068 (18)	CPA/9d
MYCN		transcription regulator	Inhibited	-7.222	-6.644	0.067	7.04e-13	82	AEBP2,ALDH1A1,B2M,BASP1,BIRC5,CAD,CDH11,CDKL5,CDKN1A,CIITA,CITED2,CLU,COL1A1,COL4A1,COL5A2,COL8A1,CRIM1,CTGF,DKK3,EEF1A1,EEF1D,EEF2,EGFR,EIF4A1,EIF5A,EZH2,FASLG,FBN1,FGFR2,FN1,GAPDH,HDAC2,HLA-A,HSP90AB1,HSPD1,ID2,IGFBP7,INHBA,LDHA,MIR17HG,MMP2,MRC2,MSRB3,NACA,NCL,NME1,NPM1,OLIG1,PDK1,PHB,PHGDH,POLR2L,RBBP7,RGS5,RPL10,RPL18,RPL18A,RPL22,RPL3,RPL37,RPL41,RPL5,RPL8,RPLP0,RPLP2,RPS12,RPS16,RPS2,RPS20…	972 (19)	CPA/6d
SMAD3	2.295	transcription regulator	Activated	2.634	3.646	0.134	7.85e-13	80	ABI2,ADORA1,ARID3A,ASPN,BCL2L11,BGN,BMP6,CCL2,Ccl2,CCL3L3,CCL4,CDH5,CDK4,CDKN1A,CDKN2A,CIITA,CKM,COL1A1,COL1A2,COL2A1,COL3A1,COL6A1,COL6A3,CTGF,DAPK1,DES,ELN,ENG,ESR1,FBLN1,FPR2,FST,GADD45B,GLI1,GLI2,GZMA,HEY1,HMOX1,ID1,ID2,IL1B,INHA,INPP5D,ITGB5,JAG1,LPAR1,LUM,MMP12,MMP13,MMP9,MYC,NOS2,NOV,Orm1 (includes others),PCNA,PDGFB,PMEPA1,RHOB,RUNX2,S100A4,S1PR1,S1PR4,SMAD3,SNAI1,SNAI2,SOX2,SPP1,SSTR2,TB…	1258 (18)	CPA/9d
CCR2	5.147	g-protein coupled receptor	Activated	3.031	3.575	0.095	8.03e-13	35	ADIPOQ,CCL11,CCL2,Ccl2,CCL3L3,CCL4,CCL5,Ccl6,Ccl7,Ccl8,Ccl9,CCR1,CCR2,CCR5,CD40,CD86,CX3CL1,CXCL12,CXCL6,Cxcl9,FN1,HTR2B,IGF1,IL10,IL18,IL1A,IL1B,ITGAL,MMP13,MMP2,MMP9,SLPI,TGFB1,TIMP2,TNF	992 (18)	CPA/6d
IL18	4.989	cytokine	Activated	3.868	5.412	0.216	1.19e-12	58	ACTA1,ADAMTS5,CCL11,CCL2,Ccl2,CCL3L3,CCL4,CCL5,CCR5,CD244,CD40,CD69,CD83,CD86,CSF1,CXCL12,CXCL16,FAS,FASLG,FCGR3A/FCGR3B,GADD45B,GADD45G,GJA1,Gzmb,HAVCR2,HLX,ICAM1,IL12RB1,IL18,IL18BP,IL18R1,IL1A,IL1B,INPP5D,ITGAM,KIT,KLRG1,MMP13,MMP15,MMP3,MMP9,MSH2,NCR1,NFKBIZ,NOS2,PRF1,SELL,SET,SMAD3,SPP1,TACR1,TBX21,TF,TGFBR2,TNF,TXK,VCAM1,XCL1	910 (17)	CPA/9d
ETS2		transcription regulator	Activated	3.177	4.407	0.229	1.54e-12	35	ANPEP,BRCA1,CD34,CDKN1A,CDKN2A,CSF1R,CYP27A1,FGF1,HMOX1,HPGD,HPSE,ICAM1,ITGA2B,KRT18,LYZ,MGAT5,MMP13,MMP3,MMP9,MSR1,MYC,NOS2,PCSK6,PLA2G16,PLAU,PRIM2,SOX2,SPP1,SYK,TFEC,TGFBR2,TIE1,Tlr13,TLR9,TNF	1341 (24)	CPA/9d
NR3C2		ligand-dependent nuclear receptor	Activated	3.039	3.548	0.083	1.56e-12	46	ATP1B1,BCL2A1,CACNA1H,Ccl2,CCL3L3,Cmya5,COL1A1,COL3A1,CTGF,CYFIP2,DES,ECHDC2,EDN1,FKBP4,FN1,GHR,GPX3,GUCY1A3,HLA-DQB1,HMOX2,Hrc,ICAM1,IL1B,KDR,KLF9,NDRG2,NOX4,Nppb,NRXN1,NTF3,PGF,PLIN4,PPAT,PTPRCAP,REG3G,RGS2,RRAD,SEMA3C,SERPINA3,TACC2,TGFB1,TNF,TNNT3,TSC22D3,TUBA4A,TUBB3	628 (17)	CPA/6d
NOS2	3.916	enzyme	Activated	3.833	4.134	0.038	1.58e-12	68	ACTA1,ADIPOQ,AQP2,BCL2A1,BIRC5,CCL2,Ccl2,CCL3L3,CCL4,Ccl7,Ccl9,CD14,CD53,CD80,CD86,CDKN1A,CFD,CLEC4D,COL4A1,COX6A2,CP,CSF3R,CTSC,Cxcl9,EDN1,FABP4,FAS,FASLG,FASN,GDNF,GJA1,H19,H2-T10,HMGB2,HMOX1,IFIT3,IL10,IL12B,IL1B,IL1RN,KDR,LCN2,LEP,LGALS3BP,LILRB4,LPAR1,MCM5,MMP9,NFKBIA,NOS2,NRTN,PC,PCNA,PRF1,PTGS1,SERPINA3,SLC2A4,SLC40A1,SLFN12L,Slfn2,TCAP,TGFB1,THY1,TNF,TNFSF10,TNNT2,TNNT3,TYROBP	871 (13)	CPA/6d
EGR1		transcription regulator	Activated	3.546	5.419	0.259	1.59e-12	63	ABCB1,Abcb1b,ACE,ATF3,BCL2L11,CACNA1H,CCL2,Ccl2,CCL3L3,CCL4,Ccl6,Ccl7,Ccl8,Ccl9,CCR1,CCR2,CDC20,CDKN1A,Cdkn1c,CLU,COL1A1,COL1A2,CSF1,CXCL6,EGFR,ENPEP,FAS,FASLG,FN1,FTL,GAD1,GADD45B,GDNF,HMGCR,HMOX1,HPSE,ICAM1,IL1B,ITGAM,LDLR,LYZ,MAOB,MMP14,MMP9,MYC,NDRG1,PDGFC,PF4,PLAU,PPARG,PTGES,PTRF,RRAD,SNAI1,SNAI2,SPP1,SQLE,TGFB1,TGFBR2,THBS1,TNF,TNFSF10,VCAM1	1292 (17)	CPA/6d
IL1A	6.081	cytokine	Activated	4.843	6.391	0.18	1.66e-12	78	ADAMTS5,ADORA2A,ADORA2B,ALDH1A1,APOD,BCL3,BIRC3,CCL11,CCL2,CCL4,CCL5,CCR2,CD274,CD40,CD80,CD83,CD86,CDKN1A,Clec2d (includes others),CSF1,CXCL12,CYP2E1,DPP4,FAM89B,FAS,FASLG,FGF7,FGFR1,FTH1,GCH1,HMOX1,HSD11B1,ICAM1,IFNGR1,IFNGR2,IGF1,IGFBP5,IL11,IL18,IL1A,IL1B,IL1RN,IL36G,KIT,LDHA,LIF,LOX,MMP12,MMP13,MMP14,MMP2,MMP3,MMP9,MYC,NFKBIA,NFKBIZ,NOS2,NR2F2,P2RY6,PDCD1LG2,PDGFB,PLA2G4A,PLAU,PPARG,PTGES,Sa…	840 (14)	CPA/9d
EP400		other	Inhibited	-5.96	-4.643	0.284	1.78e-12	26	CCNA2,CDC20,CDC6,CDCA3,CDKN1A,CDKN2A,E2F7,E2F8,FABP4,FOXM1,H2AFZ,MCM3,MCM4,MYBL2,NCAPG2,NEK2,PCNA,PLK1,PPARG,RBL1,RCC1,SGOL1,SKA1,SKP2,SUV39H2,UHRF1	237 (7)	CPA/6d
FGFR2	5.168	kinase	Activated	2.733	3.504	0.133	2.22e-12	48	B4GALNT4,BMPER,CA2,CDH11,CDKN1A,CLIC6,COL1A1,COL4A1,COL4A2,CTSC,CTSH,DAB2,DRAM1,ENPEP,FAM198B,FAS,FGF10,FGFR2,FST,GJA1,GLIPR1,GPR27,GPT2,GRB10,HES1,ICAM1,ID2,IGF1,IL1A,IL1B,INHBB,LAMA1,LAMB1,LGR5,MYO1F,PTH1R,RUNX2,SFRP1,SOX17,SOX2,SOX7,SPP1,Srgn,TFEC,VCAM1,VEGFC,WISP1,WISP2	1357 (21)	CPA/6d
Hbb-b2		other	Activated	3.25	4.472	0.273	2.28e-12	27	BCL2L11,C1QA,Ccl2,Ccl7,CCR2,CCR5,CD74,CEBPA,CIITA,CLEC7A,CMTM3,Cxcl9,CXCR3,FN1,FTH1,FTL,HFE,IL10RA,IL16,IL1B,IL2RB,IL2RG,LTB,LY86,TF,TFRC,TLR2	763 (10)	CPA/9d
TGM2	3.68	enzyme	Activated	6.335	7.375	0.117	2.62e-12	82	ACTA1,AMICA1,BCL2A1,BCL6,BIRC3,C12orf29,C3,C5AR1,CA2,CAD,CCL2,CCL24,CCRL2,CD300C,CD36,CD74,CD86,CD93,CDCA7,CEACAM1,CFP,CX3CR1,FAM101B,FARSB,FCER1G,FN1,GIMAP6,GJA1,GM2A,HK3,IFIT1,IFIT2,IFIT3,IL10RA,IL1B,ITGAM,ITGAX,KIAA0513,LILRA5,LRRC25,LSP1,MAFB,MDN1,MERTK,MGP,MIR17HG,MMP2,MMP9,MPP6,MYC,NCF2,NLRC4,NPC2,OASL,PARP14,PDGFRB,PIM1,PLEKHO2,PPP1R16B,PTGES,PTGS1,RPF2,RTKN2,RUNX2,SELL,SELP,SIRPA,SLAMF7,S…	1121 (19)	CPA/9d
CCR2	5.208	g-protein coupled receptor	Activated	3.044	3.486	0.076	3.13e-12	36	CCL11,CCL2,Ccl2,CCL24,CCL3L3,CCL4,CCL5,Ccl6,Ccl7,Ccl8,Ccl9,CCR1,CCR2,CCR5,CD40,CD86,CX3CL1,CXCL12,CXCL13,CXCL6,Cxcl9,FN1,HTR2B,IGF1,IL18,IL1A,IL1B,ITGAL,MMP13,MMP2,MMP9,SLPI,TGFB1,TIMP2,TNF,TSLP	1037 (18)	CPA/9d
HDAC2	-2.27	transcription regulator	Activated	2.669	2.57	-0.016	5.01e-12	52	ALOX5,APEX1,BCL6,BRCA1,CCNE2,CD34,CD4,CDK2,CDKN1A,CDT1,COL11A1,COL1A2,COL2A1,CYBB,DPT,ESR1,FAS,GLI1,IGF1,IL1A,LGR5,LIG1,MCM10,MCM3,MCM5,MCM7,MMP9,Mt2,MYC,MYO1F,NASP,NFATC1,NFKBIA,NOS2,PDGFB,PLAU,POLD2,PRIM2,RAD54L,RARB,RBBP7,RHOB,SATB1,SDPR,SFRP1,SLC8A1,SOX10,STMN2,TNF,TNFSF10,TNNI2,TPD52	1269 (24)	CPA/9d
TICAM1		other	Activated	3.568	5.443	0.256	5.27e-12	58	ACSL1,BCL3,CCL2,Ccl2,CCL3L3,CCL4,CCL5,CCRL2,CD38,CD40,CD80,CD86,CEBPD,CFB,Cxcl11,CXCL13,CXCL6,DUSP1,EDNRB,FAS,FPR1,FPR2,ICAM1,ICOSLG/LOC102723996,IFI16,IFIT1,IFIT2,IFIT3,IKBKE,IL18,IL18BP,IL1A,IL1B,IRF7,ITPR2,JAG1,LPAR1,MAFF,MCM2,MEFV,MKI67,Ms4a4b (includes others),Mx1/Mx2,NFKBIA,NFKBIZ,OASL,PDE4B,PILRA,Ppap2a,PSTPIP2,RHOB,SLC7A2,TFEC,TLR2,TNF,TNFAIP3,TNFSF10,VCAM1	866 (14)	CPA/9d
MOG	-3.506	other	Activated	2.095	3.231	0.276	5.64e-12	28	BDNF,C5AR1,Ccl2,CCL3L3,CCL5,Ccl7,CCR1,CCR2,CCR5,CD274,CD40,CD80,CD86,CIITA,Cxcl11,Cxcl9,ICAM1,IL10,IL27,ITGAL,LEP,MMP3,MMP9,NOS2,PECAM1,TGFB1,TNF,VCAM1	810 (14)	CPA/6d
TCF3		transcription regulator	Activated	4.232	4.432	0.031	6.11e-12	75	AATF,ACACB,ADIPOQ,ATF3,BCL2L11,BCL6,BLNK,BUB1,CA2,CBFA2T3,CCNA2,CCNB2,CCNE2,CCR9,CD4,CD79B,CDC45,CDKN1A,CDKN2A,CELA1,CERK,CKM,COL1A1,CR2,CTSV,DAB2IP,EBF1,ECT2,EPRS,FGFR2,FGFR3,GADD45B,GM2A,H2AFX,ID2,IL1B,IL7R,KIAA1524,KIF11,KIF4A,KIT,KLF4,LMO2,MAD2L1,MAL,MEF2C,MKI67,MYC,MYL4,NDN,NTRK2,PAFAH1B3,PGK1,PLCG2,PLK4,PSAP,PTGS1,PTPRCAP,RACGAP1,RASA4,RASSF4,RGS16,SCN4A,SEMA3G,SLC7A5,TF,TMEFF1,TMEM180,TNF,…	826 (18)	CPA/6d
FGFR2	6.795	kinase	Activated	2.978	3.603	0.106	6.92e-12	50	B4GALNT4,BMPER,CA2,CDH11,CDKN1A,CLIC6,COL1A1,COL4A1,COL4A2,CTSC,CTSH,DAB2,DRAM1,EN1,ENPEP,FAM198B,FAS,FGF10,FGFR2,FST,GJA1,GLIPR1,GPR27,GPT2,GRB10,HES1,ICAM1,ID2,IGF1,IL1A,IL1B,INHBB,LAMB1,LGR5,MYO1F,NOSTRIN,PTH1R,RUNX2,SFRP1,SOX17,SOX2,SOX7,SPP1,Srgn,TFEC,TSPAN8,VCAM1,VEGFC,WISP1,WISP2	1456 (21)	CPA/9d
CEBPD	2.46	transcription regulator	Activated	2.858	3.732	0.166	7.33e-12	41	ALOX5AP,ASNS,B9D1,BCL2A1,BIRC5,BRCA2,C3,Ccl2,CCL3L3,CCNB2,CD14,CEBPD,CLU,CSF1R,CSF3R,FABP4,HGF,HP,IGF1,IGFBP5,IKBKE,IL10,IL1B,ITGAM,ITGAX,MITF,MMP13,MMP3,MMP8,MPZ,MYC,NOS2,PPARG,PRTN3,PTAFR,SLC5A8,TLR8,TLR9,TNF,TNFAIP6,VEGFC	1119 (23)	CPA/6d
PTGS2		enzyme	Activated	2.402	3.344	0.135	8.78e-12	59	Abcb1b,ANGPT1,ANXA1,AQP1,BIRC3,BRCA1,CCL2,Ccl2,CCL3L3,CCL4,CCL5,CD68,CDK5,CDKN1A,CHGA,CTSD,CTSK,CXCL12,CXCL14,CXCR4,CYP1B1,DUSP1,DYNLL1,EDNRA,ERBB3,FN1,ICAM1,IGF1,IL11,IL1B,ITGAL,KDR,Krt10,MCL1,MKI67,MMP14,MMP2,MMP9,MSR1,MYC,NOS2,NOS3,PCNA,Pde4d,PIK3CG,PLA2G4A,PPA1,PTGER2,PTGER3,PTGER4,PTGS1,RUNX2,SELL,ST3GAL1,TEK,TNF,TNFSF10,TRAF1,VEGFC	1065 (17)	CPA/9d
hyaluronic acid		chemical - endogenous mammalian	Activated	2.919	3.592	0.104	9.41e-12	48	ABCB1,BCL3,BIRC5,Ccl2,CCL3L3,CCL4,CCL5,CD40,CD80,CD83,CD86,COL2A1,COL6A2,CSF1R,CTSK,Cxcl9,FN1,FST,HMMR,ICAM1,IL1B,IRAK3,IRF5,LY96,MMP12,MMP13,MMP2,MMP3,MMP9,MYD88,NCF1,NCF2,NFKBIA,NOS2,PCNA,PLAU,PPARG,PTGES,PTPRC,SPP1,TGFB1,TGFB2,TIMP2,TLR2,TNF,TNFAIP3,TRDN,VCAM1	973 (15)	CPA/9d
L-triiodothyronine		chemical - endogenous mammalian	Activated	2.858	3.679	0.082	1.04e-11	109	A2M,ABCA1,ABCD2,ACSL1,ACTA1,ACTC1,ADAMTS5,ADRB2,AGT,AGTRAP,ALAS2,ALDH1A1,APOC2,AR,ATIC,ATP1A3,BCAR3,BCL3,C4A/C4B,CAD,CAMK4,CBR1,Cbr2,CCT4,CDC42EP4,CDK2,CDKN1A,CEBPA,CMKLR1,CNR1,COL4A1,CPT1A,CST3,CTGF,CTH,CXCL12,DAB2IP,DBP,DIO3,DLK1,DUSP1,ECE1,EDN1,EGR2,ENG,ENPP2,FABP4,FAS,FASLG,FASN,FGFR1,FKBP7,GLS2,GNAI2,GPD2,H6PD,HINT1,HLF,ID2,IGF1,IGFBP4,INHA,ITGA7,LDLR,LIPE,LRP1,LYZ,MAMDC2,MGST3,MMP14,MYBPH,M…	975 (22)	CPA/9d
RELA		transcription regulator	Activated	4.289	5.928	0.188	1.43e-11	111	A2M,ABCB1,Abcb1b,ADAMTS5,AGT,ALCAM,APOE,AR,ARHGDIB,ATP6AP2,B2M,BCL2A1,BCL2L11,BCL3,BIRC3,BIRC5,BRCA2,CBS/LOC102724560,CCL11,CCL2,Ccl2,CCL5,CD40,CD69,CD80,CDKN1A,CDKN2A,CEBPB,CFB,CIITA,COL1A1,COL1A2,COL2A1,CR2,CTSB,CXCL6,CXCR4,CYBB,DUSP1,EDN1,ELN,FAS,FASLG,FCGRT,FGF10,GCH1,GLI2,HES1,HMOX1,ICAM1,IFNGR2,IGF1,IKBKE,IL1A,IL1B,IL1RN,IL7R,INPP5D,IRF4,IRF7,KIT,LGR5,LTB,LTC4S,LUM,LYN,MGMT,MMP9,MST1R,Mx1/M…	1262 (16)	CPA/9d
NR3C2		ligand-dependent nuclear receptor	Activated	2.747	3.164	0.066	1.67e-11	47	ABCC9,AGT,BCL2A1,CACNA1H,Ccl2,CCL3L3,Cmya5,COL1A1,COL3A1,CTGF,CYFIP2,DES,EDN1,FKBP1A,FKBP4,FN1,GHR,GPX3,Gsta4,GUCY1A3,HLA-DQB1,HMOX2,Hrc,ICAM1,IL1B,KDR,KLF9,NDRG2,NOS3,NOX4,Nppb,NRXN1,NTF3,PLIN4,PPAT,PTPRCAP,REG3G,RGS2,RRAD,SEMA3C,SERPINA3,TACC2,TGFB1,TNF,TNNT3,TSC22D3,TUBA4A	990 (17)	CPA/9d
CR1L		other	Inhibited	-2.472	-3.863	-0.3	1.72e-11	22	BGN,C3,COL15A1,COL1A1,COL1A2,COL3A1,COL4A1,COL4A2,COL5A1,COL6A1,COL6A3,COL8A1,CTGF,FBN1,IL10,IL1B,LUM,MGP,PTGER4,TGFB1,TNC,TNF	718 (15)	CPA/6d
EGR1		transcription regulator	Activated	3.55	5.056	0.206	1.75e-11	65	ABCB1,Abcb1b,ACE,AR,ATF3,BCL2L11,CACNA1H,CCL2,Ccl2,CCL3L3,CCL4,Ccl6,Ccl7,Ccl8,Ccl9,CCR1,CCR2,CDC20,CDKN1A,Cdkn1c,CHGA,COL1A1,COL1A2,CSF1,CXCL6,EGFR,EGR2,ENPEP,FAS,FASLG,FN1,FTL,GADD45B,GRIA1,HMGCR,HMOX1,HPSE,ICAM1,IL1B,ITGAM,LDLR,LYZ,MAOB,MAP1LC3B,MMP14,MMP9,MYC,NDRG1,PDGFC,PEG10,PF4,PLAU,PPARG,PTGES,PTRF,RRAD,SNAI1,SNAI2,SPP1,SQLE,TGFB1,TGFBR2,TNF,TNFSF10,VCAM1	1275 (19)	CPA/9d
IFNAR1		transmembrane receptor	Activated	2.361	3.21	0.187	1.77e-11	46	ATF3,B2M,CCL3L3,CCL4,CCL5,Ccl9,CD40,CH25H,CIITA,CLEC4D,CLEC4E,CLIC5,CSF1,Cxcl11,CXCL6,Cxcl9,HLA-A,HMGCR,IDI1,IFI16,IFI44,IFIT2,IFIT3,IL12B,IL18,IL1A,IL1B,IRF7,LIF,Ly6a (includes others),Ms4a4b (includes others),Mx1/Mx2,MYC,NOS2,OASL,SDC1,SLFN12L,Sp100,SQLE,SREBF2,THBS1,TLR2,TNF,TNFAIP2,TNFAIP3,TNFSF13B	935 (16)	CPA/6d
NKX2-3		transcription regulator	Inhibited	-2.551	-2.528	0.003	2.48e-11	77	ADAP1,ANGPTL4,ANKRD37,ARHGDIB,ASNS,BCHE,BTG1,CASP1,CBS/LOC102724560,CCNB2,CD300LG,CD34,CD36,CD38,CD68,CDKN3,CENPW,CERK,CHST7,CLEC1A,CRYAB,CX3CL1,CXADR,CXCL16,DCLK1,EDN1,EIF4B,EMCN,FAM198B,FAM46A,FLRT2,GCH1,GHR,GIMAP7,HEY1,HFE,HMMR,IL18BP,IL7R,KLF2,KLF4,LGMN,MAMDC2,MCTP1,MFNG,MYD88,NETO2,NOS3,NT5DC2,PARP14,PHGDH,PIM3,PLA1A,PLEKHA4,PNPT1,POSTN,PSAT1,PTPRE,SDPR,SERPINE2,SHMT2,SLC40A1,SNCAIP,SP110,SR…	-	CPA/9d
IL27	16.433	cytokine	Activated	3.164	4.183	0.157	2.57e-11	50	AHR,B2M,CCL2,CCL4,CCL5,CD14,CD163,CD74,CD80,CD86,CDK4,CEBPD,CIITA,CX3CL1,EMR1,FASLG,GADD45G,Gzmb,HLA-A,HLA-DMA,HLA-DMB,HLA-DQA1,HLA-DQB1,HLA-DRA,HLA-E,HPGD,ICAM1,IL10,IL12B,IL12RB2,IL18,IL18BP,IL1A,IL1B,IL1RN,ITGAM,LAG3,MAF,MRC1,MYC,NFATC1,NOS2,PIM1,PRDM1,STAT2,TBX21,TNF,TNFSF10,TNFSF13,TNFSF13B	771 (14)	CPA/6d
IRF8	5.875	transcription regulator	Activated	2.653	3.862	0.192	3.15e-11	48	ATF3,B2M,BCL6,CCL5,Ccl9,CCR2,CD14,CD4,CD40,CD80,CD83,CD86,CDKN1A,CEBPA,CFB,CIITA,CSF1R,CSF3R,CTSS,CXCL16,Cxcl9,CYBB,DAB2,EMR1,ETV3,FAS,ICAM1,IFIT2,IL12B,IL18,IL1B,IRF5,IRF8,ITGAM,KLF4,LIF,MAF,MAFB,MMP9,MSR1,MYC,NOS2,Pmaip1,PRDM1,TK1,TLR9,TNF,TYROBP	817 (14)	CPA/6d
GDF2		growth factor	Activated	2.244	4.099	0.309	4.3e-11	39	ANXA3,CDH11,Cdkn1c,COL1A1,COL9A1,COL9A3,CRYAB,CXCL12,CXCR4,EDN1,EFNB2,EGFR,ENG,ENPP2,FGFR3,FMOD,GADD45B,GJA4,HSPB8,HTRA1,ID2,IGF1,MMP9,MYC,NGFR,NINJ1,NRP1,NTF3,PIM3,POSTN,PRPS1,RASL11B,SEMA3B,SEMA3C,SERPINE2,SERPINF1,SMAD6,SPP1,TUBB3	976 (19)	CPA/6d
let-7		microrna	Activated	5.955	3.687	-0.322	5.53e-11	52	ACVR1C,ARID3A,AURKB,BRCA2,BUB1,BUB1B,CCNA2,CCNE2,CDC20,CDC45,CDC6,CDCA3,CDCA7,CDCA8,CDT1,CEBPD,CHEK1,CKS1B,COL1A1,DBF4,DLC1,DMD,E2F8,EZH2,FANCD2,FN1,GAB2,GMNN,ID2,IL10,MAD2L1,MCM10,MCM2,MCM3,MCM4,MCM5,MCM6,MCM7,MCM8,MYC,MYD88,NR1H4,ORC1,ORC6,RFC4,RFC5,RRM1,RRM2,S100A4,SKP2,THBS1,ZFP36	992 (16)	CPA/6d
HRG		other	Activated	2.988	4.111	0.273	6.25e-11	17	C1QA,C1QB,C1QC,CCL24,Ccl6,CD74,CD83,CXCL14,CXCR4,FCGR1A,FCGR3A/FCGR3B,HLA-DQA1,ITGAX,SNAI1,SPARC,SPP1,TIMP3	-	CPA/9d
NOS2	3.138	enzyme	Activated	3.614	3.857	0.031	7.27e-11	69	ACTA1,ACTC1,AQP2,AR,BCL2A1,BIRC5,CCL2,Ccl2,CCL3L3,CCL4,Ccl7,Ccl9,CD14,CD53,CD80,CD86,CDKN1A,CFD,CLEC4D,COL4A1,COX6A2,CP,CSF3R,CTSC,Cxcl9,CYP2E1,EDN1,FABP4,FAS,FASLG,FASN,GJA1,GSPT2,H19,HMGB2,HMOX1,IFIT3,IL1B,IL1RN,KDR,LGALS3BP,LILRB4,LPAR1,MCM5,MMP9,NFKBIA,NOS2,NOS3,NRTN,Orm1 (includes others),PC,PCNA,PRF1,PTGS1,Saa3,SERPINA3,SLC2A4,SLC40A1,SLFN12L,Slfn2,TCAP,TGFB1,THY1,TNF,TNFSF10,TNNC1,TNNT2,TN…	957 (14)	CPA/9d
CAMP		other	Activated	2.077	2.885	0.157	7.31e-11	34	BMP1,C5AR1,CCL2,Ccl2,CCL4,CCL5,Ccl7,CD80,CD83,CD86,CSF1,CSF3R,CXCR4,EPHA3,FPR2,ICAM1,IL10,IL12B,IL18,IL1A,IL1B,ITGAM,ITGAX,ITGB2,LIFR,MYD88,NOS2,NOTCH4,PDGFRB,SNAI1,SNAI2,TNF,TNFAIP2,TNFAIP3	809 (17)	CPA/6d
FOXO3		transcription regulator	Activated	2.802	3.659	0.119	8.54e-11	62	APEX1,AR,ATP6V0D2,BCL2L11,BIRC5,CAD,CCNB1,CCNE2,CDC42EP3,CDK4,CDKN1A,CPT1A,CTGF,CTSV,EGR2,ESR1,FASLG,FASN,FGFR2,FOXM1,GADD45B,GSTM5,HMGCR,HMGCS2,IARS,IGF1,IMPDH2,JAG1,LARS,MKI67,MMP13,MMP9,Mt1,Mt2,MTHFD2,MXD3,MYC,NFKBIA,NOS2,NOS3,PIK3IP1,PLAU,PLK1,PRDX3,PRDX5,PRKAA2,PRNP,RICTOR,SATB1,SESN1,SKP2,SLC40A1,SLC7A1,SNAI1,SREBF2,TGFB2,TNF,TNFRSF1B,TNFSF10,TXNIP,UBE2C,UCP2	1181 (20)	CPA/9d
TGFB3		growth factor	Activated	2.476	4.039	0.26	9.41e-11	41	ACTA1,ADAM12,ASPN,CDKN1A,CDKN2A,CLDN11,COL11A1,COL1A1,COL1A2,COL3A1,COL5A1,EEF1D,ELN,ENG,FN1,FOSB,GJA1,HTRA1,LTBP2,LTC4S,MGP,MICAL2,MMP2,MMP3,MMP9,NOV,PALLD,PLK1,PTAFR,SCD,SDC3,SERPINE2,SNAI1,SNAI2,TGFB1,TGFBR3,THBS1,TIMP3,TNC,TNS1,TSPAN2	1061 (20)	CPA/6d
TGFBR1		kinase	Activated	2.341	3.296	0.177	9.89e-11	35	AHR,ALX1,BGN,BIRC5,CD40,CD86,CDK4,CDKN1A,CLDN5,COL1A1,COL1A2,CTGF,EDN1,EGR2,FGF10,FMOD,FN1,GAS1,GJA4,HEY1,HMOX1,ID4,ITGB5,JAG1,MMP13,MST1R,NFATC2,OSR1,PDK4,RUNX1,SNAI2,TGFBI,VEGFC,WNT9A,ZFP36	1226 (18)	CPA/9d
SFTPA1		transporter	Inhibited	-2.202	-2.832	-0.111	9.9e-11	35	ADRB2,ANGPTL4,ANKRD35,ANPEP,ARRB2,Ccl2,CDH10,CLEC1B,COL1A1,CRLF1,CTGF,CYP1B1,ECM1,EVI2B,FOSB,FZD8,GPR68,GUCY1A3,IL10,IL1A,IL1B,IL1RL1,KLF2,LOX,LRIG1,MRC1,MYC,PDK4,PLIN2,SFRP2,SLC22A3,ST3GAL1,TCEA3,TGFB1,TNF	787 (15)	CPA/6d
BRCA1	-2.068	transcription regulator	Activated	3.361	4.201	0.127	1e-10	57	AK1,ANGPT1,ANXA8/ANXA8L1,APOBEC1,AR,BIRC5,BRCA1,BRCA2,CAMK2B,CARD10,CCL5,CCNB1,CCNB2,CCNG1,CDC25C,CDKN1A,CTSD,CTSF,CYP1B1,ENPP2,ESR1,EXO1,FAS,FEN1,FHL2,GADD45B,H2AFX,HMOX1,HSPB1,IFIT1,IFIT2,IFIT3,IRF7,LPIN1,Ly6a (includes others),MAD2L1,MATN4,MYC,NEK2,NFE2L2,NOS3,PCNA,PLK1,PLTP,POU2F1,Ptprv,RBL1,ROBO1,RUVBL2,SAT1,SERPINE2,SFN,SFPQ,SMAD3,TNF,TNFAIP2,XRCC6	1194 (21)	CPA/9d
TNFSF12	2.914	cytokine	Activated	3.469	4.681	0.209	1.29e-10	36	ADAM12,ADAM8,BST1,CCL11,CCL2,Ccl2,CCL3L3,CCL5,Ccl7,Ccl9,CCR1,CCR5,CD68,CLEC4D,CLEC4E,CSF2RA,Cxcl11,CXCL6,ICAM1,IL1B,ITGAM,MAP3K14,MMP12,MMP13,MMP3,MMP9,MYH4,NCF4,NFKBIA,PF4,PGAM2,PTX3,TCAP,TNF,TNFSF4,VCAM1	948 (15)	CPA/6d
TGFBR1		kinase	Activated	2.149	3.284	0.222	1.43e-10	33	AHR,ALX1,BGN,BIRC5,CD40,CD86,CDK4,CDKN1A,COL1A1,COL1A2,CTGF,EDN1,FGF10,FGF9,FMOD,FN1,GAS1,GJA4,HMOX1,IL12B,ITGB5,JAG1,MMP13,MST1R,NFATC2,OSR1,PDK4,RUNX1,SNAI2,TGFBI,VEGFC,WNT9A,ZFP36	1145 (18)	CPA/6d
OSM		cytokine	Activated	3.349	4.388	0.089	1.47e-10	147	A2M,ABCA1,ABCC3,ABCC5,ABCG1,ACE,ACSL3,ADAMTS5,AHR,AKR1C3,AMPD3,ANXA1,ANXA3,ARL4C,ASNS,ATP2B4,B2M,C1R,CADM4,CBX3,CCL11,CCL2,Ccl2,CCL24,CCL5,CDC42EP4,CDKN1A,CEBPA,CEBPD,CKM,CLDN4,CLIP1,COL2A1,COL3A1,COL6A1,COL8A1,CRY1,CTSH,CTSV,CXADR,CXCL12,CXCL13,CYP1B1,DAPK1,DHCR24,DHRS3,DSC2,DYRK3,ECM1,ECM2,EPCAM,EPHB2,EPHB6,ERBB3,EVPL,FAM171A1,FASN,FMO5,FN1,GADD45G,GART,GNS,GPNMB,HGF,HLA-A,HMOX1,HOXA9,HSD11B1,H…	1299 (17)	CPA/9d
SEMA7A		transmembrane receptor	Activated	2.229	3.637	0.342	1.83e-10	17	CCNA2,COL1A1,COL1A2,COL3A1,CTGF,CTSB,CTSS,ELN,FN1,IL18,IL4R,NOV,SMAD6,TGFB1,TNF,WISP1,WISP2	680 (13)	CPA/6d
NKX2-3		transcription regulator	Inhibited	-2.628	-2.602	0.003	1.99e-10	70	ADAP1,ANGPTL4,ANKRD55,ARHGDIB,ASNS,BTG1,CASP1,CBS/LOC102724560,CCNB2,CD300LG,CD34,CD36,CD38,CD68,CDKN3,CENPW,CERK,CHST7,CRYAB,CX3CL1,CXADR,CXCL16,DCLK1,EDN1,EIF4B,EMCN,FAM198B,FAM46A,FLRT2,GCH1,GHR,GIMAP7,HFE,IL18BP,IL7R,KLF2,KLF4,LGMN,LY6E,MAMDC2,MCTP1,MYD88,NETO2,NT5DC2,PARP14,PHGDH,PIM3,PLA1A,PLEKHA4,PNPT1,POSTN,PSAT1,PTPRE,SDPR,SERPINE2,SHMT2,SLC40A1,SNCAIP,SP110,SRPX,SRPX2,STAT2,TCTEX1D2,TFP…	-	CPA/6d
HRG		other	Activated	2.622	3.988	0.342	2.57e-10	16	C1QA,C1QB,C1QC,Ccl6,CD74,CD83,CXCL14,CXCR4,FCGR1A,FCGR3A/FCGR3B,HLA-DQA1,ITGAX,SNAI1,SPARC,SPP1,TIMP3	-	CPA/6d
SCAP		other	Inhibited	-4.891	-3.172	0.33	2.81e-10	28	ACACB,ACSL1,ACSS2,ALDOC,CYP4F2,CYP51A1,DHCR7,ELOVL6,FADS2,FASN,FDFT1,FDPS,Gstt3,H2-Q8,HMGCR,IDI1,INSIG1,LDLR,LSS,MVD,NSDHL,PMVK,REG1A,SCD,SQLE,SREBF2,STARD4,TMEM97	849 (14)	CPA/6d
TLR9	11.468	transmembrane receptor	Activated	4.024	6.378	0.317	4.08e-10	58	ABCA1,ADAMTS4,ARG2,ARRDC4,ATF3,Ccl2,CCL3L3,CCL4,CCL5,Ccl7,CD274,CD300E,CD40,CD69,CD80,CD83,CD86,CTH,DUSP1,EBI3,EDN1,FAS,FURIN,GADD45B,GCH1,GDNF,HMOX1,IFI16,Ifi202b,IFIT2,IFIT3,IL10,IL12B,IL18,IL1A,IL1B,IL33,IRF7,LCN2,LILRB4,LIPG,Mx1/Mx2,NFKBIZ,NOS2,NR1H4,PRDM1,PROCR,PTGER2,RAB7B,STAT2,STYK1,TGFB1,TLR7,TNC,TNF,TNFRSF1B,TNFSF10,TNFSF13B	763 (14)	CPA/6d
MAPK14		kinase	Activated	4.427	5.851	0.196	4.41e-10	60	ABCA1,ACTA1,CCL2,Ccl2,CCL5,Ccl7,CCNA2,CCNB1,CD40,CD80,CD83,CD86,CDKN2A,CEBPD,CKM,COL1A1,CRYAB,CYP51A1,DUSP1,EGFR,FAS,FASLG,FASN,FDPS,FN1,GJA1,HMGCR,HMOX1,ICAM1,IL18,IL1B,LDLR,MAOB,MAP2K6,MEF2C,MMP13,MMP3,MMP9,MYH11,NFATC1,NGFR,NOS2,Nppb,PECAM1,PLAU,Pmaip1,PTGES,Slfn1,SLFN12L,Slfn2,SOX2,SREBF2,TBX21,TGFB1,TGM2,TIMP2,TNF,TOP2A,VDR,ZFP36	1115 (15)	CPA/9d
IFNAR1		transmembrane receptor	Activated	2.287	2.979	0.149	6.85e-10	46	Apol9a/Apol9b,ATF3,B2M,CCL24,CCL3L3,CCL4,CCL5,Ccl9,CD40,CIITA,CLEC4D,CLEC4E,CLIC5,CSF1,Cxcl11,CXCL6,Cxcl9,HLA-A,HMGCR,IDI1,IFI16,IFI44,IFIT2,IFIT3,IFNGR1,IL18,IL1A,IL1B,IRF7,LIF,Ly6a (includes others),Ms4a4b (includes others),Mx1/Mx2,MYC,NOS2,OASL,SDC1,SLFN12L,Sp100,SQLE,SREBF2,TLR2,TNF,TNFAIP2,TNFAIP3,TNFSF13B	840 (17)	CPA/9d
CEBPD	2.353	transcription regulator	Activated	3.028	3.688	0.132	9.25e-10	40	AGT,ALOX5AP,ASNS,BCL2A1,BIRC5,BRCA1,BRCA2,C3,Ccl2,CCL3L3,CCNB1,CCNB2,CD14,CEBPB,CEBPD,CSF1R,CSF3R,CYP2E1,FABP4,HGF,IGF1,IGFBP5,IKBKE,IL1B,ITGAM,ITGAX,MITF,MMP13,MMP3,MYC,NOS2,PPARG,PRTN3,PTAFR,Saa3,SLC5A8,TLR8,TLR9,TNF,VEGFC	1185 (24)	CPA/9d
SEMA7A		transmembrane receptor	Activated	2.514	3.637	0.273	1.02e-09	17	CCNA2,COL1A1,COL1A2,COL3A1,CTGF,CTSB,CTSS,ELN,FN1,IL18,IL4R,NOV,SMAD6,TGFB1,TNF,WISP1,WISP2	979 (13)	CPA/9d
inosine		chemical - endogenous mammalian	Activated	2.336	3.423	0.209	1.06e-09	28	A2M,AIF1,ALCAM,ANTXR2,ANXA1,ANXA5,C1QA,C1QB,C1QC,C2,C3,C4A/C4B,CCL3L3,CD68,CFB,CFD,CXCL13,DPP4,FTL,LCP1,LGALS3BP,Ms4a6b,Mt1,NPC2,PPP1R14B,SERPINB1,SERPING1,TNF	-	CPA/9d
PLAU	3.868	peptidase	Activated	2.046	2.784	0.142	1.07e-09	30	ABCG1,ANG,C5AR1,CCL2,Ccl2,CCL5,CCR5,EGFR,FCGR1A,FN1,GJA1,HGF,HLA-DMA,ICAM1,IFNAR2,IGF1,IL1B,MMP12,MMP9,PIK3CG,PIM3,PLAU,PTN,RELB,SERPINB1,SLC2A1,SLFN13,SLPI,SNAI1,TNF	1049 (17)	CPA/6d
GDF2		growth factor	Activated	2.09	3.56	0.247	1.08e-09	39	ANXA3,CDH11,Cdkn1c,COL1A1,COL9A1,COL9A3,CRYAB,CXCL12,CXCR4,DLK1,EDN1,EFNB2,EGFR,ENG,ENPP2,FGFR3,FMOD,GADD45B,GJA4,HSPB8,HTRA1,ID1,ID2,IGF1,MMP9,MYC,NGFR,NINJ1,NRP1,NTF3,PIM3,POSTN,PRPS1,SEMA3B,SEMA3C,SERPINE2,SERPINF1,SMAD6,SPP1	1074 (20)	CPA/9d
MYCN		transcription regulator	Inhibited	-6.605	-6.156	0.054	1.14e-09	80	AEBP2,ALDH1A1,APEX1,B2M,BASP1,BIRC5,CAD,CDH11,CDKL5,CDKN1A,CIITA,COL1A1,COL4A1,COL5A2,COL8A1,CRIM1,CTGF,DKK3,EEF1A1,EEF1D,EEF2,EGFR,EIF4A1,EIF5A,EZH2,FASLG,FBN1,FGFR2,FN1,GAPDH,HDAC2,HLA-A,HSP90AB1,HSPD1,ID2,IGFBP7,LDHA,MIR17HG,MMP2,MRC2,MSRB3,NACA,NCL,NME1,NPM1,OLIG1,PDK1,PHB,PHGDH,POLR2L,RBBP4,RBBP7,RFC3,RGS5,RPL10,RPL18,RPL18A,RPL22,RPL3,RPL37,RPL41,RPL8,RPLP0,RPLP2,RPS12,RPS16,RPS2,RPS20,RPS2…	1143 (24)	CPA/9d
SREBF2	-5.046	transcription regulator	Inhibited	-4.397	-3.01	0.264	1.17e-09	32	ABCA1,ACSL1,ACSS2,ALDOC,CAMK1D,CDKN1A,CYP4F2,CYP51A1,CYP7B1,DHCR7,ELOVL6,FADS2,FASN,FDFT1,FDPS,HMGCR,IDI1,INSIG1,LDLR,LIPA,LRP1,LSS,MVD,NSDHL,PLIN2,PMVK,REG1A,SCD,SQLE,SREBF2,STARD4,TMEM97	881 (21)	CPA/6d
RBL1	-2.339	transcription regulator	Activated	4.172	3.228	-0.199	1.34e-09	34	AURKB,BCL2L11,CCNA2,CDC25A,CDC6,CDK1,CDK2,CDKN1A,Cdkn1c,CDKN2A,DHFR,FAS,HES1,Krt10,MCM2,MCM3,MCM5,MCM6,MCM7,MYBL2,MYC,NEK2,ORC1,PA2G4,PCNA,PLK1,PPP1R8,RBL1,RRM1,RRM2,SFRP1,SKP2,TNF,TYMS	969 (17)	CPA/9d
SPARC	4.135	other	Activated	3.893	3.6	-0.045	1.45e-09	44	AGK,AKR1C3,ARG2,BARD1,BLM,BRCA1,BRCA2,BRIP1,CEBPD,CFD,CHAF1A,CHAF1B,CLDN4,COL1A1,COL1A2,CTSF,FANCB,FN1,HAT1,HSF4,LOXL4,LRP8,MCM6,MMP2,MSH2,NDRG1,P2RY2,PER2,POLE,POLE2,PPIH,RFC4,RRM1,SNAI1,SNAI2,SPARC,SPRR1A,TGFB1,TMEM45A,TOPBP1,TSKU,USP2,WNK4,ZHX2	1132 (22)	CPA/9d
TLR3		transmembrane receptor	Activated	5.151	7.068	0.256	1.45e-09	79	ABCA1,ARG2,ARRDC4,ATF3,BCAR3,C3,CCL2,Ccl2,CCL3L3,CCL4,CCL5,Ccl7,CD274,CD300E,CD38,CD40,CD69,CD80,CD86,CFB,CTH,CTSK,Cxcl11,Cxcl9,DUSP1,EDN1,FAS,GADD45B,GCH1,Gzmb,HMOX1,ICAM1,ID1,IFI16,Ifi202b,IFI44,IFIT1,IFIT2,IFIT3,Iigp1,IL1A,IL1B,IL1RN,IL27,IL33,IRF7,Klrk1,LILRB4,LIPA,LMNB1,MAP3K8,Marcks,Mx1/Mx2,MYD88,NFE2L3,NFKBIZ,NOS2,OASL,PIK3CD,PIK3R1,PIK3R3,PROCR,PTGER2,PTGES,RARB,RGS1,RHOB,Saa3,SERPINB9,SL…	709 (14)	CPA/9d
MAPK8		kinase	Activated	3.042	4.209	0.172	1.89e-09	53	ABCA1,ABCB1,APOD,APOE,AQP1,B4GALT1,B4GALT5,BCL2L11,BIRC3,Ccl2,CCL5,CCNA2,CDKN1A,CDKN2A,COL1A1,CXCL16,CYBB,CYP27A1,DNMT1,DUSP1,EOMES,FASLG,FTH1,GSTM1,HMOX1,IL10,IL12B,IL1B,LIF,MAOB,MAP3K9,MIF,MMP13,MMP2,MMP3,MMP9,MSR1,MYC,NOS2,NOX4,NUPR1,PLAU,PTGES,PTX3,RBP1,TACR1,TBX21,TLR2,TNF,TNFAIP3,VCAM1,WNT4,ZFP36	714 (15)	CPA/6d
STAT4		transcription regulator	Activated	2.553	4.81	0.273	2.03e-09	73	ACAP1,ACVRL1,ALDOC,ARL5B,BCL2L11,BCL3,C10orf54,C3,CAPN5,CCL2,CCR5,CDK2,Ctla2a/Ctla2b,Cxcl9,Cyp2d22,DDAH2,ENO2,FCER1G,FSCN1,FYB,FZD7,GADD45G,GAS5,GCNT2,GJA1,GRTP1,HEXB,HLA-DQB1,Ifi202b,IFIT2,IL10RA,IL12RB1,IL18R1,IRF4,ITGA7,JAG2,KLF9,KRT18,LPIN1,LRP1,LTBP3,MAP3K8,MLLT3,Ms4a4b (includes others),Mt1,MTHFS,Mx1/Mx2,MYC,NDRG1,PDK1,PGP,PKP2,PLAC8,POLD4,PYGL,RCN3,RGS16,RNF128,RRAD,RRAGD,SAT1,SELENBP1,SEL…	1276 (14)	CPA/9d
HOXA9	3.383	transcription regulator	Activated	2.827	3.698	0.166	2.45e-09	58	ALDH1A1,ARNTL,BCL2L11,BCL7A,CCL2,CCR9,CD34,CD36,CD93,CDC6,CDKN2A,CTH,CYBB,DLGAP5,EDNRA,ENPP1,EPS8,FCGRT,FLT3,FPR2,FZD1,GLRX,GMNN,GPR183,GPR56,HOXA9,ID2,IGF1,IL7R,ITGBL1,KIF20B,KIT,KRT18,LAT2,LY86,LYN,LYZ,MAFB,MYC,NEB,Nrgn,PCDH1,PIM1,PPP1R16B,PTPRC,PTPRCAP,SATB1,SDC4,SERINC2,SERPINB9,SPP1,TACC1,Tmsb4x (includes others),TSC22D3,USP1,WNT10B,YES1,ZNF22	-	CPA/6d
CXCL12	10.643	cytokine	Activated	2.428	3.671	0.161	2.54e-09	63	AIF1,AKR1C3,ANKS1B,ATRX,BCL3,BMP1,CA2,CCL2,CCL5,CD36,CD69,CDK2,CPSF1,CTSK,CXCL12,CXCR4,DMPK,DOCK9,DPP4,EGFR,FN1,GSR,HCLS1,HNRNPD,ICAM1,ID1,IFNAR2,IFNGR2,IGFBP7,IL1A,IL1B,ITGAL,ITGAX,JMJD1C,KIT,LCP2,LOXL2,Ly6a (includes others),MAPRE3,MMP11,MMP13,MMP14,MMP2,MMP3,MMP9,MSH6,MYC,PCDH1,PLAU,PRKCD,RANGAP1,RBM14,RUNX2,RUNX3,RYR1,STRAP,TNF,TNFRSF11A,TNFRSF1B,TNFSF10,TNNC1,XRCC5,ZBTB16	1086 (20)	CPA/9d
TNFSF12	3.372	cytokine	Activated	3.714	4.681	0.167	2.6e-09	36	ADAM8,BST1,CCL11,CCL2,Ccl2,CCL24,CCL3L3,CCL5,Ccl7,Ccl9,CCR1,CCR5,CD68,CLEC4D,CLEC4E,CSF2RA,Cxcl11,CXCL6,ICAM1,IL1B,ITGAM,MAP3K14,MMP12,MMP13,MMP3,MMP9,MYH4,NCF4,NFKBIA,PF4,PGAM2,TCAP,TNF,TNFSF4,TSLP,VCAM1	778 (17)	CPA/9d
CREBBP		transcription regulator	Activated	2.005	3.5	0.224	2.74e-09	63	B2M,BDKRB2,BIRC5,CAMK2B,CAMK2D,CCL5,CCR5,CD80,CDC6,CDKN1A,CEBPA,CKM,COL1A2,COL2A1,CSF1,CXCL12,Cxcl9,CXCR3,CYBB,DHFR,EOMES,ESAM,FABP4,FASLG,FDPS,FGFR3,FOSB,FUT7,GLI1,GRIA3,GRIN2D,HLA-DRA,HLA-G,IL10,IL2RB,INHA,INPP5D,KLF2,LDLR,LPL,MCM3,MGMT,MMP9,MPZ,MSH2,MYC,NFE2L2,NOS2,PCK1,PCNA,PDE3B,PRF1,PRKCD,RETN,RGS2,SELP,SERPINA3,SERPINE2,TLR2,TNC,TNF,TNFSF10,VCAM1	1071 (17)	CPA/6d
uric acid		chemical - endogenous mammalian	Activated	5.088	5.187	0.017	2.91e-09	38	ACE,AGT,BRCA1,CCL2,Ccl2,CCL3L3,CCL4,CCL5,CD80,CD86,CDCA8,CDK2,ESPL1,H2AFX,HMOX1,ICAM1,IL18,IL1A,IL1B,KHK,KIF1A,LIG1,MDC1,NFKBIE,NOS2,NOS3,PARP1,PRIM1,PRIM2,RAD51,RFC3,RFC4,TACC2,TDP1,TGFB1,TNF,TTK,TYMS	752 (17)	CPA/9d
MOG	-4.143	other	Activated	2.078	2.932	0.22	3.35e-09	26	BDNF,C5AR1,Ccl2,CCL3L3,CCL5,Ccl7,CCR1,CCR2,CCR5,CD274,CD40,CD80,CD86,CIITA,Cxcl11,Cxcl9,ICAM1,IL27,ITGAL,MMP3,MMP9,NOS2,PECAM1,TGFB1,TNF,VCAM1	966 (16)	CPA/9d
SCAP		other	Inhibited	-4.564	-3.193	0.263	3.39e-09	28	ACACB,ACSL1,ALDOC,CYP4F2,CYP51A1,DHCR7,ELOVL6,FADS2,FASN,FDFT1,FDPS,Gstt3,H2-Q8,HMGCR,IDI1,INSIG1,LDLR,LSS,MVD,NSDHL,PMVK,REG1A,SC5D,SCD,SQLE,SREBF2,STARD4,TMEM97	925 (14)	CPA/9d
SREBF2	-6.008	transcription regulator	Inhibited	-3.975	-2.848	0.21	3.86e-09	33	ABCA1,ACSL1,ALDOC,CAMK1D,CDKN1A,CYP4F2,CYP51A1,CYP7B1,DHCR7,ELOVL6,FABP5,FADS2,FASN,FDFT1,FDPS,HMGCR,IDI1,INSIG1,LDLR,LIPA,LRP1,LSS,MVD,NSDHL,PLIN2,PMVK,REG1A,SC5D,SCD,SQLE,SREBF2,STARD4,TMEM97	1333 (25)	CPA/9d
RBPJ		transcription regulator	Inhibited	-3.132	-4.214	-0.183	3.87e-09	47	BMP3,CDCA7,CDKN1A,CDKN2A,CELA1,CSF1,CXCL12,DUSP1,ECT2,EPHA4,EZH2,FGF1,FGF10,FGF7,FGF9,FIGF,GDF10,GDNF,GNAI1,HES1,HGF,IGF1,IL18,IL1B,INHA,INHBA,INHBB,IRF8,JAG1,LFNG,LIF,MDK,MMP13,MMP3,MYC,NFATC1,NTF3,PDGFB,PGF,PRDM1,RUNX3,SDC1,SOX2,TGFB2,TNC,VEGFC,WASF1	1142 (25)	CPA/6d
HDAC2	-2.086	transcription regulator	Activated	2.574	2.457	-0.021	3.89e-09	44	BCL6,CCNE2,CD34,CD4,CDKN1A,CDT1,COL11A1,COL1A2,COL2A1,CYBB,DPT,FAS,GLI1,IGF1,IL12B,IL1A,LGR5,LGR6,LIG1,MCM10,MCM3,MCM5,MCM7,MMP9,MYC,MYO1F,NASP,NFATC1,NFKBIA,NOS2,PDGFB,PLAU,POLD2,PRIM2,RAD54L,RBBP7,RHOB,SATB1,SDPR,SFRP1,SLC8A1,TNF,TNFSF10,TNNI2	1102 (21)	CPA/6d
IRF8	6.266	transcription regulator	Activated	2.76	3.714	0.153	4.38e-09	47	ATF3,B2M,BCL6,CCL5,Ccl9,CCR2,CD14,CD4,CD40,CD80,CD83,CD86,CDKN1A,CEBPA,CFB,CIITA,CSF1R,CSF3R,CTSS,CXCL16,Cxcl9,CYBB,DAB2,EGR2,EMR1,FAS,ICAM1,IFIT2,IL18,IL1B,IRF5,IRF8,ITGAM,KLF4,LIF,MAF,MAFB,MMP9,MSR1,MYC,NOS2,Pmaip1,PRDM1,TK1,TLR9,TNF,TYROBP	939 (13)	CPA/9d
ARNT2	6.889	transcription regulator	Activated	2.573	5.333	0.342	4.49e-09	65	ABCG1,ANG,ANGPTL4,AOX1,APOE,ARNT2,BST1,CACNG1,CCR1,Cd52,CD86,CMKLR1,COL11A1,COL12A1,CPXM2,CYBA,Cyct,EGFR,EIF5A,FCGR2A,FKBP3,GDNF,GLI1,GPX3,GZMH,H2-K2/H2-Q9,HLA-A,ICAM1,IFI16,IGFBP4,Iigp1,IL6R,KCNJ15,LAMA2,LCP1,LDB2,LHX8,LIFR,MCM7,NAALAD2,NACA,NFATC2,NGEF,PDLIM4,PEA15,PGK1,PKIB,PLP1,POLD4,POSTN,PTPN22,RGS10,SLC2A1,SMAD3,Sp100,SPRR1A,SRSF1,THRB,TNF,TNFRSF9,TSC22D3,TYROBP,UGT1A6,USP2,ZFP36L1	-	CPA/6d
NFATC2	3.357	transcription regulator	Activated	4.021	5.695	0.254	4.76e-09	50	ABCA1,BATF,CCL3L3,CCNA2,CD40,CDK4,CDKN1A,CITED2,COL2A1,CRYAB,CX3CR1,Cxcl11,DAB2,EDN1,ENPP2,FAS,FASLG,FGL2,IFIT2,IFIT3,Iigp1,IKZF1,IL10,IL12RB2,IL18,INHBA,IRF4,IRF7,LDHA,MERTK,Mx1/Mx2,MYC,NFATC1,NFKBIZ,NOX4,OASL,PPARG,PTPRK,RGS1,RGS2,RILPL1,SH3BP5,SLCO3A1,SLFN12L,STAT2,STAT5A,TGFB1,TNF,TNFSF8,ZBTB32	1096 (18)	CPA/6d
TLR2	5.467	transmembrane receptor	Activated	3.203	4.888	0.25	4.76e-09	50	ATF3,CCL2,Ccl2,CCL3L3,CCL5,CCR1,CCR2,CCR5,CCR9,CD40,CD69,CD80,CD86,CEBPD,CSF2RA,Cxcl9,CYBB,DUSP1,EBI3,FASLG,FN1,FPR2,GDNF,GJA1,Gzmb,HLA-DQA1,HLA-DRB5,HMOX1,ICAM1,IL10,IL12B,IL18,IL1B,IL1RN,IL27,IRAK3,ITGA4,ITGB7,KLF2,LEP,MMP9,MYD88,NOS2,NR1H4,SCD,SELP,TBX21,TGFB1,TNF,TNFAIP8L2	874 (16)	CPA/6d
MAPKAPK2		kinase	Activated	2.713	3.552	0.168	5.67e-09	26	CCL11,CCL2,Ccl2,CCL3L3,Ccl7,CEBPD,CITED2,HSPB8,ICAM1,Iigp1,IL10,IL18,IL1B,MMP2,MMP9,MSR1,NFKBIA,NOS2,PLA1A,PLAU,RILPL1,SLA,STAT5A,TNF,TOP2A,VCAM1	671 (12)	CPA/6d
CAMP		other	Activated	2.416	3.043	0.125	6.1e-09	33	BMP1,C5AR1,CCL2,Ccl2,CCL4,CCL5,Ccl7,CD80,CD83,CD86,CSF1,CSF3R,CXCR4,EPHA3,FPR2,ICAM1,IL18,IL1A,IL1B,ITGAM,ITGAX,ITGB2,LIFR,MCL1,MYD88,NOS2,NOTCH4,PDGFRB,SNAI1,SNAI2,TNF,TNFAIP2,TNFAIP3	833 (16)	CPA/9d
BRCA1		transcription regulator	Activated	2.334	3.343	0.159	6.23e-09	50	AK1,ANGPT1,ANXA8/ANXA8L1,APOBEC1,AREG,BIRC5,BRCA2,CAMK2B,CARD10,CCL5,CCNB2,CCNG1,CDKN1A,CTSD,CTSF,CYP1B1,ENPP2,FAS,FHL2,GADD45B,H2AFX,HMOX1,IFIT1,IFIT2,IFIT3,IRF7,LAMA3,LPIN1,Ly6a (includes others),MAD2L1,MATN4,MYC,NEK2,NFE2L2,PCNA,PLK1,PLTP,POU2F1,Ptprv,RBL1,ROBO1,RUVBL2,SAT1,SERPINE2,SFN,SFPQ,SMAD3,TNF,TNFAIP2,XRCC6	1114 (20)	CPA/6d
CEBPE		transcription regulator	Activated	2.373	3.035	0.162	6.51e-09	25	ALOX5AP,B9D1,Ccl7,Ccl9,CD14,CDK4,CLEC10A,CSF1R,CSF3R,CTSV,F7,IL10,IL18,IL1RN,ITGAM,LCN2,LYZ,MMP2,MMP8,MMP9,MYC,NCF1,SELL,TLR9,TNF	437 (7)	CPA/6d
IL21		cytokine	Activated	2.119	3.228	0.176	7.13e-09	43	BCL2L11,BCL6,CCL11,CCL5,CD1D,CD244,CD28,CD38,CD69,CD86,CDKN1A,EOMES,FCGR2B,GZMA,Gzmb,HCST,HLX,ID2,IL10,IL12RB2,IL18RAP,IL21R,IL7R,IRF4,Klra4 (includes others),KLRB1,KLRD1,KLRG1,MKI67,MMP12,MMP2,MMP9,MYD88,NCR1,NOS2,PCNA,PRDM1,PRF1,PTPRC,SELL,TBX21,TNF,TYROBP	947 (16)	CPA/6d
EDN1	5.064	cytokine	Activated	3.497	5.407	0.267	7.94e-09	61	ACTA1,ADAM12,ADIPOQ,ANXA5,BAG2,BCL2A1,COL1A2,COL4A1,COL5A1,CST3,CTGF,CXCR4,CYBB,EDN1,EDNRA,EGFR,EREG,FLT4,FN1,FOSB,FST,GJA1,GRN,ICAM1,IL18,ITGA5,ITGAM,ITGB1BP2,KDR,LEP,LEPR,MITF,MMP13,MMP2,MMP3,MMP9,MYC,NCF1,NPM1,Nppb,NUPR1,OLR1,PLAU,PRKCB,PRKCD,PTGER2,PTGER4,SDC1,SELL,SLC2A1,SLC8A1,TGM2,THBS1,TIMP3,TNC,TTN,VCAM1,VCAN,VEGFC,VWF,YWHAE	1285 (20)	CPA/6d
ARNT2	6.846	transcription regulator	Activated	2.907	5.177	0.273	8.41e-09	69	ABCG1,ALAS2,ANGPTL4,AOX1,APOE,ARNT2,BST1,CACNG1,CCR1,Cd52,CD86,CLCN1,CMKLR1,COL11A1,COPZ2,CPXM2,CYBA,Cyct,EGFR,EIF5A,FCGR2A,FKBP3,GLI1,GPX3,GTF3A,GZMH,H2-K2/H2-Q9,HLA-A,ICAM1,IFI16,IGFBP4,Iigp1,IL6R,KCNJ15,LAMA2,LCP1,LDB2,LHX8,LIFR,MCM7,NAALAD2,NACA,NFATC2,NGEF,PDLIM4,PEA15,PGK1,PKIB,PLP1,POLD4,POSTN,PTPN22,RGS10,SELENBP1,SLC2A1,SMAD3,SOX10,Sp100,SPRR1A,SRSF1,ST6GALNAC6,THRB,TNF,TNFRSF9,TSC22D3,T…		CPA/9d
RBL1	-2.005	transcription regulator	Activated	3.947	2.841	-0.249	8.42e-09	31	AURKB,BCL2L11,CCNA2,CDC6,CDKN1A,Cdkn1c,CDKN2A,DHFR,FAS,HES1,Krt10,MCM2,MCM3,MCM5,MCM6,MCM7,MYBL2,MYC,NEK2,ORC1,PA2G4,PCNA,PLK1,PPP1R8,RBL1,RRM1,RRM2,SFRP1,SKP2,TNF,TYMS	958 (19)	CPA/6d
OLR1	2.806	transmembrane receptor	Activated	2.058	3.208	0.255	8.53e-09	22	ACE,CCL2,CD68,CYBA,CYBB,FN1,HAS3,ICAM1,IL10,ITGAM,MMP3,NCF1,NCF2,NOX4,OLR1,SELP,SPP1,TGFB1,TGFBR2,TGFBR3,TNF,VCAM1	927 (16)	CPA/6d
TYROBP	7.005	transmembrane receptor	Activated	3.035	3.952	0.232	8.53e-09	22	CCL2,CD40,CD69,CD83,CD86,FCGR2B,ICAM1,IL18,ITGA5,ITGAM,ITGAX,Klra4 (includes others),KLRD1,NCKAP1L,NOD2,RBM47,Siglech,SIRPB1,SPP1,TCIRG1,TNF,TYROBP	1051 (16)	CPA/6d
uric acid		chemical - endogenous mammalian	Activated	4.608	4.729	0.022	9.73e-09	35	ACE,ADIPOQ,CCL2,Ccl2,CCL3L3,CCL4,CCL5,CD80,CD86,CDCA8,H2AFX,HMOX1,ICAM1,IL10,IL12B,IL18,IL1A,IL1B,KHK,KIF1A,LIG1,MDC1,NFKBIE,NOS2,PARP1,PRIM1,PRIM2,RAD51,RELB,RFC4,TACC2,TGFB1,TNF,TTK,TYMS	716 (17)	CPA/6d
NLRP3	3.013	other	Activated	4.709	4.041	-0.132	1e-08	28	BRCA1,CCL11,Ccl2,CCL4,CDCA8,CDK2,CXCR3,ESPL1,H2AFX,HMOX1,IL18,IL1B,KIF1A,LIG1,MDC1,MMP9,NFKBIE,PARP1,PRIM1,PRIM2,RAD51,RFC3,RFC4,TACC2,TDP1,TNF,TTK,TYMS	977 (18)	CPA/9d
Lh		complex	Activated	2.585	3.107	0.092	1.01e-08	73	ACP2,ACTA1,ADCY7,AKAP12,AREG,ARHGEF5,ARL4C,ARNTL,ARPC1A,BDNF,CAP2,CARD10,CD55,CDC42EP4,CDK16,CDK5,COL15A1,CXCR4,CYFIP2,DAB2,DAPK1,DHCR7,DHRS3,DUSP1,DYRK3,EGFR,EREG,FLNC,FST,GEM,GJA1,GPR56,HSD11B1,INHA,INHBB,ITGB5,KRT18,MMP19,MMP2,MMP9,NPC2,NTF3,PGK1,PHB,PI4K2A,PIK3CD,PLCL1,POP5,PPIH,PSIP1,PTGS1,PTPRE,PTX3,RAB27A,RASAL2,RGS16,RGS5,RHOB,RUNX1,RUNX2,SFRP4,SLIT2,SMARCD1,STIP1,TFPI2,TGFB2,THBS1,THBS2,…	1380 (24)	CPA/6d
CR1L		other	Inhibited	-2.961	-4.018	-0.239	1.25e-08	20	BGN,C3,COL15A1,COL1A1,COL1A2,COL3A1,COL4A1,COL4A2,COL5A1,COL6A1,COL6A3,COL8A1,CTGF,FBN1,IL1B,LUM,MGP,PTGER4,TGFB1,TNF	1106 (19)	CPA/9d
cholecalciferol		chemical - endogenous mammalian	Activated	2.493	3.14	0.123	1.28e-08	34	Acp5,BDNF,BIRC5,CCL2,CCL5,CD14,CD38,CD40,CD80,CD83,CD86,CEBPA,CEBPD,COL1A1,CSF1,CTSK,DKK2,EDN1,EGFR,IL10,IL12B,ITGAM,ITGAX,NDUFAF4,PDGFRB,PTH1R,PTPRB,PVALB,RUNX2,RUNX3,SPP1,TGFB1,TGFBR2,TNF	1026 (20)	CPA/6d
aldosterone		chemical - endogenous mammalian	Activated	4.008	5.511	0.244	1.3e-08	42	ACE,ACTA1,ADIPOQ,ATP1B1,CACNA1G,CCL2,Ccl2,COL1A1,COL1A2,COL3A1,CTGF,CYBA,CYBB,EDN1,EGFR,ELN,FABP4,FN1,ICAM1,IL16,KCNMA1,KDR,LOX,LPL,MLLT3,MMP2,NCF1,NDRG2,Nppb,OLR1,PGF,PIK3CD,PPARG,PTGS1,RGS2,SLC9A1,SPP1,TGFB1,TNF,TSC22D3,VCAM1,WNK4	808 (21)	CPA/6d
SIM1		transcription regulator	Activated	2.606	5.261	0.33	1.58e-08	65	ABCG1,ANG,ANGPTL4,AOX1,APOE,ARNT2,BST1,CACNG1,CCR1,Cd52,CD86,CMKLR1,COL11A1,COL12A1,CPXM2,CYBA,Cyct,EGFR,EIF5A,FCGR2A,FKBP3,GDNF,GLI1,GPX3,GZMH,H2-K2/H2-Q9,HLA-A,ICAM1,IFI16,IGFBP4,Iigp1,IL6R,KCNJ15,LAMA2,LCP1,LDB2,LEP,LHX8,LIFR,MCM7,NAALAD2,NACA,NFATC2,NGEF,PDLIM4,PEA15,PKIB,PLP1,POLD4,POSTN,POU3F2,PTPN22,RGS10,SMAD3,Sp100,SPRR1A,SRSF1,THRB,TNF,TNFRSF9,TSC22D3,TYROBP,UGT1A6,USP2,ZFP36L1	-	CPA/6d
TMEM173		other	Activated	2.407	3.9	0.342	1.62e-08	19	C15orf48,CCL5,Cxcl9,GBP5,GJA4,HAP1,HOPX,IFI16,IL1B,IL33,LCN2,LIF,NOS2,OASL,PLEKHA4,RGS16,Serpina3g (includes others),TNF,UPP1	570 (13)	CPA/6d
inosine		chemical - endogenous mammalian	Activated	2.193	3.482	0.262	1.86e-08	25	A2M,AIF1,ALCAM,ANTXR2,ANXA5,C1QA,C1QB,C1QC,C2,C3,C4A/C4B,CCL3L3,CD68,CFB,CFD,DPP4,FTL,LCP1,LGALS3BP,Ms4a6b,NPC2,PPP1R14B,SERPINB1,SERPING1,TNF	-	CPA/6d
E2F2		transcription regulator	Inhibited	-3.733	-2.913	0.214	2.22e-08	30	BIRC5,CCNA2,CCNB1,CCND3,CDC25A,CDC45,CDC6,CDK1,CDKN1A,CDKN2A,DHFR,ECE1,EZH2,FGFR2,MCM10,MCM2,MCM3,MCM4,MCM5,MCM6,MCM7,MYBL2,MYC,ORC1,PCNA,POLA1,RAD51,RBL1,RRM2,TOPBP1	846 (17)	CPA/9d
MAPK8		kinase	Activated	2.592	3.53	0.138	2.82e-08	54	ABCA1,ABCB1,APOD,APOE,AQP1,B4GALT1,B4GALT5,BCL2L11,BIRC3,Ccl2,CCL5,CCNA2,CDK2,CDKN1A,CDKN2A,CEBPB,COL1A1,CXCL16,CYBB,CYP27A1,DNMT1,DUSP1,EOMES,FASLG,FTH1,GSTM1,HDAC6,HMOX1,IL1B,LIF,MAOB,MIF,MMP13,MMP2,MMP3,MMP9,MSR1,MYC,NOS2,NOX4,NUPR1,PLAU,PTCH1,PTGES,RBP1,TACR1,TBX21,TLR2,TNF,TNFAIP3,VCAM1,VDR,WNT4,ZFP36	1028 (16)	CPA/9d
PRKCD	2.999	kinase	Activated	2.708	3.412	0.122	2.97e-08	36	ABCA1,BIRC3,BIRC5,CCL2,Ccl2,CCL5,CCNA2,CD68,CDKN1A,CIITA,COL1A1,COL1A2,CXCL12,GLI1,HRH1,ICAM1,IL10,IL12B,IL1B,ITGAM,KLF5,LAMP1,MMP12,MMP13,MMP2,MMP9,MPZ,MYC,NFKBIA,NOS2,PTPN6,RELB,TLR2,TNF,VCAM1,ZFP36	697 (16)	CPA/6d
PTPRJ	3.751	phosphatase	Activated	2.88	4.491	0.329	3.06e-08	25	CCL3L3,CCL4,Ccl7,CCNA2,CD69,CEBPD,CITED2,Cxcl11,EDN1,FGL2,Iigp1,IL18,IL1A,INHBA,MERTK,Mx1/Mx2,NFKBIZ,OASL,PLA1A,RILPL1,SLA,SLFN12L,TNF,TNFSF8,ZC3H12A	704 (13)	CPA/6d
SPARC	3.643	other	Activated	3.078	2.733	-0.057	3.2e-08	39	AGK,ARG2,BLM,BRCA2,CEBPD,CFD,CHAF1A,CHAF1B,CIDEC,CLDN1,CLDN4,COL1A1,COL1A2,CTSF,FANCB,FN1,HAT1,LOXL4,LRP8,MCM6,MMP2,MSH2,NDRG1,P2RY2,POLE,POLE2,PPIH,RFC4,RRM1,SNAI1,SNAI2,SPARC,SPRR1A,TGFB1,TMEM45A,TSKU,USP2,WNK4,ZHX2	1004 (20)	CPA/6d
SFTPA1		transporter	Inhibited	-2.483	-2.972	-0.088	3.38e-08	33	ADRB2,ANGPTL4,ANPEP,ARRB2,Ccl2,CDH10,CLEC1B,COL1A1,CTGF,CYP1B1,ECM1,EVI2B,FZD8,GPR68,GUCY1A3,IL1A,IL1B,IL1RL1,KLF2,LOX,LRIG1,MRC1,MYC,PDK4,PLIN2,RASD1,SFRP2,SLC22A3,ST3GAL1,TCEA3,TGFB1,TNF,TWIST1	895 (15)	CPA/9d
IL27	12.298	cytokine	Activated	3.013	3.796	0.126	3.74e-08	47	AHR,B2M,CCL2,CCL4,CCL5,CCND3,CD14,CD163,CD74,CD80,CD86,CDK4,CEBPD,CIITA,CX3CL1,EGR2,EMR1,FASLG,GADD45G,Gzmb,HLA-A,HLA-DMA,HLA-DMB,HLA-DQA1,HLA-DQB1,HLA-DRA,HLA-E,HPGD,ICAM1,IL18,IL18BP,IL1A,IL1B,IL1RN,ITGAM,LAG3,MAF,MRC1,MYC,NFATC1,NOS2,PIM1,PRDM1,TBX21,TNF,TNFSF10,TNFSF13B	1233 (15)	CPA/9d
C5		cytokine	Activated	2.362	3.549	0.203	4.34e-08	39	ATF3,BCL6,C5AR1,CCL11,CCL2,Ccl2,CCL3L3,CCL4,CCL5,CDH11,CSF1,CYBB,EFNB2,FASLG,FCGR1A,FCGR2A,FCGR2B,HGF,ICAM1,IFNGR2,IL10,IL12B,IL1A,IL1B,IL27,ITGAM,ITGB2,MMP3,NFE2L2,NFIX,NFKBIA,ST6GAL1,TGFB1,TNF,TNFAIP2,TNFAIP3,VCAM1,VEGFC,ZFP36	812 (13)	CPA/6d
cholecalciferol		chemical - endogenous mammalian	Activated	3.034	3.574	0.098	5.14e-08	35	Acp5,ALOX5,BDNF,BIRC5,CCL2,CCL5,CD14,CD38,CD40,CD80,CD83,CD86,CEBPA,CEBPB,CEBPD,COL1A1,CSF1,CTSK,DKK2,EDN1,EGFR,ITGAM,ITGAX,NDUFAF4,PDGFRB,PTH1R,PTPRB,PVALB,RUNX2,RUNX3,SPP1,TGFB1,TGFBR2,TNF,VDR	1206 (22)	CPA/9d
MAPKAPK2		kinase	Activated	2.777	3.433	0.134	5.43e-08	26	CCL11,CCL2,Ccl2,CCL3L3,Ccl7,CEBPD,HSPB1,HSPB8,ICAM1,Iigp1,IL18,IL1B,MKNK1,MMP2,MMP9,MSR1,NFKBIA,NOS2,PLA1A,PLAU,RILPL1,SLA,STAT5A,TNF,TOP2A,VCAM1	810 (14)	CPA/9d
TET2		other	Activated	3.006	4.571	0.342	5.53e-08	21	ADAM8,ADORA2B,AMICA1,APOBR,BCL2L11,BCL3,CLEC4D,FAM129B,HAL,Ifitm1,IL1B,ITGAX,ITGB2,LILRB4,MMP13,MMP8,P2RY2,PDGFRB,RGS1,TGM1,Tnfrsf22/Tnfrsf23	-	CPA/6d
IL21		cytokine	Activated	2.105	3.002	0.14	5.54e-08	44	BCL2L11,BCL6,CCL11,CCL24,CCL5,CD1D,CD2,CD244,CD28,CD38,CD69,CD86,CDKN1A,CXCL13,EOMES,FCGR2B,GZMA,Gzmb,HCST,HLX,ID2,IL18R1,IL21R,IL7R,IRF4,Klra4 (includes others),KLRB1,KLRD1,KLRG1,MKI67,MMP12,MMP2,MMP9,MYD88,NCR1,NOS2,PCNA,PRDM1,PRF1,PTPRC,SELL,TBX21,TNF,TYROBP	1145 (16)	CPA/9d
CEBPE		transcription regulator	Activated	2.708	3.203	0.129	5.84e-08	25	ALOX5AP,Ccl7,Ccl9,CD14,CDK4,CEBPB,CLEC10A,CSF1R,CSF3R,CTSV,F7,IL18,IL1RN,ITGAM,LYZ,MMP2,MMP9,MYC,NCF1,Ngp,Orm1 (includes others),Retnla,SELL,TLR9,TNF	452 (7)	CPA/9d
NPR1		enzyme	Inhibited	-2.782	-3.51	-0.186	5.98e-08	17	ACE,ACTA1,AGT,COL1A1,COL3A1,FN1,GBA,GUCY1A3,GUCY1B3,KCNJ11,MMP2,MMP9,Nppb,SLC9A1,TGFB1,TGFB3,TNF	689 (16)	CPA/9d
FOXO3		transcription regulator	Activated	3.157	4.138	0.149	6.48e-08	52	ATP6V0D2,BCL2L11,BIRC5,CAD,CCNE2,CDC42EP3,CDK4,CDKN1A,CPT1A,CTGF,CTSV,FASLG,FASN,FGFR2,FOSB,FOXM1,GADD45B,GSTM5,HMGCR,IGF1,IL10,IMPDH2,JAG1,LARS,LCN2,MKI67,MMP13,MMP9,MTHFD2,MYC,NFKBIA,NOS2,PIK3IP1,PLAU,PLK1,PRDX3,PRKAA2,PRNP,SATB1,SESN1,SKP2,SLC40A1,SLC7A1,SNAI1,SREBF2,TGFB2,TNF,TNFRSF1B,TNFSF10,TXNIP,UBE2C,UCP2	1203 (23)	CPA/6d
SIM1		transcription regulator	Activated	3.099	5.265	0.263	7.39e-08	68	ABCG1,ALAS2,ANGPTL4,AOX1,APOE,ARNT2,BST1,CACNG1,CCR1,Cd52,CD86,CLCN1,CMKLR1,COL11A1,COPZ2,CPXM2,CYBA,Cyct,EGFR,EIF5A,FCGR2A,FKBP3,GLI1,GPX3,GTF3A,GZMH,H2-K2/H2-Q9,HLA-A,ICAM1,IFI16,IGFBP4,Iigp1,IL6R,KCNJ15,LAMA2,LCP1,LDB2,LHX8,LIFR,MCM7,NAALAD2,NACA,NFATC2,NGEF,PDLIM4,PEA15,PKIB,PLP1,POLD4,POSTN,POU3F2,PTPN22,RGS10,SELENBP1,SMAD3,SOX10,Sp100,SPRR1A,SRSF1,ST6GALNAC6,THRB,TNF,TNFRSF9,TSC22D3,TYROBP…	-	CPA/9d
Lh		complex	Activated	2.027	2.432	0.074	7.64e-08	76	ACP2,ACTA1,ADCY7,AKAP12,AR,ARHGEF5,ARL4C,ARPC1A,BDNF,CAP2,CARD10,CD55,CDC42EP4,CDK16,CDK5,COL15A1,CXCR4,CYFIP2,DAB2,DAPK1,DHCR7,DHRS3,DUSP1,DYRK3,EGFR,FLNC,FST,GEM,GJA1,GPR56,HSD11B1,INHA,INHBB,ITGB5,JMJD6,KRT18,MAP1LC3B,MCL1,MMP19,MMP2,MMP9,NPC2,NTF3,PGK1,PHB,PI4K2A,PIK3CD,PLCL1,POP5,PPIH,PPP2R1A,PSIP1,PTGS1,PTPRE,RAB27A,RANGAP1,RAPGEF3,RASAL2,RGS16,RGS5,RHOB,RUNX1,RUNX2,SFRP4,SH3BP4,SLIT2,SMARC…	1434 (22)	CPA/9d
STAT4		transcription regulator	Activated	2.338	4.976	0.342	8.47e-08	64	ACAP1,ACVRL1,ALDOC,ARL5B,BCL2L11,BCL3,C10orf54,C3,CAPN5,CCL2,CCR5,Ctla2a/Ctla2b,Cxcl9,Cyp2d22,FCER1G,FSCN1,FURIN,FYB,FZD7,GADD45G,GAS5,GCNT2,GJA1,GRTP1,HEXB,HLA-DQB1,Ifi202b,IFIT2,IL10,IL10RA,IL12RB1,IL12RB2,IL18RAP,IRF4,ITGA7,KLF9,KRT18,LPIN1,LRP1,LTBP3,MAP3K8,MLLT3,Ms4a4b (includes others),MTHFS,Mx1/Mx2,MYC,NDRG1,PDK1,PKP2,PLAC8,POLD4,PYGL,RCN3,RGS16,RRAD,RRAGD,SAT1,SELPLG,SERPINB1,SMPDL3A,TBX2…	1016 (14)	CPA/6d
Ap1		complex	Activated	3.179	4.774	0.308	8.78e-08	48	ACE,ATF3,BCL2A1,BCL2L11,C3AR1,CCL2,CCL3L3,CCL4,CCL5,CCNA2,CD40,CHRD,CLU,CXCL12,EDN1,FABP4,FASLG,FN1,HMOX1,IGF1,IL12B,IL1A,IL1B,KCNN4,KRT18,LPL,MMP12,MMP13,MMP2,MMP3,MMP9,MSR1,MYC,NDRG1,NOS2,NOTCH4,Nppb,PLAU,PRDM1,RELB,RSPO3,S100A4,SLC8A1,SNCG,SPARC,TGFB1,TNF,VCAM1	1128 (20)	CPA/6d
IRF1		transcription regulator	Activated	3.592	5.179	0.251	1.03e-07	49	ADAM8,B2M,C1R,CASP1,CCL2,CCL5,CD40,CDK4,CDKN1A,CEACAM1,CFB,CIITA,CTSS,CXCL16,CYBB,FASLG,FGL2,FPR2,HLA-G,IFIT1,IFIT2,IFIT3,IL10,IL12B,IL12RB1,IL12RB2,IL18,IL18BP,IL1B,IL27,IRF4,IRF5,IRF7,LTB,MMP9,MYC,NOS2,PCNA,PF4,PLA2G16,SELL,SLPI,STAT2,TGFB1,TLR6,TLR9,TNF,TNFSF10,VCAM1	764 (16)	CPA/6d
LEP	9.032	growth factor	Activated	2.729	3.97	0.143	1.13e-07	102	ABCC3,ACAT1,ADAM8,ADIPOQ,ADRB3,ANGPTL4,ASS1,ATP5A1,BCL2A1,BDNF,BIRC5,CA3,CCL2,Ccl2,CCL3L3,CCL5,CCNA2,CD14,CD36,CD40,CD68,CDKN1A,CFD,COL1A1,COL2A1,COL3A1,COL4A1,CPT1A,CYBA,CYBB,CYP2F1,EDN1,ELOVL6,EMR1,EPHX2,FABP4,FADS2,FAS,FASLG,FASN,FGFR1,FGFR2,FMO5,GAPDH,GDNF,GOT2,HMGCR,ICAM1,IGF1,IL10,IL12B,IL1B,IL1R1,IL1RN,ITGAM,LDLR,LEP,LEPR,LIF,LIFR,LIPA,LIPE,LPL,LTC4S,MMP12,MMP13,MMP14,MMP19,MMP2,MMP3,MYC,N…	1291 (26)	CPA/6d
KIAA1524	-2.177	other	Inhibited	-2.456	-3.128	-0.133	1.17e-07	27	CFB,COL15A1,COL8A1,CRLF1,CRYAB,DCN,DSC2,EBI3,ENO3,FAP,GPNMB,GPR183,GPR37,KIAA1524,LAMA1,LUM,MFAP5,MYC,NCL,PDE2A,PDGFRB,PDK4,PTPRB,SAT1,SERPINE2,SLC22A18,TUBA4A		CPA/6d
HOXA9	3.612	transcription regulator	Activated	3.314	4.01	0.132	1.21e-07	58	ALDH1A1,BCL2L11,BCL7A,CCL2,CCR9,CD34,CD36,CD93,CDC6,CDKN2A,CLCN7,CTH,CYBB,DLGAP5,EDNRA,ENPP1,EPS8,ERG,FCGRT,FPR2,FZD1,GLRX,GMNN,GPR183,GPR56,HOXA9,ID2,IGF1,IL7R,IRX3,ITGBL1,KIF20B,KIT,KRT18,LAT2,LY86,LYN,LYZ,MAFB,MAN2A2,MYC,Nrgn,PCDH1,PIM1,PPP1R16B,PTPRC,PTPRCAP,SATB1,SDC4,SERINC2,SERPINB9,SPP1,TACC1,Tmsb4x (includes others),TSC22D3,USP1,WNT10B,YES1	-	CPA/9d
IRF3		transcription regulator	Activated	2.376	4.049	0.256	1.27e-07	52	ARG2,B2M,B4GALT5,BIRC3,CCL2,Ccl2,CCL3L3,CCL4,CCL5,CCRL2,CD69,CD86,CDH11,Cxcl9,CXCR3,FAM26F,FCGR1A,FGF1,FST,GBP5,IFI16,IFI44,IFIT1,IFIT2,IFIT3,IL10,IL12B,IL1B,IL27,IRF5,IRF7,MFAP2,MMP3,MMP9,Ms4a4b (includes others),Mx1/Mx2,NOS2,NRAP,OASL,PARP14,PLAC8,PLCG2,Pmaip1,PRNP,Slfn1,STAT2,TIMP3,TMPO,TNF,TNFAIP3,TREX1,Trim30a/Trim30d	537 (15)	CPA/6d
ACTL6A		other	Inhibited	-3.409	-3.5	-0.023	1.36e-07	17	BCL2L11,CCNA2,CCNB1,CCNB2,CCNE2,CCNG1,CDC25C,CDK2,CDKN1A,FAS,FASLG,Gzmb,HMOX1,MCL1,MYC,SFN,TP53INP1	1067 (15)	CPA/9d
CREBBP		transcription regulator	Activated	2.136	3.341	0.179	1.64e-07	63	ADORA2A,AGT,ALAS1,AR,B2M,BIRC5,CAMK2B,CAMK2D,CCL5,CCR5,CD80,CDC6,CDH5,CDKN1A,CEBPA,CKM,COL1A2,COL2A1,CSF1,CXCL12,Cxcl9,CXCR3,CYBB,DHFR,EGR2,EOMES,ESAM,FABP4,FASLG,FDPS,FGFR3,FUT7,GLI1,GRIA3,GRIN2D,HLA-DRA,HLA-G,IL2RB,INHA,INPP5D,KLF2,LDLR,LPL,MCM3,MGMT,MMP9,MSH2,MYC,MYH1,NFE2L2,NOS2,PCNA,PDE3B,PRF1,PRKCD,RGS2,SELP,SERPINA3,SERPINE2,TLR2,TNF,TNFSF10,VCAM1	1188 (18)	CPA/9d
Ca2+		chemical - endogenous mammalian	Activated	2.543	3.689	0.143	2.41e-07	75	ABCB1,ADORA2A,AHR,APEX1,AQP5,AR,ATF3,BDNF,CCND3,CCR2,CD80,CD83,CD86,CDK2,CDK4,CDKN1A,CEBPB,CEBPD,COL1A1,COL2A1,CRY1,CSTF2,CXCR4,CYP1B1,DBP,DES,DNASE1L3,DUOX1,DUSP1,EDN1,EGFR,ENPP1,FABP5,FASLG,FASN,FIGF,FN1,GUCY1A2,HMGCR,HOXA1,ICAM1,ICOSLG/LOC102723996,ID1,IL1B,IL33,IL6R,ITPR2,KLF4,KRT8,MAG,MGP,MMP19,MMP9,MSR1,NAPSA,NDRG1,NFKBIA,NGFR,NOS3,NR1D1,NTRK2,PER2,PPARG,RUNX2,SBSN,SELP,SNAI2,SPP1,SREBF2,SS…	1238 (16)	CPA/9d
PTPRJ	3.99	phosphatase	Activated	2.389	3.674	0.262	2.59e-07	25	BBX,CCL3L3,CCL4,Ccl7,CCNA2,CD69,CEBPD,Cxcl11,EDN1,FGL2,Iigp1,IL18,IL1A,MERTK,Mx1/Mx2,NFKBIZ,OASL,PLA1A,PLAGL1,RILPL1,SLA,SLFN12L,TNF,TNFSF8,ZC3H12A	783 (15)	CPA/9d
PLAU	4.487	peptidase	Activated	2.425	3.003	0.113	2.63e-07	28	ABCG1,C5AR1,CCL2,Ccl2,CCL5,CCR5,EGFR,FCGR1A,FN1,GJA1,HGF,HLA-DMA,ICAM1,IFNAR2,IGF1,IL1B,MMP12,MMP9,PIK3CG,PIM3,PLAU,PTN,Retnla,SERPINB1,SLC2A1,SLPI,SNAI1,TNF	1129 (17)	CPA/9d
SAMSN1	3.346	other	Activated	3.711	5.488	0.305	2.65e-07	34	BATF,CCL3L3,CCL4,Ccl7,CD40,CITED2,Cxcl11,Cxcl9,DAB2,EDN1,FGL2,IFIT2,IFIT3,Iigp1,IL12B,IL18,INHBA,IRF7,MERTK,Mx1/Mx2,NFKBIZ,OASL,PLA1A,RBL1,RILPL1,SDC1,SH3BP5,SLCO3A1,SLFN12L,STAT2,STAT5A,TNF,TNFSF8,ZC3H12A	597 (13)	CPA/6d
FBN1	3.213	other	Inhibited	-2.153	-3.274	-0.342	2.95e-07	13	COL1A2,COL3A1,COL4A2,COL6A3,CTGF,FBN1,INHBA,LTBP3,MMP2,MMP3,MMP9,TGFBR2,TIMP3	1116 (14)	CPA/6d
GLI1	5.037	transcription regulator	Activated	2.593	4.667	0.284	2.97e-07	56	ASPM,BNC1,Cd24a,CDH11,CDKN1A,CLU,COL1A1,COL2A1,ELAVL2,FGF10,FOXM1,FUCA2,GLI1,GLI2,GMFG,GPC3,GREM2,GRIA3,ID2,IGF1,IGFBP6,IGFBP7,INSIG1,JUP,KLF4,MAN1C1,MEF2C,MMP11,MMP2,MMP9,NAV3,NDRG2,NIPAL2,NPDC1,NR2F2,PDZRN3,PHLDA2,PIM1,PPAP2C,PSTPIP2,PTH1R,RGS10,RHOB,RNASEL,RPS6KA1,RUNX2,RXRA,SFRP1,SNAI1,SOX2,SOX6,SPP1,TIMP3,TNC,TNFSF13B,WIF1	1195 (26)	CPA/6d
OLR1	2.358	transmembrane receptor	Activated	2.737	3.634	0.203	3.58e-07	21	ACE,CCL2,CD68,CYBA,CYBB,FN1,ICAM1,ITGAM,MMP3,NCF1,NCF2,NOS3,NOX4,OLR1,SELP,SPP1,TGFB1,TGFBR2,TGFBR3,TNF,VCAM1	736 (15)	CPA/9d
TET2		other	Activated	2.894	4.143	0.273	3.58e-07	21	ADAM8,ADORA2B,AMICA1,APOBR,BCL2L11,BCL3,CLEC4D,FAM129B,HAL,Ifitm1,IL1B,ITGAX,ITGB2,LILRB4,MAFF,MMP13,Orm1 (includes others),P2RY2,PDGFRB,RGS1,Tnfrsf22/Tnfrsf23	-	CPA/9d
TYROBP	8.458	transmembrane receptor	Activated	3.118	3.826	0.185	3.58e-07	21	CCL2,CD40,CD69,CD83,CD86,FCGR2B,ICAM1,IL18,ITGAM,ITGAX,Klra4 (includes others),KLRD1,NCKAP1L,NOD2,RBM47,Siglech,SIRPB1,SPP1,TCIRG1,TNF,TYROBP	1013 (18)	CPA/9d
PPP2CA		phosphatase	Activated	2.138	2.883	0.177	3.65e-07	20	BCL2L11,CASP1,Ccl2,CD36,CFB,Cxcl9,DNMT1,GZMA,IL1A,IRF7,ITGAL,MYC,MYL1,MYL4,NOS2,NOVA1,RARB,Saa3,SLAMF8,UPP1	786 (19)	CPA/9d
TGFB3	2.089	growth factor	Activated	2.717	3.896	0.207	3.65e-07	37	ACTA1,ASPN,CDKN1A,CDKN2A,CLDN11,COL11A1,COL1A1,COL1A2,COL3A1,COL5A1,EEF1D,ELN,ENG,FN1,GJA1,HTRA1,LTBP2,LTC4S,MGP,MICAL2,MMP2,MMP3,MMP9,NOV,PALLD,PLK1,PTAFR,SCD,SDC3,SERPINE2,SNAI1,SNAI2,TGFB1,TGFB3,TGFBR3,TIMP3,TNS1	1128 (20)	CPA/9d
SPDEF		transcription regulator	Inhibited	-2.645	-3.682	-0.213	4.11e-07	28	BIRC3,CD34,CD40,CDH11,CDKN1A,COL1A1,COL4A1,COL4A2,COL5A1,COL5A2,COL6A1,COL6A2,COL6A3,CTGF,DKK3,EGFR,FGFR1,FZD8,ITGA5,LAMB2,PLAU,SDC1,SMAD3,SNAI2,SOX17,TGFB1,TNC,UCP3	448 (7)	CPA/6d
TLR2	4.8	transmembrane receptor	Activated	3.439	4.771	0.199	4.22e-07	49	ATF3,CCL2,Ccl2,CCL3L3,CCL5,CCR1,CCR2,CCR5,CCR9,CD40,CD69,CD80,CD86,CEBPB,CEBPD,CSF2RA,Cxcl9,CYBB,DUSP1,EBI3,FASLG,FN1,FPR2,GJA1,Gzmb,HLA-DQA1,HLA-DRB5,HMOX1,ICAM1,IL18,IL1B,IL1RN,IL27,IRAK3,ITGA4,ITGB7,KLF2,MMP9,MYD88,NOS2,NR1H4,Retnla,SCD,SELP,TBX21,TGFB1,TNF,TNFAIP8L2,VDR	1012 (15)	CPA/9d
NLRP3	3.629	other	Activated	3.972	3.202	-0.165	5.58e-07	24	CCL11,Ccl2,CCL4,CDCA8,CXCR3,H2AFX,HMOX1,IL18,IL1B,KIF1A,LIG1,MDC1,MMP9,NFKBIE,PARP1,PRIM1,PRIM2,RAD51,RELB,RFC4,TACC2,TNF,TTK,TYMS	882 (17)	CPA/6d
CXCL12	7.837	cytokine	Activated	2.293	3.714	0.202	7.34e-07	53	AIF1,ANKS1B,BCL3,BMP1,CA2,CCL2,CCL5,CD36,CD69,CTSK,CXCL12,CXCR4,DMPK,DOCK9,DPP4,EGFR,FN1,GAD1,GSR,HCLS1,HNRNPD,ICAM1,IFNAR2,IFNGR2,IGFBP7,IL1A,IL1B,ITGAL,ITGAX,JMJD1C,KIT,LCP2,LOXL2,Ly6a (includes others),MMP11,MMP13,MMP14,MMP2,MMP3,MMP9,MSH6,MYC,PCDH1,PLAU,PRKCD,RUNX2,RUNX3,RYR1,TNF,TNFRSF11A,TNFRSF1B,TNFSF10,XRCC5	1022 (19)	CPA/6d
C5		cytokine	Activated	2.76	3.711	0.162	7.53e-07	39	ATF3,BCL6,BCL6B,C5AR1,CCL11,CCL2,Ccl2,CCL3L3,CCL4,CCL5,CDH11,CSF1,CYBB,EFNB2,FASLG,FCGR1A,FCGR2A,FCGR2B,HGF,ICAM1,IFNGR2,IL18R1,IL1A,IL1B,IL27,ITGAM,ITGB2,MMP3,NFE2L2,NFIX,NFKBIA,ST6GAL1,TGFB1,TNF,TNFAIP2,TNFAIP3,VCAM1,VEGFC,ZFP36	976 (14)	CPA/9d
aldosterone		chemical - endogenous mammalian	Activated	4.562	5.743	0.194	8.14e-07	41	ACE,ACTA1,AGT,CACNA1G,CCL2,Ccl2,COL1A1,COL1A2,COL3A1,CTGF,CYBA,CYBB,EDN1,EGFR,ELN,FABP4,FKBP1A,FN1,ICAM1,IL16,KCNMA1,KDR,LOX,LPL,MLLT3,MMP2,NCF1,NDRG2,Nppb,OLR1,PIK3CD,PPARG,PTGS1,RGS2,SLC9A1,SPP1,TGFB1,TNF,TSC22D3,VCAM1,WNK4	955 (21)	CPA/9d
Ap1		complex	Activated	3.186	4.457	0.246	8.56e-07	49	ACE,ADH7,ATF3,ATP6AP2,BCL2A1,BCL2L11,C3AR1,CCL2,CCL3L3,CCL4,CCL5,CCNA2,CD40,CHRD,CXCL12,EDN1,FABP4,FASLG,FN1,GSTP1,HMOX1,IGF1,IL1A,IL1B,KRT18,LPL,MMP12,MMP13,MMP2,MMP3,MMP9,MSR1,MYC,NDRG1,NOS2,NOTCH4,Nppb,PLAU,PRDM1,RSPO3,S100A4,SLC8A1,SNCG,SPARC,TGFB1,TNF,TSLP,VCAM1,VDR	1248 (21)	CPA/9d
NPR1		enzyme	Inhibited	-2.374	-3.226	-0.233	9.07e-07	15	ACE,ACTA1,COL1A1,COL3A1,FN1,GBA,GUCY1A3,GUCY1B3,KCNJ11,MMP2,MMP9,Nppb,SLC9A1,TGFB1,TNF	636 (16)	CPA/6d
SOCS1		other	Inhibited	-3.963	-5.508	-0.262	1.05e-06	40	A2M,BCL2A1,CCL2,Ccl2,CD1D,CD40,CD69,CD86,CDK4,CIITA,Cxcl9,CXCR3,DUSP1,FAS,FCER1G,GBP5,GBP6,Gzmb,H2-T24,ICAM1,IFI16,Ifi202b,IFI44,IFIT1,IFIT2,IFIT3,Iigp1,IL12RB1,IL1B,IL2RB,IL4R,IRF7,MMP13,Mx1/Mx2,MYD88,NOS2,STAT5A,TNF,VAV1,VCAM1	743 (15)	CPA/6d
NFATC2	3.843	transcription regulator	Activated	4.019	5.34	0.203	1.09e-06	48	ABCA1,BATF,BBX,CCL3L3,CCNA2,CCNB1,CCNF,CD40,CDK4,CDKN1A,COL2A1,CRYAB,CX3CR1,Cxcl11,DAB2,EDN1,EGR2,ENPP2,FAS,FASLG,FGL2,IFIT2,IFIT3,Iigp1,IKZF1,IL18,IRF4,IRF7,LDHA,MERTK,Mx1/Mx2,MYC,NFATC1,NFKBIZ,NOX4,OASL,PPARG,PTPRK,RGS1,RGS2,RILPL1,SH3BP5,SLCO3A1,SLFN12L,STAT5A,TGFB1,TNF,TNFSF8	1112 (17)	CPA/9d
PRKCD	3.35	kinase	Activated	2.677	3.232	0.097	1.43e-06	35	ABCA1,BIRC3,BIRC5,CCL2,Ccl2,CCL5,CCNA2,CD68,CDKN1A,CEBPB,CIITA,COL1A1,COL1A2,CXCL12,GLI1,HRH1,ICAM1,IL1B,ITGAM,KLF5,LAMP1,MAP1LC3B,MMP12,MMP13,MMP2,MMP9,MYC,NFKBIA,NOS2,PTCH1,PTPN6,TLR2,TNF,VCAM1,ZFP36	1017 (16)	CPA/9d
AGER		transmembrane receptor	Activated	2.102	2.769	0.152	1.46e-06	26	CCL2,Ccl2,CCL3L3,CCL4,CDKN1A,CKM,COL4A1,CSF1,CTSK,FAS,ICAM1,IFIT1,IL1B,IL4R,LPL,MMP12,MMP2,MMP3,MMP9,PDGFB,TGFB1,TNC,TNF,TUBB3,TXNIP,VCAM1	913 (16)	CPA/6d
Collagen type I		complex	Activated	2.917	3.797	0.193	1.46e-06	26	APOE,BRCA2,CCL5,CD83,CDKN2A,COL1A1,F13A1,FN1,ITGA1,KDR,MMP12,MMP13,MMP14,MMP2,MMP3,MMP9,MYC,PLAU,PRRX2,RECK,RUNX2,SKP2,TGFB1,TIMP2,TNC,TNF	992 (21)	CPA/6d
MAP3K1		kinase	Activated	2.533	3.697	0.247	1.6e-06	23	ATF3,BIRC3,COL3A1,COL4A1,Ctla2a/Ctla2b,DUSP1,FAS,FASLG,HMOX1,LDLR,LOXL3,MAN2B2,MAOB,MMP13,MMP3,NOV,PLA2G4A,PLAU,TGFB1,THBS1,TNC,TNF,TOP2A	656 (14)	CPA/6d
GLI1	5.547	transcription regulator	Activated	2.392	4.067	0.227	1.81e-06	58	ASPM,Cd24a,CDH11,CDK2,CDKN1A,COL1A1,COL2A1,ELAVL2,FGF10,FOXM1,FUCA2,GLI1,GLI2,GMFG,GPC3,GREM2,GRIA3,HUWE1,ID2,IGF1,IGFBP6,IGFBP7,INSIG1,JAG2,KLF4,MAN1C1,MEF2C,MMP11,MMP2,MMP9,NAV3,NDRG2,NIPAL2,NPDC1,NR2F2,PDZRN3,PHLDA2,PIM1,PPAP2C,PSTPIP2,PTCH1,PTH1R,RGS10,RHOB,RNASEL,RPS6KA1,RUNX2,RXRA,SFRP1,SNAI1,SOX18,SOX2,SOX6,SPP1,TIMP3,TMEM100,TNFSF13B,WIF1	1310 (25)	CPA/9d
PPP2CA		phosphatase	Activated	2.156	3.036	0.222	2.11e-06	18	BCL2L11,CASP1,Ccl2,CD36,CFB,Cxcl9,DNMT1,GZMA,IL1A,IRF7,ITGAL,MYC,MYL1,MYL4,NOS2,NOVA1,SLAMF8,UPP1	774 (18)	CPA/6d
TLR5	7.911	transmembrane receptor	Activated	2.644	3.788	0.302	2.11e-06	18	ATF3,CCL11,Ccl2,CCL4,CCL5,CD40,CD80,CD86,ICAM1,IL10,IL12B,IL1A,IL1B,IL33,MYD88,NR1H4,TLR7,TNF	740 (16)	CPA/6d
RBPJ		transcription regulator	Inhibited	-2.629	-3.48	-0.146	2.29e-06	41	BMP3,CDKN1A,CDKN2A,CELA1,CSF1,CXCL12,DUSP1,EPHA4,FGF1,FGF10,FGF13,FGF7,FIGF,GDF10,HES1,HEY1,HGF,HMMR,IGF1,IL18,IL1B,INHA,INHBB,IRF8,JAG1,LFNG,LIF,MDK,MMP13,MMP3,MYC,NFATC1,NTF3,PDGFB,PRDM1,RUNX3,SDC1,SOX2,TGFB2,TGFB3,VEGFC	1198 (22)	CPA/9d
SELP	3.684	transmembrane receptor	Activated	2.25	3.243	0.242	2.51e-06	17	BCL2A1,BST1,CCL2,CCL3L3,CCL4,CDKN1A,CXCR4,CYP1B1,HCK,IGF1,IL1B,IL4R,PRKCD,SELP,SERPINB9,THBD,TNF	1118 (16)	CPA/6d
E2F2		transcription regulator	Inhibited	-3.325	-2.406	0.268	2.76e-06	25	BIRC5,CCNA2,CDC45,CDC6,CDKN1A,CDKN2A,DHFR,ECE1,EZH2,FGFR2,MCM10,MCM2,MCM3,MCM4,MCM5,MCM6,MCM7,MYBL2,MYC,ORC1,PCNA,POLA1,RAD51,RBL1,RRM2	763 (15)	CPA/6d
RETN	13.123	other	Activated	2.641	3.406	0.19	2.79e-06	19	CCL2,CTGF,CX3CL1,CX3CR1,EDN1,FASN,FURIN,HMOX1,ICAM1,LDLR,LPL,MMP14,RETN,SCD,SELP,SLC2A4,SPP1,TNF,VCAM1	949 (19)	CPA/6d
LEP		growth factor	Activated	2.873	3.871	0.114	2.96e-06	105	ABCC3,ADAM8,ADRB3,ANGPTL4,AR,ASS1,BCL2A1,BDNF,BIRC5,CA3,CCL2,Ccl2,CCL3L3,CCL5,CCNA2,CD14,CD36,CD40,CD68,CDKN1A,CEBPB,CFD,COL1A1,COL2A1,COL3A1,COL4A1,CPT1A,CYBA,CYBB,CYP2E1,CYP2F1,DLK1,EDN1,EGR2,ELOVL6,EMR1,EPHX2,ESR1,FABP4,FADS2,FAS,FASLG,FASN,FGFR1,FGFR2,FMO5,GAPDH,GOT2,GRIA1,HMGCR,ICAM1,IGF1,IL1B,IL1R1,IL1RN,ITGAM,LDLR,LEPR,LIF,LIFR,LIPA,LIPE,LPL,LTC4S,MAP1LC3B,MCL1,MMP12,MMP13,MMP14,MMP19,MMP2…	1429 (27)	CPA/9d
Collagen type I		complex	Activated	2.587	3.289	0.154	3.18e-06	27	APOE,BIK,BRCA2,CCL5,CD83,CDKN2A,COL1A1,F13A1,FN1,KDR,MCL1,MMP12,MMP13,MMP14,MMP2,MMP3,MMP9,MYC,NOS3,PLAU,PRRX2,RECK,RUNX2,SKP2,TGFB1,TIMP2,TNF	1065 (21)	CPA/9d
Ca2+		chemical - endogenous mammalian	Activated	3.005	4.367	0.18	3.68e-06	66	ABCB1,AHR,AQP5,ATF3,BDNF,CCR2,CD80,CD83,CD86,CDK4,CDKN1A,CEBPD,COL1A1,COL2A1,CRY1,CSRP1,CSTF2,CXCR4,CYP1B1,DBP,DES,DNASE1L3,DUOX1,DUSP1,EDN1,EGFR,ENPP1,FASLG,FASN,FIGF,FN1,GUCY1A2,HMGCR,ICAM1,ICOSLG/LOC102723996,IL10,IL12B,IL1B,IL33,IL6R,ITPR2,KLF4,KRT8,MAG,MGP,MMP19,MMP9,MSR1,NAPSA,NDRG1,NFKBIA,NGFR,NR1D1,NTRK2,PPARG,RUNX2,SBSN,SELP,SNAI2,SPP1,SREBF2,SSTR2,TGFB1,TGM1,TIMP2,TNF	958 (14)	CPA/6d
TMEM173		other	Activated	2.512	3.638	0.273	3.8e-06	17	C15orf48,CCL5,Cxcl9,GJA4,HAP1,HOPX,IFI16,IL1B,IL33,LIF,NOS2,OASL,PLEKHA4,RGS16,Serpina3g (includes others),TNF,UPP1	647 (13)	CPA/9d
KIAA1524	-2.395	other	Inhibited	-2.835	-3.361	-0.106	3.89e-06	26	CFB,COL15A1,COL8A1,CRYAB,DCN,DSC2,EBI3,ENO3,FAM110D,FAP,GPNMB,GPR183,GPR37,KIAA1524,LUM,MFAP5,MYC,NCL,PDE2A,PDGFRB,PDK4,PTPRB,SAT1,SERPINE2,SLC22A18,TUBA4A	-	CPA/9d
PRKCA		kinase	Activated	2.453	3.551	0.24	4.43e-06	33	ACTA1,ARHGDIB,ARL4C,BCL11A,CCL2,CD55,CDKN1A,CIITA,COL1A1,CTGF,CTSB,CYBB,FN1,GBA,ICAM1,IGF2BP3,INSIG1,LPL,MMP3,MMP9,MYC,MYLPF,NFKBIA,NOS2,PHLDA2,PRKCD,RHOBTB3,RUNX1,RUNX2,SELP,TGFB2,TNF,VCAM1	863 (19)	CPA/6d
EDN1	8.766	cytokine	Activated	3.346	4.809	0.213	4.59e-06	58	ACTA1,ANXA1,ANXA4,ANXA5,BAG2,BCL2A1,CDC25A,CDK1,COL1A2,COL4A1,COL5A1,CST3,CTGF,CXCR4,CYBB,EDN1,EDNRA,EDNRB,EGFR,FN1,FST,GJA1,GRN,HEY1,ICAM1,IL18,ITGAM,ITGB1BP2,KDR,LEPR,MITF,MMP13,MMP2,MMP3,MMP9,MYC,NCF1,NPM1,Nppb,NUPR1,OLR1,PLAU,PRKCA,PRKCB,PRKCD,PTGER2,PTGER4,SDC1,SELL,SLC2A1,SLC8A1,TGM2,TIMP3,TTN,VCAM1,VEGFC,VWF,YWHAE	1283 (19)	CPA/9d
TLR9	8.946	transmembrane receptor	Activated	4.087	5.849	0.253	5.22e-06	52	ABCA1,ARG2,ARRDC4,ATF3,Ccl2,CCL3L3,CCL4,CCL5,Ccl7,CD274,CD300E,CD40,CD69,CD80,CD83,CD86,CDK2,CTH,DUSP1,EBI3,EDN1,FAS,GADD45B,GCH1,HMOX1,IFI16,Ifi202b,IFIT2,IFIT3,IL18,IL1A,IL1B,IL33,IRF7,LILRB4,Marcks,Mx1/Mx2,NFKBIZ,NOS2,NR1H4,PRDM1,PROCR,PTGER2,RAB7B,Saa3,TGFB1,TLR7,TNF,TNFRSF1B,TNFSF10,TNFSF13B,TSLP	825 (16)	CPA/9d
PIK3R1		kinase	Activated	2.131	3.188	0.219	5.36e-06	25	CCL4,COL1A2,ENG,GCH1,HMOX1,ICAM1,IL12B,IL1B,IRF7,MITF,MKI67,MMP2,NFE2L2,NOS2,PCK1,PDGFRB,PIK3CD,PLAU,PPARG,SELP,SLC2A1,TNF,TXNIP,VCAM1,VEGFC	842 (15)	CPA/6d
COL18A1		other	Inhibited	-2.569	-3.774	-0.212	5.43e-06	33	ANTXR1,CCL2,CD34,CDH5,CHGA,EDN1,EDNRB,EFNB2,EGFR,EPHB2,F10,F7,FGFR1,FN1,HGF,ICAM1,ID1,IL18,ITGB2,KDR,KNG1,LDHA,MCL1,MMP2,MYC,NOS2,NRP1,PECAM1,PLAU,SELP,TNF,TNFRSF21,VWF	1268 (27)	CPA/9d
cyclic AMP		chemical - endogenous mammalian	Activated	3.476	4.897	0.176	5.68e-06	72	ABCA1,ADRA2A,ANTXR1,ANTXR2,AOC3,AQP2,ARG2,ASS1,BDNF,CA2,CACNA1H,CCL2,CD80,CD86,CDC25A,CDK4,CDK5,CDKN1A,CEBPA,CEBPB,CEBPD,CHGA,CRYAB,CTGF,EGR2,ENO2,EPCAM,FASLG,FCGR1A,FN1,GCH1,GJA1,GTF3A,HSD17B11,IGF1,IGFBP4,IGFBP5,IL1B,IL1RN,IL33,INHA,KDR,KIF23,LGALS3BP,MITF,MME,MMP9,MYC,MYLK,NFATC1,NOS2,NTF3,PDE4B,PENK,PLA2G4A,PRKAR2B,PRNP,PTCH1,PTGER2,RAPGEF3,RARB,RXRA,Saa3,TF,TGFA,THBD,TK1,TNF,TNFSF10,VGF,VWF,…	1198 (16)	CPA/9d
BID		other	Activated	2.315	3.317	0.302	5.76e-06	11	C3AR1,C5AR1,Ccl2,CTSB,CTSD,CTSH,CTSK,CTSS,IL1B,ITGAX,MMP12	984 (18)	CPA/6d
IRF1		transcription regulator	Activated	3.695	4.934	0.2	6.19e-06	48	ADAM8,B2M,BRIP1,C1R,CASP1,CCL2,CCL5,CCNB1,CD40,CDK2,CDK4,CDKN1A,CEACAM1,CFB,CIITA,CTSS,CXCL16,CYBB,FASLG,FGL2,FPR2,HLA-G,IFIT1,IFIT2,IFIT3,IL12RB1,IL18,IL18BP,IL1B,IL27,IRF4,IRF5,IRF7,LTB,MMP9,MYC,NOS2,PCNA,PF4,PLA2G16,SELL,SLPI,TGFB1,TLR6,TLR9,TNF,TNFSF10,VCAM1	844 (17)	CPA/9d
SMAD2		transcription regulator	Activated	2.494	3.462	0.205	7.2e-06	28	BCL2L11,BGN,CDKN1A,CDKN2A,COL2A1,CTGF,DAPK1,FURIN,GADD45B,HES1,HHEX,HMOX1,IL6R,INPP5D,MMP13,MMP2,MMP9,PDGFB,RUNX2,S1PR1,S1PR4,SMAD3,SNAI1,SNAI2,SOX2,THBS1,TIMP3,VEGFC	1207 (18)	CPA/6d
IRF3		transcription regulator	Activated	3.062	4.349	0.204	8.05e-06	51	ANXA4,ARG2,B2M,B4GALT5,BIRC3,CCL2,Ccl2,CCL3L3,CCL4,CCL5,CCRL2,CD69,CD86,CDH11,Cxcl9,CXCR3,FAM26F,FCGR1A,FGF1,FST,IFI16,IFI44,IFIT1,IFIT2,IFIT3,IL1B,IL27,IRF5,IRF7,MFAP2,MMP3,MMP9,Ms4a4b (includes others),Mx1/Mx2,NOS2,NRAP,OASL,PARP14,PLAC8,PLAG1,PLCG2,Pmaip1,PRNP,Slfn1,TIMP3,TMPO,TNF,TNFAIP3,TREX1,Trim30a/Trim30d,TSLP	597 (16)	CPA/9d
cyclic AMP		chemical - endogenous mammalian	Activated	2.892	4.604	0.221	8.71e-06	66	ABCA1,ADRA2A,ANTXR1,ANTXR2,AOC3,AQP2,ARG2,ASS1,BDNF,CA2,CACNA1H,CCL2,CD80,CD86,CDK4,CDK5,CDKN1A,CEBPA,CEBPD,CRYAB,CTGF,DUOX2,EPCAM,FASLG,FCGR1A,FN1,GCH1,GJA1,HSD17B11,IGF1,IGFBP4,IGFBP5,IL10,IL1B,IL1RN,IL33,INHA,INHBA,KDR,LEP,LGALS3BP,MITF,MME,MMP9,MYC,MYLK,NFATC1,NOS2,NTF3,PCK1,PDE4B,PENK,PLA2G4A,PPP1R1B,PRNP,PTGER2,RXRA,TF,TGFA,THBD,TK1,TNF,TNFSF10,VGF,VWF,WNT10B	991 (19)	CPA/6d
FBN1	2.948	other	Inhibited	-2.27	-3.123	-0.273	9.67e-06	12	COL1A2,COL3A1,COL4A2,COL6A3,CTGF,FBN1,LTBP3,MMP2,MMP3,MMP9,TGFBR2,TIMP3	1207 (14)	CPA/9d
KRT17		other	Activated	2.826	3.357	0.137	9.83e-06	15	CCL11,CCL3L3,CCL4,CCL5,CCR1,CCR5,CLEC7A,CXCL6,IL10,IL1B,MMP13,MMP3,MMP9,SPP1,TNF		CPA/6d
IL6R	4.786	transmembrane receptor	Activated	2.644	3.886	0.261	9.97e-06	24	A2M,ABCC3,CCL2,CCL5,CD36,CDKN1A,CXCL6,HP,ICAM1,IGF1,IGFBP5,IL10,IL1B,IL6ST,MMP13,MMP2,MMP3,MMP9,PENK,SERPINA3,TGFB1,TNF,TNFRSF11A,VCAM1	683 (15)	CPA/6d
WISP2	4.722	growth factor	Inhibited	-2.427	-2.692	-0.065	1.07e-05	17	CLDN1,CTGF,DSP,FN1,IGFBP7,ITGA5,JUP,KRT18,KRT8,LAMC2,PROCR,SMAD3,SNAI2,SPARC,TGFB1,TGFBR2,TGFBR3	429 (7)	CPA/6d
SELP	5.063	transmembrane receptor	Activated	2.451	3.243	0.193	1.11e-05	17	BCL2A1,BST1,CCL2,CCL3L3,CCL4,CDKN1A,CXCR4,CYP1B1,HCK,IGF1,IL1B,IL4R,PRKCD,SELP,SERPINB9,THBD,TNF	1162 (16)	CPA/9d
NME1	-2.435	kinase	Inhibited	-2.754	-3.05	-0.084	1.18e-05	20	BOP1,CDK4,CDKN1A,CTGF,CTSD,EXOSC8,FBL,FZD1,GEMIN5,HNRNPA2B1,LPAR1,MMP14,MMP2,NETO2,NOP58,PA2G4,PABPC1,PTN,SF3A1,SLBP	1019 (18)	CPA/9d
GLIS2	2.091	transcription regulator	Inhibited	-2.307	-3.317	-0.304	1.27e-05	11	C3,Ccl2,COL1A1,CTGF,LTBP2,MGP,MMP14,SNAI1,SNAI2,SPARC,TGFB1	676 (13)	CPA/6d
SOCS1		other	Inhibited	-3.898	-5.13	-0.209	1.51e-05	40	A2M,BCL2A1,CCL2,Ccl2,CD1D,CD40,CD69,CD86,CDK2,CDK4,CIITA,Cxcl9,CXCR3,DUSP1,FAS,FCER1G,GBP6,Gzmb,H2-T24,ICAM1,IFI16,Ifi202b,IFI44,IFIT1,IFIT2,IFIT3,Iigp1,IL12RB1,IL1B,IL2RB,IL4R,IRF7,MMP13,Mx1/Mx2,MYD88,NOS2,STAT5A,TNF,VAV1,VCAM1	1078 (16)	CPA/9d
PRKCA	2.008	kinase	Activated	2.675	3.552	0.191	1.61e-05	34	ACTA1,ARHGDIB,ARL4C,BCL11A,CCL2,CD55,CDKN1A,CIITA,COL1A1,CTGF,CTSB,CYBB,FN1,GBA,ICAM1,IGF2BP3,INSIG1,LPL,MMP3,MMP9,MYC,MYLPF,NFKBIA,NOS2,PEG10,PHLDA2,PRKCD,RHOBTB3,RUNX1,RUNX2,SELP,TGFB2,TNF,VCAM1	843 (18)	CPA/9d
BID		other	Activated	2.517	3.317	0.241	1.66e-05	11	C3AR1,C5AR1,Ccl2,CTSB,CTSD,CTSH,CTSK,CTSS,IL1B,ITGAX,MMP12	1062 (18)	CPA/9d
SMAD2		transcription regulator	Activated	2.386	3.176	0.164	1.86e-05	29	BCL2L11,BGN,CDH5,CDKN1A,CDKN2A,COL2A1,CTGF,DAPK1,GADD45B,HES1,HHEX,HMOX1,IL6R,INPP5D,IRX1,MMP13,MMP2,MMP9,NOS3,PDGFB,RUNX2,S1PR1,S1PR4,SMAD3,SNAI1,SNAI2,SOX2,TIMP3,VEGFC	1270 (17)	CPA/9d
SAMSN1	2.94	other	Activated	3.221	4.596	0.243	2.62e-05	32	BATF,BBX,CCL3L3,CCL4,Ccl7,CD40,Cxcl11,Cxcl9,DAB2,EDN1,FGL2,IFIT2,IFIT3,Iigp1,IL18,IRF7,MERTK,Mx1/Mx2,NFKBIZ,OASL,PLA1A,RBL1,RILPL1,SDC1,SH3BP5,SLCO3A1,SLFN12L,STAT5A,TIMELESS,TNF,TNFSF8,ZC3H12A	618 (13)	CPA/9d
PAX7		transcription regulator	Activated	2.33	3.599	0.262	2.98e-05	27	ABCA1,AHR,ASS1,ATP11A,C1QTNF3,CAMK1D,Cd24a,CDH11,CNTFR,CXCR4,GCH1,ID2,Marcks,MDFIC,MYO1D,NFIX,OLFM1,PARM1,PDLIM4,PEG3,PLAGL1,Ppap2a,PPARG,PRSS23,RNF128,SEMA3E,TRIM54	-	CPA/9d
AGER		transmembrane receptor	Activated	2.276	2.808	0.121	3.54e-05	25	CCL2,Ccl2,CCL3L3,CCL4,CDKN1A,CHGA,CKM,COL4A1,CSF1,CTSK,FAS,ICAM1,IFIT1,IL1B,IL4R,LPL,MMP12,MMP2,MMP3,MMP9,PDGFB,TGFB1,TNF,TXNIP,VCAM1	833 (17)	CPA/9d
PIK3R1	2.198	kinase	Activated	2.85	3.693	0.175	3.54e-05	25	AR,CCL4,COL1A2,ENG,GCH1,HMOX1,ICAM1,IL1B,IRF7,MITF,MKI67,MMP2,NFE2L2,NOS2,PDGFRB,PIK3CD,PIK3R1,PLAU,PPARG,SELP,SLC2A1,TNF,TXNIP,VCAM1,VEGFC	932 (15)	CPA/9d
GLIS2	2.439	transcription regulator	Inhibited	-2.511	-3.317	-0.243	3.61e-05	11	C3,Ccl2,COL1A1,CTGF,LTBP2,MGP,MMP14,SNAI1,SNAI2,SPARC,TGFB1	1001 (13)	CPA/9d
KRT17		other	Activated	2.417	2.84	0.109	3.65e-05	15	CCL11,CCL24,CCL3L3,CCL4,CCL5,CCR1,CCR5,CLEC7A,CXCL6,IL1B,MMP13,MMP3,MMP9,SPP1,TNF		CPA/9d
MAP3K1		kinase	Activated	2.547	3.434	0.197	3.65e-05	22	ATF3,BIRC3,COL3A1,COL4A1,Ctla2a/Ctla2b,DUSP1,FAS,FASLG,HMOX1,HSPB1,LDLR,MAN2B2,MAOB,MAPK8IP1,MMP13,MMP3,NOV,PLA2G4A,PLAU,TGFB1,TNF,TOP2A	1010 (15)	CPA/9d
SPDEF		transcription regulator	Inhibited	-3.045	-3.837	-0.17	3.77e-05	26	BIRC3,CD34,CD40,CDH11,CDKN1A,COL1A1,COL4A1,COL4A2,COL5A1,COL5A2,COL6A1,COL6A2,COL6A3,CTGF,DKK3,EGFR,FGFR1,FZD8,LAMB2,PLAU,PRKCA,SDC1,SMAD3,SNAI2,SOX17,TGFB1	827 (7)	CPA/9d
COL18A1		other	Inhibited	-2.215	-3.631	-0.265	4.12e-05	29	ANTXR1,CCL2,CD34,EDN1,EFNB2,EGFR,EPHB2,F10,F7,FGFR1,FN1,HGF,ICAM1,IL18,ITGB2,KDR,KNG1,LDHA,MMP2,MYC,NOS2,NRP1,PECAM1,PLAU,SELP,THBS1,TNF,TNFRSF21,VWF	974 (18)	CPA/6d
NME1	-2.312	kinase	Inhibited	-2.68	-3.05	-0.105	4.16e-05	18	BOP1,CDK4,CDKN1A,CTGF,CTSD,EXOSC8,FBL,FZD1,GEMIN5,HNRNPA2B1,LPAR1,MMP14,MMP2,NETO2,NOP58,PA2G4,PTN,SLBP	719 (18)	CPA/6d
PAX7		transcription regulator	Activated	2.323	3.848	0.328	4.18e-05	25	ABCA1,AHR,ASS1,ATP11A,C1QTNF3,CAMK1D,Cd24a,CDH11,CNTFR,CRLF1,CXCR4,GCH1,ID2,IL13RA1,MDFIC,MYO1D,NFIX,OLFM1,PARM1,PDLIM4,PEG3,Ppap2a,PPARG,PRSS23,SEMA3E	-	CPA/6d
TLR5	7.437	transmembrane receptor	Activated	2.795	3.683	0.241	4.48e-05	17	ATF3,CCL11,Ccl2,CCL4,CCL5,CD40,CD80,CD86,ICAM1,IL1A,IL1B,IL33,MYD88,NR1H4,TLR7,TNF,TSLP	775 (16)	CPA/9d
WISP2	5.788	growth factor	Inhibited	-2.958	-3.168	-0.052	4.48e-05	17	CTGF,DSP,ESR1,FN1,FOXA1,IGFBP7,KRT18,KRT8,LAMC2,PROCR,SMAD3,SNAI2,SPARC,TGFB1,TGFBR2,TGFBR3,TWIST1	884 (11)	CPA/9d
RETN		other	Activated	2.145	2.738	0.152	5.69e-05	18	CCL2,CTGF,CX3CL1,CX3CR1,EDN1,FASN,HMOX1,ICAM1,LDLR,LPL,MMP14,NOS3,SCD,SELP,SLC2A4,SPP1,TNF,VCAM1	1005 (18)	CPA/9d
IL6R	4.734	transmembrane receptor	Activated	2.882	3.872	0.208	6.04e-05	24	A2M,ABCC3,CCL2,CCL5,CD36,CDKN1A,CXCL6,HUWE1,ICAM1,IGF1,IGFBP5,IL1B,IL6ST,MCL1,MMP13,MMP2,MMP3,MMP9,PENK,SERPINA3,TGFB1,TNF,TNFRSF11A,VCAM1	1029 (17)	CPA/9d
ACTL6A		other	Inhibited	-2.788	-2.887	-0.029	6.43e-05	13	BCL2L11,CCNA2,CCNB2,CCNE2,CCNG1,CDKN1A,FAS,FASLG,Gzmb,HMOX1,MYC,SFN,TP53INP1	981 (15)	CPA/6d

## Sheet: Table S3G
Table S3G. Shown are the 47 unique UPRs induced by CPA in the GL261(B6) model relative to LLC and B16F10 models. See Methods and Fig. S4 for definition of uniqueness. All 180 stringent GL261(B6) tumor UPRs (Table S3A), and the full sets of 855 (Table S2B) and 1,394 (Table S2C) UPRs induced by CPA in LLC and B16F10 tumors, respectively, were used for this analysis. These 47 unique UPRs are listed …
Upstream Regulator	Fold Change	Molecule Type	Predicted Activation State	Bias-corrected z-score	Activation z-score	Bias Term	p-value of overlap	# of target genes	Target molecules in dataset	Mechanistic Network
CSF2		cytokine	Activated	2.798	7.248	0.364	7.32e-57	181	ABCA1,ABCG1,ACE,ADAM8,ADORA2B,ADRBK2,ALOX5AP,ANXA1,ARG1,ATXN1,BCL2A1,BCL2L11,BCL3,BID,BIRC3,BUB1,C3,C4A/C4B,C5AR1,CARD11,CASP1,CCL2,Ccl2,CCL3L3,CCL4,Ccl8,CCNA2,CCND3,CCR1,CCR5,CCR7,CD180,CD209,CD28,CD38,CD40,CD69,CD74,CD80,CD83,CD86,CD8A,CD97,CDKN1A,CEACAM1,CFH,CHTF18,CIITA,CISH,CLCF1,CLEC7A,COL8A1,CSF1,CSF1R,CSF2RA,CSF2RB,CTLA4,CTSC,CXCL10,Cxcl11,Cxcl9,CXCR3,CXCR4,CYBB,DOK2,DSCC1,E2F7,E2F8,EGR1,…	941 (14)
IL12 (complex)		complex	Activated	3.674	6.273	0.298	2.06e-39	98	AHR,BCL3,CASP1,CCL17,CCL2,Ccl2,CCL22,CCL4,CCL5,CCR2,CCR5,CCR7,CD226,CD244,CD28,CD44,CD69,CD86,CDH1,CEACAM1,CISH,CSF1,CXCL10,Cxcl9,CXCR3,CYTIP,EBI3,EMR1,EOMES,FAS,FASLG,FURIN,FUT7,GADD45B,GJA1,GZMA,Gzmb,Gzmc,HAVCR2,HLX,ICAM1,ICOS,IDO1,IFIH1,IFIT1B,IFIT2,IFNG,IFNGR1,IFNGR2,Iigp1,IL12RB1,IL12RB2,IL18,IL18BP,IL18R1,IL18RAP,IL1B,IL27,IL2RA,IL7R,IRF1,IRF4,IRF8,ITGAL,ITGB2,KLRB1,KLRC1,KLRD1,LTA,LTB,Ly6a…	685 (17)
IL7		cytokine	Activated	2.542	4.688	0.276	2.55e-30	70	AHR,BCL2L11,BLNK,BTLA,CBLB,CCL2,Ccl2,CCL4,CCND2,CCND3,CCR9,CD2,CD247,CD274,CD3D,CD3G,CD69,CD86,CD8A,CD8B,CDK6,CDKN1A,CEACAM1,CISH,COL1A1,CSF1,CTSK,CXCR4,DPP4,DUSP5,EBF1,FAS,FN1,HAVCR2,HCST,ICOS,IFNG,IL18R1,IL2RA,IL7R,ITGB7,JAK3,KLF2,LAMP1,LEF1,LIF,LTA,LTB,Ly6a (includes others),LYN,MAF,MAPKAPK3,MCL1,MMP13,MYC,PDCD1,PIM1,RGS16,RORC,RUNX2,SELL,SLC2A1,SOCS1,SYK,TNF,TNFRSF9,TNFSF10,TNFSF11,TNFSF8,UPP1	796 (19)
TLR2	5.722	transmembrane receptor	Activated	2.56	4.921	0.343	2.1e-15	53	ARG1,ATF3,CAST,CCL2,Ccl2,CCL3L3,CCL5,CCR1,CCR2,CCR5,CCR9,CD40,CD69,CD80,CD86,CEBPB,CEBPD,CISH,CSF2RA,CXCL10,Cxcl9,CYBB,EBI3,FASLG,FN1,FPR2,GDNF,GJA1,Gzmb,HLA-DQA1,HLA-DRB5,HMOX1,ICAM1,IFNG,IL18,IL1B,IL1RN,IL27,IL2RA,IRAK3,IRAK4,IRF1,ITGB7,KLF2,MYD88,NFKB1,NOS2,SOCS1,TGFB1,TLR4,TNF,TNFAIP8L2,VDR	832 (13)
TYROBP	8.322	transmembrane receptor	Activated	2.939	4.31	0.318	2.2e-15	26	CCL2,CCR7,CD40,CD69,CD83,CD86,FCGR2B,GPX1,ICAM1,IDO1,IFNG,IL18,ITGA5,ITGAM,ITGAX,Klra4 (includes others),KLRD1,NCKAP1L,NOD2,RBM47,Siglech,SIRPB1,SPP1,TCIRG1,TNF,TYROBP	837 (15)
FN1	3.442	enzyme	Activated	2.26	4.199	0.268	6.7e-15	64	ACE,AHCY,APOE,BCAT1,BIRC3,CCL2,CCL4,CCL5,CD83,CD8A,CDH1,CDK4,CDK6,CDKN1A,CEBPB,COL1A1,CORO1A,CTSD,DHCR24,EGFR,EIF2S3,FN1,GFRA2,GPX1,IFNG,IGF2BP3,IL1B,IL1R1,ITGA1,ITGA5,ITGAM,ITGB3,LAMP1,LGALS8,MMP13,MMP14,MMP2,MMP3,MYC,NFKBIA,NOS2,PDGFB,PLAU,PLAUR,PTGER4,RASSF2,RUNX2,SDC1,SDC4,SDCBP,SKP2,SLC2A1,SLC9A1,SOX9,SPARC,SPP1,TGFB1,TGFBR2,TGM2,TIMP2,TNF,TNFAIP2,TNIP1,ZYX	743 (19)
IL12A		cytokine	Activated	2.619	3.375	0.145	7.24e-15	30	CCL5,CCND3,CD86,CFLAR,CXCL10,CXCR6,EBI3,FAS,FASLG,FUT7,ICAM1,ICOS,IFNG,IL12RB1,IL12RB2,IL1A,IL1B,IL27,LTA,MMP2,MMP3,NOS2,PRF1,SELPLG,SOCS1,STAT1,STAT2,STAT4,TNF,VCAM1	703 (18)
PTGS2		enzyme	Activated	2.571	4.121	0.233	1.33e-14	52	ANG,ANGPT1,ANXA1,BIRC3,CCL2,Ccl2,CCL3L3,CCL4,CCL5,CCR7,CD44,CD68,CDH1,CDKN1A,CHGA,CLU,CTSD,CTSK,CXCL10,CXCL12,CXCR4,CYP1B1,DYNLL1,EDNRA,EGR1,ERBB3,FN1,ICAM1,IGF1,IL11,IL1B,ITGAL,MCL1,MKI67,MMP14,MMP2,MSR1,MYC,NOS2,PIK3CG,PLA2G4A,PTGER2,PTGER4,RUNX2,SELL,ST3GAL1,TNF,TNFSF10,TNFSF11,TRAF1,VEGFA,VEGFC	787 (20)
MOG	-3.229	other	Activated	2.099	3.611	0.379	5.27e-14	27	C5AR1,Ccl2,CCL3L3,CCL5,Ccl7,CCR1,CCR2,CCR5,CD274,CD40,CD44,CD80,CD86,CIITA,CXCL10,Cxcl11,Cxcl9,ICAM1,IFNG,IL27,ITGAL,MMP3,NOS2,PDCD1,TGFB1,TNF,VCAM1	809 (15)
IL12B		cytokine	Activated	2.464	4.464	0.408	2.59e-12	27	Ccl2,CCL5,CCR5,CD86,CEBPD,CXCL10,DUSP5,EOMES,ICAM1,IFNG,IL1A,IL1B,INPP5D,LTA,MAP3K8,NOS2,PIK3AP1,S100A8,S100A9,SELPLG,SOCS1,STAT1,STAT2,STAT4,TGFB1,TNF,VCAM1	853 (17)
MAPK8		kinase	Activated	2.433	3.956	0.237	1e-11	49	ABCA1,APOD,APOE,B4GALT1,B4GALT5,BCL2L11,BIRC3,Ccl2,CCL5,CCNA2,CDH1,CDKN1A,CEBPB,COL1A1,CXCL16,CYBB,CYP27A1,DIO2,EGR1,EOMES,FASLG,FTH1,GSTM1,HMOX1,IFNG,IL1B,IL2RA,LIF,MMP13,MMP2,MMP3,MSR1,MTHFR,MYC,NOS2,NOX4,NUPR1,PLAU,PLAUR,PTGES,RBP1,TLR2,TNF,TNFAIP3,VCAM1,VDR,WNT4,WNT6,ZFP36	797 (15)
SIM1		transcription regulator	Activated	2.155	5.683	0.452	1.07e-11	61	ABCG1,ANG,ANGPTL4,AOX1,APOE,BST1,CCR1,Cd52,CD86,CMKLR1,COL11A1,COL12A1,CYBA,Cyct,EGFR,EGR1,ELL2,FCGR2A,FKBP3,FNBP1,GDNF,GLUL,GPX3,GZMH,H2-K2/H2-Q9,HLA-A,ICAM1,IFI16,IGFBP4,Iigp1,IL6R,ITGB3,KCNJ15,LAMA2,LCP1,LIFR,LTF,MCM7,NAALAD2,NFATC2,NFE2,PDLIM4,PEA15,PKIB,PLP1,POLD4,POSTN,POU3F2,PTPN22,RGS10,SMAD3,SOX10,Sp100,ST6GALNAC6,THRB,TNF,TNFRSF9,TYK2,TYROBP,ZDHHC14,ZFP36L1	-
PRDM1	2.234	transcription regulator	Inhibited	-2.271	-3.132	-0.116	1.65e-11	61	ADAM8,ANGPTL4,ARG2,BCL2A1,BCL2L11,BCL6,BTK,CCR7,CD22,CD53,CD74,CD86,CFH,CIITA,CXCR4,CYP4V2,ECM1,EGR2,ESR1,FGR,FTH1,GPR56,GPR84,HLA-DQA1,IFNG,IL18RAP,IL1A,IL1B,IRF2BP2,IRF4,KLRC1,MCL1,METTL7A,MMP25,MYC,NFATC1,NLRP3,NOS2,PDCD1,PIK3AP1,PLA2G4A,PLAC8,PRDM1,PSD2,RASSF2,RSAD2,S100A8,S100A9,SCARA5,SERPINA3,SLC5A8,SLCO2B1,SMAD3,SPIB,ST14,STAT6,TAPBP,TNF,TNFSF10,TNFSF13B,XRCC5	782 (21)
IRF4	5.799	transcription regulator	Inhibited	-2.144	-3.464	-0.225	2.63e-11	46	Acp5,B2M,BCL6,Ccl2,CD68,CFLAR,CIITA,CTLA4,CTSS,CX3CR1,CXCL10,CXCR4,DNASE2,ENTPD1,ERBB3,IFNG,IKZF2,IL12RB1,IL18RAP,IL1B,IL1R1,IL33,IL7R,INPP5D,IRF1,IRF4,IRF5,IRF7,ITGAL,OAS1,PLAUR,PRDM1,PRKCA,PRKCQ,RHOB,RORC,SLC2A1,SPIB,SPP1,STAT1,STAT2,TNF,TNFRSF9,TNFSF10,TNFSF13B,ZFP36L1	810 (15)
TBX21		transcription regulator	Activated	2.723	2.723	0	7.28e-11	22	CDK6,CXCR3,EOMES,FOXA1,Gzmb,HLX,ICOS,IFNG,IL12RB1,IL12RB2,IL1RL1,IL2RB,IL6R,IL6ST,PRF1,RORC,RUNX1,RUNX3,SELPLG,SPP1,STAT4,TGFBR2	789 (16)
MAPKAPK2		kinase	Activated	2.287	3.415	0.23	8.52e-11	25	CCL11,CCL2,Ccl2,CCL3L3,Ccl7,CEBPD,CXCL10,HSPB8,ICAM1,Iigp1,IL18,IL1B,LMO4,LTA,MMP2,MSR1,NFKBIA,NOS2,PLA1A,PLAU,SLA,STAT5A,TLR3,TNF,VCAM1	711 (14)
MAP3K14		kinase	Activated	2.988	4.736	0.369	6.18e-10	27	ADAM8,BIRC3,BST1,Ccl2,CCL5,CD44,CFLAR,EGFR,FAS,ICAM1,ICOSLG/LOC102723996,IL1A,IL1R2,IL7R,LTA,LTB,NFKB1,NFKBIA,NFKBIE,NOS2,PON2,REL,RELB,TNF,TNFAIP3,TNFSF10,VCAM1	693 (11)
CD2	6.851	transmembrane receptor	Activated	2.704	4.068	0.305	1.1e-09	21	CCL11,CCNA2,CCR7,CD4,CD40,CD44,CD48,CD80,CD86,CD8A,FAS,FASLG,HLA-DMA,ICAM1,IFNG,ITGAL,PTPRC,SELL,STAT1,STAT4,TNF	703 (20)
CD14		transmembrane receptor	Activated	2.505	4.568	0.452	1.5e-09	26	BCL2A1,CCL11,CCL2,Ccl2,CCL3L3,CCL4,CCL5,CISH,CXCL10,CXCL12,IFIT1,IFNG,IL10RA,IL13RA1,IL1A,IL1B,IL1R1,IL2RA,MPO,NFKB1,NOS2,SOCS1,TGFB1,TLR2,TNF,TNFAIP3	653 (15)
MTOR		kinase	Inhibited	-3.267	-2.215	0.195	4.26e-09	50	AKAP13,BCL2L11,CASP1,CASP8,CCR7,CD274,CD40,CD86,CDH1,CDKN1A,CEBPA,CEBPB,CEBPD,CFLAR,CXCR4,DHFR,EGFR,EOMES,FASN,FN1,HSD11B1,IFI16,IFNG,IGF1,IL1R1,IL2RB,IRF1,MAG,MCL1,MEFV,MOG,MYC,NOS2,OAS1,PDK2,PLP1,PPARG,PTPN6,RORC,SELL,SKP2,SLC2A1,SRPX,ST6GAL1,STAT1,TLR4,TNFRSF11B,TNFSF10,VCAM1,VEGFA	1007 (20)
FGFR2		kinase	Activated	2.132	3.007	0.182	5.46e-09	36	B4GALNT4,BMPER,CA4,CCND2,CDH11,CDKN1A,COL1A1,CTSC,CTSH,DAB2,DRAM1,FAM198B,FAS,GJA1,GLIPR1,GRB10,HES1,ICAM1,ID2,IGF1,IL1A,IL1B,INHBB,LAMB1,MYO1F,PLAUR,RUNX2,SFRP1,SOX2,SPP1,Srgn,TFEC,VCAM1,VEGFC,WISP1,WISP2	1055 (21)
TAB1	-2.245	enzyme	Inhibited	-2.429	-3.499	-0.268	8.64e-09	16	BIRC3,CCL5,CDKN1A,CFB,CH25H,CXCL10,GBP2,GCH1,IFIH1,IFIT1,IL1B,IRF7,MMP13,RGS2,TNFSF10,TNFSF13B	500 (14)
OLR1	8.277	transmembrane receptor	Activated	2.318	3.78	0.349	2.02e-08	19	ACE,CCL2,CD68,CYBA,CYBB,FN1,ICAM1,ITGAM,MMP3,NCF1,NCF2,NOX4,OLR1,SPP1,TGFB1,TGFBR2,TGFBR3,TNF,VCAM1	643 (17)
CD86	5.974	transmembrane receptor	Activated	2.383	3.049	0.157	2.2e-08	20	CASP8,CCL4,CD28,CD69,CD86,CTLA4,EGR2,FAS,FASLG,GZMA,ICAM1,ICOS,IDO1,IFNG,NFKBIA,POU2F2,TNF,TNFAIP3,TNFRSF11A,TNFRSF9	862 (17)
PTX3		other	Inhibited	-2.11	-3.338	-0.313	3.28e-08	16	CCL2,Ccl2,CCL3L3,CCL5,Ccl7,Ccl8,CCR2,CCR5,CX3CR1,EGR2,IGF1,IL1B,NFKB1,TLR2,TLR4,TNF	787 (13)
SCD		enzyme	Inhibited	-2.529	-3.064	-0.122	4.65e-08	23	ABCA1,ANGPTL4,ATF3,Ccl2,CCL3L3,CD36,CEBPB,CPT1A,CXCL10,DIO2,FASN,IFIT1B,IFNG,IL1B,LIPE,LPL,NOS2,PCK1,PTPN1,SLC2A1,TNF,UCP2,UCP3	954 (23)
CXCL8		cytokine	Activated	2.128	2.952	0.185	2.62e-07	25	ANXA1,CD44,CD69,CD74,CFLAR,COL12A1,FAS,FASLG,ICAM1,IL1B,IL2RA,ITGA1,ITGAL,ITGAM,ITGAX,ITGB2,LGALS3,MMP2,MYO1E,NFKBIA,SELL,SOCS1,TNF,VCAM1,ZFP36	793 (14)
HMGB1		transcription regulator	Activated	2.119	3.917	0.37	4.76e-07	25	CCL2,CCL4,CCNG1,CD40,CD80,CD83,CD86,CDKN1A,FASN,GLUL,HLA-G,ICAM1,IFIT1,IL1A,IL1B,IL1R1,MMP3,MRC1,PTGES,RELB,TLR2,TLR4,TNF,TNFSF11,VCAM1	629 (19)
CORT		other	Inhibited	-2.687	-3.804	-0.294	7.85e-07	15	Ccl2,CCL3L3,CCL4,CCL5,Ccl7,CCR1,CCR2,CCR5,CCR7,CXCL10,IFNG,IL18,IL1A,IL1B,TNF
BTNL2		transmembrane receptor	Activated	2.489	3.414	0.185	8.42e-07	25	ACSBG1,CD74,CERK,CHD7,DAPP1,EMB,ENTPD1,FGL2,FGR,GPR34,IFNG,IFNGR1,IKZF2,IL1RL1,KCNK6,MBNL3,PLXDC1,S100A4,SELL,SEMA4F,ST14,TNF,TNFRSF1B,TNFSF10,XDH	640 (13)
MAX		transcription regulator	Inhibited	-2.123	-2.778	-0.191	8.73e-07	26	BCL6,CAD,CBX5,Ccl6,CCND2,CDK4,CDKN1A,DHFR,DKC1,FADS2,FASLG,FTH1,GADD45B,HDAC2,ID1,ID2,KLF6,LAMP2,MTHFD1,MYC,NCL,NPM1,PDGFRB,SERINC3,TNNT2,TXNIP	160 (4)
BCL3	2.106	transcription regulator	Inhibited	-2.726	-2.819	-0.025	3.03e-06	16	CAMP,CCL5,CD40,CD69,CD80,CD82,CD86,HLA-DQB1,ICAM1,ID1,ID2,IFNG,IL1B,IRF1,PLAUR,TNF	722 (15)
PAX7		transcription regulator	Activated	2.087	4.133	0.45	4.03e-06	23	ABCA1,AHR,ASS1,ATP11A,C1QTNF3,CAMK1D,Cd24a,CDH11,CXCR4,EMB,FAM107B,GCH1,ID2,IL13RA1,MDFIC,MYO1D,OLFM1,PDLIM4,PKIA,PPARG,PRSS23,PTGR1,RNF128	-
RIPK2		kinase	Activated	2.862	3.753	0.215	4.88e-06	18	ABCA1,Ccl2,CCL5,CD36,CD40,CD69,CD86,CXCL10,FASN,HMGCR,ICAM1,IFNG,IL33,LDLR,NOS2,NR1H3,TNF,VCAM1	745 (16)
TRADD		other	Activated	2.146	3.592	0.403	4.93e-06	13	BCL2A1,CCL2,CX3CL1,ICAM1,IL18R1,IRF1,NFKBIA,TNF,TNFAIP2,TNFAIP3,TRAF1,UBD,VCAM1	703 (14)
APOA1		transporter	Inhibited	-2.222	-2.589	-0.094	5.73e-06	17	ABCA1,APOE,CCR2,CYBB,ICAM1,IL1B,ITGAM,MPO,NOS2,PTGIS,SLC2A1,TGFB1,TLR2,TLR4,TNF,VCAM1,XDH	610 (14)
PRKAA1		kinase	Inhibited	-2.382	-4.079	-0.349	6.51e-06	25	ARHGDIB,ASTN1,ATF3,CD302,CDKN1A,CXCL12,DOCK4,FN1,GALM,GRIA3,IFNG,IGFBP4,LMO4,Ly6a (includes others),MGST1,NCF1,NCF2,NFKBIA,PRKAA2,SMAD3,SORL1,TGM2,TNF,ZFP36L1,ZYX	924 (22)
WISP2	4.622	growth factor	Inhibited	-2.511	-2.853	-0.089	7.35e-06	15	CD44,CDH1,ESR1,FN1,FOXA1,IGFBP7,ITGA5,KRT8,LAMC2,PROCR,SMAD3,SPARC,TGFB1,TGFBR2,TGFBR3	419 (7)
IRF6		transcription regulator	Activated	2.054	3.544	0.42	2.24e-05	15	ADAMTS5,CCL2,FPR2,IL18,IL1B,KLF4,NLRP3,NOS2,P2RX4,PLA2G2D,PLAU,PTGES,SLC7A2,SOCS1,TLR4	580 (15)
DUSP1		phosphatase	Inhibited	-2.148	-2.497	-0.085	2.43e-05	20	CCL2,Ccl2,CCL3L3,CCL4,CD40,CD86,CYBB,IL12RB2,IL1A,IL1B,IL1RN,NOS2,OLR1,PDGFB,PLAUR,PLIN2,TLR2,TNF,VCAM1,ZFP36	599 (15)
miR-155-5p (miRNAs w/seed UAAUGCU)		mature microrna	Inhibited	-2.054	-4.793	-0.47	2.74e-05	36	CASP1,CCL4,CD209,CD69,CEBPB,CSF1R,CTLA4,CYP51A1,DPP7,EGFR,FADS1,FGF7,IFNG,IKBKE,IL13RA1,IL1A,IL1B,INPP5D,LPL,MAF,MAFB,METTL7A,MYD88,MYO1E,PLXND1,PTPRJ,RAB34,RAI14,SDCBP,SH3BP4,SLA,SLC30A1,SOCS1,TM6SF1,TNF,TP53INP1	347 (5)
PF4	4.419	cytokine	Activated	2.416	3.116	0.225	3.12e-05	11	CCL2,CCL22,CCL4,CD86,CDKN1A,FLI1,ICAM1,IL1A,IL1B,KLF4,TNF	601 (15)
CCR5	8.198	g-protein coupled receptor	Activated	2.662	3.543	0.249	3.73e-05	14	BID,CASP8,Ccl2,CCL3L3,CCL4,CCL5,CCR5,CXCL10,CXCL12,FAS,FASLG,IFNG,TNF,TNFRSF1B	585 (14)
HOXA7		transcription regulator	Activated	2.251	3.411	0.34	4.75e-05	12	CD34,CDH1,EDNRA,EGFR,FLT3,GPR56,IL7R,KCNA3,LAT2,LY86,PTPRCAP,Tmsb4x (includes others)
CCL11	20.017	cytokine	Activated	2.293	4.044	0.433	5.12e-05	17	CCL11,CCL2,CCL3L3,CCL4,CCR2,CXCL12,DPP4,FAS,FASLG,FGF1,ICAM1,ITGA1,ITGAM,MMP3,TNF,TNFSF14,VEGFC	526 (15)
TRAF6		enzyme	Activated	2.213	3.892	0.431	5.12e-05	17	BIRC3,CCL17,CCL2,CD274,CD80,EGFR,ICAM1,IL1B,IRF5,MMP13,NFKB1,NOS2,RELB,SERPINA3,TGFB1,TNF,TNFAIP3	687 (13)
TAC1		other	Activated	2.376	4.094	0.42	5.3e-05	23	CCL2,Ccl2,CCL4,CLEC11A,CXCL10,CXCR4,EGFR,HMOX1,IFNG,IL1A,IL1B,IL1RN,MAFB,NCR1,NFKB1,NOS2,PRF1,SOX13,TGFB1,TNF,TNFRSF11B,TNFSF11,TNFSF15	594 (14)

## Sheet: Table S3H
Table S3H. Shown are 59 stringent UPRs induced by CPA in common between the GL261(B6) (black) and B16F10 (blue) tumor models. The sets of all 180 (Table S3A) and 93 (Table S3C) stringent UPRs induced by CPA in each tumor model were used for this analysis. Top UPRs for each tumor model are identified as those showing a p-value of overlap <E-30 in GL261(B6) tumors (16 Top UPRs) or a p-value of over…
Upstream Regulator	Fold change	Molecule Type	Predicted Activation State	Bias-corrected z-score	Activation z-score	Bias Term	p-value of overlap	# of target genes	Target molecules in dataset	Mechanistic Network	Tumor model	Top UPRs	Top UPR in both tumor models	Stronger p-value overlap in B16F10
ACKR2		g-protein coupled receptor	Inhibited	-2.641	-4.811	-0.418	6.12e-18	27	CCL5,CXCL10,Cxcl9,DDX60,DHX58,IFI16,Ifi27l2a/Ifi27l2b,IFI44,IFIT1B,IFIT2,IFIT3,Ifitm1,Ifitm6,Iigp1,IL1A,IL1B,IRF7,IRG1,OAS1,OAS2,OAS3,OASL,Oasl2,RSAD2,STAT1,STAT2,USP18	495 (12)	GL261(B6)
ACKR2		g-protein coupled receptor	Inhibited	-3.17	-4.123	-0.231	4.98e-14	17	CCL5,DDX58,DDX60,DHX58,IFI44,IFIT1B,IFIT3,IRF7,ISG15,OAS1,OAS2,OAS3,OASL,Oasl2,RSAD2,STAT1,USP18		B16F10
APP		other	Activated	3.2	5.09	0.168	7.82e-37	231	ABCA1,ABCG1,ABCG2,ADAMTS4,ADAP1,AIF1,AK1,ALDOC,AMPH,APOE,ARG1,ARL11,ARNTL,ATP1A3,ATP1B1,ATP2B2,BCL2L11,C1QBP,C1R,C3,C4A/C4B,CAPN1,Casp12,CAST,CCL2,Ccl2,CCL3L3,CCL4,CCL5,Ccl7,CCND2,CCR5,CD40,CD44,CD68,CD69,CD74,CD82,CD86,CDH1,CDK4,CDK6,CFLAR,CH25H,CLU,CP,CRABP2,CRYL1,CSF1,CSF1R,CSF2RB,CTSB,CTSD,CTSV,CXCL10,CXCL12,Cxcl9,CXCR4,CYBB,CYFIP2,DAXX,DCN,EGFR,EGR1,ENG,EOMES,EPAS1,ESR1,EVL,FAM49A,FAP,FASLG,…	874 (17)	GL261(B6)	Top UPR	Both
APP		other	Activated	2.509	3.214	0.095	5.77e-17	93	ABCA1,ACHE,AK1,APOE,ARG1,ARL6IP5,ATP1A3,BCL2L1,BSG,C4A/C4B,Casp12,CCL5,Ccl7,CCND1,CCND2,CD151,CD5L,CD68,CD82,CDK1,CLU,CMPK2,COL18A1,CP,CRLF1,CSF2RB,CTSB,CTSD,CTSV,DDX58,ENO2,FCGR2A,FCGR2B,FN1,Fnbp1l,Fus,FXYD1,GFAP,GHR,GPC1,HERPUD1,HLA-E,HMGCR,Hnrnpa3,HSP90AA1,IFI35,IFIH1,IFIT1B,IGF1,IGFBP5,IL18,IRF7,IRGM,Irgm1,ITPR3,L1CAM,LDLR,LGALS3,LHFPL2,LRP1,MASTL,MBP,MMP12,MMP2,MRC1,Mx1/Mx2,NCF1,NR1D1,PAK3,P…	340 (18)	B16F10	Top UPR	Both
BNIP3L		other	Activated	3.879	3.578	-0.067	6.73e-14	20	BCL2L1,CCNA2,CCND3,CENPE,CENPF,CHEK1,CST3,FANCD2,GPSM2,ITPR3,KIF11,MYBL2,NUF2,PRIM1,PTK2B,RBL1,SGOL1,SYK,TFRC,TOP2A		B16F10			Stronger in B16F10
BNIP3L		other	Activated	4.271	3.674	-0.122	3.87e-10	25	ANK1,BLNK,Ccl2,CCNA2,CCND3,CCNE2,CD22,CD79B,CHEK1,CST3,GSN,IL16,IL2RB,LTA,LTB,NFKB2,NFKBIA,PDGFRB,PIK3CD,PRIM1,PTK2B,SFRP1,SYK,TGFB1,TIMP2	656 (8)	GL261(B6)
CD44	2.099	enzyme	Activated	3.651	5.84	0.296	3.84e-30	77	ADAM8,ANXA11,BGN,BIRC3,Ccl2,CCL4,CCL5,Ccl7,CCND2,CCR2,CCR5,CCR7,CD36,CD44,CD69,CD8A,CD8B,CDH1,CDKN1A,CLEC5A,CLEC7A,CLU,COL1A1,COL3A1,COL5A2,CTSK,CX3CL1,CX3CR1,CXADR,Cxcl9,CXCR3,ECM1,EMR1,EPN2,FAS,FASLG,FASN,FKBP4,FN1,HSP90AB1,IFNG,IL1A,IL1B,IL1R2,IL1RN,IL2RA,IRAK3,ITGA5,ITGAX,ITGBL1,LGALS3,LIMS2,LTBP2,Ly6a (includes others),MCL1,MMP12,MMP13,MMP14,MMP2,MMP3,MMP8,MYO1B,NFKB2,PLAU,PPAP2B,SDC4,SELL,S…	978 (17)	GL261(B6)
CD44		enzyme	Activated	2.123	2.877	0.164	9.51e-14	33	ADAM8,BCL2L1,BGN,BIRC5,CCL5,Ccl7,CCND1,CCND2,CCR2,CDKN1A,CELA1,CLU,COL18A1,CXADR,DNMT1,ECM1,EMR1,FN1,HMMR,LGALS3,LIMS2,LTBP2,MMP12,MMP2,MOGAT1,PLAU,PMEPA1,PTP4A3,SDC4,SPP1,THBS1,THBS2,VIM	432 (20)	B16F10
[truncated: 110 more rows]

## Sheet: Table S3I
Table S3I. Shown are 110 stringent UPRs commonly induced by CPA in the GL261(scid) and GL261(B6) tumor models. This analysis was based on all UPRs commonly induced by the CPA/6d and CPA/9d schedules in the GL261(scid) model, i.e., the 179 common stringent UPRs listed in Table S3F, and all 180 stringent UPRs induced by CPA/6d in GL261(B6) tumors, listed in Table S3A. Each of the 110 UPRs is listed…
[truncated: 221 more rows]

[truncated: 2 more sheets: Table S3J, Table S3K]
