# Supplementary material for: Metronomic cyclophosphamide activation of anti-tumor immunity: tumor model, mouse host, and drug schedule dependence of gene responses and their upstream regulators
Source: BMC Cancer. 2016 Aug 11;16:623. doi: 10.1186/s12885-016-2597-2 (PMC4982114; doi:10.1186/s12885-016-2597-2)
Supplement: Additional file 5: Table S4. — KEGG pathways enriched in genes up regulated or down regulated by CPA treatment in GL261(B6) tumors (Table S4A), LLC tumors (Table S4B), and B16F10 tumors (Table S4C). (XLSX 32 kb) [file 12885_2016_2597_MOESM5_ESM.xlsx]

## Sheet: Table S4A
Table S4A. KEGG pathways enriched in genes up regulated (pink highlight) or down regulated (blue highlight) by CPA treatment in GL261(B6) tumors. The genes used for this KEGG pathway analysis (2,119 genes up regulated by CPA and 809 genes down regulated by CPA) are listed in Table S1A.
Category	Term	Count	%	PValue	Genes	List Total	Pop Hits	Pop Total	Fold Enrichment	Bonferroni	Benjamini	FDR
KEGG_PATHWAY	mmu04060:Cytokine-cytokine receptor interaction	105	5.05294	1.3563e-30	PDGFB, IL6ST, OSMR, IL18, TNFSF15, TNFSF14, TNFSF12, CXCL11, CXCL12, TGFB1, IL11, CXCL10, IFNG, CSF3R, IL1B, PDGFC, FAS, IL1A, EGFR, LIFR, IL11RA1, TNFRSF14, CD40, CCR9, VEGFC, CCR7, CCR5, CCR2, CX3CR1, PDGFRB, IL1R2, IL1R1, CCL3, CCL2, CSF2RB2, CCL9, CCL8, CX3CL1, CCL5, CCL4, CCL7, CCL6, IL12RB2, LIF, IL12RB1, CSF1R, TGFBR2, HGF, TNFSF10, TNFSF11, CXCL16, IL3RA, ACVRL1, IL21R, CXCR3, TNFRSF11B, …	778	244	5738	3.17381	2.40065e-28	2.40065e-28	1.66593e-27
KEGG_PATHWAY	mmu04650:Natural killer cell mediated cytotoxicity	56	2.6949	7.15298e-18	KLRC2, H2-D1, CD48, SH2D1B1, IFNG, FAS, SHC2, KLRD1, IFNGR2, IFNGR1, H2-K1, PRKCA, PIK3CG, ICAM1, PIK3CD, GZMB, NCR1, HCST, PRKCB, IFNAR2, LCK, KLRC1, LCP2, BID, PRF1, ITGAL, CD244, TNF, TM4SF19, CD247, KLRK1, 2010110P09RIK, ITGB2, RAC2, PTK2B, ZAP70, FCER1G, PIK3R5, NFATC4, FASL, KLRA7, NFATC2, PIK3R3, KLRA3, TYROBP, NFATC1, PTPN6, FCGR4, VAV1, FCGR3, LAT, TNFSF10, PLCG2, H2-T23, KLRB1C, SH3BP2	778	122	5738	3.38539	1.26608e-15	6.33039e-16	8.78593e-15
KEGG_PATHWAY	mmu04640:Hematopoietic cell lineage	45	2.16554	1.2803e-17	IL1R2, IL1R1, TNF, CD8A, CSF1, IL4RA, ANPEP, ITGB3, CD1D1, IL7R, CD24A, ITGAM, IL11, CD44, CD2, CD22, CSF3R, IL1B, CD4, CD5, IL1A, CSF2RA, CSF1R, CD7, IL2RA, CD8B1, CD3G, CD3D, FLT3, CD3E, ITGA1, IL11RA1, FCGR1, IL6RA, CD38, CD55, CD37, CD36, CD59A, ITGA5, CD34, CD33, H2-EB1, H2-AA, IL3RA	778	84	5738	3.95107	2.26613e-15	7.55375e-16	1.57258e-14
KEGG_PATHWAY	mmu04142:Lysosome	50	2.40616	4.61018e-14	SGSH, GM2A, ARSG, LGMN, HEXA, HEXB, TPP1, MAN2B1, ATP6V0D2, HYAL1, CLN3, CTSZ, CTSS, NAPSA, M6PR, DNASE2A, CTSW, GNS, CTSL, CTSK, IGF2R, CTSO, CTSE, CTSD, CTSC, CTSB, CTSH, CTSF, NAGLU, ACP5, ACP2, CTSA, SLC11A1, NAGPA, CD68, LAPTM5, NAGA, GALNS, GALC, SCARB2, GBA, TCIRG1, PLA2G15, LIPA, PSAP, FUCA1, MANBA, LAMP1, LAMP2, GLA	778	119	5738	3.09887	8.15514e-12	2.03881e-12	5.65881e-11
KEGG_PATHWAY	mmu05332:Graft-versus-host disease	31	1.49182	3.57343e-12	PRF1, TNF, H2-D1, IFNG, IL1B, FASL, KLRA7, H2-T10, FAS, KLRD1, KLRA3, IL1A, CD28, H2-K1, H2-M3, H2-M2, H2-DMB1, GZMB, H2-AB1, H2-Q6, H2-DMB2, H2-Q8, CD86, H2-OA, CD80, H2-OB, H2-EB1, H2-AA, H2-T22, H2-T23, H2-T24, H2-DMA, KLRC1	778	58	5738	3.94198	6.32505e-10	1.26501e-10	4.38927e-09
KEGG_PATHWAY	mmu04514:Cell adhesion molecules (CAMs)	55	2.64678	5.33319e-12	CD8A, H2-D1, SDC4, PDCD1, SDC3, SPN, H2-K1, ICAM1, F11R, ICOSL, NRXN3, H2-DMB1, CD40, H2-DMB2, PDCD1LG2, SIGLEC1, SDC1, CD86, H2-OA, CD80, CD34, H2-OB, H2-AA, CD226, ITGAL, CDH1, ITGB2, ITGAM, ALCAM, VCAM1, PVRL1, ITGB7, ICOS, CD2, CD22, CD4, H2-T10, CD6, SELPLG, CD28, PTPRC, CD8B1, H2-M3, H2-M2, SELL, CTLA4, NFASC, H2-AB1, H2-Q6, H2-Q8, ITGA9, CD274, H2-EB1, H2-T22, H2-T23, H2-T24, H2-DMA	778	154	5738	2.63404	9.43973e-10	1.57329e-10	6.55069e-09
KEGG_PATHWAY	mmu04062:Chemokine signaling pathway	59	2.83927	7.44508e-11	ADCY7, NFKB1, CXCR3, CXCL11, CXCL12, CXCL10, CXCR4, CXCR6, GNG2, PLCB2, SHC2, PIK3CG, LYN, NCF1, PIK3CD, WAS, PRKCD, ELMO1, PRKCB, CCR9, CCR7, CCR5, ARRB2, CCR2, CX3CR1, CCL3, CCL2, GNAI2, FGR, CCR1, CXCL9, CCL9, NFKBIA, CCL8, PF4, ADRBK1, CX3CL1, CCL5, CCL4, CCL7, CCL6, CCL24, CCL22, DOCK2, RAC2, PTK2B, PIK3R5, PIK3R3, ITK, HCK, STAT1, VAV1, STAT2, CCL17, CCL11, CCL12, GNGT2, CXCL16, JAK3	778	182	5738	2.3909	1.31778e-08	1.88254e-09	9.14472e-08
KEGG_PATHWAY	mmu04630:Jak-STAT signaling pathway	50	2.40616	1.51404e-09	IL6ST, OSMR, STAT5A, IL21R, IL11, CLCF1, IFNG, CSF3R, CSF2RB, IL13RA1, IFNGR2, IFNGR1, CSF2RA, IL13RA2, GHR, PIK3CG, SOCS2, PIK3CD, SOCS1, PIM1, LIFR, IL11RA1, TYK2, IFNAR2, CCND2, CSF2RB2, CRLF2, IL4RA, IL7R, LIF, STAT6, IL12RB2, STAT4, IL12RB1, IL10RB, IL10RA, PIK3R5, IL2RG, PIK3R3, PTPN6, IL2RB, IL2RA, STAT1, CISH, IL6RA, STAT2, CBLB, JAK1, JAK3, IL3RA	778	152	5738	2.42609	2.67986e-07	3.34982e-08	1.85969e-06
KEGG_PATHWAY	mmu04620:Toll-like receptor signaling pathway	38	1.82868	1.70901e-09	CCL3, TNF, TLR1, TLR2, CXCL9, TLR3, NFKBIA, NFKB1, TLR4, TLR6, CCL5, CXCL11, TLR7, CCL4, TLR8, TLR9, CXCL10, IRAK4, MYD88, CASP8, MAP3K8, TICAM2, IL1B, PIK3R5, LBP, PIK3R3, SPP1, PIK3CG, LY96, PIK3CD, CD40, STAT1, IKBKE, IFNAR2, CD86, CD80, IRF5, IRF7	778	99	5738	2.83093	3.02495e-07	3.36105e-08	2.09916e-06
KEGG_PATHWAY	mmu04512:ECM-receptor interaction	34	1.63619	2.08555e-09	TNC, COL3A1, ITGA11, ITGB5, ITGB3, SDC4, SDC3, LAMB2, CD44, COMP, ITGB7, COL6A2, COL6A1, TNN, THBS2, THBS3, SPP1, THBS4, FN1, TNXB, ITGA1, COL5A2, COL5A1, LAMA2, VWF, ITGA9, SDC1, CD36, ITGA5, LAMA5, ITGA7, COL1A2, LAMC2, COL1A1	778	83	5738	3.02122	3.69143e-07	3.69143e-08	2.56166e-06
KEGG_PATHWAY	mmu04940:Type I diabetes mellitus	28	1.34745	9.06485e-09	PRF1, TNF, H2-D1, IFNG, IL1B, FASL, H2-T10, FAS, LTA, IL1A, CD28, H2-K1, H2-M3, H2-M2, H2-DMB1, GZMB, H2-AB1, H2-Q6, H2-Q8, H2-DMB2, CD86, H2-OA, CD80, H2-OB, H2-EB1, H2-AA, H2-T22, H2-T23, H2-T24, H2-DMA	778	63	5738	3.27792	1.60448e-06	1.45862e-07	1.11343e-05
KEGG_PATHWAY	mmu05330:Allograft rejection	26	1.2512	2.81606e-08	PRF1, TNF, H2-D1, IFNG, FASL, H2-T10, FAS, CD28, H2-K1, H2-M3, H2-M2, H2-DMB1, GZMB, H2-AB1, CD40, H2-Q6, H2-Q8, H2-DMB2, CD86, H2-OA, CD80, H2-OB, H2-EB1, H2-AA, H2-T22, H2-T23, H2-T24, H2-DMA	778	58	5738	3.30618	4.98442e-06	4.15369e-07	3.45894e-05
KEGG_PATHWAY	mmu04621:NOD-like receptor signaling pathway	27	1.29933	2.96271e-08	CCL2, TNF, IL18, CCL8, NFKBIA, NLRP1A, NFKB1, NLRP1B, CCL5, CCL7, NAIP6, NOD2, NLRC4, NAIP2, MEFV, NAIP5, CASP8, PYCARD, PSTPIP1, IL1B, NAIP1, CASP1, CARD9, NLRP3, BIRC3, CCL11, CCL12, TNFAIP3	778	62	5738	3.21183	5.24399e-06	4.03385e-07	3.63907e-05
KEGG_PATHWAY	mmu04660:T cell receptor signaling pathway	39	1.8768	1.12731e-07	TM4SF19, TNF, CD8A, NFKBIE, CD247, 2010110P09RIK, NFKBIA, NFKB1, PDCD1, RASGRP1, ICOS, IFNG, MAP3K8, ZAP70, CD4, NFATC4, PIK3R5, NFATC2, PIK3R3, CD28, TEC, NFATC1, PIK3CG, PTPRC, ITK, PTPN6, CD8B1, CD3G, CD3D, CD3E, PIK3CD, CTLA4, VAV1, CARD11, LAT, CBLB, LCK, GRAP2, LCP2	778	118	5738	2.43761	1.99532e-05	1.42524e-06	0.000138466
KEGG_PATHWAY	mmu04662:B cell receptor signaling pathway	30	1.4437	2.18275e-07	TM4SF19, IFITM1, NFKBIE, 2010110P09RIK, NFKBIA, NFKB1, CD72, BTK, DAPP1, RAC2, CD22, PIK3AP1, NFATC4, PIK3R5, INPP5D, NFATC2, PIK3R3, BLNK, NFATC1, PIK3CG, PTPN6, LYN, PIK3CD, VAV1, PRKCB, CARD11, FCGR2B, LILRB3, PLCG2, CD79B	778	80	5738	2.76575	3.86339e-05	2.57564e-06	0.000268104
KEGG_PATHWAY	mmu04612:Antigen processing and presentation	32	1.53994	4.1805e-07	KLRC2, CD8A, LGMN, H2-D1, IFI30, CD74, TAPBP, B2M, CD4, H2-T10, KLRD1, LTA, H2-K1, CIITA, CD8B1, H2-M3, H2-M2, H2-DMB1, H2-AB1, CTSS, H2-Q6, H2-DMB2, H2-Q8, CTSL, H2-OA, H2-EB1, H2-OB, H2-AA, H2-T22, H2-T23, H2-T24, CTSB, H2-DMA, KLRC1	778	91	5738	2.59352	7.39922e-05	4.62467e-06	0.000513486
KEGG_PATHWAY	mmu04510:Focal adhesion	53	2.55053	9.27786e-07	PDGFB, PDGFC, ZYX, SHC2, PRKCA, PARVG, PIK3CG, EGFR, PIK3CD, ACTN1, VASP, PRKCB, VEGFC, CCND2, COL1A2, PDGFRB, LAMC2, COL1A1, TNC, COL3A1, ITGA11, ITGB5, ITGB3, LAMB2, RAC2, ITGB7, COMP, COL6A2, COL6A1, PIK3R5, TNN, PIK3R3, FIGF, THBS2, THBS3, SPP1, THBS4, FN1, TNXB, ITGA1, IGF1, HGF, BIRC3, VAV1, COL5A2, COL5A1, LAMA2, ITGA9, VWF, ITGA5, LAMA5, ITGA7, DIAP1	778	198	5738	1.9742	0.000164205	9.65985e-06	0.00113958
KEGG_PATHWAY	mmu05416:Viral myocarditis	31	1.49182	3.04922e-06	BID, PRF1, ITGAL, H2-D1, ITGB2, RAC2, DMD, CASP8, H2-T10, CD28, H2-K1, ICAM1, H2-M3, H2-M2, H2-DMB1, H2-AB1, CD40, H2-Q6, H2-DMB2, H2-Q8, LAMA2, CD86, CD55, H2-OA, CD80, H2-OB, H2-EB1, H2-AA, H2-T22, H2-T23, H2-T24, H2-DMA, MYH10	778	94	5738	2.43229	0.000539567	2.99836e-05	0.00374526
KEGG_PATHWAY	mmu04210:Apoptosis	29	1.39557	5.41712e-06	BID, IL1R1, TM4SF19, TNF, CSF2RB2, 2010110P09RIK, NFKBIA, NFKB1, IRAK4, IRAK3, MYD88, CASP8, IL1B, CSF2RB, FASL, PIK3R5, FAS, PIK3R3, IL1A, IRAK2, PIK3CG, CFLAR, PIK3CD, ENDOD1, BIRC3, CAPN1, TNFSF10, CASP12, IL3RA	778	87	5738	2.45844	0.000958373	5.04636e-05	0.00665359
KEGG_PATHWAY	mmu04672:Intestinal immune network for IgA production	21	1.01059	1.1614e-05	ICOSL, H2-DMB1, H2-AB1, TNFSF12, CD40, CXCL12, H2-DMB2, TGFB1, CCR9, CD86, TNFSF13B, CD80, H2-OA, CXCR4, ICOS, ITGB7, H2-OB, H2-EB1, H2-AA, H2-DMA, CD28	778	54	5738	2.86818	0.00205358	0.000102779	0.0142644
KEGG_PATHWAY	mmu05320:Autoimmune thyroid disease	25	1.20308	1.29901e-05	PRF1, H2-D1, FASL, H2-T10, FAS, CD28, H2-K1, H2-M3, H2-M2, CTLA4, H2-DMB1, GZMB, H2-AB1, CD40, H2-Q6, H2-Q8, H2-DMB2, CD86, H2-OA, CD80, H2-OB, H2-EB1, H2-AA, H2-T22, H2-T23, H2-T24, H2-DMA	778	72	5738	2.56088	0.00229662	0.000109483	0.0159545
KEGG_PATHWAY	mmu04610:Complement and coagulation cascades	25	1.20308	2.81578e-05	C3AR1, A2M, MASP1, C3, C6, C1S, C1QC, C1RA, CFH, C2, CFI, F10, C5AR1, CFB, C4B, SERPING1, F7, PLAUR, C1QA, VWF, C1QB, CD55, THBD, CD59A, PLAU	778	75	5738	2.45844	0.0049716	0.00022652	0.0345804
KEGG_PATHWAY	mmu05340:Primary immunodeficiency	16	0.769971	2.88021e-05	CIITA, PTPRC, CD8B1, CD8A, CD3D, CD3E, CD40, IL7R, BTK, ICOS, LCK, ZAP70, CD4, IL2RG, JAK3, BLNK	778	36	5738	3.27792	0.00508507	0.00022163	0.0353716
KEGG_PATHWAY	mmu04670:Leukocyte transendothelial migration	33	1.58807	7.22641e-05	ITGAL, GNAI2, SIPA1, ITGB2, CXCL12, MMP2, ITGAM, VCAM1, RAC2, PTK2B, CXCR4, PIK3R5, PIK3R3, RHOH, PRKCA, PIK3CG, ITK, F11R, ICAM1, NCF2, NCF1, NCF4, PIK3CD, ACTN1, VAV1, VASP, THY1, PRKCB, CYBA, CYBB, RASSF5, PLCG2, TXK	778	119	5738	2.04526	0.0127097	0.000532825	0.0887251
KEGG_PATHWAY	mmu00603:Glycosphingolipid biosynthesis	9	0.433109	0.000154044	ST3GAL1, A4GALT, GLA, GBGT1, HEXA, B3GALNT1, HEXB, NAGA, ST8SIA1	778	14	5738	4.74128	0.0268995	0.00109012	0.189047
KEGG_PATHWAY	mmu05322:Systemic lupus erythematosus	29	1.39557	0.000165028	TNF, C3, C6, C1S, C1QC, C1RA, IFNG, C2, CD28, HIST1H2BC, C4B, FCGR4, H2-DMB1, ACTN1, H2-AB1, CD40, FCGR1, H2-DMB2, FCGR3, C1QA, C1QB, CD86, H2-OA, FCGR2B, CD80, H2-OB, H2-EB1, H2-AA, H2-DMA	778	103	5738	2.07655	0.0287899	0.00112292	0.202514
KEGG_PATHWAY	mmu00511:Other glycan degradation	9	0.433109	0.000513556	MAN2B2, HEXA, HEXB, FUCA2, ENGASE, MAN2B1, FUCA1, MANBA, GBA	778	16	5738	4.14862	0.0869118	0.00336185	0.628972
KEGG_PATHWAY	mmu05200:Pathways in cancer	65	3.12801	0.000791098	FGF7, PDGFB, STAT5A, PPARG, MITF, NFKB1, NFKB2, MMP2, TGFB1, CASP8, CSF3R, NOS2, FAS, WNT6, FGF1, CSF2RA, PRKCA, PIK3CG, EGFR, WNT10A, RXRA, PIK3CD, LEF1, CDK6, PRKCB, DAPK1, VEGFC, PDGFRB, LAMC2, TRAF1, BID, FGFR1, FGFR3, PML, NFKBIA, CDH1, SFPI1, LAMB2, RAC2, PIK3R5, FASL, PIK3R3, RUNX1, FIGF, TRAF5, CSF1R, FN1, CEBPA, EPAS1, FLT3, TGFBR2, IGF1, SMAD3, HGF, BIRC3, STAT1, FZD7, WNT2B, LAMA2, CBL…	778	323	5738	1.4842	0.130711	0.00499036	0.967373
KEGG_PATHWAY	mmu04666:Fc gamma R-mediated phagocytosis	26	1.2512	0.00101779	DOCK2, GAB2, RAC2, GSN, ARPC2, PIK3R5, INPP5D, PIK3R3, PPAP2B, PIK3CG, PRKCA, PTPRC, LYN, NCF1, HCK, PIK3CD, PRKCD, VAV1, WAS, FCGR1, VASP, PRKCB, LAT, PLA2G4A, FCGR2B, PLCG2	778	98	5738	1.95672	0.16493	0.0061959	1.24298
KEGG_PATHWAY	mmu05310:Asthma	12	0.577478	0.00296454	CCL11, TNF, H2-OA, H2-OB, H2-EB1, H2-AA, FCER1G, H2-DMB1, H2-AB1, CD40, H2-DMA, H2-DMB2	778	33	5738	2.68194	0.408743	0.0173643	3.58104
KEGG_PATHWAY	mmu04623:Cytosolic DNA-sensing pathway	16	0.769971	0.00511337	IL18, NFKBIA, TREX1, NFKB1, IL33, CCL5, CCL4, CXCL10, IKBKE, TMEM173, IRF7, PYCARD, RIPK3, IL1B, CASP1, ZBP1	778	55	5738	2.14555	0.596423	0.0288463	6.10266
KEGG_PATHWAY	mmu05410:Hypertrophic cardiomyopathy (HCM)	21	1.01059	0.00724876	CACNA2D1, SLC8A1, TNF, ITGA11, ITGA1, IGF1, ITGB5, CACNB4, ITGB3, TNNI3, TGFB1, LAMA2, TNNT2, ITGA9, ACE, ITGA5, DMD, ITGB7, ITGA7, CACNA1C, CACNA1D	778	84	5738	1.84383	0.724096	0.0394418	8.54838
KEGG_PATHWAY	mmu04664:Fc epsilon RI signaling pathway	20	0.962464	0.0117599	PRKCA, PIK3CG, TNF, LYN, PIK3CD, VAV1, PRKCD, PRKCB, BTK, LAT, PLA2G4A, RAC2, GAB2, PLCG2, FCER1G, PIK3R5, INPP5D, PIK3R3, PLA2G2D, LCP2	778	82	5738	1.79886	0.876787	0.0614786	13.5239
KEGG_PATHWAY	mmu05414:Dilated cardiomyopathy	21	1.01059	0.0197417	CACNA2D1, SLC8A1, TNF, ADCY7, ITGA11, ITGA1, IGF1, ITGB5, CACNB4, ITGB3, TNNI3, TGFB1, LAMA2, TNNT2, ITGA9, ITGA5, DMD, ITGB7, ITGA7, CACNA1C, CACNA1D	778	92	5738	1.6835	0.970672	0.0985952	21.7225
KEGG_PATHWAY	mmu05412:Arrhythmogenic right ventricular cardiomyopathy (ARVC)	18	0.866218	0.0205262	CACNA2D1, SLC8A1, ITGA11, ITGA1, GJA1, LEF1, ACTN1, ITGB5, CACNB4, ITGB3, LAMA2, ITGA9, ITGA5, DMD, ITGB7, ITGA7, CACNA1C, CACNA1D	778	75	5738	1.77008	0.974548	0.0995712	22.4886
KEGG_PATHWAY	mmu05214:Glioma	16	0.769971	0.0214153	PIK3CG, PRKCA, EGFR, PDGFB, PIK3CD, IGF1, CDK6, PRKCB, CDKN1A, PLCG2, PDGFRB, PIK3R5, CAMK2B, PIK3R3, CAMK2A, SHC2	778	64	5738	1.84383	0.978327	0.100967	23.3483
KEGG_PATHWAY	mmu04020:Calcium signaling pathway	37	1.78056	0.0224907	GNA15, TM4SF19, ADORA2B, ADCY7, CYSLTR1, ADORA2A, CYSLTR2, 2010110P09RIK, ITPKB, EDNRA, ATP2B2, ATP2B4, PDE1B, PTK2B, HRH2, CAMK2B, NOS2, PLCB2, CAMK2A, PRKCA, EGFR, SLC8A1, BST1, PRKCB, CD38, P2RX4, PLCE1, CAMK4, ATP2A3, HTR7, PLCG2, PDGFRB, CACNA1C, HTR2B, CACNA1D, PTAFR, HTR2A	778	191	5738	1.42873	0.98216	0.103107	24.3767
KEGG_PATHWAY	mmu04370:VEGF signaling pathway	18	0.866218	0.0232279	PRKCA, PIK3CG, TM4SF19, PIK3CD, MAPKAPK3, 2010110P09RIK, PRKCB, SH2D2A, PLA2G4A, RAC2, PLCG2, PIK3R5, NFATC4, PIK3R3, NFATC2, PLA2G2D, SHC2, NFATC1	778	76	5738	1.74679	0.98439	0.103691	25.0742
KEGG_PATHWAY	mmu05218:Melanoma	17	0.818094	0.0254502	EGFR, PIK3CG, FGFR1, FGF7, PDGFB, PIK3CD, MITF, IGF1, CDK6, CDH1, HGF, CDKN1A, PDGFRB, PIK3R5, PDGFC, PIK3R3, FGF1	778	71	5738	1.76592	0.989569	0.110415	27.1413
KEGG_PATHWAY	mmu00531:Glycosaminoglycan degradation	8	0.384986	0.0279989	GNS, SGSH, HYAL1, NAGLU, HPSE, HEXA, HEXB, GALNS	778	23	5738	2.56533	0.993438	0.118088	29.4476
KEGG_PATHWAY	mmu04810:Regulation of actin cytoskeleton	40	1.92493	0.036178	ITGAL, FGFR1, FGFR3, FGF7, PDGFB, SSH3, ITGA11, ITGB5, ITGB2, ITGB3, ITGAM, RAC2, ITGAX, ARPC2, GSN, ITGB7, PDGFC, PIK3R5, FGF1, PIK3R3, FGD3, FN1, EGFR, PIK3CG, ARHGEF6, PIK3CD, ITGA1, ACTN1, NCKAP1L, WAS, VAV1, ITGA9, ITGA5, ITGA7, PDGFRB, TMSB4X, PIP4K2A, DIAP1, MYH10, SLC9A1	778	217	5738	1.35951	0.99853	0.14707	36.4033
KEGG_PATHWAY	mmu00604:Glycosphingolipid biosynthesis	6	0.288739	0.0420005	ST3GAL1, ST6GALNAC6, HEXA, HEXB, ST8SIA1, B4GALNT1	778	15	5738	2.95013	0.999497	0.16542	40.9647
KEGG_PATHWAY	mmu04360:Axon guidance	26	1.2512	0.0449758	ABLIM1, PLXNC1, NRP1, TM4SF19, PLXNA4, GNAI2, PLXNA1, 2010110P09RIK, FES, CXCL12, RAC2, SEMA3G, CXCR4, SEMA3C, SEMA3B, NFATC4, SEMA3A, NFATC2, NFATC1, NTN4, SLIT2, SLIT3, SEMA4F, SRGAP3, SEMA4D, SEMA4A	778	131	5738	1.4638	0.99971	0.172565	43.1777
KEGG_PATHWAY	mmu04960:Aldosterone-regulated sodium reabsorption	11	0.529355	0.0497007	PRKCA, PIK3CG, ATP1B1, PIK3CD, HSD11B1, ATP1A3, IGF1, PIK3R5, SFN, PIK3R3, PRKCB	778	42	5738	1.93163	0.999879	0.185411	46.536
KEGG_PATHWAY	mmu05212:Pancreatic cancer	16	0.769971	0.0557254	PIK3CG, EGFR, ARHGEF6, TGFBR2, PIK3CD, SMAD3, CDK6, NFKB1, STAT1, TGFB1, VEGFC, RAC2, JAK1, PIK3R5, PIK3R3, FIGF	778	72	5738	1.63896	0.999961	0.201907	50.5536
KEGG_PATHWAY	mmu04930:Type II diabetes mellitus	12	0.577478	0.0593843	PIK3CG, TNF, SOCS2, SLC2A4, HK3, SOCS1, PIK3CD, PIK3R5, PIK3R3, CACNA1C, CACNA1D, PRKCD	778	49	5738	1.8062	0.99998	0.209877	52.8561
KEGG_PATHWAY	mmu04010:MAPK signaling pathway	46	2.21367	0.0597363	MEF2C, IL1R2, FGFR1, IL1R1, TNF, FGFR3, FGF7, TM4SF19, PDGFB, MAPKAPK3, 2010110P09RIK, NFKB1, NFKB2, CACNB4, DAXX, TGFB1, RAC2, RASGRP4, RASGRP1, MAP3K8, IL1B, FASL, NFATC4, FAS, NFATC2, FGF1, IL1A, PRKCA, PTPN7, EGFR, CACNA2D1, TGFBR2, RELB, TAOK3, PRKCB, DUSP5, PLA2G4A, ARRB2, RASGRF2, RPS6KA1, RPS6KA2, PDGFRB, CACNA1C, GADD45B, PLA2G2D, CACNA1D	778	265	5738	1.28024	0.999982	0.207025	53.0724
KEGG_PATHWAY	mmu04115:p53 signaling pathway	15	0.721848	0.0758591	STEAP3, BID, IGF1, CDK6, PMAIP1, SFN, CCNG1, CDKN1A, CCND2, CD82, SHISA5, CASP8, TRP73, FAS, GADD45B	778	69	5738	1.60333	0.999999	0.252417	62.054
KEGG_PATHWAY	mmu05221:Acute myeloid leukemia	13	0.625602	0.0762948	PIK3CG, CEBPA, FLT3, STAT5A, PIK3CD, PIM1, PML, LEF1, SFPI1, NFKB1, PIK3R5, PIK3R3, RUNX1	778	57	5738	1.68209	0.999999	0.249245	62.2732
KEGG_PATHWAY	mmu05220:Chronic myeloid leukemia	16	0.769971	0.0824599	PIK3CG, STAT5A, TGFBR2, PIK3CD, SMAD3, NFKBIA, CDK6, NFKB1, TGFB1, CDKN1A, CBLB, GAB2, PIK3R5, RUNX1, PIK3R3, SHC2	778	76	5738	1.5527	1	0.262618	65.2522
KEGG_PATHWAY	mmu00100:Steroid biosynthesis	10	1.27551	1.44736e-09	TM7SF2, CYP51, SQLE, DHCR7, LSS, HSD17B7, SC4MOL, NSDHL, DHCR24, FDFT1	205	17	5738	16.4648	2.37367e-07	2.37367e-07	1.75504e-06
KEGG_PATHWAY	mmu00900:Terpenoid backbone biosynthesis	8	1.02041	1.80008e-07	MVD, HMGCR, FDPS, MVK, ACAT2, IDI1, ACAT1, PDSS1	205	14	5738	15.9944	2.95208e-05	1.47605e-05	0.000218273
KEGG_PATHWAY	mmu03030:DNA replication	10	1.27551	2.40516e-06	PRIM1, MCM7, RFC4, LIG1, POLD2, POLE, POLA1, MCM2, MCM5, MCM6	205	35	5738	7.99721	0.00039437	0.000131474	0.00291641
KEGG_PATHWAY	mmu00240:Pyrimidine metabolism	14	1.78571	2.95362e-05	POLR2F, POLR3K, POLR2L, POLE, POLA1, CAD, POLR1B, NME6, NME4, PRIM1, TYMS, NME1, POLD2, DUT	205	96	5738	4.08191	0.0048323	0.00121027	0.0358092
KEGG_PATHWAY	mmu04110:Cell cycle	16	2.04082	4.1504e-05	CDC7, CDC6, SKP2, CHEK1, MCM2, CDK4, MCM5, MCM6, CCNE2, RAD21, MCM7, HDAC2, CCND3, BUB1, CCNA2, MYC	205	128	5738	3.49878	0.00678368	0.00136043	0.0503152
KEGG_PATHWAY	mmu00230:Purine metabolism	17	2.16837	0.000126872	POLR2F, POLR3K, POLR2L, POLE, POLA1, POLR1B, PFAS, PPAT, NME6, NME4, PRIM1, PRUNE, NME1, ADK, POLD2, PAPSS1, IMPDH2	205	157	5738	3.03079	0.0205934	0.00346206	0.153734
KEGG_PATHWAY	mmu00670:One carbon pool by folate	6	0.765306	0.000171486	MTHFD1, SHMT1, TYMS, SHMT2, DHFR, MTHFD1L	205	16	5738	10.4963	0.0277342	0.00400995	0.207742
KEGG_PATHWAY	mmu03410:Base excision repair	8	1.02041	0.000444598	HMGB1, NEIL3, UNG, LIG1, POLD2, POLE, LIG3, PARP1	205	40	5738	5.59805	0.0703344	0.00907486	0.537779
KEGG_PATHWAY	mmu00260:Glycine, serine and threonine metabolism	7	0.892857	0.000783794	CHDH, SHMT1, SHMT2, GATM, GCAT, PSAT1, CBS	205	32	5738	6.12287	0.120668	0.0141865	0.946279
KEGG_PATHWAY	mmu00460:Cyanoamino acid metabolism	3	0.382653	0.0171665	SHMT1, SHMT2, GGT7	205	6	5738	13.9951	0.94156	0.247215	18.9387
KEGG_PATHWAY	mmu00640:Propanoate metabolism	5	0.637755	0.0206009	LDHB, SUCLG2, ACSS2, ACAT2, ACAT1	205	30	5738	4.66504	0.967085	0.266809	22.3075
KEGG_PATHWAY	mmu00450:Selenoamino acid metabolism	4	0.510204	0.0464653	AHCY, GGT7, PAPSS1, CBS	205	23	5738	4.86787	0.999592	0.478086	43.8385
KEGG_PATHWAY	mmu00072:Synthesis and degradation of ketone bodies	3	0.382653	0.0469031	ACAT2, BDH1, ACAT1	205	10	5738	8.39707	0.999621	0.454486	44.1504

## Sheet: Table S4B
Table S4B. KEGG pathways enriched in genes up regulated (pink highlight) or down regulated (blue highlight) by CPA in LLC tumors The genes used for this KEGG pathway analysis (151 genes up regulated by CPA and 70 genes down regulated by CPA) are listed in Table S1B.
Category	Term	Count	%	PValue	Genes	List Total	Pop Hits	Pop Total	Fold Enrichment	Bonferroni	Benjamini	FDR
KEGG_PATHWAY	mmu04510:Focal adhesion	10	6.62252	0.000211513	TNXB, TNR, PDGFC, LAMC2, THBS1, THBS2, PIK3R1, COL5A1, MYLK, SPP1	62	198	5738	4.67416	0.0176121	0.0176121	0.226802
KEGG_PATHWAY	mmu04512:ECM-receptor interaction	7	4.63576	0.000224592	TNXB, TNR, LAMC2, THBS1, THBS2, COL5A1, SPP1	62	83	5738	7.80529	0.018691	0.00938958	0.240811
KEGG_PATHWAY	mmu04610:Complement and coagulation cascades	5	3.31126	0.00800771	C1RA, MASP1, C3, C1S, F7	62	75	5738	6.16989	0.491024	0.201578	8.26805
KEGG_PATHWAY	mmu05218:Melanoma	4	2.64901	0.0392173	FGF7, FGF10, PDGFC, PIK3R1	62	71	5738	5.21399	0.965285	0.568353	34.912
KEGG_PATHWAY	mmu00860:Porphyrin and chlorophyll metabolism	3	1.98675	0.0399667	ALAS2, UGT1A6A, CP	62	30	5738	9.25484	0.967488	0.496024	35.4548
KEGG_PATHWAY	mmu00982:Drug metabolism	4	2.64901	0.0449823	FMO1, FMO2, UGT1A6A, FMO3	62	75	5738	4.93591	0.979061	0.474999	38.9837
KEGG_PATHWAY	mmu04350:TGF-beta signaling pathway	4	2.64901	0.064635	DCN, THBS1, THBS2, BMP6	62	87	5738	4.2551	0.996349	0.551489	51.1892
KEGG_PATHWAY	mmu04810:Regulation of actin cytoskeleton	6	3.97351	0.0796338	FGF7, FGF10, PDGFC, MYH14, PIK3R1, MYLK	62	217	5738	2.55894	0.999061	0.581605	58.9646
KEGG_PATHWAY	mmu04514:Cell adhesion molecules (CAMs)	8	11.4286	6.45125e-06	ITGA9, SIGLEC1, CLDN5, PECAM1, L1CAM, CD40, JAM2, CDH5	29	154	5738	10.2785	0.000283816	0.000283816	0.00603546
KEGG_PATHWAY	mmu04670:Leukocyte transendothelial migration	4	5.71429	0.0195336	CLDN5, PECAM1, JAM2, CDH5	29	119	5738	6.65083	0.580203	0.352083	16.853

## Sheet: Table S4C
Table S4C. KEGG pathways enriched in genes up regulated (pink highlight) or down regulated (blue highlight) by CPA in B16F10 tumors. The genes used for this KEGG pathway analysis (663 genes up regulated by CPA and 394 genes down regulated by CPA) are listed in Table S1C.
Category	Term	Count	%	PValue	Genes	List Total	Pop Hits	Pop Total	Fold Enrichment	Bonferroni	Benjamini	FDR
KEGG_PATHWAY	mmu04142:Lysosome	21	3.20611	3.61427e-08	HYAL1, PLA2G15, GM2A, CTSA, CTSS, SLC11A1, CTSL, CD68, LAPTM5, AP3M2, CTSO, GALNS, ARSA, CTSD, SCARB2, CTSB, ATP6V0D2, CTSH, ATP6V0A2, GBA, CTSF	231	119	5738	4.3835	5.52982e-06	5.52982e-06	4.33082e-05
KEGG_PATHWAY	mmu04610:Complement and coagulation cascades	16	2.44275	1.87637e-07	PLAT, C3AR1, C5AR1, MASP1, C4B, F13A1, SERPING1, C1S, C1QC, C1QA, C1QB, CD59A, SERPINE1, CFI, PROS1, PLAU	231	75	5738	5.29916	2.87081e-05	1.43542e-05	0.000224837
KEGG_PATHWAY	mmu05322:Systemic lupus erythematosus	15	2.29008	5.32643e-05	HIST1H2AC, HIST1H2BC, C4B, FCGR4, HIST2H3C2, H2-DMB1, HIST2H3C1, C1S, C1QC, TRIM21, FCGR3, C1QA, C1QB, FCGR2B, HIST2H2BE, HIST3H2A	231	103	5738	3.61745	0.00811654	0.00271287	0.0638056
KEGG_PATHWAY	mmu04115:p53 signaling pathway	12	1.83206	7.88276e-05	STEAP3, CDKN1A, CCND1, CCND3, CCND2, CD82, SHISA5, SERPINE1, IGF1, THBS1, CCNG1, SESN3	231	69	5738	4.31997	0.0119886	0.00301073	0.0944147
KEGG_PATHWAY	mmu04060:Cytokine-cytokine receptor interaction	22	3.35878	0.000699828	TNFRSF21, ACVRL1, OSMR, CSF2RB2, IL18, IL4RA, CCL9, EDA2R, IL7R, CCL5, CCL7, CCL6, TGFB2, LIF, TNFRSF9, TNFRSF11B, TNFRSF1B, CXCL14, CXCL16, CCR2, IL3RA, GHR	231	244	5738	2.23966	0.101574	0.0211944	0.835358
KEGG_PATHWAY	mmu05020:Prion diseases	7	1.0687	0.00237374	C1QA, NCAM1, C1QB, CASP12, CCL5, PRNP, C1QC	231	35	5738	4.96797	0.30484	0.0588025	2.80756
KEGG_PATHWAY	mmu04630:Jak-STAT signaling pathway	15	2.29008	0.00293671	CSF2RB2, OSMR, IL4RA, BCL2L1, IL7R, STAT1, IRF9, LIF, CCND1, CCND3, CCND2, SPRED3, JAK3, IL3RA, GHR	231	152	5738	2.4513	0.362357	0.0622599	3.46273
KEGG_PATHWAY	mmu04062:Chemokine signaling pathway	15	2.29008	0.0140275	NCF1, CCL9, GNG11, CCL5, STAT1, CCL7, CCL6, ADCY9, CXCL14, ARRB1, PTK2B, CXCL16, CCR2, JAK3, GNG4	231	182	5738	2.04724	0.884836	0.236754	15.5723
KEGG_PATHWAY	mmu04612:Antigen processing and presentation	9	1.37405	0.0287357	H2-K1, CTSL, TAP2, TAP1, H2-DMB1, H2-T23, CTSB, CTSS, TAPBP	231	91	5738	2.45669	0.988449	0.390834	29.4869
KEGG_PATHWAY	mmu04514:Cell adhesion molecules (CAMs)	12	1.83206	0.0442899	H2-K1, NCAM1, SIGLEC1, MPZ, H2-DMB1, L1CAM, ITGB2, H2-T23, SDC4, JAM2, SELPLG, SDC3	231	154	5738	1.93557	0.999023	0.499976	41.8892
KEGG_PATHWAY	mmu04512:ECM-receptor interaction	8	1.22137	0.0478101	COL2A1, THBS1, SDC4, COL11A2, THBS2, SDC3, FN1, SPP1	231	83	5738	2.3942	0.999444	0.494101	44.4027
KEGG_PATHWAY	mmu04622:RIG-I-like receptor signaling pathway	7	1.0687	0.0539129	DDX58, IFIH1, ISG15, IRF7, NLRX1, TRIM25, DHX58	231	68	5738	2.55704	0.999792	0.506688	48.5254
KEGG_PATHWAY	mmu00230:Purine metabolism	11	1.67939	0.0982266	XDH, FHIT, GUCY2F, POLD4, ADSSL1, ADCY9, PDE1B, AK1, NPR2, AMPD3, PAPSS2	231	157	5738	1.74037	1	0.703837	71.0297
KEGG_PATHWAY	mmu04110:Cell cycle	26	6.78851	6.80757e-19	DBF4, TTK, PKMYT1, CHEK1, CDC45, MCM7, BUB1, CCNA2, CDC7, CDK1, RBL1, SKP2, ESPL1, MCM2, CDC25C, MCM3, MCM4, SMC3, MCM5, MCM6, CDC25B, CCNB1, CCNB2, MAD2L1, PCNA, SMC1A	114	128	5738	10.224	6.12682e-17	6.12682e-17	7.40579e-16
KEGG_PATHWAY	mmu03030:DNA replication	14	3.65535	3.41934e-14	POLE, POLA1, MCM2, MCM3, RNASEH2B, MCM4, MCM5, MCM6, PRIM1, DNA2, RFC4, MCM7, POLE2, PCNA	114	35	5738	20.1333	3.07754e-12	1.53877e-12	3.72036e-11
KEGG_PATHWAY	mmu04914:Progesterone-mediated oocyte maturation	12	3.13316	6.64918e-07	CCNB1, CDK1, RPS6KA6, CCNB2, MAD2L1, HSP90AA1, BUB1, PKMYT1, MAPK11, CDC25C, CCNA2, CDC25B	114	85	5738	7.10588	5.98408e-05	1.99473e-05	0.000723345
KEGG_PATHWAY	mmu04114:Oocyte meiosis	13	3.39426	2.12683e-06	CDK1, SGOL1, PKMYT1, ESPL1, CDC25C, SMC3, CCNB1, RPS6KA6, MAD2L1, CCNB2, BUB1, FBXO5, SMC1A	114	115	5738	5.68986	0.000191397	4.78527e-05	0.00231371
KEGG_PATHWAY	mmu00260:Glycine, serine and threonine metabolism	7	1.82768	3.04772e-05	SHMT1, CTH, SHMT2, PHGDH, GCAT, PSPH, PSAT1	114	32	5738	11.0104	0.00273923	0.000548447	0.0331503
KEGG_PATHWAY	mmu00670:One carbon pool by folate	5	1.30548	0.0002162	MTHFD2, SHMT1, TYMS, SHMT2, DHFR	114	16	5738	15.7292	0.019272	0.0032381	0.234948
KEGG_PATHWAY	mmu00100:Steroid biosynthesis	5	1.30548	0.000278451	CYP51, SQLE, LSS, SC4MOL, FDFT1	114	17	5738	14.8039	0.0247526	0.00357418	0.302503
KEGG_PATHWAY	mmu00900:Terpenoid backbone biosynthesis	4	1.04439	0.00231068	HMGCR, FDPS, PMVK, IDI1	114	14	5738	14.381	0.187957	0.0256895	2.48523
KEGG_PATHWAY	mmu00240:Pyrimidine metabolism	8	2.08877	0.00268455	PRIM1, TYMS, POLE2, POLE, RRM1, POLA1, DUT, TK1	114	96	5738	4.19444	0.214893	0.0265235	2.88204
KEGG_PATHWAY	mmu03040:Spliceosome	9	2.34987	0.00291589	HNRNPA3, HNRNPM, MAGOH, SNRPD1, LSM5, RBMX, RBM25, PRPF38B, PRPF40A	114	124	5738	3.65323	0.231114	0.025939	3.12682
KEGG_PATHWAY	mmu03410:Base excision repair	4	1.04439	0.0433705	HMGB1, POLE2, POLE, PCNA	114	40	5738	5.03333	0.98151	0.304257	38.2672
KEGG_PATHWAY	mmu03420:Nucleotide excision repair	4	1.04439	0.0519473	RFC4, POLE2, POLE, PCNA	114	43	5738	4.68217	0.991779	0.32974	44.0286
KEGG_PATHWAY	mmu03430:Mismatch repair	3	0.78329	0.0687594	EXO1, RFC4, PCNA	114	22	5738	6.86364	0.998357	0.389321	53.9285
KEGG_PATHWAY	mmu03440:Homologous recombination	3	0.78329	0.0981302	BLM, EME1, RAD54B	114	27	5738	5.59259	0.999908	0.4852	67.4897
