# Supplementary material for: Metronomic cyclophosphamide activation of anti-tumor immunity: tumor model, mouse host, and drug schedule dependence of gene responses and their upstream regulators
Source: BMC Cancer. 2016 Aug 11;16:623. doi: 10.1186/s12885-016-2597-2 (PMC4982114; doi:10.1186/s12885-016-2597-2)
Supplement: Additional file 6: Table S5. — Negative regulators of immune response. (XLSX 70 kb) [file 12885_2016_2597_MOESM6_ESM.xlsx]

## Sheet: Table S5A
Table S5A. List of 124 negative regulators of immune response, identified as described under Methods. Other sheets in this Excel file show which of these 124 negative regulators of immune response respond to CPA in GL261(B6) tumors (Table S5C), LLC tumors (Table S5D) and B16F10 tumors (Table S5E), or are expressed at a higher or lower basal level in untreated GL261(B6) tumors than in untreated LL…
4632428N05Rik
A2m
Abr
Adar
Adcyap1
Alox15
AMBP
Angpt1
Apoa1
Apoa2
Arrb2
Bcl6
Bcr
BST2
C4BP
Ccr1
Ccr2
Cd300a
Cd46
CD55
Cd59a
Cd59b
Clec2d
Clec4g
Col3a1
Cr1l
Ctla4
Dhx58
Dnaja3
Dusp10
Dusp22
Fcgr2b
Fcrlb
FERT2
FOXF1A
Foxj1
Foxp3
Gpx1
Gpx2
H47
Hlx
Hmox1
IFI205
IFNA2
Ifnb1
Il10
Il12b
Il13ra2
Il1rl1
Il20rb
Il27ra
Il2ra
Il33
Il4
Il4ra
Il7r
Inpp5d
Ins2
Irak3
Irf1
Irg1
Jak3
Klrb1b
Klre1
Lgals3
LOC547349
LYN
MASP1
Muc4
Mul1
Ndfip1
Nlrc5
Nlrp6
Nlrx1
Nod2
NR1H2
NR1H3
Olfm4
Pglyrp1
Pglyrp2
Pglyrp3
Pglyrp4
Pparg
Ppp3cb
Psma1
Psmb4
Ptpn2
Ptpn6
Ptprc
Rabgef1
Rc3h1
Rps19
Samsn1
Serping1
Sh2d1b1
Sh2d1b2
Socs5
SPINK5
Spn
Stat6
SUSD4
Tap1
Tap2
Tgfb1
Tgfb2
Tgfb3
Thoc1
Tnf
Tnfaip3
Tnfsf4
Trafd1
Trim27
Tyro3
Xcl1
Zfp35
H47
CR2
FERT2
FOXF1A
C4bp-ps1
H2-T9
H2-Bl
H2-EB1
H2-T23

## Sheet: Table S5B
Table S5B. Summary of comparisons between the 124 negative regulators of immune response with various gene sets. See Tables S5C-S5G for the complete lists of genes.
Comparisons	Up regulated negative regulators of immune response	Down regulated negative regulators of immune response
GL261 tumors: CPA-treated versus untreated	56	1	Table S5C
LLC tumors: CPA-treated versus untreated	4	1	Table S5D
B16F10 tumors: CPA-treated versus untreated	17	0	Table S5E
CPA-treated tumors: GL261(B6)/LLC and GL261(B6)/B16F10)	48	0	Table S5F
Untreated tumors: GL261(B6)/LLC and GL261(B6)/B16F10)	20	1	Table S5G
(GL261: CPA/untreated) / (LLC: CPA/untreated) and (GL261: CPA/untreated)/B16F10: CPA/untreated)	0	0

## Sheet: Table S5C
Table S5C. Negative regulators of immune response that significantly respond to CPA in GL261(B6) tumors. TFS: 1.1, up regulated; TFS: 1.2, down regulated by CPA. See Table S5A for the full list of 124 negative immune response regulators. See Table S1A for full lists of genes significantly responding to CPA in GL261(B6) tumors.
TFS	Probe ID	Mapping Location(s)	Accession No.	Gene Symbol	Gene Name/Desc.	GO terms	Ratio	Fold change	Intensity (untreated GL261(B6))	Intensity (CPA-treated GL261(B6))	P-value
1.2	CR2	chr1:196,963,005-197,002,909	NM_007758	Cr2	Complement receptor 2	complement receptor mediated signaling pathway (GO:0002430); receptor activity (GO:0004872); complement receptor activity (GO:0004875); protein binding (GO:0005515); immune response (GO:0006955); complement activation, classical pathway (GO:0006958); signal transduction (GO:0007165); external side of plasma membrane (GO:0009897); membrane (GO:0016020); integral component of membrane (GO:0016021);…	0.465254	-2.14936	89.2389	40.984	0.000392211
1.1	H2-EB1	chr17:34,442,812-34,453,619	NM_010382	H2-Eb1	Histocompatibility 2, class II antigen E beta	antigen processing and presentation of peptide or polysaccharide antigen via MHC class II (GO:0002504); protein binding (GO:0005515); extracellular space (GO:0005615); immune response (GO:0006955); membrane (GO:0016020); integral to membrane (GO:0016021); antigen processing and presentation (GO:0019882); antigen processing and presentation of exogenous antigen (GO:0019884); antigen processing and…	6.14289	6.14289	2767.05	17002.8	7.06075e-123
1.1	H2-T23	chr17:36,166,922-36,169,646	NM_010398	H2-T23	Histocompatibility 2, T region locus 23	positive regulation of T cell mediated cytotoxicity (GO:0001916); antigen processing and presentation of endogenous peptide antigen via MHC class Ib via ER pathway, TAP-dependent (GO:0002489); integral to membrane (GO:0016021); antigen processing and presentation (GO:0019882); antigen processing and presentation of endogenous antigen (GO:0019883); antigen processing and presentation of endogenous…	3.02456	3.02456	1074.92	3253.17	4.23334e-67
1.1	IL1RL1	chr1:40,496,494-40,522,259	NM_001025602 NM_010743	Il1rl1	Interleukin 1 receptor-like 1	interleukin-33 binding (GO:0002113); interleukin-33 receptor activity (GO:0002114); DNA binding (GO:0003677); receptor activity (GO:0004872); transmembrane signaling receptor activity (GO:0004888); interleukin-1 receptor activity (GO:0004908); protein binding (GO:0005515); extracellular region (GO:0005576); extracellular space (GO:0005615); plasma membrane (GO:0005886); DNA methylation (GO:000630…	3.99867	3.99867	21.1488	87.5657	3.39594e-08
1.1	COL3A1	chr1:45,368,383-45,406,551	NM_009930	Col3a1	Collagen, type III, alpha 1	blood vessel development (GO:0001568); structural molecule activity (GO:0005198); extracellular matrix structural constituent (GO:0005201); extracellular region (GO:0005576); proteinaceous extracellular matrix (GO:0005578); collagen trimer (GO:0005581); collagen type III trimer (GO:0005586); cytoplasm (GO:0005737); phosphate ion transport (GO:0006817); cell adhesion (GO:0007155); extracellular ma…	2.95868	2.95868	11311.4	33468.6	9.6022e-68
1.1	CTLA4	chr1:60,965,869-60,972,674	NM_009843	Ctla4	Cytotoxic T-lymphocyte-associated protein 4	protein binding (GO:0005515); extracellular space (GO:0005615); plasma membrane (GO:0005886); immune response (GO:0006955); external side of plasma membrane (GO:0009897); membrane (GO:0016020); integral component of membrane (GO:0016021); negative regulation of T cell proliferation (GO:0042130); negative regulation of immune response (GO:0050777)	4.49896	4.49896	21.5344	100.381	3.04805e-10
1.1	INPP5D	chr1:89,516,887-89,617,083	NM_001110193 NM_010566 NM_001110192	Inpp5d	Inositol polyphosphate-5-phosphatase D	inositol or phosphatidylinositol phosphatase activity (GO:0004437); inositol-polyphosphate 5-phosphatase activity (GO:0004445); protein binding (GO:0005515); soluble fraction (GO:0005625); cytoplasm (GO:0005737); plasma membrane (GO:0005886); apoptotic process (GO:0006915); negative regulation of cell proliferation (GO:0008285); determination of adult lifespan (GO:0008340); negative regulation of…	5.56897	5.56897	198.232	1108.52	2.48545e-73
1.1	CD55	chr1:132,335,607-132,359,317	NM_010016	Cd55	CD55 antigen	enzyme inhibitor activity (GO:0004857); extracellular space (GO:0005615); plasma membrane (GO:0005886); immune response (GO:0006955); complement activation, classical pathway (GO:0006958); external side of plasma membrane (GO:0009897); membrane (GO:0016020); integral component of membrane (GO:0016021); anchored component of membrane (GO:0031225); innate immune response (GO:0045087)	4.21905	4.21905	15.4733	68.5014	4.13902e-07
1.1	PTPRC	chr1:139,959,438-140,071,882	NM_011210 NM_001111316	Ptprc	Protein tyrosine phosphatase, receptor type, C	activation of MAPK activity (GO:0000187); negative regulation of T cell mediated cytotoxicity (GO:0001915); positive regulation of T cell mediated cytotoxicity (GO:0001916); negative regulation of cytokine-mediated signaling pathway (GO:0001960); positive regulation of T cell mediated immunity (GO:0002711); regulation of humoral immune response mediated by circulating immunoglobulin (GO:0002923);…	7.02077	7.02077	546.343	3841.76	1.05441e-165
1.1	SH2D1B1	chr1:172,207,455-172,215,793	NM_012009	Sh2d1b1	SH2 domain protein 1B1	phosphotyrosine binding (GO:0001784); natural killer cell inhibitory signaling pathway (GO:0002769); protein binding (GO:0005515); cellular_component (GO:0005575); peptidyl-tyrosine phosphorylation (GO:0018108); negative regulation of interferon-gamma production (GO:0032689); negative regulation of natural killer cell mediated cytotoxicity (GO:0045953); positive regulation of peptidyl-tyrosine ph…	3.94075	3.94075	24.4034	99.1085	5.11976e-09
1.1	FCRLB	chr1:172,837,404-172,843,072	NM_001029984	Fcrlb	Fc receptor-like B	molecular_function (GO:0003674); cytoplasm (GO:0005737); endoplasmic reticulum (GO:0005783); biological_process (GO:0008150)	3.86348	3.86348	14.6681	59.5333	7.39363e-06
1.1	FCGR2B	chr1:172,890,689-172,906,202	NM_001077189 NM_010187	Fcgr2b	Fc receptor, IgG, low affinity IIb	negative regulation of type I hypersensitivity (GO:0001811); negative regulation of immunoglobulin production (GO:0002638); negative regulation of inflammatory response to antigenic stimulus (GO:0002862); negative regulation of acute inflammatory response to antigenic stimulus (GO:0002865); negative regulation of humoral immune response mediated by circulating immunoglobulin (GO:0002924); recepto…	5.78698	5.78698	483.826	2804.68	6.72055e-140
1.1	IFI205	chr1:175,942,129-175,961,886	NM_172648	Ifi205	Interferon activated gene 205	protein binding (GO:0005515); nucleus (GO:0005634)	7.91913	7.91913	50.7742	409.007	1.8072e-50
1.1	HLX	chr1:186,551,024-186,556,372	NM_008250	Hlx	H2.0-like homeobox	liver development (GO:0001889); DNA binding (GO:0003677); sequence-specific DNA binding transcription factor activity (GO:0003700); cellular_component (GO:0005575); nucleus (GO:0005634); transcription factor complex (GO:0005667); regulation of transcription, DNA-templated (GO:0006355); skeletal muscle tissue development (GO:0007519); positive regulation of cell proliferation (GO:0008284); cell di…	3.26268	3.26268	41.2317	136.789	1.49404e-09
1.1	TNFAIP3	chr10:18,720,717-18,735,216	NM_009397 NM_001166402	Tnfaip3	Tumor necrosis factor, alpha-induced protein 3	DNA binding (GO:0003677); catalytic activity (GO:0003824); protein binding (GO:0005515); nucleus (GO:0005634); cytoplasm (GO:0005737); ubiquitin cycle (GO:0006512); apoptotic process (GO:0006915); peptidase activity (GO:0008233); cysteine-type peptidase activity (GO:0008234); zinc ion binding (GO:0008270); hydrolase activity (GO:0016787); ligase activity (GO:0016874); metal ion binding (GO:004687…	2.14938	2.14938	323.543	696.566	2.78462e-14
1.1	4632428N05RIK	chr10:59,809,599-59,835,432	NM_028732 NM_001159572	4632428N05Rik	RIKEN cDNA 4632428N05 gene	molecular_function (GO:0003674); receptor activity (GO:0004872); cellular_component (GO:0005575); extracellular space (GO:0005615); signal transduction (GO:0007165); biological_process (GO:0008150); membrane (GO:0016020); integral component of membrane (GO:0016021)	4.55091	4.55091	275.564	1257.62	3.15742e-74
1.1	IRAK3	chr10:119,578,710-119,638,593	NM_028679	Irak3	Interleukin-1 receptor-associated kinase 3	nucleotide binding (GO:0000166); magnesium ion binding (GO:0000287); negative regulation of cytokine-mediated signaling pathway (GO:0001960); protein kinase activity (GO:0004672); protein serine/threonine kinase activity (GO:0004674); protein tyrosine kinase activity (GO:0004713); receptor activity (GO:0004872); protein binding (GO:0005515); ATP binding (GO:0005524); extracellular space (GO:00056…	4.14461	4.14461	34.8474	147.574	1.9041e-09
1.1	STAT6	chr10:127,080,042-127,098,043	NM_009284	Stat6	Signal transducer and activator of transcription 6	negative regulation of type 2 immune response (GO:0002829); DNA binding (GO:0003677); sequence-specific DNA binding transcription factor activity (GO:0003700); signal transducer activity (GO:0004871); calcium ion binding (GO:0005509); protein binding (GO:0005515); nucleus (GO:0005634); cytoplasm (GO:0005737); regulation of transcription, DNA-templated (GO:0006355); signal transduction (GO:0007165…	2.10891	2.10891	551.593	1164.37	7.44028e-22
1.1	IRF1	chr11:53,583,516-53,591,876	NM_001159393 NM_008390 NM_001159396	Irf1	Interferon regulatory factor 1	DNA binding (GO:0003677); sequence-specific DNA binding transcription factor activity (GO:0003700); nucleus (GO:0005634); regulation of transcription, DNA-templated (GO:0006355); immune response (GO:0006955); regulation of gene expression (GO:0010468); CD8-positive, alpha-beta T cell differentiation (GO:0043374); sequence-specific DNA binding (GO:0043565); positive regulation of interleukin-12 bi…	2.01058	2.01058	1863.96	3748.65	1.54742e-30
1.1	ARRB2	chr11:70,246,155-70,254,176	NM_145429	Arrb2	Arrestin, beta 2	regulation of protein phosphorylation (GO:0001932); protein binding (GO:0005515); intracellular (GO:0005622); nucleus (GO:0005634); cytoplasm (GO:0005737); plasma membrane (GO:0005886); coated pit (GO:0005905); transport (GO:0006810); endocytosis (GO:0006897); signal transduction (GO:0007165); G-protein coupled receptor signaling pathway (GO:0007186); sensory perception (GO:0007600); adult walkin…	2.9763	2.9763	431.186	1285.32	2.74195e-31
1.1	ABR	chr11:76,230,236-76,391,229	NM_198895 NM_198018 NM_198894	Abr	Active BCR-related gene	guanyl-nucleotide exchange factor activity (GO:0005085); Rho guanyl-nucleotide exchange factor activity (GO:0005089); GTPase activator activity (GO:0005096); intracellular (GO:0005622); signal transduction (GO:0007165); brain development (GO:0007420); regulation of Rho protein signal transduction (GO:0035023); regulation of catalytic activity (GO:0050790)	3.87612	3.87612	345.945	1343.8	2.33772e-35
1.1	DHX58	chr11:100,556,198-100,565,585	NM_030150	Dhx58	DEXH (Asp-Glu-X-His) box polypeptide 58	nucleotide binding (GO:0000166); nucleic acid binding (GO:0003676); DNA binding (GO:0003677); RNA binding (GO:0003723); helicase activity (GO:0004386); ATP binding (GO:0005524); cytoplasm (GO:0005737); ATP-dependent helicase activity (GO:0008026); hydrolase activity (GO:0016787); innate immune response (GO:0045087); metal ion binding (GO:0046872)	2.94462	2.94462	237.332	700.798	9.74806e-31
1.1	CD300A	chr11:114,751,355-114,765,965	NM_170758	Cd300a	CD300A antigen	receptor activity (GO:0004872); plasma membrane (GO:0005886); signal transduction (GO:0007165); membrane (GO:0016020); integral component of membrane (GO:0016021); phosphatase binding (GO:0019902)	6.9038	6.9038	94.8125	660.471	2.16975e-67
1.1	LGALS3	chr14:47,993,535-48,005,842	NM_001145953 NM_010705	Lgals3	Lectin, galactose binding, soluble 3	skeletal system development (GO:0001501); protein binding (GO:0005515); proteinaceous extracellular matrix (GO:0005578); nucleus (GO:0005634); cytoplasm (GO:0005737); IgE binding (GO:0019863); cell differentiation (GO:0030154); extracellular matrix organization (GO:0030198)	4.22941	4.22941	1703.34	7207.36	1.64329e-36
1.1	IRG1	chr14:103,446,229-103,455,790	NM_008392	Irg1	Immunoresponsive gene 1	propionate catabolic process (GO:0019543); response to lipopolysaccharide (GO:0032496); 2-methylcitrate dehydratase activity (GO:0047547)	9.52826	9.52826	75.7275	730.08	2.4131e-88
1.1	IL7R	chr15:9,435,914-9,459,631	NM_008372	Il7r	Interleukin 7 receptor	cell morphogenesis (GO:0000902); negative regulation of T cell mediated cytotoxicity (GO:0001915); immunoglobulin production (GO:0002377); receptor activity (GO:0004872); cytokine receptor activity (GO:0004896); signal transduction (GO:0007165); cell surface receptor signaling pathway (GO:0007166); lymph gland development (GO:0007515); regulation of cell size (GO:0008361); external side of plasma…	13.3835	13.3835	46.6465	636.676	3.22122e-94
1.1	ANGPT1	chr15:42,256,271-42,508,341	NM_009640	Angpt1	Angiopoietin 1	angiogenesis (GO:0001525); ovarian follicle development (GO:0001541); in utero embryonic development (GO:0001701); receptor binding (GO:0005102); vascular endothelial growth factor receptor binding (GO:0005172); extracellular region (GO:0005576); extracellular space (GO:0005615); signal transduction (GO:0007165); transmembrane receptor protein tyrosine kinase signaling pathway (GO:0007169); multi…	2.74802	2.74802	22.1807	62.7011	0.000332751
1.1	MASP1	chr16:23,451,858-23,520,663	NM_008555	Masp1	Mannan-binding lectin serine peptidase 1	complement activation, lectin pathway (GO:0001867); catalytic activity (GO:0003824); serine-type endopeptidase activity (GO:0004252); chymotrypsin activity (GO:0004263); trypsin activity (GO:0004295); calcium ion binding (GO:0005509); extracellular region (GO:0005576); extracellular space (GO:0005615); proteolysis (GO:0006508); immune response (GO:0006955); complement activation (GO:0006956); com…	8.45237	8.45237	6.76989	64.674	1.62767e-08
1.1	BCL6	chr16:23,965,138-23,988,698	NM_009744	Bcl6	B-cell leukemia/lymphoma 6	negative regulation of transcription from RNA polymerase II promoter (GO:0000122); cell morphogenesis (GO:0000902); negative regulation of cell-matrix adhesion (GO:0001953); germinal center formation (GO:0002467); negative regulation of type 2 immune response (GO:0002829); nucleic acid binding (GO:0003676); DNA binding (GO:0003677); chromatin binding (GO:0003682); protein binding (GO:0005515); in…	2.59622	2.59622	121.535	317.128	6.49087e-14
1.1	SAMSN1	chr16:75,859,039-75,909,511	NM_023380	Samsn1	SAM domain, SH3 domain and nuclear localization signals, 1	phosphotyrosine binding (GO:0001784); cytoplasm (GO:0005737); biological_process (GO:0008150)	3.88802	3.88802	40.1998	159.186	3.03774e-13
1.1	PGLYRP2	chr17:32,550,045-32,557,920	NM_021319	Pglyrp2	Peptidoglycan recognition protein 2	pattern recognition receptor signaling pathway (GO:0002221); protein binding (GO:0005515); extracellular region (GO:0005576); immune response (GO:0006955); signal transduction (GO:0007165); zinc ion binding (GO:0008270); N-acetylmuramoyl-L-alanine amidase activity (GO:0008745); peptidoglycan catabolic process (GO:0009253); peptidoglycan receptor activity (GO:0016019); membrane (GO:0016020); hydro…	3.96235	3.96235	7.99461	34.6398	0.000464807
1.1	TNF	chr17:35,336,336-35,338,941	NM_013693	Tnf	Tumor necrosis factor	negative regulation of transcription from RNA polymerase II promoter (GO:0000122); cell activation (GO:0001775); phagocytic cup (GO:0001891); regulation of protein phosphorylation (GO:0001932); negative regulation of L-glutamate transport (GO:0002037); positive regulation of chronic inflammatory response to antigenic stimulus (GO:0002876); positive regulation of humoral immune response mediated b…	13.2521	13.2521	7.47865	111.36	4.71984e-12
1.1	IL33	chr19:29,999,604-30,035,205	NM_001164724 NM_133775	Il33	Interleukin 33	cytokine activity (GO:0005125); extracellular region (GO:0005576); extracellular space (GO:0005615); nucleus (GO:0005634); biological_process (GO:0008150)	2.6846	2.6846	197.608	532.184	8.29888e-14
1.1	IL2RA	chr2:11,564,419-11,614,821	NM_008367	Il2ra	Interleukin 2 receptor, alpha chain	inflammatory response to antigenic stimulus (GO:0002437); receptor activity (GO:0004872); interleukin-2 receptor activity (GO:0004911); activation-induced cell death of T cells (GO:0006924); signal transduction (GO:0007165); lymph gland development (GO:0007515); external side of plasma membrane (GO:0009897); cell surface (GO:0009986); membrane (GO:0016020); integral component of membrane (GO:0016…	4.12711	4.12711	34.3994	145.097	8.58312e-13
1.1	SERPING1	chr2:84,605,517-84,615,586	NM_009776	Serping1	Serine (or cysteine) peptidase inhibitor, clade G, member 1	complement binding (GO:0001848); endopeptidase inhibitor activity (GO:0004866); serine-type endopeptidase inhibitor activity (GO:0004867); extracellular region (GO:0005576); extracellular space (GO:0005615); immune response (GO:0006955); complement activation (GO:0006956); complement activation, classical pathway (GO:0006958); blood coagulation (GO:0007596); negative regulation of peptidase activ…	6.74812	6.74812	677.329	4576.45	4.42714e-115
1.1	NR1H3	chr2:91,024,218-91,035,273	NM_013839 NM_001177730	Nr1h3	Nuclear receptor subfamily 1, group H, member 3	DNA binding (GO:0003677); sequence-specific DNA binding transcription factor activity (GO:0003700); steroid hormone receptor activity (GO:0003707); receptor activity (GO:0004872); ligand-activated sequence-specific DNA binding RNA polymerase II transcription factor activity (GO:0004879); ecdysteroid hormone receptor activity (GO:0004884); electron transporter activity (GO:0005489); steroid bindin…	6.67707	6.67707	41.6853	284.012	3.93881e-18
1.1	CD59A	chr2:103,935,958-103,955,508	NM_007652 NM_001111060	Cd59a	CD59a antigen	negative regulation of activation of membrane attack complex (GO:0001971); extracellular space (GO:0005615); plasma membrane (GO:0005886); external side of plasma membrane (GO:0009897); membrane (GO:0016020); negative regulation of angiogenesis (GO:0016525); negative regulation of vascular endothelial growth factor receptor signaling pathway (GO:0030948); anchored component of membrane (GO:003122…	3.81404	3.81404	20.4401	80.7732	4.06319e-07
1.1	LYN	chr4:3,605,268-3,718,759	NM_010747 NM_001111096	Lyn	Yamaguchi sarcoma viral (v-yes-1) oncogene homolog	nucleotide binding (GO:0000166); histamine secretion by mast cell (GO:0002553); protein kinase activity (GO:0004672); protein tyrosine kinase activity (GO:0004713); non-membrane spanning protein tyrosine kinase activity (GO:0004715); receptor binding (GO:0005102); erythropoietin receptor binding (GO:0005128); platelet-derived growth factor receptor binding (GO:0005161); integrin binding (GO:00051…	3.50282	3.50282	424.383	1489.04	2.48142e-60
1.1	TRAFD1	chr5:121,821,734-121,835,624	NM_001163470 NM_172275	Trafd1	TRAF type zinc finger domain containing 1	molecular_function (GO:0003674); protein binding (GO:0005515); cellular_component (GO:0005575); intracellular (GO:0005622); biological_process (GO:0008150); zinc ion binding (GO:0008270); metal ion binding (GO:0046872)	2.12662	2.12662	970.374	2064.74	3.64179e-29
1.1	PPARG	chr6:115,311,239-115,440,419	NM_001127330 NM_011146	Pparg	Peroxisome proliferator activated receptor gamma	negative regulation of transcription from RNA polymerase II promoter (GO:0000122); negative regulation of cytokine production (GO:0001818); placenta development (GO:0001890); negative regulation of acute inflammatory response (GO:0002674); DNA binding (GO:0003677); chromatin binding (GO:0003682); sequence-specific DNA binding transcription factor activity (GO:0003700); steroid hormone receptor ac…	6.20698	6.20698	10.0924	67.8505	6.69187e-09
1.1	A2M	chr6:121,586,191-121,629,256	NM_175628	A2m	Alpha-2-macroglobulin	endopeptidase inhibitor activity (GO:0004866); serine-type endopeptidase inhibitor activity (GO:0004867); protein binding (GO:0005515); extracellular region (GO:0005576); extracellular space (GO:0005615); female pregnancy (GO:0007565); negative regulation of peptidase activity (GO:0010466); negative regulation of endopeptidase activity (GO:0010951); peptidase inhibitor activity (GO:0030414)	5.03869	5.03869	34.9778	180.281	1.17354e-18
1.1	PTPN6	chr6:124,670,736-124,688,727	NM_001077705 NM_013545	Ptpn6	Protein tyrosine phosphatase, non-receptor type 6	phosphotyrosine binding (GO:0001784); negative regulation of humoral immune response mediated by circulating immunoglobulin (GO:0002924); phosphoprotein phosphatase activity (GO:0004721); protein tyrosine phosphatase activity (GO:0004725); prenylated protein tyrosine phosphatase activity (GO:0004727); protein binding (GO:0005515); nucleus (GO:0005634); cytoplasm (GO:0005737); protein dephosphoryl…	4.38637	4.38637	282.402	1242.11	2.04081e-22
1.1	KLRB1B	chr6:128,763,724-128,776,333	NM_030599	Klrb1b	Killer cell lectin-like receptor subfamily B member 1B	receptor activity (GO:0004872); binding (GO:0005488); protein binding (GO:0005515); integral component of plasma membrane (GO:0005887); signal transduction (GO:0007165); external side of plasma membrane (GO:0009897); membrane (GO:0016020); integral component of membrane (GO:0016021); protein homodimerization activity (GO:0042803); negative regulation of natural killer cell mediated cytotoxicity (…	3.06415	3.06415	48.7783	151.528	9.90783e-08
1.1	CLEC2D	chr6:129,130,633-129,136,553	NM_053109	Clec2d	C-type lectin domain family 2, member d	receptor activity (GO:0004872); transmembrane signaling receptor activity (GO:0004888); binding (GO:0005488); protein binding (GO:0005515); plasma membrane (GO:0005886); integral component of plasma membrane (GO:0005887); cellular defense response (GO:0006968); signal transduction (GO:0007165); external side of plasma membrane (GO:0009897); membrane (GO:0016020); integral component of membrane (G…	6.47745	6.47745	141.243	920.374	5.67705e-21
1.1	KLRE1	chr6:129,528,304-129,535,845	NM_153590	Klre1	Killer cell lectin-like receptor family E member 1	stimulatory C-type lectin receptor signaling pathway (GO:0002223); receptor activity (GO:0004872); transmembrane signaling receptor activity (GO:0004888); integral component of plasma membrane (GO:0005887); signal transduction (GO:0007165); external side of plasma membrane (GO:0009897); protein phosphatase binding (GO:0019903); natural killer cell activation (GO:0030101); positive regulation of i…	5.21698	5.21698	13.4434	74.3509	7.38401e-09
1.1	PGLYRP1	chr7:19,470,039-19,475,787	NM_009402	Pglyrp1	Peptidoglycan recognition protein 1	pattern recognition receptor signaling pathway (GO:0002221); cytokine activity (GO:0005125); protein binding (GO:0005515); extracellular region (GO:0005576); extracellular space (GO:0005615); cytoplasm (GO:0005737); apoptotic process (GO:0006915); immune response (GO:0006955); signal transduction (GO:0007165); N-acetylmuramoyl-L-alanine amidase activity (GO:0008745); peptidoglycan catabolic proce…	4.70324	4.70324	10.478	52.9838	5.23614e-06
1.1	TGFB1	chr7:26,472,021-26,490,015	NM_011577	Tgfb1	Transforming growth factor, beta 1	negative regulation of transcription from RNA polymerase II promoter (GO:0000122); skeletal system development (GO:0001501); ureteric bud development (GO:0001657); morphogenesis of a branching structure (GO:0001763); epithelial to mesenchymal transition (GO:0001837); regulation of sodium ion transport (GO:0002028); tolerance induction to self antigen (GO:0002513); transforming growth factor beta …	4.18925	4.18925	208.483	876.577	3.21468e-54
1.1	IL4RA	chr7:132,695,796-132,722,988	NM_001008700	Il4ra	Interleukin 4 receptor, alpha	receptor activity (GO:0004872); cytokine receptor activity (GO:0004896); protein binding (GO:0005515); extracellular region (GO:0005576); extracellular space (GO:0005615); plasma membrane (GO:0005886); integral component of plasma membrane (GO:0005887); immune response (GO:0006955); signal transduction (GO:0007165); cell surface receptor signaling pathway (GO:0007166); membrane (GO:0016020); inte…	3.86054	3.86054	372.055	1439.19	6.5088e-67
1.1	SPN	chr7:134,276,978-134,281,331	NM_009259 NM_001037810	Spn	Sialophorin	response to protozoan (GO:0001562); negative regulation of type IV hypersensitivity (GO:0001808); uropod (GO:0001931); protein binding (GO:0005515); basement membrane (GO:0005604); extracellular space (GO:0005615); integral component of plasma membrane (GO:0005887); microvillus (GO:0005902); negative regulation of cell adhesion (GO:0007162); cell surface receptor signaling pathway (GO:0007166); e…	7.33269	7.33269	74.0493	549.313	4.01913e-61
1.1	JAK3	chr8:74,200,282-74,214,476	NM_010589 NM_001190830	Jak3	Janus kinase 3	nucleotide binding (GO:0000166); protein kinase activity (GO:0004672); protein tyrosine kinase activity (GO:0004713); non-membrane spanning protein tyrosine kinase activity (GO:0004715); protein binding (GO:0005515); ATP binding (GO:0005524); cytoplasm (GO:0005737); cytoskeleton (GO:0005856); protein phosphorylation (GO:0006468); enzyme linked receptor protein signaling pathway (GO:0007167); posi…	3.78769	3.78769	98.4866	375.825	5.74734e-26
1.1	HMOX1	chr8:77,617,517-77,624,492	NM_010442	Hmox1	Heme oxygenase (decycling) 1	angiogenesis (GO:0001525); heme oxygenase (decyclizing) activity (GO:0004392); phospholipase D activity (GO:0004630); protein binding (GO:0005515); nucleus (GO:0005634); nucleolus (GO:0005730); endoplasmic reticulum (GO:0005783); microsome (GO:0005792); cytosol (GO:0005829); caveola (GO:0005901); heme oxidation (GO:0006788); response to oxidative stress (GO:0006979); small GTPase mediated signal …	2.34408	2.34408	728.268	1708.46	4.66121e-18
1.1	IL27RA	chr8:86,554,185-86,566,474	NM_016671	Il27ra	Interleukin 27 receptor, alpha	positive regulation of T-helper 1 type immune response (GO:0002827); negative regulation of type 2 immune response (GO:0002829); receptor activity (GO:0004872); protein binding (GO:0005515); extracellular space (GO:0005615); immune response (GO:0006955); signal transduction (GO:0007165); membrane (GO:0016020); integral component of membrane (GO:0016021); cytokine-mediated signaling pathway (GO:00…	2.65841	2.65841	44.4239	119.755	4.09931e-06
1.1	NOD2	chr8:91,171,246-91,212,373	NM_145857	Nod2	Nucleotide-binding oligomerization domain containing 2	nucleotide binding (GO:0000166); innate immune response in mucosa (GO:0002227); activation of immune response (GO:0002253); microglial cell activation involved in immune response (GO:0002282); immunoglobulin production involved in immunoglobulin mediated immune response (GO:0002381); positive regulation of dendritic cell cytokine production (GO:0002732); positive regulation of humoral immune resp…	4.92087	4.92087	19.085	97.8356	1.11665e-10
1.1	NLRX1	chr9:44,060,796-44,076,682	NM_178420 NM_001163743 NM_001163742	Nlrx1	NLR family member X1	nucleotide binding (GO:0000166); molecular_function (GO:0003674); ATP binding (GO:0005524); mitochondrion (GO:0005739); mitochondrial outer membrane (GO:0005741); biological_process (GO:0008150); membrane (GO:0016020); hydrolase activity (GO:0016787); interspecies interaction between organisms (GO:0044419); innate immune response (GO:0045087)	3.03519	3.03519	45.0022	138.626	4.45566e-09
1.1	GPX1	chr9:108,241,411-108,242,673	NM_008160	Gpx1	Glutathione peroxidase 1	response to reactive oxygen species (GO:0000302); temperature homeostasis (GO:0001659); endothelial cell development (GO:0001885); negative regulation of inflammatory response to antigenic stimulus (GO:0002862); peroxidase activity (GO:0004601); glutathione peroxidase activity (GO:0004602); soluble fraction (GO:0005625); nucleus (GO:0005634); cytoplasm (GO:0005737); mitochondrion (GO:0005739); li…	2.50045	2.50045	990.151	2477.32	1.19616e-44
1.1	CCR1	chr9:123,876,959-123,883,525	NM_009912	Ccr1	Chemokine (C-C motif) receptor 1	signal transducer activity (GO:0004871); receptor activity (GO:0004872); G-protein coupled receptor activity (GO:0004930); neuropeptide Y receptor activity (GO:0004983); protein binding (GO:0005515); plasma membrane (GO:0005886); inflammatory response (GO:0006954); signal transduction (GO:0007165); G-protein coupled receptor signaling pathway (GO:0007186); membrane (GO:0016020); integral componen…	4.37435	4.37435	154.126	677.573	5.71693e-48
1.1	CCR2	chr9:124,016,922-124,023,879	NM_009915	Ccr2	Chemokine (C-C motif) receptor 2	signal transducer activity (GO:0004871); receptor activity (GO:0004872); G-protein coupled receptor activity (GO:0004930); protein binding (GO:0005515); cytosol (GO:0005829); plasma membrane (GO:0005886); cellular calcium ion homeostasis (GO:0006874); chemotaxis (GO:0006935); defense response (GO:0006952); inflammatory response (GO:0006954); immune response (GO:0006955); humoral immune response (…	6.62131	6.62131	380.548	2525.35	9.99177e-111
1.1	IL13RA2	chrX:143,818,021-143,838,375	NM_008356	Il13ra2	Interleukin 13 receptor, alpha 2	receptor activity (GO:0004872); cytokine receptor activity (GO:0004896); extracellular region (GO:0005576); extracellular space (GO:0005615); integral component of plasma membrane (GO:0005887); signal transduction (GO:0007165); cell surface receptor signaling pathway (GO:0007166); membrane (GO:0016020); integral component of membrane (GO:0016021); cytokine-mediated signaling pathway (GO:0019221)	9.32802	9.32802	5.44879	59.1544	3.40925e-10

## Sheet: Table S5D
Table S5D. Negative regulators of immune response that significantly respond to CPA in LLC tumors. TFS: 1.1, up regulated; TFS: 1.2, down regulated. See Table S5A for the full list of 124 negative immune response regulators. See Table S1B for full lists of genes that significantly respond to CPA in LLC tumors.
TFS	Probe ID	Mapping Location(s)	Accession No.	Gene Symbol	Gene Name/Desc.	GO terms	Ratio	Fold change	Intensity (untreated-LLC)	Intensity (CPA-treated LLC)	P-value
1.2	HMOX1	chr8:77,617,517-77,624,492	NM_010442	Hmox1	Heme oxygenase (decycling) 1	angiogenesis (GO:0001525); heme oxygenase (decyclizing) activity (GO:0004392); phospholipase D activity (GO:0004630); protein binding (GO:0005515); nucleus (GO:0005634); nucleolus (GO:0005730); endoplasmic reticulum (GO:0005783); microsome (GO:0005792); cytosol (GO:0005829); caveola (GO:0005901); heme oxidation (GO:0006788); response to oxidative stress (GO:0006979); small GTPase mediated signal …	0.44876	-2.22836	2405.96	1079.15	8.18e-36
1.1	IL1RL1	chr1:40,496,494-40,522,259	NM_001025602 NM_010743	Il1rl1	Interleukin 1 receptor-like 1	interleukin-33 binding (GO:0002113); interleukin-33 receptor activity (GO:0002114); DNA binding (GO:0003677); receptor activity (GO:0004872); transmembrane signaling receptor activity (GO:0004888); interleukin-1 receptor activity (GO:0004908); protein binding (GO:0005515); extracellular region (GO:0005576); extracellular space (GO:0005615); plasma membrane (GO:0005886); DNA methylation (GO:000630…	4.98034	4.98034	473.322	2361.28	5.5e-21
1.1	ANGPT1	chr15:42,256,271-42,508,341	NM_009640	Angpt1	Angiopoietin 1	angiogenesis (GO:0001525); ovarian follicle development (GO:0001541); in utero embryonic development (GO:0001701); receptor binding (GO:0005102); vascular endothelial growth factor receptor binding (GO:0005172); extracellular region (GO:0005576); extracellular space (GO:0005615); signal transduction (GO:0007165); transmembrane receptor protein tyrosine kinase signaling pathway (GO:0007169); multi…	7.12445	7.12445	3.16874	28.7	0.000757
1.1	MASP1	chr16:23,451,858-23,520,663	NM_008555	Masp1	Mannan-binding lectin serine peptidase 1	complement activation, lectin pathway (GO:0001867); catalytic activity (GO:0003824); serine-type endopeptidase activity (GO:0004252); chymotrypsin activity (GO:0004263); trypsin activity (GO:0004295); calcium ion binding (GO:0005509); extracellular region (GO:0005576); extracellular space (GO:0005615); proteolysis (GO:0006508); immune response (GO:0006955); complement activation (GO:0006956); com…	2.4366	2.4366	111.096	272.133	3.02e-08
1.1	IL33	chr19:29,999,604-30,035,205	NM_001164724 NM_133775	Il33	Interleukin 33	cytokine activity (GO:0005125); extracellular region (GO:0005576); extracellular space (GO:0005615); nucleus (GO:0005634); biological_process (GO:0008150)	3.2618	3.2618	262.071	857.083	0.000188

## Sheet: Table S5E
Table S5E. Negative regulators of immune response that significantly respond to CPA in B16F10 tumors. TFS: 1.1, up regulated. See Table S5A for the full list of 124 negative immune response regulators. See Table S1C for full lists of genes that significantly respond to CPA in B16F10 tumors.
TFS	Probe ID	Mapping Location(s)	Accession No.	Gene Symbol	Gene Name/Desc.	GO terms	Ratio	Fold Change	Intensity (untreated-B16F10)	Intensity (CPA-treated B16F10)	P-value
1.1	INPP5D	chr1:89,516,887-89,617,083	NM_001110193 NM_010566 NM_001110192	Inpp5d	Inositol polyphosphate-5-phosphatase D	inositol or phosphatidylinositol phosphatase activity (GO:0004437); inositol-polyphosphate 5-phosphatase activity (GO:0004445); protein binding (GO:0005515); soluble fraction (GO:0005625); cytoplasm (GO:0005737); plasma membrane (GO:0005886); apoptotic process (GO:0006915); negative regulation of cell proliferation (GO:0008285); determination of adult lifespan (GO:0008340); negative regulation of…	2.47006	2.47006	51.2391	128.034	4.02709e-05
1.1	FCGR2B	chr1:172,890,689-172,906,202	NM_001077189 NM_010187	Fcgr2b	Fc receptor, IgG, low affinity IIb	negative regulation of type I hypersensitivity (GO:0001811); negative regulation of immunoglobulin production (GO:0002638); negative regulation of inflammatory response to antigenic stimulus (GO:0002862); negative regulation of acute inflammatory response to antigenic stimulus (GO:0002865); negative regulation of humoral immune response mediated by circulating immunoglobulin (GO:0002924); recepto…	3.33237	3.33237	100.407	336.924	8.41148e-16
1.1	TGFB2	chr1:188,447,065-188,529,871	NM_009367	Tgfb2	Transforming growth factor, beta 2	skeletal system development (GO:0001501); cartilage condensation (GO:0001502); blood vessel development (GO:0001568); hair follicle development (GO:0001942); blood vessel remodeling (GO:0001974); transforming growth factor beta receptor binding (GO:0005160); protein binding (GO:0005515); extracellular region (GO:0005576); basement membrane (GO:0005604); extracellular space (GO:0005615); cytoplasm…	2.14654	2.14654	99.108	213.886	1.13653e-05
1.1	4632428N05RIK	chr10:59,809,599-59,835,432	NM_028732 NM_001159572	4632428N05Rik	RIKEN cDNA 4632428N05 gene	molecular_function (GO:0003674); receptor activity (GO:0004872); cellular_component (GO:0005575); extracellular space (GO:0005615); signal transduction (GO:0007165); biological_process (GO:0008150); membrane (GO:0016020); integral component of membrane (GO:0016021)	2.1347	2.1347	74.0064	159.116	0.00014064
1.1	DHX58	chr11:100,556,198-100,565,585	NM_030150	Dhx58	DEXH (Asp-Glu-X-His) box polypeptide 58	nucleotide binding (GO:0000166); nucleic acid binding (GO:0003676); DNA binding (GO:0003677); RNA binding (GO:0003723); helicase activity (GO:0004386); ATP binding (GO:0005524); cytoplasm (GO:0005737); ATP-dependent helicase activity (GO:0008026); hydrolase activity (GO:0016787); innate immune response (GO:0045087); metal ion binding (GO:0046872)	6.48077	6.48077	44.7465	295.472	1.22457e-18
1.1	LGALS3	chr14:47,993,535-48,005,842	NM_001145953 NM_010705	Lgals3	Lectin, galactose binding, soluble 3	skeletal system development (GO:0001501); protein binding (GO:0005515); proteinaceous extracellular matrix (GO:0005578); nucleus (GO:0005634); cytoplasm (GO:0005737); IgE binding (GO:0019863); cell differentiation (GO:0030154); extracellular matrix organization (GO:0030198)	4.47114	4.47114	1897.77	8488.68	3.06383e-14
1.1	IL7R	chr15:9,435,914-9,459,631	NM_008372	Il7r	Interleukin 7 receptor	cell morphogenesis (GO:0000902); negative regulation of T cell mediated cytotoxicity (GO:0001915); immunoglobulin production (GO:0002377); receptor activity (GO:0004872); cytokine receptor activity (GO:0004896); signal transduction (GO:0007165); cell surface receptor signaling pathway (GO:0007166); lymph gland development (GO:0007515); regulation of cell size (GO:0008361); external side of plasma…	6.1389	6.1389	7.86728	53.4353	2.53756e-06
1.1	MASP1	chr16:23,451,858-23,520,663	NM_008555	Masp1	Mannan-binding lectin serine peptidase 1	complement activation, lectin pathway (GO:0001867); catalytic activity (GO:0003824); serine-type endopeptidase activity (GO:0004252); chymotrypsin activity (GO:0004263); trypsin activity (GO:0004295); calcium ion binding (GO:0005509); extracellular region (GO:0005576); extracellular space (GO:0005615); proteolysis (GO:0006508); immune response (GO:0006955); complement activation (GO:0006956); com…	19.8909	19.8909	0	18.8909	2.98397e-05
1.1	TAP1	chr17:34,324,501-34,334,170	NM_013683 NM_001161730	Tap1	Transporter 1, ATP-binding cassette, sub-family B (MDR/TAP)	nucleotide binding (GO:0000166); transporter activity (GO:0005215); protein binding (GO:0005515); ATP binding (GO:0005524); extracellular space (GO:0005615); mitochondrion (GO:0005739); endoplasmic reticulum (GO:0005783); microsome (GO:0005792); integral component of plasma membrane (GO:0005887); ATP catabolic process (GO:0006200); transport (GO:0006810); oligopeptide transport (GO:0006857); defe…	2.06824	2.06824	175.044	363.101	0.000164596
1.1	TAP2	chr17:34,341,424-34,353,266	NM_011530	Tap2	Transporter 2, ATP-binding cassette, sub-family B (MDR/TAP)	nucleotide binding (GO:0000166); positive regulation of T cell mediated cytotoxicity (GO:0001916); response to molecule of bacterial origin (GO:0002237); antigen processing and presentation of exogenous protein antigen via MHC class Ib, TAP-dependent (GO:0002481); antigen processing and presentation of endogenous peptide antigen via MHC class I via ER pathway, TAP-dependent (GO:0002485); antigen …	2.08086	2.08086	110.159	230.306	1.82638e-05
1.1	SERPING1	chr2:84,605,517-84,615,586	NM_009776	Serping1	Serine (or cysteine) peptidase inhibitor, clade G, member 1	complement binding (GO:0001848); endopeptidase inhibitor activity (GO:0004866); serine-type endopeptidase inhibitor activity (GO:0004867); extracellular region (GO:0005576); extracellular space (GO:0005615); immune response (GO:0006955); complement activation (GO:0006956); complement activation, classical pathway (GO:0006958); blood coagulation (GO:0007596); negative regulation of peptidase activ…	2.49376	2.49376	191.321	478.601	3.49954e-12
1.1	CD59A	chr2:103,935,958-103,955,508	NM_007652 NM_001111060	Cd59a	CD59a antigen	negative regulation of activation of membrane attack complex (GO:0001971); extracellular space (GO:0005615); plasma membrane (GO:0005886); external side of plasma membrane (GO:0009897); membrane (GO:0016020); negative regulation of angiogenesis (GO:0016525); negative regulation of vascular endothelial growth factor receptor signaling pathway (GO:0030948); anchored component of membrane (GO:003122…	3.96288	3.96288	48.7035	195.969	7.12646e-11
1.1	IL4RA	chr7:132,695,796-132,722,988	NM_001008700	Il4ra	Interleukin 4 receptor, alpha	receptor activity (GO:0004872); cytokine receptor activity (GO:0004896); protein binding (GO:0005515); extracellular region (GO:0005576); extracellular space (GO:0005615); plasma membrane (GO:0005886); integral component of plasma membrane (GO:0005887); immune response (GO:0006955); signal transduction (GO:0007165); cell surface receptor signaling pathway (GO:0007166); membrane (GO:0016020); inte…	2.35205	2.35205	114.487	270.63	1.23752e-07
1.1	BST2	chr8:74,058,161-74,061,336	NM_198095	Bst2	Bone marrow stromal cell antigen 2	intracellular (GO:0005622); Golgi apparatus (GO:0005794); plasma membrane (GO:0005886); membrane (GO:0016020); integral component of membrane (GO:0016021); apical plasma membrane (GO:0016324); anchored component of membrane (GO:0031225)	2.77007	2.77007	531.457	1473.95	5.50546e-12
1.1	JAK3	chr8:74,200,282-74,214,476	NM_010589 NM_001190830	Jak3	Janus kinase 3	nucleotide binding (GO:0000166); protein kinase activity (GO:0004672); protein tyrosine kinase activity (GO:0004713); non-membrane spanning protein tyrosine kinase activity (GO:0004715); protein binding (GO:0005515); ATP binding (GO:0005524); cytoplasm (GO:0005737); cytoskeleton (GO:0005856); protein phosphorylation (GO:0006468); enzyme linked receptor protein signaling pathway (GO:0007167); posi…	2.43389	2.43389	106.187	259.883	2.30354e-08
1.1	NLRX1	chr9:44,060,796-44,076,682	NM_178420 NM_001163743 NM_001163742	Nlrx1	NLR family member X1	nucleotide binding (GO:0000166); molecular_function (GO:0003674); ATP binding (GO:0005524); mitochondrion (GO:0005739); mitochondrial outer membrane (GO:0005741); biological_process (GO:0008150); membrane (GO:0016020); hydrolase activity (GO:0016787); interspecies interaction between organisms (GO:0044419); innate immune response (GO:0045087)	2.36112	2.36112	67.5775	160.919	6.64216e-06
1.1	CCR2	chr9:124,016,922-124,023,879	NM_009915	Ccr2	Chemokine (C-C motif) receptor 2	signal transducer activity (GO:0004871); receptor activity (GO:0004872); G-protein coupled receptor activity (GO:0004930); protein binding (GO:0005515); cytosol (GO:0005829); plasma membrane (GO:0005886); cellular calcium ion homeostasis (GO:0006874); chemotaxis (GO:0006935); defense response (GO:0006952); inflammatory response (GO:0006954); immune response (GO:0006955); humoral immune response (…	3.15982	3.15982	29.9079	96.6634	1.98637e-05

## Sheet: Table S5F
Table S5F. Negative regulators of immune response that are expressed significantly higher (TFS: 3.11) or lower (TFS: 3.22; no examples found) in CPA-treated GL261(B6) tumors than in CPA-treated LLC and B16F10 tumors. See Table S5A for the full list of 124 negative immune response regulators. See Table S9A full lists of genes that are expressed significantly higher or lower in CPA-treated GL261(B6…
TFS	Probe ID	Mapping Location(s)	Accession No.	Gene Symbol	Gene Name/Desc.	GO terms	GL261/LLC Ratio	Fold change	Intensity (CPA-treated LLC)	Intensity (CPA-treated GL261(B6))	P-value	GL261/B16F10 Ratio	Fold change	Intensity (CPA-treated B16F10)	Intensity (CPA-treated GL261(B6))	P-value
3.21	IL1RL1	chr1:40,496,494-40,522,259	NM_001025602 NM_010743	Il1rl1	Interleukin 1 receptor-like 1	interleukin-33 binding (GO:0002113); interleukin-33 receptor activity (GO:0002114); DNA binding (GO:0003677); receptor activity (GO:0004872); transmembrane signaling receptor activity (GO:0004888); interleukin-1 receptor activity (GO:0004908); protein binding (GO:0005515); extracellular region (GO:0005576); extracellular space (GO:0005615); plasma membrane (GO:0005886); DNA methylation (GO:000630…	0.0472457	-21.166	2228.48	104.333	2.33e-50	4.07675	4.07675	21.0847	89.0339	9.19e-08
3.21	MASP1	chr16:23,451,858-23,520,663	NM_008555	Masp1	Mannan-binding lectin serine peptidase 1	complement activation, lectin pathway (GO:0001867); catalytic activity (GO:0003824); serine-type endopeptidase activity (GO:0004252); chymotrypsin activity (GO:0004263); trypsin activity (GO:0004295); calcium ion binding (GO:0005509); extracellular region (GO:0005576); extracellular space (GO:0005615); proteolysis (GO:0006508); immune response (GO:0006955); complement activation (GO:0006956); com…	0.302756	-3.30299	256.822	77.0572	3.58e-15	3.09986	3.09986	20.5243	65.7222	0.000102
3.12	CD59A	chr2:103,935,958-103,955,508	NM_007652 NM_001111060	Cd59a	CD59a antigen	negative regulation of activation of membrane attack complex (GO:0001971); extracellular space (GO:0005615); plasma membrane (GO:0005886); external side of plasma membrane (GO:0009897); membrane (GO:0016020); negative regulation of angiogenesis (GO:0016525); negative regulation of vascular endothelial growth factor receptor signaling pathway (GO:0030948); anchored component of membrane (GO:003122…	4.06928	4.06928	22.8964	96.2411	2.31e-08	0.387901	-2.57798	213.411	82.1703	8.7e-07
3.11	CTLA4	chr1:60,965,869-60,972,674	NM_009843	Ctla4	Cytotoxic T-lymphocyte-associated protein 4	protein binding (GO:0005515); extracellular space (GO:0005615); plasma membrane (GO:0005886); immune response (GO:0006955); external side of plasma membrane (GO:0009897); membrane (GO:0016020); integral component of membrane (GO:0016021); negative regulation of T cell proliferation (GO:0042130); negative regulation of immune response (GO:0050777)	22.4238	22.4238	4.37839	119.604	3.44e-25	69.4348	69.4348	0.484808	102.097	1.77e-25
3.11	INPP5D	chr1:89,516,887-89,617,083	NM_001110193 NM_010566 NM_001110192	Inpp5d	Inositol polyphosphate-5-phosphatase D	inositol or phosphatidylinositol phosphatase activity (GO:0004437); inositol-polyphosphate 5-phosphatase activity (GO:0004445); protein binding (GO:0005515); soluble fraction (GO:0005625); cytoplasm (GO:0005737); plasma membrane (GO:0005886); apoptotic process (GO:0006915); negative regulation of cell proliferation (GO:0008285); determination of adult lifespan (GO:0008340); negative regulation of…	3.70981	3.70981	355.297	1320.79	2.13e-54	8.03806	8.03806	139.405	1127.58	1.13e-68
3.11	CD55	chr1:132,335,607-132,359,317	NM_010016	Cd55	CD55 antigen	enzyme inhibitor activity (GO:0004857); extracellular space (GO:0005615); plasma membrane (GO:0005886); immune response (GO:0006955); complement activation, classical pathway (GO:0006958); external side of plasma membrane (GO:0009897); membrane (GO:0016020); integral component of membrane (GO:0016021); anchored component of membrane (GO:0031225); innate immune response (GO:0045087)	2.1689	2.1689	37.0925	81.619	0.000822	5.18636	5.18636	12.6273	69.6759	6.82e-08
3.11	PTPRC	chr1:139,959,438-140,071,882	NM_011210 NM_001111316	Ptprc	Protein tyrosine phosphatase, receptor type, C	activation of MAPK activity (GO:0000187); negative regulation of T cell mediated cytotoxicity (GO:0001915); positive regulation of T cell mediated cytotoxicity (GO:0001916); negative regulation of cytokine-mediated signaling pathway (GO:0001960); positive regulation of T cell mediated immunity (GO:0002711); regulation of humoral immune response mediated by circulating immunoglobulin (GO:0002923);…	18.0055	18.0055	253.28	4577.44	1.47e-256	33.403	33.403	116.014	3907.61	3.48e-208
3.11	XCL1	chr1:166,861,779-166,865,641	NM_008510	Xcl1	Chemokine (C motif) ligand 1	cytokine activity (GO:0005125); extracellular region (GO:0005576); extracellular space (GO:0005615); chemotaxis (GO:0006935); immune response (GO:0006955); sensory perception (GO:0007600); chemokine activity (GO:0008009); release of sequestered calcium ion into cytosol (GO:0051209)	26.4352	26.4352	0	25.4352	8.05e-07	11.5422	11.5422	0.969615	21.7336	0.000137
3.11	SH2D1B1	chr1:172,207,455-172,215,793	NM_012009	Sh2d1b1	SH2 domain protein 1B1	phosphotyrosine binding (GO:0001784); natural killer cell inhibitory signaling pathway (GO:0002769); protein binding (GO:0005515); cellular_component (GO:0005575); peptidyl-tyrosine phosphorylation (GO:0018108); negative regulation of interferon-gamma production (GO:0032689); negative regulation of natural killer cell mediated cytotoxicity (GO:0045953); positive regulation of peptidyl-tyrosine ph…	57.0471	57.0471	1.08752	118.087	3.8e-30	39.2379	39.2379	1.59453	100.804	5.1e-23
3.11	FCGR2B	chr1:172,890,689-172,906,202	NM_001077189 NM_010187	Fcgr2b	Fc receptor, IgG, low affinity IIb	negative regulation of type I hypersensitivity (GO:0001811); negative regulation of immunoglobulin production (GO:0002638); negative regulation of inflammatory response to antigenic stimulus (GO:0002862); negative regulation of acute inflammatory response to antigenic stimulus (GO:0002865); negative regulation of humoral immune response mediated by circulating immunoglobulin (GO:0002924); recepto…	5.21979	5.21979	639.399	3341.74	3.87e-157	7.76188	7.76188	366.584	2852.14	1.2e-91
3.11	IFI205	chr1:175,942,129-175,961,886	NM_172648	Ifi205	Interferon activated gene 205	protein binding (GO:0005515); nucleus (GO:0005634)	15.2154	15.2154	31.0943	487.329	7.97e-76	24.409	24.409	16.0854	416.038	3.47e-63
3.11	HLX	chr1:186,551,024-186,556,372	NM_008250	Hlx	H2.0-like homeobox	liver development (GO:0001889); DNA binding (GO:0003677); sequence-specific DNA binding transcription factor activity (GO:0003700); cellular_component (GO:0005575); nucleus (GO:0005634); transcription factor complex (GO:0005667); regulation of transcription, DNA-templated (GO:0006355); skeletal muscle tissue development (GO:0007519); positive regulation of cell proliferation (GO:0008284); cell di…	2.19085	2.19085	73.8491	162.983	5.57e-06	3.17992	3.17992	43.0746	139.154	2.8e-08
3.11	CR2	chr1:196,963,005-197,002,909	NM_007758	Cr2	Complement receptor 2	complement receptor mediated signaling pathway (GO:0002430); receptor activity (GO:0004872); complement receptor activity (GO:0004875); protein binding (GO:0005515); immune response (GO:0006955); complement activation, classical pathway (GO:0006958); signal transduction (GO:0007165); external side of plasma membrane (GO:0009897); membrane (GO:0016020); integral component of membrane (GO:0016021);…	30.8826	30.8826	0.613612	48.8326	5.18e-13	20.2415	20.2415	1.10972	41.7039	1.49e-09
3.11	4632428N05RIK	chr10:59,809,599-59,835,432	NM_028732 NM_001159572	4632428N05Rik	RIKEN cDNA 4632428N05 gene	molecular_function (GO:0003674); receptor activity (GO:0004872); cellular_component (GO:0005575); extracellular space (GO:0005615); signal transduction (GO:0007165); biological_process (GO:0008150); membrane (GO:0016020); integral component of membrane (GO:0016021)	3.80538	3.80538	393.033	1498.44	4.74e-72	7.3533	7.3533	173.094	1279.17	1.41e-67
3.11	IRAK3	chr10:119,578,710-119,638,593	NM_028679	Irak3	Interleukin-1 receptor-associated kinase 3	nucleotide binding (GO:0000166); magnesium ion binding (GO:0000287); negative regulation of cytokine-mediated signaling pathway (GO:0001960); protein kinase activity (GO:0004672); protein serine/threonine kinase activity (GO:0004674); protein tyrosine kinase activity (GO:0004713); receptor activity (GO:0004872); protein binding (GO:0005515); ATP binding (GO:0005524); extracellular space (GO:00056…	5.27582	5.27582	32.5179	175.834	1.43e-13	7.94065	7.94065	18.0358	150.156	4.17e-15
3.11	IL12B	chr11:44,213,565-44,227,519	NM_008352	Il12b	Interleukin 12b	natural killer cell activation involved in immune response (GO:0002323); cytokine receptor activity (GO:0004896); cytokine activity (GO:0005125); protein binding (GO:0005515); extracellular region (GO:0005576); extracellular space (GO:0005615); cell surface receptor signaling pathway (GO:0007166); membrane (GO:0016020); cytokine-mediated signaling pathway (GO:0019221); sensory perception of pain …	18.1097	18.1097	0.725015	30.2395	2.89e-07	18.0576	18.0576	0.484808	25.8121	2.04e-06
3.11	IRF1	chr11:53,583,516-53,591,876	NM_001159393 NM_008390 NM_001159396	Irf1	Interferon regulatory factor 1	DNA binding (GO:0003677); sequence-specific DNA binding transcription factor activity (GO:0003700); nucleus (GO:0005634); regulation of transcription, DNA-templated (GO:0006355); immune response (GO:0006955); regulation of gene expression (GO:0010468); CD8-positive, alpha-beta T cell differentiation (GO:0043374); sequence-specific DNA binding (GO:0043565); positive regulation of interleukin-12 bi…	8.66577	8.66577	514.531	4466.48	6.77e-259	14.8156	14.8156	256.388	3812.36	1e-147
3.11	ALOX15	chr11:70,157,649-70,165,533	NM_009660	Alox15	Arachidonate 15-lipoxygenase	ossification (GO:0001503); arachidonate 12-lipoxygenase activity (GO:0004052); hydrolase activity, hydrolyzing O-glycosyl compounds (GO:0004553); iron ion binding (GO:0005506); cytoplasm (GO:0005737); cytosol (GO:0005829); carbohydrate metabolic process (GO:0005975); electron transport (GO:0006118); leukotriene metabolic process (GO:0006691); linoleate 13S-lipoxygenase activity (GO:0016165); oxid…	25.0005	25.0005	0.976119	48.4039	2.43e-12	26.0259	26.0259	0.624914	41.2898	1.65e-10
3.11	ARRB2	chr11:70,246,155-70,254,176	NM_145429	Arrb2	Arrestin, beta 2	regulation of protein phosphorylation (GO:0001932); protein binding (GO:0005515); intracellular (GO:0005622); nucleus (GO:0005634); cytoplasm (GO:0005737); plasma membrane (GO:0005886); coated pit (GO:0005905); transport (GO:0006810); endocytosis (GO:0006897); signal transduction (GO:0007165); G-protein coupled receptor signaling pathway (GO:0007186); sensory perception (GO:0007600); adult walkin…	3.10664	3.10664	492.282	1531.45	7.25e-31	8.54015	8.54015	152.214	1307.47	2.03e-62
3.11	DHX58	chr11:100,556,198-100,565,585	NM_030150	Dhx58	DEXH (Asp-Glu-X-His) box polypeptide 58	nucleotide binding (GO:0000166); nucleic acid binding (GO:0003676); DNA binding (GO:0003677); RNA binding (GO:0003723); helicase activity (GO:0004386); ATP binding (GO:0005524); cytoplasm (GO:0005737); ATP-dependent helicase activity (GO:0008026); hydrolase activity (GO:0016787); innate immune response (GO:0045087); metal ion binding (GO:0046872)	19.9597	19.9597	40.8838	834.99	2.99e-136	2.2109	2.2109	321.744	712.555	1.53e-12
3.11	CD300A	chr11:114,751,355-114,765,965	NM_170758	Cd300a	CD300A antigen	receptor activity (GO:0004872); plasma membrane (GO:0005886); signal transduction (GO:0007165); membrane (GO:0016020); integral component of membrane (GO:0016021); phosphatase binding (GO:0019902)	12.42	12.42	62.4416	786.946	5.28e-107	7.94167	7.94167	83.714	671.771	8.9e-53
3.11	IRG1	chr14:103,446,229-103,455,790	NM_008392	Irg1	Immunoresponsive gene 1	propionate catabolic process (GO:0019543); response to lipopolysaccharide (GO:0032496); 2-methylcitrate dehydratase activity (GO:0047547)	13.0677	13.0677	65.644	869.885	4.45e-77	330.494	330.494	1.24983	742.555	5.6e-136
3.11	IL7R	chr15:9,435,914-9,459,631	NM_008372	Il7r	Interleukin 7 receptor	cell morphogenesis (GO:0000902); negative regulation of T cell mediated cytotoxicity (GO:0001915); immunoglobulin production (GO:0002377); receptor activity (GO:0004872); cytokine receptor activity (GO:0004896); signal transduction (GO:0007165); cell surface receptor signaling pathway (GO:0007166); lymph gland development (GO:0007515); regulation of cell size (GO:0008361); external side of plasma…	30.4378	30.4378	23.9556	758.593	4.71e-141	10.9558	10.9558	58.1903	647.476	1.42e-62
3.11	ANGPT1	chr15:42,256,271-42,508,341	NM_009640	Angpt1	Angiopoietin 1	angiogenesis (GO:0001525); ovarian follicle development (GO:0001541); in utero embryonic development (GO:0001701); receptor binding (GO:0005102); vascular endothelial growth factor receptor binding (GO:0005172); extracellular region (GO:0005576); extracellular space (GO:0005615); signal transduction (GO:0007165); transmembrane receptor protein tyrosine kinase signaling pathway (GO:0007169); multi…	2.6961	2.6961	27.0802	74.7073	7.55e-05	5.06371	5.06371	11.7866	63.7477	5.59e-07
3.11	SAMSN1	chr16:75,859,039-75,909,511	NM_023380	Samsn1	SAM domain, SH3 domain and nuclear localization signals, 1	phosphotyrosine binding (GO:0001784); cytoplasm (GO:0005737); biological_process (GO:0008150)	3.28097	3.28097	57.1136	189.669	7.41e-11	15.9363	15.9363	9.22248	161.909	7.48e-27
3.11	PGLYRP2	chr17:32,550,045-32,557,920	NM_021319	Pglyrp2	Peptidoglycan recognition protein 2	pattern recognition receptor signaling pathway (GO:0002221); protein binding (GO:0005515); extracellular region (GO:0005576); immune response (GO:0006955); signal transduction (GO:0007165); zinc ion binding (GO:0008270); N-acetylmuramoyl-L-alanine amidase activity (GO:0008745); peptidoglycan catabolic process (GO:0009253); peptidoglycan receptor activity (GO:0016019); membrane (GO:0016020); hydro…	42.2724	42.2724	0	41.2724	2.7e-12	18.3825	18.3825	0.969615	35.2065	3.76e-08
3.11	TAP1	chr17:34,324,501-34,334,170	NM_013683 NM_001161730	Tap1	Transporter 1, ATP-binding cassette, sub-family B (MDR/TAP)	nucleotide binding (GO:0000166); transporter activity (GO:0005215); protein binding (GO:0005515); ATP binding (GO:0005524); extracellular space (GO:0005615); mitochondrion (GO:0005739); endoplasmic reticulum (GO:0005783); microsome (GO:0005792); integral component of plasma membrane (GO:0005887); ATP catabolic process (GO:0006200); transport (GO:0006810); oligopeptide transport (GO:0006857); defe…	41.9899	41.9899	92.2822	3915.9	0	8.43975	8.43975	395.168	3342.56	3.79e-101
3.11	TAP2	chr17:34,341,424-34,353,266	NM_011530	Tap2	Transporter 2, ATP-binding cassette, sub-family B (MDR/TAP)	nucleotide binding (GO:0000166); positive regulation of T cell mediated cytotoxicity (GO:0001916); response to molecule of bacterial origin (GO:0002237); antigen processing and presentation of exogenous protein antigen via MHC class Ib, TAP-dependent (GO:0002481); antigen processing and presentation of endogenous peptide antigen via MHC class I via ER pathway, TAP-dependent (GO:0002485); antigen …	5.14513	5.14513	509.184	2623.96	9.14e-135	8.90753	8.90753	250.559	2239.77	1.42e-94
3.11	TNF	chr17:35,336,336-35,338,941	NM_013693	Tnf	Tumor necrosis factor	negative regulation of transcription from RNA polymerase II promoter (GO:0000122); cell activation (GO:0001775); phagocytic cup (GO:0001891); regulation of protein phosphorylation (GO:0001932); negative regulation of L-glutamate transport (GO:0002037); positive regulation of chronic inflammatory response to antigenic stimulus (GO:0002876); positive regulation of humoral immune response mediated b…	15.6733	15.6733	7.52955	132.686	6.89e-13	76.999	76.999	0.484808	113.329	5.58e-18
3.11	IL2RA	chr2:11,564,419-11,614,821	NM_008367	Il2ra	Interleukin 2 receptor, alpha chain	inflammatory response to antigenic stimulus (GO:0002437); receptor activity (GO:0004872); interleukin-2 receptor activity (GO:0004911); activation-induced cell death of T cells (GO:0006924); signal transduction (GO:0007165); lymph gland development (GO:0007515); external side of plasma membrane (GO:0009897); cell surface (GO:0009986); membrane (GO:0016020); integral component of membrane (GO:0016…	8.97302	8.97302	18.3783	172.882	1.51e-24	30.8585	30.8585	3.81397	147.552	3.02e-30
3.11	SERPING1	chr2:84,605,517-84,615,586	NM_009776	Serping1	Serine (or cysteine) peptidase inhibitor, clade G, member 1	complement binding (GO:0001848); endopeptidase inhibitor activity (GO:0004866); serine-type endopeptidase inhibitor activity (GO:0004867); extracellular region (GO:0005576); extracellular space (GO:0005615); immune response (GO:0006955); complement activation (GO:0006956); complement activation, classical pathway (GO:0006958); blood coagulation (GO:0007596); negative regulation of peptidase activ…	63.4737	63.4737	84.9224	5452.81	7.65e-278	8.92519	8.92519	520.673	4655.03	1.07e-111
3.11	NR1H3	chr2:91,024,218-91,035,273	NM_013839 NM_001177730	Nr1h3	Nuclear receptor subfamily 1, group H, member 3	DNA binding (GO:0003677); sequence-specific DNA binding transcription factor activity (GO:0003700); steroid hormone receptor activity (GO:0003707); receptor activity (GO:0004872); ligand-activated sequence-specific DNA binding RNA polymerase II transcription factor activity (GO:0004879); ecdysteroid hormone receptor activity (GO:0004884); electron transporter activity (GO:0005489); steroid bindin…	10.9654	10.9654	29.952	338.401	2.2e-24	9.01987	9.01987	31.1478	288.969	1.29e-19
3.11	LYN	chr4:3,605,268-3,718,759	NM_010747 NM_001111096	Lyn	Yamaguchi sarcoma viral (v-yes-1) oncogene homolog	nucleotide binding (GO:0000166); histamine secretion by mast cell (GO:0002553); protein kinase activity (GO:0004672); protein tyrosine kinase activity (GO:0004713); non-membrane spanning protein tyrosine kinase activity (GO:0004715); receptor binding (GO:0005102); erythropoietin receptor binding (GO:0005128); platelet-derived growth factor receptor binding (GO:0005161); integrin binding (GO:00051…	2.74974	2.74974	644.58	1774.18	5.32e-49	6.66107	6.66107	226.49	1514.33	5.77e-67
3.11	TRAFD1	chr5:121,821,734-121,835,624	NM_001163470 NM_172275	Trafd1	TRAF type zinc finger domain containing 1	molecular_function (GO:0003674); protein binding (GO:0005515); cellular_component (GO:0005575); intracellular (GO:0005622); biological_process (GO:0008150); zinc ion binding (GO:0008270); metal ion binding (GO:0046872)	7.57189	7.57189	324.034	2460.12	1.41e-179	8.63625	8.63625	242.273	2099.97	8.01e-90
3.11	PPARG	chr6:115,311,239-115,440,419	NM_001127330 NM_011146	Pparg	Peroxisome proliferator activated receptor gamma	negative regulation of transcription from RNA polymerase II promoter (GO:0000122); negative regulation of cytokine production (GO:0001818); placenta development (GO:0001890); negative regulation of acute inflammatory response (GO:0002674); DNA binding (GO:0003677); chromatin binding (GO:0003682); sequence-specific DNA binding transcription factor activity (GO:0003700); steroid hormone receptor ac…	3.64618	3.64618	21.4463	80.8433	1e-06	4.39682	4.39682	14.9223	69.0077	3.51e-07
3.11	A2M	chr6:121,586,191-121,629,256	NM_175628	A2m	Alpha-2-macroglobulin	endopeptidase inhibitor activity (GO:0004866); serine-type endopeptidase inhibitor activity (GO:0004867); protein binding (GO:0005515); extracellular region (GO:0005576); extracellular space (GO:0005615); female pregnancy (GO:0007565); negative regulation of peptidase activity (GO:0010466); negative regulation of endopeptidase activity (GO:0010951); peptidase inhibitor activity (GO:0030414)	18.6075	18.6075	10.5976	214.802	3.86e-41	30.398	30.398	5.0638	183.328	2.89e-36
3.11	PTPN6	chr6:124,670,736-124,688,727	NM_001077705 NM_013545	Ptpn6	Protein tyrosine phosphatase, non-receptor type 6	phosphotyrosine binding (GO:0001784); negative regulation of humoral immune response mediated by circulating immunoglobulin (GO:0002924); phosphoprotein phosphatase activity (GO:0004721); protein tyrosine phosphatase activity (GO:0004725); prenylated protein tyrosine phosphatase activity (GO:0004727); protein binding (GO:0005515); nucleus (GO:0005634); cytoplasm (GO:0005737); protein dephosphoryl…	8.17758	8.17758	180.101	1479.97	5.71e-34	2.60431	2.60431	484.601	1263.66	2.71e-12
3.11	KLRB1B	chr6:128,763,724-128,776,333	NM_030599	Klrb1b	Killer cell lectin-like receptor subfamily B member 1B	receptor activity (GO:0004872); binding (GO:0005488); protein binding (GO:0005515); integral component of plasma membrane (GO:0005887); signal transduction (GO:0007165); external side of plasma membrane (GO:0009897); membrane (GO:0016020); integral component of membrane (GO:0016021); protein homodimerization activity (GO:0042803); negative regulation of natural killer cell mediated cytotoxicity (…	30.8721	30.8721	4.8806	180.546	8.45e-29	32.2351	32.2351	3.81397	154.179	2.3e-25
3.11	CLEC2D	chr6:129,130,633-129,136,553	NM_053109	Clec2d	C-type lectin domain family 2, member d	receptor activity (GO:0004872); transmembrane signaling receptor activity (GO:0004888); binding (GO:0005488); protein binding (GO:0005515); plasma membrane (GO:0005886); integral component of plasma membrane (GO:0005887); cellular defense response (GO:0006968); signal transduction (GO:0007165); external side of plasma membrane (GO:0009897); membrane (GO:0016020); integral component of membrane (G…	2.85291	2.85291	383.739	1096.63	2.22e-09	36.483	36.483	24.6941	936.398	1.59e-44
3.11	KLRE1	chr6:129,528,304-129,535,845	NM_153590	Klre1	Killer cell lectin-like receptor family E member 1	stimulatory C-type lectin receptor signaling pathway (GO:0002223); receptor activity (GO:0004872); transmembrane signaling receptor activity (GO:0004888); integral component of plasma membrane (GO:0005887); signal transduction (GO:0007165); external side of plasma membrane (GO:0009897); protein phosphatase binding (GO:0019903); natural killer cell activation (GO:0030101); positive regulation of i…	45.3355	45.3355	0.976119	88.5884	3.52e-23	51.6006	51.6006	0.484808	75.617	5.1e-19
3.11	SPN	chr7:134,276,978-134,281,331	NM_009259 NM_001037810	Spn	Sialophorin	response to protozoan (GO:0001562); negative regulation of type IV hypersensitivity (GO:0001808); uropod (GO:0001931); protein binding (GO:0005515); basement membrane (GO:0005604); extracellular space (GO:0005615); integral component of plasma membrane (GO:0005887); microvillus (GO:0005902); negative regulation of cell adhesion (GO:0007162); cell surface receptor signaling pathway (GO:0007166); e…	13.0956	13.0956	49.0553	654.504	3.68e-94	33.7183	33.7183	15.6006	558.744	1.78e-84
3.11	IL27RA	chr8:86,554,185-86,566,474	NM_016671	Il27ra	Interleukin 27 receptor, alpha	positive regulation of T-helper 1 type immune response (GO:0002827); negative regulation of type 2 immune response (GO:0002829); receptor activity (GO:0004872); protein binding (GO:0005515); extracellular space (GO:0005615); immune response (GO:0006955); signal transduction (GO:0007165); membrane (GO:0016020); integral component of membrane (GO:0016021); cytokine-mediated signaling pathway (GO:00…	11.9856	11.9856	10.9884	142.689	1.17e-17	25.5208	25.5208	3.81397	121.856	5.69e-20
3.11	NOD2	chr8:91,171,246-91,212,373	NM_145857	Nod2	Nucleotide-binding oligomerization domain containing 2	nucleotide binding (GO:0000166); innate immune response in mucosa (GO:0002227); activation of immune response (GO:0002253); microglial cell activation involved in immune response (GO:0002282); immunoglobulin production involved in immunoglobulin mediated immune response (GO:0002381); positive regulation of dendritic cell cytokine production (GO:0002732); positive regulation of humoral immune resp…	8.60612	8.60612	12.6613	116.57	7.39e-17	38.7394	38.7394	1.59453	99.5106	1.04e-22
3.11	NLRC5	chr8:96,996,663-97,051,172	NM_001033207	Nlrc5	NLR family, CARD domain containing 5	molecular_function (GO:0003674); cellular_component (GO:0005575); biological_process (GO:0008150)	21.7241	21.7241	184.281	4024.07	0	35.0754	35.0754	96.955	3434.81	3.88e-205
3.11	CCR1	chr9:123,876,959-123,883,525	NM_009912	Ccr1	Chemokine (C-C motif) receptor 1	signal transducer activity (GO:0004871); receptor activity (GO:0004872); G-protein coupled receptor activity (GO:0004930); neuropeptide Y receptor activity (GO:0004983); protein binding (GO:0005515); plasma membrane (GO:0005886); inflammatory response (GO:0006954); signal transduction (GO:0007165); G-protein coupled receptor signaling pathway (GO:0007186); membrane (GO:0016020); integral componen…	3.35509	3.35509	239.924	807.321	3.71e-40	12.0395	12.0395	56.3156	689.05	5.87e-68
3.11	CCR2	chr9:124,016,922-124,023,879	NM_009915	Ccr2	Chemokine (C-C motif) receptor 2	signal transducer activity (GO:0004871); receptor activity (GO:0004872); G-protein coupled receptor activity (GO:0004930); protein binding (GO:0005515); cytosol (GO:0005829); plasma membrane (GO:0005886); cellular calcium ion homeostasis (GO:0006874); chemotaxis (GO:0006935); defense response (GO:0006952); inflammatory response (GO:0006954); immune response (GO:0006955); humoral immune response (…	17.0048	17.0048	176.006	3008.94	5.58e-183	24.195	24.195	105.208	2568.7	9.72e-165
3.11	FOXP3	chrX:7,156,802-7,172,369	NM_054039 NM_001199347 NM_001199348	Foxp3	Forkhead box P3	negative regulation of transcription from RNA polymerase II promoter (GO:0000122); B cell homeostasis (GO:0001782); cytokine production (GO:0001816); myeloid cell homeostasis (GO:0002262); CD4-positive, CD25-positive, alpha-beta regulatory T cell differentiation (GO:0002361); T cell mediated immunity (GO:0002456); tolerance induction (GO:0002507); tolerance induction to self antigen (GO:0002513);…	22.2652	22.2652	0.362508	29.3365	1.05e-07	16.0284	16.0284	0.624914	25.0447	3.2e-06
3.11	IL13RA2	chrX:143,818,021-143,838,375	NM_008356	Il13ra2	Interleukin 13 receptor, alpha 2	receptor activity (GO:0004872); cytokine receptor activity (GO:0004896); extracellular region (GO:0005576); extracellular space (GO:0005615); integral component of plasma membrane (GO:0005887); signal transduction (GO:0007165); cell surface receptor signaling pathway (GO:0007166); membrane (GO:0016020); integral component of membrane (GO:0016021); cytokine-mediated signaling pathway (GO:0019221)	15.0021	15.0021	3.76478	70.4817	1.07e-13	10.9611	10.9611	4.57899	60.1521	1.34e-10
3.11	H2-BL	chr17:36,217,134-36,221,194	NM_008199	H2-Bl	Histocompatibility 2, blastocyst	extracellular space (GO:0005615); cytoplasm (GO:0005737); plasma membrane (GO:0005886); defense response (GO:0006952); immune response (GO:0006955); cell surface (GO:0009986); membrane (GO:0016020); integral component of membrane (GO:0016021); antigen processing and presentation of endogenous antigen (GO:0019883); antigen processing and presentation of endogenous peptide antigen via MHC class I (…	23.7584	23.7584	0.976119	45.9495	3.83e-10	17.8617	17.8617	1.24983	39.1859	5.69e-09
3.11	H2-EB1	chr17:34,442,812-34,453,619	NM_010382	H2-Eb1	Histocompatibility 2, class II antigen E beta	antigen processing and presentation of peptide or polysaccharide antigen via MHC class II (GO:0002504); protein binding (GO:0005515); extracellular space (GO:0005615); immune response (GO:0006955); membrane (GO:0016020); integral component of membrane (GO:0016021); antigen processing and presentation (GO:0019882); antigen processing and presentation of exogenous antigen (GO:0019884); antigen proc…	402.502	402.502	49.3347	20258.8	0	46.9541	46.9541	367.351	17294.6	1.42e-263
3.11	H2-T23	chr17:36,166,922-36,169,646	NM_010398	H2-T23	Histocompatibility 2, T region locus 23	positive regulation of T cell mediated cytotoxicity (GO:0001916); antigen processing and presentation of endogenous peptide antigen via MHC class Ib via ER pathway, TAP-dependent (GO:0002489); integral component of membrane (GO:0016021); antigen processing and presentation (GO:0019882); antigen processing and presentation of endogenous antigen (GO:0019883); antigen processing and presentation of …	14.8248	14.8248	260.53	3876.13	0	9.39171	9.39171	351.404	3308.67	9.6e-109
2.02	APOA2	chr1:173,155,185-173,156,510	NM_013474	Apoa2	Apolipoprotein A-II	lipid transporter activity (GO:0005319); extracellular region (GO:0005576); extracellular space (GO:0005615); fatty acid metabolic process (GO:0006631); transport (GO:0006810); lipid transport (GO:0006869); high-density lipoprotein particle binding (GO:0008035); cholesterol metabolic process (GO:0008203); lipid binding (GO:0008289); beta-glucoside transport (GO:0015759); cholesterol transporter a…	0.208474	-4.79676	11.0715	1.5166	0.0406	0.0849145	-11.7766	26.0084	1.29341	6.94e-06
2.02	TGFB2	chr1:188,447,065-188,529,871	NM_009367	Tgfb2	Transforming growth factor, beta 2	skeletal system development (GO:0001501); cartilage condensation (GO:0001502); blood vessel development (GO:0001568); hair follicle development (GO:0001942); blood vessel remodeling (GO:0001974); transforming growth factor beta receptor binding (GO:0005160); protein binding (GO:0005515); extracellular region (GO:0005576); basement membrane (GO:0005604); extracellular space (GO:0005615); cytoplasm…	1.74223	1.74223	53.2392	93.4972	0.0143	0.345903	-2.89098	232.664	79.8249	1.32e-10
2.02	PSMB4	chr3:94,688,246-94,690,880	NM_008945	Psmb4	Proteasome (prosome, macropain) subunit, beta type 4	proteasome complex (GO:0000502); lipopolysaccharide binding (GO:0001530); negative regulation of inflammatory response to antigenic stimulus (GO:0002862); endopeptidase activity (GO:0004175); threonine-type endopeptidase activity (GO:0004298); nucleus (GO:0005634); cytoplasm (GO:0005737); cytosol (GO:0005829); proteasome core complex (GO:0005839); ubiquitin-dependent protein catabolic process (GO…	0.805238	-1.24187	1549.73	1247.7	0.00161	0.483409	-2.06864	2203.97	1064.9	1.14e-11
2.01	COL3A1	chr1:45,368,383-45,406,551	NM_009930	Col3a1	Collagen, type III, alpha 1	blood vessel development (GO:0001568); structural molecule activity (GO:0005198); extracellular matrix structural constituent (GO:0005201); extracellular region (GO:0005576); proteinaceous extracellular matrix (GO:0005578); collagen trimer (GO:0005581); collagen type III trimer (GO:0005586); cytoplasm (GO:0005737); phosphate ion transport (GO:0006817); cell adhesion (GO:0007155); extracellular ma…	1.52606	1.52606	26130.8	39877.7	3.79e-19	6.82908	6.82908	4984	34042	3.29e-105
2.01	FCRLB	chr1:172,837,404-172,843,072	NM_001029984	Fcrlb	Fc receptor-like B	molecular_function (GO:0003674); cytoplasm (GO:0005737); endoplasmic reticulum (GO:0005783); biological_process (GO:0008150)	1.22657	1.22657	57.6459	70.9332	0.422	17.5834	17.5834	2.49966	60.5358	7.21e-13
2.01	DUSP10	chr1:185,858,340-185,899,515	NM_022019	Dusp10	Dual specificity phosphatase 10	phosphoprotein phosphatase activity (GO:0004721); protein serine/threonine phosphatase activity (GO:0004722); protein tyrosine phosphatase activity (GO:0004725); nucleus (GO:0005634); cytoplasm (GO:0005737); protein dephosphorylation (GO:0006470); JNK cascade (GO:0007254); protein tyrosine/serine/threonine phosphatase activity (GO:0008138); CTD phosphatase activity (GO:0008420); dephosphorylation…	0.914137	-1.09393	289.479	264.538	0.517	5.02066	5.02066	44.1731	225.799	2.93e-18
2.01	TNFAIP3	chr10:18,720,717-18,735,216	NM_009397 NM_001166402	Tnfaip3	Tumor necrosis factor, alpha-induced protein 3	DNA binding (GO:0003677); catalytic activity (GO:0003824); protein binding (GO:0005515); nucleus (GO:0005634); cytoplasm (GO:0005737); ubiquitin cycle (GO:0006512); apoptotic process (GO:0006915); peptidase activity (GO:0008233); cysteine-type peptidase activity (GO:0008234); zinc ion binding (GO:0008270); hydrolase activity (GO:0016787); ligase activity (GO:0016874); metal ion binding (GO:004687…	1.69024	1.69024	490.62	829.956	0.207	6.56605	6.56605	107.071	708.603	1.4e-39
2.01	BCL6	chr16:23,965,138-23,988,698	NM_009744	Bcl6	B-cell leukemia/lymphoma 6	negative regulation of transcription from RNA polymerase II promoter (GO:0000122); cell morphogenesis (GO:0000902); negative regulation of cell-matrix adhesion (GO:0001953); germinal center formation (GO:0002467); negative regulation of type 2 immune response (GO:0002829); nucleic acid binding (GO:0003676); DNA binding (GO:0003677); chromatin binding (GO:0003682); protein binding (GO:0005515); in…	1.18864	1.18864	317.73	377.856	0.2	2.88336	2.88336	111.219	322.568	2.96e-12
2.01	THOC1	chr18:9,958,178-9,995,482	NM_153552	Thoc1	THO complex 1	mRNA splicing, via spliceosome (GO:0000398); DNA binding (GO:0003677); RNA binding (GO:0003723); structural molecule activity (GO:0005198); protein binding (GO:0005515); nucleus (GO:0005634); cytoplasm (GO:0005737); mRNA processing (GO:0006397); mRNA export from nucleus (GO:0006406); transport (GO:0006810); apoptotic process (GO:0006915); signal transduction (GO:0007165); RNA splicing (GO:0008380…	0.81938	-1.22043	603.082	493.973	0.0374	2.40476	2.40476	174.7	421.517	2.28e-11
2.01	IL33	chr19:29,999,604-30,035,205	NM_001164724 NM_133775	Il33	Interleukin 33	cytokine activity (GO:0005125); extracellular region (GO:0005576); extracellular space (GO:0005615); nucleus (GO:0005634); biological_process (GO:0008150)	0.784148	-1.27527	808.914	634.092	0.199	3.21473	3.21473	167.675	541.244	1.37e-19
2.01	PGLYRP1	chr7:19,470,039-19,475,787	NM_009402	Pglyrp1	Peptidoglycan recognition protein 1	pattern recognition receptor signaling pathway (GO:0002221); cytokine activity (GO:0005125); protein binding (GO:0005515); extracellular region (GO:0005576); extracellular space (GO:0005615); cytoplasm (GO:0005737); apoptotic process (GO:0006915); immune response (GO:0006955); signal transduction (GO:0007165); N-acetylmuramoyl-L-alanine amidase activity (GO:0008745); peptidoglycan catabolic proce…	2.4034	2.4034	25.6832	63.1304	0.177	16.3455	16.3455	2.35955	53.9137	3.95e-11
2.01	IL4RA	chr7:132,695,796-132,722,988	NM_001008700	Il4ra	Interleukin 4 receptor, alpha	receptor activity (GO:0004872); cytokine receptor activity (GO:0004896); protein binding (GO:0005515); extracellular region (GO:0005576); extracellular space (GO:0005615); plasma membrane (GO:0005886); integral component of plasma membrane (GO:0005887); immune response (GO:0006955); signal transduction (GO:0007165); cell surface receptor signaling pathway (GO:0007166); membrane (GO:0016020); inte…	1.45498	1.45498	1178.25	1714.79	2.53e-08	4.95623	4.95623	294.539	1463.76	7.99e-51
2.01	FOXF1A	chr8:123,608,374-123,610,779	NM_010426	Foxf1a	Forkhead box F1a	vasculogenesis (GO:0001570); in utero embryonic development (GO:0001701); somitogenesis (GO:0001756); positive regulation of mesenchymal cell proliferation (GO:0002053); DNA binding (GO:0003677); sequence-specific DNA binding transcription factor activity (GO:0003700); nucleus (GO:0005634); transcription factor complex (GO:0005667); regulation of transcription, DNA-templated (GO:0006355); smoothe…	1.3448	1.3448	36.3657	49.2493	0.497	16.5905	16.5905	1.59453	42.0444	5.02e-09
2.01	IL20RB	chr9:100,358,138-100,386,892	NM_001033543	Il20rb	Interleukin 20 receptor beta	negative regulation of type IV hypersensitivity (GO:0001808); inflammatory response to antigenic stimulus (GO:0002437); immune response-inhibiting signal transduction (GO:0002765); negative regulation of interferon-gamma production (GO:0032689); negative regulation of interleukin-2 production (GO:0032703); positive regulation of interleukin-10 production (GO:0032733); positive regulation of inter…	1.13669	1.13669	45.9872	52.4098	0.851	3.80402	3.80402	11.0216	44.7304	0.000377
1.2	BCR	chr10:74,523,641-74,647,668	NM_001081412	Bcr	breakpoint cluster region	GTPase activator activity (GO:0005096); brain development (GO:0007420)	0.431781	-2.31599	1006.65	434.085	7.96e-26	0.525063	-1.90453	706.437	370.449	1.89e-08
1.2	FERT2	chr17:64,245,367-64,488,845	NM_001037997 NM_008000	Fert2	Fer (fms/fps related) protein kinase, testis specific 2	nucleotide binding (GO:0000166); protein kinase activity (GO:0004672); protein serine/threonine kinase activity (GO:0004674); protein tyrosine kinase activity (GO:0004713); non-membrane spanning protein tyrosine kinase activity (GO:0004715); protein binding (GO:0005515); ATP binding (GO:0005524); nucleus (GO:0005634); cytoplasm (GO:0005737); protein phosphorylation (GO:0006468); chemotaxis (GO:00…	0.432178	-2.31386	403.266	173.715	1.18e-12	0.687654	-1.45422	216.018	148.233	0.0269
1.1	ABR	chr11:76,230,236-76,391,229	NM_198895 NM_198018 NM_198894	Abr	Active BCR-related gene	guanyl-nucleotide exchange factor activity (GO:0005085); Rho guanyl-nucleotide exchange factor activity (GO:0005089); GTPase activator activity (GO:0005096); intracellular (GO:0005622); signal transduction (GO:0007165); brain development (GO:0007420); regulation of Rho protein signal transduction (GO:0035023); regulation of catalytic activity (GO:0050790)	2.28425	2.28425	700.383	1601.13	2.07e-16	1.64219	1.64219	832.027	1366.99	1.94e-06
1.1	LGALS3	chr14:47,993,535-48,005,842	NM_001145953 NM_010705	Lgals3	Lectin, galactose binding, soluble 3	skeletal system development (GO:0001501); protein binding (GO:0005515); proteinaceous extracellular matrix (GO:0005578); nucleus (GO:0005634); cytoplasm (GO:0005737); IgE binding (GO:0019863); cell differentiation (GO:0030154); extracellular matrix organization (GO:0030198)	2.61809	2.61809	3279.46	8587.54	1.19e-26	0.793151	-1.26079	9243.85	7331.56	0.183
1.1	ADAR	chr3:89,518,944-89,557,377	NM_019655 NM_001038587 NM_001146296	Adar	Adenosine deaminase, RNA-specific	DNA binding (GO:0003677); left-handed Z-DNA binding (GO:0003692); RNA binding (GO:0003723); double-stranded RNA binding (GO:0003725); double-stranded RNA adenosine deaminase activity (GO:0003726); adenosine deaminase activity (GO:0004000); intracellular (GO:0005622); nucleus (GO:0005634); nucleolus (GO:0005730); cytoplasm (GO:0005737); RNA processing (GO:0006396); mRNA processing (GO:0006397); ba…	2.29954	2.29954	708.641	1630.85	6.08e-34	1.39944	1.39944	994.382	1391.97	0.00086
1.1	TGFB1	chr7:26,472,021-26,490,015	NM_011577	Tgfb1	Transforming growth factor, beta 1	negative regulation of transcription from RNA polymerase II promoter (GO:0000122); skeletal system development (GO:0001501); ureteric bud development (GO:0001657); morphogenesis of a branching structure (GO:0001763); epithelial to mesenchymal transition (GO:0001837); regulation of sodium ion transport (GO:0002028); tolerance induction to self antigen (GO:0002513); transforming growth factor beta …	2.03323	2.03323	513.173	1044.43	6.02e-20	1.44406	1.44406	617.025	891.469	0.000566
1.1	H47	chr7:73,224,535-73,234,291	NM_024439	H47	Histocompatibility 47	protein binding (GO:0005515); endoplasmic reticulum (GO:0005783); intracellular protein transport (GO:0006886); inflammatory response (GO:0006954); selenium binding (GO:0008430); membrane (GO:0016020); integral component of membrane (GO:0016021); integral component of endoplasmic reticulum membrane (GO:0030176); negative regulation of interleukin-6 production (GO:0032715); negative regulation of …	2.55697	2.55697	246.141	630.932	1.29e-21	1.18981	1.18981	452.484	538.558	0.198
1.1	BST2	chr8:74,058,161-74,061,336	NM_198095	Bst2	Bone marrow stromal cell antigen 2	intracellular (GO:0005622); Golgi apparatus (GO:0005794); plasma membrane (GO:0005886); membrane (GO:0016020); integral component of membrane (GO:0016021); apical plasma membrane (GO:0016324); anchored component of membrane (GO:0031225)	9.82115	9.82115	377.969	3720.91	9.72e-264	1.97856	1.97856	1604.58	3175.74	2.99e-14
1.1	NLRX1	chr9:44,060,796-44,076,682	NM_178420 NM_001163743 NM_001163742	Nlrx1	NLR family member X1	nucleotide binding (GO:0000166); molecular_function (GO:0003674); ATP binding (GO:0005524); mitochondrion (GO:0005739); mitochondrial outer membrane (GO:0005741); biological_process (GO:0008150); membrane (GO:0016020); hydrolase activity (GO:0016787); interspecies interaction between organisms (GO:0044419); innate immune response (GO:0045087)	6.3737	6.3737	25.0714	165.171	5.14e-19	0.806584	-1.2398	175.034	140.986	0.261
1.1	GPX1	chr9:108,241,411-108,242,673	NM_008160	Gpx1	Glutathione peroxidase 1	response to reactive oxygen species (GO:0000302); temperature homeostasis (GO:0001659); endothelial cell development (GO:0001885); negative regulation of inflammatory response to antigenic stimulus (GO:0002862); peroxidase activity (GO:0004601); glutathione peroxidase activity (GO:0004602); soluble fraction (GO:0005625); nucleus (GO:0005634); cytoplasm (GO:0005737); mitochondrion (GO:0005739); li…	2.01102	2.01102	1467.27	2951.71	3.64e-34	0.547991	-1.82485	4598.79	2519.64	3.75e-09

## Sheet: Table S5G
Table S5G. Negative regulators of immune response expressed at a significantly higher (TFS: 3.11) or lower (TFS: 3.22) level in untreated GL261(B6) tumors than in untreated LLC and B16F10 tumors. See Table S5A for the list of 124 negative immune response regulators. See full lists of genes expressed significantly higher or lower in untreated GL261(B6) tumors than untreated LLC and B16F10 tumors i…
TFS	Probe ID	Mapping Location(s)	Accession No.	Gene Symbol	Gene Name/Desc.	GO terms	GL261/LLC Ratio	Fold Change	Intensity (Untreated LLC)	Intensity (Untreated GL261(B6))	P-value	GL261/B16F10 Ratio	Fold Change	Intensity (Untreated B16F10)	Intensity (Untreated GL261(B6))	P-value
3.22	HMOX1	chr8:77,617,517-77,624,492	NM_010442	Hmox1	Heme oxygenase (decycling) 1	angiogenesis (GO:0001525); heme oxygenase (decyclizing) activity (GO:0004392); phospholipase D activity (GO:0004630); protein binding (GO:0005515); nucleus (GO:0005634); nucleolus (GO:0005730); endoplasmic reticulum (GO:0005783); microsome (GO:0005792); cytosol (GO:0005829); caveola (GO:0005901); heme oxidation (GO:0006788); response to oxidative stress (GO:0006979); small GTPase mediated signal …	0.379589	-2.63443	2025.1	768.088	1.18736e-31	0.334366	-2.99073	2072.1	692.176	4.13711e-39
3.21	CLEC2D	chr6:129,130,633-129,136,553	NM_053109	Clec2d	C-type lectin domain family 2, member d	receptor activity (GO:0004872); transmembrane signaling receptor activity (GO:0004888); binding (GO:0005488); protein binding (GO:0005515); plasma membrane (GO:0005886); integral component of plasma membrane (GO:0005887); cellular defense response (GO:0006968); signal transduction (GO:0007165); external side of plasma membrane (GO:0009897); membrane (GO:0016020); integral component of membrane (G…	0.462949	-2.16006	322.853	148.927	1.56634e-08	11.6025	11.6025	10.6549	134.226	1.53074e-09
3.21	IL4RA	chr7:132,695,796-132,722,988	NM_001008700	Il4ra	Interleukin 4 receptor, alpha	receptor activity (GO:0004872); cytokine receptor activity (GO:0004896); protein binding (GO:0005515); extracellular region (GO:0005576); extracellular space (GO:0005615); plasma membrane (GO:0005886); integral component of plasma membrane (GO:0005887); immune response (GO:0006955); signal transduction (GO:0007165); cell surface receptor signaling pathway (GO:0007166); membrane (GO:0016020); inte…	0.486536	-2.05535	807.527	392.377	3.67213e-08	3.22309	3.22309	109.021	353.607	2.75328e-17
3.11	CTLA4	chr1:60,965,869-60,972,674	NM_009843	Ctla4	Cytotoxic T-lymphocyte-associated protein 4	protein binding (GO:0005515); extracellular space (GO:0005615); plasma membrane (GO:0005886); immune response (GO:0006955); external side of plasma membrane (GO:0009897); membrane (GO:0016020); integral component of membrane (GO:0016021); negative regulation of T cell proliferation (GO:0042130); negative regulation of immune response (GO:0050777)	9.56228	9.56228	1.47972	22.7118	6.36245e-05	15.3775	15.3775	0.396015	20.4671	1.70116e-05
3.11	PTPRC	chr1:139,959,438-140,071,882	NM_011210 NM_001111316	Ptprc	Protein tyrosine phosphatase, receptor type, C	activation of MAPK activity (GO:0000187); negative regulation of T cell mediated cytotoxicity (GO:0001915); positive regulation of T cell mediated cytotoxicity (GO:0001916); negative regulation of cytokine-mediated signaling pathway (GO:0001960); positive regulation of T cell mediated immunity (GO:0002711); regulation of humoral immune response mediated by circulating immunoglobulin (GO:0002923);…	2.14024	2.14024	268.667	576.152	1.15315e-13	8.99751	8.99751	56.8202	519.238	7.19984e-59
3.11	SH2D1B1	chr1:172,207,455-172,215,793	NM_012009	Sh2d1b1	SH2 domain protein 1B1	phosphotyrosine binding (GO:0001784); natural killer cell inhibitory signaling pathway (GO:0002769); protein binding (GO:0005515); cellular_component (GO:0005575); peptidyl-tyrosine phosphorylation (GO:0018108); negative regulation of interferon-gamma production (GO:0032689); negative regulation of natural killer cell mediated cytotoxicity (GO:0045953); positive regulation of peptidyl-tyrosine ph…	5.50693	5.50693	3.85534	25.738	0.000623057	13.501	13.501	0.792029	23.1941	1.31372e-05
3.11	IFI205	chr1:175,942,129-175,961,886	NM_172648	Ifi205	Interferon activated gene 205	protein binding (GO:0005515); nucleus (GO:0005634)	4.42236	4.42236	11.3346	53.548	2.58356e-06	4.93722	4.93722	8.97662	48.2568	9.89836e-06
3.11	CR2	chr1:196,963,005-197,002,909	NM_007758	Cr2	Complement receptor 2	complement receptor mediated signaling pathway (GO:0002430); receptor activity (GO:0004872); complement receptor activity (GO:0004875); protein binding (GO:0005515); immune response (GO:0006955); complement activation, classical pathway (GO:0006958); signal transduction (GO:0007165); external side of plasma membrane (GO:0009897); membrane (GO:0016020); integral component of membrane (GO:0016021);…	95.0979	95.0979	0	94.0979	6.35545e-30	85.8072	85.8072	0	84.8072	2.0862e-25
3.11	IRF1	chr11:53,583,516-53,591,876	NM_001159393 NM_008390 NM_001159396	Irf1	Interferon regulatory factor 1	DNA binding (GO:0003677); sequence-specific DNA binding transcription factor activity (GO:0003700); nucleus (GO:0005634); regulation of transcription, DNA-templated (GO:0006355); immune response (GO:0006955); regulation of gene expression (GO:0010468); CD8-positive, alpha-beta T cell differentiation (GO:0043374); sequence-specific DNA binding (GO:0043565); positive regulation of interleukin-12 bi…	3.90128	3.90128	503.077	1965.55	1.51321e-35	11.8954	11.8954	148.001	1771.44	6.79893e-75
3.11	ALOX15	chr11:70,157,649-70,165,533	NM_009660	Alox15	Arachidonate 15-lipoxygenase	ossification (GO:0001503); arachidonate 12-lipoxygenase activity (GO:0004052); hydrolase activity, hydrolyzing O-glycosyl compounds (GO:0004553); iron ion binding (GO:0005506); cytoplasm (GO:0005737); cytosol (GO:0005829); carbohydrate metabolic process (GO:0005975); electron transport (GO:0006118); leukotriene metabolic process (GO:0006691); linoleate 13S-lipoxygenase activity (GO:0016165); oxid…	24.1425	24.1425	0.291911	30.1899	9.14792e-09	20.2057	20.2057	0.396015	27.2075	2.03039e-07
3.11	DHX58	chr11:100,556,198-100,565,585	NM_030150	Dhx58	DEXH (Asp-Glu-X-His) box polypeptide 58	nucleotide binding (GO:0000166); nucleic acid binding (GO:0003676); DNA binding (GO:0003677); RNA binding (GO:0003723); helicase activity (GO:0004386); ATP binding (GO:0005524); cytoplasm (GO:0005737); ATP-dependent helicase activity (GO:0008026); hydrolase activity (GO:0016787); innate immune response (GO:0045087); metal ion binding (GO:0046872)	7.72584	7.72584	31.5274	250.301	2.55977e-20	5.19634	5.19634	42.6012	225.567	2.55534e-15
3.11	IL7R	chr15:9,435,914-9,459,631	NM_008372	Il7r	Interleukin 7 receptor	cell morphogenesis (GO:0000902); negative regulation of T cell mediated cytotoxicity (GO:0001915); immunoglobulin production (GO:0002377); receptor activity (GO:0004872); cytokine receptor activity (GO:0004896); signal transduction (GO:0007165); cell surface receptor signaling pathway (GO:0007166); lymph gland development (GO:0007515); regulation of cell size (GO:0008361); external side of plasma…	3.64446	3.64446	12.774	49.1987	0.00013603	5.34191	5.34191	7.48677	44.3355	1.45079e-05
3.11	TAP1	chr17:34,324,501-34,334,170	NM_013683 NM_001161730	Tap1	Transporter 1, ATP-binding cassette, sub-family B (MDR/TAP)	nucleotide binding (GO:0000166); transporter activity (GO:0005215); protein binding (GO:0005515); ATP binding (GO:0005524); extracellular space (GO:0005615); mitochondrion (GO:0005739); endoplasmic reticulum (GO:0005783); microsome (GO:0005792); integral component of plasma membrane (GO:0005887); ATP catabolic process (GO:0006200); transport (GO:0006810); oligopeptide transport (GO:0006857); defe…	21.4356	21.4356	105.342	2278.52	5.52307e-230	12.2572	12.2572	166.614	2053.47	2.97008e-162
3.11	TAP2	chr17:34,341,424-34,353,266	NM_011530	Tap2	Transporter 2, ATP-binding cassette, sub-family B (MDR/TAP)	nucleotide binding (GO:0000166); positive regulation of T cell mediated cytotoxicity (GO:0001916); response to molecule of bacterial origin (GO:0002237); antigen processing and presentation of exogenous protein antigen via MHC class Ib, TAP-dependent (GO:0002481); antigen processing and presentation of endogenous peptide antigen via MHC class I via ER pathway, TAP-dependent (GO:0002485); antigen …	2.96909	2.96909	483.357	1437.1	8.9596e-38	12.2384	12.2384	104.91	1295.16	1.12788e-129
3.11	IL2RA	chr2:11,564,419-11,614,821	NM_008367	Il2ra	Interleukin 2 receptor, alpha chain	inflammatory response to antigenic stimulus (GO:0002437); receptor activity (GO:0004872); interleukin-2 receptor activity (GO:0004911); activation-induced cell death of T cells (GO:0006924); signal transduction (GO:0007165); lymph gland development (GO:0007515); external side of plasma membrane (GO:0009897); cell surface (GO:0009986); membrane (GO:0016020); integral component of membrane (GO:0016…	3.74263	3.74263	8.95898	36.2728	0.000272304	6.9239	6.9239	3.86594	32.6913	2.54196e-05
3.11	SERPING1	chr2:84,605,517-84,615,586	NM_009776	Serping1	Serine (or cysteine) peptidase inhibitor, clade G, member 1	complement binding (GO:0001848); endopeptidase inhibitor activity (GO:0004866); serine-type endopeptidase inhibitor activity (GO:0004867); extracellular region (GO:0005576); extracellular space (GO:0005615); immune response (GO:0006955); complement activation (GO:0006956); complement activation, classical pathway (GO:0006958); blood coagulation (GO:0007596); negative regulation of peptidase activ…	9.17665	9.17665	76.9455	714.278	5.09093e-76	3.51975	3.51975	182.173	643.723	1.26728e-30
3.11	TRAFD1	chr5:121,821,734-121,835,624	NM_001163470 NM_172275	Trafd1	TRAF type zinc finger domain containing 1	molecular_function (GO:0003674); protein binding (GO:0005515); cellular_component (GO:0005575); intracellular (GO:0005622); biological_process (GO:0008150); zinc ion binding (GO:0008270); metal ion binding (GO:0046872)	4.66753	4.66753	218.456	1023.32	1.01376e-57	7.616	7.616	120.223	922.232	3.06276e-79
3.11	A2M	chr6:121,586,191-121,629,256	NM_175628	A2m	Alpha-2-macroglobulin	endopeptidase inhibitor activity (GO:0004866); serine-type endopeptidase inhibitor activity (GO:0004867); protein binding (GO:0005515); extracellular region (GO:0005576); extracellular space (GO:0005615); female pregnancy (GO:0007565); negative regulation of peptidase activity (GO:0010466); negative regulation of endopeptidase activity (GO:0010951); peptidase inhibitor activity (GO:0030414)	3.95233	3.95233	8.58641	36.8886	0.000761119	8.60455	8.60455	2.9797	33.2436	2.3318e-06
3.11	KLRB1B	chr6:128,763,724-128,776,333	NM_030599	Klrb1b	Killer cell lectin-like receptor subfamily B member 1B	receptor activity (GO:0004872); binding (GO:0005488); protein binding (GO:0005515); integral component of plasma membrane (GO:0005887); signal transduction (GO:0007165); external side of plasma membrane (GO:0009897); membrane (GO:0016020); integral component of membrane (GO:0016021); protein homodimerization activity (GO:0042803); negative regulation of natural killer cell mediated cytotoxicity (…	10.2269	10.2269	4.12709	51.4343	2.53279e-09	14.4295	14.4295	2.28188	46.356	3.70868e-10
3.11	BST2	chr8:74,058,161-74,061,336	NM_198095	Bst2	Bone marrow stromal cell antigen 2	intracellular (GO:0005622); Golgi apparatus (GO:0005794); plasma membrane (GO:0005886); membrane (GO:0016020); integral component of membrane (GO:0016021); apical plasma membrane (GO:0016324); anchored component of membrane (GO:0031225)	4.00059	4.00059	524.8	2102.51	8.76331e-68	3.739	3.739	506.048	1894.85	9.90376e-50
3.11	IL27RA	chr8:86,554,185-86,566,474	NM_016671	Il27ra	Interleukin 27 receptor, alpha	positive regulation of T-helper 1 type immune response (GO:0002827); negative regulation of type 2 immune response (GO:0002829); receptor activity (GO:0004872); protein binding (GO:0005515); extracellular space (GO:0005615); immune response (GO:0006955); signal transduction (GO:0007165); membrane (GO:0016020); integral component of membrane (GO:0016021); cytokine-mediated signaling pathway (GO:00…	3.40179	3.40179	13.0659	46.8493	0.000342783	18.4787	18.4787	1.33895	42.2207	4.02844e-10
3.11	NLRC5	chr8:96,996,663-97,051,172	NM_001033207	Nlrc5	NLR family, CARD domain containing 5	molecular_function (GO:0003674); cellular_component (GO:0005575); biological_process (GO:0008150)	18.3447	18.3447	120.532	2228.47	4.4454e-214	31.2549	31.2549	63.2891	2008.35	5.51966e-236
3.11	CCR2	chr9:124,016,922-124,023,879	NM_009915	Ccr2	Chemokine (C-C motif) receptor 2	signal transducer activity (GO:0004871); receptor activity (GO:0004872); G-protein coupled receptor activity (GO:0004930); protein binding (GO:0005515); cytosol (GO:0005829); plasma membrane (GO:0005886); cellular calcium ion homeostasis (GO:0006874); chemotaxis (GO:0006935); defense response (GO:0006952); inflammatory response (GO:0006954); immune response (GO:0006955); humoral immune response (…	2.716	2.716	147.118	401.289	1.67624e-07	12.3114	12.3114	28.4572	361.659	9.53729e-53
2.02	TGFB2	chr1:188,447,065-188,529,871	NM_009367	Tgfb2	Transforming growth factor, beta 2	skeletal system development (GO:0001501); cartilage condensation (GO:0001502); blood vessel development (GO:0001568); hair follicle development (GO:0001942); blood vessel remodeling (GO:0001974); transforming growth factor beta receptor binding (GO:0005160); protein binding (GO:0005515); extracellular region (GO:0005576); basement membrane (GO:0005604); extracellular space (GO:0005615); cytoplasm…	1.24202	1.24202	30.571	38.2117	0.638792	0.371444	-2.6922	94.4059	34.4379	2.77909e-05
2.02	GPX1	chr9:108,241,411-108,242,673	NM_008160	Gpx1	Glutathione peroxidase 1	response to reactive oxygen species (GO:0000302); temperature homeostasis (GO:0001659); endothelial cell development (GO:0001885); negative regulation of inflammatory response to antigenic stimulus (GO:0002862); peroxidase activity (GO:0004601); glutathione peroxidase activity (GO:0004602); soluble fraction (GO:0005625); nucleus (GO:0005634); cytoplasm (GO:0005737); mitochondrion (GO:0005739); li…	0.670302	-1.49186	1558.34	1044.23	4.16934e-07	0.317629	-3.14833	2964.89	941.052	2.65593e-54
2.01	COL3A1	chr1:45,368,383-45,406,551	NM_009930	Col3a1	Collagen, type III, alpha 1	blood vessel development (GO:0001568); structural molecule activity (GO:0005198); extracellular matrix structural constituent (GO:0005201); extracellular region (GO:0005576); proteinaceous extracellular matrix (GO:0005578); collagen trimer (GO:0005581); collagen type III trimer (GO:0005586); cytoplasm (GO:0005737); phosphate ion transport (GO:0006817); cell adhesion (GO:0007155); extracellular ma…	0.768228	-1.3017	15528.3	11929	0.000255998	3.13631	3.13631	3427.05	10750.4	4.40329e-32
2.01	INPP5D	chr1:89,516,887-89,617,083	NM_001110193 NM_010566 NM_001110192	Inpp5d	Inositol polyphosphate-5-phosphatase D		0.628806	-1.59032	333.049	209.052	0.00022091	3.8013	3.8013	48.8249	188.399	4.92077e-14
2.01	FCGR2B	chr1:172,890,689-172,906,202	NM_001077189 NM_010187	Fcgr2b	Fc receptor, IgG, low affinity IIb	negative regulation of type I hypersensitivity (GO:0001811); negative regulation of immunoglobulin production (GO:0002638); negative regulation of inflammatory response to antigenic stimulus (GO:0002862); negative regulation of acute inflammatory response to antigenic stimulus (GO:0002865); negative regulation of humoral immune response mediated by circulating immunoglobulin (GO:0002924); recepto…	0.963991	-1.03735	529.341	510.244	1	4.76802	4.76802	95.6506	459.832	2.0696e-34
2.01	DUSP10	chr1:185,858,340-185,899,515	NM_022019	Dusp10	Dual specificity phosphatase 10	phosphoprotein phosphatase activity (GO:0004721); protein serine/threonine phosphatase activity (GO:0004722); protein tyrosine phosphatase activity (GO:0004725); nucleus (GO:0005634); cytoplasm (GO:0005737); protein dephosphorylation (GO:0006470); JNK cascade (GO:0007254); protein tyrosine/serine/threonine phosphatase activity (GO:0008138); CTD phosphatase activity (GO:0008420); dephosphorylation…	1.01854	1.01854	205.37	209.196	1	8.25089	8.25089	21.9701	188.524	2.14067e-20
2.01	TNFAIP3	chr10:18,720,717-18,735,216	NM_009397 NM_001166402	Tnfaip3	Tumor necrosis factor, alpha-induced protein 3	DNA binding (GO:0003677); catalytic activity (GO:0003824); protein binding (GO:0005515); nucleus (GO:0005634); cytoplasm (GO:0005737); ubiquitin cycle (GO:0006512); apoptotic process (GO:0006915); peptidase activity (GO:0008233); cysteine-type peptidase activity (GO:0008234); zinc ion binding (GO:0008270); hydrolase activity (GO:0016787); ligase activity (GO:0016874); metal ion binding (GO:004687…	1.10793	1.10793	307.863	341.198	0.611201	4.28338	4.28338	71.0209	307.493	1.55796e-22
2.01	4632428N05RIK	chr10:59,809,599-59,835,432	NM_028732 NM_001159572	4632428N05Rik	RIKEN cDNA 4632428N05 gene	molecular_function (GO:0003674); receptor activity (GO:0004872); cellular_component (GO:0005575); extracellular space (GO:0005615); signal transduction (GO:0007165); biological_process (GO:0008150); membrane (GO:0016020); integral component of membrane (GO:0016021)	0.731527	-1.367	397.655	290.627	0.0442308	3.67735	3.67735	70.4932	261.905	6.22014e-10
2.01	ARRB2	chr11:70,246,155-70,254,176	NM_145429	Arrb2	Arrestin, beta 2	regulation of protein phosphorylation (GO:0001932); protein binding (GO:0005515); intracellular (GO:0005622); nucleus (GO:0005634); cytoplasm (GO:0005737); plasma membrane (GO:0005886); coated pit (GO:0005905); transport (GO:0006810); endocytosis (GO:0006897); signal transduction (GO:0007165); G-protein coupled receptor signaling pathway (GO:0007186); sensory perception (GO:0007600); adult walkin…	0.686475	-1.45672	662.848	454.715	0.000238306	2.61878	2.61878	155.866	409.796	4.43802e-15
2.01	CD300A	chr11:114,751,355-114,765,965	NM_170758	Cd300a	CD300A antigen	receptor activity (GO:0004872); plasma membrane (GO:0005886); signal transduction (GO:0007165); membrane (GO:0016020); integral component of membrane (GO:0016021); phosphatase binding (GO:0019902)	1.80166	1.80166	55.0521	99.9868	0.00408386	2.78292	2.78292	31.7387	90.1093	3.29948e-05
2.01	TGFB3	chr12:87,397,693-87,419,991	NM_009368	Tgfb3	Transforming growth factor, beta 3	activation of MAPK activity (GO:0000187); in utero embryonic development (GO:0001701); transforming growth factor beta receptor binding (GO:0005160); extracellular region (GO:0005576); extracellular space (GO:0005615); nucleus (GO:0005634); cytoplasm (GO:0005737); SMAD protein import into nucleus (GO:0007184); growth factor activity (GO:0008083); cell proliferation (GO:0008283); negative regulati…	0.709537	-1.40937	527.015	373.646	0.0010982	2.43219	2.43219	137.857	336.725	3.9977e-09
2.01	IRG1	chr14:103,446,229-103,455,790	NM_008392	Irg1	Immunoresponsive gene 1	propionate catabolic process (GO:0019543); response to lipopolysaccharide (GO:0032496); 2-methylcitrate dehydratase activity (GO:0047547)	1.14996	1.14996	69.3155	79.8601	0.796242	11.7602	11.7602	5.20489	71.971	4.50877e-13
2.01	SAMSN1	chr16:75,859,039-75,909,511	NM_023380	Samsn1	SAM domain, SH3 domain and nuclear localization signals, 1	phosphotyrosine binding (GO:0001784); cytoplasm (GO:0005737); biological_process (GO:0008150)	1.06467	1.06467	39.7614	42.3974	1	4.70345	4.70345	7.33587	38.2073	0.000172657
2.01	THOC1	chr18:9,958,178-9,995,482	NM_153552	Thoc1	THO complex 1	mRNA splicing, via spliceosome (GO:0000398); DNA binding (GO:0003677); RNA binding (GO:0003723); structural molecule activity (GO:0005198); protein binding (GO:0005515); nucleus (GO:0005634); cytoplasm (GO:0005737); mRNA processing (GO:0006397); mRNA export from nucleus (GO:0006406); transport (GO:0006810); apoptotic process (GO:0006915); signal transduction (GO:0007165); RNA splicing (GO:0008380…	1.09254	1.09254	539.97	590.032	0.462256	2.01565	2.01565	263.303	531.741	1.50655e-10
2.01	NR1H3	chr2:91,024,218-91,035,273	NM_013839 NM_001177730	Nr1h3	Nuclear receptor subfamily 1, group H, member 3	DNA binding (GO:0003677); sequence-specific DNA binding transcription factor activity (GO:0003700); steroid hormone receptor activity (GO:0003707); receptor activity (GO:0004872); ligand-activated sequence-specific DNA binding RNA polymerase II transcription factor activity (GO:0004879); ecdysteroid hormone receptor activity (GO:0004884); electron transporter activity (GO:0005489); steroid bindin…	0.841802	-1.18793	52.4047	43.9562	0.832996	4.01042	4.01042	9.12753	39.6157	0.00025051
2.01	LYN	chr4:3,605,268-3,718,759	NM_010747 NM_001111096	Lyn	Yamaguchi sarcoma viral (v-yes-1) oncogene homolog	nucleotide binding (GO:0000166); histamine secretion by mast cell (GO:0002553); protein kinase activity (GO:0004672); protein tyrosine kinase activity (GO:0004713); non-membrane spanning protein tyrosine kinase activity (GO:0004715); receptor binding (GO:0005102); erythropoietin receptor binding (GO:0005128); platelet-derived growth factor receptor binding (GO:0005161); integrin binding (GO:00051…	0.725758	-1.37787	617.037	447.545	0.00171301	3.56329	3.56329	112.472	403.332	3.0953e-22
2.01	KLRE1	chr6:129,528,304-129,535,845	NM_153590	Klre1	Killer cell lectin-like receptor family E member 1	stimulatory C-type lectin receptor signaling pathway (GO:0002223); receptor activity (GO:0004872); transmembrane signaling receptor activity (GO:0004888); integral component of plasma membrane (GO:0005887); signal transduction (GO:0007165); external side of plasma membrane (GO:0009897); protein phosphatase binding (GO:0019903); natural killer cell activation (GO:0030101); positive regulation of i…	6.12038	6.12038	1.47972	14.1768	0.00692513	13.7764	13.7764	0	12.7764	0.000414154
2.01	SPN	chr7:134,276,978-134,281,331	NM_009259 NM_001037810	Spn	Sialophorin	response to protozoan (GO:0001562); negative regulation of type IV hypersensitivity (GO:0001808); uropod (GO:0001931); protein binding (GO:0005515); basement membrane (GO:0005604); extracellular space (GO:0005615); integral component of plasma membrane (GO:0005887); microvillus (GO:0005902); negative regulation of cell adhesion (GO:0007162); cell surface receptor signaling pathway (GO:0007166); e…	1.99464	1.99464	38.6542	78.0961	0.00474514	5.27139	5.27139	12.5408	70.3785	7.31141e-08
2.01	NOD2	chr8:91,171,246-91,212,373	NM_145857	Nod2	Nucleotide-binding oligomerization domain containing 2	nucleotide binding (GO:0000166); innate immune response in mucosa (GO:0002227); activation of immune response (GO:0002253); microglial cell activation involved in immune response (GO:0002282); immunoglobulin production involved in immunoglobulin mediated immune response (GO:0002381); positive regulation of dendritic cell cytokine production (GO:0002732); positive regulation of humoral immune resp…	1.50413	1.50413	13.0457	20.1266	0.522701	7.68652	7.68652	1.48985	18.1383	0.000629051
2.01	FOXF1A	chr8:123,608,374-123,610,779	NM_010426	Foxf1a	Forkhead box F1a	vasculogenesis (GO:0001570); in utero embryonic development (GO:0001701); somitogenesis (GO:0001756); positive regulation of mesenchymal cell proliferation (GO:0002053); DNA binding (GO:0003677); sequence-specific DNA binding transcription factor activity (GO:0003700); nucleus (GO:0005634); transcription factor complex (GO:0005667); regulation of transcription, DNA-templated (GO:0006355); smoothe…	1.6965	1.6965	32.574	55.9584	0.106403	26.471	26.471	0.942933	50.4315	3.61873e-13
2.01	CCR1	chr9:123,876,959-123,883,525	NM_009912	Ccr1	Chemokine (C-C motif) receptor 1	signal transducer activity (GO:0004871); receptor activity (GO:0004872); G-protein coupled receptor activity (GO:0004930); neuropeptide Y receptor activity (GO:0004983); protein binding (GO:0005515); plasma membrane (GO:0005886); inflammatory response (GO:0006954); signal transduction (GO:0007165); G-protein coupled receptor signaling pathway (GO:0007186); membrane (GO:0016020); integral componen…	0.759225	-1.31713	214.42	162.552	0.229462	5.85376	5.85376	24.1953	146.487	9.37641e-10
1.2	IL1RL1	chr1:40,496,494-40,522,259	NM_001025602 NM_010743	Il1rl1	Interleukin 1 receptor-like 1	interleukin-33 binding (GO:0002113); interleukin-33 receptor activity (GO:0002114); DNA binding (GO:0003677); receptor activity (GO:0004872); transmembrane signaling receptor activity (GO:0004888); interleukin-1 receptor activity (GO:0004908); protein binding (GO:0005515); extracellular region (GO:0005576); extracellular space (GO:0005615); plasma membrane (GO:0005886); DNA methylation (GO:000630…	0.0583408	-17.1407	398.399	22.3012	8.68595e-63	1.21212	1.21212	16.4067	20.0989	0.886645
1.2	BCR	chr10:74,523,641-74,647,668	NM_001081412	Bcr	breakpoint cluster region	GTPase activator activity (GO:0005096); brain development (GO:0007420)	0.414787	-2.41088	1000.53	414.421	1.36239e-22	0.705573	-1.41729	529.757	373.487	0.00151042
1.2	STAT6	chr10:127,080,042-127,098,043	NM_009284	Stat6	Signal transducer and activator of transcription 6	negative regulation of type 2 immune response (GO:0002829); DNA binding (GO:0003677); sequence-specific DNA binding transcription factor activity (GO:0003700); signal transducer activity (GO:0004871); calcium ion binding (GO:0005509); protein binding (GO:0005515); nucleus (GO:0005634); cytoplasm (GO:0005737); regulation of transcription, DNA-templated (GO:0006355); signal transduction (GO:0007165…	0.336901	-2.96823	1728.59	581.702	3.86023e-42	0.515886	-1.93841	1017.12	524.234	2.66288e-11
1.2	MASP1	chr16:23,451,858-23,520,663	NM_008555	Masp1	Mannan-binding lectin serine peptidase 1	complement activation, lectin pathway (GO:0001867); catalytic activity (GO:0003824); serine-type endopeptidase activity (GO:0004252); chymotrypsin activity (GO:0004263); trypsin activity (GO:0004295); calcium ion binding (GO:0005509); extracellular region (GO:0005576); extracellular space (GO:0005615); proteolysis (GO:0006508); immune response (GO:0006955); complement activation (GO:0006956); com…	0.0861033	-11.614	93.5345	7.13973	1.00919e-09	7.43424	7.43424	0	6.43424	0.0296976
1.2	TGFB1	chr7:26,472,021-26,490,015	NM_011577	Tgfb1	Transforming growth factor, beta 1	negative regulation of transcription from RNA polymerase II promoter (GO:0000122); skeletal system development (GO:0001501); ureteric bud development (GO:0001657); morphogenesis of a branching structure (GO:0001763); epithelial to mesenchymal transition (GO:0001837); regulation of sodium ion transport (GO:0002028); tolerance induction to self antigen (GO:0002513); transforming growth factor beta …	0.386723	-2.58583	570.118	219.864	1.11108e-18	0.568341	-1.75951	349.393	198.143	6.69357e-06
1.2	JAK3	chr8:74,200,282-74,214,476	NM_010589 NM_001190830	Jak3	Janus kinase 3	nucleotide binding (GO:0000166); protein kinase activity (GO:0004672); protein tyrosine kinase activity (GO:0004713); non-membrane spanning protein tyrosine kinase activity (GO:0004715); protein binding (GO:0005515); ATP binding (GO:0005524); cytoplasm (GO:0005737); cytoskeleton (GO:0005856); protein phosphorylation (GO:0006468); enzyme linked receptor protein signaling pathway (GO:0007167); posi…	0.219343	-4.55908	477.086	103.865	3.98011e-30	0.926048	-1.07986	101.157	93.6026	0.81879
1.1	ANGPT1	chr15:42,256,271-42,508,341	NM_009640	Angpt1	Angiopoietin 1	angiogenesis (GO:0001525); ovarian follicle development (GO:0001541); in utero embryonic development (GO:0001701); receptor binding (GO:0005102); vascular endothelial growth factor receptor binding (GO:0005172); extracellular region (GO:0005576); extracellular space (GO:0005615); signal transduction (GO:0007165); transmembrane receptor protein tyrosine kinase signaling pathway (GO:0007169); multi…	6.64986	6.64986	2.66753	23.3886	0.00030721	1.79285	1.79285	11.3152	21.0793	0.223323
1.1	TYRO3	chr2:119,625,250-119,643,839	NM_019392	Tyro3	TYRO3 protein tyrosine kinase 3	nucleotide binding (GO:0000166); protein kinase activity (GO:0004672); protein serine/threonine kinase activity (GO:0004674); protein tyrosine kinase activity (GO:0004713); transmembrane receptor protein tyrosine kinase activity (GO:0004714); receptor activity (GO:0004872); protein binding (GO:0005515); ATP binding (GO:0005524); extracellular space (GO:0005615); plasma membrane (GO:0005886); prot…	2.48077	2.48077	126.28	314.753	6.83895e-12	1.35277	1.35277	209.425	283.657	0.0251325
1.1	H47	chr7:73,224,535-73,234,291	NM_024439	H47	Histocompatibility 47	protein binding (GO:0005515); endoplasmic reticulum (GO:0005783); intracellular protein transport (GO:0006886); inflammatory response (GO:0006954); selenium binding (GO:0008430); membrane (GO:0016020); integral component of membrane (GO:0016021); integral component of endoplasmic reticulum membrane (GO:0030176); negative regulation of interleukin-6 production (GO:0032715); negative regulation of …	3.5201	3.5201	168.84	596.853	5.364e-30	1.06853	1.06853	503.335	537.897	0.605964
