# Supplementary material for: Metronomic cyclophosphamide activation of anti-tumor immunity: tumor model, mouse host, and drug schedule dependence of gene responses and their upstream regulators
Source: BMC Cancer. 2016 Aug 11;16:623. doi: 10.1186/s12885-016-2597-2 (PMC4982114; doi:10.1186/s12885-016-2597-2)
Supplement: Additional file 7: Table S7. — Genes whose basal expression in untreated GL261(B6) tumors is either higher or lower than in untreated LLC and untreated B16F10 tumors. (XLSX 670 kb) [file 12885_2016_2597_MOESM7_ESM.xlsx]

## Sheet: Table S7A
Table S7. Genes expressed at significantly higher or significantly lower basal level in untreated GL261(B6) tumors than in untreated LLC tumors and also untreated B16F10 tumors, and their responses to CPA/6d treatment. Significance threshold values are: |FC|>2, p<0.001.
Table S7A. 1,348 genes expressed at significantly higher level (TFS group 3.11) in untreated GL261(B6) tumors than in both untreated LLC tumors and untreated B16F10 tumors. Significance thereshold values: |FC|>2, p<0.001.
TFS	Probe ID	Mapping Location(s)	Accession No.	Gene Symbol	Gene Name/Desc.	GO terms	Ratio	Fold change	Intensity (untreated LLC)	Intensity (untreated GL261(B6))	p-value	Ratio	Fold change	Intensity (untreated B16F10)	Intensity (untreated GL261(B6))	p-value
3.11	MOXD1	chr10:23,943,323-24,022,589	NM_021509	Moxd1	Monooxygenase, DBH-like 1	catalytic activity (GO:0003824); monooxygenase activity (GO:0004497); dopamine beta-monooxygenase activity (GO:0004500); copper ion binding (GO:0005507); extracellular space (GO:0005615); endoplasmic reticulum (GO:0005783); histidine catabolic process (GO:0006548); catecholamine metabolic process (GO:0006584); cellular process (GO:0009987); membrane (GO:0016020); integral to membrane (GO:0016021)…	4920.18	4920.18	1.77163	13635.9	0	1243.63	1243.63	8.88242	12289.1	0
3.11	COL9A2	chr4:120,712,171-120,727,930	NM_007741	Col9a2	Collagen, type IX, alpha 2	skeletal system development (GO:0001501); structural molecule activity (GO:0005198); extracellular matrix structural constituent (GO:0005201); extracellular region (GO:0005576); proteinaceous extracellular matrix (GO:0005578); collagen (GO:0005581); collagen type IX (GO:0005594); extracellular space (GO:0005615); cytoplasm (GO:0005737); phosphate ion transport (GO:0006817); cell adhesion (GO:0007…	3492.16	3492.16	0.291911	4510.56	0	298.209	298.209	12.635	4065.06	0
3.11	MYO5B	chr18:74,602,273-74,931,131	NM_201600	Myo5b	Myosin Vb	nucleotide binding (GO:0000166); motor activity (GO:0003774); actin binding (GO:0003779); calmodulin binding (GO:0005516); ATP binding (GO:0005524); cytoskeleton (GO:0005856); transport (GO:0006810); cytoskeleton organization (GO:0007010); protein transport (GO:0015031); myosin complex (GO:0016459); Rab GTPase binding (GO:0017137); synaptosome (GO:0019717); regulation of protein localization (GO:…	3381.04	3381.04	0	3380.04	0	1969.82	1969.82	0.546919	3046.15	0
3.11	COL11A1	chr3:113,733,458-113,923,244	NM_007729	Col11a1	Collagen, type XI, alpha 1	cartilage condensation (GO:0001502); chondrocyte development (GO:0002063); heart morphogenesis (GO:0003007); molecular_function (GO:0003674); structural molecule activity (GO:0005198); extracellular matrix structural constituent (GO:0005201); extracellular region (GO:0005576); proteinaceous extracellular matrix (GO:0005578); collagen (GO:0005581); cytoplasm (GO:0005737); proteoglycan metabolic pr…	3221.45	3221.45	3.29168	13824.4	0	439.873	439.873	27.3259	12458.8	0
3.11	OLIG1	chr16:91,270,014-91,272,184	NM_016968	Olig1	Oligodendrocyte transcription factor 1	DNA binding (GO:0003677); sequence-specific DNA binding transcription factor activity (GO:0003700); protein binding (GO:0005515); nucleus (GO:0005634); transcription factor complex (GO:0005667); regulation of transcription, DNA-dependent (GO:0006355); multicellular organismal development (GO:0007275); transcription regulator activity (GO:0030528); neuron fate commitment (GO:0048663)	3163.68	3163.68	0.583823	5009.71	0	1930.69	1930.69	1.33895	4514.79	0
3.11	SOX2	chr3:34,548,927-34,551,382	NM_011443	Sox2	SRY-box containing gene 2	negative regulation of transcription from RNA polymerase II promoter (GO:0000122); cell fate specification (GO:0001708); positive regulation of neuroblast proliferation (GO:0002052); DNA binding (GO:0003677); chromatin binding (GO:0003682); sequence-specific DNA binding transcription factor activity (GO:0003700); protein binding (GO:0005515); nucleus (GO:0005634); transcription factor complex (GO…	2788.65	2788.65	0	2787.65	0	1293.57	1293.57	0.942933	2512.32	0
3.11	GPR17	chr18:32,102,653-32,109,290	NM_001025381	Gpr17	G protein-coupled receptor 17	signal transducer activity (GO:0004871); receptor activity (GO:0004872); G-protein coupled receptor activity (GO:0004930); plasma membrane (GO:0005886); signal transduction (GO:0007165); G-protein coupled receptor signaling pathway (GO:0007186); membrane (GO:0016020); integral to membrane (GO:0016021); G-protein coupled purinergic nucleotide receptor activity (GO:0045028)	2418.99	2418.99	0.291911	3124.12	1.58647e-274	1204.21	1204.21	1.33895	2815.58	1.56296e-265
3.11	PTPRZ1	chr6:22,825,502-23,002,916	NM_001081306	Ptprz1	Protein tyrosine phosphatase, receptor type Z, polypeptide 1	carbonate dehydratase activity (GO:0004089); phosphoprotein phosphatase activity (GO:0004721); protein tyrosine phosphatase activity (GO:0004725); prenylated protein tyrosine phosphatase activity (GO:0004727); receptor activity (GO:0004872); protein binding (GO:0005515); proteinaceous extracellular matrix (GO:0005578); extracellular space (GO:0005615); plasma membrane (GO:0005886); protein dephos…	1815.84	1815.84	0.895898	3441.64	4.28107e-118	637.655	637.655	3.86594	3101.79	2.44648e-111
3.11	OLIG2	chr16:91,225,795-91,228,922	NM_016967	Olig2	Oligodendrocyte transcription factor 2	negative regulation of transcription from RNA polymerase II promoter (GO:0000122); DNA binding (GO:0003677); sequence-specific DNA binding transcription factor activity (GO:0003700); RNA polymerase II distal enhancer sequence-specific DNA binding transcription factor activity (GO:0003705); protein binding (GO:0005515); nucleus (GO:0005634); transcription factor complex (GO:0005667); cytoplasm (GO…	1771.19	1771.19	0.895898	3356.99	0	2167.91	2167.91	0.396015	3025.43	0
3.11	PLXNB3	chrX:71,002,442-71,017,849	NM_019587	Plxnb3	Plexin B3	receptor activity (GO:0004872); extracellular space (GO:0005615); intracellular (GO:0005622); signal transduction (GO:0007165); multicellular organismal development (GO:0007275); membrane (GO:0016020); integral to membrane (GO:0016021)	1769.45	1769.45	0.603986	2837.17	0	1093.62	1093.62	1.33895	2556.91	0
3.11	NCALD	chr15:37,295,930-37,722,183	NM_134094 NM_001170867 NM_001170868 NM_001170866	Ncald	Neurocalcin delta	molecular_function (GO:0003674); calcium ion binding (GO:0005509); cellular_component (GO:0005575); biological_process (GO:0008150)	1600.7	1600.7	0.875734	3001.48	0	4.76808	4.76808	566.531	2705.04	5.95345e-91
3.11	BCAN	chr3:87,791,453-87,804,278	NM_001109758 NM_007529	Bcan	Brevican	binding (GO:0005488); hyaluronic acid binding (GO:0005540); extracellular region (GO:0005576); proteinaceous extracellular matrix (GO:0005578); extracellular space (GO:0005615); cell adhesion (GO:0007155); hippocampus development (GO:0021766); synaptic vesicle membrane (GO:0030672); synapse (GO:0045202)	1578.43	1578.43	0	1577.43	4.15968e-293	83.3542	83.3542	16.0674	1421.64	4.33143e-236
3.11	PET2	chrX:86,649,187-86,655,028	NM_008821	Pet2	Plasmacytoma expressed transcript 2	molecular_function (GO:0003674); cellular_component (GO:0005575); biological_process (GO:0008150)	1539.47	1539.47	0.583823	2437.25	0	1226.28	1226.28	0.792029	2196.53	0
3.11	SOX6	chr7:122,614,858-123,182,258	NM_011445 NM_001025559 NM_001025560	Sox6	SRY-box containing gene 6	negative regulation of transcription from RNA polymerase II promoter (GO:0000122); cell morphogenesis (GO:0000902); in utero embryonic development (GO:0001701); DNA binding (GO:0003677); sequence-specific DNA binding transcription factor activity (GO:0003700); protein binding (GO:0005515); nucleus (GO:0005634); transcription factor complex (GO:0005667); regulation of transcription, DNA-dependent …	1456.09	1456.09	1.18781	3184.66	0	2.0121	2.0121	1425.92	2870.09	2.04841e-22
3.11	COL9A1	chr1:24,184,449-24,259,577	NM_007740	Col9a1	Collagen, type IX, alpha 1	tissue homeostasis (GO:0001894); growth plate cartilage development (GO:0003417); structural molecule activity (GO:0005198); extracellular region (GO:0005576); proteinaceous extracellular matrix (GO:0005578); collagen (GO:0005581); extracellular space (GO:0005615); cytoplasm (GO:0005737); phosphate ion transport (GO:0006817); cell adhesion (GO:0007155); extracellular matrix structural constituent…	1451.17	1451.17	2.39578	4926.86	6.8332e-200	98.4964	98.4964	44.0911	4440.31	5.07346e-148
3.11	NETO1	chr18:86,564,344-86,671,289	NM_144946	Neto1	Neuropilin (NRP) and tolloid (TLL)-like 1	receptor activity (GO:0004872); protein binding (GO:0005515); plasma membrane (GO:0005886); protein targeting (GO:0006605); signal transduction (GO:0007165); memory (GO:0007613); visual learning (GO:0008542); postsynaptic density (GO:0014069); membrane (GO:0016020); integral to membrane (GO:0016021); cell junction (GO:0030054); synapse (GO:0045202); postsynaptic membrane (GO:0045211); regulation …	1428.64	1428.64	0.291911	1844.67	4.35334e-64	856.198	856.198	0.942933	1662.54	2.07569e-63
3.11	ATCAY	chr10:80,667,258-80,693,524	NM_178662	Atcay	Ataxia, cerebellar, Cayman type homolog (human)	transport (GO:0006810)	1267.68	1267.68	0	1266.68	7.67554e-279	488.488	488.488	1.33895	1141.55	1.43134e-237
3.11	SLC47A1	chr11:61,156,902-61,191,577	NM_026183	Slc47a1	Solute carrier family 47, member 1	monovalent cation:hydrogen antiporter activity (GO:0005451); membrane fraction (GO:0005624); plasma membrane (GO:0005886); transport (GO:0006810); drug transmembrane transport (GO:0006855); drug transmembrane transporter activity (GO:0015238); antiporter activity (GO:0015297); organic cation transport (GO:0015695); drug transport (GO:0015893); membrane (GO:0016020); integral to membrane (GO:00160…	1253.43	1253.43	0.291911	1618.32	2.89325e-85	667.042	667.042	1.18804	1458.52	1.59635e-82
3.11	MTAP2	chr1:66,221,903-66,489,157	NM_008632 NM_001039934	Mtap2	Microtubule-associated protein 2	microtubule bundle formation (GO:0001578); protein binding (GO:0005515); calmodulin binding (GO:0005516); cytoskeletal regulatory protein binding (GO:0005519); intracellular (GO:0005622); cytoplasm (GO:0005737); microtubule (GO:0005874); microtubule associated complex (GO:0005875); negative regulation of microtubule depolymerization (GO:0007026); dendrite development (GO:0016358); peptidyl-threon…	1202.95	1202.95	0.583823	1904.27	8.71848e-254	17.7153	17.7153	95.9332	1716.2	8.65252e-140
3.11	CNTN1	chr15:91,881,596-92,172,398	NM_007727 NM_001159647 NM_001159648	Cntn1	Contactin 1	DNA binding (GO:0003677); protein binding (GO:0005515); extracellular space (GO:0005615); plasma membrane (GO:0005886); DNA methylation (GO:0006306); cell adhesion (GO:0007155); Notch signaling pathway (GO:0007219); N-methyltransferase activity (GO:0008170); positive regulation of gene expression (GO:0010628); membrane (GO:0016020); anchored to membrane (GO:0031225); positive regulation of sodium…	1192.85	1192.85	0.603986	1912.32	1.02576e-29	63.5479	63.5479	26.1378	1723.55	6.83557e-18
3.11	PLEKHB1	chr7:107,792,410-107,810,908	NM_013746 NM_001163185 NM_001163182 NM_001163187 NM_001163184 NM_001163186 NM_001163183	Plekhb1	Pleckstrin homology domain containing, family B (evectins) member 1	Golgi membrane (GO:0000139); photoreceptor outer segment (GO:0001750); protein binding (GO:0005515); protein C-terminus binding (GO:0008022); membrane (GO:0016020); integral to membrane (GO:0016021); protein homodimerization activity (GO:0042803)	1126.93	1126.93	0.291911	1454.89	8.18343e-304	32.6812	32.6812	39.1505	1311.17	1.71398e-189
3.11	GRIK3	chr4:125,168,075-125,391,417	NM_001081097	Grik3	Glutamate receptor, ionotropic, kainate 3	receptor activity (GO:0004872); ionotropic glutamate receptor activity (GO:0004970); ion channel activity (GO:0005216); extracellular-glutamate-gated ion channel activity (GO:0005234); potassium channel activity (GO:0005267); protein binding (GO:0005515); plasma membrane (GO:0005886); transport (GO:0006810); ion transport (GO:0006811); potassium ion transport (GO:0006813); signal transduction (GO…	853.805	853.805	1.47972	2116.2	1.08463e-117	352.535	352.535	4.41286	1907.22	5.71195e-111
3.11	AI414108	chr9:27,160,270-27,165,128	NR_027907	AI414108	expressed sequence AI414108	molecular_function (GO:0003674); cellular_component (GO:0005575); biological_process (GO:0008150)	844.395	844.395	0	843.395	3.82207e-85	9.73211	9.73211	77.2063	760.112	4.40342e-32
3.11	BCAS1	chr2:170,172,491-170,253,345	NM_029815 NM_001164369	Bcas1	Breast carcinoma amplified sequence 1	cytoplasm (GO:0005737); cytosol (GO:0005829); biological_process (GO:0008150); protein homodimerization activity (GO:0042803)	841.477	841.477	3.58359	3855.99	2.80387e-272	153.604	153.604	21.6308	3475.17	5.43432e-234
3.11	FBN2	chr18:58,168,277-58,369,580	NM_010181	Fbn2	Fibrillin 2	microfibril (GO:0001527); extracellular matrix structural constituent (GO:0005201); binding (GO:0005488); calcium ion binding (GO:0005509); extracellular region (GO:0005576); proteinaceous extracellular matrix (GO:0005578); extracellular space (GO:0005615); embryonic limb morphogenesis (GO:0030326); limb morphogenesis (GO:0035108)	764.678	764.678	2.04338	2326.2	0	116.089	116.089	17.067	2096.39	5.33518e-293
3.11	STRC	chr2:121,189,463-121,206,676	NM_080459	Strc	Stereocilin	molecular_function (GO:0003674); extracellular space (GO:0005615); sensory perception of sound (GO:0007605)	745.438	745.438	0	744.438	4.6102e-189	671.901	671.901	0	670.901	1.38804e-163
3.11	GM98	chr19:10,282,761-10,315,238	NM_001033481	Gm98	predicted gene 98	DNA binding (GO:0003677); sequence-specific DNA binding transcription factor activity (GO:0003700); nucleus (GO:0005634); oligodendrocyte development (GO:0014003); membrane (GO:0016020); integral to membrane (GO:0016021); central nervous system myelination (GO:0022010); cell differentiation (GO:0030154); positive regulation of myelination (GO:0031643); sequence-specific DNA binding (GO:0043565); …	670.717	670.717	1.45956	1648.67	0	344.246	344.246	3.31902	1485.81	1.82591e-277
3.11	CLDN11	chr3:31,048,842-31,063,248	NM_008770	Cldn11	Claudin 11	structural molecule activity (GO:0005198); protein binding (GO:0005515); plasma membrane (GO:0005886); integral to plasma membrane (GO:0005887); tight junction (GO:0005923); cell adhesion (GO:0007155); spermatogenesis (GO:0007283); axon ensheathment (GO:0008366); membrane (GO:0016020); integral to membrane (GO:0016021); cell junction (GO:0030054)	661.425	661.425	0	660.425	4.0605e-82	385.39	385.39	0.546919	595.167	1.84396e-79
3.11	MMP16	chr4:17,780,629-18,045,881	NM_019724	Mmp16	Matrix metallopeptidase 16	metalloendopeptidase activity (GO:0004222); calcium ion binding (GO:0005509); proteinaceous extracellular matrix (GO:0005578); extracellular space (GO:0005615); plasma membrane (GO:0005886); proteolysis (GO:0006508); metabolic process (GO:0008152); peptidase activity (GO:0008233); metallopeptidase activity (GO:0008237); zinc ion binding (GO:0008270); membrane (GO:0016020); integral to membrane (G…	637.769	637.769	0.291911	822.941	2.93871e-140	742.67	742.67	0	741.67	2.10791e-136
3.11	PCDH15	chr10:73,284,615-74,112,477	NM_001142743 NM_001142746 NM_001142742 NM_023115 NM_001142747 NM_001142740 NM_001142738 NM_001142735 NM_001142736 NM_001142741 NM_001142760 NM_001142739 NM_001142737 NM_001142748	Pcdh15	Protocadherin 15	photoreceptor outer segment (GO:0001750); startle response (GO:0001964); morphogenesis of an epithelium (GO:0002009); calcium ion binding (GO:0005509); protein binding (GO:0005515); extracellular space (GO:0005615); cytoplasm (GO:0005737); plasma membrane (GO:0005886); actin filament organization (GO:0007015); cell adhesion (GO:0007155); homophilic cell adhesion (GO:0007156); sensory perception (…	634.325	634.325	0.583823	1003.66	1.46971e-118	648.664	648.664	0.396015	904.545	6.18659e-117
3.11	FAM19A4	chr6:96,781,203-97,010,405	NM_177233	Fam19a4	Family with sequence similarity 19, member A4	molecular_function (GO:0003674); cellular_component (GO:0005575); extracellular region (GO:0005576); biological_process (GO:0008150)	612.398	612.398	0	611.398	5.74732e-162	356.844	356.844	0.546919	551.009	1.75835e-137
3.11	SEMA3D	chr5:12,383,166-12,588,943	NM_028882	Sema3d	Sema domain, immunoglobulin domain (Ig), short basic domain, secreted, (semaphorin) 3D	receptor activity (GO:0004872); extracellular region (GO:0005576); signal transduction (GO:0007165); multicellular organismal development (GO:0007275); nervous system development (GO:0007399); membrane (GO:0016020); cell differentiation (GO:0030154)	599.769	599.769	1.16765	1299.09	4.10149e-276	144.828	144.828	7.09076	1170.77	4.09307e-224
3.11	RELN	chr5:21,390,272-21,850,523	NM_011261	Reln	Reelin	cell morphogenesis involved in differentiation (GO:0000904); neuron migration (GO:0001764); protein serine/threonine/tyrosine kinase activity (GO:0004712); protein binding (GO:0005515); extracellular region (GO:0005576); proteinaceous extracellular matrix (GO:0005578); extracellular space (GO:0005615); cytoplasm (GO:0005737); cell adhesion (GO:0007155); multicellular organismal development (GO:00…	599.255	599.255	3.8755	2920.67	3.79919e-24	541.098	541.098	3.86594	2631.95	4.81636e-25
3.11	NALCN	chr14:123,675,863-124,026,366	NM_177393	Nalcn	Sodium leak channel, non-selective	ion channel activity (GO:0005216); voltage-gated ion channel activity (GO:0005244); sodium channel activity (GO:0005272); transport (GO:0006810); ion transport (GO:0006811); sodium ion transport (GO:0006814); membrane (GO:0016020); integral to membrane (GO:0016021); transmembrane transport (GO:0055085)	594.849	594.849	0	593.849	1.97058e-123	536.174	536.174	0	535.174	1.48525e-119
3.11	LECT1	chr14:80,037,497-80,061,977	NM_010701	Lect1	Leukocyte cell derived chemotaxin 1	extracellular region (GO:0005576); multicellular organismal development (GO:0007275); membrane (GO:0016020); integral to membrane (GO:0016021); negative regulation of angiogenesis (GO:0016525); cell differentiation (GO:0030154); negative regulation of vascular endothelial growth factor receptor signaling pathway (GO:0030948); positive regulation of ossification (GO:0045778); cartilage development…	594.005	594.005	0	593.005	5.04953e-158	535.433	535.433	0	534.433	3.76739e-136
3.11	COL2A1	chr15:97,806,033-97,835,155	NM_031163 NM_001113515	Col2a1	Collagen, type II, alpha 1	cartilage condensation (GO:0001502); tissue homeostasis (GO:0001894); endochondral ossification (GO:0001958); chondrocyte differentiation (GO:0002062); heart morphogenesis (GO:0003007); structural molecule activity (GO:0005198); extracellular matrix structural constituent (GO:0005201); extracellular region (GO:0005576); proteinaceous extracellular matrix (GO:0005578); collagen (GO:0005581); colla…	587.139	587.139	8.62674	5651.24	0	90.6421	90.6421	55.1987	5092.97	0
3.11	PNMA5	chrX:70,279,320-70,282,442	NM_001100461	Pnma5	paraneoplastic antigen family 5	molecular_function (GO:0003674); cellular_component (GO:0005575); biological_process (GO:0008150)	584.292	584.292	0	583.292	1.18921e-155	526.672	526.672	0	525.672	4.12584e-134
3.11	PPP1R14C	chr10:6,881,566-6,980,391	NM_133485	Ppp1r14c	Protein phosphatase 1, regulatory (inhibitor) subunit 14c	protein phosphatase inhibitor activity (GO:0004864); protein serine/threonine phosphatase inhibitor activity (GO:0004865); protein binding (GO:0005515); membrane fraction (GO:0005624); cytoplasm (GO:0005737); signal transduction (GO:0007165); membrane (GO:0016020); regulation of phosphorylation (GO:0042325); regulation of catalytic activity (GO:0050790)	564.5	564.5	0	563.5	1.1074e-48	28.6438	28.6438	16.7652	507.863	7.62673e-30
3.11	FAM5C	chr1:148,342,796-148,749,602	NM_153539 NM_001145807	Fam5c	Family with sequence similarity 5, member C	molecular_function (GO:0003674); extracellular region (GO:0005576); cytoplasm (GO:0005737); negative regulation of cell cycle (GO:0045786)	510.224	510.224	0.291911	658.164	1.93034e-149	283.768	283.768	1.09384	593.165	2.41701e-139
3.11	PCDH10	chr3:45,182,320-45,238,501	NM_001098172 NM_001098171 NM_011043 NM_001098170	Pcdh10	Protocadherin 10	calcium ion binding (GO:0005509); protein binding (GO:0005515); extracellular space (GO:0005615); plasma membrane (GO:0005886); integral to plasma membrane (GO:0005887); cell adhesion (GO:0007155); homophilic cell adhesion (GO:0007156); membrane (GO:0016020); integral to membrane (GO:0016021)	509.865	509.865	0.291911	657.701	4.56542e-50	593.762	593.762	0	592.762	4.42452e-51
3.11	RLBP1	chr7:86,519,756-86,531,913	NM_020599 NM_001173483	Rlbp1	Retinaldehyde binding protein 1	transporter activity (GO:0005215); 11-cis retinal binding (GO:0005502); intracellular (GO:0005622); cytoplasm (GO:0005737); transport (GO:0006810); sensory perception (GO:0007600); visual perception (GO:0007601); retinol binding (GO:0019841); response to stimulus (GO:0050896)	508.565	508.565	1.49988	1270.35	8.68854e-274	20.0267	20.0267	56.2175	1144.88	2.62776e-150
3.11	MTAP7	chr10:19,868,726-20,001,396	NM_008635 NM_001198635	Mtap7	Microtubule-associated protein 7	cell morphogenesis (GO:0000902); microtubule bundle formation (GO:0001578); protein binding (GO:0005515); cytoskeletal regulatory protein binding (GO:0005519); cytoplasm (GO:0005737); microtubule (GO:0005874); microtubule associated complex (GO:0005875); plasma membrane (GO:0005886); glycosphingolipid metabolic process (GO:0006687); response to osmotic stress (GO:0006970); nucleus organization (G…	471.262	471.262	0.895898	892.464	8.87864e-213	6.74066	6.74066	118.469	804.303	1.47224e-67
3.11	GJC3	chr5:138,395,037-138,404,187	NM_080450	Gjc3	Gap junction protein, gamma 3	gap junction channel activity (GO:0005243); plasma membrane (GO:0005886); gap junction (GO:0005921); connexon complex (GO:0005922); cell communication (GO:0007154); cell-cell signaling (GO:0007267); sensory perception of sound (GO:0007605); membrane (GO:0016020); integral to membrane (GO:0016021); cell junction (GO:0030054); myelination (GO:0042552); myelin sheath (GO:0043209); transmembrane tran…	470.96	470.96	18.1292	9008.1	0	10.2948	10.2948	787.683	8118.37	1.35541e-224
3.11	POU3F2	chr4:22,409,242-22,415,513	NM_008899	Pou3f2	POU domain, class 3, transcription factor 2	DNA binding (GO:0003677); sequence-specific DNA binding transcription factor activity (GO:0003700); nucleus (GO:0005634); transcription factor complex (GO:0005667); regulation of transcription, DNA-dependent (GO:0006355); regulation of transcription from RNA polymerase II promoter (GO:0006357); positive regulation of cell proliferation (GO:0008284); epidermis development (GO:0008544); astrocyte d…	440.44	440.44	0	439.44	3.54e-123	20.0504	20.0504	18.802	396.037	8.47295e-70
3.11	ZFP385B	chr2:77,248,689-77,654,873	NM_178723 NM_001113399 NM_001113400	Zfp385b	Zinc finger protein 385B	molecular_function (GO:0003674); nucleic acid binding (GO:0003676); cellular_component (GO:0005575); intracellular (GO:0005622); nucleus (GO:0005634); biological_process (GO:0008150); zinc ion binding (GO:0008270); metal ion binding (GO:0046872)	434.056	434.056	0.603986	695.22	9.69451e-177	163.899	163.899	2.8288	626.538	1.97926e-144
3.11	NKAIN2	chr10:31,409,125-32,609,721	NM_001025286 NM_001013411	Nkain2	Na+/K+ transporting ATPase interacting 2	plasma membrane (GO:0005886); membrane (GO:0016020); integral to membrane (GO:0016021)	425.514	425.514	0	424.514	1.2538e-119	214.051	214.051	0.792029	382.586	7.51365e-99
3.11	EPB4.1L4B	chr4:57,074,598-57,156,028	NM_019427	Epb4.1l4b	Erythrocyte protein band 4.1-like 4b	molecular_function (GO:0003674); transporter activity (GO:0005215); binding (GO:0005488); cellular_component (GO:0005575); cytoplasm (GO:0005737); cytoskeleton (GO:0005856); transport (GO:0006810); cytoskeletal protein binding (GO:0008092); biological_process (GO:0008150); membrane (GO:0016020); extrinsic to membrane (GO:0019898)	416.697	416.697	0.291911	537.336	3.79118e-143	5.23305	5.23305	91.728	484.25	7.87057e-39
3.11	OPCML	chr9:27,598,854-28,732,633	NM_177906	Opcml	Opioid binding protein/cell adhesion molecule-like	plasma membrane (GO:0005886); cell adhesion (GO:0007155)	414.672	414.672	0	413.672	6.14849e-117	267.772	267.772	0.396015	372.813	3.10083e-98
3.11	CDH10	chr15:18,750,084-18,943,989	NM_009865	Cdh10	Cadherin 10	calcium ion binding (GO:0005509); protein binding (GO:0005515); plasma membrane (GO:0005886); cell adhesion (GO:0007155); homophilic cell adhesion (GO:0007156); membrane (GO:0016020); integral to membrane (GO:0016021)	410.556	410.556	0.291911	529.402	5.40693e-44	16.0564	16.0564	28.7782	477.132	4.73183e-23
3.11	PAK3	chrX:139,953,134-140,232,339	NM_008778 NM_001195048 NM_001195049 NM_001195047 NM_001195046	Pak3	p21 protein (Cdc42/Rac)-activated kinase 3	nucleotide binding (GO:0000166); protein kinase activity (GO:0004672); protein serine/threonine kinase activity (GO:0004674); protein binding (GO:0005515); ATP binding (GO:0005524); protein phosphorylation (GO:0006468); multicellular organismal development (GO:0007275); kinase activity (GO:0016301); transferase activity (GO:0016740); Rho GTPase binding (GO:0017048); SH3 domain binding (GO:0017124…	399.002	399.002	0.895898	755.466	1.06667e-186	13.4855	13.4855	49.5603	680.831	5.10766e-90
3.11	TNIK	chr3:28,162,136-28,569,507	NM_026910 NM_001163007 NM_001163009 NM_001163008	Tnik	TRAF2 and NCK interacting kinase	nucleotide binding (GO:0000166); molecular_function (GO:0003674); protein kinase activity (GO:0004672); protein serine/threonine kinase activity (GO:0004674); small GTPase regulator activity (GO:0005083); ATP binding (GO:0005524); cellular_component (GO:0005575); nucleus (GO:0005634); cytoplasm (GO:0005737); protein phosphorylation (GO:0006468); biological_process (GO:0008150); Wnt receptor signa…	396.769	396.769	5.93905	2752.2	0	12.5611	12.5611	196.544	2480.37	3.59768e-181
3.11	MYT1	chr2:181,498,037-181,562,480	NM_008665 NM_001171615 NM_001171616 NM_001171680	Myt1	Myelin transcription factor 1	DNA binding (GO:0003677); sequence-specific DNA binding transcription factor activity (GO:0003700); protein binding (GO:0005515); nucleus (GO:0005634); transcription factor complex (GO:0005667); regulation of transcription, DNA-dependent (GO:0006355); multicellular organismal development (GO:0007275); nervous system development (GO:0007399); zinc ion binding (GO:0008270); cell differentiation (GO…	385.28	385.28	0.895898	729.451	9.04905e-182	425.614	425.614	0.546919	657.39	1.2005e-158
3.11	CDKN2A	chr4:88,920,377-88,940,523	NM_009877 NM_001040654	Cdkn2a	Cyclin-dependent kinase inhibitor 2A	regulation of cyclin-dependent protein serine/threonine kinase activity (GO:0000079); granular component (GO:0001652); DNA binding (GO:0003677); sequence-specific DNA binding transcription factor activity (GO:0003700); cyclin-dependent protein serine/threonine kinase inhibitor activity (GO:0004861); protein binding (GO:0005515); nucleus (GO:0005634); nucleoplasm (GO:0005654); nucleolus (GO:000573…	384.838	384.838	1.7918	1073.39	4.45674e-176	540.359	540.359	0.792029	967.338	2.27347e-175
3.11	BEX1	chrX:132,748,511-132,750,052	NM_009052	Bex1	Brain expressed gene 1	positive regulation of neuroblast proliferation (GO:0002052); protein binding (GO:0005515); nucleus (GO:0005634); cytoplasm (GO:0005737); multicellular organismal development (GO:0007275); nervous system development (GO:0007399); cell differentiation (GO:0030154); negative regulation of neuron differentiation (GO:0045665); neurotrophin TRK receptor signaling pathway (GO:0048011)	380.573	380.573	0	379.573	1.52511e-108	125.443	125.443	1.73496	342.083	1.89983e-86
3.11	GPM6B	chrX:162,676,875-162,826,965	NM_023122 NM_001177956 NM_001177962 NM_001177961 NM_001177959 NM_001177960 NM_001177957 NM_001177958 NM_001177955	Gpm6b	Glycoprotein m6b	membrane (GO:0016020); integral to membrane (GO:0016021)	372.562	372.562	4.73107	2134.18	6.93834e-245	40.9649	40.9649	45.9769	1923.41	6.54655e-180
3.11	SALL3	chr18:81,163,113-81,183,317	NM_178280	Sall3	Sal-like 3 (Drosophila)	nucleic acid binding (GO:0003676); DNA binding (GO:0003677); intracellular (GO:0005622); nucleus (GO:0005634); regulation of transcription, DNA-dependent (GO:0006355); zinc ion binding (GO:0008270); olfactory bulb interneuron development (GO:0021891); metal ion binding (GO:0046872)	372.202	372.202	0	371.202	1.03505e-106	97.7468	97.7468	2.43279	334.544	1.32399e-83
3.11	POU3F3	chr1:42,753,991-42,757,054	NM_008900	Pou3f3	POU domain, class 3, transcription factor 3	negative regulation of transcription from RNA polymerase II promoter (GO:0000122); kidney development (GO:0001822); DNA binding (GO:0003677); sequence-specific DNA binding transcription factor activity (GO:0003700); RNA polymerase II distal enhancer sequence-specific DNA binding transcription factor activity (GO:0003705); protein binding (GO:0005515); nucleus (GO:0005634); transcription factor co…	370.347	370.347	0	369.347	8.16343e-106	333.861	333.861	0	332.861	1.38222e-90
3.11	ODZ3	chr8:49,311,019-49,760,044	NM_011857 NM_001145937	Odz3	Odd Oz/ten-m homolog 3 (Drosophila)	integral to plasma membrane (GO:0005887); signal transduction (GO:0007165); membrane (GO:0016020); integral to membrane (GO:0016021)	367.363	367.363	0.603986	588.246	7.69366e-155	114.946	114.946	3.62083	530.144	7.95213e-123
3.11	COL9A3	chr2:180,332,927-180,356,890	NM_009936	Col9a3	Collagen, type IX, alpha 3	structural molecule activity (GO:0005198); extracellular matrix structural constituent (GO:0005201); proteinaceous extracellular matrix (GO:0005578); collagen (GO:0005581); collagen type IX (GO:0005594); extracellular space (GO:0005615); cell adhesion (GO:0007155); extracellular matrix structural constituent conferring tensile strength (GO:0030020)	363.067	363.067	6.19063	2609.68	0	100.535	100.535	22.4036	2351.88	0
3.11	BEX4	chrX:132,673,584-132,674,976	NM_212457	Bex4	Brain expressed gene 4	nucleus (GO:0005634); cytoplasm (GO:0005737)	358.219	358.219	0	357.219	1.07948e-44	322.949	322.949	0	321.949	1.25509e-43
3.11	4930550L24RIK	chrX:56,164,638-56,173,481	NM_023774	4930550L24Rik	RIKEN cDNA 4930550L24 gene	molecular_function (GO:0003674); cellular_component (GO:0005575); biological_process (GO:0008150)	351.272	351.272	0.603986	562.435	2.17108e-149	507.887	507.887	0	506.887	1.98226e-130
3.11	IRF6	chr1:194,979,306-194,998,229	NM_016851	Irf6	Interferon regulatory factor 6	DNA binding (GO:0003677); sequence-specific DNA binding transcription factor activity (GO:0003700); nucleus (GO:0005634); cytoplasm (GO:0005737); regulation of transcription, DNA-dependent (GO:0006355); negative regulation of cell proliferation (GO:0008285); cell differentiation (GO:0030154); keratinocyte differentiation (GO:0030216); skin development (GO:0043588); keratinocyte proliferation (GO:…	345.799	345.799	0	344.799	1.08398e-99	201.523	201.523	0.546919	310.74	2.28821e-83
3.11	GPR37L1	chr1:137,056,827-137,064,258	NM_134438	Gpr37l1	G protein-coupled receptor 37-like 1	rhodopsin-like receptor activity (GO:0001584); molecular_function (GO:0003674); signal transducer activity (GO:0004871); receptor activity (GO:0004872); G-protein coupled receptor activity (GO:0004930); cellular_component (GO:0005575); extracellular space (GO:0005615); plasma membrane (GO:0005886); signal transduction (GO:0007165); G-protein coupled receptor signaling pathway (GO:0007186); biolog…	338.115	338.115	0	337.115	9.87226e-98	156.884	156.884	0.942933	303.815	4.71868e-80
3.11	MMP17	chr5:130,090,089-130,114,086	NM_011846	Mmp17	Matrix metallopeptidase 17	metalloendopeptidase activity (GO:0004222); calcium ion binding (GO:0005509); extracellular region (GO:0005576); proteinaceous extracellular matrix (GO:0005578); plasma membrane (GO:0005886); proteolysis (GO:0006508); metabolic process (GO:0008152); peptidase activity (GO:0008233); metallopeptidase activity (GO:0008237); zinc ion binding (GO:0008270); membrane (GO:0016020); hydrolase activity (GO…	336.821	336.821	0.895898	637.577	2.12148e-163	38.7814	38.7814	13.8422	574.601	2.14578e-111
3.11	ELOVL4	chr9:83,672,299-83,699,912	NM_148941 NM_001145974	Elovl4	Elongation of very long chain fatty acids (FEN1/Elo2, SUR4/Elo3, yeast)-like 4	endoplasmic reticulum (GO:0005783); fatty acid biosynthetic process (GO:0006633); lipid biosynthetic process (GO:0008610); membrane (GO:0016020); integral to membrane (GO:0016021)	317.517	317.517	0	316.517	2.75993e-92	12.9069	12.9069	21.1781	285.249	1.01207e-44
3.11	TEX19.1	chr11:121,007,457-121,009,627	NM_028602	Tex19.1	Testis expressed gene 19.1	molecular_function (GO:0003674); nucleus (GO:0005634); biological_process (GO:0008150)	311.617	311.617	0	310.617	3.73237e-65	201.248	201.248	0.396015	279.945	2.12717e-60
3.11	FIGN	chr2:63,810,631-63,936,069	NM_021716	Fign	Fidgetin	nucleotide binding (GO:0000166); ATP binding (GO:0005524); nucleus (GO:0005634); protein C-terminus binding (GO:0008022); nuclear matrix (GO:0016363); nucleoside-triphosphatase activity (GO:0017111)	310.438	310.438	0.603986	496.938	2.80934e-134	10.3842	10.3842	42.2244	447.849	9.19054e-59
3.11	OMG	chr11:79,314,484-79,317,584	NM_019409	Omg	Oligodendrocyte myelin glycoprotein	rhodopsin-like receptor activity (GO:0001584); protein binding (GO:0005515); extracellular space (GO:0005615); plasma membrane (GO:0005886); cell adhesion (GO:0007155); G-protein coupled receptor signaling pathway (GO:0007186); membrane (GO:0016020); integral to membrane (GO:0016021); central nervous system myelination (GO:0022010); neuron projection regeneration (GO:0031102); anchored to membran…	308.879	308.879	0	307.879	4.14474e-90	24.2853	24.2853	10.4665	277.466	6.7437e-55
3.11	MOG	chr17:37,147,685-37,160,343	NM_010814	Mog	Myelin oligodendrocyte glycoprotein	protein binding (GO:0005515); cell adhesion (GO:0007155); membrane (GO:0016020); integral to membrane (GO:0016021); positive regulation of MyD88-dependent toll-like receptor signaling pathway (GO:0034126)	299.565	299.565	0	298.565	1.22613e-87	270.071	270.071	0	269.071	6.86943e-75
3.11	CHL1	chr6:103,460,870-103,683,029	NM_007697	Chl1	Cell adhesion molecule with homology to L1CAM	neuron migration (GO:0001764); protein binding (GO:0005515); extracellular region (GO:0005576); proteinaceous extracellular matrix (GO:0005578); plasma membrane (GO:0005886); cell adhesion (GO:0007155); homophilic cell adhesion (GO:0007156); multicellular organismal development (GO:0007275); nervous system development (GO:0007399); axon guidance (GO:0007411); behavior (GO:0007610); adult locomoto…	299.384	299.384	11.0024	3592.32	2.69607e-202	269.565	269.565	11.0134	3237.39	6.14057e-207
3.11	TNFRSF19	chr14:61,582,671-61,665,692	NM_013869 NM_001164155	Tnfrsf19	Tumor necrosis factor receptor superfamily, member 19	hair follicle development (GO:0001942); receptor activity (GO:0004872); extracellular region (GO:0005576); extracellular space (GO:0005615); plasma membrane (GO:0005886); signal transduction (GO:0007165); membrane (GO:0016020); integral to membrane (GO:0016021)	297.329	297.329	0	296.329	8.69489e-87	5.69459	5.69459	46.0712	267.051	8.74598e-26
3.11	NOVA1	chr12:47,795,504-47,919,762	NM_021361	Nova1	Neuro-oncological ventral antigen 1	mRNA splicing, via spliceosome (GO:0000398); RNA binding (GO:0003723); mRNA binding (GO:0003729); protein binding (GO:0005515); nucleus (GO:0005634); nervous system development (GO:0007399)	293.451	293.451	2.39578	995.496	4.42814e-226	11.1485	11.1485	79.564	897.167	7.32659e-99
3.11	NCAM2	chr16:81,200,942-81,624,532	NM_001113208 NM_010954	Ncam2	Neural cell adhesion molecule 2	protein binding (GO:0005515); extracellular space (GO:0005615); plasma membrane (GO:0005886); cell adhesion (GO:0007155); membrane (GO:0016020); integral to membrane (GO:0016021); axon (GO:0030424); anchored to membrane (GO:0031225)	284.864	284.864	0	283.864	1.03266e-73	56.7382	56.7382	3.52662	255.832	1.72507e-60
3.11	SOX8	chr17:25,702,838-25,707,631	NM_011447	Sox8	SRY-box containing gene 8	osteoblast differentiation (GO:0001649); in utero embryonic development (GO:0001701); DNA binding (GO:0003677); sequence-specific DNA binding transcription factor activity (GO:0003700); protein binding (GO:0005515); nucleus (GO:0005634); transcription factor complex (GO:0005667); cytoplasm (GO:0005737); regulation of transcription, DNA-dependent (GO:0006355); spermatogenesis (GO:0007283); periphe…	284.467	284.467	0.291911	366.506	1.29878e-68	170.511	170.511	0.942933	330.291	3.7956e-65
3.11	FOXL2OS	chr9:98,849,574-98,855,729	NR_003248	Foxl2os	forkhead box L2 opposite strand transcript	molecular_function (GO:0003674); cellular_component (GO:0005575); biological_process (GO:0008150)	271.171	271.171	0.583823	428.487	6.96311e-67	387.147	387.147	0	386.147	2.02718e-68
3.11	ASXL3	chr18:22,503,590-22,688,728	NM_001167777	Asxl3	Additional sex combs like 3 (Drosophila)	molecular_function (GO:0003674); cellular_component (GO:0005575); nucleus (GO:0005634); biological_process (GO:0008150); metal ion binding (GO:0046872)	268.508	268.508	0.291911	345.889	1.81701e-19	223.993	223.993	0.396015	311.697	1.17278e-19
3.11	GJB1	chrX:98,572,676-98,580,963	NM_008124	Gjb1	Gap junction protein, beta 1	gap junction channel activity (GO:0005243); protein binding (GO:0005515); extracellular space (GO:0005615); endoplasmic reticulum (GO:0005783); plasma membrane (GO:0005886); gap junction (GO:0005921); connexon complex (GO:0005922); cell communication (GO:0007154); cell-cell signaling (GO:0007267); purine ribonucleotide transport (GO:0015868); membrane (GO:0016020); integral to membrane (GO:001602…	267.908	267.908	0	266.908	2.14606e-79	5.91323	5.91323	39.8483	240.545	1.41122e-25
3.11	COBL	chr11:12,136,679-12,364,963	NM_172496	Cobl	Cordon-bleu	neural tube closure (GO:0001843); protein binding (GO:0005515)	248.952	248.952	0	247.952	8.144e-72	34.1975	34.1975	5.56339	223.452	1.68326e-50
3.11	REPS2	chrX:158,849,886-159,081,533	NM_178256	Reps2	RALBP1 associated Eps domain containing protein 2	molecular_function (GO:0003674); calcium ion binding (GO:0005509); cellular_component (GO:0005575); cytoplasm (GO:0005737); biological_process (GO:0008150)	247.554	247.554	18.6929	4874.04	0	429.825	429.825	9.22173	4392.56	0
3.11	SLC1A3	chr15:8,584,124-8,660,807	NM_148938	Slc1a3	Solute carrier family 1 (glial high affinity glutamate transporter), member 3	amino acid transmembrane transport (GO:0003333); L-glutamate transmembrane transporter activity (GO:0005313); high-affinity glutamate transmembrane transporter activity (GO:0005314); organic acid:sodium symporter activity (GO:0005343); protein binding (GO:0005515); membrane fraction (GO:0005624); mitochondrial inner membrane (GO:0005743); plasma membrane (GO:0005886); integral to plasma membrane …	245.601	245.601	3.85534	1191.48	7.38434e-251	263.825	263.825	3.07391	1073.8	2.18449e-221
3.11	IGSF9B	chr9:27,106,813-27,142,348	NM_001033323 NM_001129787	Igsf9b	Immunoglobulin superfamily, member 9B	molecular_function (GO:0003674); cellular_component (GO:0005575); biological_process (GO:0008150)	241.462	241.462	0	240.462	4.49474e-72	6.05993	6.05993	34.926	216.709	1.82912e-23
3.11	RASGRF1	chr9:89,804,613-89,921,817	NM_001039655 NM_011245	Rasgrf1	RAS protein-specific guanine nucleotide-releasing factor 1	guanyl-nucleotide exchange factor activity (GO:0005085); Rho guanyl-nucleotide exchange factor activity (GO:0005089); protein binding (GO:0005515); intracellular (GO:0005622); cytosol (GO:0005829); small GTPase mediated signal transduction (GO:0007264); cell proliferation (GO:0008283); growth cone (GO:0030426); neuron projection development (GO:0031175); positive regulation of Ras GTPase activity…	233.728	233.728	1.16765	505.64	2.28327e-39	456.669	456.669	0	455.669	9.19756e-44
3.11	MIAT	chr5:112,642,248-112,657,968	NR_033657 NR_003718	Miat			233.305	233.305	1.16765	504.722	4.29134e-06	294.647	294.647	0.546919	454.795	2.72848e-07
3.11	SLITRK6	chr14:111,147,800-111,154,371	NM_175499	Slitrk6	SLIT and NTRK-like family, member 6	molecular_function (GO:0003674); protein binding (GO:0005515); axonogenesis (GO:0007409); membrane (GO:0016020); integral to membrane (GO:0016021)	231.194	231.194	0	230.194	2.72414e-69	134.756	134.756	0.546919	207.456	2.61903e-57
3.11	KCNJ10	chr1:174,271,341-174,304,216	NM_001039484	Kcnj10	Potassium inwardly-rectifying channel, subfamily J, member 10	nucleotide binding (GO:0000166); ion channel activity (GO:0005216); inward rectifier potassium channel activity (GO:0005242); voltage-gated ion channel activity (GO:0005244); potassium channel activity (GO:0005267); protein binding (GO:0005515); ATP binding (GO:0005524); integral to plasma membrane (GO:0005887); transport (GO:0006810); ion transport (GO:0006811); potassium ion transport (GO:00068…	230.409	230.409	2.08371	709.515	1.75972e-59	143.281	143.281	3.46993	639.457	6.21991e-56
3.11	ADRA1B	chr11:43,588,108-43,649,834	NM_007416	Adra1b	Adrenergic receptor, alpha 1b	integral to membrane of membrane fraction (GO:0000299); rhodopsin-like receptor activity (GO:0001584); blood vessel remodeling (GO:0001974); response to amphetamine (GO:0001975); vasoconstriction of artery involved in baroreceptor response to lowering of systemic arterial blood pressure (GO:0001987); positive regulation of heart rate by epinephrine-norepinephrine (GO:0001996); positive regulation…	226.065	226.065	0	225.065	1.03797e-67	104.909	104.909	0.942933	202.83	1.64371e-54
3.11	STK32A	chr18:43,367,351-43,477,135	NM_178749	Stk32a	Serine/threonine kinase 32A	nucleotide binding (GO:0000166); molecular_function (GO:0003674); protein kinase activity (GO:0004672); protein serine/threonine kinase activity (GO:0004674); ATP binding (GO:0005524); cellular_component (GO:0005575); protein phosphorylation (GO:0006468); biological_process (GO:0008150); kinase activity (GO:0016301); transferase activity (GO:0016740); metal ion binding (GO:0046872)	219.371	219.371	0.875734	410.482	1.29678e-110	239.789	239.789	0.546919	369.934	1.89203e-97
3.11	FMN2	chr1:176,431,956-176,752,860	NM_019445	Fmn2	Formin 2	actin binding (GO:0003779); nucleus (GO:0005634); meiotic metaphase I (GO:0007132); multicellular organismal development (GO:0007275); actin cytoskeleton (GO:0015629); cellular component organization (GO:0016043); meiotic chromosome movement towards spindle pole (GO:0016344); actin cytoskeleton organization (GO:0030036); polar body extrusion after meiotic divisions (GO:0040038); oogenesis (GO:004…	219.192	219.192	0	218.192	5.27144e-66	197.64	197.64	0	196.64	3.04929e-56
3.11	LGI3	chr14:70,930,628-70,938,131	NM_145219	Lgi3	Leucine-rich repeat LGI family, member 3	protein binding (GO:0005515); extracellular region (GO:0005576); exocytosis (GO:0006887); synaptic vesicle (GO:0008021); regulation of exocytosis (GO:0017157); synaptosome (GO:0019717); cell junction (GO:0030054); cytoplasmic vesicle (GO:0031410); synapse (GO:0045202)	217.676	217.676	1.18781	475.233	4.7881e-76	277.503	277.503	0.546919	428.275	7.11622e-77
3.11	EFS	chr14:55,535,380-55,545,625	NM_010112	Efs	Embryonal Fyn-associated substrate	protein binding (GO:0005515); cell adhesion (GO:0007155); SH3 domain binding (GO:0017124)	216.359	216.359	3.23119	914.457	1.51123e-204	50.0594	50.0594	15.4829	824.126	2.46075e-153
3.11	IMPG1	chr9:80,161,137-80,359,045	NM_022016	Impg1	Interphotoreceptor matrix proteoglycan 1	receptor activity (GO:0004872); extracellular region (GO:0005576); signal transduction (GO:0007165)	208.984	208.984	0	207.984	8.35174e-55	188.447	188.447	0	187.447	1.3318e-51
3.11	CDH6	chr15:12,963,955-13,103,394	NM_007666	Cdh6	Cadherin 6	calcium ion binding (GO:0005509); protein binding (GO:0005515); extracellular space (GO:0005615); plasma membrane (GO:0005886); cell adhesion (GO:0007155); homophilic cell adhesion (GO:0007156); membrane (GO:0016020); integral to membrane (GO:0016021)	208.183	208.183	0.291911	267.953	1.07633e-66	115.813	115.813	1.09384	241.493	2.55672e-61
3.11	SCRG1	chr8:59,934,720-59,956,382	NM_009136	Scrg1	Scrapie responsive gene 1	extracellular region (GO:0005576); extracellular space (GO:0005615)	205.737	205.737	0.291911	264.794	3.9266e-77	5.308	5.308	44.1478	238.644	6.41607e-23
3.11	4930452G13RIK	chr14:80,102,727-80,112,737	NR_045060	4930452G13Rik	RIKEN cDNA 4930452G13 gene	molecular_function (GO:0003674); cellular_component (GO:0005575); biological_process (GO:0008150)	203.034	203.034	0	202.034	3.94912e-50	183.085	183.085	0	182.085	2.19285e-47
3.11	LHFPL3	chr5:22,252,011-22,781,415	NM_001081231 NM_029990	Lhfpl3	Lipoma HMGIC fusion partner-like 3	molecular_function (GO:0003674); cellular_component (GO:0005575); biological_process (GO:0008150); membrane (GO:0016020); integral to membrane (GO:0016021)	200.945	200.945	1.18781	438.63	2.26168e-117	256.189	256.189	0.546919	395.303	2.37583e-103
3.11	FAM181B	chr7:100,228,389-100,230,231	NM_021427	Fam181b	Family with sequence similarity 181, member B	molecular_function (GO:0003674); cellular_component (GO:0005575); biological_process (GO:0008150)	200.593	200.593	0	199.593	7.65348e-61	180.88	180.88	0	179.88	8.38171e-52
3.11	TUBB2B	chr13:34,218,877-34,222,223	NM_023716	Tubb2b	Tubulin, beta 2b	nucleotide binding (GO:0000166); neuron migration (GO:0001764); molecular_function (GO:0003674); GTPase activity (GO:0003924); structural molecule activity (GO:0005198); GTP binding (GO:0005525); cellular_component (GO:0005575); microtubule (GO:0005874); microtubule-based process (GO:0007017); microtubule-based movement (GO:0007018); biological_process (GO:0008150); protein complex (GO:0043234); …	200.403	200.403	18.4211	3891.04	0	56.6722	56.6722	60.8947	3506.71	0
3.11	PLCH1	chr3:63,500,156-63,654,913	NM_183191 NM_001177732 NM_001177733	Plch1	Phospholipase C, eta 1	phosphatidylinositol phospholipase C activity (GO:0004435); phospholipase C activity (GO:0004629); signal transducer activity (GO:0004871); calcium ion binding (GO:0005509); membrane fraction (GO:0005624); cytoplasm (GO:0005737); cytosol (GO:0005829); lipid metabolic process (GO:0006629); signal transduction (GO:0007165); phosphoric diester hydrolase activity (GO:0008081); lipid catabolic process…	200.194	200.194	0	199.194	1.93169e-60	2.44309	2.44309	72.8876	179.514	5.65229e-07
3.11	TGTP2	chr11:48,798,831-48,877,714	NM_001145164 NM_001145164_1	Tgtp2	T-cell specific GTPase 2	molecular_function (GO:0003674); cellular_component (GO:0005575); biological_process (GO:0008150)	196.89	196.89	0	195.89	1.06287e-59	13.5066	13.5066	12.1447	176.541	5.46609e-30
3.11	SHISA7	chr7:4,777,154-4,796,298	NM_172737	Shisa7	Shisa homolog 7 (Xenopus laevis)	molecular_function (GO:0003674); cellular_component (GO:0005575); biological_process (GO:0008150); membrane (GO:0016020); integral to membrane (GO:0016021)	196.376	196.376	0.291911	252.7	1.41632e-73	163.851	163.851	0.396015	227.739	1.4743e-62
3.11	C1QL1	chr11:102,800,578-102,807,775	NM_011795	C1ql1	Complement component 1, q subcomponent-like 1	molecular_function (GO:0003674); extracellular region (GO:0005576); extracellular space (GO:0005615); cytoplasm (GO:0005737); phosphate ion transport (GO:0006817); biological_process (GO:0008150)	193.556	193.556	0	192.556	7.74305e-59	9.55085	9.55085	17.2746	173.538	1.91747e-26
3.11	GM12250	chr11:57,997,345-58,003,700	NM_001135115	Gm12250	Predicted gene 12250		191.902	191.902	6.25112	1390.51	4.81481e-149	64.0073	64.0073	18.5944	1253.18	1.40346e-125
3.11	PLLP	chr8:97,198,795-97,220,142	NM_026385	Pllp	Plasma membrane proteolipid	ion channel activity (GO:0005216); transport (GO:0006810); ion transport (GO:0006811); membrane (GO:0016020); integral to membrane (GO:0016021); ion transmembrane transport (GO:0034220); compact myelin (GO:0043218); membrane raft (GO:0045121)	188.208	188.208	3.27152	802.931	2.1176e-186	50.6883	50.6883	13.2953	723.604	5.98853e-139
3.11	UGT8A	chr3:125,568,261-125,641,468	NM_011674	Ugt8a	UDP galactosyltransferase 8A	2-hydroxyacylsphingosine 1-beta-galactosyltransferase activity (GO:0003851); extracellular space (GO:0005615); endoplasmic reticulum (GO:0005783); microsome (GO:0005792); ceramide glucosyltransferase activity (GO:0008120); metabolic process (GO:0008152); UDP-galactose:glucosylceramide beta-1,4-galactosyltransferase activity (GO:0008489); glycolipid biosynthetic process (GO:0009247); membrane (GO:…	187.321	187.321	0	186.321	2.94696e-22	3.46339	3.46339	47.7686	167.905	2.19386e-05
3.11	GM8267	chr14:45,336,842-45,344,662	NM_001162954	Gm8267	Predicted gene 8267	molecular_function (GO:0003674); cellular_component (GO:0005575); biological_process (GO:0008150)	184.888	184.888	0	183.888	2.52878e-56	166.725	166.725	0	165.725	6.06159e-48
3.11	5730559C18RIK	chr1:138,110,099-138,130,857	NM_028872	5730559C18Rik	RIKEN cDNA 5730559C18 gene	molecular_function (GO:0003674); cellular_component (GO:0005575); biological_process (GO:0008150)	183.282	183.282	2.10387	567.883	2.84752e-145	96.4138	96.4138	4.31865	511.791	8.00328e-118
3.11	SRPK3	chrX:71,019,761-71,024,263	NM_019684	Srpk3	Serine/arginine-rich protein specific kinase 3	nucleotide binding (GO:0000166); protein kinase activity (GO:0004672); protein serine/threonine kinase activity (GO:0004674); ATP binding (GO:0005524); protein phosphorylation (GO:0006468); multicellular organismal development (GO:0007275); muscle organ development (GO:0007517); skeletal muscle tissue development (GO:0007519); kinase activity (GO:0016301); transferase activity (GO:0016740); cell …	183.167	183.167	0.895898	346.266	3.12377e-96	114.465	114.465	1.73496	312.058	4.06864e-79
3.11	RETNLA	chr16:48,842,665-48,844,574	NM_020509	Retnla	Resistin like alpha	hormone activity (GO:0005179); extracellular region (GO:0005576); extracellular space (GO:0005615)	181.354	181.354	1.7918	505.303	8.37211e-14	52.4976	52.4976	7.69437	455.434	6.10654e-11
3.11	TFCP2L1	chr1:120,524,522-120,581,745	NM_023755	Tfcp2l1			179.71	179.71	1.47972	444.63	3.98471e-80	47.3351	47.3351	7.48677	400.722	2.55498e-65
3.11	ACAN	chr7:86,198,369-86,259,985	NM_007424	Acan	Aggrecan	cartilage condensation (GO:0001502); chondrocyte development (GO:0002063); binding (GO:0005488); calcium ion binding (GO:0005509); protein binding (GO:0005515); hyaluronic acid binding (GO:0005540); extracellular region (GO:0005576); proteinaceous extracellular matrix (GO:0005578); basement membrane (GO:0005604); extracellular space (GO:0005615); cell adhesion (GO:0007155); proteoglycan biosynthe…	178.714	178.714	0	177.714	7.55255e-39	115.437	115.437	0.396015	160.152	6.35328e-36
3.11	CYCT	chr2:76,192,000-76,198,505	NM_009989	Cyct	Cytochrome c, testis	electron transporter activity (GO:0005489); iron ion binding (GO:0005506); mitochondrion (GO:0005739); mitochondrial respiratory chain (GO:0005746); electron transport (GO:0006118); transport (GO:0006810); apoptotic process (GO:0006915); electron carrier activity (GO:0009055); heme binding (GO:0020037); electron transport chain (GO:0022900); hydrogen peroxide metabolic process (GO:0042743); metal…	176.559	176.559	0	175.559	6.02932e-54	102.926	102.926	0.546919	158.219	2.95301e-44
3.11	4930503E14RIK	chr14:44,740,832-44,749,036	NM_029131	4930503E14Rik	RIKEN cDNA 4930503E14 gene	molecular_function (GO:0003674); cellular_component (GO:0005575); biological_process (GO:0008150)	174.825	174.825	0	173.825	1.94012e-53	101.916	101.916	0.546919	156.656	7.97375e-44
3.11	SLC38A3	chr9:107,553,486-107,571,299	NM_023805 NM_001199218 NM_001199217	Slc38a3	Solute carrier family 38, member 3	amino acid transmembrane transport (GO:0003333); L-histidine transmembrane transporter activity (GO:0005290); plasma membrane (GO:0005886); integral to plasma membrane (GO:0005887); transport (GO:0006810); ion transport (GO:0006811); sodium ion transport (GO:0006814); amino acid transport (GO:0006865); asparagine transport (GO:0006867); glutamine transport (GO:0006868); amino acid transmembrane t…	174.774	174.774	0.583823	275.812	2.19105e-78	20.6128	20.6128	11.1076	248.572	1.75602e-47
3.11	GPRASP2	chrX:132,373,573-132,379,269	NM_001163015 NM_001163017 NM_001163016	Gprasp2	G protein-coupled receptor associated sorting protein 2	beta-amyloid binding (GO:0001540); G-protein coupled receptor binding (GO:0001664); binding (GO:0005488); cellular_component (GO:0005575); nucleus (GO:0005634); biological_process (GO:0008150)	173.281	173.281	0.603986	276.941	4.37621e-80	41.0076	41.0076	5.11068	249.585	5.09799e-57
3.11	SYT6	chr3:103,379,204-103,439,102	NM_018800	Syt6	Synaptotagmin VI	transporter activity (GO:0005215); calcium ion binding (GO:0005509); transport (GO:0006810); endocytosis (GO:0006897); acrosome reaction (GO:0007340); synaptic vesicle (GO:0008021); membrane (GO:0016020); integral to membrane (GO:0016021); syntaxin binding (GO:0019905); cell junction (GO:0030054); cytoplasmic vesicle (GO:0031410); synapse (GO:0045202); metal ion binding (GO:0046872); calcium-depe…	171.072	171.072	0	170.072	3.12113e-16	154.26	154.26	0	153.26	3.2816e-16
3.11	RRAGB	chrX:149,574,501-149,606,486	NM_001004154	Rragb	Ras-related GTP binding B	nucleotide binding (GO:0000166); GTP binding (GO:0005525); cellular_component (GO:0005575); nucleus (GO:0005634); cytoplasm (GO:0005737); biological_process (GO:0008150)	170.785	170.785	0.583823	269.493	1.48498e-76	11.1479	11.1479	20.8763	242.874	1.98617e-36
3.11	RFX6	chr10:51,397,566-51,450,235	NM_177306 NM_001159389	Rfx6	Regulatory factor X, 6	type B pancreatic cell differentiation (GO:0003309); pancreatic A cell differentiation (GO:0003310); pancreatic D cell differentiation (GO:0003311); molecular_function (GO:0003674); DNA binding (GO:0003677); protein binding (GO:0005515); nucleus (GO:0005634); regulation of transcription, DNA-dependent (GO:0006355); multicellular organismal development (GO:0007275); biological_process (GO:0008150)…	170.514	170.514	0	169.514	4.72152e-08	153.79	153.79	0	152.79	3.61856e-08
3.11	DOK7	chr5:35,399,733-35,430,480	NM_172708	Dok7	Docking protein 7	positive regulation of protein phosphorylation (GO:0001934); insulin receptor binding (GO:0005158); protein binding (GO:0005515); plasma membrane (GO:0005886); neuromuscular junction development (GO:0007528); membrane (GO:0016020); cell junction (GO:0030054); neuromuscular junction (GO:0031594); receptor clustering (GO:0043113); synapse (GO:0045202)	168.855	168.855	0.291911	217.146	1.26495e-63	6.03575	6.03575	31.5878	195.692	7.14581e-21
3.11	COL11A2	chr17:34,176,382-34,203,187	NM_009926	Col11a2	Collagen, type XI, alpha 2	ossification (GO:0001503); tissue homeostasis (GO:0001894); chondrocyte differentiation (GO:0002062); structural molecule activity (GO:0005198); extracellular matrix structural constituent (GO:0005201); extracellular region (GO:0005576); proteinaceous extracellular matrix (GO:0005578); collagen (GO:0005581); collagen type XI (GO:0005592); extracellular space (GO:0005615); cytoplasm (GO:0005737); …	168.323	168.323	29.4033	5116.58	0	205.167	205.167	21.4799	4611.13	0
3.11	CYFIP2	chr11:46,007,351-46,126,361	NM_133769 NM_001252459 NM_001252460	Cyfip2	Cytoplasmic FMR1 interacting protein 2	molecular_function (GO:0003674); protein binding (GO:0005515); cytoplasm (GO:0005737); apoptotic process (GO:0006915); cell adhesion (GO:0007155); biological_process (GO:0008150); synaptosome (GO:0019717); cell junction (GO:0030054); synapse (GO:0045202)	168.248	168.248	16.9616	3021	1.58401e-209	2.38329	2.38329	1141.81	2722.65	3.62027e-27
3.11	CHST3	chr10:59,644,276-59,682,008	NM_016803	Chst3	Carbohydrate (chondroitin 6/keratan) sulfotransferase 3	Golgi membrane (GO:0000139); Golgi apparatus (GO:0005794); carbohydrate metabolic process (GO:0005975); sulfotransferase activity (GO:0008146); chondroitin 6-sulfotransferase activity (GO:0008459); membrane (GO:0016020); integral to membrane (GO:0016021); transferase activity (GO:0016740); proteoglycan sulfotransferase activity (GO:0050698); positive regulation of cellular component movement (GO:…	168.23	168.23	5.97937	1173.14	1.67043e-166	250.48	250.48	3.22482	1057.23	5.7367e-170
3.11	GPAT2	chr2:127,250,935-127,261,828	NM_001081089	Gpat2	Glycerol-3-phosphate acyltransferase 2, mitochondrial	glycerol-3-phosphate O-acyltransferase activity (GO:0004366); mitochondrion (GO:0005739); mitochondrial outer membrane (GO:0005741); glycerol-3-phosphate metabolic process (GO:0006072); metabolic process (GO:0008152); phospholipid biosynthetic process (GO:0008654); membrane (GO:0016020); integral to membrane (GO:0016021); transferase activity (GO:0016740); triglyceride biosynthetic process (GO:00…	163.249	163.249	0.291911	209.904	1.19908e-61	190.166	190.166	0	189.166	4.48809e-54
3.11	LRRTM2	chr18:35,368,663-35,374,678	NM_178005	Lrrtm2	Leucine rich repeat transmembrane neuronal 2	molecular_function (GO:0003674); protein binding (GO:0005515); biological_process (GO:0008150); membrane (GO:0016020); integral to membrane (GO:0016021)	163.036	163.036	0.875734	304.812	1.68352e-84	4.15566	4.15566	65.345	274.707	7.6885e-21
3.11	SLC5A8	chr10:88,348,737-88,392,260	NM_145423	Slc5a8	Solute carrier family 5 (iodide transporter), member 8	molecular_function (GO:0003674); transporter activity (GO:0005215); cellular_component (GO:0005575); plasma membrane (GO:0005886); transport (GO:0006810); ion transport (GO:0006811); sodium ion transport (GO:0006814); apoptotic process (GO:0006915); biological_process (GO:0008150); symporter activity (GO:0015293); membrane (GO:0016020); integral to membrane (GO:0016021); transmembrane transport (…	159.724	159.724	0	158.724	2.73452e-48	144.051	144.051	0	143.051	7.09946e-42
3.11	LPHN3	chr5:81,450,618-82,224,755	NM_198702	Lphn3	Latrophilin 3	molecular_function (GO:0003674); signal transducer activity (GO:0004871); receptor activity (GO:0004872); transmembrane signaling receptor activity (GO:0004888); G-protein coupled receptor activity (GO:0004930); cellular_component (GO:0005575); extracellular space (GO:0005615); plasma membrane (GO:0005886); signal transduction (GO:0007165); cell surface receptor signaling pathway (GO:0007166); G-…	157.281	157.281	0.895898	297.189	1.44365e-63	268.842	268.842	0	267.842	2.96379e-63
3.11	GBP6	chr5:105,699,721-105,722,718	NM_194336	Gbp6	Guanylate binding protein 6	GTPase activity (GO:0003924); GTP binding (GO:0005525); immune response (GO:0006955)	156.368	156.368	6.85511	1227.28	1.07439e-44	42.0528	42.0528	25.3266	1106.11	3.42513e-33
3.11	PCSK1N	chrX:7,496,948-7,501,536	NM_013892	Pcsk1n	Proprotein convertase subtilisin/kexin type 1 inhibitor	response to dietary excess (GO:0002021); endopeptidase inhibitor activity (GO:0004866); serine-type endopeptidase inhibitor activity (GO:0004867); extracellular region (GO:0005576); extracellular space (GO:0005615); Golgi apparatus (GO:0005794); trans-Golgi network (GO:0005802); neuropeptide signaling pathway (GO:0007218); response to cold (GO:0009409); negative regulation of endopeptidase activi…	153.55	153.55	0	152.55	5.21093e-47	38.6411	38.6411	2.58369	137.478	5.48328e-34
3.11	TMOD2	chr9:75,413,429-75,459,132	NM_001038710 NM_016711	Tmod2	Tropomodulin 2	actin binding (GO:0003779); tropomyosin binding (GO:0005523); cytoplasm (GO:0005737); cytoskeleton (GO:0005856); actin filament organization (GO:0007015); neuron-neuron synaptic transmission (GO:0007270); learning or memory (GO:0007611); F-actin capping protein complex (GO:0008290); growth cone (GO:0030426); neuron projection (GO:0043005); positive regulation of G-protein coupled receptor protein…	153.041	153.041	3.58359	700.478	3.63175e-74	40.4438	40.4438	14.6342	631.308	2.43645e-58
3.11	9630013A20RIK	chr14:84,858,645-84,876,231	NR_015539	9630013A20Rik	RIKEN cDNA 9630013A20 gene	molecular_function (GO:0003674); cellular_component (GO:0005575); biological_process (GO:0008150)	152.668	152.668	0	151.668	1.08946e-46	41.952	41.952	2.28188	136.682	1.054e-33
3.11	FZD3	chr14:65,811,278-65,881,300	NM_021458	Fzd3	Frizzled homolog 3 (Drosophila)	establishment of planar polarity (GO:0001736); neural tube closure (GO:0001843); signal transducer activity (GO:0004871); receptor activity (GO:0004872); transmembrane signaling receptor activity (GO:0004888); G-protein coupled receptor activity (GO:0004930); protein binding (GO:0005515); cellular_component (GO:0005575); extracellular space (GO:0005615); signal transduction (GO:0007165); cell sur…	148.58	148.58	1.7918	413.805	3.00812e-110	10.788	10.788	33.6621	372.935	1.57438e-50
3.11	CYP2J9	chr4:96,235,120-96,258,176	NM_028979	Cyp2j9	Cytochrome P450, family 2, subfamily j, polypeptide 9	molecular_function (GO:0003674); monooxygenase activity (GO:0004497); cellular_component (GO:0005575); endoplasmic reticulum (GO:0005783); microsome (GO:0005792); biological_process (GO:0008150); membrane (GO:0016020); oxidoreductase activity (GO:0016491); metal ion binding (GO:0046872); oxidation-reduction process (GO:0055114)	145.025	145.025	0.291911	186.36	2.01519e-32	3.65682	3.65682	45.2041	167.96	3.12507e-09
3.11	P2RY1	chr3:60,806,717-60,812,901	NM_008772	P2ry1	Purinergic receptor P2Y, G-protein coupled 1	rhodopsin-like receptor activity (GO:0001584); signal transducer activity (GO:0004871); receptor activity (GO:0004872); G-protein coupled receptor activity (GO:0004930); ATP binding (GO:0005524); mitochondrion (GO:0005739); plasma membrane (GO:0005886); integral to plasma membrane (GO:0005887); signal transduction (GO:0007165); G-protein coupled receptor signaling pathway (GO:0007186); positive r…	143.777	143.777	2.10387	445.265	2.62968e-39	23.1618	23.1618	16.3692	401.302	7.51668e-26
3.11	CXADR	chr16:78,301,936-78,360,030	NM_009988 NM_001025192	Cxadr	coxsackie virus and adenovirus receptor	receptor activity (GO:0004872); protein binding (GO:0005515); extracellular region (GO:0005576); plasma membrane (GO:0005886); cell-cell junction (GO:0005911); tight junction (GO:0005923); mitochondrion organization (GO:0007005); cell adhesion (GO:0007155); signal transduction (GO:0007165); heart development (GO:0007507); membrane (GO:0016020); integral to membrane (GO:0016021); cell junction (GO…	143.707	143.707	0.291911	184.656	1.80306e-22	3.16505	3.16505	51.8988	166.427	1.50627e-05
3.11	LPAR4	chrX:104,115,964-104,129,238	NM_175271	Lpar4	Lysophosphatidic acid receptor 4	signal transducer activity (GO:0004871); receptor activity (GO:0004872); G-protein coupled receptor activity (GO:0004930); plasma membrane (GO:0005886); signal transduction (GO:0007165); G-protein coupled receptor signaling pathway (GO:0007186); lipid binding (GO:0008289); membrane (GO:0016020); integral to membrane (GO:0016021); G-protein coupled purinergic nucleotide receptor activity (GO:00450…	142.625	142.625	3.85534	691.491	3.37959e-42	18.2367	18.2367	33.2286	623.217	1.59725e-25
3.11	KCNA6	chr6:126,658,347-126,690,692	NM_013568	Kcna6	Potassium voltage-gated channel, shaker-related, subfamily, member 6	ion channel activity (GO:0005216); voltage-gated ion channel activity (GO:0005244); voltage-gated potassium channel activity (GO:0005249); cation channel activity (GO:0005261); potassium channel activity (GO:0005267); protein binding (GO:0005515); integral to plasma membrane (GO:0005887); transport (GO:0006810); ion transport (GO:0006811); cation transport (GO:0006812); potassium ion transport (G…	142.558	142.558	1.7918	396.993	1.03766e-105	200.204	200.204	0.792029	357.772	1.02299e-92
3.11	UNC80	chr1:66,515,021-66,745,722	NM_175510	Unc80	Unc-80 homolog (C. elegans)	molecular_function (GO:0003674); cellular_component (GO:0005575); biological_process (GO:0008150); membrane (GO:0016020); integral to membrane (GO:0016021)	140.087	140.087	0.291911	179.98	2.03262e-53	14.0481	14.0481	10.6174	162.202	4.77458e-29
3.11	AMPH	chr13:19,040,240-19,242,784	NM_175007	Amph	Amphiphysin	protein binding (GO:0005515); cytoplasm (GO:0005737); cytoskeleton (GO:0005856); learning (GO:0007612); synaptic vesicle (GO:0008021); protein C-terminus binding (GO:0008022); membrane (GO:0016020); cell junction (GO:0030054); cytoplasmic vesicle (GO:0031410); regulation of GTPase activity (GO:0043087); synapse (GO:0045202); protein heterodimerization activity (GO:0046982); synaptic vesicle endoc…	139.96	139.96	0.291911	179.816	3.70433e-53	105.403	105.403	0.546919	162.05	4.36015e-45
3.11	FAM19A2	chr10:122,701,132-123,178,260	NM_182807 NM_001252387 NR_045514	Fam19a2	Family with sequence similarity 19, member A2	molecular_function (GO:0003674); cellular_component (GO:0005575); cytoplasm (GO:0005737); biological_process (GO:0008150)	136.769	136.769	1.16765	295.467	1.3548e-80	191.461	191.461	0.396015	266.282	2.03031e-72
3.11	SPATS2L	chr1:57,831,705-58,005,241	NM_144882 NM_001164566	Spats2l	Spermatogenesis associated, serine-rich 2-like	molecular_function (GO:0003674); cellular_component (GO:0005575); biological_process (GO:0008150)	136.262	136.262	2.66753	498.744	1.57983e-125	84.697	84.697	4.31865	449.474	2.14195e-104
3.11	GM16897	chr1:196,781,953-196,803,153	NR_033564	Gm16897			132.877	132.877	0.291911	170.666	9.88855e-51	110.892	110.892	0.396015	153.807	5.62711e-43
3.11	ARMCX6	chrX:131,282,994-131,285,958	NM_001007578	Armcx6	Armadillo repeat containing, X-linked 6	molecular_function (GO:0003674); cellular_component (GO:0005575); biological_process (GO:0008150); membrane (GO:0016020); integral to membrane (GO:0016021)	131.884	131.884	1.18781	287.536	1.18255e-78	46.7564	46.7564	4.56376	259.142	1.99437e-60
3.11	ZFHX2AS	chr14:55,691,928-55,694,711	NR_004444	Zfhx2as	zinc finger homeobox 2, antisense	molecular_function (GO:0003674); cellular_component (GO:0005575); biological_process (GO:0008150)	131.608	131.608	0.895898	248.515	4.99109e-71	15.8	15.8	13.2386	223.97	1.79768e-39
3.11	ARHGEF9	chrX:92,244,283-92,361,825	NM_001033329	Arhgef9	Cdc42 guanine nucleotide exchange factor (GEF) 9	postsynaptic membrane organization (GO:0001941); guanyl-nucleotide exchange factor activity (GO:0005085); Rho guanyl-nucleotide exchange factor activity (GO:0005089); protein binding (GO:0005515); intracellular (GO:0005622); cytoplasm (GO:0005737); cell cortex (GO:0005938); small GTPase mediated signal transduction (GO:0007264); regulation of Rho protein signal transduction (GO:0035023); regulati…	128.951	128.951	0.895898	243.477	7.47255e-70	9.44908	9.44908	22.3286	219.434	1.09195e-31
3.11	ZFP105	chr9:122,832,196-122,840,146	NM_009544	Zfp105	Zinc finger protein 105	molecular_function (GO:0003674); nucleic acid binding (GO:0003676); cell (GO:0005623); nucleus (GO:0005634); spermatogenesis (GO:0007283); biological_process (GO:0008150)	127.616	127.616	0.583823	201.122	4.68312e-58	130.556	130.556	0.396015	181.259	1.72024e-50
3.11	SHC3	chr13:51,526,411-51,662,453	NM_009167	Shc3	Src homology 2 domain-containing transforming protein C3	protein binding (GO:0005515); learning or memory (GO:0007611); synaptic transmission, glutamatergic (GO:0035249)	127.432	127.432	0	126.432	1.3925e-39	10.4365	10.4365	10.0138	113.945	2.18803e-18
3.11	2900092D14RIK	chr1:42,757,181-42,760,021	NR_027891	2900092D14Rik	RIKEN cDNA 2900092D14 gene	molecular_function (GO:0003674); cellular_component (GO:0005575); biological_process (GO:0008150)	127.033	127.033	0	126.033	3.68376e-39	82.0762	82.0762	0.396015	113.58	8.91482e-32
3.11	P2RY10	chrX:104,284,674-104,300,309	NM_172435	P2ry10	Purinergic receptor P2Y, G-protein coupled 10	signal transducer activity (GO:0004871); receptor activity (GO:0004872); G-protein coupled receptor activity (GO:0004930); plasma membrane (GO:0005886); signal transduction (GO:0007165); G-protein coupled receptor signaling pathway (GO:0007186); membrane (GO:0016020); integral to membrane (GO:0016021); G-protein coupled purinergic nucleotide receptor activity (GO:0045028)	124.787	124.787	4.16741	643.824	1.60377e-153	142.673	142.673	3.07391	580.237	2.10537e-134
3.11	HC	chr2:34,838,851-34,916,961	NM_010406	Hc	Hemolytic complement	in utero embryonic development (GO:0001701); leukocyte migration involved in inflammatory response (GO:0002523); endopeptidase inhibitor activity (GO:0004866); protein binding (GO:0005515); extracellular region (GO:0005576); membrane attack complex (GO:0005579); extracellular space (GO:0005615); soluble fraction (GO:0005625); cellular calcium ion homeostasis (GO:0006874); inflammatory response (G…	124.303	124.303	0	123.303	1.09569e-38	112.126	112.126	0	111.126	7.2841e-33
3.11	RAB39B	chrX:72,817,397-72,823,543	NM_175122	Rab39b	RAB39B, member RAS oncogene family	nucleotide binding (GO:0000166); molecular_function (GO:0003674); GTPase activity (GO:0003924); GTP binding (GO:0005525); cellular_component (GO:0005575); Golgi apparatus (GO:0005794); plasma membrane (GO:0005886); transport (GO:0006810); small GTPase mediated signal transduction (GO:0007264); biological_process (GO:0008150); protein transport (GO:0015031); membrane (GO:0016020); vesicle-mediated…	121.568	121.568	1.16765	262.517	3.36966e-72	2.10644	2.10644	111.793	236.592	7.38333e-07
3.11	ZCCHC5	chrX:104,032,421-104,035,982	NM_199468	Zcchc5	Zinc finger, CCHC domain containing 5	molecular_function (GO:0003674); cellular_component (GO:0005575); biological_process (GO:0008150)	120.445	120.445	0	119.445	3.22829e-07	43.6414	43.6414	1.48985	107.661	7.896e-06
3.11	DMRTA1	chr4:89,354,889-89,361,457	NM_175647	Dmrta1	Doublesex and mab-3 related transcription factor like family A1	molecular_function (GO:0003674); DNA binding (GO:0003677); sequence-specific DNA binding transcription factor activity (GO:0003700); cellular_component (GO:0005575); nucleus (GO:0005634); regulation of transcription, DNA-dependent (GO:0006355); sex differentiation (GO:0007548); biological_process (GO:0008150); cell differentiation (GO:0030154); metal ion binding (GO:0046872)	120.026	120.026	0	119.026	3.50223e-37	108.267	108.267	0	107.267	1.32062e-31
3.11	MAPT	chr11:104,092,750-104,193,407	NM_001038609 NM_010838	Mapt	Microtubule-associated protein tau	protein binding (GO:0005515); cytoskeletal regulatory protein binding (GO:0005519); cytoplasm (GO:0005737); cytoskeleton (GO:0005856); microtubule (GO:0005874); microtubule associated complex (GO:0005875); plasma membrane (GO:0005886); apoptotic process (GO:0006915); microtubule-based process (GO:0007017); negative regulation of microtubule depolymerization (GO:0007026); response to nutrient (GO:…	119.158	119.158	1.20797	262.098	5.95293e-49	2.03918	2.03918	115.32	236.198	7.97462e-06
3.11	TMEM88B	chr4:155,155,700-155,159,983	NM_001033394	Tmem88b	transmembrane protein 88B	molecular_function (GO:0003674); cellular_component (GO:0005575); biological_process (GO:0008150); membrane (GO:0016020); integral to membrane (GO:0016021)	118.956	118.956	6.54303	896.292	2.32697e-171	67.3198	67.3198	11.0134	807.739	7.79296e-158
3.11	CADM2	chr16:66,655,666-67,621,153	NM_178721 NM_001145977	Cadm2	Cell adhesion molecule 2	protein binding (GO:0005515); cytoplasm (GO:0005737); membrane (GO:0016020); integral to membrane (GO:0016021); axon (GO:0030424); neuronal cell body membrane (GO:0032809)	115.812	115.812	0.291911	148.619	4.80761e-15	46.7624	46.7624	1.88587	133.95	6.13748e-13
3.11	SYT1	chr10:107,934,706-108,448,031	NM_009306 NM_001252341 NM_001252342	Syt1	Synaptotagmin I	transporter activity (GO:0005215); calcium ion binding (GO:0005509); protein binding (GO:0005515); calmodulin binding (GO:0005516); phospholipid binding (GO:0005543); calcium-dependent phospholipid binding (GO:0005544); cytoplasm (GO:0005737); plasma membrane (GO:0005886); transport (GO:0006810); neurotransmitter secretion (GO:0007269); synaptic vesicle (GO:0008021); membrane (GO:0016020); integr…	115.532	115.532	0	114.532	4.84298e-36	104.222	104.222	0	103.222	1.30234e-30
3.11	OTOF	chr5:30,669,351-30,764,305	NM_031875 NM_001100395	Otof	Otoferlin	endoplasmic reticulum (GO:0005783); plasma membrane (GO:0005886); sensory perception of sound (GO:0007605); membrane (GO:0016020); integral to membrane (GO:0016021); cell junction (GO:0030054); cytoplasmic vesicle (GO:0031410); synapse (GO:0045202)	114.851	114.851	0.583823	180.904	4.84791e-52	59.9755	59.9755	1.73496	163.031	1.20292e-41
3.11	HOOK1	chr4:95,634,070-95,690,965	NM_030014	Hook1	Hook homolog 1 (Drosophila)	microtubule cytoskeleton organization (GO:0000226); actin binding (GO:0003779); protein binding (GO:0005515); cytoplasm (GO:0005737); cytoskeleton (GO:0005856); microtubule (GO:0005874); transport (GO:0006810); multicellular organismal development (GO:0007275); spermatogenesis (GO:0007283); spermatid development (GO:0007286); microtubule binding (GO:0008017); protein transport (GO:0015031); cell …	113.685	113.685	6.21079	818.759	4.97353e-179	6.51477	6.51477	112.416	737.878	3.14435e-62
3.11	TRO	chrX:147,079,846-147,091,979	NM_001002272 NM_019548	Tro	Trophinin	nucleus (GO:0005634); cytoplasm (GO:0005737); plasma membrane (GO:0005886); cell adhesion (GO:0007155); negative regulation of cell growth (GO:0030308)	111.952	111.952	1.49988	278.868	6.88637e-78	73.5056	73.5056	2.43279	251.329	1.77692e-63
3.11	TUB	chr7:116,154,394-116,177,973	NM_021885	Tub	Tubby candidate gene	protein binding (GO:0005515); extracellular region (GO:0005576); nucleus (GO:0005634); cytoplasm (GO:0005737); cytosol (GO:0005829); plasma membrane (GO:0005886); phagocytosis (GO:0006909); G-protein coupled receptor signaling pathway (GO:0007186); phototransduction (GO:0007602); sensory perception of sound (GO:0007605); G-protein coupled photoreceptor activity (GO:0008020); detection of visible …	108.361	108.361	0.603986	172.81	2.74143e-51	156.738	156.738	0	155.738	4.18773e-45
3.11	TMEFF2	chr1:50,984,367-51,244,114	NM_019790	Tmeff2	Transmembrane protein with EGF-like and two follistatin-like domains 2	membrane (GO:0016020); integral to membrane (GO:0016021)	107.986	107.986	0.583823	170.031	1.55724e-33	20.0432	20.0432	6.69474	153.227	4.47138e-24
3.11	GM5622	chr14:52,172,465-52,282,628	NM_001013816	Gm5622	Predicted gene 5622	molecular_function (GO:0003674); cellular_component (GO:0005575); biological_process (GO:0008150)	107.415	107.415	0.583823	169.126	7.83122e-40	85.6161	85.6161	0.792029	152.427	1.80333e-37
3.11	PTPRF	chr4:117,880,818-117,964,002	NM_011213	Ptprf	Protein tyrosine phosphatase, receptor type, F	negative regulation of cytokine-mediated signaling pathway (GO:0001960); phosphoprotein phosphatase activity (GO:0004721); protein tyrosine phosphatase activity (GO:0004725); prenylated protein tyrosine phosphatase activity (GO:0004727); receptor activity (GO:0004872); transmembrane receptor protein tyrosine phosphatase activity (GO:0005001); insulin receptor binding (GO:0005158); protein binding…	107.156	107.156	7.67035	928.082	2.33071e-146	40.6238	40.6238	19.6132	836.387	1.63434e-127
3.11	PKNOX2	chr9:36,698,567-36,954,899	NM_001029838 NM_148950	Pknox2	Pbx/knotted 1 homeobox 2	DNA binding (GO:0003677); sequence-specific DNA binding transcription factor activity (GO:0003700); actin monomer binding (GO:0003785); nucleus (GO:0005634); cytoplasm (GO:0005737); regulation of transcription, DNA-dependent (GO:0006355); regulation of transcription from RNA polymerase II promoter (GO:0006357); actin cytoskeleton (GO:0015629); microtubule cytoskeleton (GO:0015630); sequence-speci…	105.691	105.691	1.49988	263.216	4.20221e-73	20.4049	20.4049	10.6741	237.209	2.61634e-46
3.11	ELFN2	chr15:78,500,437-78,548,543	NM_183141	Elfn2	Leucine rich repeat and fibronectin type III, extracellular 2	molecular_function (GO:0003674); cellular_component (GO:0005575); biological_process (GO:0008150); cell surface (GO:0009986); membrane (GO:0016020); integral to membrane (GO:0016021)	105.142	105.142	0	104.142	3.55382e-21	23.282	23.282	3.07391	93.8488	2.94692e-15
3.11	EPCAM	chr17:88,035,319-88,050,467	NM_008532	Epcam	Epithelial cell adhesion molecule	ureteric bud development (GO:0001657); plasma membrane (GO:0005886); membrane (GO:0016020); integral to membrane (GO:0016021); basolateral plasma membrane (GO:0016323); apical plasma membrane (GO:0016324)	103.941	103.941	2.37562	349.866	8.68823e-92	316.305	316.305	0	315.305	2.40366e-86
3.11	TESC	chr5:118,477,833-118,511,879	NM_021344	Tesc	Tescalcin	magnesium ion binding (GO:0000287); ruffle (GO:0001726); calcium ion binding (GO:0005509); protein binding (GO:0005515); nucleus (GO:0005634); cytoplasm (GO:0005737); cellular sodium ion homeostasis (GO:0006883); male gonad development (GO:0008584); phosphatase inhibitor activity (GO:0019212); lamellipodium (GO:0030027); megakaryocyte differentiation (GO:0030219); regulation of catalytic activity…	102.514	102.514	1.18781	223.282	7.96018e-17	43.7606	43.7606	3.62083	201.21	1.95283e-14
3.11	GBP11	chr5:105,752,045-105,775,491	NM_001039647	Gbp11	guanylate binding protein 11	molecular_function (GO:0003674); cellular_component (GO:0005575); biological_process (GO:0008150)	102.124	102.124	0	101.124	3.58039e-07	92.1471	92.1471	0	91.1471	3.23641e-07
3.11	REEP1	chr6:71,657,675-71,760,699	NM_178608	Reep1	Receptor accessory protein 1	molecular_function (GO:0003674); receptor activity (GO:0004872); cellular_component (GO:0005575); mitochondrion (GO:0005739); biological_process (GO:0008150); membrane (GO:0016020); integral to membrane (GO:0016021)	101.795	101.795	7.12686	826.275	6.3157e-142	94.3611	94.3611	6.90234	744.674	2.88996e-137
3.11	MPPED2	chr2:106,533,616-106,708,517	NM_001143683 NM_029837	Mpped2	Metallophosphoesterase domain containing 2	hydrolase activity (GO:0016787); metal ion binding (GO:0046872)	100.002	100.002	0	99.0021	4.06867e-31	6.91321	6.91321	12.0505	89.221	6.41788e-12
3.11	BRSK2	chr7:149,135,656-149,190,148	NM_001009929 NM_029426 NM_001009930	Brsk2	BR serine/threonine kinase 2	nucleotide binding (GO:0000166); magnesium ion binding (GO:0000287); protein kinase activity (GO:0004672); protein serine/threonine kinase activity (GO:0004674); ATP binding (GO:0005524); protein phosphorylation (GO:0006468); kinase activity (GO:0016301); transferase activity (GO:0016740); establishment of cell polarity (GO:0030010); neuron differentiation (GO:0030182); metal ion binding (GO:0046…	99.7358	99.7358	0	98.7358	2.52057e-21	46.3099	46.3099	0.942933	88.9771	1.93119e-18
3.11	GM4841	chr18:60,427,955-60,432,921	NM_001034859	Gm4841	predicted gene 4841	molecular_function (GO:0003674); cellular_component (GO:0005575); biological_process (GO:0008150)	98.2694	98.2694	0.583823	154.641	1.68513e-25	39.7999	39.7999	2.52699	139.374	1.65653e-21
3.11	WNT4	chr4:136,833,550-136,855,416	NM_009523	Wnt4	Wingless-related MMTV integration site 4	metanephros development (GO:0001656); embryonic epithelial tube formation (GO:0001838); signal transducer activity (GO:0004871); receptor binding (GO:0005102); protein binding (GO:0005515); extracellular region (GO:0005576); proteinaceous extracellular matrix (GO:0005578); extracellular space (GO:0005615); Golgi apparatus (GO:0005794); signal transduction (GO:0007165); Wnt receptor signaling path…	97.1589	97.1589	1.18781	211.565	1.97917e-59	91.5382	91.5382	1.09384	190.666	2.05401e-51
3.11	CDKL5	chrX:157,222,240-157,432,613	NM_001024624	Cdkl5	Cyclin-dependent kinase-like 5	nucleotide binding (GO:0000166); protein kinase activity (GO:0004672); protein serine/threonine kinase activity (GO:0004674); cyclin-dependent protein serine/threonine kinase activity (GO:0004693); ATP binding (GO:0005524); cellular_component (GO:0005575); nucleus (GO:0005634); protein phosphorylation (GO:0006468); cell cycle (GO:0007049); biological_process (GO:0008150); kinase activity (GO:0016…	96.1134	96.1134	0.291911	123.17	5.73317e-37	7.57529	7.57529	13.7855	111.004	3.11725e-15
3.11	NFE2L3	chr6:51,382,669-51,408,767	NM_010903	Nfe2l3	Nuclear factor, erythroid derived 2, like 3	DNA binding (GO:0003677); sequence-specific DNA binding transcription factor activity (GO:0003700); extracellular space (GO:0005615); nucleus (GO:0005634); regulation of transcription, DNA-dependent (GO:0006355); sequence-specific DNA binding (GO:0043565); protein dimerization activity (GO:0046983)	95.8279	95.8279	0.291911	122.801	1.11227e-36	10.8644	10.8644	9.27843	110.668	1.15156e-18
3.11	UCHL1	chr5:67,067,360-67,078,473	NM_011670	Uchl1	Ubiquitin carboxy-terminal hydrolase L1	ubiquitin thiolesterase activity (GO:0004221); protein binding (GO:0005515); intracellular (GO:0005622); cytoplasm (GO:0005737); cytosol (GO:0005829); ubiquitin-dependent protein catabolic process (GO:0006511); ubiquitin cycle (GO:0006512); response to stress (GO:0006950); axonogenesis (GO:0007409); axon target recognition (GO:0007412); adult walking behavior (GO:0007628); peptidase activity (GO:…	95.6016	95.6016	14.1932	1451.5	2.52783e-256	6.82363	6.82363	190.849	1308.1	2.19155e-90
3.11	PROX1	chr1:191,945,658-191,994,559	NM_008937	Prox1	Prospero-related homeobox 1	cell fate determination (GO:0001709); lymph vessel development (GO:0001945); lens morphogenesis in camera-type eye (GO:0002089); DNA binding (GO:0003677); sequence-specific DNA binding transcription factor activity (GO:0003700); RNA polymerase II distal enhancer sequence-specific DNA binding transcription factor activity (GO:0003705); nucleus (GO:0005634); transcription factor complex (GO:0005667…	95.5101	95.5101	0.291911	122.391	1.19662e-36	3.6657	3.6657	29.3627	110.3	1.53916e-08
3.11	CDH18	chr15:22,966,218-23,404,173	NM_001081299	Cdh18	Cadherin 18	molecular_function (GO:0003674); calcium ion binding (GO:0005509); protein binding (GO:0005515); cellular_component (GO:0005575); extracellular space (GO:0005615); cell adhesion (GO:0007155); homophilic cell adhesion (GO:0007156); biological_process (GO:0008150); membrane (GO:0016020); integral to membrane (GO:0016021)	95.3337	95.3337	0	94.3337	3.93392e-19	86.0212	86.0212	0	85.0212	2.28854e-18
3.11	BCHE	chr3:73,439,731-73,512,337	NM_009738	Bche	Butyrylcholinesterase	catalytic activity (GO:0003824); acetylcholinesterase activity (GO:0003990); cholinesterase activity (GO:0004104); extracellular region (GO:0005576); extracellular space (GO:0005615); membrane fraction (GO:0005624); nuclear envelope lumen (GO:0005641); endoplasmic reticulum (GO:0005783); endoplasmic reticulum lumen (GO:0005788); response to nutrient (GO:0007584); learning (GO:0007612); biological…	95.1924	95.1924	0.291911	121.98	1.28772e-36	8.562	8.562	11.9563	109.932	1.61224e-16
3.11	CR2	chr1:196,963,005-197,002,909	NM_007758	Cr2	Complement receptor 2	complement receptor mediated signaling pathway (GO:0002430); receptor activity (GO:0004872); complement receptor activity (GO:0004875); protein binding (GO:0005515); immune response (GO:0006955); complement activation, classical pathway (GO:0006958); signal transduction (GO:0007165); external side of plasma membrane (GO:0009897); membrane (GO:0016020); integral to membrane (GO:0016021); B cell ac…	95.0979	95.0979	0	94.0979	6.35545e-30	85.8072	85.8072	0	84.8072	2.0862e-25
3.11	CYP3A13	chr5:138,334,161-138,362,847	NM_007819	Cyp3a13	Cytochrome P450, family 3, subfamily a, polypeptide 13	monooxygenase activity (GO:0004497); iron ion binding (GO:0005506); extracellular space (GO:0005615); endoplasmic reticulum (GO:0005783); microsome (GO:0005792); electron transport (GO:0006118); transport (GO:0006810); electron carrier activity (GO:0009055); membrane (GO:0016020); oxidoreductase activity (GO:0016491); oxidoreductase activity, acting on paired donors, with incorporation or reducti…	94.9953	94.9953	0	93.9953	7.99161e-26	13.1734	13.1734	5.5067	84.7152	2.78203e-16
3.11	PLEKHA7	chr7:123,267,632-123,333,355	NM_172743	Plekha7	Pleckstrin homology domain containing, family A member 7	molecular_function (GO:0003674); protein binding (GO:0005515); cellular_component (GO:0005575); biological_process (GO:0008150)	94.6439	94.6439	5.68746	631.927	7.23159e-107	6.01769	6.01769	93.8023	569.49	1.70768e-44
3.11	SEC14L5	chr16:5,147,202-5,184,027	NM_001127725	Sec14l5	SEC14-like 5 (S. cerevisiae)	molecular_function (GO:0003674); cellular_component (GO:0005575); biological_process (GO:0008150)	94.5741	94.5741	0.291911	121.181	1.0076e-10	50.3648	50.3648	1.18804	109.2	1.58544e-09
3.11	WSCD1	chr11:71,564,205-71,603,148	NM_177618	Wscd1	WSC domain containing 1	molecular_function (GO:0003674); cellular_component (GO:0005575); sulfotransferase activity (GO:0008146); biological_process (GO:0008150); membrane (GO:0016020); integral to membrane (GO:0016021); transferase activity (GO:0016740)	94.1401	94.1401	6.83494	736.583	9.47493e-69	76.1347	76.1347	7.73188	663.799	6.89442e-67
3.11	SLC2A12	chr10:22,364,817-22,423,686	NM_178934	Slc2a12	Solute carrier family 2 (facilitated glucose transporter), member 12	molecular_function (GO:0003674); transporter activity (GO:0005215); cellular_component (GO:0005575); transport (GO:0006810); biological_process (GO:0008150); carbohydrate transport (GO:0008643); membrane (GO:0016020); integral to membrane (GO:0016021); substrate-specific transmembrane transporter activity (GO:0022891); transmembrane transport (GO:0055085)	93.0371	93.0371	0	92.0371	3.1372e-24	83.941	83.941	0	82.941	4.31844e-23
3.11	SOX2OT	chr3:34,459,303-34,576,915	NR_015580	Sox2ot	SOX2 overlapping transcript (non-protein coding)	molecular_function (GO:0003674); cellular_component (GO:0005575); biological_process (GO:0008150)	92.9154	92.9154	1.18781	202.281	5.85564e-57	58.5444	58.5444	2.13098	182.301	8.5463e-46
3.11	PLP1	chrX:133,357,375-133,372,281	NM_011123	Plp1	Proteolipid protein (myelin) 1	structural molecule activity (GO:0005198); protein binding (GO:0005515); integrin-mediated signaling pathway (GO:0007229); synaptic transmission (GO:0007268); axon ensheathment (GO:0008366); glial cell differentiation (GO:0010001); positive regulation of gene expression (GO:0010628); membrane (GO:0016020); integral to membrane (GO:0016021); structural constituent of myelin sheath (GO:0019911); ce…	92.8553	92.8553	30.6315	2936.15	0	34.7867	34.7867	75.0945	2646.08	1.99211e-277
3.11	MYO7B	chr18:32,118,888-32,196,585	NM_032394	Myo7b	Myosin VIIb	nucleotide binding (GO:0000166); motor activity (GO:0003774); actin binding (GO:0003779); binding (GO:0005488); ATP binding (GO:0005524); cytoskeleton (GO:0005856); plasma membrane (GO:0005886); cytoskeleton organization (GO:0007010); membrane (GO:0016020); myosin complex (GO:0016459)	91.9386	91.9386	0	90.9386	7.10275e-29	82.9583	82.9583	0	81.9583	1.61294e-24
3.11	SLC5A1	chr5:33,446,868-33,505,348	NM_019810	Slc5a1	Solute carrier family 5 (sodium/glucose cotransporter), member 1	metanephros development (GO:0001656); transporter activity (GO:0005215); sugar:hydrogen symporter activity (GO:0005351); glucose transmembrane transporter activity (GO:0005355); glucose:sodium symporter activity (GO:0005412); brush border (GO:0005903); cell-cell junction (GO:0005911); transport (GO:0006810); ion transport (GO:0006811); sodium ion transport (GO:0006814); carbohydrate transport (GO…	91.7638	91.7638	0	90.7638	2.20432e-17	30.2761	30.2761	1.73496	81.8041	1.59301e-13
3.11	APOL6	chr15:76,875,505-76,887,538	NM_001163621 NM_028010	Apol6	Apolipoprotein L 6	molecular_function (GO:0003674); sequence-specific DNA binding transcription factor activity (GO:0003700); cellular_component (GO:0005575); regulation of transcription, DNA-dependent (GO:0006355); biological_process (GO:0008150)	91.5699	91.5699	4.79156	529.333	5.30715e-129	61.6721	61.6721	6.75144	477.047	2.8265e-105
3.11	GBP10	chr5:105,644,718-105,668,552	NM_001039646	Gbp10	guanylate-binding protein 10		91.1897	91.1897	0	90.1897	1.11273e-28	35.1799	35.1799	1.33895	81.2841	6.53656e-21
3.11	CCDC8	chr7:17,579,937-17,581,994	NM_001101535	Ccdc8	Coiled-coil domain containing 8	molecular_function (GO:0003674); cellular_component (GO:0005575); biological_process (GO:0008150)	90.7709	90.7709	1.49988	225.917	3.22143e-63	18.4813	18.4813	10.0705	203.597	9.6383e-39
3.11	ARXES1	chrX:132,567,906-132,569,485	NM_029541	Arxes1			90.2772	90.2772	0	89.2772	3.2889e-28	13.3304	13.3304	5.11068	80.4579	1.49688e-15
3.11	TEX19.2	chr11:120,977,529-120,979,991	NM_027622	Tex19.2	Testis expressed gene 19.2	molecular_function (GO:0003674); nucleus (GO:0005634); biological_process (GO:0008150)	90.0414	90.0414	0	89.0414	4.6659e-28	81.2439	81.2439	0	80.2439	7.45254e-24
3.11	9130017N09RIK	chr10:79,283,766-79,293,197	NM_030218	9130017N09Rik	RIKEN cDNA 9130017N09 gene	molecular_function (GO:0003674); cellular_component (GO:0005575); biological_process (GO:0008150)	89.7217	89.7217	0.291911	114.913	2.18864e-34	58.3472	58.3472	0.792029	103.56	7.46392e-28
3.11	BHLHE22	chr3:17,954,325-17,957,514	NM_021560	Bhlhe22	Basic helix-loop-helix family, member e22	nucleus (GO:0005634); transcription repressor activity (GO:0016564); neuron differentiation (GO:0030182); transcription regulator activity (GO:0030528); retinal bipolar neuron differentiation (GO:0060040); retina morphogenesis in camera-type eye (GO:0060042)	89.2775	89.2775	1.49988	222.183	9.28482e-46	80.8192	80.8192	1.48985	200.228	7.67684e-44
3.11	HAS2	chr15:56,497,182-56,526,101	NM_008216	Has2	Hyaluronan synthase 2	membrane (GO:0016020); integral to membrane (GO:0016021); transferase activity (GO:0016740); transferase activity, transferring glycosyl groups (GO:0016757); transferase activity, transferring hexosyl groups (GO:0016758); hyaluronan synthase activity (GO:0050501)	89.0854	89.0854	10.7709	1047.62	1.50996e-212	125.286	125.286	6.54384	944.137	3.05351e-190
3.11	MAG	chr7:31,684,202-31,699,851	NM_010758	Mag	Myelin-associated glycoprotein	protein binding (GO:0005515); extracellular space (GO:0005615); cell adhesion (GO:0007155); membrane (GO:0016020); integral to membrane (GO:0016021); paranode region of axon (GO:0033270); myelin sheath (GO:0043209); Schmidt-Lanterman incisure (GO:0043220)	85.9899	85.9899	0.895898	162.028	6.00151e-47	75.6714	75.6714	0.942933	146.025	1.40134e-39
3.11	COX6B2	chr7:4,703,396-4,704,696	NM_183405 NM_183406	Cox6b2	Cytochrome c oxidase subunit VIb polypeptide 2	molecular_function (GO:0003674); cytochrome-c oxidase activity (GO:0004129); mitochondrion (GO:0005739); biological_process (GO:0008150); proton transport (GO:0015992); mitochondrial crista (GO:0030061); ion transmembrane transport (GO:0034220)	85.7531	85.7531	0	84.7531	6.57489e-27	14.9741	14.9741	4.16775	76.3824	1.36586e-15
3.11	AI848285	chr15:82,037,382-82,043,245	NM_001207021	AI848285	expressed sequence AI848285	molecular_function (GO:0003674); cellular_component (GO:0005575); biological_process (GO:0008150)	85.0458	85.0458	0	84.0458	1.88129e-26	76.7404	76.7404	0	75.7404	1.68337e-22
3.11	PNMAL2	chr7:17,530,031-17,534,177	NM_001099636	Pnmal2	PNMA-like 2	molecular_function (GO:0003674); cellular_component (GO:0005575); biological_process (GO:0008150)	84.7528	84.7528	0.583823	133.233	1.33843e-38	86.728	86.728	0.396015	120.074	9.41442e-34
3.11	SERPINA3N	chr12:105,644,918-105,652,539	NM_009252	Serpina3n	serine (or cysteine) peptidase inhibitor, clade A, member 3N	endopeptidase inhibitor activity (GO:0004866); serine-type endopeptidase inhibitor activity (GO:0004867)	83.2871	83.2871	52.616	4464.52	1.67939e-71	49.662	49.662	80.0351	4023.36	6.25628e-66
3.11	TUBB4A	chr17:57,219,489-57,227,205	NM_009451	Tubb4a			83.0736	83.0736	9.1904	845.553	8.48017e-177	97.2543	97.2543	6.84564	762.023	5.44372e-159
3.11	2610017I09RIK	chr1:42,705,045-42,751,670	NR_027826	2610017I09Rik	RIKEN cDNA 2610017I09 gene	molecular_function (GO:0003674); cellular_component (GO:0005575); biological_process (GO:0008150)	82.9626	82.9626	0	81.9626	3.79224e-26	74.8695	74.8695	0	73.8695	3.32556e-22
3.11	CBS	chr17:31,749,589-31,774,086	NM_144855 NM_178224	Cbs	Cystathionine beta-synthase	endochondral ossification (GO:0001958); catalytic activity (GO:0003824); cystathionine beta-synthase activity (GO:0004122); soluble fraction (GO:0005625); nucleus (GO:0005634); cytoplasm (GO:0005737); cellular amino acid metabolic process (GO:0006520); cysteine biosynthetic process from serine (GO:0006535); metabolic process (GO:0008152); cellular amino acid biosynthetic process (GO:0008652); lya…	82.4606	82.4606	0	81.4606	1.04223e-25	3.16921	3.16921	22.4795	73.4116	1.75128e-05
3.11	PNMA3	chrX:70,310,126-70,313,530	NM_153169	Pnma3	Paraneoplastic antigen MA3	molecular_function (GO:0003674); nucleic acid binding (GO:0003676); cellular_component (GO:0005575); nucleus (GO:0005634); biological_process (GO:0008150); zinc ion binding (GO:0008270); metal ion binding (GO:0046872)	82.0501	82.0501	0	81.0501	1.12802e-25	74.0434	74.0434	0	73.0434	8.00322e-22
3.11	FA2H	chr8:113,869,038-113,917,721	NM_178086	Fa2h	Fatty acid 2-hydroxylase	catalytic activity (GO:0003824); iron ion binding (GO:0005506); endoplasmic reticulum (GO:0005783); microsome (GO:0005792); electron transport (GO:0006118); fatty acid biosynthetic process (GO:0006633); sphingolipid metabolic process (GO:0006665); transport (GO:0006810); metabolic process (GO:0008152); lipid biosynthetic process (GO:0008610); membrane (GO:0016020); integral to membrane (GO:001602…	81.6091	81.6091	0	80.6091	1.66448e-25	22.4399	22.4399	2.28188	72.6453	7.04637e-17
3.11	LOC626904	chr6:25,881,426-25,927,227	NR_040771	LOC626904			80.3284	80.3284	0.291911	102.777	1.05148e-30	93.6222	93.6222	0	92.6222	2.16241e-27
3.11	PRKD1	chr12:51,442,219-51,750,210	NM_008858	Prkd1	Protein kinase D1	nucleotide binding (GO:0000166); protein kinase activity (GO:0004672); protein serine/threonine kinase activity (GO:0004674); protein kinase C activity (GO:0004697); protein tyrosine kinase activity (GO:0004713); ATP binding (GO:0005524); extracellular space (GO:0005615); cytoplasm (GO:0005737); protein phosphorylation (GO:0006468); membrane (GO:0016020); kinase activity (GO:0016301); transferase…	80.0979	80.0979	2.10387	247.613	4.09435e-53	81.9557	81.9557	1.73496	223.146	9.60802e-51
3.11	B3GALT1	chr2:67,955,770-67,960,747	NM_020283	B3galt1	UDP-Gal:betaGlcNAc beta 1,3-galactosyltransferase, polypeptide 1	Golgi membrane (GO:0000139); extracellular space (GO:0005615); Golgi apparatus (GO:0005794); protein glycosylation (GO:0006486); galactosyltransferase activity (GO:0008378); UDP-galactose:beta-N-acetylglucosamine beta-1,3-galactosyltransferase activity (GO:0008499); oligosaccharide biosynthetic process (GO:0009312); membrane (GO:0016020); integral to membrane (GO:0016021); transferase activity (G…	79.575	79.575	0.603986	126.637	4.99906e-38	2.40916	2.40916	46.7882	114.13	2.29144e-05
3.11	NEB	chr2:51,992,167-52,194,318	NM_010889	Neb	Nebulin	protein binding (GO:0005515); striated muscle thin filament (GO:0005865); myofibril (GO:0030016); regulation of actin filament length (GO:0030832); sarcomere organization (GO:0045214)	77.9866	77.9866	28.7695	2320.63	1.97671e-122	6.90929	6.90929	301.829	2091.34	6.51493e-45
3.11	PRPH	chr15:98,885,605-98,889,409	NM_013639 NM_001163588 NM_001163589	Prph	Peripherin	structural molecule activity (GO:0005198); protein binding (GO:0005515); intermediate filament (GO:0005882); neurofilament (GO:0005883); axon (GO:0030424); neuronal cell body (GO:0043025); C-fiber (GO:0044299); type III intermediate filament (GO:0045098); intermediate filament cytoskeleton organization (GO:0045104)	77.0135	77.0135	42.1168	3319.58	0	68.7849	68.7849	42.507	2991.63	0
3.11	ITM2A	chrX:104,592,534-104,598,699	NM_008409	Itm2a	Integral membrane protein 2A	membrane (GO:0016020); integral to membrane (GO:0016021)	76.7679	76.7679	7.45909	648.386	9.50359e-40	12.5563	12.5563	45.6193	584.367	5.54546e-23
3.11	FZD2	chr11:102,465,745-102,469,372	NM_020510	Fzd2	Frizzled homolog 2 (Drosophila)	signal transducer activity (GO:0004871); receptor activity (GO:0004872); transmembrane signaling receptor activity (GO:0004888); G-protein coupled receptor activity (GO:0004930); protein binding (GO:0005515); extracellular space (GO:0005615); signal transduction (GO:0007165); cell surface receptor signaling pathway (GO:0007166); G-protein coupled receptor signaling pathway (GO:0007186); G-protein…	76.3926	76.3926	3.54326	346.072	1.02336e-66	3.38928	3.38928	91.3136	311.877	3.93416e-16
3.11	CHN2	chr6:53,989,926-54,251,806	NM_023543 NM_001163640	Chn2	Chimerin (chimaerin) 2	GTPase activator activity (GO:0005096); intracellular (GO:0005622); signal transduction (GO:0007165); biological_process (GO:0008150); membrane (GO:0016020); synaptosome (GO:0019717); diacylglycerol binding (GO:0019992); Rac GTPase activator activity (GO:0030675); metal ion binding (GO:0046872); regulation of catalytic activity (GO:0050790)	76.3725	76.3725	5.97937	532.032	5.78317e-126	4.19175	4.19175	113.623	479.471	1.45424e-31
3.11	TSPAN13	chr12:36,741,142-36,769,065	NM_025359	Tspan13	Tetraspanin 13	molecular_function (GO:0003674); cellular_component (GO:0005575); membrane fraction (GO:0005624); integral to plasma membrane (GO:0005887); biological_process (GO:0008150); membrane (GO:0016020); integral to membrane (GO:0016021)	75.788	75.788	13.2973	1082.56	5.5629e-101	2.34964	2.34964	414.663	975.657	1.15806e-14
3.11	ATP1B2	chr11:69,413,252-69,419,462	NM_013415	Atp1b2	ATPase, Na+/K+ transporting, beta 2 polypeptide	sodium:potassium-exchanging ATPase activity (GO:0005391); protein binding (GO:0005515); cytoplasm (GO:0005737); ATP catabolic process (GO:0006200); ATP biosynthetic process (GO:0006754); transport (GO:0006810); ion transport (GO:0006811); potassium ion transport (GO:0006813); sodium ion transport (GO:0006814); cell adhesion (GO:0007155); membrane (GO:0016020); integral to membrane (GO:0016021); a…	75.6274	75.6274	5.33506	478.104	2.6002e-113	8.3701	8.3701	50.5974	430.876	4.74746e-50
3.11	FBXO2	chr4:147,534,777-147,540,526	NM_176848	Fbxo2	F-box protein 2	beta-amyloid binding (GO:0001540); glycoprotein binding (GO:0001948); protein binding (GO:0005515); cellular_component (GO:0005575); cytosol (GO:0005829); ubiquitin-dependent protein catabolic process (GO:0006511); ubiquitin cycle (GO:0006512); glycoprotein catabolic process (GO:0006516); biological_process (GO:0008150); negative regulation of cell proliferation (GO:0008285); protein catabolic pr…	75.295	75.295	1.18781	163.731	4.34069e-46	13.1286	13.1286	10.3156	147.557	1.03623e-25
3.11	IIGP1	chr18:60,535,683-60,552,283	NM_021792 NM_001146275	Iigp1	Interferon inducible GTPase 1	nucleotide binding (GO:0000166); GTPase activity (GO:0003924); GTP binding (GO:0005525); cellular_component (GO:0005575); nucleus (GO:0005634); cytoplasm (GO:0005737); endoplasmic reticulum (GO:0005783); Golgi apparatus (GO:0005794); GTP catabolic process (GO:0006184); membrane (GO:0016020); hydrolase activity (GO:0016787); GDP binding (GO:0019003); cytokine-mediated signaling pathway (GO:0019221…	74.9226	74.9226	27.068	2101.93	1.23477e-105	22.6159	22.6159	82.8063	1894.36	8.36218e-69
3.11	GTSF1	chr15:103,232,890-103,260,858	NM_028797	Gtsf1	Gametocyte specific factor 1	cytoplasm (GO:0005737); metal ion binding (GO:0046872)	74.4277	74.4277	0	73.4277	1.91383e-19	67.1788	67.1788	0	66.1788	2.14013e-18
3.11	GBP1	chr3:142,257,811-142,282,140	NM_010259	Gbp1	Guanylate binding protein 1	nucleotide binding (GO:0000166); GTPase activity (GO:0003924); GTP binding (GO:0005525); plasma membrane (GO:0005886); GTP catabolic process (GO:0006184); membrane (GO:0016020); GMP binding (GO:0019002)	73.9402	73.9402	0.895898	139.183	2.42639e-40	54.0566	54.0566	1.33895	125.435	7.66476e-33
3.11	C130026I21RIK	chr1:85,242,919-85,267,141	NM_001037909 NM_175219	C130026I21Rik	RIKEN cDNA C130026I21 gene	molecular_function (GO:0003674); cellular_component (GO:0005575); biological_process (GO:0008150)	73.9369	73.9369	2.39578	250.074	8.90617e-68	226.378	226.378	0	225.378	5.7203e-64
3.11	6030405A18RIK	chr3:54,700,991-54,719,809	NM_177854	6030405A18Rik	RIKEN cDNA 6030405A18 gene	molecular_function (GO:0003674); cellular_component (GO:0005575); biological_process (GO:0008150); membrane (GO:0016020); integral to membrane (GO:0016021)	73.0541	73.0541	0.291911	93.3795	3.1707e-12	85.1629	85.1629	0	84.1629	6.3416e-13
3.11	SLC27A6	chr18:58,715,894-58,772,523	NM_001081072	Slc27a6	Solute carrier family 27 (fatty acid transporter), member 6	long-chain fatty acid metabolic process (GO:0001676); long-chain fatty acid-CoA ligase activity (GO:0004467); endoplasmic reticulum (GO:0005783); very long-chain fatty acid-CoA ligase activity (GO:0031957)	73.0345	73.0345	0.875734	135.993	5.07623e-38	4.28776	4.28776	27.8161	122.557	1.49654e-10
3.11	NKD2	chr13:73,956,776-73,985,079	NM_028186	Nkd2	Naked cuticle 2 homolog (Drosophila)	calcium ion binding (GO:0005509); cytoplasm (GO:0005737); plasma membrane (GO:0005886); transport (GO:0006810); exocytosis (GO:0006887); membrane (GO:0016020); Wnt receptor signaling pathway (GO:0016055); cytoplasmic vesicle (GO:0031410)	72.3219	72.3219	2.37562	243.131	7.38168e-28	28.0541	28.0541	6.84564	219.103	6.23099e-23
3.11	UBD	chr17:37,330,837-37,333,046	NM_023137	Ubd	Ubiquitin D	cellular protein modification process (GO:0006464); ubiquitin cycle (GO:0006512)	72.2583	72.2583	0.603986	114.901	5.73427e-23	74.8972	74.8972	0.396015	103.558	7.2141e-22
3.11	ARXES2	chrX:132,528,359-132,529,898	NM_029823	Arxes2			72.0283	72.0283	0.603986	114.532	1.65004e-34	30.3607	30.3607	2.43279	103.222	3.89377e-25
3.11	KIF19A	chr11:114,626,703-114,651,889	NM_001102615	Kif19a	Kinesin family member 19A	nucleotide binding (GO:0000166); motor activity (GO:0003774); microtubule motor activity (GO:0003777); ATP binding (GO:0005524); microtubule (GO:0005874); microtubule-based movement (GO:0007018)	71.6484	71.6484	0	70.6484	2.10849e-22	15.3067	15.3067	3.22482	63.6682	2.341e-13
3.11	A730017C20RIK	chr18:59,222,035-59,236,614	NM_001167925 NM_173759 NR_033764 NR_033765	A730017C20Rik	RIKEN cDNA A730017C20 gene	molecular_function (GO:0003674); cellular_component (GO:0005575); biological_process (GO:0008150); membrane (GO:0016020); integral to membrane (GO:0016021)	71.6484	71.6484	0	70.6484	2.10849e-22	27.6484	27.6484	1.33895	63.6682	6.47278e-16
3.11	OSBP2	chr11:3,603,734-3,763,906	NM_152818	Osbp2	Oxysterol binding protein 2	molecular_function (GO:0003674); cellular_component (GO:0005575); transport (GO:0006810); lipid transport (GO:0006869); biological_process (GO:0008150); steroid metabolic process (GO:0008202); membrane (GO:0016020)	71.3003	71.3003	3.60375	327.249	2.13742e-24	40.542	40.542	6.29873	294.905	3.33377e-21
3.11	5330434G04RIK	chrX:102,568,333-102,587,093	NR_015552	5330434G04Rik	RIKEN cDNA 5330434G04 gene	molecular_function (GO:0003674); cellular_component (GO:0005575); biological_process (GO:0008150)	70.5611	70.5611	0	69.5611	4.82887e-22	63.6878	63.6878	0	62.6878	9.34965e-19
3.11	COL4A5	chrX:137,909,962-138,123,778	NM_001163155 NM_007736	Col4a5	Collagen, type IV, alpha 5	structural molecule activity (GO:0005198); extracellular matrix structural constituent (GO:0005201); proteinaceous extracellular matrix (GO:0005578); collagen (GO:0005581); collagen type IV (GO:0005587); basement membrane (GO:0005604); extracellular space (GO:0005615); cell adhesion (GO:0007155); membrane (GO:0016020); extracellular matrix structural constituent conferring tensile strength (GO:00…	70.1035	70.1035	4.18758	362.667	1.24203e-78	2.34613	2.34613	138.742	326.853	9.1737e-11
3.11	APOL8	chr15:77,579,043-77,585,659	NM_001081970	Apol8	Apolipoprotein L 8	molecular_function (GO:0003674); cellular_component (GO:0005575); biological_process (GO:0008150); integral to membrane (GO:0016021)	69.8335	69.8335	0.895898	131.397	4.22061e-38	43.6639	43.6639	1.73496	118.419	5.59579e-30
3.11	CYTL1	chr5:38,126,758-38,131,059	NM_001081106	Cytl1	cytokine-like 1		69.801	69.801	0	68.801	1.30107e-09	40.7334	40.7334	0.546919	62.0112	1.29451e-08
3.11	TOX	chr4:6,614,533-6,917,870	NM_145711	Tox	Thymocyte selection-associated high mobility group box	DNA binding (GO:0003677); nucleus (GO:0005634)	69.4257	69.4257	0.291911	88.6918	2.02428e-22	80.9355	80.9355	0	79.9355	2.1671e-22
3.11	USP44	chr10:93,294,300-93,320,832	NM_183199 NM_001206851	Usp44	Ubiquitin specific peptidase 44	molecular_function (GO:0003674); cellular_component (GO:0005575); ubiquitin cycle (GO:0006512); biological_process (GO:0008150); peptidase activity (GO:0008233); cysteine-type peptidase activity (GO:0008234); hydrolase activity (GO:0016787)	69.3549	69.3549	0.291911	88.6004	1.9254e-26	21.9815	21.9815	2.6779	79.8458	4.83167e-18
3.11	PDZRN4	chr15:92,227,241-92,602,250	NM_001164593 NM_001164594	Pdzrn4	PDZ domain containing RING finger 4	molecular_function (GO:0003674); cellular_component (GO:0005575); biological_process (GO:0008150); metal ion binding (GO:0046872)	69.1659	69.1659	0	68.1659	1.17568e-21	62.4314	62.4314	0	61.4314	1.99916e-18
3.11	SNPH	chr2:151,416,286-151,458,269	NM_198214	Snph	Syntaphilin	protein binding (GO:0005515); cellular_component (GO:0005575); mitochondrion (GO:0005739); vesicle fusion (GO:0006906); membrane (GO:0016020); integral to membrane (GO:0016021); synaptosome (GO:0019717); cell junction (GO:0030054); synapse (GO:0045202); negative regulation of endocytosis (GO:0045806)	69.1166	69.1166	0.291911	88.2925	2.03356e-26	57.714	57.714	0.396015	79.5697	2.65893e-22
3.11	MACC1	chr12:120,681,883-120,705,405	NM_001163136	Macc1	Metastasis associated in colon cancer 1	molecular_function (GO:0003674); cellular_component (GO:0005575); biological_process (GO:0008150)	68.6264	68.6264	0.895898	129.109	2.20786e-16	117.364	117.364	0	116.364	7.76307e-18
3.11	4922501L14RIK	chr3:154,374,097-154,411,976	NM_175176	4922501L14Rik	RIKEN cDNA 4922501L14 gene	molecular_function (GO:0003674); cellular_component (GO:0005575); biological_process (GO:0008150)	68.5196	68.5196	0	67.5196	1.82281e-21	61.8491	61.8491	0	60.8491	2.89643e-18
3.11	B3GALT2	chr1:145,487,827-145,497,067	NM_020025	B3galt2	UDP-Gal:betaGlcNAc beta 1,3-galactosyltransferase, polypeptide 2	cellular_component (GO:0005575); Golgi apparatus (GO:0005794); protein glycosylation (GO:0006486); galactosyltransferase activity (GO:0008378); UDP-galactose:beta-N-acetylglucosamine beta-1,3-galactosyltransferase activity (GO:0008499); oligosaccharide biosynthetic process (GO:0009312); membrane (GO:0016020); integral to membrane (GO:0016021); transferase activity (GO:0016740); transferase activi…	68.376	68.376	0.603986	108.674	8.39873e-10	42.3051	42.3051	1.33895	97.9495	1.31019e-08
3.11	H2-EB1	chr17:34,442,812-34,453,619	NM_010382	H2-Eb1	Histocompatibility 2, class II antigen E beta	antigen processing and presentation of peptide or polysaccharide antigen via MHC class II (GO:0002504); protein binding (GO:0005515); extracellular space (GO:0005615); immune response (GO:0006955); membrane (GO:0016020); integral to membrane (GO:0016021); antigen processing and presentation (GO:0019882); antigen processing and presentation of exogenous antigen (GO:0019884); antigen processing and…	67.9034	67.9034	41.9862	2917.91	5.42692e-267	22.4855	22.4855	115.997	2629.72	6.6845e-151
3.11	GM10863	chr15:78,996,496-79,046,831	NR_029470	Gm10863	predicted gene 10863	molecular_function (GO:0003674); cellular_component (GO:0005575); biological_process (GO:0008150)	67.7772	67.7772	0.583823	106.347	1.56758e-30	5.37688	5.37688	17.0103	95.8394	1.34874e-10
3.11	MMD2	chr5:143,039,435-143,084,706	NM_175217	Mmd2	Monocyte to macrophage differentiation-associated 2	receptor activity (GO:0004872); signal transduction (GO:0007165); membrane (GO:0016020); integral to membrane (GO:0016021); cytolysis (GO:0019835)	67.7706	67.7706	0	66.7706	2.87684e-21	61.1749	61.1749	0	60.1749	4.31155e-18
3.11	GBP4	chr5:105,544,786-105,568,605	NM_008620 NM_001256005	Gbp4	guanylate binding protein 4	GTPase activity (GO:0003924); GTP binding (GO:0005525); immune response (GO:0006955)	67.4486	67.4486	22.8603	1608.34	9.03847e-46	68.7973	68.7973	20.0842	1449.54	3.92983e-48
3.11	MLXIPL	chr5:135,582,761-135,614,252	NM_021455	Mlxipl	MLX interacting protein-like	negative regulation of transcription from RNA polymerase II promoter (GO:0000122); DNA binding (GO:0003677); protein binding (GO:0005515); nucleus (GO:0005634); nucleoplasm (GO:0005654); transcription factor complex (GO:0005667); cytoplasm (GO:0005737); cytosol (GO:0005829); regulation of transcription, DNA-dependent (GO:0006355); transcription factor binding (GO:0008134); glucose mediated signal…	67.2439	67.2439	3.29168	287.589	8.24574e-75	186.371	186.371	0.396015	259.176	2.13115e-70
3.11	JAM3	chr9:26,904,969-26,963,006	NM_023277	Jam3	Junction adhesion molecule 3	protein binding (GO:0005515); plasma membrane (GO:0005886); cell adhesion (GO:0007155); cell surface (GO:0009986); membrane (GO:0016020); integral to membrane (GO:0016021)	66.3821	66.3821	13.1062	935.402	7.16532e-129	5.46864	5.46864	153.339	843.024	1.95275e-52
3.11	GBP3	chr3:142,223,016-142,236,176	NM_018734	Gbp3	guanylate binding protein 3	nucleotide binding (GO:0000166); GTPase activity (GO:0003924); GTP binding (GO:0005525); cytoplasm (GO:0005737); cytosol (GO:0005829); GTP catabolic process (GO:0006184)	66.3006	66.3006	29.0711	1992.73	2.42428e-92	39.6528	39.6528	44.317	1795.94	4.71234e-82
3.11	CSPG4	chr9:56,712,911-56,747,677	NM_139001	Cspg4	Chondroitin sulfate proteoglycan 4	activation of MAPK activity (GO:0000187); angiogenesis (GO:0001525); molecular_function (GO:0003674); signal transducer activity (GO:0004871); collagen binding (GO:0005518); plasma membrane (GO:0005886); signal transduction (GO:0007165); transmembrane receptor protein tyrosine kinase signaling pathway (GO:0007169); multicellular organismal development (GO:0007275); cell proliferation (GO:0008283)…	65.9882	65.9882	33.5102	2276.27	0	18.6455	18.6455	109.078	2051.45	5.68916e-200
3.11	DLL3	chr7:29,078,574-29,086,804	NM_007866	Dll3	Delta-like 3 (Drosophila)	skeletal system development (GO:0001501); in utero embryonic development (GO:0001701); cell fate determination (GO:0001709); somitogenesis (GO:0001756); DNA binding (GO:0003677); Notch binding (GO:0005112); protein binding (GO:0005515); extracellular space (GO:0005615); nucleus (GO:0005634); Notch signaling pathway (GO:0007219); multicellular organismal development (GO:0007275); compartment patte…	65.5056	65.5056	3.56343	297.93	1.68e-63	269.492	269.492	0	268.492	9.41552e-71
3.11	ACTR3B	chr5:25,265,844-25,356,159	NM_001004365	Actr3b	ARP3 actin-related protein 3 homolog B (yeast)	nucleotide binding (GO:0000166); molecular_function (GO:0003674); actin binding (GO:0003779); protein binding (GO:0005515); ATP binding (GO:0005524); cellular_component (GO:0005575); cytoplasm (GO:0005737); cytoskeleton (GO:0005856); biological_process (GO:0008150); regulation of actin filament polymerization (GO:0030833); cell projection (GO:0042995)	65.492	65.492	1.20797	143.605	1.38206e-41	3.44915	3.44915	36.8119	129.419	2.79122e-09
3.11	IFI47	chr11:48,900,557-48,910,473	NM_008330	Ifi47	Interferon gamma inducible protein 47	rhodopsin-like receptor activity (GO:0001584); signal transducer activity (GO:0004871); receptor activity (GO:0004872); G-protein coupled receptor activity (GO:0004930); olfactory receptor activity (GO:0004984); endoplasmic reticulum (GO:0005783); integral to plasma membrane (GO:0005887); defense response (GO:0006952); signal transduction (GO:0007165); G-protein coupled receptor signaling pathway…	64.3262	64.3262	23.2127	1556.51	3.25925e-55	21.4338	21.4338	64.4954	1402.82	4.159e-39
3.11	CHDH	chr14:30,822,186-30,853,652	NM_001136240 NM_172264 NM_175343	Chdh	Choline dehydrogenase	mitochondrion (GO:0005739); mitochondrial inner membrane (GO:0005743); alcohol metabolic process (GO:0006066); electron transport (GO:0006118); biological_process (GO:0008150); choline dehydrogenase activity (GO:0008812); oxidoreductase activity (GO:0016491); oxidoreductase activity, acting on CH-OH group of donors (GO:0016614); glycine betaine biosynthetic process from choline (GO:0019285); flav…	64.0603	64.0603	0.895898	120.452	7.55646e-35	44.0001	44.0001	1.48985	108.554	2.97325e-28
3.11	INSRR	chr3:87,600,873-87,620,023	NM_011832	Insrr	Insulin receptor-related receptor	nucleotide binding (GO:0000166); protein kinase activity (GO:0004672); protein serine/threonine kinase activity (GO:0004674); protein tyrosine kinase activity (GO:0004713); transmembrane receptor protein tyrosine kinase activity (GO:0004714); receptor activity (GO:0004872); epidermal growth factor-activated receptor activity (GO:0005006); protein binding (GO:0005515); ATP binding (GO:0005524); ex…	63.6154	63.6154	0	62.6154	1.54059e-11	37.1289	37.1289	0.546919	56.4354	2.92925e-10
3.11	H2-M2	chr17:37,617,796-37,620,474	NM_008204	H2-M2	Histocompatibility 2, M region locus 2	molecular_function (GO:0003674); defense response (GO:0006952); biological_process (GO:0008150); cell surface (GO:0009986); integral to membrane (GO:0016021); antigen processing and presentation of endogenous antigen (GO:0019883); antigen processing and presentation of endogenous peptide antigen via MHC class I (GO:0019885); MHC class I receptor activity (GO:0030106)	63.4102	63.4102	0	62.4102	4.56175e-09	37.0099	37.0099	0.546919	56.2513	4.3346e-08
3.11	MAGEB18	chrX:89,364,218-89,844,911	NM_173783	Mageb18	Melanoma antigen family B, 18	molecular_function (GO:0003674); cellular_component (GO:0005575); biological_process (GO:0008150)	62.8055	62.8055	0	61.8055	8.90551e-20	56.7013	56.7013	0	55.7013	7.94084e-17
3.11	DCC	chr18:71,413,286-72,510,723	NM_007831	Dcc	Deleted in colorectal carcinoma	neuron migration (GO:0001764); transcription coactivator activity (GO:0003713); receptor activity (GO:0004872); netrin receptor activity (GO:0005042); protein binding (GO:0005515); extracellular space (GO:0005615); apoptotic process (GO:0006915); cell cycle (GO:0007049); signal transduction (GO:0007165); multicellular organismal development (GO:0007275); axon guidance (GO:0007411); positive regul…	62.2619	62.2619	0	61.2619	1.34745e-19	20.5528	20.5528	1.73496	55.2111	5.40273e-13
3.11	MEGF9	chr4:70,092,961-70,195,962	NM_172694	Megf9	Multiple EGF-like-domains 9	receptor activity (GO:0004872); structural molecule activity (GO:0005198); signal transduction (GO:0007165); membrane (GO:0016020); integral to membrane (GO:0016021)	62.1601	62.1601	6.23096	448.477	2.95754e-105	3.19628	3.19628	125.768	404.186	1.75498e-20
3.11	ANKS1B	chr10:89,336,254-90,435,729	NM_181398 NM_001177397 NM_001128086 NM_001177396 NM_001177398	Anks1b	Ankyrin repeat and sterile alpha motif domain containing 1B	nucleus (GO:0005634); cytoplasm (GO:0005737); plasma membrane (GO:0005886); membrane (GO:0016020); cell junction (GO:0030054); cell projection (GO:0042995); synapse (GO:0045202); postsynaptic membrane (GO:0045211)	62.0742	62.0742	5.35522	393.495	1.20253e-94	123.227	123.227	1.88587	354.617	5.20753e-89
3.11	WASF3	chr5:147,196,582-147,282,701	NM_145155	Wasf3	WAS protein family, member 3	molecular_function (GO:0003674); actin binding (GO:0003779); cellular_component (GO:0005575); cytoplasm (GO:0005737); cytoskeleton (GO:0005856); biological_process (GO:0008150)	61.9831	61.9831	3.85534	299.949	2.30208e-75	271.326	271.326	0	270.326	1.96401e-75
3.11	ABCA16	chr7:127,565,215-127,688,325	NR_024051	Abca16	ATP-binding cassette, sub-family A (ABC1), member 16	nucleotide binding (GO:0000166); molecular_function (GO:0003674); ATP binding (GO:0005524); cellular_component (GO:0005575); biological_process (GO:0008150)	61.4825	61.4825	0	60.4825	2.90891e-19	35.8823	35.8823	0.546919	54.507	3.41128e-15
3.11	CSPG5	chr9:110,146,287-110,165,080	NM_013884 NM_001166273	Cspg5	Chondroitin sulfate proteoglycan 5	extracellular space (GO:0005615); endoplasmic reticulum (GO:0005783); Golgi apparatus (GO:0005794); plasma membrane (GO:0005886); multicellular organismal development (GO:0007275); nervous system development (GO:0007399); membrane (GO:0016020); integral to membrane (GO:0016021); cell differentiation (GO:0030154); regulation of growth (GO:0040008); regulation of synaptic transmission (GO:0050804)	60.1451	60.1451	7.10669	486.578	2.44385e-110	44.3054	44.3054	8.91992	438.506	8.31023e-91
3.11	ARID3C	chr4:41,670,868-41,678,174	NM_001017362 NM_001252622	Arid3c	AT rich interactive domain 3C (BRIGHT-like)	molecular_function (GO:0003674); DNA binding (GO:0003677); cellular_component (GO:0005575); intracellular (GO:0005622); nucleus (GO:0005634); biological_process (GO:0008150)	59.7488	59.7488	0.895898	112.278	2.09304e-06	73.1895	73.1895	0.396015	101.174	6.22084e-07
3.11	NHS	chrX:158,274,200-158,597,722	NM_001081052	Nhs	Nance-Horan syndrome (human)	lens development in camera-type eye (GO:0002088); cell differentiation (GO:0030154)	59.3383	59.3383	0	58.3383	1.11909e-18	5.50544	5.50544	8.73151	52.5762	8.02986e-07
3.11	MYO16	chr8:10,153,923-10,633,950	NM_001081397	Myo16	Myosin XVI	nucleotide binding (GO:0000166); motor activity (GO:0003774); actin binding (GO:0003779); ATP binding (GO:0005524); membrane fraction (GO:0005624); soluble fraction (GO:0005625); insoluble fraction (GO:0005626); nucleoplasm (GO:0005654); cytoplasm (GO:0005737); cytosol (GO:0005829); plasma membrane (GO:0005886); biological_process (GO:0008150); negative regulation of cell proliferation (GO:000828…	58.9783	58.9783	1.20797	129.222	1.87397e-37	84.1383	84.1383	0.396015	116.458	9.91002e-33
3.11	PRSS42	chr9:110,700,689-110,706,248	NM_153099	Prss42	protease, serine, 42	molecular_function (GO:0003674); catalytic activity (GO:0003824); serine-type endopeptidase activity (GO:0004252); cellular_component (GO:0005575); extracellular region (GO:0005576); proteolysis (GO:0006508); biological_process (GO:0008150); peptidase activity (GO:0008233); serine-type peptidase activity (GO:0008236); hydrolase activity (GO:0016787)	58.5894	58.5894	0	57.5894	1.76795e-18	52.9019	52.9019	0	51.9019	9.9448e-16
3.11	GFRA1	chr19:58,311,182-58,528,956	NM_010279	Gfra1	Glial cell line derived neurotrophic factor family receptor alpha 1	receptor activity (GO:0004872); integrin binding (GO:0005178); extracellular space (GO:0005615); plasma membrane (GO:0005886); signal transduction (GO:0007165); transmembrane receptor protein tyrosine kinase signaling pathway (GO:0007169); nervous system development (GO:0007399); anatomical structure morphogenesis (GO:0009653); membrane (GO:0016020); extrinsic to membrane (GO:0019898); anchored t…	58.2216	58.2216	2.06354	177.364	1.0286e-46	12.2185	12.2185	12.1639	159.843	1.22542e-27
3.11	SEMA6A	chr18:47,404,908-47,528,522	NM_018744	Sema6a	Sema domain, transmembrane domain (TM), and cytoplasmic domain, (semaphorin) 6A	receptor activity (GO:0004872); protein binding (GO:0005515); apoptotic process (GO:0006915); signal transduction (GO:0007165); cell surface receptor signaling pathway (GO:0007166); multicellular organismal development (GO:0007275); nervous system development (GO:0007399); axon guidance (GO:0007411); membrane (GO:0016020); integral to membrane (GO:0016021); cell differentiation (GO:0030154); sema…	58.2172	58.2172	12.4821	783.889	3.18624e-160	6.73024	6.73024	104.118	706.469	7.52375e-62
3.11	IGTP	chr11:58,013,058-58,021,094	NM_018738	Igtp	Interferon gamma induced GTPase	GTPase activity (GO:0003924); cytosol (GO:0005829); GTP catabolic process (GO:0006184)	58.199	58.199	58.4744	3460.35	3.99445e-55	37.0827	37.0827	83.1273	3118.67	9.40268e-50
3.11	SLITRK3	chr3:72,852,047-72,860,865	NM_198864	Slitrk3	SLIT and NTRK-like family, member 3	molecular_function (GO:0003674); protein binding (GO:0005515); axonogenesis (GO:0007409); membrane (GO:0016020); integral to membrane (GO:0016021)	58.0762	58.0762	0	57.0762	5.03695e-17	52.4417	52.4417	0	51.4417	1.11557e-15
3.11	IRS4	chrX:138,145,541-138,159,760	NM_010572	Irs4	Insulin receptor substrate 4	signal transducer activity (GO:0004871); receptor activity (GO:0004872); insulin receptor binding (GO:0005158); protein binding (GO:0005515); plasma membrane (GO:0005886); signal transduction (GO:0007165); membrane (GO:0016020)	57.0915	57.0915	0	56.0915	4.44653e-18	16.9764	16.9764	2.03677	50.5534	7.41675e-12
3.11	KCNC3	chr7:51,846,256-51,860,121	NM_008422	Kcnc3	Potassium voltage gated channel, Shaw-related subfamily, member 3	ion channel activity (GO:0005216); voltage-gated ion channel activity (GO:0005244); voltage-gated potassium channel activity (GO:0005249); cation channel activity (GO:0005261); potassium channel activity (GO:0005267); protein binding (GO:0005515); integral to plasma membrane (GO:0005887); transport (GO:0006810); ion transport (GO:0006811); cation transport (GO:0006812); potassium ion transport (G…	56.8266	56.8266	1.7918	157.648	3.41671e-43	92.4893	92.4893	0.546919	142.073	1.07084e-39
3.11	RIMKLA	chr4:119,137,891-119,165,203	NM_177572	Rimkla	Ribosomal modification protein rimK-like family member A	nucleotide binding (GO:0000166); molecular_function (GO:0003674); catalytic activity (GO:0003824); ATP binding (GO:0005524); cellular_component (GO:0005575); cellular protein modification process (GO:0006464); biological_process (GO:0008150); metal ion binding (GO:0046872)	56.7948	56.7948	0	55.7948	4.55159e-14	33.1495	33.1495	0.546919	50.2796	1.94233e-12
3.11	FAM59B	chr5:30,431,736-30,444,920	NM_001167879	Fam59b	Family with sequence similarity 59, member B	molecular_function (GO:0003674); cellular_component (GO:0005575); biological_process (GO:0008150)	56.1097	56.1097	0.291911	71.4888	1.05879e-13	5.75366	5.75366	10.3723	64.4321	1.50348e-06
3.11	DLEU7	chr14:62,895,066-62,911,816	NM_173419	Dleu7	Deleted in lymphocytic leukemia, 7	molecular_function (GO:0003674); cellular_component (GO:0005575); biological_process (GO:0008150)	56.0763	56.0763	0	55.0763	1.37721e-17	32.733	32.733	0.546919	49.6352	8.12237e-14
3.11	XK	chrX:8,849,910-8,890,371	NM_023500	Xk	Kell blood group precursor (McLeod phenotype) homolog	extracellular space (GO:0005615); transport (GO:0006810); amino acid transport (GO:0006865); membrane (GO:0016020); integral to membrane (GO:0016021)	55.9726	55.9726	2.66753	204.281	2.21375e-53	67.682	67.682	1.73496	184.108	1.8206e-47
3.11	HES3	chr4:151,660,081-151,665,771	NM_008237	Hes3	Hairy and enhancer of split 3 (Drosophila)	in utero embryonic development (GO:0001701); DNA binding (GO:0003677); nucleus (GO:0005634); regulation of transcription, DNA-dependent (GO:0006355); midbrain-hindbrain boundary morphogenesis (GO:0021555); oculomotor nerve development (GO:0021557); trochlear nerve development (GO:0021558); hindbrain morphogenesis (GO:0021575); neural tube development (GO:0021915); transcription regulator activity…	55.88	55.88	0.291911	71.1921	3.2121e-21	65.1583	65.1583	0	64.1583	3.27856e-19
3.11	BATF2	chr19:6,164,458-6,172,475	NM_028967	Batf2	Basic leucine zipper transcription factor, ATF-like 2	molecular_function (GO:0003674); DNA binding (GO:0003677); sequence-specific DNA binding transcription factor activity (GO:0003700); cellular_component (GO:0005575); nucleus (GO:0005634); regulation of transcription, DNA-dependent (GO:0006355); biological_process (GO:0008150); sequence-specific DNA binding (GO:0043565); protein dimerization activity (GO:0046983)	55.8712	55.8712	2.35546	186.473	2.48645e-48	8.68608	8.68608	18.4627	168.054	2.88362e-24
3.11	GPX7	chr4:108,072,822-108,079,318	NM_024198	Gpx7	Glutathione peroxidase 7	peroxidase activity (GO:0004601); glutathione peroxidase activity (GO:0004602); extracellular region (GO:0005576); extracellular space (GO:0005615); response to oxidative stress (GO:0006979); oxidoreductase activity (GO:0016491); oxidation-reduction process (GO:0055114)	53.6241	53.6241	6.52287	402.407	1.27651e-67	27.7457	27.7457	12.1072	362.669	1.34073e-58
3.11	SCML2	chrX:157,600,704-157,696,145	NM_133194	Scml2	Sex comb on midleg-like 2 (Drosophila)		53.0261	53.0261	2.70786	195.613	4.80471e-53	4.28497	4.28497	40.376	176.295	8.54875e-15
3.11	SLC15A2	chr16:36,750,250-36,785,048	NM_021301 NM_001145899	Slc15a2	Solute carrier family 15 (H+/peptide transporter), member 2	transporter activity (GO:0005215); membrane fraction (GO:0005624); integral to plasma membrane (GO:0005887); transport (GO:0006810); oligopeptide transport (GO:0006857); protein transport (GO:0015031); oligopeptide transporter activity (GO:0015198); symporter activity (GO:0015293); high affinity oligopeptide transporter activity (GO:0015334); peptide transport (GO:0015833); membrane (GO:0016020);…	52.9687	52.9687	1.77163	145.81	4.34204e-39	3.70116	3.70116	34.7751	131.409	3.7471e-10
3.11	ERBB3	chr10:128,006,424-128,026,557	NM_010153	Erbb3	V-erb-b2 erythroblastic leukemia viral oncogene homolog 3 (avian)	nucleotide binding (GO:0000166); protein kinase activity (GO:0004672); protein tyrosine kinase activity (GO:0004713); transmembrane receptor protein tyrosine kinase activity (GO:0004714); receptor signaling protein tyrosine kinase activity (GO:0004716); receptor activity (GO:0004872); protein binding (GO:0005515); ATP binding (GO:0005524); intracellular (GO:0005622); nucleus (GO:0005634); protein…	52.9312	52.9312	52.616	2836.96	0	5.34486	5.34486	477.535	2556.7	1.64907e-97
3.11	NGFR	chr11:95,430,140-95,449,012	NM_033217	Ngfr	Nerve growth factor receptor (TNFR superfamily, member 16)	catalytic activity (GO:0003824); receptor activity (GO:0004872); neurotrophin receptor activity (GO:0005030); death receptor activity (GO:0005035); protein binding (GO:0005515); extracellular space (GO:0005615); nucleus (GO:0005634); cytoplasm (GO:0005737); plasma membrane (GO:0005886); lipid metabolic process (GO:0006629); apoptotic process (GO:0006915); signal transduction (GO:0007165); multice…	52.7846	52.7846	0.895898	99.0742	4.57115e-27	16.227	16.227	4.56376	89.2832	4.83956e-18
3.11	ZBP1	chr2:173,032,114-173,044,423	NM_001139519 NM_021394	Zbp1	Z-DNA binding protein 1	DNA binding (GO:0003677); left-handed Z-DNA binding (GO:0003692); RNA binding (GO:0003723); double-stranded RNA adenosine deaminase activity (GO:0003726); cellular_component (GO:0005575); biological_process (GO:0008150)	52.6877	52.6877	10.1065	584.174	3.33332e-126	22.9258	22.9258	22.0076	526.469	3.78256e-89
3.11	LTK	chr2:119,577,062-119,586,167	NM_008523 NM_206942 NM_203345 NM_206941	Ltk	Leukocyte tyrosine kinase	nucleotide binding (GO:0000166); hexokinase activity (GO:0004396); protein kinase activity (GO:0004672); protein serine/threonine kinase activity (GO:0004674); protein tyrosine kinase activity (GO:0004713); transmembrane receptor protein tyrosine kinase activity (GO:0004714); receptor activity (GO:0004872); protein binding (GO:0005515); ATP binding (GO:0005524); extracellular space (GO:0005615); …	52.6396	52.6396	0	51.6396	1.27782e-16	47.5401	47.5401	0	46.5401	3.67654e-14
3.11	XLR	chrX:51,086,925-51,100,873	NM_011725	Xlr	X-linked lymphocyte-regulated complex		52.5744	52.5744	2.37562	176.471	8.49626e-47	73.1452	73.1452	1.18804	159.045	5.33078e-42
3.11	GBP5	chr3:142,159,898-142,185,308	NM_153564	Gbp5	guanylate binding protein 5	GTPase activity (GO:0003924); GTP binding (GO:0005525); immune response (GO:0006955)	52.4204	52.4204	13.1062	738.454	2.52982e-72	64.6118	64.6118	9.31594	665.532	2.41028e-73
3.11	BC055111	chr4:106,263,514-106,289,843	NM_183182	BC055111	CDNA sequence BC055111	molecular_function (GO:0003674); cellular_component (GO:0005575); biological_process (GO:0008150)	52.2707	52.2707	0	51.2707	2.55045e-16	47.2041	47.2041	0	46.2041	6.30033e-14
3.11	JAKMIP2	chr18:43,691,062-43,847,427	NM_001163637	Jakmip2	Janus kinase and microtubule interacting protein 2	molecular_function (GO:0003674); cellular_component (GO:0005575); biological_process (GO:0008150)	52.1557	52.1557	1.18781	113.107	1.18606e-31	102.935	102.935	0	101.935	3.44409e-30
3.11	PPFIA2	chr10:105,907,366-106,370,524	NM_177373 NM_001205341	Ppfia2	Protein tyrosine phosphatase, receptor type, f polypeptide (PTPRF), interacting protein (liprin), alpha 2	protein binding (GO:0005515); cytoplasm (GO:0005737); synaptosome (GO:0019717)	51.6562	51.6562	0.583823	80.8144	5.5492e-23	6.19416	6.19416	10.9192	72.8294	9.87573e-10
3.11	EAR11	chr14:51,874,937-51,875,787	NM_053113	Ear11	Eosinophil-associated, ribonuclease A family, member 11	nucleic acid binding (GO:0003676); nuclease activity (GO:0004518); endonuclease activity (GO:0004519); pancreatic ribonuclease activity (GO:0004522); ribonuclease activity (GO:0004540); cellular_component (GO:0005575); extracellular space (GO:0005615); biological_process (GO:0008150); hydrolase activity (GO:0016787)	51.369	51.369	0.291911	65.3642	3.14397e-05	59.9161	59.9161	0	58.9161	7.61254e-06
3.11	LINGO3	chr10:80,295,548-80,306,784	NM_001013758	Lingo3	leucine rich repeat and Ig domain containing 3	molecular_function (GO:0003674); protein binding (GO:0005515); cellular_component (GO:0005575); biological_process (GO:0008150); membrane (GO:0016020); integral to membrane (GO:0016021)	51.0916	51.0916	5.35522	323.698	6.36876e-78	292.716	292.716	0	291.716	2.55355e-80
3.11	H19	chr7:149,761,437-149,764,051	NR_001592	H19	H19 fetal liver mRNA	cytoplasm (GO:0005737); polysome (GO:0005844); negative regulation of cell proliferation (GO:0008285)	51.0229	51.0229	666.924	34078.4	8.28038e-49	63.0924	63.0924	485.817	30713.5	3.12656e-57
3.11	2610316D01RIK	chr3:45,084,361-45,182,182	NR_045172	2610316D01Rik	RIKEN cDNA 2610316D01 gene	molecular_function (GO:0003674); cellular_component (GO:0005575); biological_process (GO:0008150)	51.0086	51.0086	0	50.0086	4.47881e-16	46.0696	46.0696	0	45.0696	1.05307e-13
3.11	BAI3	chr1:25,124,321-25,886,552	NM_175642	Bai3	Brain-specific angiogenesis inhibitor 3	signal transducer activity (GO:0004871); receptor activity (GO:0004872); transmembrane signaling receptor activity (GO:0004888); G-protein coupled receptor activity (GO:0004930); plasma membrane (GO:0005886); signal transduction (GO:0007165); cell surface receptor signaling pathway (GO:0007166); G-protein coupled receptor signaling pathway (GO:0007186); neuropeptide signaling pathway (GO:0007218)…	50.6627	50.6627	0.291911	64.4517	3.71084e-12	42.3276	42.3276	0.396015	58.0899	1.1228e-11
3.11	DACH2	chrX:110,411,865-110,949,995	NM_033605 NM_001142570	Dach2	Dachshund 2 (Drosophila)	nucleotide binding (GO:0000166); DNA binding (GO:0003677); protein binding (GO:0005515); nucleus (GO:0005634); regulation of transcription, DNA-dependent (GO:0006355); multicellular organismal development (GO:0007275)	50.465	50.465	0	49.465	6.77128e-16	6.84623	6.84623	5.6576	44.5794	5.45361e-07
3.11	MSI1	chr5:115,879,694-115,904,211	NM_008629	Msi1	Musashi homolog 1(Drosophila)	nucleotide binding (GO:0000166); nucleic acid binding (GO:0003676); RNA binding (GO:0003723); single-stranded RNA binding (GO:0003727); nucleus (GO:0005634); cytoplasm (GO:0005737); polysome (GO:0005844); poly(U) RNA binding (GO:0008266); response to hormone (GO:0009725)	50.3033	50.3033	1.75147	137.408	5.52966e-29	2.41511	2.41511	50.6916	123.841	1.35524e-05
3.11	GAL3ST1	chr11:3,883,639-3,899,331	NM_016922 NM_001177703 NM_001177691	Gal3st1	Galactose-3-O-sulfotransferase 1	Golgi membrane (GO:0000139); galactosylceramide sulfotransferase activity (GO:0001733); extracellular space (GO:0005615); Golgi apparatus (GO:0005794); galactosylceramide biosynthetic process (GO:0006682); spermatogenesis (GO:0007283); biosynthetic process (GO:0009058); glycolipid biosynthetic process (GO:0009247); membrane (GO:0016020); integral to membrane (GO:0016021); transferase activity (GO…	50.0544	50.0544	0	49.0544	7.35924e-16	19.3297	19.3297	1.33895	44.2112	8.92982e-11
3.11	H2-AA	chr17:34,419,696-34,424,716	NM_010378	H2-Aa	Histocompatibility 2, class II antigen A, alpha	antigen processing and presentation of peptide or polysaccharide antigen via MHC class II (GO:0002504); protein binding (GO:0005515); lysosome (GO:0005764); plasma membrane (GO:0005886); immune response (GO:0006955); external side of plasma membrane (GO:0009897); membrane (GO:0016020); integral to membrane (GO:0016021); antigen processing and presentation (GO:0019882); antigen processing and pres…	49.9819	49.9819	57.4076	2918.32	1.56678e-267	17.6361	17.6361	148.188	2630.09	2.64084e-143
3.11	STK32C	chr7:146,289,537-146,399,206	NM_021302 NM_001162540	Stk32c	Serine/threonine kinase 32C	nucleotide binding (GO:0000166); molecular_function (GO:0003674); protein kinase activity (GO:0004672); protein serine/threonine kinase activity (GO:0004674); ATP binding (GO:0005524); cellular_component (GO:0005575); protein phosphorylation (GO:0006468); biological_process (GO:0008150); kinase activity (GO:0016301); transferase activity (GO:0016740); metal ion binding (GO:0046872)	49.8769	49.8769	0.291911	63.4365	5.24578e-19	21.2697	21.2697	1.73496	57.1718	1.51724e-13
3.11	ELAVL2	chr4:90,917,457-91,066,675	NM_207686 NM_010486 NM_001177883 NM_207685	Elavl2	ELAV (embryonic lethal, abnormal vision, Drosophila)-like 2 (Hu antigen B)	nucleotide binding (GO:0000166); mRNA splicing, via spliceosome (GO:0000398); nucleic acid binding (GO:0003676); RNA binding (GO:0003723); mRNA processing (GO:0006397)	49.275	49.275	0	48.275	1.596e-15	44.5071	44.5071	0	43.5071	3.09118e-13
3.11	PCDH17	chr14:84,843,370-84,936,867	NM_001013753	Pcdh17	Protocadherin 17	protein binding (GO:0005515); plasma membrane (GO:0005886); cell adhesion (GO:0007155); membrane (GO:0016020); integral to membrane (GO:0016021)	48.8713	48.8713	22.4877	1146.88	1.80109e-197	8.20411	8.20411	125.107	1033.6	1.96327e-90
3.11	PYDC3	chr1:175,603,811-175,628,523	NM_001162938	Pydc3			47.5258	47.5258	10.358	538.8	8.34232e-79	116.741	116.741	3.16812	485.592	7.70125e-88
3.11	CACNG5	chr11:107,735,919-107,776,369	NM_080644 NM_001199301	Cacng5	Calcium channel, voltage-dependent, gamma subunit 5	ion channel activity (GO:0005216); voltage-gated ion channel activity (GO:0005244); calcium channel activity (GO:0005262); extracellular space (GO:0005615); transport (GO:0006810); ion transport (GO:0006811); calcium ion transport (GO:0006816); membrane (GO:0016020); integral to membrane (GO:0016021); ion transmembrane transport (GO:0034220); regulation of ion transmembrane transport (GO:0034765)…	47.4083	47.4083	0	46.4083	8.01696e-15	42.8226	42.8226	0	41.8226	1.17942e-12
3.11	WFDC13	chr2:164,510,607-164,513,206	NM_001012704	Wfdc13	WAP four-disulfide core domain 13	molecular_function (GO:0003674); cellular_component (GO:0005575); biological_process (GO:0008150)	47.2405	47.2405	0.603986	74.7731	1.07852e-05	29.2344	29.2344	1.33895	67.3778	6.12466e-05
3.11	MAGEH1	chrX:149,470,709-149,472,106	NM_023788	Mageh1	Melanoma antigen, family H, 1	molecular_function (GO:0003674); receptor binding (GO:0005102); cytoplasm (GO:0005737); apoptotic process (GO:0006915); protein C-terminus binding (GO:0008022); biological_process (GO:0008150)	47.2193	47.2193	5.62697	311.921	8.84918e-74	5.81621	5.81621	47.5043	281.111	2.11547e-27
3.11	AUTS2	chr5:131,913,552-133,018,213	NM_177047	Auts2	Autism susceptibility candidate 2	molecular_function (GO:0003674); cellular_component (GO:0005575); biological_process (GO:0008150)	47.0618	47.0618	5.33506	297.139	9.29454e-71	40.9521	40.9521	5.56339	267.785	2.70582e-61
3.11	CD3G	chr9:44,777,655-44,788,514	NM_009850	Cd3g	CD3 antigen, gamma polypeptide	receptor activity (GO:0004872); transmembrane signaling receptor activity (GO:0004888); protein binding (GO:0005515); signal transduction (GO:0007165); cell surface receptor signaling pathway (GO:0007166); membrane (GO:0016020); integral to membrane (GO:0016021); alpha-beta T cell receptor complex (GO:0042105)	47.0394	47.0394	0	46.0394	9.67661e-07	18.1648	18.1648	1.33895	41.4866	4.31239e-05
3.11	GCA	chr2:62,502,384-62,532,166	NM_145523	Gca	Grancalcin	calcium ion binding (GO:0005509); cytoplasm (GO:0005737); cytosol (GO:0005829); membrane (GO:0016020)	46.8873	46.8873	4.49965	256.864	2.46218e-26	2.27299	2.27299	101.29	231.504	0.000203007
3.11	PGM5	chr19:24,752,751-24,936,332	NM_175013	Pgm5	Phosphoglucomutase 5	magnesium ion binding (GO:0000287); cell morphogenesis (GO:0000902); trypsin activity (GO:0004295); phosphoglucomutase activity (GO:0004614); structural molecule activity (GO:0005198); protein binding (GO:0005515); cytoplasm (GO:0005737); cytoskeleton (GO:0005856); cell-cell adherens junction (GO:0005913); carbohydrate metabolic process (GO:0005975); glucose metabolic process (GO:0006006); proteo…	46.8714	46.8714	1.18781	101.546	2.33536e-28	9.30844	9.30844	8.93911	91.5176	2.2603e-15
3.11	SLITRK5	chr14:112,074,337-112,082,357	NM_198865	Slitrk5	SLIT and NTRK-like family, member 5	molecular_function (GO:0003674); protein binding (GO:0005515); axonogenesis (GO:0007409); membrane (GO:0016020); integral to membrane (GO:0016021)	46.7773	46.7773	4.14725	239.775	3.75496e-59	217.095	217.095	0	216.095	1.67529e-61
3.11	HRK	chr5:118,619,773-118,639,487	NM_007545	Hrk	Harakiri, BCL2 interacting protein (contains only BH3 domain)	protein binding (GO:0005515); apoptotic process (GO:0006915); regulation of apoptotic process (GO:0042981); positive regulation of neuron apoptotic process (GO:0043525); cellular response to potassium ion starvation (GO:0051365)	46.6289	46.6289	0	45.6289	1.78409e-12	10.5833	10.5833	2.9797	41.1184	4.48212e-08
3.11	RGAG1	chrX:139,534,146-139,538,878	NM_001040434	Rgag1	Retrotransposon gag domain containing 1	molecular_function (GO:0003674); cellular_component (GO:0005575); biological_process (GO:0008150)	46.5459	46.5459	0.583823	72.7204	1.17494e-20	28.4473	28.4473	1.33895	65.5367	1.8046e-16
3.11	RTL1	chr12:110,828,379-110,833,613	NM_184109	Rtl1	Retrotransposon-like 1	multicellular organismal development (GO:0007275); membrane (GO:0016020); integral to membrane (GO:0016021)	46.3136	46.3136	0.895898	86.8058	2.64415e-09	51.2137	51.2137	0.546919	78.2235	8.00517e-10
3.11	1700048O20RIK	chr9:121,846,393-121,856,134	NR_033553	1700048O20Rik	RIKEN cDNA 1700048O20 gene	molecular_function (GO:0003674); cellular_component (GO:0005575); biological_process (GO:0008150)	46.0726	46.0726	2.68769	168.902	2.38454e-44	99.0452	99.0452	0.546919	152.215	1.84373e-42
3.11	IRGM1	chr11:48,678,751-48,684,848	NM_008326	Irgm1	Immunity-related GTPase family M member 1	nucleotide binding (GO:0000166); GTP binding (GO:0005525); endoplasmic reticulum (GO:0005783); Golgi apparatus (GO:0005794); plasma membrane (GO:0005886); autophagy (GO:0006914); defense response (GO:0006952); membrane (GO:0016020); hydrolase activity (GO:0016787); cytoplasmic vesicle (GO:0031410); innate immune response (GO:0045087)	45.8209	45.8209	136.508	6299.73	4.36302e-121	19.2678	19.2678	293.719	5677.59	1.13638e-87
3.11	AY358078	chr14:52,419,721-52,446,034	NM_194347	AY358078	CDNA sequence AY358078	molecular_function (GO:0003674); cellular_component (GO:0005575); biological_process (GO:0008150)	45.7717	45.7717	0.291911	58.133	2.22868e-17	38.2461	38.2461	0.396015	52.3921	1.13983e-14
3.11	FAM132B	chr1:93,263,007-93,270,794	NM_173395	Fam132b	family with sequence similarity 132, member B	molecular_function (GO:0003674); cellular_component (GO:0005575); extracellular region (GO:0005576); biological_process (GO:0008150)	45.6025	45.6025	0	44.6025	2.14785e-14	3.54623	3.54623	10.6174	40.1979	0.000584036
3.11	PLA2G2F	chr4:138,306,448-138,313,513	NM_012045	Pla2g2f	Phospholipase A2, group IIF	phospholipase A2 activity (GO:0004623); calcium ion binding (GO:0005509); extracellular region (GO:0005576); phospholipid metabolic process (GO:0006644); lipid catabolic process (GO:0016042); hydrolase activity (GO:0016787); metal ion binding (GO:0046872)	45.4389	45.4389	0	44.4389	3.97072e-12	41.046	41.046	0	40.046	1.39418e-11
3.11	GM15107	chrX:144,615,267-144,659,253	NM_001081648	Gm15107			45.192	45.192	0	44.192	1.54796e-13	8.39091	8.39091	3.86594	39.8297	6.26648e-07
3.11	CXCL10	chr5:92,775,665-92,777,915	NM_021274	Cxcl10	Chemokine (C-X-C motif) ligand 10	positive regulation of leukocyte chemotaxis (GO:0002690); cytokine activity (GO:0005125); extracellular region (GO:0005576); extracellular space (GO:0005615); chemotaxis (GO:0006935); inflammatory response (GO:0006954); immune response (GO:0006955); signal transduction (GO:0007165); sensory perception (GO:0007600); chemokine activity (GO:0008009); positive regulation of cell proliferation (GO:000…	45.0448	45.0448	22.9409	1077.41	1.10942e-48	4.2021	4.2021	230.319	971.027	3.29247e-16
3.11	6030498E09RIK	chrX:36,125,957-36,315,865	NM_183126	6030498E09Rik	RIKEN cDNA 6030498E09 gene	molecular_function (GO:0003674); cellular_component (GO:0005575); biological_process (GO:0008150)	44.8231	44.8231	0	43.8231	4.66652e-14	40.4937	40.4937	0	39.4937	5.27625e-12
3.11	FSD1	chr17:56,125,934-56,136,304	NM_183178	Fsd1	Fibronectin type 3 and SPRY domain-containing protein	intracellular (GO:0005622); nucleus (GO:0005634); cytoplasm (GO:0005737); cytoskeleton (GO:0005856); microtubule (GO:0005874); cell cycle (GO:0007049); mitosis (GO:0007067); cell division (GO:0051301)	44.643	44.643	0.603986	70.6067	3.46763e-21	18.829	18.829	2.43279	63.6359	1.04643e-14
3.11	FAM38B	chr18:63,169,867-63,546,837	NM_001039485	Fam38b	Family with sequence similarity 38, member B	molecular_function (GO:0003674); cellular_component (GO:0005575); biological_process (GO:0008150); membrane (GO:0016020); integral to membrane (GO:0016021)	44.4959	44.4959	41.8854	1907.22	5.79873e-265	41.172	41.172	40.7721	1718.84	7.151e-234
3.11	CIITA	chr16:10,480,165-10,527,657	NM_007575 NM_001243760 NM_001243761	Ciita	Class II transactivator	nucleotide binding (GO:0000166); protein binding (GO:0005515); ATP binding (GO:0005524); nucleus (GO:0005634); regulation of transcription, DNA-dependent (GO:0006355); transcription activator activity (GO:0016563); transcription repressor activity (GO:0016564); transcription regulator activity (GO:0030528); response to interferon-gamma (GO:0034341); positive regulation of MHC class II biosyntheti…	44.399	44.399	6.87527	348.654	5.16084e-37	29.2728	29.2728	9.76865	314.228	1.67298e-32
3.11	MMP15	chr8:97,876,237-97,898,193	NM_008609	Mmp15	Matrix metallopeptidase 15	metalloendopeptidase activity (GO:0004222); calcium ion binding (GO:0005509); proteinaceous extracellular matrix (GO:0005578); extracellular space (GO:0005615); proteolysis (GO:0006508); metabolic process (GO:0008152); peptidase activity (GO:0008233); metallopeptidase activity (GO:0008237); zinc ion binding (GO:0008270); membrane (GO:0016020); integral to membrane (GO:0016021); hydrolase activity…	43.9654	43.9654	49.9485	2238.97	9.96771e-273	28.3955	28.3955	70.0972	2017.84	3.52846e-231
3.11	NEBL	chr2:17,268,361-17,652,695	NM_028757	Nebl	Nebulette	molecular_function (GO:0003674); cellular_component (GO:0005575); biological_process (GO:0008150); metal ion binding (GO:0046872)	43.8646	43.8646	0.583823	68.4738	2.7868e-19	6.48152	6.48152	8.67481	61.7075	3.06807e-08
3.11	H2-BL	chr17:36,217,134-36,221,194	NM_008199	H2-Bl	Histocompatibility 2, blastocyst	extracellular space (GO:0005615); cytoplasm (GO:0005737); plasma membrane (GO:0005886); defense response (GO:0006952); immune response (GO:0006955); cell surface (GO:0009986); membrane (GO:0016020); integral to membrane (GO:0016021); antigen processing and presentation of endogenous antigen (GO:0019883); antigen processing and presentation of endogenous peptide antigen via MHC class I (GO:0019885…	43.6331	43.6331	0	42.6331	1.09589e-13	28.2385	28.2385	0.396015	38.4213	1.34194e-10
3.11	EPHX4	chr5:107,832,532-107,859,050	NM_001001804	Ephx4	Epoxide hydrolase 4	molecular_function (GO:0003674); catalytic activity (GO:0003824); cellular_component (GO:0005575); biological_process (GO:0008150); membrane (GO:0016020); integral to membrane (GO:0016021); hydrolase activity (GO:0016787)	43.4283	43.4283	1.20797	94.8885	3.0441e-27	61.9719	61.9719	0.396015	85.5137	5.73639e-24
3.11	CXCR6	chr9:123,715,595-123,720,872	NM_030712	Cxcr6	Chemokine (C-X-C motif) receptor 6	rhodopsin-like receptor activity (GO:0001584); signal transducer activity (GO:0004871); receptor activity (GO:0004872); G-protein coupled receptor activity (GO:0004930); plasma membrane (GO:0005886); signal transduction (GO:0007165); G-protein coupled receptor signaling pathway (GO:0007186); membrane (GO:0016020); integral to membrane (GO:0016021); C-C chemokine receptor activity (GO:0016493); C-…	43.3974	43.3974	0	42.3974	1.56605e-13	9.28025	9.28025	3.22482	38.2073	4.17063e-07
3.11	TMEM35	chrX:130,829,764-130,840,508	NM_026239	Tmem35	Transmembrane protein 35	molecular_function (GO:0003674); cellular_component (GO:0005575); biological_process (GO:0008150); membrane (GO:0016020); integral to membrane (GO:0016021)	43.3318	43.3318	0.895898	81.1527	3.66062e-23	41.3695	41.3695	0.792029	73.1354	2.05021e-19
3.11	CD74	chr18:60,963,503-60,972,306	NM_001042605 NM_010545	Cd74	CD74 antigen (invariant polypeptide of major histocompatibility complex, class II antigen-associated)	activation of MAPK activity (GO:0000187); positive regulation of cytokine-mediated signaling pathway (GO:0001961); cytokine receptor activity (GO:0004896); protein binding (GO:0005515); lysosome (GO:0005764); late endosome (GO:0005770); multivesicular body (GO:0005771); endoplasmic reticulum (GO:0005783); Golgi apparatus (GO:0005794); plasma membrane (GO:0005886); integral to plasma membrane (GO:…	42.8781	42.8781	140.565	6069.03	0	19.9674	19.9674	272.974	5469.53	2.61833e-289
3.11	UBXN10	chr4:138,274,441-138,281,166	NM_178671	Ubxn10	UBX domain protein 10	molecular_function (GO:0003674); cellular_component (GO:0005575); biological_process (GO:0008150)	42.0326	42.0326	0	41.0326	2.81782e-13	37.9808	37.9808	0	36.9808	2.4788e-11
3.11	FOXL2	chr9:98,856,026-98,858,545	NM_012020	Foxl2	Forkhead box L2	ovarian follicle development (GO:0001541); DNA binding (GO:0003677); sequence-specific DNA binding transcription factor activity (GO:0003700); protein binding (GO:0005515); nucleus (GO:0005634); regulation of transcription, DNA-dependent (GO:0006355); female somatic sex determination (GO:0019101); cell differentiation (GO:0030154); estrogen receptor binding (GO:0030331); sequence-specific DNA bin…	41.4841	41.4841	0.291911	52.5938	1.32335e-15	48.3984	48.3984	0	47.3984	2.35887e-14
3.11	G530011O06RIK	chrX:166,412,975-166,416,849	NR_029457	G530011O06Rik	RIKEN cDNA G530011O06 gene	molecular_function (GO:0003674); cellular_component (GO:0005575); biological_process (GO:0008150)	41.1251	41.1251	43.053	1810.69	1.96303e-251	25.1251	25.1251	63.9869	1631.8	2.20419e-197
3.11	GFPT2	chr11:49,607,657-49,652,122	NM_013529	Gfpt2	Glutamine fructose-6-phosphate transaminase 2	glutamine-fructose-6-phosphate transaminase (isomerizing) activity (GO:0004360); transporter activity (GO:0005215); cytoplasm (GO:0005737); carbohydrate metabolic process (GO:0005975); glutamine metabolic process (GO:0006541); transport (GO:0006810); metabolic process (GO:0008152); transaminase activity (GO:0008483); carbohydrate biosynthetic process (GO:0016051); transferase activity (GO:0016740)	41.0292	41.0292	19.2969	831.765	3.39187e-155	10.1071	10.1071	73.2653	749.61	2.15849e-83
3.11	2810468N07RIK	chr17:25,707,756-25,711,988	NR_045176	2810468N07Rik	RIKEN cDNA 2810468N07 gene	molecular_function (GO:0003674); cellular_component (GO:0005575); biological_process (GO:0008150)	40.8919	40.8919	2.39578	137.86	1.04212e-36	18.1438	18.1438	5.90271	124.241	4.31643e-25
3.11	EYA4	chr10:22,823,974-23,069,709	NM_010167	Eya4	Eyes absent 4 homolog (Drosophila)	magnesium ion binding (GO:0000287); catalytic activity (GO:0003824); phosphoprotein phosphatase activity (GO:0004721); protein tyrosine phosphatase activity (GO:0004725); nucleus (GO:0005634); cytoplasm (GO:0005737); DNA repair (GO:0006281); regulation of transcription, DNA-dependent (GO:0006355); cellular response to DNA damage stimulus (GO:0006974); multicellular organismal development (GO:0007…	40.7231	40.7231	2.66753	148.353	9.09002e-25	3.03307	3.03307	43.4124	133.706	1.31939e-07
3.11	CHADL	chr15:81,516,597-81,527,717	NM_001164320	Chadl	chondroadherin-like	molecular_function (GO:0003674); cellular_component (GO:0005575); biological_process (GO:0008150)	40.4307	40.4307	10.6701	470.831	4.78476e-100	5.95061	5.95061	70.4749	424.319	3.13022e-40
3.11	MAGED2	chrX:147,240,964-147,248,882	NM_030700 NM_001199246	Maged2	Melanoma antigen, family D, 2	molecular_function (GO:0003674); cellular_component (GO:0005575); biological_process (GO:0008150)	40.1818	40.1818	25.0246	1044.72	1.19856e-182	3.86523	3.86523	242.842	941.507	9.92271e-45
3.11	CHRNA4	chr2:180,757,016-180,773,882	NM_015730	Chrna4	Cholinergic receptor, nicotinic, alpha polypeptide 4	regulation of action potential (GO:0001508); receptor activity (GO:0004872); acetylcholine-activated cation-selective channel activity (GO:0004889); GABA-A receptor activity (GO:0004890); ion channel activity (GO:0005216); extracellular ligand-gated ion channel activity (GO:0005230); protein binding (GO:0005515); membrane fraction (GO:0005624); plasma membrane (GO:0005886); acetylcholine-gated ch…	40.1354	40.1354	0	39.1354	1.55966e-09	36.2664	36.2664	0	35.2664	3.49309e-09
3.11	DPP6	chr5:27,143,897-28,054,040	NM_010075 NM_207282 NM_001198886 NM_001136060	Dpp6	Dipeptidylpeptidase 6	molecular_function (GO:0003674); catalytic activity (GO:0003824); dipeptidyl-peptidase IV activity (GO:0004274); cellular_component (GO:0005575); proteolysis (GO:0006508); biological_process (GO:0008150); serine-type peptidase activity (GO:0008236); membrane (GO:0016020); integral to membrane (GO:0016021)	39.7064	39.7064	0.895898	74.2792	2.54041e-21	20.7031	20.7031	2.28188	66.9451	1.53739e-15
3.11	IPCEF1	chr10:3,323,356-3,460,176	NM_001033391 NM_001170800 NM_001170801 NM_001170802	Ipcef1	Interaction protein for cytohesin exchange factors 1	molecular_function (GO:0003674); cellular_component (GO:0005575); cytoplasm (GO:0005737); plasma membrane (GO:0005886); biological_process (GO:0008150); membrane (GO:0016020)	39.4851	39.4851	3.29168	168.457	7.85648e-05	65.3455	65.3455	1.33895	151.84	1.18077e-05
3.11	SERPINI1	chr3:75,361,455-75,446,445	NM_009250	Serpini1	Serine (or cysteine) peptidase inhibitor, clade I, member 1	endopeptidase inhibitor activity (GO:0004866); serine-type endopeptidase inhibitor activity (GO:0004867); extracellular region (GO:0005576); extracellular space (GO:0005615); negative regulation of peptidase activity (GO:0010466); negative regulation of endopeptidase activity (GO:0010951); regulation of cell adhesion (GO:0030155); peptidase inhibitor activity (GO:0030414)	39.037	39.037	6.21079	280.488	3.00415e-20	12.1901	12.1901	19.8199	252.797	6.31423e-13
3.11	C1QTNF3	chr15:10,882,087-10,909,917	NM_030888 NM_001204134	C1qtnf3	C1q and tumor necrosis factor related protein 3	molecular_function (GO:0003674); extracellular region (GO:0005576); extracellular space (GO:0005615); cytoplasm (GO:0005737); phosphate ion transport (GO:0006817); biological_process (GO:0008150)	38.9509	38.9509	1.75147	106.172	5.97785e-27	2.91295	2.91295	32.1915	95.6852	6.46593e-06
3.11	TTYH1	chr7:4,071,135-4,087,843	NM_021324 NM_001001454 NM_001109765	Ttyh1	Tweety homolog 1 (Drosophila)	molecular_function (GO:0003674); ion channel activity (GO:0005216); chloride channel activity (GO:0005254); protein binding (GO:0005515); plasma membrane (GO:0005886); transport (GO:0006810); ion transport (GO:0006811); chloride transport (GO:0006821); cell adhesion (GO:0007155); membrane (GO:0016020); integral to membrane (GO:0016021); cell-cell adhesion (GO:0016337); axon (GO:0030424); filopodi…	38.7141	38.7141	2.35546	128.903	1.4169e-11	24.8524	24.8524	3.71504	116.18	1.64371e-10
3.11	MAP3K15	chrX:156,426,365-156,561,283	NM_001163085	Map3k15	Mitogen-activated protein kinase kinase kinase 15	nucleotide binding (GO:0000166); molecular_function (GO:0003674); protein kinase activity (GO:0004672); protein serine/threonine kinase activity (GO:0004674); MAP kinase kinase kinase activity (GO:0004709); ATP binding (GO:0005524); cellular_component (GO:0005575); protein phosphorylation (GO:0006468); signal transduction (GO:0007165); biological_process (GO:0008150); kinase activity (GO:0016301)…	38.5984	38.5984	8.60658	369.799	1.09645e-81	2.13987	2.13987	155.206	333.262	2.84842e-09
3.11	ZFP354C	chr11:50,624,587-50,641,233	NM_013922	Zfp354c	Zinc finger protein 354C	nucleic acid binding (GO:0003676); DNA binding (GO:0003677); intracellular (GO:0005622); nucleus (GO:0005634); regulation of transcription, DNA-dependent (GO:0006355); zinc ion binding (GO:0008270); metal ion binding (GO:0046872)	38.455	38.455	8.08324	348.296	4.90144e-81	2.00644	2.00644	155.942	313.895	7.29045e-08
3.11	TXNDC16	chr14:45,754,123-45,839,069	NM_172597	Txndc16	Thioredoxin domain containing 16	molecular_function (GO:0003674); cellular_component (GO:0005575); extracellular region (GO:0005576); electron transport (GO:0006118); biological_process (GO:0008150); arsenate reductase (thioredoxin) activity (GO:0030612); cell redox homeostasis (GO:0045454)	38.3909	38.3909	27.0277	1075.01	1.693e-181	2.86299	2.86299	337.739	968.807	1.6158e-30
3.11	APOL9A	chr15:77,234,219-77,241,510	NM_173786 NM_001162883	Apol9a	Apolipoprotein L 9a	molecular_function (GO:0003674); cellular_component (GO:0005575); biological_process (GO:0008150)	38.2994	38.2994	5.35522	242.401	6.08832e-58	19.0765	19.0765	10.504	218.456	1.54146e-40
3.11	ALDH1A3	chr7:73,535,779-73,572,363	NM_053080	Aldh1a3	Aldehyde dehydrogenase family 1, subfamily A3	optic cup morphogenesis involved in camera-type eye development (GO:0002072); retinoic acid biosynthetic process (GO:0002138); 3-chloroallyl aldehyde dehydrogenase activity (GO:0004028); aldehyde dehydrogenase (NAD) activity (GO:0004029); aldehyde dehydrogenase [NAD(P)+] activity (GO:0004030); cytoplasm (GO:0005737); alcohol metabolic process (GO:0006066); lipid metabolic process (GO:0006629); me…	38.2435	38.2435	2.10387	117.703	8.2982e-32	3.28567	3.28567	31.5878	106.073	3.82672e-07
3.11	GM4951	chr18:60,371,731-60,407,474	NM_001033767	Gm4951	predicted gene 4951	molecular_function (GO:0003674); cellular_component (GO:0005575); biological_process (GO:0008150)	38.2121	38.2121	11.2943	468.79	1.11204e-99	42.0502	42.0502	9.07083	422.481	1.22876e-87
3.11	OPALIN	chr19:41,137,910-41,151,603	NM_153520	Opalin	Oligodendrocytic myelin paranodal and inner loop protein	molecular_function (GO:0003674); cellular_component (GO:0005575); plasma membrane (GO:0005886); biological_process (GO:0008150); membrane (GO:0016020); integral to membrane (GO:0016021)	38.0634	38.0634	0	37.0634	1.8487e-05	34.3978	34.3978	0	33.3978	2.07688e-05
3.11	WDR31	chr4:62,114,768-62,131,906	NM_023597	Wdr31	WD repeat domain 31	molecular_function (GO:0003674); cysteine-type endopeptidase activity (GO:0004197); receptor activity (GO:0004872); transporter activity (GO:0005215); cellular_component (GO:0005575); proteolysis (GO:0006508); transport (GO:0006810); biological_process (GO:0008150); membrane (GO:0016020)	38.0522	38.0522	0	37.0522	5.1722e-09	24.6383	24.6383	0.396015	33.3954	9.32907e-08
3.11	LYPD6	chr2:49,921,949-50,049,089	NR_033304 NM_177139	Lypd6	LY6/PLAUR domain containing 6	molecular_function (GO:0003674); cellular_component (GO:0005575); extracellular region (GO:0005576); biological_process (GO:0008150)	37.8886	37.8886	0	36.8886	7.76704e-12	22.1366	22.1366	0.546919	33.2436	4.08855e-09
3.11	AFF2	chrX:66,613,506-67,121,212	NM_008032	Aff2	AF4/FMR2 family, member 2	G-quadruplex RNA binding (GO:0002151); RNA binding (GO:0003723); nucleus (GO:0005634); mRNA processing (GO:0006397); learning or memory (GO:0007611); RNA splicing (GO:0008380); nuclear speck (GO:0016607); regulation of RNA splicing (GO:0043484)	37.7741	37.7741	0.603986	59.5892	6.8328e-09	35.366	35.366	0.546919	53.7084	1.25564e-08
3.11	NLGN3	chrX:98,494,518-98,516,689	NM_172932	Nlgn3	Neuroligin 3	regulation of respiratory gaseous exchange by neurological system process (GO:0002087); catalytic activity (GO:0003824); protein binding (GO:0005515); protein targeting (GO:0006605); cell adhesion (GO:0007155); visual learning (GO:0008542); membrane (GO:0016020); integral to membrane (GO:0016021); social behavior (GO:0035176); neurexin family protein binding (GO:0042043); synapse (GO:0045202); re…	37.6289	37.6289	3.58359	171.476	1.27541e-43	35.5465	35.5465	3.37572	154.541	6.15412e-37
3.11	NAT8L	chr5:34,338,633-34,348,565	NM_001001985	Nat8l	N-acetyltransferase 8-like	molecular_function (GO:0003674); cellular_component (GO:0005575); N-acetyltransferase activity (GO:0008080); biological_process (GO:0008150); metabolic process (GO:0008152); membrane (GO:0016020); integral to membrane (GO:0016021); transferase activity (GO:0016740)	37.4095	37.4095	1.18781	80.8448	3.5651e-22	25.5934	25.5934	1.88587	72.8593	1.04759e-17
3.11	CASKIN1	chr17:24,625,728-24,645,852	NM_027937	Caskin1	CASK interacting protein 1	DNA binding (GO:0003677); sequence-specific DNA binding transcription factor activity (GO:0003700); cellular_component (GO:0005575); cytoplasm (GO:0005737); regulation of transcription, DNA-dependent (GO:0006355); signal transduction (GO:0007165); biological_process (GO:0008150); protein domain specific binding (GO:0019904)	37.3562	37.3562	3.29168	159.321	3.96423e-28	35.0012	35.0012	3.13061	143.576	3.23418e-27
3.11	PCLO	chr5:14,514,918-14,863,459	NM_001110796 NM_011995	Pclo	Piccolo (presynaptic cytomatrix protein)	calcium ion binding (GO:0005509); protein binding (GO:0005515); profilin binding (GO:0005522); calcium-dependent phospholipid binding (GO:0005544); cytoskeleton organization (GO:0007010); zinc ion binding (GO:0008270); synaptic vesicle targeting (GO:0016080); regulation of exocytosis (GO:0017157); cAMP-mediated signaling (GO:0019933); cell junction (GO:0030054); insulin secretion (GO:0030073); sy…	37.2823	37.2823	5.00282	222.799	5.61938e-23	20.111	20.111	9.03332	200.78	4.49651e-21
3.11	HR	chr14:70,953,863-70,973,349	NM_021877	Hr	Hairless	histone deacetylase complex (GO:0000118); DNA binding (GO:0003677); transcription corepressor activity (GO:0003714); protein binding (GO:0005515); nucleus (GO:0005634); regulation of transcription, DNA-dependent (GO:0006355); nuclear body (GO:0016604); vitamin D receptor binding (GO:0042809); histone deacetylase binding (GO:0042826); negative regulation of sequence-specific DNA binding transcript…	36.9506	36.9506	6.85511	289.251	2.60777e-67	16.3819	16.3819	14.9735	260.677	2.7369e-45
3.11	TNFRSF13C	chr15:82,052,174-82,054,766	NM_028075	Tnfrsf13c	Tumor necrosis factor receptor superfamily, member 13c	B cell homeostasis (GO:0001782); positive regulation of germinal center formation (GO:0002636); receptor activity (GO:0004872); immune response (GO:0006955); signal transduction (GO:0007165); external side of plasma membrane (GO:0009897); membrane (GO:0016020); integral to membrane (GO:0016021); positive regulation of B cell proliferation (GO:0030890); T cell costimulation (GO:0031295); B cell co…	36.5521	36.5521	0.895898	68.299	2.00738e-19	62.5533	62.5533	0	61.5533	1.55076e-18
3.11	GBP8	chr5:105,443,172-105,482,580	NM_029509	Gbp8	Guanylate-binding protein 8	molecular_function (GO:0003674); cellular_component (GO:0005575); biological_process (GO:0008150)	36.5474	36.5474	2.95944	143.707	8.88386e-36	41.6838	41.6838	2.13098	129.511	6.17244e-32
3.11	SEC16B	chr1:159,436,927-159,498,555	NR_027641 NM_033354 NM_001159986	Sec16b	SEC16 homolog B (S. cerevisiae)	molecular_function (GO:0003674); cellular_component (GO:0005575); endoplasmic reticulum (GO:0005783); Golgi apparatus (GO:0005794); transport (GO:0006810); biological_process (GO:0008150); protein transport (GO:0015031); membrane (GO:0016020); vesicle-mediated transport (GO:0016192)	36.407	36.407	32.695	1225.73	1.23561e-137	87.3705	87.3705	11.6545	1104.63	1.38804e-163
3.11	KCNIP3	chr2:127,282,234-127,347,106	NM_001111331 NM_019789	Kcnip3	Kv channel interacting protein 3, calsenilin	negative regulation of transcription from RNA polymerase II promoter (GO:0000122); DNA binding (GO:0003677); ion channel activity (GO:0005216); voltage-gated ion channel activity (GO:0005244); potassium channel activity (GO:0005267); calcium ion binding (GO:0005509); protein binding (GO:0005515); nucleus (GO:0005634); cytoplasm (GO:0005737); endoplasmic reticulum (GO:0005783); Golgi apparatus (GO…	36.3503	36.3503	3.83518	174.76	2.22795e-17	49.7187	49.7187	2.18768	157.487	2.77688e-20
3.11	SLC35F3	chr8:128,822,479-128,919,877	NM_175434	Slc35f3	Solute carrier family 35, member F3	molecular_function (GO:0003674); serine-type endopeptidase inhibitor activity (GO:0004867); cellular_component (GO:0005575); transport (GO:0006810); biological_process (GO:0008150); membrane (GO:0016020); integral to membrane (GO:0016021)	36.2411	36.2411	0.583823	56.3994	7.38293e-16	51.8296	51.8296	0	50.8296	2.0474e-15
3.11	F830016B08RIK	chr18:60,453,034-60,462,670	NM_001101475	F830016B08Rik	RIKEN cDNA F830016B08 gene	molecular_function (GO:0003674); cellular_component (GO:0005575); biological_process (GO:0008150)	36.1412	36.1412	7.18735	294.901	9.99521e-20	89.5238	89.5238	1.98007	265.787	2.50407e-23
3.11	TSPAN7	chrX:10,062,242-10,173,730	NM_019634	Tspan7	Tetraspanin 7	membrane (GO:0016020); integral to membrane (GO:0016021)	35.9114	35.9114	34.4868	1273.38	1.65057e-200	4.29523	4.29523	266.415	1147.61	9.73232e-56
3.11	RORB	chr19:19,005,099-19,185,686	NM_001043354 NM_146095	Rorb	RAR-related orphan receptor beta	DNA binding (GO:0003677); sequence-specific DNA binding transcription factor activity (GO:0003700); steroid hormone receptor activity (GO:0003707); receptor activity (GO:0004872); ligand-activated sequence-specific DNA binding RNA polymerase II transcription factor activity (GO:0004879); protein binding (GO:0005515); nucleus (GO:0005634); regulation of transcription, DNA-dependent (GO:0006355); s…	35.8097	35.8097	5.37539	227.301	4.58964e-55	44.0085	44.0085	3.67753	204.851	1.0542e-49
3.11	CD8A	chr6:71,323,421-71,329,165	NM_001081110 NM_009857	Cd8a	CD8 antigen, alpha chain	T cell mediated immunity (GO:0002456); immune response (GO:0006955); cell surface receptor signaling pathway (GO:0007166); external side of plasma membrane (GO:0009897); cell surface (GO:0009986); membrane (GO:0016020); integral to membrane (GO:0016021); protein kinase binding (GO:0019901); T cell activation (GO:0042110); protein homodimerization activity (GO:0042803); cytotoxic T cell differenti…	35.6979	35.6979	1.18781	77.1002	3.03951e-21	10.0741	10.0741	5.99692	69.4879	7.15359e-12
3.11	PTPN13	chr5:103,854,211-104,027,380	NM_011204	Ptpn13	Protein tyrosine phosphatase, non-receptor type 13	phosphoprotein phosphatase activity (GO:0004721); protein tyrosine phosphatase activity (GO:0004725); receptor activity (GO:0004872); structural molecule activity (GO:0005198); binding (GO:0005488); protein binding (GO:0005515); nucleus (GO:0005634); cytoplasm (GO:0005737); cytoskeleton (GO:0005856); protein dephosphorylation (GO:0006470); dephosphorylation (GO:0016311); hydrolase activity (GO:00…	35.5875	35.5875	24.9238	921.563	3.56369e-99	111.623	111.623	6.44963	830.553	1.9438e-121
3.11	ZCCHC18	chrX:133,527,694-133,531,462	NM_025893 NM_001035510 NM_001035509	Zcchc18	Zinc finger, CCHC domain containing 18	molecular_function (GO:0003674); cellular_component (GO:0005575); biological_process (GO:0008150)	35.2313	35.2313	0	34.2313	2.02969e-10	31.8526	31.8526	0	30.8526	1.44626e-09
3.11	RNF144A	chr12:26,991,663-27,100,121	NM_080563 NM_001081977	Rnf144a	Ring finger protein 144A	ubiquitin ligase complex (GO:0000151); molecular_function (GO:0003674); ubiquitin-protein ligase activity (GO:0004842); protein binding (GO:0005515); cellular_component (GO:0005575); nucleus (GO:0005634); ubiquitin cycle (GO:0006512); biological_process (GO:0008150); zinc ion binding (GO:0008270); membrane (GO:0016020); integral to membrane (GO:0016021); protein ubiquitination (GO:0016567); ligas…	34.8056	34.8056	59.8735	2117.74	4.84237e-253	4.0871	4.0871	466.221	1908.58	1.82159e-66
3.11	IRGM2	chr11:58,028,479-58,036,285	NM_019440	Irgm2	Immunity-related GTPase family M member 2	GTPase activity (GO:0003924); cellular_component (GO:0005575); GTP catabolic process (GO:0006184); biological_process (GO:0008150)	34.7087	34.7087	64.5344	2273.61	1.66208e-253	21.1205	21.1205	96.0649	2049.06	5.79737e-209
3.11	PDE9A	chr17:31,523,179-31,613,254	NM_008804 NM_001163748	Pde9a	Phosphodiesterase 9A	catalytic activity (GO:0003824); 3',5'-cyclic-nucleotide phosphodiesterase activity (GO:0004114); signal transduction (GO:0007165); hydrolase activity (GO:0016787); manganese ion binding (GO:0030145); perikaryon (GO:0043204); metal ion binding (GO:0046872); 3',5'-cyclic-GMP phosphodiesterase activity (GO:0047555)	34.6557	34.6557	1.49988	85.6351	1.01793e-23	10.9374	10.9374	6.14782	77.1787	1.37895e-13
3.11	ITGB8	chr12:120,401,276-120,476,749	NM_177290	Itgb8	Integrin beta 8	ganglioside metabolic process (GO:0001573); cell adhesion (GO:0007155); cell-matrix adhesion (GO:0007160); integrin-mediated signaling pathway (GO:0007229); multicellular organismal development (GO:0007275); integrin complex (GO:0008305); integral to membrane (GO:0016021)	34.3831	34.3831	1.16765	73.5303	8.33505e-19	17.5697	17.5697	2.8288	66.2708	8.8474e-15
3.11	MYB	chr10:20,844,736-20,880,790	NM_010848 NM_001198914	Myb	Myeloblastosis oncogene	G1/S transition of mitotic cell cycle (GO:0000082); in utero embryonic development (GO:0001701); DNA binding (GO:0003677); sequence-specific DNA binding transcription factor activity (GO:0003700); protein binding (GO:0005515); nucleus (GO:0005634); regulation of transcription, DNA-dependent (GO:0006355); calcium ion transport (GO:0006816); regulation of gene expression (GO:0010468); transcription…	34.3625	34.3625	1.47972	84.2094	2.48498e-22	11.5495	11.5495	5.6576	75.8923	4.44474e-14
3.11	EAR2	chr14:44,680,319-44,681,196	NM_007895	Ear2	Eosinophil-associated, ribonuclease A family, member 2	molecular_function (GO:0003674); nucleic acid binding (GO:0003676); nuclease activity (GO:0004518); endonuclease activity (GO:0004519); pancreatic ribonuclease activity (GO:0004522); cellular_component (GO:0005575); chemotaxis (GO:0006935); hydrolase activity (GO:0016787)	34.3188	34.3188	0	33.3188	1.02619e-10	31.0265	31.0265	0	30.0265	3.51877e-09
3.11	STX1B	chr7:134,950,358-134,968,045	NM_024414	Stx1b	Syntaxin 1B	SNAP receptor activity (GO:0005484); protein binding (GO:0005515); membrane fraction (GO:0005624); transport (GO:0006810); neurotransmitter transport (GO:0006836); intracellular protein transport (GO:0006886); synaptic transmission (GO:0007268); protein transporter activity (GO:0008565); protein transport (GO:0015031); membrane (GO:0016020); integral to membrane (GO:0016021); vesicle-mediated tra…	34.298	34.298	0.875734	63.3339	4.34739e-17	58.0797	58.0797	0	57.0797	2.86142e-17
3.11	HIST3H2BA	chr11:58,762,413-58,763,032	NM_030082	Hist3h2ba	Histone cluster 3, H2ba	nucleosome (GO:0000786); molecular_function (GO:0003674); DNA binding (GO:0003677); cellular_component (GO:0005575); nucleus (GO:0005634); chromosome (GO:0005694); nucleosome assembly (GO:0006334); biological_process (GO:0008150)	34.2979	34.2979	0.291911	43.3099	7.39007e-13	25.8795	25.8795	0.546919	39.0335	7.15003e-11
3.11	H2-EB2	chr17:34,462,620-34,478,355	NM_001033978	H2-Eb2	Histocompatibility 2, class II antigen E beta2	antigen processing and presentation of peptide or polysaccharide antigen via MHC class II (GO:0002504); integral to membrane (GO:0016021); MHC class II protein complex (GO:0042613)	34.127	34.127	1.18781	73.6634	2.77857e-10	21.5245	21.5245	2.13098	66.3928	5.7235e-09
3.11	SNCAIP	chr18:52,927,465-53,075,585	NM_026408 NM_001199151 NM_001199153 NM_001199154	Sncaip	Synuclein, alpha interacting protein (synphilin)	DNA binding (GO:0003677); sequence-specific DNA binding transcription factor activity (GO:0003700); protein binding (GO:0005515); cytoplasm (GO:0005737); regulation of transcription, DNA-dependent (GO:0006355); pathogenesis (GO:0009405); dopamine metabolic process (GO:0042417); regulation of neurotransmitter secretion (GO:0046928)	33.8508	33.8508	20.2129	717.074	5.85801e-18	57.9761	57.9761	10.1647	646.284	7.00234e-22
3.11	A530032D15RIK	chr1:85,084,714-85,106,428	NM_213615	A530032D15Rik	RIKEN cDNA A530032D15Rik gene	molecular_function (GO:0003674); cellular_component (GO:0005575); biological_process (GO:0008150)	33.7334	33.7334	0	32.7334	2.31456e-05	12.2514	12.2514	1.48985	29.5041	0.000624327
3.11	NTRK1	chr3:87,582,166-87,599,084	NM_001033124	Ntrk1	Neurotrophic tyrosine kinase, receptor, type 1	nucleotide binding (GO:0000166); protein kinase activity (GO:0004672); protein serine/threonine kinase activity (GO:0004674); protein tyrosine kinase activity (GO:0004713); transmembrane receptor protein tyrosine kinase activity (GO:0004714); receptor activity (GO:0004872); neurotrophin receptor activity (GO:0005030); protein binding (GO:0005515); ATP binding (GO:0005524); intracellular (GO:00056…	33.6725	33.6725	0	32.6725	1.58872e-10	12.2273	12.2273	1.48985	29.4442	9.40832e-07
3.11	GM10439	chrX:146,029,144-146,071,164	NM_001037716	Gm10439	Predicted gene 10439	molecular_function (GO:0003674); cellular_component (GO:0005575); biological_process (GO:0008150)	33.4672	33.4672	0	32.4672	1.65593e-10	19.5616	19.5616	0.546919	29.2601	4.98053e-08
3.11	GUCY1B2	chr14:63,011,507-63,075,126	NM_172810 NM_001204340	Gucy1b2	Guanylate cyclase 1, soluble, beta 2	nucleotide binding (GO:0000166); guanylate cyclase activity (GO:0004383); cGMP biosynthetic process (GO:0006182); lyase activity (GO:0016829); ion binding (GO:0043167)	33.4367	33.4367	0	32.4367	2.26892e-10	30.2302	30.2302	0	29.2302	6.8385e-09
3.11	ADAMDEC1	chr14:69,181,444-69,200,129	NM_021475	Adamdec1	ADAM-like, decysin 1	molecular_function (GO:0003674); metalloendopeptidase activity (GO:0004222); cellular_component (GO:0005575); extracellular region (GO:0005576); extracellular space (GO:0005615); proteolysis (GO:0006508); biological_process (GO:0008150); peptidase activity (GO:0008233); metallopeptidase activity (GO:0008237); zinc ion binding (GO:0008270); hydrolase activity (GO:0016787); metal ion binding (GO:00…	33.1621	33.1621	0.291911	41.8425	0.000136622	27.7324	27.7324	0.396015	37.7148	0.00015173
3.11	CACNG4	chr11:107,596,094-107,655,778	NM_019431	Cacng4	Calcium channel, voltage-dependent, gamma subunit 4	structural molecule activity (GO:0005198); ion channel activity (GO:0005216); voltage-gated ion channel activity (GO:0005244); voltage-gated calcium channel activity (GO:0005245); calcium channel activity (GO:0005262); extracellular space (GO:0005615); tight junction (GO:0005923); transport (GO:0006810); ion transport (GO:0006811); calcium ion transport (GO:0006816); membrane (GO:0016020); integr…	33.1569	33.1569	0.603986	52.1833	1.34711e-15	24.7205	24.7205	0.942933	47.0302	2.94754e-12
3.11	RASL10A	chr11:4,958,131-4,960,386	NM_145216	Rasl10a	RAS-like, family 10, member A	nucleotide binding (GO:0000166); molecular_function (GO:0003674); GTPase activity (GO:0003924); GTP binding (GO:0005525); cellular_component (GO:0005575); plasma membrane (GO:0005886); GTP catabolic process (GO:0006184); signal transduction (GO:0007165); small GTPase mediated signal transduction (GO:0007264); biological_process (GO:0008150); membrane (GO:0016020)	33.0869	33.0869	0.583823	51.4038	2.71512e-14	33.9008	33.9008	0.396015	46.3261	7.11248e-13
3.11	VGF	chr5:137,506,165-137,509,221	NM_001039385	Vgf	VGF nerve growth factor inducible	ovarian follicle development (GO:0001541); response to dietary excess (GO:0002021); neuropeptide hormone activity (GO:0005184); extracellular region (GO:0005576); generation of precursor metabolites and energy (GO:0006091); response to cold (GO:0009409); sexual reproduction (GO:0019953); insulin secretion (GO:0030073); secretory granule membrane (GO:0030667); response to insulin (GO:0032868); glu…	33.0838	33.0838	19.0049	660.839	7.74839e-12	596.513	596.513	0	595.513	3.86696e-23
3.11	DNASE1L3	chr14:8,797,704-8,826,696	NM_007870	Dnase1l3	Deoxyribonuclease 1-like 3	DNA binding (GO:0003677); nuclease activity (GO:0004518); endonuclease activity (GO:0004519); endodeoxyribonuclease activity (GO:0004520); deoxyribonuclease activity (GO:0004536); extracellular space (GO:0005615); nucleus (GO:0005634); DNA catabolic process (GO:0006308); apoptotic DNA fragmentation (GO:0006309); apoptotic process (GO:0006915); hydrolase activity (GO:0016787)	33.0454	33.0454	1.75147	89.9235	2.53133e-22	11.0126	11.0126	6.44963	81.0401	2.2009e-14
3.11	GM13154	chr4:146,927,386-146,959,310	NM_001014397	Gm13154	predicted gene 13154	molecular_function (GO:0003674); cellular_component (GO:0005575); biological_process (GO:0008150); metal ion binding (GO:0046872)	33.0253	33.0253	1.18781	71.253	1.62118e-19	3.08492	3.08492	20.1409	64.2181	7.85203e-05
3.11	SERPINA3F	chr12:105,452,754-105,459,339	NM_001033335 NM_001168294 NM_001168295	Serpina3f	Serine (or cysteine) peptidase inhibitor, clade A, member 3F	molecular_function (GO:0003674); endopeptidase inhibitor activity (GO:0004866); serine-type endopeptidase inhibitor activity (GO:0004867); cellular_component (GO:0005575); negative regulation of peptidase activity (GO:0010466); negative regulation of endopeptidase activity (GO:0010951); peptidase inhibitor activity (GO:0030414); response to cytokine (GO:0034097); response to peptide hormone (GO:0…	32.956	32.956	0.291911	41.5763	2.55093e-12	7.90617	7.90617	3.86594	37.4709	2.34928e-06
3.11	COL6A5	chr9:105,758,400-105,862,974	NM_001167923	Col6a5			32.8029	32.8029	1.20797	71.4278	2.41492e-20	23.9025	23.9025	1.73496	64.3723	2.03996e-15
3.11	CPNE7	chr8:125,641,274-125,659,085	NM_170684	Cpne7	Copine VII	molecular_function (GO:0003674); cellular_component (GO:0005575); biological_process (GO:0008150)	32.75	32.75	0.291911	41.3101	4.9221e-12	38.227	38.227	0	37.227	2.92393e-11
3.11	GM2381	chr7:50,072,197-50,122,604	NR_046214	Gm2381	predicted gene 2381	molecular_function (GO:0003674); cellular_component (GO:0005575); biological_process (GO:0008150)	32.6881	32.6881	1.18781	70.5153	6.06026e-19	36.0185	36.0185	0.792029	63.5462	1.20076e-16
3.11	CPM	chr10:117,066,556-117,124,408	NM_027468	Cpm	Carboxypeptidase M	molecular_function (GO:0003674); carboxypeptidase activity (GO:0004180); metallocarboxypeptidase activity (GO:0004181); cellular_component (GO:0005575); plasma membrane (GO:0005886); proteolysis (GO:0006508); biological_process (GO:0008150); peptidase activity (GO:0008233); metallopeptidase activity (GO:0008237); zinc ion binding (GO:0008270); membrane (GO:0016020); hydrolase activity (GO:0016787…	32.606	32.606	11.2943	399.867	5.62664e-28	12.3858	12.3858	28.1746	360.35	1.20176e-20
3.11	CXCL9	chr5:92,750,357-92,757,105	NM_008599	Cxcl9	Chemokine (C-X-C motif) ligand 9	cytokine activity (GO:0005125); extracellular region (GO:0005576); extracellular space (GO:0005615); inflammatory response (GO:0006954); immune response (GO:0006955); chemokine activity (GO:0008009)	32.5332	32.5332	16.3576	563.697	1.57957e-111	10.7109	10.7109	46.5239	508.022	5.7808e-65
3.11	MARK1	chr1:186,720,303-186,823,428	NM_145515	Mark1	MAP/microtubule affinity-regulating kinase 1	nucleotide binding (GO:0000166); microtubule cytoskeleton organization (GO:0000226); magnesium ion binding (GO:0000287); protein kinase activity (GO:0004672); protein serine/threonine kinase activity (GO:0004674); protein tyrosine kinase activity (GO:0004713); ATP binding (GO:0005524); cytoplasm (GO:0005737); cytoskeleton (GO:0005856); protein phosphorylation (GO:0006468); cytoskeleton organizati…	32.4729	32.4729	10.65	377.307	9.84624e-79	44.8695	44.8695	6.60053	340.032	2.39583e-75
3.11	H2-AB1	chr17:34,400,172-34,406,363	NM_207105	H2-Ab1	Histocompatibility 2, class II antigen A, beta 1	antigen processing and presentation of peptide or polysaccharide antigen via MHC class II (GO:0002504); protein binding (GO:0005515); intracellular (GO:0005622); early endosome (GO:0005769); multivesicular body (GO:0005771); Golgi apparatus (GO:0005794); plasma membrane (GO:0005886); defense response (GO:0006952); immune response (GO:0006955); external side of plasma membrane (GO:0009897); membra…	32.2285	32.2285	73.6845	2405.97	4.22302e-273	16.4214	16.4214	131.103	2168.31	1.85962e-189
3.11	FAAH	chr4:115,669,261-115,690,507	NM_010173	Faah	Fatty acid amide hydrolase	amidase activity (GO:0004040); phospholipid binding (GO:0005543); extracellular space (GO:0005615); endoplasmic reticulum (GO:0005783); Golgi apparatus (GO:0005794); fatty acid metabolic process (GO:0006631); lipid binding (GO:0008289); fatty acid catabolic process (GO:0009062); membrane (GO:0016020); integral to membrane (GO:0016021); hydrolase activity (GO:0016787); hydrolase activity, acting o…	32.1592	32.1592	2.64737	116.297	4.18088e-24	2.07657	2.07657	49.9563	104.814	0.000580125
3.11	TLX3	chr11:33,100,752-33,103,588	NM_019916	Tlx3	T-cell leukemia, homeobox 3	cell fate specification (GO:0001708); neuron migration (GO:0001764); regulation of respiratory gaseous exchange by neurological system process (GO:0002087); DNA binding (GO:0003677); sequence-specific DNA binding transcription factor activity (GO:0003700); protein binding (GO:0005515); nucleus (GO:0005634); regulation of transcription, DNA-dependent (GO:0006355); multicellular organismal developm…	31.9693	31.9693	0	30.9693	4.17972e-10	28.9116	28.9116	0	27.9116	1.20683e-08
3.11	H1FX	chr6:87,930,415-87,931,476	NM_198622	H1fx	H1 histone family, member X	molecular_function (GO:0003674); DNA binding (GO:0003677); cellular_component (GO:0005575); nucleus (GO:0005634); chromosome (GO:0005694); biological_process (GO:0008150)	31.788	31.788	7.71068	275.895	5.40187e-61	3.17439	3.17439	77.6407	248.636	6.76333e-14
3.11	1700001O22RIK	chr2:30,651,083-30,659,184	NM_198000 NR_028486 NR_028487	1700001O22Rik	RIKEN cDNA 1700001O22 gene	molecular_function (GO:0003674); cellular_component (GO:0005575); biological_process (GO:0008150)	31.7685	31.7685	3.5231	142.692	3.60644e-33	61.8925	61.8925	1.09384	128.593	1.17275e-34
3.11	TMPRSS11F	chr5:86,950,251-87,061,449	NM_178730	Tmprss11f	Transmembrane protease, serine 11f	molecular_function (GO:0003674); catalytic activity (GO:0003824); serine-type endopeptidase activity (GO:0004252); chymotrypsin activity (GO:0004263); trypsin activity (GO:0004295); cellular_component (GO:0005575); extracellular region (GO:0005576); integral to plasma membrane (GO:0005887); proteolysis (GO:0006508); biological_process (GO:0008150); peptidase activity (GO:0008233); serine-type pep…	31.5522	31.5522	0.603986	49.6093	1.08256e-06	23.5231	23.5231	0.942933	44.7037	4.7719e-06
3.11	PPP1R16B	chr2:158,492,469-158,592,070	NM_001159662 NM_153089	Ppp1r16b	Protein phosphatase 1, regulatory (inhibitor) subunit 16B	DNA binding (GO:0003677); sequence-specific DNA binding transcription factor activity (GO:0003700); plasma membrane (GO:0005886); regulation of transcription, DNA-dependent (GO:0006355); membrane (GO:0016020)	31.5342	31.5342	56.431	1810.04	1.11967e-88	2.67738	2.67738	608.661	1631.29	5.83584e-19
3.11	KANK1	chr19:25,311,692-25,508,986	NM_181404	Kank1	KN motif and ankyrin repeat domains 1	molecular_function (GO:0003674); DNA binding (GO:0003677); sequence-specific DNA binding transcription factor activity (GO:0003700); cellular_component (GO:0005575); regulation of transcription, DNA-dependent (GO:0006355); negative regulation of actin filament polymerization (GO:0030837)	31.4283	31.4283	30.0073	973.507	9.69075e-26	4.41039	4.41039	198.164	877.392	2.67683e-09
3.11	AGBL1	chr7:83,374,773-84,269,584	NM_001199224	Agbl1	ATP/GTP binding protein-like 1	carboxypeptidase activity (GO:0004180); metallocarboxypeptidase activity (GO:0004181); binding (GO:0005488); cytoplasm (GO:0005737); proteolysis (GO:0006508); peptidase activity (GO:0008233); metallopeptidase activity (GO:0008237); zinc ion binding (GO:0008270); hydrolase activity (GO:0016787); metal ion binding (GO:0046872)	31.4257	31.4257	0	30.4257	6.39317e-10	20.359	20.359	0.396015	27.4215	1.54666e-07
3.11	B3GNT5	chr16:19,760,327-19,772,846	NM_001159407 NM_054052 NM_001159408	B3gnt5	UDP-GlcNAc:betaGal beta-1,3-N-acetylglucosaminyltransferase 5	Golgi apparatus (GO:0005794); protein glycosylation (GO:0006486); multicellular organismal development (GO:0007275); galactosyltransferase activity (GO:0008378); lipopolysaccharide N-acetylglucosaminyltransferase activity (GO:0008917); membrane (GO:0016020); integral to membrane (GO:0016021); transferase activity (GO:0016740); transferase activity, transferring glycosyl groups (GO:0016757); sphin…	31.3733	31.3733	4.12709	159.853	2.65901e-37	29.8121	29.8121	3.86594	144.064	1.43015e-32
3.11	SLC8A3	chr12:82,298,902-82,434,167	NM_080440 NM_001167920	Slc8a3	Solute carrier family 8 (sodium/calcium exchanger), member 3	calcium:sodium antiporter activity (GO:0005432); calmodulin binding (GO:0005516); extracellular space (GO:0005615); mitochondrion (GO:0005739); microtubule (GO:0005874); plasma membrane (GO:0005886); integral to plasma membrane (GO:0005887); transport (GO:0006810); sodium ion transport (GO:0006814); calcium ion transport (GO:0006816); calcium:cation antiporter activity (GO:0015368); membrane (GO:…	31.2885	31.2885	4.45933	169.814	1.0981e-40	40.2322	40.2322	2.8288	153.041	2.71001e-37
3.11	TMEM200A	chr10:25,710,992-25,798,858	NM_029881	Tmem200a	Transmembrane protein 200A	molecular_function (GO:0003674); cellular_component (GO:0005575); biological_process (GO:0008150); membrane (GO:0016020); integral to membrane (GO:0016021)	31.2728	31.2728	0.291911	39.4017	1.28974e-11	14.6636	14.6636	1.48985	35.5103	2.11249e-08
3.11	SLC47A2	chr11:61,115,133-61,156,362	NM_001033542	Slc47a2	solute carrier family 47, member 2	molecular_function (GO:0003674); cellular_component (GO:0005575); transport (GO:0006810); drug transmembrane transport (GO:0006855); biological_process (GO:0008150); drug transmembrane transporter activity (GO:0015238); antiporter activity (GO:0015297); membrane (GO:0016020); integral to membrane (GO:0016021); transmembrane transport (GO:0055085)	31.2204	31.2204	0	30.2204	6.66514e-10	28.2374	28.2374	0	27.2374	1.7981e-08
3.11	4930500J02RIK	chr2:104,399,341-104,411,586	NR_040322 NR_040323	4930500J02Rik	RIKEN cDNA 4930500J02 gene	molecular_function (GO:0003674); cellular_component (GO:0005575); biological_process (GO:0008150)	31.1837	31.1837	1.77163	85.4299	5.20746e-22	55.8694	55.8694	0.396015	76.9946	9.5071e-22
3.11	GPR156	chr16:37,916,582-38,007,615	NM_153394	Gpr156	G protein-coupled receptor 156	molecular_function (GO:0003674); signal transducer activity (GO:0004871); receptor activity (GO:0004872); G-protein coupled receptor activity (GO:0004930); G-protein coupled GABA receptor activity (GO:0004965); plasma membrane (GO:0005886); signal transduction (GO:0007165); G-protein coupled receptor signaling pathway (GO:0007186); biological_process (GO:0008150); membrane (GO:0016020); integral …	30.9953	30.9953	0.603986	48.716	1.61914e-14	32.1667	32.1667	0.396015	43.9052	3.10331e-12
3.11	RPRM	chr2:53,936,504-53,937,963	NM_023396	Rprm	Reprimo, TP53 dependent G2 arrest mediator candidate	molecular_function (GO:0003674); cytoplasm (GO:0005737); cell cycle arrest (GO:0007050); regulation of mitotic cell cycle (GO:0007346); membrane (GO:0016020); integral to membrane (GO:0016021)	30.882	30.882	0	29.882	9.72707e-10	27.9313	27.9313	0	26.9313	2.4397e-08
3.11	DTX1	chr5:121,130,273-121,161,678	NM_008052	Dtx1	Deltex 1 homolog (Drosophila)	ubiquitin ligase complex (GO:0000151); ubiquitin-protein ligase activity (GO:0004842); protein binding (GO:0005515); nucleus (GO:0005634); cytoplasm (GO:0005737); Notch signaling pathway (GO:0007219); zinc ion binding (GO:0008270); glial cell differentiation (GO:0010001); protein ubiquitination (GO:0016567); SH3 domain binding (GO:0017124); metal ion binding (GO:0046872)	30.6463	30.6463	0	29.6463	1.39284e-09	19.8546	19.8546	0.396015	26.7173	2.84124e-07
3.11	GSX2	chr5:75,471,626-75,473,918	NM_133256	Gsx2	GS homeobox 2	regulation of respiratory gaseous exchange by neurological system process (GO:0002087); DNA binding (GO:0003677); sequence-specific DNA binding transcription factor activity (GO:0003700); nucleus (GO:0005634); transcription factor complex (GO:0005667); regulation of transcription, DNA-dependent (GO:0006355); multicellular organismal development (GO:0007275); pattern specification process (GO:0007…	30.4105	30.4105	0	29.4105	1.99103e-09	27.5033	27.5033	0	26.5033	4.30122e-08
3.11	GPR98	chr13:81,234,067-81,772,143	NM_054053	Gpr98	G protein-coupled receptor 98	stereocilia ankle link complex (GO:0002142); signal transducer activity (GO:0004871); receptor activity (GO:0004872); transmembrane signaling receptor activity (GO:0004888); G-protein coupled receptor activity (GO:0004930); calcium ion binding (GO:0005509); extracellular region (GO:0005576); plasma membrane (GO:0005886); polyamine biosynthetic process (GO:0006596); cell communication (GO:0007154)…	30.3805	30.3805	7.71068	263.635	2.01801e-42	102.013	102.013	1.33895	237.602	3.69383e-51
3.11	PPP2R2B	chr18:42,804,923-43,219,125	NM_028392 NM_027531	Ppp2r2b	Protein phosphatase 2 (formerly 2A), regulatory subunit B (PR 52), beta isoform	protein phosphatase type 2A complex (GO:0000159); mitochondrial fission (GO:0000266); membrane fraction (GO:0005624); cytoplasm (GO:0005737); mitochondrion (GO:0005739); mitochondrial outer membrane (GO:0005741); cytosol (GO:0005829); cytoskeleton (GO:0005856); protein targeting to mitochondrion (GO:0006626); apoptotic process (GO:0006915); signal transduction (GO:0007165); protein phosphatase ty…	30.3468	30.3468	5.04315	182.39	1.16256e-42	106.907	106.907	0.546919	164.377	5.8959e-46
3.11	CYP7B1	chr3:17,971,950-18,143,338	NM_007825	Cyp7b1	Cytochrome P450, family 7, subfamily b, polypeptide 1	monooxygenase activity (GO:0004497); iron ion binding (GO:0005506); extracellular space (GO:0005615); endoplasmic reticulum (GO:0005783); microsome (GO:0005792); electron transport (GO:0006118); lipid metabolic process (GO:0006629); bile acid biosynthetic process (GO:0006699); transport (GO:0006810); digestion (GO:0007586); memory (GO:0007613); circadian rhythm (GO:0007623); steroid metabolic pro…	30.1657	30.1657	0.583823	46.7771	5.04462e-13	9.65531	9.65531	3.46993	42.1585	8.85839e-08
3.11	ASTN1	chr1:160,292,435-160,621,917	NM_007495 NM_001205204	Astn1	Astrotactin 1	protein binding (GO:0005515); cell adhesion (GO:0007155); locomotory behavior (GO:0007626); membrane (GO:0016020); integral to membrane (GO:0016021); cell-cell adhesion (GO:0016337); cell migration (GO:0016477)	30.1331	30.1331	0	29.1331	1.54741e-09	27.257	27.257	0	26.257	3.6463e-08
3.11	TMEM178	chr17:81,343,972-81,401,156	NM_026516	Tmem178	Transmembrane protein 178	molecular_function (GO:0003674); structural molecule activity (GO:0005198); cellular_component (GO:0005575); tight junction (GO:0005923); biological_process (GO:0008150); membrane (GO:0016020); integral to membrane (GO:0016021)	29.6925	29.6925	0.291911	37.3601	4.70982e-11	14.8236	14.8236	1.33895	33.6716	6.03147e-08
3.11	SIX3OS1	chr17:86,001,272-86,017,736	NR_015385 NR_015387 NR_015386 NR_038085 NR_038086 NR_038084 NR_038083 NR_038082	Six3os1	Six3 opposite strand transcript 1	molecular_function (GO:0003674); cellular_component (GO:0005575); biological_process (GO:0008150)	29.5336	29.5336	0.291911	37.1549	3.29463e-10	34.4875	34.4875	0	33.4875	2.37268e-10
3.11	BEX2	chrX:132,601,104-132,602,775	NM_009749	Bex2	Brain expressed X-linked 2	nucleus (GO:0005634); cytoplasm (GO:0005737); apoptotic process (GO:0006915); cell cycle (GO:0007049)	29.2573	29.2573	9.17024	296.554	4.96901e-63	173.417	173.417	0.546919	267.263	1.08009e-72
3.11	9430018G01RIK	chr6:43,392,428-43,424,317	NR_045988	9430018G01Rik	RIKEN cDNA 9430018G01 gene	molecular_function (GO:0003674); cellular_component (GO:0005575); biological_process (GO:0008150)	29.1658	29.1658	5.02298	174.665	2.84015e-23	158.42	158.42	0	157.42	1.16532e-31
3.11	SERINC5	chr13:93,381,093-93,481,901	NM_172588	Serinc5	Serine incorporator 5	molecular_function (GO:0003674); endoplasmic reticulum (GO:0005783); Golgi apparatus (GO:0005794); electron transport (GO:0006118); lipid metabolic process (GO:0006629); phosphatidylserine metabolic process (GO:0006658); phospholipid biosynthetic process (GO:0008654); electron carrier activity (GO:0009055); membrane (GO:0016020); integral to membrane (GO:0016021); myelination (GO:0042552); myelin…	29.061	29.061	96.2222	2824.37	1.15925e-224	21.0152	21.0152	120.167	2545.34	2.22906e-222
3.11	SGCZ	chr8:38,585,608-39,724,562	NM_145841	Sgcz	Sarcoglycan zeta	protein binding (GO:0005515); cytoplasm (GO:0005737); cytoskeleton (GO:0005856); plasma membrane (GO:0005886); cytoskeleton organization (GO:0007010); sarcoglycan complex (GO:0016012); membrane (GO:0016020); integral to membrane (GO:0016021)	29.0153	29.0153	0	28.0153	4.88402e-09	18.8012	18.8012	0.396015	25.2468	7.76504e-07
3.11	SLC22A17	chr14:55,525,564-55,531,969	NM_021551	Slc22a17	Solute carrier family 22 (organic cation transporter), member 17	aminoacyl-tRNA ligase activity (GO:0004812); receptor activity (GO:0004872); transporter activity (GO:0005215); protein binding (GO:0005515); ATP binding (GO:0005524); extracellular space (GO:0005615); plasma membrane (GO:0005886); tRNA aminoacylation for protein translation (GO:0006418); transport (GO:0006810); ion transport (GO:0006811); signal transduction (GO:0007165); biological_process (GO:…	28.9237	28.9237	16.8809	516.183	1.31899e-98	36.0862	36.0862	11.9188	465.191	3.02793e-94
3.11	IFI44	chr3:151,393,887-151,412,923	NM_133871	Ifi44	Interferon-induced protein 44	molecular_function (GO:0003674); cellular_component (GO:0005575); cytoplasm (GO:0005737); biological_process (GO:0008150)	28.8742	28.8742	9.17024	292.657	9.84497e-62	36.2723	36.2723	6.29873	263.742	1.00369e-57
3.11	TIMP4	chr6:115,195,634-115,201,867	NM_080639	Timp4	Tissue inhibitor of metalloproteinase 4	enzyme inhibitor activity (GO:0004857); protein binding (GO:0005515); extracellular region (GO:0005576); proteinaceous extracellular matrix (GO:0005578); extracellular space (GO:0005615); metalloendopeptidase inhibitor activity (GO:0008191); negative regulation of endopeptidase activity (GO:0010951); metal ion binding (GO:0046872); regulation of catalytic activity (GO:0050790)	28.7946	28.7946	1.7918	79.3886	1.01444e-20	26.5243	26.5243	1.73496	71.543	3.38171e-17
3.11	HHLA1	chr15:65,754,005-65,808,366	NM_001145096	Hhla1	HERV-H LTR-associating 1	molecular_function (GO:0003674); cellular_component (GO:0005575); extracellular region (GO:0005576); biological_process (GO:0008150)	28.7795	28.7795	0	27.7795	4.45412e-07	26.0328	26.0328	0	25.0328	8.14377e-07
3.11	CCDC30	chr4:118,996,444-119,088,126	NM_029286	Ccdc30	Coiled-coil domain containing 30	molecular_function (GO:0003674); cellular_component (GO:0005575); biological_process (GO:0008150)	28.7715	28.7715	0.291911	36.1702	1.08131e-10	9.13545	9.13545	2.6779	32.5992	2.70307e-06
3.11	BMP15	chrX:5,891,224-5,897,841	NM_009757	Bmp15	Bone morphogenetic protein 15	cytokine activity (GO:0005125); extracellular region (GO:0005576); extracellular space (GO:0005615); growth factor activity (GO:0008083)	28.7378	28.7378	0	27.7378	2.37735e-07	16.808	16.808	0.546919	25.0006	3.04e-06
3.11	TRIM67	chr8:127,316,919-127,358,604	NM_198632	Trim67	Tripartite motif-containing 67	molecular_function (GO:0003674); protein binding (GO:0005515); cellular_component (GO:0005575); intracellular (GO:0005622); cytoplasm (GO:0005737); cytoskeleton (GO:0005856); biological_process (GO:0008150); zinc ion binding (GO:0008270); metal ion binding (GO:0046872)	28.6323	28.6323	1.18781	61.6419	1.08626e-15	3.59098	3.59098	14.7476	55.5494	6.65279e-05
3.11	ADAM2	chr14:66,646,166-66,696,570	NM_009618	Adam2	A disintegrin and metallopeptidase domain 2	acrosomal vesicle (GO:0001669); metalloendopeptidase activity (GO:0004222); protein binding (GO:0005515); extracellular space (GO:0005615); proteolysis (GO:0006508); cell adhesion (GO:0007155); zinc ion binding (GO:0008270); visual learning (GO:0008542); membrane (GO:0016020); integral to membrane (GO:0016021); adult behavior (GO:0030534)	28.5021	28.5021	0	27.5021	5.41588e-09	25.7865	25.7865	0	24.7865	1.04851e-07
3.11	ADRB1	chr19:56,796,862-56,799,352	NM_007419	Adrb1	Adrenergic receptor, beta 1	rhodopsin-like receptor activity (GO:0001584); positive regulation of heart rate by epinephrine-norepinephrine (GO:0001996); positive regulation of the force of heart contraction by epinephrine-norepinephrine (GO:0001997); diet induced thermogenesis (GO:0002024); vasodilation by norepinephrine-epinephrine involved in regulation of systemic arterial blood pressure (GO:0002025); signal transducer a…	28.5021	28.5021	0	27.5021	5.41588e-09	18.4715	18.4715	0.396015	24.7865	8.63145e-07
3.11	MKRN3	chr7:69,562,479-69,565,025	NM_011746	Mkrn3	Makorin, ring finger protein, 3	ubiquitin ligase complex (GO:0000151); nucleic acid binding (GO:0003676); ubiquitin-protein ligase activity (GO:0004842); protein binding (GO:0005515); zinc ion binding (GO:0008270); protein ubiquitination (GO:0016567); ligase activity (GO:0016874); metal ion binding (GO:0046872)	28.4687	28.4687	0.583823	44.0893	2.37825e-09	40.7376	40.7376	0	39.7376	1.5545e-10
3.11	CD3E	chr9:44,806,826-44,817,673	NM_007648	Cd3e	CD3 antigen, epsilon polypeptide	immunological synapse (GO:0001772); positive regulation of T cell anergy (GO:0002669); signal transducer activity (GO:0004871); receptor activity (GO:0004872); transmembrane signaling receptor activity (GO:0004888); protein binding (GO:0005515); plasma membrane (GO:0005886); signal transduction (GO:0007165); cell surface receptor signaling pathway (GO:0007166); response to nutrient (GO:0007584); …	28.3287	28.3287	0.603986	44.4389	3.71044e-11	17.5489	17.5489	1.33895	40.046	2.93076e-09
3.11	APOL9B	chr15:77,559,502-77,566,812	NM_001168660 NM_173743	Apol9b	Apolipoprotein L 9b	molecular_function (GO:0003674); cellular_component (GO:0005575); biological_process (GO:0008150)	28.1159	28.1159	5.06331	169.476	7.52568e-40	13.8401	13.8401	10.108	152.735	2.03698e-26
3.11	CPXM2	chr7:139,234,493-139,346,424	NM_018867	Cpxm2	Carboxypeptidase X 2 (M14 family)	carboxypeptidase activity (GO:0004180); metallocarboxypeptidase activity (GO:0004181); carboxypeptidase A activity (GO:0004182); protein binding (GO:0005515); extracellular region (GO:0005576); extracellular space (GO:0005615); proteolysis (GO:0006508); cell adhesion (GO:0007155); zinc ion binding (GO:0008270)	28.0008	28.0008	3.25135	118.041	5.54106e-28	7.95209	7.95209	12.5032	106.379	2.25415e-15
3.11	2810047C21RIK1	chr7:10,034,293-10,041,283	NR_015598	2810047C21Rik1	RIKEN cDNA 2810047C21 gene 1	molecular_function (GO:0003674); cellular_component (GO:0005575); biological_process (GO:0008150)	27.9463	27.9463	1.47972	68.299	1.00403e-17	4.07981	4.07981	14.3324	61.5533	5.70191e-06
3.11	COL4A3	chr1:82,583,496-82,718,634	NM_007734	Col4a3	Collagen, type IV, alpha 3	nucleic acid binding (GO:0003676); structural molecule activity (GO:0005198); extracellular matrix structural constituent (GO:0005201); binding (GO:0005488); protein binding (GO:0005515); extracellular region (GO:0005576); proteinaceous extracellular matrix (GO:0005578); collagen (GO:0005581); collagen type IV (GO:0005587); basement membrane (GO:0005604); extracellular space (GO:0005615); cell ad…	27.6915	27.6915	0.291911	34.7749	1.04256e-08	18.0481	18.0481	0.792029	31.3427	1.58879e-07
3.11	ARMCX4	chrX:131,221,058-131,232,311	NM_001202500	Armcx4	Armadillo repeat containing, X-linked 4	molecular_function (GO:0003674); cellular_component (GO:0005575); biological_process (GO:0008150)	27.5663	27.5663	60.8299	1703.42	9.07118e-200	10.1557	10.1557	150.264	1535.19	1.92009e-122
3.11	TMEM108	chr9:103,385,266-103,664,167	NM_178638	Tmem108	Transmembrane protein 108	molecular_function (GO:0003674); cellular_component (GO:0005575); biological_process (GO:0008150); membrane (GO:0016020); integral to membrane (GO:0016021)	27.5419	27.5419	0.603986	43.1768	9.67678e-13	39.9115	39.9115	0	38.9115	7.66398e-12
3.11	ARMCX3	chrX:131,291,107-131,295,995	NM_027870	Armcx3	Armadillo repeat containing, X-linked 3	molecular_function (GO:0003674); binding (GO:0005488); cellular_component (GO:0005575); extracellular space (GO:0005615); biological_process (GO:0008150); membrane (GO:0016020); integral to membrane (GO:0016021)	27.5226	27.5226	42.5095	1196.5	5.62177e-179	5.4253	5.4253	197.939	1078.31	2.1593e-67
3.11	GBP2	chr3:142,283,627-142,300,972	NM_010260	Gbp2	Guanylate binding protein 2	GTPase activity (GO:0003924); GTP binding (GO:0005525); immune response (GO:0006955)	27.5072	27.5072	136.135	3771.2	2.15347e-43	21.9641	21.9641	153.79	3398.82	1.04929e-40
3.11	MAGEE1	chrX:102,315,735-102,319,250	NM_053201	Magee1	Melanoma antigen, family E, 1	molecular_function (GO:0003674); protein binding (GO:0005515); cellular_component (GO:0005575); nucleus (GO:0005634); plasma membrane (GO:0005886); biological_process (GO:0008150); dystrophin-associated glycoprotein complex (GO:0016010); dendrite (GO:0030425); postsynaptic membrane (GO:0045211); perinuclear region of cytoplasm (GO:0048471)	27.4032	27.4032	9.81455	295.353	4.22694e-45	5.93045	5.93045	44.0536	266.188	1.81688e-24
3.11	C7	chr15:4,938,762-5,013,773	NM_001243837	C7	Complement component 7	cellular sodium ion homeostasis (GO:0006883); complement activation (GO:0006956)	27.3659	27.3659	1.81196	75.9519	1.09223e-20	69.4478	69.4478	0	68.4478	1.87364e-20
3.11	NELL2	chr15:95,049,881-95,359,137	NM_016743	Nell2	NEL-like 2 (chicken)	structural molecule activity (GO:0005198); calcium ion binding (GO:0005509); extracellular region (GO:0005576); extracellular space (GO:0005615); cell adhesion (GO:0007155); kinase activity (GO:0016301); regulation of growth (GO:0040008)	27.2095	27.2095	0	26.2095	1.30347e-08	17.6374	17.6374	0.396015	23.6221	1.76036e-06
3.11	A930003A15RIK	chr16:19,876,661-19,884,367	NR_027896 NR_015488	A930003A15Rik	RIKEN cDNA A930003A15 gene	molecular_function (GO:0003674); cellular_component (GO:0005575); biological_process (GO:0008150)	27.1069	27.1069	0	26.1069	1.33149e-08	11.7154	11.7154	1.09384	23.5301	7.48521e-06
3.11	PROM2	chr2:127,352,689-127,367,153	NM_138750 NM_178047	Prom2	Prominin 2	molecular_function (GO:0003674); extracellular space (GO:0005615); plasma membrane (GO:0005886); cilium (GO:0005929); electron transport (GO:0006118); biological_process (GO:0008150); electron carrier activity (GO:0009055); membrane (GO:0016020); integral to membrane (GO:0016021); cell projection (GO:0042995)	27.0459	27.0459	0	26.0459	7.67551e-06	15.8187	15.8187	0.546919	23.4703	5.44888e-05
3.11	ITGBL1	chr14:124,059,362-124,373,301	NM_145467	Itgbl1	Integrin, beta-like 1	molecular_function (GO:0003674); receptor activity (GO:0004872); binding (GO:0005488); cellular_component (GO:0005575); extracellular region (GO:0005576); cell adhesion (GO:0007155); cell-matrix adhesion (GO:0007160); signal transduction (GO:0007165); integrin-mediated signaling pathway (GO:0007229); biological_process (GO:0008150); integrin complex (GO:0008305); integral to membrane (GO:0016021)	27.0034	27.0034	2.08371	82.2705	4.79557e-21	8.18171	8.18171	8.18459	74.1456	1.6458e-11
3.11	ZCCHC12	chrX:33,735,899-33,739,153	NM_028325	Zcchc12	Zinc finger, CCHC domain containing 12	molecular_function (GO:0003674); nucleic acid binding (GO:0003676); cellular_component (GO:0005575); biological_process (GO:0008150); zinc ion binding (GO:0008270); metal ion binding (GO:0046872)	26.8406	26.8406	0	25.8406	2.62444e-08	24.2862	24.2862	0	23.2862	3.82672e-07
3.11	GM12185	chr11:48,718,158-48,740,661	NM_001045540	Gm12185	Predicted gene 12185	molecular_function (GO:0003674); cellular_component (GO:0005575); biological_process (GO:0008150)	26.6948	26.6948	4.71091	151.452	5.6988e-34	24.7126	24.7126	4.56376	136.495	4.19154e-30
3.11	RAB9B	chrX:133,392,690-133,403,079	NM_176971	Rab9b	RAB9B, member RAS oncogene family	nucleotide binding (GO:0000166); molecular_function (GO:0003674); GTPase activity (GO:0003924); GTP binding (GO:0005525); cellular_component (GO:0005575); extracellular space (GO:0005615); Golgi apparatus (GO:0005794); plasma membrane (GO:0005886); transport (GO:0006810); intracellular protein transport (GO:0006886); Golgi to endosome transport (GO:0006895); small GTPase mediated signal transduct…	26.5327	26.5327	0	25.5327	2.79566e-08	12.3576	12.3576	0.942933	23.01	1.32191e-05
3.11	SPON1	chr7:120,909,512-121,186,889	NM_145584	Spon1	Spondin 1, (f-spondin) extracellular matrix protein	protein binding (GO:0005515); extracellular region (GO:0005576); proteinaceous extracellular matrix (GO:0005578); extracellular space (GO:0005615); cell adhesion (GO:0007155); multicellular organismal development (GO:0007275)	26.5169	26.5169	25.4673	700.831	1.60864e-120	24.9951	24.9951	24.3087	631.593	1.07861e-106
3.11	PCBD1	chr10:60,552,091-60,557,077	NM_025273	Pcbd1	Pterin 4 alpha carbinolamine dehydratase/dimerization cofactor of hepatocyte nuclear factor 1 alpha (TCF1) 1	transcription coactivator activity (GO:0003713); phenylalanine 4-monooxygenase activity (GO:0004505); protein binding (GO:0005515); nucleus (GO:0005634); cytoplasm (GO:0005737); L-phenylalanine metabolic process (GO:0006558); tetrahydrobiopterin biosynthetic process (GO:0006729); 4-alpha-hydroxytetrahydrobiopterin dehydratase activity (GO:0008124); lyase activity (GO:0016829); regulation of prote…	26.5135	26.5135	5.08348	160.294	3.28701e-38	104.198	104.198	0.396015	144.462	1.77516e-40
3.11	USP18	chr6:121,195,924-121,220,935	NM_011909	Usp18	Ubiquitin specific peptidase 18	cysteine-type endopeptidase activity (GO:0004197); ubiquitin thiolesterase activity (GO:0004221); ubiquitin-dependent protein catabolic process (GO:0006511); ubiquitin cycle (GO:0006512); peptidase activity (GO:0008233); cysteine-type peptidase activity (GO:0008234); hydrolase activity (GO:0016787); ISG15-specific protease activity (GO:0019785); ISG15-protein conjugation (GO:0032020)	26.2267	26.2267	11.5459	328.037	1.07796e-66	12.6643	12.6643	22.4228	295.634	4.15579e-46
3.11	LMTK3	chr7:53,039,317-53,059,500	NM_001005511	Lmtk3	Lemur tyrosine kinase 3	nucleotide binding (GO:0000166); protein kinase activity (GO:0004672); protein serine/threonine kinase activity (GO:0004674); protein tyrosine kinase activity (GO:0004713); protein binding (GO:0005515); ATP binding (GO:0005524); protein phosphorylation (GO:0006468); membrane (GO:0016020); integral to membrane (GO:0016021); kinase activity (GO:0016301); transferase activity (GO:0016740); protein a…	26.201	26.201	11.566	328.242	2.69578e-67	22.9092	22.9092	11.9563	295.819	3.53631e-57
3.11	DNM3	chr1:163,917,433-164,408,165	NM_001038619 NM_172646	Dnm3	Dynamin 3	nucleotide binding (GO:0000166); molecular_function (GO:0003674); motor activity (GO:0003774); GTPase activity (GO:0003924); GTP binding (GO:0005525); cytoplasm (GO:0005737); mitochondrion (GO:0005739); cytoskeleton (GO:0005856); microtubule (GO:0005874); GTP catabolic process (GO:0006184); endocytosis (GO:0006897); synapse assembly (GO:0007416); biological_process (GO:0008150); postsynaptic dens…	26.0175	26.0175	2.37562	86.8251	1.19412e-21	17.1508	17.1508	3.62083	78.251	1.26637e-16
3.11	HMX3	chr7:138,686,477-138,688,445	NM_008257	Hmx3	H6 homeobox 3	DNA binding (GO:0003677); sequence-specific DNA binding transcription factor activity (GO:0003700); nucleus (GO:0005634); transcription factor complex (GO:0005667); regulation of transcription, DNA-dependent (GO:0006355); multicellular organismal development (GO:0007275); nervous system development (GO:0007399); brain development (GO:0007420); embryo implantation (GO:0007566); cell differentiatio…	25.8257	25.8257	0.291911	32.3646	1.84262e-09	30.1681	30.1681	0	29.1681	5.51043e-09
3.11	GPR114	chr8:97,447,594-97,467,190	NM_001145972 NM_001033468	Gpr114	G protein-coupled receptor 114	molecular_function (GO:0003674); signal transducer activity (GO:0004871); receptor activity (GO:0004872); transmembrane signaling receptor activity (GO:0004888); G-protein coupled receptor activity (GO:0004930); cellular_component (GO:0005575); plasma membrane (GO:0005886); signal transduction (GO:0007165); cell surface receptor signaling pathway (GO:0007166); G-protein coupled receptor signaling…	25.7832	25.7832	0.603986	40.3559	7.53313e-12	19.2331	19.2331	0.942933	36.3687	3.23731e-09
3.11	AATK	chr11:119,868,632-119,908,459	NM_007377 NM_001198787 NM_001198785	Aatk	Apoptosis-associated tyrosine kinase	nucleotide binding (GO:0000166); protein kinase activity (GO:0004672); protein serine/threonine kinase activity (GO:0004674); protein tyrosine kinase activity (GO:0004713); protein binding (GO:0005515); ATP binding (GO:0005524); cytoplasm (GO:0005737); protein phosphorylation (GO:0006468); apoptotic process (GO:0006915); membrane (GO:0016020); integral to membrane (GO:0016021); kinase activity (G…	25.7207	25.7207	29.3832	780.475	6.03872e-131	25.7052	25.7052	26.4021	703.378	1.48952e-117
3.11	TSPYL5	chr15:33,613,630-33,617,638	NM_001085421	Tspyl5	Testis-specific protein, Y-encoded-like 5	molecular_function (GO:0003674); cellular_component (GO:0005575); nucleus (GO:0005634); nucleosome assembly (GO:0006334); biological_process (GO:0008150)	25.7083	25.7083	3.29168	109.332	3.01099e-27	99.5341	99.5341	0	98.5341	2.92196e-29
3.11	KIF1A	chr1:94,912,033-94,998,442	NM_008440 NM_001110315	Kif1a	Kinesin family member 1A	nucleotide binding (GO:0000166); motor activity (GO:0003774); microtubule motor activity (GO:0003777); ATP binding (GO:0005524); kinesin complex (GO:0005871); microtubule (GO:0005874); microtubule associated complex (GO:0005875); microtubule-based process (GO:0007017); microtubule-based movement (GO:0007018)	25.6812	25.6812	0	24.6812	4.51551e-08	7.08243	7.08243	2.28188	22.2437	0.000330373
3.11	TPPP	chr13:74,146,867-74,173,201	NM_182839	Tppp	Tubulin polymerization promoting protein	molecular_function (GO:0003674); nucleus (GO:0005634); cytoplasm (GO:0005737); cytoskeleton (GO:0005856); microtubule (GO:0005874); microtubule polymerization (GO:0046785)	25.3766	25.3766	5.02298	151.843	3.79986e-18	35.9997	35.9997	2.8288	136.836	5.21275e-21
3.11	IFIT1	chr19:34,715,379-34,724,499	NM_008331	Ifit1	Interferon-induced protein with tetratricopeptide repeats 1	binding (GO:0005488); immune response (GO:0006955); cellular response to interferon-alpha (GO:0035457)	24.7775	24.7775	12.774	340.286	1.29337e-68	8.5864	8.5864	34.8318	306.667	3.49254e-39
3.11	4933432I03RIK	chr14:103,386,629-103,433,020	NR_045657	4933432I03Rik	RIKEN cDNA 4933432I03 gene	molecular_function (GO:0003674); cellular_component (GO:0005575); biological_process (GO:0008150)	24.666	24.666	0	23.666	3.52977e-05	22.3255	22.3255	0	21.3255	4.78039e-05
3.11	GRB7	chr11:98,308,148-98,316,687	NM_010346	Grb7	Growth factor receptor bound protein 7	receptor activity (GO:0004872); SH3/SH2 adaptor activity (GO:0005070); protein binding (GO:0005515); cytosol (GO:0005829); signal transduction (GO:0007165)	24.4607	24.4607	0	23.4607	1.46779e-07	7.07173	7.07173	2.13098	21.1414	0.000718717
3.11	SLC39A4	chr15:76,442,813-76,447,282	NM_028064	Slc39a4	Solute carrier family 39 (zinc transporter), member 4	zinc ion transmembrane transporter activity (GO:0005385); endosome (GO:0005768); plasma membrane (GO:0005886); transport (GO:0006810); ion transport (GO:0006811); zinc ion transport (GO:0006829); cellular zinc ion homeostasis (GO:0006882); membrane (GO:0016020); integral to membrane (GO:0016021); cytoplasmic membrane-bounded vesicle (GO:0016023); apical plasma membrane (GO:0016324); metal ion tra…	24.2728	24.2728	1.75147	65.786	1.47412e-15	28.7924	28.7924	1.09384	59.2866	1.37748e-15
3.11	ALOX15	chr11:70,157,649-70,165,533	NM_009660	Alox15	Arachidonate 15-lipoxygenase	ossification (GO:0001503); arachidonate 12-lipoxygenase activity (GO:0004052); hydrolase activity, hydrolyzing O-glycosyl compounds (GO:0004553); iron ion binding (GO:0005506); cytoplasm (GO:0005737); cytosol (GO:0005829); carbohydrate metabolic process (GO:0005975); electron transport (GO:0006118); leukotriene metabolic process (GO:0006691); linoleate 13S-lipoxygenase activity (GO:0016165); oxid…	24.1425	24.1425	0.291911	30.1899	9.14792e-09	20.2057	20.2057	0.396015	27.2075	2.03039e-07
3.11	ABCA13	chr11:9,091,945-9,584,262	NM_178259	Abca13	ATP-binding cassette, sub-family A (ABC1), member 13	nucleotide binding (GO:0000166); molecular_function (GO:0003674); ATP binding (GO:0005524); cellular_component (GO:0005575); ATP catabolic process (GO:0006200); protein targeting (GO:0006605); transport (GO:0006810); biological_process (GO:0008150); membrane (GO:0016020); integral to membrane (GO:0016021); ATPase activity (GO:0016887); nucleoside-triphosphatase activity (GO:0017111)	24.1333	24.1333	1.77163	65.8886	3.24155e-16	16.4166	16.4166	2.6779	59.3787	8.30667e-13
3.11	FAIM2	chr15:99,327,436-99,358,448	NM_001038658 NM_028224	Faim2	Fas apoptotic inhibitory molecule 2	molecular_function (GO:0003674); cellular_component (GO:0005575); plasma membrane (GO:0005886); apoptotic process (GO:0006915); biological_process (GO:0008150); membrane (GO:0016020); integral to membrane (GO:0016021); cell junction (GO:0030054); synapse (GO:0045202); postsynaptic membrane (GO:0045211)	24.0136	24.0136	3.29168	102.059	3.81866e-25	11.2815	11.2815	7.24166	91.9779	4.06075e-16
3.11	PLEKHA6	chr1:135,142,674-135,200,012	NM_182930 NM_001160268	Plekha6	Pleckstrin homology domain containing, family A member 6	molecular_function (GO:0003674); cellular_component (GO:0005575); biological_process (GO:0008150)	23.8626	23.8626	5.04315	143.205	3.28082e-24	22.3887	22.3887	4.80887	129.053	1.69325e-23
3.11	IGF2	chr7:149,836,673-149,846,940	NM_010514 NM_001122736 NM_001122737	Igf2	Insulin-like growth factor 2	ossification (GO:0001503); osteoblast differentiation (GO:0001649); insulin-like growth factor receptor binding (GO:0005159); hormone activity (GO:0005179); protein binding (GO:0005515); extracellular region (GO:0005576); extracellular space (GO:0005615); carbohydrate metabolic process (GO:0005975); glucose metabolic process (GO:0006006); growth factor activity (GO:0008083); cell proliferation (G…	23.6779	23.6779	22.045	544.658	9.18736e-101	13.4161	13.4161	35.6622	490.864	7.76899e-74
3.11	LRCH2	chrX:143,906,237-143,988,624	NM_001081173	Lrch2	Leucine-rich repeats and calponin homology (CH) domain containing 2	molecular_function (GO:0003674); protein binding (GO:0005515); cellular_component (GO:0005575); biological_process (GO:0008150)	23.6754	23.6754	3.91583	115.384	6.15563e-29	58.5861	58.5861	0.792029	103.988	4.3919e-28
3.11	FOXRED2	chr15:77,770,952-77,787,152	NM_001168260 NM_001017983	Foxred2	FAD-dependent oxidoreductase domain containing 2	molecular_function (GO:0003674); cellular_component (GO:0005575); endoplasmic reticulum (GO:0005783); biological_process (GO:0008150); oxidoreductase activity (GO:0016491); oxidation-reduction process (GO:0055114)	23.511	23.511	21.008	516.43	6.01632e-92	2.07761	2.07761	223.493	465.408	1.43735e-10
3.11	TMC7	chr7:125,679,358-125,728,200	NM_172476	Tmc7	Transmembrane channel-like gene family 7	molecular_function (GO:0003674); cellular_component (GO:0005575); biological_process (GO:0008150); membrane (GO:0016020); integral to membrane (GO:0016021)	23.4946	23.4946	1.49988	57.7337	2.06296e-09	9.79635	9.79635	4.41286	52.0262	1.27311e-06
3.11	BEND4	chr5:67,783,386-67,819,038	NM_001164806	Bend4	BEN domain containing 4	molecular_function (GO:0003674); cellular_component (GO:0005575); biological_process (GO:0008150)	23.4944	23.4944	30.0678	728.918	2.66527e-123	2.61066	2.61066	251.006	656.902	8.43604e-18
3.11	LRRTM3	chr10:63,391,245-63,553,003	NM_178678	Lrrtm3	Leucine rich repeat transmembrane neuronal 3	molecular_function (GO:0003674); protein binding (GO:0005515); proteinaceous extracellular matrix (GO:0005578); biological_process (GO:0008150); membrane (GO:0016020); integral to membrane (GO:0016021)	23.4039	23.4039	0	22.4039	2.48021e-07	21.191	21.191	0	20.191	2.63344e-06
3.11	GALNT12	chr4:47,104,825-47,135,914	NM_172693	Galnt12	UDP-N-acetyl-alpha-D-galactosamine:polypeptide N-acetylgalactosaminyltransferase 12	molecular_function (GO:0003674); polypeptide N-acetylgalactosaminyltransferase activity (GO:0004653); cellular_component (GO:0005575); Golgi apparatus (GO:0005794); biological_process (GO:0008150); membrane (GO:0016020); integral to membrane (GO:0016021); transferase activity (GO:0016740); transferase activity, transferring glycosyl groups (GO:0016757); manganese ion binding (GO:0030145)	23.3308	23.3308	20.525	501.196	1.04748e-92	4.31339	4.31339	103.948	451.681	5.01611e-30
3.11	GRHL2	chr15:37,162,791-37,293,323	NM_026496	Grhl2	Grainyhead-like 2 (Drosophila)	DNA binding (GO:0003677); sequence-specific DNA binding transcription factor activity (GO:0003700); cellular_component (GO:0005575); nucleus (GO:0005634)	23.2541	23.2541	1.18781	49.8755	5.02934e-13	10.6384	10.6384	3.31902	44.9476	2.6113e-08
3.11	IL17D	chr14:58,143,666-58,162,003	NM_145837	Il17d	Interleukin 17D	molecular_function (GO:0003674); cellular_component (GO:0005575); biological_process (GO:0008150)	23.2186	23.2186	0.603986	36.2423	1.35839e-10	7.79375	7.79375	3.31902	32.6614	1.61029e-05
3.11	HOXC10	chr15:102,797,227-102,802,328	NM_010462	Hoxc10	homeobox C10	skeletal system development (GO:0001501); molecular_function (GO:0003674); DNA binding (GO:0003677); sequence-specific DNA binding transcription factor activity (GO:0003700); cellular_component (GO:0005575); nucleus (GO:0005634); transcription factor complex (GO:0005667); regulation of transcription, DNA-dependent (GO:0006355); multicellular organismal development (GO:0007275); pattern specificat…	23.1388	23.1388	0.895898	42.8689	7.75767e-12	8.47357	8.47357	3.67753	38.6354	2.41401e-07
3.11	IFIT3	chr19:34,658,019-34,663,472	NM_010501	Ifit3	Interferon-induced protein with tetratricopeptide repeats 3	binding (GO:0005488); immune response (GO:0006955)	22.8459	22.8459	8.95898	226.521	2.8308e-49	4.55525	4.55525	44.0353	204.147	1.28192e-18
3.11	RGAG4	chrX:99,261,881-99,266,646	NR_028404 NM_183318	Rgag4	Retrotransposon gag domain containing 4	molecular_function (GO:0003674); cellular_component (GO:0005575); biological_process (GO:0008150)	22.7023	22.7023	8.2945	210.006	9.28371e-44	35.1492	35.1492	4.41286	189.258	5.78915e-43
3.11	6330407J23RIK	chr10:28,863,802-28,919,434	NM_026138	6330407J23Rik	RIKEN cDNA 6330407J23 gene	molecular_function (GO:0003674); cellular_component (GO:0005575); biological_process (GO:0008150); membrane (GO:0016020); integral to membrane (GO:0016021)	22.6477	22.6477	10.4589	258.517	4.02473e-55	3.45791	3.45791	66.6648	232.979	1.59395e-14
3.11	9930013L23RIK	chr7:91,081,367-91,235,015	NM_030728	9930013L23Rik	RIKEN cDNA 9930013L23 gene	molecular_function (GO:0003674); cytoplasm (GO:0005737); biological_process (GO:0008150)	22.6355	22.6355	2.04338	67.8884	9.89557e-16	3.80755	3.80755	15.332	61.1851	8.05133e-06
3.11	SYN2	chr6:115,084,920-115,232,644	NM_013681 NM_001111015	Syn2	Synapsin II	catalytic activity (GO:0003824); ATP binding (GO:0005524); neurotransmitter secretion (GO:0007269); synaptic vesicle (GO:0008021); cell junction (GO:0030054); synaptic vesicle membrane (GO:0030672); synapse (GO:0045202); protein dimerization activity (GO:0046983)	22.5972	22.5972	2.68769	82.3315	4.30811e-09	26.0599	26.0599	1.88587	74.2055	1.67204e-09
3.11	ONECUT2	chr18:64,500,018-64,558,142	NM_194268	Onecut2	One cut domain, family member 2	liver development (GO:0001889); regulation of cell-matrix adhesion (GO:0001952); epithelial cell development (GO:0002064); DNA binding (GO:0003677); sequence-specific DNA binding transcription factor activity (GO:0003700); nucleus (GO:0005634); regulation of transcription, DNA-dependent (GO:0006355); anatomical structure morphogenesis (GO:0009653); positive regulation of cell migration (GO:003033…	22.5723	22.5723	9.21056	229.475	2.64364e-48	4.11785	4.11785	49.4661	206.812	1.85998e-16
3.11	CCDC80	chr16:45,094,166-45,128,037	NM_026439	Ccdc80	Coiled-coil domain containing 80	fibronectin binding (GO:0001968); glycosaminoglycan binding (GO:0005539); extracellular region (GO:0005576); proteinaceous extracellular matrix (GO:0005578); basement membrane (GO:0005604); interstitial matrix (GO:0005614); heparin binding (GO:0008201); positive regulation of cell-substrate adhesion (GO:0010811); extracellular matrix organization (GO:0030198); extracellular matrix (GO:0031012)	22.5594	22.5594	14.5658	350.155	1.26179e-37	3.24296	3.24296	96.6127	315.554	1.44438e-12
3.11	OAS1G	chr5:121,326,151-121,337,607	NM_011852	Oas1g	2'-5' oligoadenylate synthetase 1G		22.4492	22.4492	2.08371	68.2268	2.52361e-16	2.88894	2.88894	20.6311	61.4912	0.000298177
3.11	AXIN2	chr11:108,781,663-108,812,095	NM_015732	Axin2	axin2	somitogenesis (GO:0001756); intramembranous ossification (GO:0001957); signal transducer activity (GO:0004871); protein binding (GO:0005515); intracellular (GO:0005622); nucleus (GO:0005634); cytoplasm (GO:0005737); cell cycle (GO:0007049); signal transduction (GO:0007165); multicellular organismal development (GO:0007275); beta-catenin binding (GO:0008013); cell death (GO:0008219); negative regu…	22.4482	22.4482	11.566	281.085	1.43704e-56	3.07964	3.07964	81.5816	253.322	2.92441e-13
3.11	PLCXD3	chr15:4,325,491-4,525,579	NM_177355	Plcxd3	Phosphatidylinositol-specific phospholipase C, X domain containing 3	molecular_function (GO:0003674); phospholipase C activity (GO:0004629); signal transducer activity (GO:0004871); cellular_component (GO:0005575); lipid metabolic process (GO:0006629); signal transduction (GO:0007165); phosphoric diester hydrolase activity (GO:0008081); biological_process (GO:0008150); lipid catabolic process (GO:0016042); hydrolase activity (GO:0016787)	22.3166	22.3166	0	21.3166	5.73464e-07	20.2107	20.2107	0	19.2107	5.34438e-06
3.11	ITIH2	chr2:10,016,218-10,052,310	NM_010582	Itih2	Inter-alpha trypsin inhibitor, heavy chain 2	endopeptidase inhibitor activity (GO:0004866); serine-type endopeptidase inhibitor activity (GO:0004867); extracellular region (GO:0005576); extracellular space (GO:0005615); negative regulation of peptidase activity (GO:0010466); negative regulation of endopeptidase activity (GO:0010951); hyaluronan metabolic process (GO:0030212); peptidase inhibitor activity (GO:0030414)	22.2139	22.2139	0	21.2139	5.85438e-07	14.4115	14.4115	0.396015	19.1186	3.54942e-05
3.11	LARP6	chr9:60,560,928-60,586,608	NM_026235	Larp6	La ribonucleoprotein domain family, member 6	RNA binding (GO:0003723); nucleus (GO:0005634); cytoplasm (GO:0005737); RNA processing (GO:0006396); ribonucleoprotein complex (GO:0030529)	22.1486	22.1486	1.45956	53.4758	7.70578e-13	27.4519	27.4519	0.792029	48.1947	1.5066e-12
3.11	KLF8	chrX:149,672,588-149,830,677	NM_173780	Klf8	Kruppel-like factor 8	nucleic acid binding (GO:0003676); DNA binding (GO:0003677); intracellular (GO:0005622); nucleus (GO:0005634); zinc ion binding (GO:0008270); metal ion binding (GO:0046872)	22.0517	22.0517	3.01993	87.6462	1.67562e-22	4.71258	4.71258	15.9732	78.9874	2.62745e-08
3.11	IRX6	chr8:95,198,301-95,203,979	NM_022428	Irx6	Iroquois related homeobox 6 (Drosophila)	molecular_function (GO:0003674); DNA binding (GO:0003677); sequence-specific DNA binding transcription factor activity (GO:0003700); cellular_component (GO:0005575); nucleus (GO:0005634); regulation of transcription, DNA-dependent (GO:0006355); biological_process (GO:0008150); transcription regulator activity (GO:0030528); sequence-specific DNA binding (GO:0043565)	22.0384	22.0384	0.291911	27.4716	6.863e-08	25.7566	25.7566	0	24.7566	1.33091e-07
3.11	CMPK2	chr12:27,154,080-27,164,702	NM_020557	Cmpk2	Cytidine monophosphate (UMP-CMP) kinase 2, mitochondrial	nucleotide binding (GO:0000166); cytidylate kinase activity (GO:0004127); thymidylate kinase activity (GO:0004798); ATP binding (GO:0005524); mitochondrion (GO:0005739); pyrimidine nucleotide biosynthetic process (GO:0006221); dTDP biosynthetic process (GO:0006233); dTTP biosynthetic process (GO:0006235); nucleotide biosynthetic process (GO:0009165); kinase activity (GO:0016301); phosphorylation …	22.0161	22.0161	25.9004	591.241	3.27631e-104	6.99122	6.99122	75.3588	532.841	1.66122e-52
3.11	IKZF4	chr10:128,069,471-128,083,049	NM_011772	Ikzf4	IKAROS family zinc finger 4	nucleic acid binding (GO:0003676); DNA binding (GO:0003677); protein binding (GO:0005515); intracellular (GO:0005622); nucleus (GO:0005634); zinc ion binding (GO:0008270); transcription repressor activity (GO:0016564); protein homodimerization activity (GO:0042803); negative regulation of transcription, DNA-dependent (GO:0045892); metal ion binding (GO:0046872); protein heterodimerization activit…	21.9661	21.9661	2.95944	85.9735	3.62078e-20	56.2206	56.2206	0.396015	77.4847	6.77949e-22
3.11	MID2	chrX:137,212,567-137,302,254	NM_011845	Mid2	Midline 2	ubiquitin ligase complex (GO:0000151); ubiquitin-protein ligase activity (GO:0004842); protein binding (GO:0005515); intracellular (GO:0005622); cytoplasm (GO:0005737); cytoskeleton (GO:0005856); microtubule (GO:0005874); zinc ion binding (GO:0008270); protein ubiquitination (GO:0016567); metal ion binding (GO:0046872)	21.8119	21.8119	16.0455	370.795	4.21135e-30	2.6919	2.6919	123.504	334.153	8.02462e-08
3.11	IL18BP	chr7:109,163,591-109,166,669	NM_010531	Il18bp	Interleukin 18 binding protein	extracellular region (GO:0005576); extracellular space (GO:0005615)	21.7859	21.7859	10.1065	240.964	5.22376e-50	12.0128	12.0128	17.1612	217.167	1.02056e-34
3.11	IGDCC4	chr9:64,949,302-64,985,750	NM_020043	Igdcc4	Immunoglobulin superfamily, DCC subclass, member 4	molecular_function (GO:0003674); plasma membrane (GO:0005886); integral to plasma membrane (GO:0005887); biological_process (GO:0008150); membrane (GO:0016020); integral to membrane (GO:0016021)	21.6581	21.6581	6.89543	170	7.31928e-16	12.6762	12.6762	11.1643	153.198	4.83686e-13
3.11	IFIH1	chr2:62,433,850-62,484,312	NM_027835 NM_001164477	Ifih1	Interferon induced with helicase C domain 1	nucleotide binding (GO:0000166); nucleic acid binding (GO:0003676); DNA binding (GO:0003677); RNA binding (GO:0003723); helicase activity (GO:0004386); protein binding (GO:0005515); ATP binding (GO:0005524); intracellular (GO:0005622); nucleus (GO:0005634); cytoplasm (GO:0005737); ATP-dependent helicase activity (GO:0008026); response to virus (GO:0009615); hydrolase activity (GO:0016787); regula…	21.6134	21.6134	28.4671	635.885	2.66376e-106	6.64356	6.64356	85.4101	573.071	1.4741e-52
3.11	XLR4B	chrX:70,459,704-70,467,792	NM_021365	Xlr4b	X-linked lymphocyte-regulated 4B	molecular_function (GO:0003674); cellular_component (GO:0005575); biological_process (GO:0008150)	21.6058	21.6058	1.20797	46.705	3.94245e-06	43.0964	43.0964	0	42.0964	3.50891e-07
3.11	TRIM6	chr7:111,367,309-111,383,666	NM_001013616	Trim6	Tripartite motif-containing 6	ubiquitin ligase complex (GO:0000151); ubiquitin-protein ligase activity (GO:0004842); protein binding (GO:0005515); intracellular (GO:0005622); cytoplasm (GO:0005737); biological_process (GO:0008150); zinc ion binding (GO:0008270); protein ubiquitination (GO:0016567); metal ion binding (GO:0046872)	21.5573	21.5573	1.77163	58.7489	3.23595e-14	38.6417	38.6417	0.396015	52.9444	1.00055e-14
3.11	OASL2	chr5:115,346,943-115,362,254	NM_011854	Oasl2	2'-5' oligoadenylate synthetase-like 2	nucleotide binding (GO:0000166); 2'-5'-oligoadenylate synthetase activity (GO:0001730); nucleic acid binding (GO:0003676); RNA binding (GO:0003723); ATP binding (GO:0005524); cellular_component (GO:0005575); cellular protein modification process (GO:0006464); immune response (GO:0006955); biological_process (GO:0008150); transferase activity (GO:0016740); nucleotidyltransferase activity (GO:00167…	21.5239	21.5239	54.9715	1203.73	1.40715e-165	22.6416	22.6416	46.9574	1084.83	4.88118e-149
3.11	TAP1	chr17:34,324,501-34,334,170	NM_013683 NM_001161730	Tap1	Transporter 1, ATP-binding cassette, sub-family B (MDR/TAP)	nucleotide binding (GO:0000166); transporter activity (GO:0005215); protein binding (GO:0005515); ATP binding (GO:0005524); extracellular space (GO:0005615); mitochondrion (GO:0005739); endoplasmic reticulum (GO:0005783); microsome (GO:0005792); integral to plasma membrane (GO:0005887); ATP catabolic process (GO:0006200); transport (GO:0006810); oligopeptide transport (GO:0006857); defense respon…	21.4356	21.4356	105.342	2278.52	5.52307e-230	12.2572	12.2572	166.614	2053.47	2.97008e-162
3.11	SLC1A1	chr19:28,909,656-28,988,450	NM_009199	Slc1a1	Solute carrier family 1 (neuronal/epithelial high affinity glutamate transporter, system Xag), member 1	amino acid transmembrane transport (GO:0003333); L-glutamate transmembrane transporter activity (GO:0005313); protein binding (GO:0005515); integral to plasma membrane (GO:0005887); transport (GO:0006810); anion transport (GO:0006820); dicarboxylic acid transport (GO:0006835); symporter activity (GO:0015293); glutamate:sodium symporter activity (GO:0015501); L-amino acid transport (GO:0015807); L…	21.1984	21.1984	3.85534	101.926	4.67694e-23	10.9898	10.9898	7.44926	91.8559	1.79899e-16
3.11	9130206I24RIK	chr4:114,581,894-114,593,723	NR_030721	9130206I24Rik	RIKEN cDNA 9130206I24 gene	molecular_function (GO:0003674); cellular_component (GO:0005575); biological_process (GO:0008150)	21.13	21.13	4.75124	120.524	8.69201e-27	3.88789	3.88789	27.1942	108.616	2.98638e-09
3.11	FLRT1	chr19:7,166,502-7,180,219	NM_201411	Flrt1	Fibronectin leucine rich transmembrane protein 1	protein binding (GO:0005515); cell adhesion (GO:0007155); integral to membrane (GO:0016021)	21.0526	21.0526	0.875734	38.4891	4.36999e-08	35.6842	35.6842	0	34.6842	6.58041e-10
3.11	POSTN	chr3:54,165,029-54,194,963	NM_015784 NM_001198765 NM_001198766	Postn	Periostin, osteoblast specific factor	protein binding (GO:0005515); extracellular region (GO:0005576); proteinaceous extracellular matrix (GO:0005578); extracellular space (GO:0005615); cell adhesion (GO:0007155); heparin binding (GO:0008201); tissue development (GO:0009888); extracellular matrix organization (GO:0030198)	21.0158	21.0158	171.014	3614.01	4.87915e-97	7.50952	7.50952	432.841	3256.94	1.12819e-65
3.11	NOL3	chr8:107,800,347-107,805,839	NM_030152	Nol3	Nucleolar protein 3 (apoptosis repressor with CARD domain)	mRNA splicing, via spliceosome (GO:0000398); protein binding (GO:0005515); intracellular (GO:0005622); nucleus (GO:0005634); mitochondrion (GO:0005739); mRNA processing (GO:0006397); RNA splicing (GO:0008380); sarcoplasm (GO:0016528); regulation of apoptotic process (GO:0042981)	21.009	21.009	5.04315	125.961	9.83592e-28	4.90101	4.90101	22.3661	113.517	2.25494e-11
3.11	TGFA	chr6:86,145,245-86,225,443	NM_031199	Tgfa	Transforming growth factor alpha	angiogenesis (GO:0001525); positive regulation of protein phosphorylation (GO:0001934); glycoprotein binding (GO:0001948); epidermal growth factor receptor binding (GO:0005154); extracellular region (GO:0005576); extracellular space (GO:0005615); nucleus (GO:0005634); plasma membrane (GO:0005886); epidermal growth factor receptor signaling pathway (GO:0007173); growth factor activity (GO:0008083)…	20.9424	20.9424	33.5102	721.726	2.64843e-115	45.7513	45.7513	13.2386	650.434	2.23877e-125
3.11	ITPR2	chr6:146,060,002-146,450,434	NM_019923 NM_010586	Itpr2	Inositol 1,4,5-triphosphate receptor 2	receptor activity (GO:0004872); ion channel activity (GO:0005216); inositol 1,4,5-trisphosphate-sensitive calcium-release channel activity (GO:0005220); cation channel activity (GO:0005261); calcium channel activity (GO:0005262); cytoplasm (GO:0005737); endoplasmic reticulum (GO:0005783); microsome (GO:0005792); cell cortex (GO:0005938); transport (GO:0006810); ion transport (GO:0006811); cation …	20.8864	20.8864	65.8932	1396.16	4.73077e-143	4.95176	4.95176	253.308	1258.27	1.07833e-67
3.11	NCAM1	chr9:49,310,251-49,607,174	NM_001113204 NM_010875 NM_001081445	Ncam1	Neural cell adhesion molecule 1	vascular endothelial growth factor-activated receptor activity (GO:0005021); protein binding (GO:0005515); ATP binding (GO:0005524); extracellular space (GO:0005615); plasma membrane (GO:0005886); protein phosphorylation (GO:0006468); cell adhesion (GO:0007155); cell surface receptor signaling pathway (GO:0007166); heparin binding (GO:0008201); external side of plasma membrane (GO:0009897); membr…	20.6996	20.6996	47.8446	1010.06	4.06407e-146	7.74889	7.74889	116.602	910.284	1.84554e-79
3.11	GRIA3	chrX:38,754,481-39,031,778	NM_016886	Gria3	Glutamate receptor, ionotropic, AMPA3 (alpha 3)	regulation of receptor recycling (GO:0001919); receptor activity (GO:0004872); ionotropic glutamate receptor activity (GO:0004970); alpha-amino-3-hydroxy-5-methyl-4-isoxazole propionate selective glutamate receptor activity (GO:0004971); ion channel activity (GO:0005216); extracellular-glutamate-gated ion channel activity (GO:0005234); potassium channel activity (GO:0005267); protein binding (GO:…	20.617	20.617	0.291911	25.6354	2.37986e-07	10.3047	10.3047	1.33895	23.1021	4.11231e-05
3.11	GM11818	chr4:12,833,984-12,908,632	NM_173746 NM_001171801	Gm11818	predicted gene 11818	molecular_function (GO:0003674); cellular_component (GO:0005575); biological_process (GO:0008150)	20.5901	20.5901	0.603986	32.0262	2.50579e-09	16.6638	16.6638	0.792029	28.862	3.67581e-07
3.11	ISG15	chr4:155,573,533-155,574,927	NM_015783	Isg15	ISG15 ubiquitin-like modifier	protein binding (GO:0005515); extracellular region (GO:0005576); cytoplasm (GO:0005737); response to virus (GO:0009615); modification-dependent protein catabolic process (GO:0019941); protein tag (GO:0031386); ISG15-protein conjugation (GO:0032020)	20.5447	20.5447	24.6722	526.429	4.88737e-90	6.37443	6.37443	73.5854	474.44	5.64197e-41
3.11	PYDC4	chr1:175,522,088-175,529,405	NM_001177349 NM_001177350	Pydc4			20.5376	20.5376	0.291911	25.5327	2.42311e-07	6.12031	6.12031	2.92301	23.01	0.000939076
3.11	PLCB1	chr2:134,611,900-135,300,994	NM_019677 NM_001145830	Plcb1	Phospholipase C, beta 1	phosphatidylinositol phospholipase C activity (GO:0004435); phospholipase C activity (GO:0004629); signal transducer activity (GO:0004871); calcium ion binding (GO:0005509); membrane fraction (GO:0005624); nucleus (GO:0005634); cytoplasm (GO:0005737); cytosol (GO:0005829); lipid metabolic process (GO:0006629); signal transduction (GO:0007165); phosphoric diester hydrolase activity (GO:0008081); l…	20.4856	20.4856	8.62674	196.21	2.47892e-26	10.3615	10.3615	16.1616	176.82	3.65166e-19
3.11	ITGA4	chr2:79,095,583-79,173,271	NM_010576	Itga4	Integrin alpha 4	fibronectin binding (GO:0001968); blood vessel remodeling (GO:0001974); receptor activity (GO:0004872); protein binding (GO:0005515); cell adhesion (GO:0007155); heterophilic cell-cell adhesion (GO:0007157); leukocyte cell-cell adhesion (GO:0007159); cell-matrix adhesion (GO:0007160); signal transduction (GO:0007165); integrin-mediated signaling pathway (GO:0007229); heart development (GO:0007507…	20.4013	20.4013	97.0787	1999.93	8.51306e-155	2.18917	2.18917	822.758	1802.34	6.02669e-16
3.11	FRY	chr5:151,062,505-151,300,328	NM_172887	Fry	Furry homolog (Drosophila)	molecular_function (GO:0003674); cellular_component (GO:0005575); biological_process (GO:0008150)	20.4005	20.4005	36.8922	772.02	2.43204e-108	8.94176	8.94176	76.9237	695.775	1.49684e-73
3.11	CNP	chr11:100,436,253-100,443,053	NM_009923 NM_001146318	Cnp	2',3'-cyclic nucleotide 3' phosphodiesterase	microtubule cytoskeleton organization (GO:0000226); catalytic activity (GO:0003824); 2',3'-cyclic-nucleotide 3'-phosphodiesterase activity (GO:0004113); intracellular (GO:0005622); membrane fraction (GO:0005624); axonogenesis (GO:0007409); adult locomotory behavior (GO:0008344); cyclic nucleotide catabolic process (GO:0009214); membrane (GO:0016020); RNA metabolic process (GO:0016070); hydrolase …	20.3551	20.3551	155.614	3186.88	7.0733e-265	14.5928	14.5928	195.885	2872.11	6.12752e-211
3.11	I830012O16RIK	chr19:34,682,447-34,687,891	NM_001005858	I830012O16Rik	RIKEN cDNA I830012O16 gene	molecular_function (GO:0003674); cellular_component (GO:0005575); biological_process (GO:0008150)	20.1906	20.1906	2.08371	61.2619	4.86593e-15	4.08857	4.08857	12.7484	55.2111	1.40181e-05
3.11	GM5577	chr6:87,931,677-87,934,174	NR_026990	Gm5577	predicted gene 5577	molecular_function (GO:0003674); cellular_component (GO:0005575); biological_process (GO:0008150)	20.1582	20.1582	1.77163	54.8711	3.32955e-13	11.5298	11.5298	3.37572	49.4511	6.76968e-10
3.11	GBP9	chr5:105,507,413-105,539,311	NM_172777	Gbp9	Guanylate-binding protein 9		20.0416	20.0416	34.1747	703.957	3.77437e-96	76.2291	76.2291	7.33587	634.435	1.77739e-122
3.11	NKAIN4	chr2:180,669,477-180,689,404	NM_021426 NM_001141933	Nkain4	Na+/K+ transporting ATPase interacting 4	extracellular space (GO:0005615); plasma membrane (GO:0005886); membrane (GO:0016020); integral to membrane (GO:0016021)	19.7314	19.7314	0	18.7314	3.31858e-06	12.8092	12.8092	0.396015	16.8818	0.000139619
3.11	CLEC7A	chr6:129,411,609-129,422,795	NM_020008	Clec7a	C-type lectin domain family 7, member a	opsonin binding (GO:0001846); (1->3)-beta-D-glucan binding (GO:0001872); (1->3)-beta-D-glucan receptor activity (GO:0001874); response to yeast (GO:0001878); detection of yeast (GO:0001879); response to molecule of fungal origin (GO:0002238); cell surface pattern recognition receptor signaling pathway (GO:0002752); receptor activity (GO:0004872); binding (GO:0005488); phagocytosis, recognition (G…	19.7105	19.7105	27.3398	557.592	7.97386e-38	25.1888	25.1888	18.9904	502.533	3.87432e-41
3.11	GRIP1	chr10:118,891,370-119,512,649	NM_028736 NM_133442 NM_130891	Grip1	Glutamate receptor interacting protein 1	protein binding (GO:0005515); endoplasmic reticulum (GO:0005783); plasma membrane (GO:0005886); synaptic transmission (GO:0007268); nervous system development (GO:0007399); protein localization (GO:0008104); membrane (GO:0016020); cell junction (GO:0030054); cytoplasmic vesicle (GO:0031410); neuronal cell body (GO:0043025); membrane raft (GO:0045121); synapse (GO:0045202); postsynaptic membrane (…	19.6959	19.6959	0.291911	24.4454	5.38165e-07	23.0297	23.0297	0	22.0297	8.3094e-07
3.11	GM600	chr14:66,224,104-66,267,280	NM_001195674	Gm600	predicted gene 600	molecular_function (GO:0003674); cellular_component (GO:0005575); biological_process (GO:0008150)	19.6577	19.6577	1.49988	48.1419	1.5574e-12	4.83256	4.83256	8.18459	43.3851	2.92981e-05
3.11	B4GALT6	chr18:20,843,100-20,904,905	NM_019737	B4galt6	UDP-Gal:betaGlcNAc beta 1,4-galactosyltransferase, polypeptide 6	magnesium ion binding (GO:0000287); cellular_component (GO:0005575); Golgi apparatus (GO:0005794); carbohydrate metabolic process (GO:0005975); galactosyltransferase activity (GO:0008378); UDP-galactose:glucosylceramide beta-1,4-galactosyltransferase activity (GO:0008489); membrane (GO:0016020); integral to membrane (GO:0016021); transferase activity (GO:0016740); transferase activity, transferri…	19.6346	19.6346	77.0165	1530.83	5.37213e-56	4.83048	4.83048	284.822	1379.66	8.38641e-27
3.11	H2-DMA	chr17:34,272,616-34,275,480	NM_010386	H2-DMa	Histocompatibility 2, class II, locus DMa	antigen processing and presentation of peptide or polysaccharide antigen via MHC class II (GO:0002504); protein binding (GO:0005515); intracellular (GO:0005622); lysosome (GO:0005764); lysosomal membrane (GO:0005765); endosome (GO:0005768); late endosome (GO:0005770); multivesicular body (GO:0005771); protein complex assembly (GO:0006461); immune response (GO:0006955); endosome membrane (GO:00100…	19.4682	19.4682	19.4178	396.499	1.83297e-75	18.9632	18.9632	17.8965	357.34	4.46582e-62
3.11	CHRDL1	chrX:139,720,217-139,828,805	NM_031258 NM_001114385	Chrdl1	Chordin-like 1	ossification (GO:0001503); extracellular region (GO:0005576); extracellular space (GO:0005615); multicellular organismal development (GO:0007275); nervous system development (GO:0007399); cell differentiation (GO:0030154)	19.3365	19.3365	3.01993	76.7313	1.8599e-19	5.98996	5.98996	10.7116	69.152	8.05219e-09
3.11	OLFML3	chr3:103,539,317-103,541,924	NM_133859	Olfml3	Olfactomedin-like 3	molecular_function (GO:0003674); cellular_component (GO:0005575); extracellular region (GO:0005576); extracellular space (GO:0005615); multicellular organismal development (GO:0007275); biological_process (GO:0008150)	19.28	19.28	36.7616	727.044	8.64535e-23	6.69918	6.69918	96.9512	655.193	4.16706e-14
3.11	CADPS	chr14:13,205,077-13,655,593	NM_001042617 NM_012061	Cadps	Ca2+-dependent secretion activator	calcium ion binding (GO:0005509); protein binding (GO:0005515); transport (GO:0006810); exocytosis (GO:0006887); lipid binding (GO:0008289); protein transport (GO:0015031); membrane (GO:0016020); vesicle organization (GO:0016050); cell junction (GO:0030054); cytoplasmic vesicle (GO:0031410); synapse (GO:0045202); positive regulation of calcium ion-dependent exocytosis (GO:0045956); metal ion bind…	19.1572	19.1572	0	18.1572	1.55394e-05	17.3618	17.3618	0	16.3618	4.28224e-05
3.11	EPHB2	chr4:136,209,525-136,391,850	NM_010142	Ephb2	Eph receptor B2	nucleotide binding (GO:0000166); cell morphogenesis (GO:0000902); protein kinase activity (GO:0004672); protein tyrosine kinase activity (GO:0004713); transmembrane receptor protein tyrosine kinase activity (GO:0004714); receptor activity (GO:0004872); ephrin receptor activity (GO:0005003); transmembrane-ephrin receptor activity (GO:0005005); receptor binding (GO:0005102); protein binding (GO:000…	19.1268	19.1268	2.95944	74.7315	6.15944e-16	3.27078	3.27078	19.8958	67.3455	3.33186e-05
3.11	H2-DMB1	chr17:34,290,136-34,297,174	NM_010387	H2-DMb1	Histocompatibility 2, class II, locus Mb1	antigen processing and presentation of peptide or polysaccharide antigen via MHC class II (GO:0002504); lysosome (GO:0005764); endosome (GO:0005768); immune response (GO:0006955); membrane (GO:0016020); integral to membrane (GO:0016021); antigen processing and presentation (GO:0019882); antigen processing and presentation of exogenous peptide antigen via MHC class II (GO:0019886); MHC class II pr…	18.9416	18.9416	24.6722	485.274	2.30965e-84	7.07345	7.07345	60.9697	437.34	1.1979e-45
3.11	CERKL	chr2:79,172,648-79,269,145	NM_001048176	Cerkl	Ceramide kinase-like	kinase activity (GO:0016301); phosphorylation (GO:0016310)	18.9168	18.9168	1.18781	40.3863	2.00947e-10	4.76679	4.76679	6.84564	36.3986	0.000114703
3.11	COL22A1	chr15:71,628,906-71,864,657	NM_027174	Col22a1	Collagen, type XXII, alpha 1	molecular_function (GO:0003674); cellular_component (GO:0005575); biological_process (GO:0008150)	18.8779	18.8779	0.291911	23.3886	8.77902e-07	8.8677	8.8677	1.48985	21.0793	0.000107953
3.11	XYLT1	chr7:124,524,493-124,811,144	NM_175645	Xylt1	Xylosyltransferase 1	endoplasmic reticulum (GO:0005783); Golgi apparatus (GO:0005794); acetylglucosaminyltransferase activity (GO:0008375); membrane (GO:0016020); integral to membrane (GO:0016021); transferase activity (GO:0016740); transferase activity, transferring glycosyl groups (GO:0016757); protein xylosyltransferase activity (GO:0030158); proteoglycan biosynthetic process (GO:0030166); cellular response to hea…	18.8092	18.8092	24.0279	469.755	7.56835e-73	10.2605	10.2605	40.3569	423.341	3.70474e-50
3.11	TRPV4	chr5:115,072,163-115,108,430	NM_022017	Trpv4	Transient receptor potential cation channel, subfamily V, member 4	DNA binding (GO:0003677); osmosensor activity (GO:0005034); ion channel activity (GO:0005216); cation channel activity (GO:0005261); calcium channel activity (GO:0005262); protein binding (GO:0005515); calmodulin binding (GO:0005516); plasma membrane (GO:0005886); cilium (GO:0005929); transport (GO:0006810); ion transport (GO:0006811); cation transport (GO:0006812); calcium ion transport (GO:0006…	18.7961	18.7961	21.4411	420.803	1.59847e-40	45.3046	45.3046	7.39256	379.222	4.45959e-52
3.11	ANKS6	chr4:47,028,561-47,070,178	NM_001024136	Anks6	Ankyrin repeat and sterile alpha motif domain containing 6	protein binding (GO:0005515); cytoplasm (GO:0005737); protein homodimerization activity (GO:0042803)	18.6167	18.6167	4.419	99.8841	6.20574e-21	5.85696	5.85696	14.54	90.0172	3.7024e-11
3.11	OC90	chr15:65,707,615-65,743,849	NM_010953	Oc90	Otoconin 90	phospholipase A2 activity (GO:0004623); structural molecule activity (GO:0005198); calcium ion binding (GO:0005509); extracellular region (GO:0005576); proteinaceous extracellular matrix (GO:0005578); extracellular space (GO:0005615); phospholipid metabolic process (GO:0006644); lipid catabolic process (GO:0016042)	18.6136	18.6136	0	17.6136	0.000139693	16.8716	16.8716	0	15.8716	0.000196755
3.11	TNR	chr1:161,453,900-161,855,053	NM_022312	Tnr	Tenascin R	receptor binding (GO:0005102); integrin binding (GO:0005178); protein binding (GO:0005515); extracellular region (GO:0005576); proteinaceous extracellular matrix (GO:0005578); cell adhesion (GO:0007155); negative regulation of cell adhesion (GO:0007162); signal transduction (GO:0007165); cell surface (GO:0009986); extracellular matrix organization (GO:0030198); membrane raft (GO:0045121); sphingo…	18.6031	18.6031	17.8776	350.182	2.60718e-25	316.607	316.607	0	315.607	5.27088e-43
3.11	PSMB9	chr17:34,319,044-34,324,275	NM_013585	Psmb9	Proteasome (prosome, macropain) subunit, beta type 9 (large multifunctional peptidase 2)	proteasome complex (GO:0000502); endopeptidase activity (GO:0004175); threonine-type endopeptidase activity (GO:0004298); nucleus (GO:0005634); cytoplasm (GO:0005737); cytosol (GO:0005829); proteasome core complex (GO:0005839); ubiquitin-dependent protein catabolic process (GO:0006511); immune response (GO:0006955); peptidase activity (GO:0008233); hydrolase activity (GO:0016787); antigen process…	18.53	18.53	36.8624	700.592	4.32981e-102	10.1159	10.1159	61.5157	631.402	1.33269e-56
3.11	HDX	chrX:108,688,813-108,810,688	NM_001080549	Hdx	Highly divergent homeobox	molecular_function (GO:0003674); DNA binding (GO:0003677); sequence-specific DNA binding transcription factor activity (GO:0003700); cellular_component (GO:0005575); nucleus (GO:0005634); regulation of transcription, DNA-dependent (GO:0006355); biological_process (GO:0008150); sequence-specific DNA binding (GO:0043565)	18.354	18.354	0.291911	22.7118	1.81085e-06	21.4671	21.4671	0	20.4671	2.45618e-06
3.11	NLRC5	chr8:96,996,663-97,051,172	NM_001033207	Nlrc5	NLR family, CARD domain containing 5	molecular_function (GO:0003674); cellular_component (GO:0005575); biological_process (GO:0008150)	18.3447	18.3447	120.532	2228.47	4.4454e-214	31.2549	31.2549	63.2891	2008.35	5.51966e-236
3.11	RCN3	chr7:52,338,284-52,347,583	NM_026555	Rcn3	Reticulocalbin 3, EF-hand calcium binding domain	molecular_function (GO:0003674); calcium ion binding (GO:0005509); cellular_component (GO:0005575); endoplasmic reticulum (GO:0005783); biological_process (GO:0008150)	18.3175	18.3175	35.7149	671.526	6.38336e-20	2.82544	2.82544	213.536	605.159	4.7316e-06
3.11	FGFRL1	chr5:109,123,248-109,135,969	NM_054071 NM_001164259	Fgfrl1	Fibroblast growth factor receptor-like 1	skeletal system development (GO:0001501); non-tyrosine kinase fibroblast growth factor receptor activity (GO:0001571); heart valve morphogenesis (GO:0003179); receptor activity (GO:0004872); fibroblast growth factor-activated receptor activity (GO:0005007); protein binding (GO:0005515); extracellular space (GO:0005615); plasma membrane (GO:0005886); integral to plasma membrane (GO:0005887); signa…	18.2527	18.2527	116.798	2149.13	7.03278e-212	14.3274	14.3274	134.254	1936.84	7.24101e-174
3.11	MFAP2	chr4:140,566,339-140,571,899	NM_008546 NM_001161799	Mfap2	Microfibrillar-associated protein 2	microfibril (GO:0001527); extracellular region (GO:0005576); proteinaceous extracellular matrix (GO:0005578); extracellular space (GO:0005615)	18.2419	18.2419	4.73107	103.545	3.60489e-11	4.96183	4.96183	18.0099	93.3241	1.23652e-06
3.11	TSPAN2	chr3:102,538,693-102,576,233	NM_027533 NM_001243132	Tspan2	Tetraspanin 2	molecular_function (GO:0003674); cellular_component (GO:0005575); biological_process (GO:0008150); membrane (GO:0016020); integral to membrane (GO:0016021)	18.0985	18.0985	14.2335	274.705	3.09521e-51	29.6172	29.6172	7.39256	247.564	1.60136e-52
3.11	ABTB2	chr2:103,406,467-103,558,580	NM_178890	Abtb2	Ankyrin repeat and BTB (POZ) domain containing 2	molecular_function (GO:0003674); DNA binding (GO:0003677); protein binding (GO:0005515); cellular_component (GO:0005575); biological_process (GO:0008150)	18.0633	18.0633	35.785	663.46	1.17055e-100	2.29286	2.29286	260.21	597.92	2.73116e-15
3.11	GAP43	chr16:42,248,674-42,340,764	NM_008083	Gap43	Growth associated protein 43	regulation of cell growth (GO:0001558); calmodulin binding (GO:0005516); plasma membrane (GO:0005886); multicellular organismal development (GO:0007275); nervous system development (GO:0007399); axon guidance (GO:0007411); glial cell differentiation (GO:0010001); membrane (GO:0016020); axon choice point recognition (GO:0016198); cell junction (GO:0030054); cell differentiation (GO:0030154); neuro…	18.0577	18.0577	14.6061	280.81	4.29451e-11	141.768	141.768	0.792029	253.053	3.23668e-19
3.11	SYNPR	chr14:14,117,294-14,447,983	NM_001163032 NM_028052	Synpr	Synaptoporin	transporter activity (GO:0005215); extracellular space (GO:0005615); transport (GO:0006810); synaptic vesicle (GO:0008021); membrane (GO:0016020); integral to membrane (GO:0016021); synaptosome (GO:0019717); cell junction (GO:0030054); integral to synaptic vesicle membrane (GO:0030285); cytoplasmic vesicle (GO:0031410); synapse (GO:0045202)	17.9673	17.9673	0	16.9673	4.34063e-05	16.2894	16.2894	0	15.2894	8.84567e-05
3.11	PTPRU	chr4:131,324,372-131,394,193	NM_001083119 NM_011214	Ptpru	Protein tyrosine phosphatase, receptor type, U	phosphoprotein phosphatase activity (GO:0004721); protein tyrosine phosphatase activity (GO:0004725); prenylated protein tyrosine phosphatase activity (GO:0004727); receptor activity (GO:0004872); transmembrane receptor protein tyrosine phosphatase activity (GO:0005001); protein binding (GO:0005515); extracellular space (GO:0005615); plasma membrane (GO:0005886); integral to plasma membrane (GO:0…	17.8894	17.8894	1.77163	48.5829	2.04735e-11	11.6964	11.6964	2.8288	43.7832	6.40862e-09
3.11	IGSF21	chr4:139,582,767-139,802,726	NM_198610	Igsf21	Immunoglobin superfamily, member 21	molecular_function (GO:0003674); protein binding (GO:0005515); cellular_component (GO:0005575); extracellular region (GO:0005576); cell adhesion (GO:0007155); biological_process (GO:0008150)	17.8647	17.8647	0	16.8647	1.67039e-05	16.1973	16.1973	0	15.1973	9.04551e-05
3.11	TEX15	chr8:34,681,016-34,696,057	NM_031374	Tex15	Testis expressed gene 15	molecular_function (GO:0003674); cellular_component (GO:0005575); synapsis (GO:0007129); synaptonemal complex assembly (GO:0007130); male meiosis (GO:0007140); spermatogenesis (GO:0007283); fertilization (GO:0009566); regulation of double-strand break repair via homologous recombination (GO:0010569); male genitalia development (GO:0030539); regulation of protein localization (GO:0032880); protein…	17.8525	17.8525	0.603986	27.6352	3.097e-05	18.5589	18.5589	0.396015	24.9085	5.27422e-05
3.11	CNTD1	chr11:101,140,517-101,150,015	NM_026562	Cntd1	Cyclin N-terminal domain containing 1	molecular_function (GO:0003674); cellular_component (GO:0005575); biological_process (GO:0008150)	17.4529	17.4529	2.64737	62.6571	1.14847e-13	15.0093	15.0093	2.8288	56.4676	4.04142e-12
3.11	LIMS2	chr18:32,091,161-32,118,273	NM_144862	Lims2	LIM and senescent cell antigen like domains 2	molecular_function (GO:0003674); plasma membrane (GO:0005886); focal adhesion (GO:0005925); biological_process (GO:0008150); zinc ion binding (GO:0008270); membrane (GO:0016020); cell junction (GO:0030054); metal ion binding (GO:0046872)	17.4452	17.4452	22.1353	402.601	1.0956e-20	20.0345	20.0345	17.1612	362.851	2.83197e-24
3.11	H2-T24	chr17:36,142,640-36,157,505	NM_008207	H2-T24	Histocompatibility 2, T region locus 24	molecular_function (GO:0003674); cellular_component (GO:0005575); defense response (GO:0006952); immune response (GO:0006955); biological_process (GO:0008150); membrane (GO:0016020); integral to membrane (GO:0016021)	17.4197	17.4197	9.81455	187.386	1.26179e-37	39.3331	39.3331	3.31902	168.88	1.00261e-39
3.11	FNDC1	chr17:7,931,433-7,997,839	NM_001081416	Fndc1	Fibronectin type III domain containing 1		17.3775	17.3775	13.6296	253.225	2.29407e-29	6.53061	6.53061	34.0965	228.202	2.64294e-19
3.11	CYP2J12	chr4:95,766,009-95,807,843	NM_001100182	Cyp2j12	Cytochrome P450, family 2, subfamily j, polypeptide 12	molecular_function (GO:0003674); cellular_component (GO:0005575); biological_process (GO:0008150)	17.2184	17.2184	0	16.2184	2.58486e-05	15.6151	15.6151	0	14.6151	0.000131564
3.11	IGJ	chr5:88,948,834-88,956,922	NM_152839	Igj	Immunoglobulin joining chain	antigen binding (GO:0003823); extracellular space (GO:0005615); humoral immune response (GO:0006959)	17.2034	17.2034	2.08371	52.0501	2.07753e-12	20.4828	20.4828	1.33895	46.9083	2.09841e-11
3.11	RHOX4A	chrX:34,805,370-34,810,130	NM_001039688	Rhox4a	reproductive homeobox 4A	molecular_function (GO:0003674); DNA binding (GO:0003677); cellular_component (GO:0005575); nucleus (GO:0005634); biological_process (GO:0008150)	17.1157	17.1157	0	16.1157	2.63617e-05	15.5231	15.5231	0	14.5231	0.000134503
3.11	FAM89A	chr8:127,264,157-127,275,709	NM_001081120	Fam89a	Family with sequence similarity 89, member A	molecular_function (GO:0003674); cellular_component (GO:0005575); biological_process (GO:0008150)	17.0856	17.0856	16.9817	306.229	3.77305e-31	28.461	28.461	8.73151	275.968	8.10048e-37
3.11	TRPM5	chr7:150,257,434-150,280,547	NM_020277	Trpm5	Transient receptor potential cation channel, subfamily M, member 5	receptor activity (GO:0004872); ion channel activity (GO:0005216); voltage-gated ion channel activity (GO:0005244); plasma membrane (GO:0005886); transport (GO:0006810); ion transport (GO:0006811); signal transduction (GO:0007165); biological_process (GO:0008150); membrane (GO:0016020); integral to membrane (GO:0016021); ion transmembrane transport (GO:0034220); regulation of ion transmembrane tr…	17.0436	17.0436	0	16.0436	0.00049315	15.4609	15.4609	0	14.4609	0.000667027
3.11	TSPAN15	chr10:61,648,144-61,693,966	NM_197996	Tspan15	Tetraspanin 15	molecular_function (GO:0003674); cellular_component (GO:0005575); membrane fraction (GO:0005624); integral to plasma membrane (GO:0005887); biological_process (GO:0008150); membrane (GO:0016020); integral to membrane (GO:0016021)	17.0368	17.0368	25.2762	446.663	4.50742e-76	2.50825	2.50825	159.883	402.536	2.36789e-14
3.11	CCL5	chr11:83,339,281-83,344,020	NM_013653	Ccl5	Chemokine (C-C motif) ligand 5	cytokine activity (GO:0005125); extracellular region (GO:0005576); extracellular space (GO:0005615); soluble fraction (GO:0005625); cytoplasm (GO:0005737); chemotaxis (GO:0006935); inflammatory response (GO:0006954); immune response (GO:0006955); signal transduction (GO:0007165); sensory perception (GO:0007600); chemokine activity (GO:0008009); positive regulation of fever generation (GO:0031622)…	16.9139	16.9139	5.95921	116.707	5.0795e-25	4.34107	4.34107	23.4599	105.182	8.49495e-10
3.11	9330159F19RIK	chr10:28,931,449-28,950,585	NM_001162537	9330159F19Rik	RIKEN cDNA 9330159F19 gene	molecular_function (GO:0003674); cellular_component (GO:0005575); biological_process (GO:0008150)	16.8482	16.8482	8.91865	166.111	3.34609e-33	7.27125	7.27125	19.7257	149.702	1.3376e-18
3.11	CXXC4	chr3:133,899,459-133,925,053	NM_001004367	Cxxc4	CXXC finger 4	DNA binding (GO:0003677); cytoplasm (GO:0005737); zinc ion binding (GO:0008270); cytoplasmic membrane-bounded vesicle (GO:0016023); Wnt receptor signaling pathway (GO:0016055); PDZ domain binding (GO:0030165); metal ion binding (GO:0046872)	16.8051	16.8051	2.95944	65.539	5.08171e-08	38.8322	38.8322	0.546919	59.0703	1.00768e-10
3.11	MMP2	chr8:95,351,227-95,377,319	NM_008610	Mmp2	Matrix metallopeptidase 2	angiogenesis (GO:0001525); ovarian follicle development (GO:0001541); response to hypoxia (GO:0001666); blood vessel maturation (GO:0001955); intramembranous ossification (GO:0001957); fibronectin binding (GO:0001968); metalloendopeptidase activity (GO:0004222); gelatinase A activity (GO:0004228); calcium ion binding (GO:0005509); extracellular region (GO:0005576); proteinaceous extracellular mat…	16.7355	16.7355	46.7471	798.072	1.64072e-18	6.01501	6.01501	118.734	719.199	1.76793e-12
3.11	A330049N07RIK	chr10:72,436,051-72,549,453	NR_040646	A330049N07Rik	RIKEN cDNA A330049N07 gene	molecular_function (GO:0003674); cellular_component (GO:0005575); biological_process (GO:0008150)	16.6879	16.6879	3.8755	80.3621	7.82051e-13	22.374	22.374	2.28188	72.4289	1.03908e-13
3.11	IL17RB	chr14:30,809,354-30,822,082	NM_019583	Il17rb	Interleukin 17 receptor B	receptor activity (GO:0004872); cytokine receptor activity (GO:0004896); extracellular region (GO:0005576); extracellular space (GO:0005615); cytoplasm (GO:0005737); plasma membrane (GO:0005886); integral to plasma membrane (GO:0005887); signal transduction (GO:0007165); cell surface (GO:0009986); membrane (GO:0016020); integral to membrane (GO:0016021); cytokine-mediated signaling pathway (GO:00…	16.6747	16.6747	0	15.6747	3.93718e-05	15.125	15.125	0	14.125	0.000186786
3.11	GPR25	chr1:138,155,491-138,157,450	NM_001101516	Gpr25	G protein-coupled receptor 25	molecular_function (GO:0003674); signal transducer activity (GO:0004871); receptor activity (GO:0004872); G-protein coupled receptor activity (GO:0004930); cellular_component (GO:0005575); signal transduction (GO:0007165); G-protein coupled receptor signaling pathway (GO:0007186); biological_process (GO:0008150); membrane (GO:0016020); integral to membrane (GO:0016021)	16.6708	16.6708	0.291911	20.5372	1.1987e-05	19.5065	19.5065	0	18.5065	1.00806e-05
3.11	TIMP3	chr10:85,763,157-85,812,250	NM_011595	Timp3	Tissue inhibitor of metalloproteinase 3	enzyme inhibitor activity (GO:0004857); protein binding (GO:0005515); extracellular region (GO:0005576); proteinaceous extracellular matrix (GO:0005578); basement membrane (GO:0005604); cytoplasm (GO:0005737); metalloendopeptidase inhibitor activity (GO:0008191); negative regulation of endopeptidase activity (GO:0010951); negative regulation of proteolysis (GO:0045861); metal ion binding (GO:0046…	16.6612	16.6612	97.5415	1640.82	3.07643e-179	2.88717	2.88717	511.519	1478.73	1.07663e-36
3.11	TMEM169	chr1:72,330,947-72,349,569	NM_175564	Tmem169	Transmembrane protein 169	molecular_function (GO:0003674); cellular_component (GO:0005575); biological_process (GO:0008150); membrane (GO:0016020); integral to membrane (GO:0016021)	16.6427	16.6427	7.41877	139.111	3.52602e-28	126.373	126.373	0	125.373	6.90423e-37
3.11	4833424O15RIK	chr3:117,278,379-117,392,424	NM_029425	4833424O15Rik	RIKEN cDNA 4833424O15 gene	molecular_function (GO:0003674); catalytic activity (GO:0003824); cellular_component (GO:0005575); biological_process (GO:0008150); membrane (GO:0016020); integral to membrane (GO:0016021); hydrolase activity (GO:0016787)	16.4694	16.4694	0	15.4694	4.0997e-05	14.9409	14.9409	0	13.9409	0.000195455
3.11	RASL12	chr9:65,246,295-65,262,660	NM_001033158 NM_001162923	Rasl12	RAS-like, family 12	nucleotide binding (GO:0000166); molecular_function (GO:0003674); GTPase activity (GO:0003924); GTP binding (GO:0005525); cellular_component (GO:0005575); GTP catabolic process (GO:0006184); signal transduction (GO:0007165); small GTPase mediated signal transduction (GO:0007264); biological_process (GO:0008150); membrane (GO:0016020)	16.3905	16.3905	4.7714	93.596	2.47253e-20	7.34669	7.34669	10.6174	84.3493	4.62816e-12
3.11	IKZF3	chr11:98,326,007-98,407,345	NM_011771	Ikzf3	IKAROS family zinc finger 3	nucleic acid binding (GO:0003676); DNA binding (GO:0003677); sequence-specific DNA binding transcription factor activity (GO:0003700); protein binding (GO:0005515); intracellular (GO:0005622); nucleus (GO:0005634); transcription factor complex (GO:0005667); regulation of transcription, DNA-dependent (GO:0006355); zinc ion binding (GO:0008270); metal ion binding (GO:0046872); protein heterodimeriz…	16.3789	16.3789	1.49988	39.9453	2.75079e-10	12.8213	12.8213	1.88587	36.0004	5.52854e-08
3.11	C630004H02RIK	chr11:115,209,023-115,229,033	NM_175454	C630004H02Rik	RIKEN cDNA C630004H02 gene	molecular_function (GO:0003674); cellular_component (GO:0005575); biological_process (GO:0008150); membrane (GO:0016020); integral to membrane (GO:0016021)	16.3361	16.3361	45.9117	765.355	5.49656e-108	18.8412	18.8412	35.6614	689.746	2.49553e-103
3.11	ZFHX4	chr3:5,218,554-5,415,855	NM_030708	Zfhx4	Zinc finger homeodomain 4	molecular_function (GO:0003674); nucleic acid binding (GO:0003676); DNA binding (GO:0003677); sequence-specific DNA binding transcription factor activity (GO:0003700); cellular_component (GO:0005575); intracellular (GO:0005622); nucleus (GO:0005634); regulation of transcription, DNA-dependent (GO:0006355); biological_process (GO:0008150); zinc ion binding (GO:0008270); transcription regulator act…	16.3334	16.3334	17.9679	308.811	1.41071e-22	2.0747	2.0747	133.631	278.32	2.15597e-05
3.11	MS4A4D	chr19:11,611,339-11,632,956	NM_025658	Ms4a4d	Membrane-spanning 4-domains, subfamily A, member 4D	molecular_function (GO:0003674); receptor activity (GO:0004872); cellular_component (GO:0005575); signal transduction (GO:0007165); biological_process (GO:0008150); membrane (GO:0016020); integral to membrane (GO:0016021)	16.282	16.282	2.10387	49.5371	3.08111e-12	4.23837	4.23837	9.76865	44.6416	9.99125e-05
3.11	ADAMTS17	chr7:73,984,621-74,297,511	NM_001033877	Adamts17	A disintegrin-like and metallopeptidase (reprolysin type) with thrombospondin type 1 motif, 17	molecular_function (GO:0003674); cellular_component (GO:0005575); biological_process (GO:0008150); peptidase activity (GO:0008233); metallopeptidase activity (GO:0008237); hydrolase activity (GO:0016787); metal ion binding (GO:0046872)	16.2597	16.2597	2.37562	53.8864	2.4287e-12	19.9059	19.9059	1.48985	48.5629	7.43175e-12
3.11	TSPYL4	chr10:34,017,227-34,021,126	NM_030203	Tspyl4	TSPY-like 4	molecular_function (GO:0003674); DNA binding (GO:0003677); cellular_component (GO:0005575); nucleus (GO:0005634); nucleosome assembly (GO:0006334); biological_process (GO:0008150)	16.2362	16.2362	31.5878	528.101	5.13215e-87	2.74211	2.74211	172.933	475.943	3.85336e-18
3.11	PSMB8	chr17:34,335,140-34,338,399	NM_010724	Psmb8	Proteasome (prosome, macropain) subunit, beta type 8 (large multifunctional peptidase 7)	proteasome complex (GO:0000502); endopeptidase activity (GO:0004175); threonine-type endopeptidase activity (GO:0004298); nucleus (GO:0005634); cytoplasm (GO:0005737); cytosol (GO:0005829); proteasome core complex (GO:0005839); ubiquitin-dependent protein catabolic process (GO:0006511); immune response (GO:0006955); peptidase activity (GO:0008233); hydrolase activity (GO:0016787); antigen process…	16.2335	16.2335	110.668	1811.76	6.45254e-111	12.9618	12.9618	125.05	1632.83	9.75286e-92
3.11	BTBD17	chr11:114,651,983-114,657,206	NM_028055	Btbd17	BTB (POZ) domain containing 17	molecular_function (GO:0003674); protein binding (GO:0005515); cellular_component (GO:0005575); extracellular region (GO:0005576); biological_process (GO:0008150)	16.0284	16.0284	0	15.0284	6.09294e-05	14.5427	14.5427	0	13.5427	0.000272059
3.11	KLK8	chr7:51,052,947-51,059,192	NM_008940	Klk8	Kallikrein related-peptidase 8	catalytic activity (GO:0003824); serine-type endopeptidase activity (GO:0004252); extracellular region (GO:0005576); extracellular space (GO:0005615); proteolysis (GO:0006508); memory (GO:0007613); cell death (GO:0008219); peptidase activity (GO:0008233); serine-type peptidase activity (GO:0008236); response to wounding (GO:0009611); hydrolase activity (GO:0016787); negative regulation of myelina…	16.0021	16.0021	14.7972	251.788	7.47482e-45	57.2688	57.2688	2.9797	226.913	5.67319e-56
3.11	FAM13C	chr10:69,903,416-70,021,480	NM_024244 NM_001143777 NM_001143776	Fam13c	Family with sequence similarity 13, member C	molecular_function (GO:0003674); cellular_component (GO:0005575); biological_process (GO:0008150)	15.9916	15.9916	36.0673	591.766	7.37564e-94	73.7781	73.7781	6.24203	533.303	1.61182e-115
3.11	PDCD1LG2	chr19:29,485,409-29,547,417	NM_021396	Pdcd1lg2	Programmed cell death 1 ligand 2	receptor activity (GO:0004872); protein binding (GO:0005515); cellular_component (GO:0005575); plasma membrane (GO:0005886); signal transduction (GO:0007165); membrane (GO:0016020); integral to membrane (GO:0016021); positive regulation of T cell proliferation (GO:0042102); negative regulation of T cell proliferation (GO:0042130)	15.9818	15.9818	2.39578	53.2706	6.90188e-13	20.9541	20.9541	1.33895	48.0106	8.64147e-12
3.11	EGFLAM	chr15:7,156,120-7,348,304	NM_178748	Egflam	EGF-like, fibronectin type III and laminin G domains	protein binding (GO:0005515); glycosaminoglycan binding (GO:0005539); extracellular region (GO:0005576); proteinaceous extracellular matrix (GO:0005578); basement membrane (GO:0005604); interstitial matrix (GO:0005614); positive regulation of cell-substrate adhesion (GO:0010811); peptide cross-linking via chondroitin 4-sulfate glycosaminoglycan (GO:0019800); cell junction (GO:0030054); extracellu…	15.9384	15.9384	7.10669	128.207	3.64264e-25	17.9108	17.9108	5.5067	115.54	1.8087e-23
3.11	SERPINA3G	chr12:105,452,754-105,480,144	NM_009251	Serpina3g	Serine (or cysteine) peptidase inhibitor, clade A, member 3G	endopeptidase inhibitor activity (GO:0004866); serine-type endopeptidase inhibitor activity (GO:0004867); cysteine-type endopeptidase inhibitor activity (GO:0004869); cellular_component (GO:0005575); nucleus (GO:0005634); cytoplasm (GO:0005737); apoptotic process (GO:0006915); negative regulation of peptidase activity (GO:0010466); negative regulation of endopeptidase activity (GO:0010951); pepti…	15.8906	15.8906	11.8378	203	2.62031e-37	10.3543	10.3543	16.7652	182.946	7.75754e-28
3.11	ZSCAN18	chr7:13,353,441-13,361,007	NM_001017955	Zscan18	Zinc finger and SCAN domain containing 18	molecular_function (GO:0003674); cellular_component (GO:0005575); biological_process (GO:0008150)	15.8704	15.8704	5.06331	95.2269	2.86539e-20	86.8198	86.8198	0	85.8198	1.63032e-25
3.11	MTMR7	chr8:41,635,513-41,720,146	NM_001040699	Mtmr7	Myotubularin related protein 7	actin binding (GO:0003779); inositol or phosphatidylinositol phosphatase activity (GO:0004437); phosphoprotein phosphatase activity (GO:0004721); protein tyrosine phosphatase activity (GO:0004725); protein binding (GO:0005515); membrane fraction (GO:0005624); cytoplasm (GO:0005737); cytosol (GO:0005829); protein dephosphorylation (GO:0006470); dephosphorylation (GO:0016311); hydrolase activity (G…	15.8076	15.8076	2.9796	61.9082	4.72812e-14	27.124	27.124	1.09384	55.7933	1.13826e-14
3.11	DPPA4	chr16:48,283,848-48,294,405	NM_028610 NM_001018002	Dppa4	Developmental pluripotency associated 4	nucleus (GO:0005634)	15.7701	15.7701	10.9822	187.96	1.21426e-30	170.4	170.4	0	169.4	1.52066e-45
3.11	OAS1A	chr5:121,346,266-121,357,534	NM_145211	Oas1a	2'-5' oligoadenylate synthetase 1A	nucleotide binding (GO:0000166); 2'-5'-oligoadenylate synthetase activity (GO:0001730); RNA binding (GO:0003723); double-stranded RNA binding (GO:0003725); protein binding (GO:0005515); ATP binding (GO:0005524); immune response (GO:0006955); transferase activity (GO:0016740); nucleotidyltransferase activity (GO:0016779); negative regulation of viral process (GO:0048525)	15.6737	15.6737	9.5428	164.244	1.12309e-32	2.33711	2.33711	62.7613	148.017	4.64871e-06
3.11	CAMKV	chr9:107,838,251-107,852,022	NM_145621	Camkv	CaM kinase-like vesicle-associated	protein kinase activity (GO:0004672); protein serine/threonine kinase activity (GO:0004674); calmodulin binding (GO:0005516); ATP binding (GO:0005524); cellular_component (GO:0005575); plasma membrane (GO:0005886); protein phosphorylation (GO:0006468); biological_process (GO:0008150); membrane (GO:0016020); cytoplasmic vesicle (GO:0031410)	15.6451	15.6451	0.895898	28.6616	1.51955e-07	12.2616	12.2616	1.18804	25.829	8.91556e-06
3.11	MAPK10	chr5:103,336,967-103,640,353	NM_001081567 NM_009158	Mapk10	Mitogen-activated protein kinase 10	nucleotide binding (GO:0000166); protein kinase activity (GO:0004672); protein serine/threonine kinase activity (GO:0004674); JUN kinase activity (GO:0004705); MAP kinase activity (GO:0004707); protein tyrosine kinase activity (GO:0004713); protein binding (GO:0005515); ATP binding (GO:0005524); cytoplasm (GO:0005737); mitochondrion (GO:0005739); plasma membrane (GO:0005886); protein phosphorylat…	15.6144	15.6144	0.291911	19.1724	1.51222e-05	11.817	11.817	0.546919	17.2799	9.93139e-05
3.11	GIMAP3	chr6:48,714,463-48,720,850	NM_031247	Gimap3	GTPase, IMAP family member 3	nucleotide binding (GO:0000166); GTP binding (GO:0005525); mitochondrion (GO:0005739); mitochondrial outer membrane (GO:0005741); biological_process (GO:0008150); membrane (GO:0016020); integral to membrane (GO:0016021); outer membrane (GO:0019867)	15.5881	15.5881	3.56343	70.1352	3.18241e-15	11.5404	11.5404	4.56376	63.2079	6.68797e-12
3.11	COL27A1	chr4:62,876,446-62,996,024	NM_025685	Col27a1	Collagen, type XXVII, alpha 1	molecular_function (GO:0003674); structural molecule activity (GO:0005198); extracellular matrix structural constituent (GO:0005201); extracellular region (GO:0005576); proteinaceous extracellular matrix (GO:0005578); collagen (GO:0005581); fibrillar collagen (GO:0005583); cell adhesion (GO:0007155); biological_process (GO:0008150)	15.5507	15.5507	10.3782	175.939	3.68106e-33	7.67042	7.67042	19.8016	158.557	2.14282e-21
3.11	CCDC129	chr6:55,787,012-55,928,592	NM_001081665	Ccdc129	Coiled-coil domain containing 129	molecular_function (GO:0003674); cellular_component (GO:0005575); biological_process (GO:0008150)	15.4126	15.4126	0	14.4126	6.89492e-05	13.9904	13.9904	0	12.9904	0.00031273
3.11	FND3C2	chrX:103,430,585-103,450,711	NM_001033424	Fnd3c2	Fibronectin type III domain containing 3C2	molecular_function (GO:0003674); cellular_component (GO:0005575); biological_process (GO:0008150)	15.4126	15.4126	0	14.4126	6.89492e-05	13.9904	13.9904	0	12.9904	0.00031273
3.11	A930024E05RIK	chr5:123,439,363-123,448,350	NR_045820	A930024E05Rik			15.4086	15.4086	17.2736	280.571	3.26135e-51	12.9807	12.9807	18.5569	252.861	2.82897e-41
3.11	KLRK1	chr6:129,560,339-129,573,859	NM_001083322 NM_033078	Klrk1	Killer cell lectin-like receptor subfamily K, member 1	stimulatory C-type lectin receptor signaling pathway (GO:0002223); receptor activity (GO:0004872); binding (GO:0005488); protein binding (GO:0005515); signal transduction (GO:0007165); external side of plasma membrane (GO:0009897); membrane (GO:0016020); integral to membrane (GO:0016021); natural killer cell activation (GO:0030101); MHC class Ib receptor activity (GO:0032394); positive regulation…	15.354	15.354	3.27152	64.5848	4.03459e-05	22.9143	22.9143	1.58406	58.2119	8.47876e-06
3.11	2810433D01RIK	chr11:102,480,821-102,485,730	NR_033474	2810433D01Rik	RIKEN cDNA 2810433D01 gene	molecular_function (GO:0003674); cellular_component (GO:0005575); biological_process (GO:0008150)	15.1768	15.1768	0	14.1768	9.82891e-05	13.7764	13.7764	0	12.7764	0.000414154
3.11	UST	chr10:7,924,551-8,238,623	NM_177387	Ust	Uronyl-2-sulfotransferase	molecular_function (GO:0003674); cellular_component (GO:0005575); Golgi apparatus (GO:0005794); sulfotransferase activity (GO:0008146); biological_process (GO:0008150); membrane (GO:0016020); integral to membrane (GO:0016021); carbohydrate biosynthetic process (GO:0016051); transferase activity (GO:0016740)	15.1049	15.1049	56.0488	860.718	2.10629e-32	7.00162	7.00162	109.926	775.664	4.5794e-23
3.11	ZFP287	chr11:62,524,988-62,542,595	NM_133208	Zfp287	Zinc finger protein 287	nucleic acid binding (GO:0003676); DNA binding (GO:0003677); sequence-specific DNA binding transcription factor activity (GO:0003700); intracellular (GO:0005622); nucleus (GO:0005634); regulation of transcription, DNA-dependent (GO:0006355); zinc ion binding (GO:0008270); transcription activator activity (GO:0016563); regulation of cytokine biosynthetic process (GO:0042035); metal ion binding (GO…	15.0501	15.0501	11.3346	184.637	6.9229e-36	3.00492	3.00492	54.7085	166.4	2.15953e-09
3.11	C430002E04RIK	chr3:41,291,603-41,297,121	NR_040385	C430002E04Rik	RIKEN cDNA C430002E04 gene	molecular_function (GO:0003674); cellular_component (GO:0005575); biological_process (GO:0008150)	15.0325	15.0325	1.16765	31.5851	3.05422e-07	19.0468	19.0468	0.546919	28.4639	9.3763e-08
3.11	KLHL1	chr14:96,504,484-96,918,253	NM_053105	Klhl1	Kelch-like 1 (Drosophila)	actin binding (GO:0003779); protein binding (GO:0005515); cytoplasm (GO:0005737); cytoskeleton (GO:0005856); locomotory behavior (GO:0007626); adult walking behavior (GO:0007628); dendrite development (GO:0016358); cerebellar Purkinje cell layer development (GO:0021680); dendrite (GO:0030425); neuronal cell body (GO:0043025)	14.9716	14.9716	0	13.9716	0.000102526	13.5923	13.5923	0	12.5923	0.000433521
3.11	MMP13	chr9:7,272,514-7,283,333	NM_008607	Mmp13	Matrix metallopeptidase 13	fibronectin binding (GO:0001968); metalloendopeptidase activity (GO:0004222); interstitial collagenase activity (GO:0004232); calcium ion binding (GO:0005509); extracellular region (GO:0005576); proteinaceous extracellular matrix (GO:0005578); fibrillar collagen (GO:0005583); extracellular space (GO:0005615); lysosome (GO:0005764); Golgi apparatus (GO:0005794); proteolysis (GO:0006508); collagena…	14.8939	14.8939	32.0708	491.554	2.36358e-38	23.058	23.058	18.2551	442.982	2.11675e-46
3.11	SYT11	chr3:88,548,623-88,576,521	NM_018804	Syt11	Synaptotagmin XI	transporter activity (GO:0005215); calcium ion binding (GO:0005509); calcium-dependent phospholipid binding (GO:0005544); integral to plasma membrane (GO:0005887); transport (GO:0006810); synaptic vesicle (GO:0008021); membrane (GO:0016020); integral to membrane (GO:0016021); cell junction (GO:0030054); cytoplasmic vesicle (GO:0031410); synapse (GO:0045202); metal ion binding (GO:0046872)	14.8899	14.8899	82.0597	1235.75	5.63783e-146	4.93183	4.93183	225.02	1113.69	9.68894e-63
3.11	2810459M11RIK	chr1:87,942,438-87,952,031	NM_001144992 NM_001144993	2810459M11Rik	RIKEN cDNA 2810459M11 gene	protein binding (GO:0005515); cellular_component (GO:0005575); extracellular region (GO:0005576); biological_process (GO:0008150)	14.8384	14.8384	0	13.8384	0.000143363	13.4704	13.4704	0	12.4704	0.000561525
3.11	SYCE2	chr8:87,396,010-87,411,345	NM_027954 NR_031759 NM_001168246 NM_001168244	Syce2	Synaptonemal complex central element protein 2	synaptonemal complex (GO:0000795); central element (GO:0000801); protein binding (GO:0005515); nucleus (GO:0005634); cell cycle (GO:0007049); meiosis (GO:0007126); meiotic prophase I (GO:0007128); synaptonemal complex assembly (GO:0007130); cell division (GO:0051301)	14.7823	14.7823	10.9015	174.932	6.33371e-09	32.6071	32.6071	3.86594	157.664	5.83848e-13
3.11	9930021D14RIK	chr17:24,610,829-24,612,414	NM_175682	9930021D14Rik	RIKEN cDNA 9930021D14 gene	molecular_function (GO:0003674); peroxidase activity (GO:0004601); cellular_component (GO:0005575); biological_process (GO:0008150)	14.7012	14.7012	4.16741	74.9672	7.14141e-16	3.94719	3.94719	16.3692	67.5595	3.18535e-06
3.11	BC031353	chr9:74,800,860-74,880,275	NM_001113283 NM_153584	BC031353	CDNA sequence BC031353	molecular_function (GO:0003674); cellular_component (GO:0005575); biological_process (GO:0008150)	14.6361	14.6361	16.2568	251.571	3.90567e-43	3.57365	3.57365	62.7238	226.726	1.6777e-15
3.11	MCTP2	chr7:79,222,716-79,451,481	NM_001024703	Mctp2	Multiple C2 domains, transmembrane 2	molecular_function (GO:0003674); cellular_component (GO:0005575); biological_process (GO:0008150); membrane (GO:0016020); integral to membrane (GO:0016021)	14.6178	14.6178	29.1517	439.751	1.0408e-17	137.668	137.668	1.88587	396.29	1.77222e-33
3.11	ITIH5	chr2:10,075,170-10,178,156	NM_172471	Itih5	Inter-alpha (globulin) inhibitor H5	molecular_function (GO:0003674); endopeptidase inhibitor activity (GO:0004866); serine-type endopeptidase inhibitor activity (GO:0004867); cellular_component (GO:0005575); extracellular region (GO:0005576); extracellular space (GO:0005615); biological_process (GO:0008150); negative regulation of peptidase activity (GO:0010466); negative regulation of endopeptidase activity (GO:0010951); hyalurona…	14.6113	14.6113	44.2207	659.734	6.75533e-95	23.6736	23.6736	24.1578	594.576	1.08048e-100
3.11	SLC16A2	chrX:100,892,753-101,017,327	NM_009197	Slc16a2	Solute carrier family 16 (monocarboxylic acid transporters), member 2	transporter activity (GO:0005215); plasma membrane (GO:0005886); integral to plasma membrane (GO:0005887); transport (GO:0006810); hormone transport (GO:0009914); symporter activity (GO:0015293); thyroid hormone transmembrane transporter activity (GO:0015349); membrane (GO:0016020); integral to membrane (GO:0016021); transmembrane transport (GO:0055085)	14.5886	14.5886	7.73084	126.371	9.42616e-25	4.24816	4.24816	26.0436	113.886	3.34834e-10
3.11	STAT1	chr1:52,176,282-52,218,709	NM_009283 NM_001205314 NM_001205313	Stat1	Signal transducer and activator of transcription 1	DNA binding (GO:0003677); sequence-specific DNA binding transcription factor activity (GO:0003700); signal transducer activity (GO:0004871); calcium ion binding (GO:0005509); protein binding (GO:0005515); nucleus (GO:0005634); cytoplasm (GO:0005737); regulation of transcription, DNA-dependent (GO:0006355); signal transduction (GO:0007165); JAK-STAT cascade (GO:0007259); response to nutrient (GO:0…	14.5799	14.5799	190.382	2789.33	4.04627e-37	3.60274	3.60274	697.051	2513.89	3.01668e-16
3.11	CAR12	chr9:66,561,493-66,614,652	NM_178396	Car12	Carbonic anyhydrase 12	molecular_function (GO:0003674); carbonate dehydratase activity (GO:0004089); cellular_component (GO:0005575); one-carbon metabolic process (GO:0006730); biological_process (GO:0008150); zinc ion binding (GO:0008270); membrane (GO:0016020); integral to membrane (GO:0016021); lyase activity (GO:0016829); metal ion binding (GO:0046872)	14.5678	14.5678	9.1904	147.452	1.3708e-27	6.6285	6.6285	19.198	132.882	2.04189e-16
3.11	COL12A1	chr9:79,446,798-79,566,485	NM_007730	Col12a1	Collagen, type XII, alpha 1	structural molecule activity (GO:0005198); protein binding (GO:0005515); extracellular region (GO:0005576); proteinaceous extracellular matrix (GO:0005578); collagen (GO:0005581); collagen type XII (GO:0005595); extracellular space (GO:0005615); cytoplasm (GO:0005737); phosphate ion transport (GO:0006817); cell adhesion (GO:0007155); extracellular matrix structural constituent conferring tensile …	14.5399	14.5399	158.099	2312.29	2.26986e-85	11.3385	11.3385	182.872	2083.83	6.66796e-88
3.11	EFCAB3	chr11:104,953,533-104,978,851	NM_001081046	Efcab3	EF-hand calcium binding domain 3	molecular_function (GO:0003674); calcium ion binding (GO:0005509); cellular_component (GO:0005575); biological_process (GO:0008150)	14.5305	14.5305	0	13.5305	0.000152442	13.1942	13.1942	0	12.1942	0.000601053
3.11	SFRP1	chr8:24,521,974-24,560,104	NM_013834	Sfrp1	Secreted frizzled-related protein 1	ureteric bud development (GO:0001657); somitogenesis (GO:0001756); transmembrane signaling receptor activity (GO:0004888); protein binding (GO:0005515); extracellular region (GO:0005576); extracellular space (GO:0005615); multicellular organismal development (GO:0007275); anterior/posterior pattern specification (GO:0009952); membrane (GO:0016020); Wnt receptor signaling pathway (GO:0016055); Wnt…	14.5223	14.5223	4.98266	85.8821	6.51485e-16	3.07235	3.07235	24.5163	77.395	1.57631e-05
3.11	PPP1R3C	chr19:36,806,221-36,811,094	NM_016854	Ppp1r3c	Protein phosphatase 1, regulatory (inhibitor) subunit 3C	phosphoprotein phosphatase activity (GO:0004721); protein binding (GO:0005515); soluble fraction (GO:0005625); microsome (GO:0005792); carbohydrate metabolic process (GO:0005975); glycogen metabolic process (GO:0005977); glycogen biosynthetic process (GO:0005978); regulation of glycogen biosynthetic process (GO:0005979); regulation of glycogen catabolic process (GO:0005981); protein targeting (GO…	14.5192	14.5192	1.7918	39.5348	1.18213e-09	4.24098	4.24098	7.63767	35.6322	0.000346839
3.11	NPR2	chr4:43,644,807-43,664,112	NM_173788	Npr2	Natriuretic peptide receptor 2	nucleotide binding (GO:0000166); ossification (GO:0001503); guanylate cyclase activity (GO:0004383); protein kinase activity (GO:0004672); receptor activity (GO:0004872); ATP binding (GO:0005524); GTP binding (GO:0005525); membrane fraction (GO:0005624); plasma membrane (GO:0005886); cGMP biosynthetic process (GO:0006182); protein phosphorylation (GO:0006468); signal transduction (GO:0007165); G-…	14.4723	14.4723	15.985	244.812	2.66529e-42	2.1683	2.1683	101.214	220.63	3.5113e-07
3.11	OAS1B	chr5:121,262,644-121,274,169	NM_001083925 NR_003507	Oas1b	2'-5' oligoadenylate synthetase 1B	nucleotide binding (GO:0000166); RNA binding (GO:0003723); ATP binding (GO:0005524); immune response (GO:0006955); response to virus (GO:0009615); transferase activity (GO:0016740); nucleotidyltransferase activity (GO:0016779)	14.4284	14.4284	8.58641	137.316	1.04498e-25	14.4427	14.4427	7.63767	123.751	6.10884e-23
3.11	FAM161A	chr11:22,913,387-22,923,741	NM_028672	Fam161a	Family with sequence similarity 161, member A	molecular_function (GO:0003674); cellular_component (GO:0005575); biological_process (GO:0008150)	14.3852	14.3852	6.19063	102.439	3.49679e-19	20.8765	20.8765	3.46993	92.3162	6.0515e-20
3.11	CYSLTR2	chr14:73,428,935-73,448,921	NM_133720 NM_001162412	Cysltr2	Cysteinyl leukotriene receptor 2	rhodopsin-like receptor activity (GO:0001584); cysteinyl leukotriene receptor activity (GO:0001631); signal transducer activity (GO:0004871); receptor activity (GO:0004872); G-protein coupled receptor activity (GO:0004930); leukotriene receptor activity (GO:0004974); plasma membrane (GO:0005886); signal transduction (GO:0007165); G-protein coupled receptor signaling pathway (GO:0007186); membrane…	14.3257	14.3257	0.875734	25.8711	2.89781e-06	17.4182	17.4182	0.396015	23.3161	2.35872e-06
3.11	KY	chr9:102,408,468-102,448,569	NM_024291	Ky	Kyphoscoliosis peptidase	cytoplasm (GO:0005737); cytoskeleton (GO:0005856); muscle organ development (GO:0007517); neuromuscular junction development (GO:0007528); peptidase activity (GO:0008233); hydrolase activity (GO:0016787)	14.3232	14.3232	98.1253	1418.79	1.16756e-154	714.067	714.067	0.792029	1278.63	1.9487e-259
3.11	HERC3	chr6:58,783,694-58,870,390	NM_028705	Herc3	Hect domain and RLD 3	molecular_function (GO:0003674); cellular_component (GO:0005575); biological_process (GO:0008150)	14.2077	14.2077	29.484	432.106	4.41432e-70	2.31962	2.31962	167.313	389.421	1.16632e-11
3.11	RHPN2	chr7:36,119,256-36,177,306	NM_027897	Rhpn2	Rhophilin, Rho GTPase binding protein 2	molecular_function (GO:0003674); protein binding (GO:0005515); cellular_component (GO:0005575); intracellular (GO:0005622); cytoplasm (GO:0005737); signal transduction (GO:0007165); biological_process (GO:0008150)	14.1718	14.1718	5.06331	84.9279	1.58288e-17	18.6023	18.6023	3.16812	76.5366	5.35236e-16
3.11	LCK	chr4:129,225,588-129,250,885	NM_010693 NM_001162432 NM_001162433	Lck	Lymphocyte protein tyrosine kinase	nucleotide binding (GO:0000166); protein kinase activity (GO:0004672); protein serine/threonine kinase activity (GO:0004674); protein tyrosine kinase activity (GO:0004713); non-membrane spanning protein tyrosine kinase activity (GO:0004715); protein binding (GO:0005515); ATP binding (GO:0005524); cytoplasm (GO:0005737); plasma membrane (GO:0005886); protein phosphorylation (GO:0006468); cell surf…	14.152	14.152	7.14702	114.297	7.76314e-23	2.46319	2.46319	41.2248	103.008	4.65226e-05
3.11	LAG3	chr6:124,854,377-124,861,723	NM_008479	Lag3	Lymphocyte-activation gene 3	transmembrane signaling receptor activity (GO:0004888); extracellular space (GO:0005615); plasma membrane (GO:0005886); defense response (GO:0006952); signal transduction (GO:0007165); cell surface receptor signaling pathway (GO:0007166); external side of plasma membrane (GO:0009897); membrane (GO:0016020); integral to membrane (GO:0016021); MHC class II protein binding (GO:0042289); negative reg…	14.0464	14.0464	5.33506	87.9846	1.77781e-17	15.2593	15.2593	4.26196	79.2935	9.79385e-16
3.11	PARP11	chr6:127,403,741-127,444,257	NM_181402	Parp11	Poly (ADP-ribose) polymerase family, member 11	molecular_function (GO:0003674); NAD+ ADP-ribosyltransferase activity (GO:0003950); cellular_component (GO:0005575); biological_process (GO:0008150); transferase activity (GO:0016740); transferase activity, transferring glycosyl groups (GO:0016757)	13.9109	13.9109	56.8939	804.354	5.07843e-105	2.65374	2.65374	272.544	724.913	2.2036e-22
3.11	GBP7	chr3:142,193,302-142,213,047	NM_145545 NM_001083312	Gbp7			13.9002	13.9002	123.985	1736.33	7.87602e-46	13.3278	13.3278	116.488	1564.87	2.47935e-45
3.11	COL1A2	chr6:4,455,697-4,491,543	NM_007743	Col1a2	Collagen, type I, alpha 2	structural molecule activity (GO:0005198); extracellular matrix structural constituent (GO:0005201); protein binding (GO:0005515); extracellular region (GO:0005576); proteinaceous extracellular matrix (GO:0005578); collagen (GO:0005581); collagen type I (GO:0005584); extracellular space (GO:0005615); cytoplasm (GO:0005737); phosphate ion transport (GO:0006817); cell adhesion (GO:0007155); extrace…	13.8363	13.8363	688.203	9535.04	1.44042e-59	3.05576	3.05576	2811.36	8592.91	2.75015e-22
3.11	IRF7	chr7:148,449,082-148,452,323	NM_016850 NM_001252601 NM_001252600	Irf7	Interferon regulatory factor 7	DNA binding (GO:0003677); sequence-specific DNA binding transcription factor activity (GO:0003700); protein binding (GO:0005515); nucleus (GO:0005634); cytoplasm (GO:0005737); regulation of transcription, DNA-dependent (GO:0006355); response to virus (GO:0009615); immunoglobulin mediated immune response (GO:0016064); type I interferon biosynthetic process (GO:0045351)	13.7984	13.7984	34.819	493.246	7.36246e-76	8.63454	8.63454	50.5965	444.513	1.19926e-34
3.11	BAI2	chr4:129,662,322-129,699,877	NM_173071 NM_001199696	Bai2	Brain-specific angiogenesis inhibitor 2	signal transducer activity (GO:0004871); receptor activity (GO:0004872); transmembrane signaling receptor activity (GO:0004888); G-protein coupled receptor activity (GO:0004930); plasma membrane (GO:0005886); signal transduction (GO:0007165); cell surface receptor signaling pathway (GO:0007166); G-protein coupled receptor signaling pathway (GO:0007186); neuropeptide signaling pathway (GO:0007218)…	13.7622	13.7622	0.895898	25.0917	1.59491e-06	23.6119	23.6119	0	22.6119	5.68919e-07
3.11	MX2	chr16:97,757,688-97,782,508	NM_013606 NR_003508	Mx2	Myxovirus (influenza virus) resistance 2	nucleotide binding (GO:0000166); GTPase activity (GO:0003924); GTP binding (GO:0005525); cytoplasm (GO:0005737); GTP catabolic process (GO:0006184); defense response (GO:0006952); immune response (GO:0006955); response to virus (GO:0009615); innate immune response (GO:0045087)	13.7152	13.7152	3.85534	65.5919	0.00093941	15.3211	15.3211	2.92301	59.1048	0.000468982
3.11	EPSTI1	chr14:78,304,046-78,402,463	NM_178825 NM_029495	Epsti1	Epithelial stromal interaction 1 (breast)	molecular_function (GO:0003674); cellular_component (GO:0005575); biological_process (GO:0008150)	13.6832	13.6832	31.8798	448.899	2.06275e-71	26.8806	26.8806	14.0873	404.556	4.42984e-77
3.11	GALNT10	chr11:57,458,944-57,601,002	NM_134189	Galnt10	UDP-N-acetyl-alpha-D-galactosamine:polypeptide N-acetylgalactosaminyltransferase 10	polypeptide N-acetylgalactosaminyltransferase activity (GO:0004653); Golgi apparatus (GO:0005794); protein O-linked glycosylation (GO:0006493); membrane (GO:0016020); integral to membrane (GO:0016021); transferase activity (GO:0016740); transferase activity, transferring glycosyl groups (GO:0016757); manganese ion binding (GO:0030145); metal ion binding (GO:0046872)	13.643	13.643	58.2833	807.802	1.51629e-107	3.28881	3.28881	220.664	728.01	5.61551e-31
3.11	PPP4R4	chr12:104,770,775-104,852,042	NM_028980	Ppp4r4	Protein phosphatase 4, regulatory subunit 4	molecular_function (GO:0003674); binding (GO:0005488); protein binding (GO:0005515); cellular_component (GO:0005575); cytoplasm (GO:0005737); biological_process (GO:0008150)	13.5716	13.5716	1.18781	28.6921	4.35367e-07	17.3629	17.3629	0.546919	25.8589	4.17063e-07
3.11	GM10825	chr10:22,122,619-22,127,276	NR_028580	Gm10825	predicted gene 10825	molecular_function (GO:0003674); cellular_component (GO:0005575); biological_process (GO:0008150)	13.4008	13.4008	53.6022	730.713	1.84091e-95	4.43245	4.43245	147.795	658.525	3.36733e-41
3.11	TFPI2	chr6:3,912,595-3,918,354	NM_009364	Tfpi2	Tissue factor pathway inhibitor 2	endopeptidase inhibitor activity (GO:0004866); serine-type endopeptidase inhibitor activity (GO:0004867); extracellular region (GO:0005576); extracellular space (GO:0005615); blood coagulation (GO:0007596); negative regulation of peptidase activity (GO:0010466); negative regulation of endopeptidase activity (GO:0010951); peptidase inhibitor activity (GO:0030414)	13.3208	13.3208	4.7714	75.8797	7.94649e-16	3.8851	3.8851	16.8594	68.3857	3.83319e-06
3.11	ZFP521	chr18:13,845,523-14,131,242	NM_145492	Zfp521	Zinc finger protein 521	nucleic acid binding (GO:0003676); DNA binding (GO:0003677); intracellular (GO:0005622); nucleus (GO:0005634); multicellular organismal development (GO:0007275); zinc ion binding (GO:0008270); cell differentiation (GO:0030154); metal ion binding (GO:0046872)	13.3164	13.3164	15.7738	222.366	1.29466e-39	15.3223	15.3223	12.1447	200.407	2.27054e-35
3.11	PARD3B	chr1:61,685,398-62,688,858	NM_001081050	Pard3b	Par-3 partitioning defective 3 homolog B (C. elegans)	cytokinesis (GO:0000910); molecular_function (GO:0003674); DNA binding (GO:0003677); receptor activity (GO:0004872); protein binding (GO:0005515); cellular_component (GO:0005575); nucleus (GO:0005634); tight junction (GO:0005923); regulation of transcription, DNA-dependent (GO:0006355); cell cycle (GO:0007049); multicellular organismal development (GO:0007275); nervous system development (GO:0007…	13.256	13.256	9.21056	134.351	2.94462e-25	25.5848	25.5848	3.77173	121.084	1.38859e-27
3.11	D630042F21RIK	chr6:129,462,575-129,469,245	NM_001081186	D630042F21Rik	RIKEN cDNA D630042F21 gene	molecular_function (GO:0003674); cellular_component (GO:0005575); biological_process (GO:0008150); membrane (GO:0016020); integral to membrane (GO:0016021)	13.1689	13.1689	0.291911	16.0131	0.000154815	15.431	15.431	0	14.431	0.000137552
3.11	BANK1	chr3:135,716,328-135,989,010	NM_001033350	Bank1	B-cell scaffold protein with ankyrin repeats 1	receptor binding (GO:0005102); cellular calcium ion homeostasis (GO:0006874); protein kinase binding (GO:0019901); B cell activation (GO:0042113)	13.0579	13.0579	1.47972	31.3799	3.00905e-07	7.7622	7.7622	2.7721	28.2798	7.03081e-05
3.11	E330016A19RIK	chr9:78,278,325-78,290,954	NM_173386	E330016A19Rik	RIKEN cDNA E330016A19 gene	molecular_function (GO:0003674); cellular_component (GO:0005575); biological_process (GO:0008150)	13.0548	13.0548	16.0455	221.526	2.48625e-38	2.27336	2.27336	87.2584	199.643	4.10398e-07
3.11	MFAP5	chr6:122,463,694-122,479,305	NM_015776	Mfap5	Microfibrillar associated protein 5	microfibril (GO:0001527); extracellular region (GO:0005576); proteinaceous extracellular matrix (GO:0005578); extracellular space (GO:0005615); biological_process (GO:0008150); extracellular matrix constituent conferring elasticity (GO:0030023)	13.053	13.053	12.4619	174.718	1.05053e-30	2.64553	2.64553	58.8954	157.455	1.02603e-07
3.11	DMD	chrX:80,194,209-82,450,389	NM_007868	Dmd	Dystrophin, muscular dystrophy	actin binding (GO:0003779); integrin binding (GO:0005178); structural molecule activity (GO:0005198); calcium ion binding (GO:0005509); protein binding (GO:0005515); insoluble fraction (GO:0005626); nucleus (GO:0005634); cytoplasm (GO:0005737); microsome (GO:0005792); cytoskeleton (GO:0005856); plasma membrane (GO:0005886); muscle organ development (GO:0007517); skeletal muscle tissue development…	13.0527	13.0527	8.2945	120.319	5.1319e-22	4.30785	4.30785	24.4029	108.432	7.69504e-10
3.11	RASL11A	chr5:147,656,647-147,659,302	NM_026864	Rasl11a	RAS-like, family 11, member A	nucleotide binding (GO:0000166); molecular_function (GO:0003674); GTPase activity (GO:0003924); protein binding (GO:0005515); GTP binding (GO:0005525); cellular_component (GO:0005575); nucleus (GO:0005634); nucleolus (GO:0005730); GTP catabolic process (GO:0006184); signal transduction (GO:0007165); small GTPase mediated signal transduction (GO:0007264); biological_process (GO:0008150); membrane …	13.0443	13.0443	5.64713	85.7073	6.6657e-17	14.4546	14.4546	4.41286	77.2408	3.10145e-15
3.11	NOS1	chr5:118,317,128-118,403,820	NM_008712	Nos1	Nitric oxide synthase 1, neuronal	photoreceptor inner segment (GO:0001917); regulation of sodium ion transport (GO:0002028); nitric-oxide synthase activity (GO:0004517); electron transporter activity (GO:0005489); iron ion binding (GO:0005506); protein binding (GO:0005515); calmodulin binding (GO:0005516); nucleus (GO:0005634); cytoplasm (GO:0005737); mitochondrion (GO:0005739); mitochondrial outer membrane (GO:0005741); cytosol …	13.0277	13.0277	1.18781	27.5021	9.22169e-07	8.23594	8.23594	2.13098	24.7865	8.43243e-05
3.11	ZFP936	chr7:50,432,958-50,447,479	NM_001034893	Zfp936			12.9957	12.9957	0.583823	19.583	5.46201e-05	9.59793	9.59793	0.942933	17.6481	0.000324947
3.11	SCAMP5	chr9:57,289,134-57,315,831	NM_020270	Scamp5	Secretory carrier membrane protein 5	endosome (GO:0005768); Golgi apparatus (GO:0005794); plasma membrane (GO:0005886); transport (GO:0006810); exocytosis (GO:0006887); synaptic vesicle (GO:0008021); protein transport (GO:0015031); membrane (GO:0016020); integral to membrane (GO:0016021); cell junction (GO:0030054); cytoplasmic vesicle (GO:0031410); synapse (GO:0045202)	12.9849	12.9849	83.7208	1099.09	2.33009e-130	2.0066	2.0066	493.133	990.526	2.72206e-15
3.11	D030028A08RIK	chr11:96,805,460-96,826,374	NR_003293	D030028A08Rik	RIKEN cDNA D030028A08 gene	molecular_function (GO:0003674); cellular_component (GO:0005575); biological_process (GO:0008150)	12.963	12.963	6.27128	93.2576	9.509e-19	2.38344	2.38344	34.6809	84.0433	0.000370846
3.11	DGKQ	chr5:109,076,063-109,089,788	NM_199011	Dgkq	Diacylglycerol kinase, theta	nucleotide binding (GO:0000166); diacylglycerol kinase activity (GO:0004143); ATP binding (GO:0005524); nucleus (GO:0005634); cytoplasm (GO:0005737); cytoskeleton (GO:0005856); plasma membrane (GO:0005886); signal transduction (GO:0007165); protein kinase C-activating G-protein coupled receptor signaling pathway (GO:0007205); membrane (GO:0016020); kinase activity (GO:0016301); transferase activi…	12.9247	12.9247	227.264	2949.24	2.6458e-61	54.9264	54.9264	47.4101	2657.99	1.28348e-106
3.11	FAM101A	chr5:125,483,845-125,492,917	NM_028443	Fam101a	Family with sequence similarity 101, member A	molecular_function (GO:0003674); cellular_component (GO:0005575); biological_process (GO:0008150)	12.6854	12.6854	0.895898	23.0502	5.30664e-06	21.7732	21.7732	0	20.7732	1.80719e-06
3.11	DIO2	chr12:91,962,992-91,976,878	NM_010050	Dio2	Deiodinase, iodothyronine, type II	thyroxine 5'-deiodinase activity (GO:0004800); extracellular space (GO:0005615); thyroid hormone generation (GO:0006590); response to cold (GO:0009409); membrane (GO:0016020); integral to membrane (GO:0016021); oxidoreductase activity (GO:0016491); thyroid hormone metabolic process (GO:0042403); thyroid hormone catabolic process (GO:0042404); hormone biosynthetic process (GO:0042446); oxidation-r…	12.5322	12.5322	14.294	190.667	4.56722e-07	23.4995	23.4995	6.35542	171.849	2.28726e-09
3.11	MAMLD1	chrX:68,303,431-68,407,892	NM_001081354 NM_001256048	Mamld1	Mastermind-like domain containing 1	molecular_function (GO:0003674); cellular_component (GO:0005575); nucleus (GO:0005634); biological_process (GO:0008150)	12.526	12.526	9.23073	127.15	9.56529e-24	6.14763	6.14763	17.8023	114.59	1.34759e-13
3.11	RTP4	chr16:23,610,005-23,614,308	NM_023386	Rtp4	Receptor transporter protein 4	molecular_function (GO:0003674); cellular_component (GO:0005575); biological_process (GO:0008150); membrane (GO:0016020); integral to membrane (GO:0016021)	12.5065	12.5065	27.0277	349.528	1.33338e-54	8.32813	8.32813	36.9436	314.999	2.05023e-38
3.11	NCAN	chr8:72,616,984-72,644,743	NM_007789	Ncan	Neurocan	binding (GO:0005488); calcium ion binding (GO:0005509); hyaluronic acid binding (GO:0005540); proteinaceous extracellular matrix (GO:0005578); extracellular space (GO:0005615); cell adhesion (GO:0007155); neuron cell-cell adhesion (GO:0007158); regulation of synapse structural plasticity (GO:0051823)	12.4988	12.4988	2.39578	41.4432	1.6539e-09	12.6282	12.6282	2.03677	37.349	2.72541e-08
3.11	RFFL	chr11:82,617,321-82,684,712	NM_001007465 NM_001164569 NM_026097 NM_001164571 NM_001164570	Rffl	Ring finger and FYVE like domain containing protein	protein binding (GO:0005515); nucleus (GO:0005634); cytoplasm (GO:0005737); DNA repair (GO:0006281); intracellular protein transport (GO:0006886); apoptotic process (GO:0006915); cellular response to DNA damage stimulus (GO:0006974); zinc ion binding (GO:0008270); membrane (GO:0016020); cytoplasmic membrane-bounded vesicle (GO:0016023); ligase activity (GO:0016874); metal ion binding (GO:0046872)	12.3996	12.3996	61.8669	778.525	9.97387e-101	9.69496	9.69496	71.4737	701.629	1.22084e-77
3.11	SVEP1	chr4:58,055,668-58,219,468	NM_022814	Svep1	Sushi, von Willebrand factor type A, EGF and pentraxin domain containing 1	chromatin binding (GO:0003682); calcium ion binding (GO:0005509); protein binding (GO:0005515); extracellular region (GO:0005576); cytoplasm (GO:0005737); cell adhesion (GO:0007155); biological_process (GO:0008150); membrane (GO:0016020)	12.2931	12.2931	14.5658	190.351	6.66358e-33	3.05184	3.05184	55.5389	171.548	2.00393e-10
3.11	HS6ST2	chrX:48,740,389-49,034,779	NM_001077202 NM_015819	Hs6st2	Heparan sulfate 6-O-sulfotransferase 2	extracellular space (GO:0005615); sulfotransferase activity (GO:0008146); membrane (GO:0016020); integral to membrane (GO:0016021); carbohydrate biosynthetic process (GO:0016051); transferase activity (GO:0016740)	12.2683	12.2683	3.81501	58.0721	6.01761e-10	4.36399	4.36399	11.221	52.3323	7.28977e-06
3.11	COL20A1	chr2:180,721,240-180,752,245	NM_028518	Col20a1	Collagen, type XX, alpha 1	molecular_function (GO:0003674); structural molecule activity (GO:0005198); cellular_component (GO:0005575); extracellular region (GO:0005576); cytoplasm (GO:0005737); phosphate ion transport (GO:0006817); cell adhesion (GO:0007155); biological_process (GO:0008150)	12.2644	12.2644	16.8406	217.804	5.54448e-12	22.8391	22.8391	7.63767	196.277	5.97696e-17
3.11	ARHGEF26	chr3:62,142,699-62,266,143	NM_001081295	Arhgef26			12.2113	12.2113	15.0891	195.469	2.50646e-14	26.8404	26.8404	5.6009	176.171	9.95728e-20
3.11	SERPINE2	chr1:79,790,896-79,855,240	NM_009255	Serpine2	Serine (or cysteine) peptidase inhibitor, clade E, member 2	endopeptidase inhibitor activity (GO:0004866); serine-type endopeptidase inhibitor activity (GO:0004867); receptor binding (GO:0005102); extracellular region (GO:0005576); extracellular space (GO:0005615); membrane fraction (GO:0005624); multicellular organismal development (GO:0007275); nervous system development (GO:0007399); blood coagulation (GO:0007596); heparin binding (GO:0008201); negativ…	12.1605	12.1605	33.0071	412.543	1.19699e-62	4.77029	4.77029	77.1504	371.801	5.96486e-30
3.11	CDKN1C	chr7:150,644,244-150,646,955	NM_009876 NM_001161624	Cdkn1c	Cyclin-dependent kinase inhibitor 1C (P57)	negative regulation of transcription from RNA polymerase II promoter (GO:0000122); protein kinase inhibitor activity (GO:0004860); cyclin-dependent protein serine/threonine kinase inhibitor activity (GO:0004861); protein binding (GO:0005515); nucleus (GO:0005634); cell cycle (GO:0007049); cell cycle arrest (GO:0007050); kinase activity (GO:0016301); phosphorylation (GO:0016310); negative regulati…	12.1421	12.1421	2.9796	47.3208	3.02015e-10	4.48529	4.48529	8.73151	42.6487	4.77711e-05
3.11	NEURL1A	chr19:47,253,310-47,333,931	NM_021360 NM_001163480	Neurl1a	Neuralized homolog 1A (Drosophila)	protein binding (GO:0005515); nucleus (GO:0005634); cytoplasm (GO:0005737); plasma membrane (GO:0005886); sperm axoneme assembly (GO:0007288); lactation (GO:0007595); zinc ion binding (GO:0008270); response to external stimulus (GO:0009605); sperm motility (GO:0030317); metal ion binding (GO:0046872)	12.031	12.031	23.3836	292.36	3.79409e-19	19.4498	19.4498	12.5975	263.468	5.17117e-25
3.11	RGS9	chr11:109,086,669-109,159,495	NM_001165934 NM_011268	Rgs9	Regulator of G-protein signaling 9	signal transducer activity (GO:0004871); GTPase activator activity (GO:0005096); protein binding (GO:0005515); nucleus (GO:0005634); cytoplasm (GO:0005737); heterotrimeric G-protein complex (GO:0005834); signal transduction (GO:0007165); G-protein coupled receptor signaling pathway (GO:0007186); dopamine receptor signaling pathway (GO:0007212); sensory perception (GO:0007600); visual perception (…	12.0095	12.0095	4.73107	67.8275	9.59518e-13	11.3584	11.3584	4.46956	61.1253	9.1582e-12
3.11	NACAD	chr11:6,497,826-6,506,057	NM_001081652	Nacad	NAC alpha domain containing	molecular_function (GO:0003674); cellular_component (GO:0005575); nucleus (GO:0005634); cytoplasm (GO:0005737); transport (GO:0006810); biological_process (GO:0008150); protein transport (GO:0015031)	11.9632	11.9632	9.79439	128.135	8.19583e-23	20.9351	20.9351	4.56376	115.478	1.03453e-24
3.11	SPRY1	chr3:37,538,872-37,543,521	NM_011896	Spry1	Sprouty homolog 1 (Drosophila)	metanephros development (GO:0001656); ureteric bud development (GO:0001657); organ induction (GO:0001759); protein binding (GO:0005515); cytoplasm (GO:0005737); multicellular organismal development (GO:0007275); negative regulation of cell proliferation (GO:0008285); regulation of signal transduction (GO:0009966); membrane (GO:0016020); negative regulation of Ras GTPase activity (GO:0034261); neg…	11.9559	11.9559	77.7713	940.78	3.48778e-109	3.37112	3.37112	250.799	847.842	8.27641e-34
3.11	MX1	chr16:97,668,642-97,684,513	NM_010846 NR_003520	Mx1	Myxovirus (influenza virus) resistance 1	nucleotide binding (GO:0000166); GTPase activity (GO:0003924); protein binding (GO:0005515); GTP binding (GO:0005525); nucleus (GO:0005634); cytoplasm (GO:0005737); GTP catabolic process (GO:0006184); immune response (GO:0006955); response to virus (GO:0009615); innate immune response (GO:0045087)	11.9081	11.9081	8.10341	107.404	2.16372e-18	10.475	10.475	8.3355	96.7898	2.91925e-16
3.11	B630019K06RIK	chrX:8,469,479-8,472,090	NR_045448	B630019K06Rik	RIKEN cDNA B630019K06 gene	molecular_function (GO:0003674); cellular_component (GO:0005575); biological_process (GO:0008150)	11.893	11.893	5.64713	78.0544	4.16349e-15	4.18027	4.18027	16.0674	70.3463	8.79827e-07
3.11	SHD	chr17:56,109,905-56,116,042	NM_009168 NM_001159523	Shd	Src homology 2 domain-containing transforming protein D	molecular_function (GO:0003674); protein binding (GO:0005515); cellular_component (GO:0005575); biological_process (GO:0008150)	11.839	11.839	3.25135	49.3318	1.00049e-09	16.6209	16.6209	1.73496	44.4575	4.43623e-10
3.11	2010005H15RIK	chr16:36,221,648-36,257,513	NM_029733	2010005H15Rik	RIKEN cDNA 2010005H15 gene	molecular_function (GO:0003674); endopeptidase inhibitor activity (GO:0004866); cysteine-type endopeptidase inhibitor activity (GO:0004869); cellular_component (GO:0005575); biological_process (GO:0008150); negative regulation of peptidase activity (GO:0010466); negative regulation of endopeptidase activity (GO:0010951); peptidase inhibitor activity (GO:0030414)	11.8175	11.8175	7.41877	98.4889	4.58505e-18	64.2979	64.2979	0.396015	88.7608	5.65766e-25
3.11	NMNAT2	chr1:154,802,231-154,966,391	NM_175460	Nmnat2	Nicotinamide nucleotide adenylyltransferase 2	nucleotide binding (GO:0000166); nicotinamide-nucleotide adenylyltransferase activity (GO:0000309); molecular_function (GO:0003674); nicotinate-nucleotide adenylyltransferase activity (GO:0004515); ATP binding (GO:0005524); cellular_component (GO:0005575); cytoplasm (GO:0005737); Golgi apparatus (GO:0005794); biological_process (GO:0008150); biosynthetic process (GO:0009058); NAD biosynthetic pro…	11.7922	11.7922	4.43916	63.1398	6.29906e-07	9.47487	9.47487	5.11068	56.8979	8.08206e-07
3.11	CD3D	chr9:44,789,869-44,795,135	NM_013487	Cd3d	CD3 antigen, delta polypeptide	receptor activity (GO:0004872); transmembrane signaling receptor activity (GO:0004888); protein binding (GO:0005515); protein complex assembly (GO:0006461); signal transduction (GO:0007165); cell surface receptor signaling pathway (GO:0007166); membrane (GO:0016020); integral to membrane (GO:0016021); T cell receptor complex (GO:0042101); alpha-beta T cell receptor complex (GO:0042105); T cell ac…	11.7838	11.7838	1.47972	28.2206	2.53335e-06	10.6155	10.6155	1.48985	25.4309	1.12332e-05
3.11	APOD	chr16:31,296,278-31,314,682	NM_007470	Apod	Apolipoprotein D	transporter activity (GO:0005215); binding (GO:0005488); retinoid binding (GO:0005501); extracellular region (GO:0005576); extracellular space (GO:0005615); intracellular (GO:0005622); endoplasmic reticulum (GO:0005783); transport (GO:0006810); lipid binding (GO:0008289); cytosolic ribosome (GO:0022626); dendrite (GO:0030425); neuronal cell body (GO:0043025)	11.7648	11.7648	10.7306	137.008	6.13106e-25	2.90128	2.90128	41.9034	123.475	5.65756e-07
3.11	GPR133	chr5:129,602,625-129,710,474	NM_001081342	Gpr133	G protein-coupled receptor 133	molecular_function (GO:0003674); signal transducer activity (GO:0004871); receptor activity (GO:0004872); transmembrane signaling receptor activity (GO:0004888); G-protein coupled receptor activity (GO:0004930); cellular_component (GO:0005575); plasma membrane (GO:0005886); signal transduction (GO:0007165); cell surface receptor signaling pathway (GO:0007166); G-protein coupled receptor signaling…	11.6912	11.6912	8.6469	111.784	7.37749e-21	4.56806	4.56806	21.2723	100.741	1.26455e-09
3.11	PCSK5	chr19:17,507,322-17,912,122	NM_001163144 NM_001190483	Pcsk5	Proprotein convertase subtilisin/kexin type 5	kidney development (GO:0001822); endopeptidase activity (GO:0004175); serine-type endopeptidase activity (GO:0004252); subtilase activity (GO:0004289); transmembrane receptor protein tyrosine kinase activity (GO:0004714); ATP binding (GO:0005524); extracellular region (GO:0005576); extracellular space (GO:0005615); Golgi apparatus (GO:0005794); protein phosphorylation (GO:0006468); proteolysis (G…	11.6847	11.6847	7.3986	97.1353	3.76075e-17	3.4318	3.4318	24.7989	87.5365	1.54278e-06
3.11	SLFN8	chr11:82,815,660-82,834,312	NM_181545 NM_001167743	Slfn8	Schlafen 8		11.6608	11.6608	27.6519	333.104	1.88941e-51	34.2718	34.2718	7.78858	300.2	4.47371e-64
3.11	AW112010	chr19:11,122,102-11,125,056	NM_001177351	AW112010	Expressed sequence AW112010	molecular_function (GO:0003674); cellular_component (GO:0005575); biological_process (GO:0008150)	11.6577	11.6577	18.4816	226.111	2.28056e-38	13.4385	13.4385	14.2382	203.779	1.04411e-34
3.11	SEMA4G	chr19:45,063,834-45,077,885	NM_011976	Sema4g	Sema domain, immunoglobulin domain (Ig), transmembrane domain (TM) and short cytoplasmic domain, (semaphorin) 4G	receptor activity (GO:0004872); extracellular space (GO:0005615); signal transduction (GO:0007165); multicellular organismal development (GO:0007275); nervous system development (GO:0007399); membrane (GO:0016020); integral to membrane (GO:0016021); cell differentiation (GO:0030154)	11.6252	11.6252	29.5541	354.196	3.90567e-43	2.09125	2.09125	152.114	319.199	2.22503e-06
3.11	DUSP15	chr2:152,766,731-152,777,318	NM_001159376 NM_145744	Dusp15	Dual specificity phosphatase-like 15	molecular_function (GO:0003674); phosphoprotein phosphatase activity (GO:0004721); protein tyrosine phosphatase activity (GO:0004725); cellular_component (GO:0005575); protein dephosphorylation (GO:0006470); protein tyrosine/serine/threonine phosphatase activity (GO:0008138); biological_process (GO:0008150); dephosphorylation (GO:0016311); hydrolase activity (GO:0016787); phosphatase activity (GO…	11.5887	11.5887	0.291911	13.9716	0.000527342	13.5923	13.5923	0	12.5923	0.000433521
3.11	CFB	chr17:34,993,319-34,999,459	NM_008198 NM_001142706	Cfb	Complement factor B	alternative-complement-pathway C3/C5 convertase activity (GO:0003812); serine-type endopeptidase activity (GO:0004252); chymotrypsin activity (GO:0004263); trypsin activity (GO:0004295); extracellular region (GO:0005576); extracellular space (GO:0005615); proteolysis (GO:0006508); immune response (GO:0006955); complement activation (GO:0006956); complement activation, alternative pathway (GO:0006…	11.4506	11.4506	53.945	628.152	6.58742e-65	6.77117	6.77117	82.7505	566.089	2.65889e-38
3.11	ICOS	chr1:61,034,758-61,057,164	NM_017480	Icos	Inducible T-cell co-stimulator	protein binding (GO:0005515); extracellular space (GO:0005615); integral to plasma membrane (GO:0005887); defense response (GO:0006952); external side of plasma membrane (GO:0009897); membrane (GO:0016020); integral to membrane (GO:0016021); MHC protein binding (GO:0042287)	11.4404	11.4404	1.47972	27.369	3.75796e-06	10.3077	10.3077	1.48985	24.6646	1.60191e-05
3.11	CACNG7	chr7:3,336,685-3,366,537	NM_133189	Cacng7	Calcium channel, voltage-dependent, gamma subunit 7	ion channel activity (GO:0005216); voltage-gated ion channel activity (GO:0005244); calcium channel activity (GO:0005262); calcium ion binding (GO:0005509); transport (GO:0006810); ion transport (GO:0006811); calcium ion transport (GO:0006816); membrane (GO:0016020); integral to membrane (GO:0016021); ion transmembrane transport (GO:0034220); regulation of ion transmembrane transport (GO:0034765)…	11.4224	11.4224	16.6898	201.061	3.50337e-34	10.9289	10.9289	15.6714	181.199	3.33711e-28
3.11	FST	chr13:115,242,470-115,248,938	NM_008046	Fst	Follistatin	extracellular region (GO:0005576); extracellular space (GO:0005615); gamete generation (GO:0007276); pattern specification process (GO:0007389); female gonad development (GO:0008585); BMP signaling pathway (GO:0030509); hair follicle morphogenesis (GO:0031069); odontogenesis of dentin-containing tooth (GO:0042475); heparan sulfate proteoglycan binding (GO:0043395); keratinocyte proliferation (GO:…	11.4174	11.4174	3.8755	54.6658	3.14547e-11	5.62304	5.62304	7.93948	49.267	1.15703e-06
3.11	ATP8A1	chr5:68,009,380-68,238,670	NM_001038999 NM_009727	Atp8a1	ATPase, aminophospholipid transporter (APLT), class I, type 8A, member 1	nucleotide binding (GO:0000166); magnesium ion binding (GO:0000287); catalytic activity (GO:0003824); phospholipid-translocating ATPase activity (GO:0004012); ATP binding (GO:0005524); ATP catabolic process (GO:0006200); ATP biosynthetic process (GO:0006754); cation transport (GO:0006812); metabolic process (GO:0008152); ATPase activity, coupled to transmembrane movement of ions, phosphorylative …	11.3497	11.3497	36.2988	422.329	3.56393e-43	2.83776	2.83776	133.48	380.623	3.52713e-15
3.11	LOX	chr18:52,676,892-52,689,362	NM_010728	Lox	Lysyl oxidase	blood vessel development (GO:0001568); protein-lysine 6-oxidase activity (GO:0004720); copper ion binding (GO:0005507); protein binding (GO:0005515); extracellular region (GO:0005576); proteinaceous extracellular matrix (GO:0005578); collagen (GO:0005581); extracellular space (GO:0005615); nucleus (GO:0005634); response to hormone (GO:0009725); oxidoreductase activity (GO:0016491); oxidoreductase…	11.3301	11.3301	78.2543	896.96	8.15199e-28	3.2289	3.2289	249.651	808.326	4.76398e-12
3.11	PODN	chr4:107,687,398-107,704,695	NM_172874	Podn	Podocan	molecular_function (GO:0003674); protein binding (GO:0005515); cellular_component (GO:0005575); extracellular region (GO:0005576); proteinaceous extracellular matrix (GO:0005578); biological_process (GO:0008150); integral to membrane (GO:0016021)	11.2132	11.2132	4.16741	56.9431	2.08075e-11	3.41236	3.41236	14.3324	51.3197	0.000203208
3.11	A430084P05RIK	chr11:70,604,434-70,626,063	NM_001045526	A430084P05Rik	RIKEN cDNA A430084P05 gene	molecular_function (GO:0003674); cellular_component (GO:0005575); biological_process (GO:0008150); membrane (GO:0016020); integral to membrane (GO:0016021)	11.2088	11.2088	1.7918	30.2926	5.91207e-07	12.9337	12.9337	1.18804	27.2995	3.55694e-06
3.11	PCDH18	chr3:49,547,218-49,561,238	NM_130448	Pcdh18	Protocadherin 18	calcium ion binding (GO:0005509); protein binding (GO:0005515); extracellular space (GO:0005615); plasma membrane (GO:0005886); integral to plasma membrane (GO:0005887); cell adhesion (GO:0007155); homophilic cell adhesion (GO:0007156); brain development (GO:0007420); membrane (GO:0016020); integral to membrane (GO:0016021); calcium-dependent cell-cell adhesion (GO:0016339)	11.2056	11.2056	14.2739	170.152	7.03809e-29	11.0748	11.0748	12.9368	153.347	2.84437e-24
3.11	COL1A1	chr11:94,797,584-94,813,170	NM_007742	Col1a1	Collagen, type I, alpha 1	skeletal system development (GO:0001501); blood vessel development (GO:0001568); osteoblast differentiation (GO:0001649); intramembranous ossification (GO:0001957); endochondral ossification (GO:0001958); structural molecule activity (GO:0005198); extracellular matrix structural constituent (GO:0005201); protein binding (GO:0005515); extracellular region (GO:0005576); proteinaceous extracellular …	11.1599	11.1599	1040.75	11624.8	6.08286e-35	3.17376	3.17376	3300.18	10476.1	1.11281e-15
3.11	MAPK4	chr18:74,088,141-74,224,603	NM_172632	Mapk4	Mitogen-activated protein kinase 4	nucleotide binding (GO:0000166); nucleosome (GO:0000786); DNA binding (GO:0003677); protein kinase activity (GO:0004672); protein serine/threonine kinase activity (GO:0004674); MAP kinase activity (GO:0004707); protein tyrosine kinase activity (GO:0004713); ATP binding (GO:0005524); nucleus (GO:0005634); nucleosome assembly (GO:0006334); protein phosphorylation (GO:0006468); cell cycle (GO:000704…	11.0884	11.0884	0.291911	13.3253	0.000789249	13.0101	13.0101	0	12.0101	0.000629051
3.11	CRISPLD2	chr8:122,516,370-122,576,693	NM_030209	Crispld2	Cysteine-rich secretory protein LCCL domain containing 2	glycosaminoglycan binding (GO:0005539); extracellular region (GO:0005576); extracellular space (GO:0005615); heparin binding (GO:0008201); extracellular matrix organization (GO:0030198); extracellular matrix (GO:0031012)	11.0771	11.0771	23.5248	270.664	2.19529e-36	8.66381	8.66381	27.2692	243.919	4.91163e-29
3.11	GATA3	chr2:9,778,705-9,800,227	NM_008091	Gata3	GATA binding protein 3	cell fate determination (GO:0001709); mesonephros development (GO:0001823); DNA binding (GO:0003677); sequence-specific DNA binding transcription factor activity (GO:0003700); protein binding (GO:0005515); nucleus (GO:0005634); regulation of transcription, DNA-dependent (GO:0006355); zinc ion binding (GO:0008270); negative regulation of cell proliferation (GO:0008285); transcription activator act…	11.0433	11.0433	1.47972	26.3843	7.52209e-06	6.0817	6.0817	3.07391	23.7763	0.000694725
3.11	MYH14	chr7:51,861,190-51,920,873	NM_028021	Myh14	Myosin, heavy polypeptide 14	microfilament motor activity (GO:0000146); nucleotide binding (GO:0000166); stress fiber (GO:0001725); motor activity (GO:0003774); actin binding (GO:0003779); calmodulin binding (GO:0005516); ATP binding (GO:0005524); cytoplasm (GO:0005737); striated muscle myosin thick filament (GO:0005863); ATP catabolic process (GO:0006200); striated muscle contraction (GO:0006941); muscle organ development (…	11.0417	11.0417	18.4211	213.443	3.91608e-34	2.15939	2.15939	88.5407	192.353	3.96201e-06
3.11	FGL2	chr5:20,878,491-20,884,204	NM_008013	Fgl2	Fibrinogen-like protein 2	receptor binding (GO:0005102); extracellular region (GO:0005576); extracellular space (GO:0005615); signal transduction (GO:0007165); cytolysis (GO:0019835)	10.9973	10.9973	45.4892	510.255	3.15424e-30	8.69627	8.69627	51.9922	459.834	8.94264e-22
3.11	ZMAT1	chrX:131,505,912-131,543,748	NM_175446	Zmat1	Zinc finger, matrin type 1	molecular_function (GO:0003674); DNA binding (GO:0003677); cellular_component (GO:0005575); intracellular (GO:0005622); nucleus (GO:0005634); biological_process (GO:0008150); zinc ion binding (GO:0008270); metal ion binding (GO:0046872)	10.9812	10.9812	5.02298	65.1397	8.68835e-12	3.0766	3.0766	18.406	58.7044	0.000193549
3.11	CHRM4	chr2:91,762,346-91,769,986	NM_007699	Chrm4	Cholinergic receptor, muscarinic 4	rhodopsin-like receptor activity (GO:0001584); signal transducer activity (GO:0004871); receptor activity (GO:0004872); G-protein coupled receptor activity (GO:0004930); guanyl-nucleotide exchange factor activity (GO:0005085); protein binding (GO:0005515); membrane fraction (GO:0005624); plasma membrane (GO:0005886); signal transduction (GO:0007165); G-protein coupled receptor signaling pathway (…	10.9676	10.9676	2.35546	35.8013	4.47993e-07	15.8863	15.8863	1.09384	32.2633	4.48212e-08
3.11	CREG2	chr1:39,675,251-39,708,027	NM_170597	Creg2	Cellular repressor of E1A-stimulated genes 2	molecular_function (GO:0003674); aminoacyl-tRNA ligase activity (GO:0004812); ATP binding (GO:0005524); extracellular region (GO:0005576); endoplasmic reticulum (GO:0005783); Golgi apparatus (GO:0005794); tRNA aminoacylation for protein translation (GO:0006418); biological_process (GO:0008150)	10.9598	10.9598	5.37539	68.8731	1.02494e-13	32.463	32.463	0.942933	62.0734	1.61908e-16
3.11	GRB14	chr2:64,750,540-64,860,823	NM_016719	Grb14	Growth factor receptor bound protein 14	receptor activity (GO:0004872); SH3/SH2 adaptor activity (GO:0005070); insulin receptor binding (GO:0005158); protein binding (GO:0005515); cytoplasm (GO:0005737); endosome (GO:0005768); Golgi apparatus (GO:0005794); plasma membrane (GO:0005886); signal transduction (GO:0007165); membrane (GO:0016020); negative regulation of insulin receptor signaling pathway (GO:0046627); phosphoprotein binding …	10.9455	10.9455	10.6903	126.956	7.01749e-11	5.33527	5.33527	20.6311	114.408	1.49066e-07
3.11	PPAP2B	chr4:104,829,952-104,905,372	NM_080555	Ppap2b	Phosphatidic acid phosphatase type 2B	blood vessel development (GO:0001568); gastrulation with mouth forming second (GO:0001702); catalytic activity (GO:0003824); endoplasmic reticulum (GO:0005783); endoplasmic reticulum membrane (GO:0005789); phospholipid metabolic process (GO:0006644); multicellular organismal development (GO:0007275); phosphatidate phosphatase activity (GO:0008195); membrane (GO:0016020); integral to membrane (GO:…	10.9114	10.9114	27.2994	307.788	1.87538e-45	2.02682	2.02682	136.347	277.377	7.43984e-07
3.11	TRIM30A	chr7:111,557,540-111,613,707	NM_009099	Trim30a			10.9108	10.9108	66.1956	732.158	4.50438e-93	14.48	14.48	44.638	659.839	1.88538e-90
3.11	GM10791	chr16:84,972,456-84,979,696	NR_045889	Gm10791	predicted gene 10791	molecular_function (GO:0003674); cellular_component (GO:0005575); biological_process (GO:0008150)	10.869	10.869	3.85534	51.7727	2.64208e-09	10.1896	10.1896	3.67753	46.662	8.33425e-09
3.11	RNF122	chr8:32,222,318-32,241,945	NM_175136	Rnf122	Ring finger protein 122	molecular_function (GO:0003674); protein binding (GO:0005515); cellular_component (GO:0005575); endoplasmic reticulum (GO:0005783); Golgi apparatus (GO:0005794); biological_process (GO:0008150); zinc ion binding (GO:0008270); membrane (GO:0016020); integral to membrane (GO:0016021); metal ion binding (GO:0046872)	10.8544	10.8544	16.0052	183.58	2.05907e-29	8.82597	8.82597	17.859	165.449	8.70731e-24
3.11	DEPDC7	chr2:104,561,944-104,582,958	NM_144804	Depdc7	DEP domain containing 7	molecular_function (GO:0003674); cellular_component (GO:0005575); biological_process (GO:0008150)	10.7972	10.7972	57.1157	626.485	4.44284e-14	12.8505	12.8505	43.0164	564.634	4.48817e-16
3.11	SP110	chr1:87,473,475-87,500,466	NM_175397 NM_030194	Sp110	Sp110 nuclear body protein	DNA binding (GO:0003677); binding (GO:0005488); nucleus (GO:0005634); apoptotic process (GO:0006915); response to bacterium (GO:0009617); innate immune response (GO:0045087)	10.7528	10.7528	35.5738	392.272	4.87928e-26	20.5908	20.5908	16.2183	353.538	6.80717e-35
3.11	MAL	chr2:127,458,962-127,482,431	NM_010762 NM_001171187	Mal	Myelin and lymphocyte protein, T-cell differentiation protein	peripheral to membrane of membrane fraction (GO:0000300); Golgi apparatus (GO:0005794); plasma membrane (GO:0005886); membrane (GO:0016020); integral to membrane (GO:0016021); structural constituent of myelin sheath (GO:0019911); myelination (GO:0042552); membrane raft (GO:0045121)	10.7443	10.7443	1.18781	22.5065	2.4814e-05	11.8765	11.8765	0.792029	20.283	6.85445e-05
3.11	PREX1	chr2:166,391,845-166,539,332	NM_177782	Prex1	Phosphatidylinositol-3,4,5-trisphosphate-dependent Rac exchange factor 1	guanyl-nucleotide exchange factor activity (GO:0005085); Rho guanyl-nucleotide exchange factor activity (GO:0005089); protein binding (GO:0005515); intracellular (GO:0005622); cytoplasm (GO:0005737); plasma membrane (GO:0005886); membrane (GO:0016020); growth cone (GO:0030426); regulation of actin filament polymerization (GO:0030833); regulation of Rho protein signal transduction (GO:0035023); de…	10.7394	10.7394	107.336	1162.46	4.48349e-102	21.9606	21.9606	46.7498	1047.61	1.30542e-127
3.11	HAS2AS	chr15:56,521,499-56,526,015	NR_002874	Has2as	HAS2 antisense RNA (non-protein coding)	molecular_function (GO:0003674); cellular_component (GO:0005575); biological_process (GO:0008150)	10.7322	10.7322	0.895898	19.3472	8.66863e-05	18.4341	18.4341	0	17.4341	2.08573e-05
3.11	TMPRSS5	chr9:48,910,884-48,925,693	NM_030709	Tmprss5	Transmembrane protease, serine 5 (spinesin)	catalytic activity (GO:0003824); serine-type endopeptidase activity (GO:0004252); chymotrypsin activity (GO:0004263); trypsin activity (GO:0004295); scavenger receptor activity (GO:0005044); plasma membrane (GO:0005886); proteolysis (GO:0006508); signal transduction (GO:0007165); peptidase activity (GO:0008233); serine-type peptidase activity (GO:0008236); membrane (GO:0016020); integral to membr…	10.6885	10.6885	2.93928	41.1048	1.13873e-07	5.79623	5.79623	5.56339	37.0429	1.24553e-05
3.11	PLEKHA4	chr7:52,781,700-52,809,599	NM_148927	Plekha4	Pleckstrin homology domain containing, family A (phosphoinositide binding specific) member 4	molecular_function (GO:0003674); cellular_component (GO:0005575); cytoplasm (GO:0005737); biological_process (GO:0008150); lipid binding (GO:0008289); membrane (GO:0016020)	10.5878	10.5878	4.16741	53.7116	1.18763e-10	4.28777	4.28777	10.5232	48.4087	1.56514e-05
3.11	BC021785	chr10:39,677,867-39,706,452	NM_001113388 NM_001001489 NM_001113385	BC021785	CDNA sequence BC021785	molecular_function (GO:0003674); cellular_component (GO:0005575); biological_process (GO:0008150); integral to membrane (GO:0016021)	10.5836	10.5836	8.89849	103.762	9.41846e-18	15.2316	15.2316	5.20489	93.5105	3.89374e-18
3.11	JRK	chr15:74,532,842-74,539,752	NM_008415	Jrk	Jerky	chromosome, centromeric region (GO:0000775); nucleic acid binding (GO:0003676); DNA binding (GO:0003677); mRNA binding (GO:0003729); nucleus (GO:0005634); chromosome (GO:0005694); cytoplasm (GO:0005737); ribosome (GO:0005840); ribonucleoprotein complex (GO:0030529)	10.5519	10.5519	13.0659	147.421	1.57253e-17	35.8412	35.8412	2.73459	132.852	4.51578e-26
3.11	VLDLR	chr19:27,291,510-27,328,721	NM_013703 NM_001161420	Vldlr	Very low density lipoprotein receptor	receptor activity (GO:0004872); lipid transporter activity (GO:0005319); calcium ion binding (GO:0005509); protein binding (GO:0005515); extracellular space (GO:0005615); membrane fraction (GO:0005624); nucleus (GO:0005634); coated pit (GO:0005905); lipid metabolic process (GO:0006629); transport (GO:0006810); lipid transport (GO:0006869); endocytosis (GO:0006897); signal transduction (GO:0007165…	10.5509	10.5509	59.8735	641.269	2.22285e-78	3.39139	3.39139	169.708	577.938	5.66414e-28
3.11	FOS	chr12:86,814,851-86,818,219	NM_010234	Fos	FBJ osteosarcoma oncogene	DNA binding (GO:0003677); double-stranded DNA binding (GO:0003690); sequence-specific DNA binding transcription factor activity (GO:0003700); membrane fraction (GO:0005624); nucleus (GO:0005634); transcription factor complex (GO:0005667); regulation of transcription, DNA-dependent (GO:0006355); transcription from RNA polymerase II promoter (GO:0006366); nervous system development (GO:0007399); sy…	10.5133	10.5133	110.395	1170.13	6.62324e-113	2.48369	2.48369	423.996	1054.56	6.84484e-24
3.11	CACNA1B	chr2:24,461,895-24,618,672	NM_007579 NM_001042528	Cacna1b	Calcium channel, voltage-dependent, N type, alpha 1B subunit	nucleotide binding (GO:0000166); positive regulation of neurotransmitter secretion (GO:0001956); ion channel activity (GO:0005216); voltage-gated ion channel activity (GO:0005244); voltage-gated calcium channel activity (GO:0005245); cation channel activity (GO:0005261); calcium channel activity (GO:0005262); calcium ion binding (GO:0005509); protein binding (GO:0005515); ATP binding (GO:0005524)…	10.4923	10.4923	2.70786	37.9038	1.06419e-08	35.1618	35.1618	0	34.1618	1.59066e-10
3.11	MS4A4C	chr19:11,482,151-11,501,736	NM_029499	Ms4a4c	Membrane-spanning 4-domains, subfamily A, member 4C	molecular_function (GO:0003674); cellular_component (GO:0005575); biological_process (GO:0008150); integral to membrane (GO:0016021)	10.4887	10.4887	7.43893	87.5131	1.17289e-15	9.14642	9.14642	7.73188	78.8655	2.43639e-12
3.11	ITGA8	chr2:12,028,287-12,223,547	NM_001001309	Itga8	Integrin alpha 8	metanephros development (GO:0001656); receptor activity (GO:0004872); protein binding (GO:0005515); cell adhesion (GO:0007155); cell-matrix adhesion (GO:0007160); signal transduction (GO:0007165); integrin-mediated signaling pathway (GO:0007229); multicellular organismal development (GO:0007275); nervous system development (GO:0007399); memory (GO:0007613); integrin complex (GO:0008305); membrane…	10.4785	10.4785	2.95944	40.489	5.14105e-08	6.04211	6.04211	5.20489	36.4906	2.58908e-05
3.11	BCL2L14	chr6:134,346,347-134,388,742	NM_025778	Bcl2l14	Bcl2-like 14 (apoptosis facilitator)	molecular_function (GO:0003674); cellular_component (GO:0005575); cytoplasm (GO:0005737); apoptotic process (GO:0006915); regulation of apoptotic process (GO:0042981)	10.4148	10.4148	0.603986	15.7052	0.000154728	9.79681	9.79681	0.546919	14.1549	0.000729199
3.11	ARHGAP15	chr2:43,604,344-44,243,143	NM_153820 NM_001025377	Arhgap15	Rho GTPase activating protein 15	GTPase activator activity (GO:0005096); protein binding (GO:0005515); cellular_component (GO:0005575); intracellular (GO:0005622); cytoplasm (GO:0005737); signal transduction (GO:0007165); regulation of cell shape (GO:0008360); membrane (GO:0016020); Rac GTPase activator activity (GO:0030675); regulation of catalytic activity (GO:0050790)	10.3893	10.3893	11.6063	129.971	3.67478e-22	16.7478	16.7478	6.05362	117.133	2.06264e-23
3.11	H2-Q4	chr17:35,516,562-35,521,619	NM_001143689	H2-Q4			10.3489	10.3489	135.067	1407.15	3.68851e-125	7.54985	7.54985	167.105	1268.17	1.68556e-95
3.11	PGAP1	chr1:54,529,844-54,614,528	NM_001163314	Pgap1	Post-GPI attachment to proteins 1	nuclease activity (GO:0004518); endoplasmic reticulum (GO:0005783); GPI anchor biosynthetic process (GO:0006506); transport (GO:0006810); sensory perception of sound (GO:0007605); embryonic pattern specification (GO:0009880); anterior/posterior axis specification (GO:0009948); protein transport (GO:0015031); myo-inositol transport (GO:0015798); membrane (GO:0016020); integral to membrane (GO:0016…	10.3304	10.3304	36.2383	383.687	8.28081e-54	2.05212	2.05212	167.991	345.79	2.43132e-08
3.11	TUBB2A	chr13:34,166,147-34,169,877	NM_009450	Tubb2a	Tubulin, beta 2a	nucleotide binding (GO:0000166); GTPase activity (GO:0003924); structural molecule activity (GO:0005198); structural constituent of cytoskeleton (GO:0005200); GTP binding (GO:0005525); cytoplasm (GO:0005737); microtubule (GO:0005874); microtubule-based process (GO:0007017); microtubule-based movement (GO:0007018); protein complex (GO:0043234); protein polymerization (GO:0051258)	10.3154	10.3154	67.6446	707.097	1.70342e-83	5.57659	5.57659	113.453	637.257	6.33554e-50
3.11	N4BP2	chr5:66,154,760-66,218,023	NM_001024917	N4bp2	NEDD4 binding protein 2	2',3'-cyclic-nucleotide 3'-phosphodiesterase activity (GO:0004113); endonuclease activity (GO:0004519); ATP binding (GO:0005524); cellular_component (GO:0005575); biological_process (GO:0008150); phosphorylation (GO:0016310); ATP-dependent polydeoxyribonucleotide 5'-hydroxyl-kinase activity (GO:0046404)	10.2847	10.2847	42.7813	449.279	1.6139e-60	4.74284	4.74284	84.5805	404.895	4.07916e-31
3.11	IFI27L2A	chr12:104,680,377-104,681,890	NM_029803	Ifi27l2a	Interferon, alpha-inducible protein 27 like 2A	molecular_function (GO:0003674); cellular_component (GO:0005575); aging (GO:0007568); response to virus (GO:0009615)	10.2559	10.2559	68.7623	714.472	4.21293e-87	17.0473	17.0473	36.8302	643.905	1.31059e-93
3.11	KLRB1B	chr6:128,763,724-128,776,333	NM_030599	Klrb1b	Killer cell lectin-like receptor subfamily B member 1B	receptor activity (GO:0004872); binding (GO:0005488); protein binding (GO:0005515); integral to plasma membrane (GO:0005887); signal transduction (GO:0007165); external side of plasma membrane (GO:0009897); membrane (GO:0016020); integral to membrane (GO:0016021); protein homodimerization activity (GO:0042803); negative regulation of natural killer cell mediated cytotoxicity (GO:0045953)	10.2269	10.2269	4.12709	51.4343	2.53279e-09	14.4295	14.4295	2.28188	46.356	3.70868e-10
3.11	USP51	chrX:149,441,012-149,444,002	NM_001137547	Usp51	Ubiquitin specific protease 51	molecular_function (GO:0003674); ubiquitin thiolesterase activity (GO:0004221); cellular_component (GO:0005575); biological_process (GO:0008150); peptidase activity (GO:0008233); cysteine-type peptidase activity (GO:0008234); hydrolase activity (GO:0016787); metal ion binding (GO:0046872)	10.2038	10.2038	0.603986	15.3668	0.000220614	9.59896	9.59896	0.546919	13.8488	0.000968664
3.11	CLDN9	chr17:23,819,551-23,820,993	NM_020293	Cldn9	Claudin 9	structural molecule activity (GO:0005198); extracellular space (GO:0005615); plasma membrane (GO:0005886); tight junction (GO:0005923); membrane (GO:0016020); integral to membrane (GO:0016021); cell junction (GO:0030054)	10.1908	10.1908	5.08348	60.9957	7.93314e-12	36.1798	36.1798	0.546919	54.9672	3.06711e-15
3.11	ACSS1	chr2:150,443,847-150,493,976	NM_080575	Acss1	Acyl-CoA synthetase short-chain family member 1	nucleotide binding (GO:0000166); catalytic activity (GO:0003824); acetate-CoA ligase activity (GO:0003987); ATP binding (GO:0005524); mitochondrion (GO:0005739); mitochondrial matrix (GO:0005759); acetyl-CoA biosynthetic process (GO:0006085); metabolic process (GO:0008152); AMP binding (GO:0016208); ligase activity (GO:0016874); acetate biosynthetic process (GO:0019413); propionate biosynthetic p…	10.1803	10.1803	20.4847	217.72	3.04795e-33	3.49045	3.49045	55.5005	196.212	9.2807e-13
3.11	ITK	chr11:46,138,652-46,203,017	NM_010583	Itk	IL2-inducible T-cell kinase	nucleotide binding (GO:0000166); protein kinase activity (GO:0004672); protein serine/threonine kinase activity (GO:0004674); protein tyrosine kinase activity (GO:0004713); non-membrane spanning protein tyrosine kinase activity (GO:0004715); protein binding (GO:0005515); ATP binding (GO:0005524); plasma membrane (GO:0005886); protein phosphorylation (GO:0006468); membrane (GO:0016020); kinase act…	10.1498	10.1498	1.49988	24.3733	5.84758e-06	7.56314	7.56314	2.03677	21.9675	0.000150818
3.11	C4B	chr17:34,865,326-34,880,842	NM_009780	C4b	Complement component 4B (Childo blood group)	extracellular region (GO:0005576); inflammatory response (GO:0006954); immune response (GO:0006955); complement activation (GO:0006956); complement activation, classical pathway (GO:0006958); immunoglobulin mediated immune response (GO:0016064)	10.1419	10.1419	216.082	2200.63	9.56543e-168	6.89229	6.89229	286.895	1983.26	1.34374e-111
3.11	SP140	chr1:87,497,278-87,541,611	NM_001013817	Sp140	Sp140 nuclear body protein	molecular_function (GO:0003674); cellular_component (GO:0005575); biological_process (GO:0008150); zinc ion binding (GO:0008270); metal ion binding (GO:0046872)	10.1352	10.1352	20.7967	219.914	7.6966e-21	21.5555	21.5555	8.24129	198.2	7.84727e-28
3.11	NTS	chr10:101,944,390-101,953,052	NM_024435	Nts	Neurotensin	neuropeptide hormone activity (GO:0005184); extracellular region (GO:0005576); extracellular space (GO:0005615); cytoplasmic vesicle (GO:0031410); regulation of blood vessel size (GO:0050880)	10.1159	10.1159	4.75124	57.1788	9.14382e-11	29.3152	29.3152	0.792029	51.5337	1.50855e-13
3.11	MYCL1	chr4:122,673,342-122,679,723	NM_008506	Mycl1	V-myc myelocytomatosis viral oncogene homolog 1, lung carcinoma derived (avian)	DNA binding (GO:0003677); sequence-specific DNA binding transcription factor activity (GO:0003700); protein binding (GO:0005515); intracellular (GO:0005622); nucleus (GO:0005634); regulation of transcription, DNA-dependent (GO:0006355); transcription regulator activity (GO:0030528)	10.1154	10.1154	4.43916	54.0195	6.54334e-10	22.7074	22.7074	1.18804	48.6848	6.22335e-12
3.11	DNAJB5	chr4:42,965,966-42,971,604	NM_019874	Dnajb5	DnaJ (Hsp40) homolog, subfamily B, member 5	negative regulation of transcription from RNA polymerase II promoter (GO:0000122); protein binding (GO:0005515); nucleus (GO:0005634); cytosol (GO:0005829); protein folding (GO:0006457); heat shock protein binding (GO:0031072); unfolded protein binding (GO:0051082)	10.0412	10.0412	17.1728	181.478	1.55676e-27	3.66461	3.66461	43.9027	163.551	7.23934e-12
3.11	TMEM74	chr15:43,698,241-43,701,575	NM_175502	Tmem74	Transmembrane protein 74	molecular_function (GO:0003674); cellular_component (GO:0005575); lysosome (GO:0005764); autophagy (GO:0006914); biological_process (GO:0008150); membrane (GO:0016020); integral to membrane (GO:0016021); cytoplasmic vesicle (GO:0031410)	9.93566	9.93566	9.81455	106.45	5.44379e-18	7.09904	7.09904	12.6541	95.9314	3.10905e-13
3.11	A230050P20RIK	chr9:20,673,086-20,678,751	NM_175687	A230050P20Rik	RIKEN cDNA A230050P20 gene	molecular_function (GO:0003674); cellular_component (GO:0005575); biological_process (GO:0008150)	9.83383	9.83383	27.6519	280.757	7.1921e-41	14.8015	14.8015	16.1616	253.018	3.50401e-42
3.11	STON2	chr12:92,871,449-93,024,876	NM_175367	Ston2	Stonin 2	protein binding (GO:0005515); cellular_component (GO:0005575); cytoplasm (GO:0005737); intracellular protein transport (GO:0006886); endocytosis (GO:0006897); membrane (GO:0016020); vesicle-mediated transport (GO:0016192); regulation of endocytosis (GO:0030100); clathrin vesicle coat (GO:0030125); clathrin adaptor complex (GO:0030131)	9.83111	9.83111	11.6063	122.934	1.52152e-20	12.8578	12.8578	7.69437	110.79	1.88546e-20
3.11	NLRP1B	chr11:70,966,604-71,044,235	NM_001162414 NM_001040696	Nlrp1b	NLR family, pyrin domain containing 1B	molecular_function (GO:0003674); cellular_component (GO:0005575); biological_process (GO:0008150)	9.82823	9.82823	4.7714	55.7226	1.29818e-10	33.1093	33.1093	0.546919	50.2175	5.66716e-14
3.11	TMEM151A	chr19:5,079,337-5,085,477	NM_001001885	Tmem151a	Transmembrane protein 151A	molecular_function (GO:0003674); cellular_component (GO:0005575); biological_process (GO:0008150); membrane (GO:0016020); integral to membrane (GO:0016021)	9.82043	9.82043	4.73107	55.2816	9.66444e-10	10.0165	10.0165	4.07354	49.8193	1.66392e-09
3.11	MGL2	chr11:69,943,859-69,951,044	NM_145137	Mgl2	Macrophage galactose N-acetyl-galactosamine specific lectin 2	integral to membrane (GO:0016021); carbohydrate binding (GO:0030246)	9.79689	9.79689	13.2973	139.069	9.77036e-09	65.0259	65.0259	0.942933	125.341	3.4649e-17
3.11	HERC6	chr6:57,530,986-57,615,130	NM_025992	Herc6			9.79218	9.79218	132.542	1306.67	3.49711e-124	5.05886	5.05886	231.978	1177.6	1.48402e-65
3.11	LBP	chr2:158,132,229-158,158,588	NM_008489	Lbp	Lipopolysaccharide binding protein	lipopolysaccharide binding (GO:0001530); leukocyte chemotaxis involved in inflammatory response (GO:0002232); macrophage activation involved in immune response (GO:0002281); receptor binding (GO:0005102); extracellular region (GO:0005576); extracellular space (GO:0005615); transport (GO:0006810); lipid transport (GO:0006869); acute-phase response (GO:0006953); opsonization (GO:0008228); lipid bin…	9.78567	9.78567	15.985	165.21	5.8974e-07	4.57801	4.57801	31.7387	148.878	7.48326e-05
3.11	RTN1	chr12:73,312,739-73,509,926	NM_153457 NM_001007596	Rtn1	Reticulon 1	nucleosome (GO:0000786); molecular_function (GO:0003674); DNA binding (GO:0003677); nucleus (GO:0005634); endoplasmic reticulum (GO:0005783); nucleosome assembly (GO:0006334); biological_process (GO:0008150); membrane (GO:0016020); integral to membrane (GO:0016021)	9.77382	9.77382	2.39578	32.1898	0.000873886	21.4997	21.4997	0.396015	29.0139	7.8521e-05
3.11	MCAM	chr9:43,942,741-43,950,809	NM_023061	Mcam	Melanoma cell adhesion molecule	protein binding (GO:0005515); extracellular space (GO:0005615); plasma membrane (GO:0005886); cell adhesion (GO:0007155); heterophilic cell-cell adhesion (GO:0007157); membrane (GO:0016020); integral to membrane (GO:0016021)	9.75927	9.75927	466.677	4563.18	3.16615e-191	4.17458	4.17458	984.356	4112.44	2.60927e-85
3.11	KIT	chr5:75,971,012-76,052,746	NM_021099 NM_001122733	Kit	Kit oncogene	nucleotide binding (GO:0000166); acrosomal vesicle (GO:0001669); myeloid progenitor cell differentiation (GO:0002318); lymphoid progenitor cell differentiation (GO:0002320); myeloid leukocyte differentiation (GO:0002573); protein kinase activity (GO:0004672); protein tyrosine kinase activity (GO:0004713); transmembrane receptor protein tyrosine kinase activity (GO:0004714); receptor activity (GO:…	9.71905	9.71905	151.546	1481.6	5.65425e-125	5.25209	5.25209	253.421	1335.25	1.2584e-73
3.11	1700063D05RIK	chr9:41,014,238-41,025,710	NR_040392	1700063D05Rik	RIKEN cDNA 1700063D05 gene	molecular_function (GO:0003674); cellular_component (GO:0005575); biological_process (GO:0008150)	9.70491	9.70491	11.6265	121.539	1.27198e-20	4.91702	4.91702	21.4799	109.534	2.59954e-11
3.11	HRH2	chr13:54,287,498-54,317,801	NM_008286 NM_001010973	Hrh2	Histamine receptor H2	rhodopsin-like receptor activity (GO:0001584); signal transducer activity (GO:0004871); receptor activity (GO:0004872); G-protein coupled receptor activity (GO:0004930); adrenergic receptor activity (GO:0004935); histamine receptor activity (GO:0004969); neuropeptide Y receptor activity (GO:0004983); plasma membrane (GO:0005886); signal transduction (GO:0007165); G-protein coupled receptor signal…	9.68042	9.68042	1.75147	25.6354	6.12149e-05	15.5807	15.5807	0.546919	23.1021	2.9925e-06
3.11	SYBU	chr15:44,503,403-44,619,609	NM_001032727 NM_176998 NM_178765	Sybu	syntabulin (syntaxin-interacting)	molecular_function (GO:0003674); cellular_component (GO:0005575); Golgi apparatus (GO:0005794); biological_process (GO:0008150); membrane (GO:0016020); integral to membrane (GO:0016021)	9.63095	9.63095	4.47949	51.7727	3.33047e-09	26.5967	26.5967	0.792029	46.662	6.29356e-12
3.11	CTLA4	chr1:60,965,869-60,972,674	NM_009843	Ctla4	Cytotoxic T-lymphocyte-associated protein 4	protein binding (GO:0005515); extracellular space (GO:0005615); plasma membrane (GO:0005886); immune response (GO:0006955); external side of plasma membrane (GO:0009897); membrane (GO:0016020); integral to membrane (GO:0016021); negative regulation of T cell proliferation (GO:0042130); negative regulation of immune response (GO:0050777)	9.56228	9.56228	1.47972	22.7118	6.36245e-05	15.3775	15.3775	0.396015	20.4671	1.70116e-05
3.11	SMOC1	chr12:82,127,795-82,287,401	NM_022316 NM_001146217	Smoc1	SPARC related modular calcium binding 1	calcium ion binding (GO:0005509); extracellular region (GO:0005576); proteinaceous extracellular matrix (GO:0005578); basement membrane (GO:0005604); positive regulation of cell-substrate adhesion (GO:0010811); extracellular matrix organization (GO:0030198); extracellular matrix binding (GO:0050840)	9.55394	9.55394	195.052	1872.07	2.47571e-140	22.8296	22.8296	72.9452	1687.14	8.42099e-197
3.11	IGFBP5	chr1:72,904,639-72,921,439	NM_010518	Igfbp5	Insulin-like growth factor binding protein 5	regulation of cell growth (GO:0001558); osteoblast differentiation (GO:0001649); insulin-like growth factor binding (GO:0005520); extracellular region (GO:0005576); extracellular space (GO:0005615); insulin-like growth factor binding protein complex (GO:0016942); growth factor binding (GO:0019838)	9.51374	9.51374	14.5456	146.897	4.25101e-23	2.15907	2.15907	60.7813	132.39	4.86039e-05
3.11	POU4F1	chr14:104,861,541-104,867,216	NM_011143	Pou4f1	POU domain, class 4, transcription factor 1	suckling behavior (GO:0001967); DNA binding (GO:0003677); sequence-specific DNA binding transcription factor activity (GO:0003700); protein binding (GO:0005515); nucleus (GO:0005634); transcription factor complex (GO:0005667); regulation of transcription, DNA-dependent (GO:0006355); multicellular organismal development (GO:0007275); nervous system development (GO:0007399); mesoderm development (G…	9.48067	9.48067	9.83471	101.72	2.29441e-17	2.12451	2.12451	42.6204	91.6718	0.00098602
3.11	DDX60	chr8:64,406,886-64,516,492	NM_001081215	Ddx60	DEAD (Asp-Glu-Ala-Asp) box polypeptide 60	molecular_function (GO:0003674); cellular_component (GO:0005575); biological_process (GO:0008150)	9.45192	9.45192	25.6891	251.264	5.50706e-39	20.5457	20.5457	10.0705	226.45	2.82492e-44
3.11	CD4	chr6:124,814,711-124,838,227	NM_013488	Cd4	CD4 antigen	cytokine production (GO:0001816); protein binding (GO:0005515); endoplasmic reticulum lumen (GO:0005788); endoplasmic reticulum membrane (GO:0005789); plasma membrane (GO:0005886); immune response (GO:0006955); cell adhesion (GO:0007155); cell surface receptor signaling pathway (GO:0007166); external side of plasma membrane (GO:0009897); cell surface (GO:0009986); membrane (GO:0016020); integral …	9.43314	9.43314	3.60375	42.4279	6.43022e-09	13.1665	13.1665	1.98007	38.2372	5.16647e-08
3.11	HIF3A	chr7:17,616,342-17,647,776	NM_016868 NM_001162950	Hif3a	Hypoxia inducible factor 3, alpha subunit	response to hypoxia (GO:0001666); DNA binding (GO:0003677); sequence-specific DNA binding transcription factor activity (GO:0003700); specific RNA polymerase II transcription factor activity (GO:0003704); signal transducer activity (GO:0004871); nucleus (GO:0005634); cytoplasm (GO:0005737); regulation of transcription, DNA-dependent (GO:0006355); transcription from RNA polymerase II promoter (GO:…	9.42869	9.42869	8.31466	86.8251	1.05506e-14	56.7695	56.7695	0.396015	78.251	4.51296e-22
3.11	CUL9	chr17:46,637,554-46,683,337	NM_001081335	Cul9	Cullin 9	nucleotide binding (GO:0000166); protein binding (GO:0005515); ATP binding (GO:0005524); anaphase-promoting complex (GO:0005680); cytoplasm (GO:0005737); ubiquitin-dependent protein catabolic process (GO:0006511); zinc ion binding (GO:0008270); regulation of mitotic metaphase/anaphase transition (GO:0030071); cullin-RING ubiquitin ligase complex (GO:0031461); ubiquitin protein ligase binding (GO:…	9.42482	9.42482	19.2767	190.104	2.1034e-28	4.18405	4.18405	40.1876	171.331	2.06298e-14
3.11	CAR4	chr11:84,771,256-84,779,556	NM_007607	Car4	Carbonic anhydrase 4	carbonate dehydratase activity (GO:0004089); extracellular space (GO:0005615); plasma membrane (GO:0005886); one-carbon metabolic process (GO:0006730); zinc ion binding (GO:0008270); membrane (GO:0016020); sarcoplasmic reticulum (GO:0016529); lyase activity (GO:0016829); anchored to membrane (GO:0031225); sarcolemma (GO:0042383); metal ion binding (GO:0046872)	9.3969	9.3969	4.20774	47.9366	6.92617e-10	6.13518	6.13518	6.20452	43.201	2.13916e-06
3.11	CD6	chr19:10,863,829-10,904,548	NM_001037801 NM_009852	Cd6	CD6 antigen	regulation of protein phosphorylation (GO:0001932); scavenger receptor activity (GO:0005044); protein binding (GO:0005515); extracellular space (GO:0005615); plasma membrane (GO:0005886); cell adhesion (GO:0007155); signal transduction (GO:0007165); external side of plasma membrane (GO:0009897); membrane (GO:0016020); integral to membrane (GO:0016021); peptidyl-tyrosine phosphorylation (GO:001810…	9.35348	9.35348	1.16765	19.275	0.000387797	10.2521	10.2521	0.792029	17.372	0.000352527
3.11	GPR173	chrX:148,779,189-148,802,654	NM_027543	Gpr173	G-protein coupled receptor 173	rhodopsin-like receptor activity (GO:0001584); molecular_function (GO:0003674); signal transducer activity (GO:0004871); receptor activity (GO:0004872); G-protein coupled receptor activity (GO:0004930); cellular_component (GO:0005575); plasma membrane (GO:0005886); signal transduction (GO:0007165); G-protein coupled receptor signaling pathway (GO:0007186); biological_process (GO:0008150); membran…	9.3462	9.3462	14.5456	144.293	8.16315e-20	19.4072	19.4072	5.75181	130.033	1.55391e-25
3.11	DNAHC1	chr14:32,073,561-32,137,082	NM_001033668	Dnahc1	Dynein, axonemal, heavy chain 1	microtubule motor activity (GO:0003777); axonemal dynein complex (GO:0005858); microtubule-based movement (GO:0007018)	9.34265	9.34265	2.08371	27.81	6.71588e-06	26.0627	26.0627	0	25.0627	9.76389e-08
3.11	FBXO7	chr10:85,484,674-85,511,073	NM_153195	Fbxo7	F-box protein 7	molecular_function (GO:0003674); cellular_component (GO:0005575); ubiquitin cycle (GO:0006512); biological_process (GO:0008150)	9.28868	9.28868	160.112	1495.52	5.0791e-122	2.64945	2.64945	508.088	1347.8	5.41537e-31
3.11	D0H4S114	chr18:33,596,673-33,623,683	NM_053078 NM_001109990 NM_001109989 NM_001109988	D0H4S114	DNA segment, human D4S114	protein binding (GO:0005515); nucleus (GO:0005634); cytoplasm (GO:0005737); regulation of transforming growth factor beta receptor signaling pathway (GO:0017015); regulation of neuron differentiation (GO:0045664)	9.28302	9.28302	31.7588	303.1	2.96854e-26	3.84273	3.84273	70.3423	273.149	1.53515e-15
3.11	NPR1	chr3:90,254,514-90,269,788	NM_008727	Npr1	Natriuretic peptide receptor 1	nucleotide binding (GO:0000166); guanylate cyclase activity (GO:0004383); protein kinase activity (GO:0004672); receptor activity (GO:0004872); binding (GO:0005488); ATP binding (GO:0005524); GTP binding (GO:0005525); extracellular space (GO:0005615); mitochondrial inner membrane (GO:0005743); plasma membrane (GO:0005886); cGMP biosynthetic process (GO:0006182); protein phosphorylation (GO:000646…	9.23918	9.23918	19.2969	186.526	2.1208e-08	3.97958	3.97958	41.4891	168.089	2.20401e-05
3.11	FAM18A	chr16:10,420,652-10,447,443	NM_001013778	Fam18a	Family with sequence similarity 18, member A	molecular_function (GO:0003674); cellular_component (GO:0005575); biological_process (GO:0008150)	9.1946	9.1946	25.5681	243.283	3.43567e-35	5.89552	5.89552	36.3592	219.252	4.96629e-23
3.11	PSTPIP2	chr18:78,033,289-78,121,618	NM_013831	Pstpip2	Proline-serine-threonine phosphatase-interacting protein 2	actin binding (GO:0003779); membrane fraction (GO:0005624); cytoplasm (GO:0005737); cytosol (GO:0005829); cytoskeleton (GO:0005856); cytoskeleton organization (GO:0007010); membrane (GO:0016020)	9.17982	9.17982	57.3874	534.986	1.87712e-65	99.2892	99.2892	3.86594	482.135	2.54146e-111
3.11	SERPING1	chr2:84,605,517-84,615,586	NM_009776	Serping1	Serine (or cysteine) peptidase inhibitor, clade G, member 1	complement binding (GO:0001848); endopeptidase inhibitor activity (GO:0004866); serine-type endopeptidase inhibitor activity (GO:0004867); extracellular region (GO:0005576); extracellular space (GO:0005615); immune response (GO:0006955); complement activation (GO:0006956); complement activation, classical pathway (GO:0006958); blood coagulation (GO:0007596); negative regulation of peptidase activ…	9.17665	9.17665	76.9455	714.278	5.09093e-76	3.51975	3.51975	182.173	643.723	1.26728e-30
3.11	AFP	chr5:90,919,740-90,937,933	NM_007423	Afp	Alpha fetoprotein	ovulation from ovarian follicle (GO:0001542); beta-glucuronidase activity (GO:0004566); extracellular region (GO:0005576); extracellular space (GO:0005615); cytoplasm (GO:0005737); transport (GO:0006810); nickel cation binding (GO:0016151); sexual reproduction (GO:0019953); progesterone metabolic process (GO:0042448); metal ion binding (GO:0046872); SMAD protein signal transduction (GO:0060395)	9.09423	9.09423	2.39578	29.882	1.65869e-06	27.9313	27.9313	0	26.9313	2.4397e-08
3.11	CDKN2B	chr4:88,952,198-88,956,941	NM_007670	Cdkn2b	Cyclin-dependent kinase inhibitor 2B (p15, inhibits CDK4)	DNA binding (GO:0003677); sequence-specific DNA binding transcription factor activity (GO:0003700); cyclin-dependent protein serine/threonine kinase inhibitor activity (GO:0004861); regulation of transcription, DNA-dependent (GO:0006355); cell cycle (GO:0007049); negative regulation of cell proliferation (GO:0008285); kinase activity (GO:0016301); phosphorylation (GO:0016310); negative regulation…	9.09362	9.09362	8.93881	89.3798	3.63475e-15	16.5663	16.5663	3.92264	80.55	4.17262e-17
3.11	LYSMD2	chr9:75,473,539-75,485,580	NM_027309	Lysmd2	LysM, putative peptidoglycan-binding, domain containing 2	molecular_function (GO:0003674); cellular_component (GO:0005575); biological_process (GO:0008150); membrane (GO:0016020); cell wall macromolecule catabolic process (GO:0016998)	9.07693	9.07693	8.58641	86.0152	1.06899e-13	7.3556	7.3556	9.67445	77.517	3.24845e-11
3.11	KIF5C	chr2:49,474,834-49,630,298	NM_008449	Kif5c	Kinesin family member 5C	nucleotide binding (GO:0000166); motor activity (GO:0003774); microtubule motor activity (GO:0003777); protein binding (GO:0005515); ATP binding (GO:0005524); cytoplasm (GO:0005737); kinesin complex (GO:0005871); microtubule (GO:0005874); microtubule associated complex (GO:0005875); microtubule-based process (GO:0007017); microtubule-based movement (GO:0007018); motor neuron axon guidance (GO:000…	9.0491	9.0491	53.1797	489.277	3.18614e-29	96.8267	96.8267	3.56413	440.93	1.56317e-58
3.11	OAS2	chr5:121,180,342-121,199,857	NM_145227	Oas2	2'-5' oligoadenylate synthetase 2	2'-5'-oligoadenylate synthetase activity (GO:0001730); nucleic acid binding (GO:0003676); cellular_component (GO:0005575); RNA catabolic process (GO:0006401)	9.00781	9.00781	24.1489	225.537	9.52747e-34	15.6514	15.6514	12.0505	203.258	2.76571e-36
3.11	TRIM34A	chr7:111,392,971-111,410,750	NM_030684	Trim34a			8.98718	8.98718	18.5018	174.266	1.82458e-27	13.0541	13.0541	11.1076	157.054	4.65489e-27
3.11	SLC7A2	chr8:41,947,721-42,007,424	NM_007514 NM_001044740	Slc7a2	Solute carrier family 7 (cationic amino acid transporter, y+ system), member 2	L-ornithine transmembrane transporter activity (GO:0000064); nitric oxide production involved in inflammatory response (GO:0002537); amino acid transmembrane transport (GO:0003333); high affinity arginine transmembrane transporter activity (GO:0005289); nitric oxide biosynthetic process (GO:0006809); transport (GO:0006810); amino acid transport (GO:0006865); amino acid transmembrane transporter a…	8.94859	8.94859	43.7377	399.339	8.4413e-19	19.7088	19.7088	17.3121	359.91	6.78881e-27
3.11	PHACTR1	chr13:42,775,992-43,233,881	NM_198419 NM_001005748 NM_001005740	Phactr1	Phosphatase and actin regulator 1	actin binding (GO:0003779); protein phosphatase inhibitor activity (GO:0004864); cytoplasm (GO:0005737); protein phosphatase 1 binding (GO:0008157); cell junction (GO:0030054); regulation of phosphorylation (GO:0042325); synapse (GO:0045202); regulation of catalytic activity (GO:0050790)	8.94226	8.94226	48.076	437.851	2.86989e-54	2.46674	2.46674	159.373	394.599	3.83621e-13
3.11	IGF2BP3	chr6:49,035,217-49,164,953	NM_023670	Igf2bp3	Insulin-like growth factor 2 mRNA binding protein 3	nucleotide binding (GO:0000166); nucleic acid binding (GO:0003676); RNA binding (GO:0003723); nucleus (GO:0005634); cytoplasm (GO:0005737); regulation of translation (GO:0006417)	8.78527	8.78527	99.0817	878.245	1.07636e-90	18.3585	18.3585	42.1677	791.494	1.16619e-113
3.11	GLDC	chr19:30,172,937-30,249,908	NM_138595	Gldc	Glycine decarboxylase	catalytic activity (GO:0003824); glycine dehydrogenase (decarboxylating) activity (GO:0004375); protein binding (GO:0005515); mitochondrion (GO:0005739); glycine cleavage complex (GO:0005960); cellular amino acid metabolic process (GO:0006520); glycine metabolic process (GO:0006544); oxidoreductase activity (GO:0016491); glycine binding (GO:0016594); lyase activity (GO:0016829); glycine decarboxy…	8.76279	8.76279	6.54303	65.098	5.85713e-08	27.2719	27.2719	1.18804	58.6722	2.79895e-11
3.11	CCDC92	chr5:125,314,802-125,342,591	NM_144819	Ccdc92	Coiled-coil domain containing 92	molecular_function (GO:0003674); cellular_component (GO:0005575); biological_process (GO:0008150)	8.76273	8.76273	8.89849	85.7378	8.24368e-14	3.18519	3.18519	23.5733	77.2707	6.85862e-06
3.11	HSH2D	chr8:74,713,567-74,724,857	NM_197944	Hsh2d	Hematopoietic SH2 domain containing	SH3/SH2 adaptor activity (GO:0005070); protein binding (GO:0005515); cellular_component (GO:0005575); cytoplasm (GO:0005737); mitochondrion (GO:0005739); signal transduction (GO:0007165); T cell activation (GO:0042110)	8.7139	8.7139	2.08371	25.8711	1.92704e-05	17.4182	17.4182	0.396015	23.3161	2.35872e-06
3.11	SULF1	chr1:12,682,511-12,850,453	NM_172294 NM_001198566 NM_001198565	Sulf1	Sulfatase 1	catalytic activity (GO:0003824); arylsulfatase activity (GO:0004065); calcium ion binding (GO:0005509); extracellular space (GO:0005615); endoplasmic reticulum (GO:0005783); Golgi apparatus (GO:0005794); sulfur compound metabolic process (GO:0006790); apoptotic process (GO:0006915); metabolic process (GO:0008152); N-acetylglucosamine-6-sulfatase activity (GO:0008449); sulfuric ester hydrolase act…	8.68267	8.68267	22.3168	201.452	1.14432e-08	4.53997	4.53997	39.2072	181.54	3.6595e-06
3.11	SPNB4	chr7:28,141,402-28,231,608	NM_032610 NM_001199235 NM_001199236 NM_001199234	Spnb4	Spectrin beta 4	actin binding (GO:0003779); cytoplasm (GO:0005737); cytoskeleton (GO:0005856); cytoskeletal anchoring at plasma membrane (GO:0007016); axonogenesis (GO:0007409); sensory perception of sound (GO:0007605); adult walking behavior (GO:0007628); spectrin (GO:0008091); regulation of cell shape (GO:0008360); fertilization (GO:0009566); membrane (GO:0016020); nuclear matrix (GO:0016363); PML body (GO:001…	8.65536	8.65536	8.58641	81.9738	2.10825e-10	28.9745	28.9745	1.58406	73.8718	1.01335e-15
3.11	PMEPA1	chr2:173,049,966-173,102,034	NM_022995	Pmepa1	Prostate transmembrane protein, androgen induced 1	protein binding (GO:0005515); cellular_component (GO:0005575); plasma membrane (GO:0005886); biological_process (GO:0008150); membrane (GO:0016020); integral to membrane (GO:0016021)	8.56859	8.56859	87.1931	754.69	3.80479e-13	8.5442	8.5442	78.7153	680.104	2.53266e-14
3.11	MS4A4B	chr19:11,518,048-11,538,038	NM_021718	Ms4a4b	Membrane-spanning 4-domains, subfamily A, member 4B	integral to plasma membrane (GO:0005887); integral to membrane (GO:0016021)	8.52061	8.52061	5.04315	50.4913	2.16952e-06	33.3091	33.3091	0.396015	45.4999	3.21023e-10
3.11	MTAP6	chr7:106,415,957-106,485,647	NM_001043355 NM_010837 NM_001048167	Mtap6	Microtubule-associated protein 6	calmodulin binding (GO:0005516); cytoskeletal regulatory protein binding (GO:0005519); cytoplasm (GO:0005737); Golgi apparatus (GO:0005794); cytoskeleton (GO:0005856); microtubule (GO:0005874); microtubule associated complex (GO:0005875); microtubule-based process (GO:0007017); microtubule binding (GO:0008017)	8.50096	8.50096	114.251	978.748	1.00256e-43	6.37154	6.37154	137.592	882.041	3.80469e-38
3.11	CCL24	chr5:136,045,807-136,048,913	NM_019577	Ccl24	Chemokine (C-C motif) ligand 24	cytokine activity (GO:0005125); extracellular region (GO:0005576); extracellular space (GO:0005615); chemotaxis (GO:0006935); inflammatory response (GO:0006954); immune response (GO:0006955); sensory perception (GO:0007600); chemokine activity (GO:0008009); positive regulation of angiogenesis (GO:0045766)	8.50065	8.50065	15.1698	136.454	8.92523e-12	28.3342	28.3342	3.37572	122.982	2.2742e-18
3.11	ASRGL1	chr19:9,186,209-9,210,056	NM_025610	Asrgl1	Asparaginase like 1	N4-(beta-N-acetylglucosaminyl)-L-asparaginase activity (GO:0003948); asparaginase activity (GO:0004067); cytoplasm (GO:0005737); glycoprotein catabolic process (GO:0006516); hydrolase activity (GO:0016787); asparagine catabolic process via L-aspartate (GO:0033345)	8.49599	8.49599	146.413	1251.42	4.29389e-107	7.01228	7.01228	159.977	1127.81	4.0821e-85
3.11	COCH	chr12:52,694,328-52,706,760	NM_007728 NM_001198835	Coch	Coagulation factor C homolog (Limulus polyphemus)	extracellular region (GO:0005576); extracellular space (GO:0005615); blood coagulation (GO:0007596); sensory perception of sound (GO:0007605)	8.49046	8.49046	1.20797	17.7467	0.000155776	16.9936	16.9936	0	15.9936	4.69222e-05
3.11	TNC	chr4:63,620,819-63,708,049	NM_011607	Tnc	Tenascin C	fibronectin binding (GO:0001968); receptor binding (GO:0005102); protein binding (GO:0005515); extracellular region (GO:0005576); proteinaceous extracellular matrix (GO:0005578); basement membrane (GO:0005604); extracellular space (GO:0005615); cell adhesion (GO:0007155); signal transduction (GO:0007165); neuromuscular junction development (GO:0007528); syndecan binding (GO:0045545); mesenchymal-…	8.46555	8.46555	243.893	2072.15	3.99528e-08	5.46839	5.46839	340.66	1867.33	5.49959e-07
3.11	SLAMF8	chr1:174,511,508-174,520,699	NM_029084	Slamf8	SLAM family member 8	molecular_function (GO:0003674); cellular_component (GO:0005575); extracellular space (GO:0005615); biological_process (GO:0008150); membrane (GO:0016020); integral to membrane (GO:0016021)	8.45276	8.45276	7.12686	67.6944	3.37515e-09	12.1312	12.1312	4.11105	61.0033	9.90303e-10
3.11	XLR4C	chrX:70,479,415-70,488,469	NM_183094	Xlr4c			8.44397	8.44397	1.20797	17.6441	0.000157937	16.9015	16.9015	0	15.9015	4.79909e-05
3.11	CNTN6	chr6:104,443,038-104,813,399	NM_017383	Cntn6	Contactin 6	protein binding (GO:0005515); ATP binding (GO:0005524); extracellular space (GO:0005615); plasma membrane (GO:0005886); transport (GO:0006810); cell adhesion (GO:0007155); Notch signaling pathway (GO:0007219); membrane (GO:0016020); anchored to membrane (GO:0031225); ATPase activity, coupled to transmembrane movement of substances (GO:0042626)	8.40618	8.40618	2.10387	25.0917	1.445e-05	10.7913	10.7913	1.18804	22.6119	5.69034e-05
3.11	4930572J05RIK	chr15:74,551,664-74,554,803	NM_198607	4930572J05Rik	RIKEN cDNA 4930572J05 gene	molecular_function (GO:0003674); cellular_component (GO:0005575); extracellular region (GO:0005576); biological_process (GO:0008150)	8.4049	8.4049	38.7646	333.218	1.70822e-40	96.2302	96.2302	2.13098	300.295	6.81948e-75
3.11	LOXL1	chr9:58,135,530-58,161,019	NM_010729	Loxl1	Lysyl oxidase-like 1	protein-lysine 6-oxidase activity (GO:0004720); electron transporter activity (GO:0005489); copper ion binding (GO:0005507); protein binding (GO:0005515); extracellular region (GO:0005576); proteinaceous extracellular matrix (GO:0005578); cellular protein modification process (GO:0006464); oxidoreductase activity (GO:0016491); oxidoreductase activity, acting on the CH-NH2 group of donors, oxygen …	8.3819	8.3819	22.8805	199.164	7.90464e-28	2.02891	2.02891	87.9562	179.485	2.91106e-05
3.11	FSCN1	chr5:143,722,034-143,734,868	NM_007984	Fscn1	Fascin homolog 1, actin bundling protein (Strongylocentrotus purpuratus)	actin binding (GO:0003779); cytoplasm (GO:0005737); filopodium (GO:0030175); protein binding, bridging (GO:0030674); actin filament binding (GO:0051015)	8.32748	8.32748	781.357	6514.06	9.36486e-190	9.44226	9.44226	620.843	5870.6	1.72347e-199
3.11	SHROOM3	chr5:93,112,461-93,394,785	NM_015756 NM_001077595 NM_001077596	Shroom3	Shroom family member 3	neural tube closure (GO:0001843); columnar/cuboidal epithelial cell development (GO:0002066); actin binding (GO:0003779); protein binding (GO:0005515); cytoplasm (GO:0005737); cytoskeleton (GO:0005856); microtubule (GO:0005874); adherens junction (GO:0005912); multicellular organismal development (GO:0007275); pattern specification process (GO:0007389); regulation of cell shape (GO:0008360); apic…	8.31378	8.31378	11.8983	106.233	2.24231e-13	16.233	16.233	4.95978	95.745	4.61888e-17
3.11	OAS3	chr5:121,203,107-121,227,668	NM_145226	Oas3	2'-5' oligoadenylate synthetase 3	molecular_function (GO:0003674); nucleic acid binding (GO:0003676); cellular_component (GO:0005575); biological_process (GO:0008150)	8.26341	8.26341	37.4866	317.03	2.54877e-41	13.5618	13.5618	20.1409	285.709	5.51968e-46
3.11	GREM2	chr1:176,763,916-176,851,950	NM_011825	Grem2	Gremlin 2 homolog, cysteine knot superfamily (Xenopus laevis)	cytokine activity (GO:0005125); extracellular region (GO:0005576); extracellular space (GO:0005615)	8.18273	8.18273	5.37539	51.1681	3.93442e-09	4.91744	4.91744	8.58061	46.1121	1.52321e-05
3.11	MTSS1L	chr8:113,245,384-113,265,300	NM_198625	Mtss1l	Metastasis suppressor 1-like	actin binding (GO:0003779); signal transduction (GO:0007165); cytoskeletal adaptor activity (GO:0008093); SH3 domain binding (GO:0017124); filopodium assembly (GO:0046847)	8.15342	8.15342	236.293	1933.75	3.77582e-128	2.91649	2.91649	596.891	1742.74	1.20114e-39
3.11	TANC2	chr11:105,451,300-105,790,617	NM_181071	Tanc2	Tetratricopeptide repeat, ankyrin repeat and coiled-coil containing 2	molecular_function (GO:0003674); binding (GO:0005488); cellular_component (GO:0005575); biological_process (GO:0008150)	8.14598	8.14598	99.0308	813.849	1.04245e-12	4.83587	4.83587	150.868	733.416	3.12061e-10
3.11	RAB2B	chr14:52,881,434-52,899,070	NM_172601	Rab2b	RAB2B, member RAS oncogene family	nucleotide binding (GO:0000166); molecular_function (GO:0003674); GTP binding (GO:0005525); cellular_component (GO:0005575); endoplasmic reticulum (GO:0005783); Golgi apparatus (GO:0005794); plasma membrane (GO:0005886); transport (GO:0006810); small GTPase mediated signal transduction (GO:0007264); biological_process (GO:0008150); protein transport (GO:0015031); membrane (GO:0016020); vesicle-me…	8.09618	8.09618	58.6857	482.226	9.90953e-27	3.83824	3.83824	112.492	434.608	1.04462e-16
3.11	SLC26A2	chr18:61,356,508-61,371,250	NM_007885	Slc26a2	Solute carrier family 26 (sulfate transporter), member 2	ossification (GO:0001503); transporter activity (GO:0005215); transport (GO:0006810); secondary active sulfate transmembrane transporter activity (GO:0008271); sulfate transport (GO:0008272); sulfate transmembrane transporter activity (GO:0015116); membrane (GO:0016020); integral to membrane (GO:0016021); ion transmembrane transport (GO:0034220); transmembrane transport (GO:0055085)	8.08946	8.08946	149.282	1214.7	1.01036e-42	9.39059	9.39059	115.678	1094.68	1.65823e-49
3.11	CPXM1	chr2:130,216,511-130,223,365	NM_019696	Cpxm1	Carboxypeptidase X 1 (M14 family)	carboxypeptidase activity (GO:0004180); metallocarboxypeptidase activity (GO:0004181); carboxypeptidase A activity (GO:0004182); binding (GO:0005488); extracellular region (GO:0005576); extracellular space (GO:0005615); mitochondrial inner membrane (GO:0005743); proteolysis (GO:0006508); transport (GO:0006810); cell adhesion (GO:0007155); peptidase activity (GO:0008233); metallopeptidase activity…	8.04246	8.04246	30.0275	248.537	2.54777e-13	5.86499	5.86499	37.3588	223.974	9.51544e-12
3.11	RAB19	chr6:39,331,427-39,340,378	NM_011226	Rab19	RAB19, member RAS oncogene family	nucleotide binding (GO:0000166); GTP binding (GO:0005525); intracellular (GO:0005622); plasma membrane (GO:0005886); small GTPase mediated signal transduction (GO:0007264); protein transport (GO:0015031); membrane (GO:0016020)	7.96649	7.96649	2.10387	23.727	2.25547e-05	10.6911	10.6911	1.09384	21.3853	2.73069e-05
3.11	PCYT1B	chrX:90,900,202-90,995,287	NM_211138 NM_177546	Pcyt1b	Phosphate cytidylyltransferase 1, choline, beta isoform	ovarian follicle development (GO:0001541); catalytic activity (GO:0003824); choline-phosphate cytidylyltransferase activity (GO:0004105); endoplasmic reticulum (GO:0005783); CDP-choline pathway (GO:0006657); spermatogenesis (GO:0007283); phospholipid biosynthetic process (GO:0008654); biosynthetic process (GO:0009058); transferase activity (GO:0016740); nucleotidyltransferase activity (GO:0016779)	7.9619	7.9619	108.543	871.169	3.89276e-53	16.1689	16.1689	47.6177	785.097	1.7178e-96
3.11	BGN	chrX:70,728,974-70,741,275	NM_007542	Bgn	Biglycan	protein binding (GO:0005515); glycosaminoglycan binding (GO:0005539); extracellular region (GO:0005576); proteinaceous extracellular matrix (GO:0005578); extracellular space (GO:0005615); cell surface (GO:0009986); peptide cross-linking via chondroitin 4-sulfate glycosaminoglycan (GO:0019800); extracellular matrix (GO:0031012); sarcolemma (GO:0042383); intracellular part (GO:0044424); extracellul…	7.94436	7.94436	267.287	2130.37	2.63447e-56	2.39574	2.39574	800.791	1919.88	6.86469e-21
3.11	H2-T10	chr17:36,252,816-36,258,389	NM_010395 NR_046286	H2-T10	Histocompatibility 2, T region locus 10	molecular_function (GO:0003674); cellular_component (GO:0005575); defense response (GO:0006952); biological_process (GO:0008150); integral to membrane (GO:0016021)	7.82695	7.82695	16.6495	137.142	7.90043e-20	25.6059	25.6059	3.86594	123.597	1.92631e-27
3.11	DCHS1	chr7:112,901,503-112,936,064	NM_001162943	Dchs1	Dachsous 1 (Drosophila)	molecular_function (GO:0003674); protein binding (GO:0005515); cellular_component (GO:0005575); cell adhesion (GO:0007155); biological_process (GO:0008150); membrane (GO:0016020); integral to membrane (GO:0016021)	7.76384	7.76384	85.2102	668.322	8.74938e-68	8.96096	8.96096	66.3255	602.301	7.21355e-67
3.11	CCL17	chr8:97,334,353-97,335,936	NM_011332	Ccl17	Chemokine (C-C motif) ligand 17	cytokine activity (GO:0005125); extracellular region (GO:0005576); extracellular space (GO:0005615); chemotaxis (GO:0006935); immune response (GO:0006955); cellular defense response (GO:0006968); signal transduction (GO:0007165); sensory perception (GO:0007600); chemokine activity (GO:0008009)	7.75756	7.75756	1.49988	18.393	0.000296991	11.3618	11.3618	0.546919	16.5758	0.000180121
3.11	SLFN4	chr11:82,988,688-83,003,718	NM_011410	Slfn4	Schlafen 4		7.75638	7.75638	91.4008	715.696	8.41939e-67	23.2544	23.2544	26.779	644.984	4.36694e-103
3.11	DHX58	chr11:100,556,198-100,565,585	NM_030150	Dhx58	DEXH (Asp-Glu-X-His) box polypeptide 58	nucleotide binding (GO:0000166); nucleic acid binding (GO:0003676); DNA binding (GO:0003677); RNA binding (GO:0003723); helicase activity (GO:0004386); ATP binding (GO:0005524); cytoplasm (GO:0005737); ATP-dependent helicase activity (GO:0008026); hydrolase activity (GO:0016787); innate immune response (GO:0045087); metal ion binding (GO:0046872)	7.72584	7.72584	31.5274	250.301	2.55977e-20	5.19634	5.19634	42.6012	225.567	2.55534e-15
3.11	LCTL	chr9:63,964,954-63,985,925	NM_145835	Lctl	Lactase-like	molecular_function (GO:0003674); catalytic activity (GO:0003824); hydrolase activity, hydrolyzing O-glycosyl compounds (GO:0004553); endoplasmic reticulum (GO:0005783); carbohydrate metabolic process (GO:0005975); biological_process (GO:0008150); membrane (GO:0016020); integral to membrane (GO:0016021); hydrolase activity (GO:0016787); hydrolase activity, acting on glycosyl bonds (GO:0016798); ca…	7.70808	7.70808	2.37562	25.0195	6.11731e-05	15.2237	15.2237	0.546919	22.5498	3.39044e-06
3.11	GRTP1	chr8:13,176,869-13,200,624	NM_025768	Grtp1	GH regulated TBC protein 1	GTPase activator activity (GO:0005096); Rab GTPase activator activity (GO:0005097); hormone activity (GO:0005179); extracellular region (GO:0005576); intracellular (GO:0005622); regulation of Rab GTPase activity (GO:0032313)	7.69591	7.69591	8.37515	71.1504	5.70874e-11	5.28827	5.28827	11.3152	64.1261	5.2131e-08
3.11	XAF1	chr11:72,115,131-72,127,235	NM_001037713	Xaf1	XIAP associated factor 1	nucleus (GO:0005634); cytoplasm (GO:0005737); mitochondrion (GO:0005739); apoptotic process (GO:0006915); metal ion binding (GO:0046872)	7.54321	7.54321	49.7775	382.026	1.13092e-46	7.04475	7.04475	48.0137	344.289	1.60597e-37
3.11	CACNA1G	chr11:94,269,705-94,335,512	NM_009783 NM_001112813 NM_001177888 NM_001177890	Cacna1g	Calcium channel, voltage-dependent, T type, alpha 1G subunit	regulation of heart rate (GO:0002027); ion channel activity (GO:0005216); voltage-gated ion channel activity (GO:0005244); voltage-gated calcium channel activity (GO:0005245); cation channel activity (GO:0005261); calcium channel activity (GO:0005262); calcium ion binding (GO:0005509); membrane fraction (GO:0005624); plasma membrane (GO:0005886); transport (GO:0006810); ion transport (GO:0006811)…	7.5321	7.5321	2.70786	26.928	1.21113e-05	8.06984	8.06984	2.13098	24.2665	0.000136767
3.11	KMO	chr1:177,562,324-177,590,984	NM_133809	Kmo	Kynurenine 3-monooxygenase (kynurenine 3-hydroxylase)	monooxygenase activity (GO:0004497); kynurenine 3-monooxygenase activity (GO:0004502); mitochondrion (GO:0005739); mitochondrial outer membrane (GO:0005741); mitochondrial inner membrane (GO:0005743); cellular aromatic compound metabolic process (GO:0006725); metabolic process (GO:0008152); electron carrier activity (GO:0009055); membrane (GO:0016020); integral to membrane (GO:0016021); oxidoredu…	7.52589	7.52589	2.68769	26.7532	2.21017e-05	17.9886	17.9886	0.396015	24.1123	1.26144e-06
3.11	GLIS3	chr19:28,336,938-28,754,567	NM_175459	Glis3	GLIS family zinc finger 3	negative regulation of transcription from RNA polymerase II promoter (GO:0000122); nucleic acid binding (GO:0003676); DNA binding (GO:0003677); sequence-specific DNA binding transcription factor activity (GO:0003700); specific RNA polymerase II transcription factor activity (GO:0003704); intracellular (GO:0005622); nucleus (GO:0005634); regulation of transcription, DNA-dependent (GO:0006355); zin…	7.49748	7.49748	26.0108	201.513	7.43757e-16	4.40314	4.40314	40.4703	181.599	1.54988e-12
3.11	ZFP773	chr7:7,083,389-7,089,466	NM_029584	Zfp773	zinc finger protein 773	molecular_function (GO:0003674); cellular_component (GO:0005575); biological_process (GO:0008150); metal ion binding (GO:0046872)	7.4777	7.4777	18.3203	143.471	2.19772e-18	8.00579	8.00579	15.2753	129.297	6.63462e-18
3.11	TRIM30D	chr7:111,618,529-111,656,363	NM_199146 NM_001167828	Trim30d			7.43594	7.43594	25.5278	196.259	1.36186e-25	17.3059	17.3059	9.27843	176.877	5.69294e-34
3.11	S100A16	chr3:90,345,145-90,347,073	NM_026416	S100a16	S100 calcium binding protein A16	calcium ion binding (GO:0005509); nucleus (GO:0005634); nucleolus (GO:0005730); cytoplasm (GO:0005737); protein homodimerization activity (GO:0042803); response to calcium ion (GO:0051592)	7.42469	7.42469	57.8099	435.646	2.92666e-47	2.76773	2.76773	141.213	392.608	2.32097e-16
3.11	POLR2L	chr7:148,657,759-148,661,052	NM_025593	Polr2l	Polymerase (RNA) II (DNA directed) polypeptide L	molecular_function (GO:0003674); DNA binding (GO:0003677); DNA-directed RNA polymerase activity (GO:0003899); cellular_component (GO:0005575); nucleus (GO:0005634); DNA-directed RNA polymerase II, core complex (GO:0005665); DNA-directed RNA polymerase III complex (GO:0005666); transcription, DNA-templated (GO:0006351); regulation of transcription from RNA polymerase I promoter (GO:0006356); trans…	7.42049	7.42049	232.82	1734.06	9.0535e-44	3.03193	3.03193	514.782	1562.82	3.92096e-23
3.11	DUSP8	chr7:149,265,392-149,281,189	NM_008748	Dusp8	Dual specificity phosphatase 8	phosphoprotein phosphatase activity (GO:0004721); protein tyrosine phosphatase activity (GO:0004725); nucleus (GO:0005634); cytoplasm (GO:0005737); protein dephosphorylation (GO:0006470); protein tyrosine/serine/threonine phosphatase activity (GO:0008138); dephosphorylation (GO:0016311); hydrolase activity (GO:0016787); phosphatase activity (GO:0016791); MAP kinase tyrosine/serine/threonine phosp…	7.37271	7.37271	26.1116	198.886	2.30566e-25	2.17163	2.17163	81.9968	179.238	5.389e-06
3.11	AMOT	chrX:141,880,967-141,921,589	NM_153319	Amot	Angiomotin	vasculogenesis (GO:0001570); in utero embryonic development (GO:0001701); gastrulation with mouth forming second (GO:0001702); ruffle (GO:0001726); receptor activity (GO:0004872); tight junction (GO:0005923); chemotaxis (GO:0006935); signal transduction (GO:0007165); external side of plasma membrane (GO:0009897); negative regulation of angiogenesis (GO:0016525); lamellipodium (GO:0030027); cell j…	7.35381	7.35381	34.8594	262.703	1.22289e-33	2.8065	2.8065	83.7135	236.748	1.23221e-11
3.11	APOL10B	chr15:77,414,588-77,426,555	NM_177820	Apol10b	Apolipoprotein L 10b	molecular_function (GO:0003674); cellular_component (GO:0005575); biological_process (GO:0008150)	7.35003	7.35003	11.6063	91.6571	1.30897e-13	28.9697	28.9697	1.88587	82.6027	2.66862e-20
3.11	RIAN	chr12:110,842,155-110,899,921	NR_028261	Rian	RNA imprinted and accumulated in nucleus	molecular_function (GO:0003674); nucleus (GO:0005634); biological_process (GO:0008150)	7.3375	7.3375	25.7189	195.05	1.53438e-23	5.381	5.381	31.8521	175.777	5.93505e-18
3.11	NPAS3	chr12:54,349,664-55,173,162	NM_013780	Npas3	Neuronal PAS domain protein 3	DNA binding (GO:0003677); signal transducer activity (GO:0004871); nucleus (GO:0005634); regulation of transcription, DNA-dependent (GO:0006355); signal transduction (GO:0007165); behavior (GO:0007610); locomotory behavior (GO:0007626); transcription regulator activity (GO:0030528); social behavior (GO:0035176); maternal behavior (GO:0042711)	7.32609	7.32609	23.2329	176.532	9.92527e-10	3.45252	3.45252	45.3733	159.105	2.62439e-05
3.11	YPEL4	chr2:84,574,361-84,578,034	NM_001005342	Ypel4	Yippee-like 4 (Drosophila)	molecular_function (GO:0003674); cellular_component (GO:0005575); nucleus (GO:0005634); biological_process (GO:0008150)	7.32562	7.32562	3.81501	34.273	9.88086e-05	10.4996	10.4996	2.03677	30.8848	1.44052e-06
3.11	PLXDC2	chr2:16,277,949-16,673,742	NM_026162	Plxdc2	Plexin domain containing 2	receptor activity (GO:0004872); extracellular space (GO:0005615); plasma membrane (GO:0005886); multicellular organismal development (GO:0007275); membrane (GO:0016020); integral to membrane (GO:0016021)	7.32466	7.32466	11.0225	87.0608	2.33288e-13	8.16574	8.16574	8.73151	78.465	3.39873e-12
3.11	MFSD2A	chr4:122,624,094-122,638,431	NM_029662	Mfsd2a	major facilitator superfamily domain containing 2A	transport (GO:0006810); membrane (GO:0016020); integral to membrane (GO:0016021); transmembrane transport (GO:0055085)	7.30153	7.30153	24.4005	184.462	8.26589e-25	11.5319	11.5319	13.5029	166.245	5.93006e-28
3.11	FAM171B	chr2:83,652,885-83,721,515	NM_175514	Fam171b	Family with sequence similarity 171, member B	molecular_function (GO:0003674); cellular_component (GO:0005575); biological_process (GO:0008150); membrane (GO:0016020); integral to membrane (GO:0016021)	7.29628	7.29628	41.9257	312.198	1.35898e-37	6.60447	6.60447	41.7525	281.358	4.51466e-30
3.11	GPR155	chr2:73,179,564-73,224,455	NM_001080707 NM_001190297	Gpr155	G protein-coupled receptor 155	molecular_function (GO:0003674); receptor activity (GO:0004872); cellular_component (GO:0005575); signal transduction (GO:0007165); biological_process (GO:0008150)	7.2892	7.2892	54.6796	404.859	4.39365e-46	7.1327	7.1327	50.2956	364.876	7.90145e-40
3.11	TRIM12C	chr7:111,487,268-111,501,872	NM_175677 NM_001146007	Trim12c			7.25225	7.25225	42.2781	312.864	1.45119e-38	10.4999	10.4999	25.9494	281.967	4.42796e-41
3.11	GM14124	chr2:150,083,253-150,096,036	NM_001142410	Gm14124	predicted gene 14124	molecular_function (GO:0003674); cellular_component (GO:0005575); biological_process (GO:0008150); metal ion binding (GO:0046872)	7.15537	7.15537	8.91865	69.9716	2.21894e-10	19.5181	19.5181	2.28188	63.056	2.86297e-14
3.11	ESYT3	chr9:99,210,386-99,258,949	NM_177775	Esyt3	Extended synaptotagmin-like protein 3	molecular_function (GO:0003674); cellular_component (GO:0005575); plasma membrane (GO:0005886); biological_process (GO:0008150); membrane (GO:0016020); integral to membrane (GO:0016021)	7.1434	7.1434	3.27152	29.5131	4.21938e-05	27.5953	27.5953	0	26.5953	4.20393e-08
3.11	LY6C2	chr15:74,938,591-74,942,379	NM_001099217	Ly6c2	Lymphocyte antigen 6 complex, locus C2		7.14185	7.14185	6.54303	52.8712	2.75418e-06	7.72249	7.72249	5.2991	47.6447	2.05564e-05
3.11	CISH	chr9:107,199,020-107,204,292	NM_009895	Cish	Cytokine inducible SH2-containing protein	regulation of cell growth (GO:0001558); protein binding (GO:0005515); plasma membrane (GO:0005886); signal transduction (GO:0007165); protein kinase C-activating G-protein coupled receptor signaling pathway (GO:0007205); negative regulation of signal transduction (GO:0009968); regulation of growth (GO:0040008)	7.13828	7.13828	7.75101	61.4672	9.31897e-10	2.94325	2.94325	18.1608	55.3952	0.000404004
3.11	ALDH1L2	chr10:82,950,192-82,996,885	NM_153543	Aldh1l2	Aldehyde dehydrogenase 1 family, member L2	ACP phosphopantetheine attachment site binding involved in fatty acid biosynthetic process (GO:0000036); molecular_function (GO:0003674); catalytic activity (GO:0003824); cytoplasm (GO:0005737); mitochondrion (GO:0005739); one-carbon metabolic process (GO:0006730); transport (GO:0006810); biological_process (GO:0008150); metabolic process (GO:0008152); methyltransferase activity (GO:0008168); bio…	7.10023	7.10023	326.536	2324.58	1.25796e-122	2.63841	2.63841	793.397	2094.94	1.2062e-35
3.11	IGSF10	chr3:59,120,657-59,148,178	NM_001162884	Igsf10	Immunoglobulin superfamily, member 10	ossification (GO:0001503); molecular_function (GO:0003674); vascular endothelial growth factor-activated receptor activity (GO:0005021); protein binding (GO:0005515); ATP binding (GO:0005524); cellular_component (GO:0005575); extracellular region (GO:0005576); integral to plasma membrane (GO:0005887); protein phosphorylation (GO:0006468); signal transduction (GO:0007165); tissue regeneration (GO:…	7.07541	7.07541	28.4469	207.349	3.6698e-25	11.7888	11.7888	14.936	186.867	1.3411e-30
3.11	LTB	chr17:35,331,452-35,333,250	NM_008518	Ltb	Lymphotoxin B	cytokine activity (GO:0005125); tumor necrosis factor receptor binding (GO:0005164); extracellular space (GO:0005615); plasma membrane (GO:0005886); immune response (GO:0006955); lymph gland development (GO:0007515); gene expression (GO:0010467); membrane (GO:0016020); integral to membrane (GO:0016021); skin development (GO:0043588); positive regulation of interleukin-12 biosynthetic process (GO:…	7.01287	7.01287	2.64737	24.5785	0.000310865	7.39438	7.39438	2.13098	22.1516	0.000342326
3.11	GSTK1	chr6:42,195,934-42,200,440	NM_029555	Gstk1	Glutathione S-transferase kappa 1	glutathione transferase activity (GO:0004364); glutathione peroxidase activity (GO:0004602); mitochondrion (GO:0005739); mitochondrial inner membrane (GO:0005743); mitochondrial matrix (GO:0005759); protein targeting (GO:0006605); glutathione metabolic process (GO:0006749); protein disulfide oxidoreductase activity (GO:0015035); transferase activity (GO:0016740); outer membrane-bounded periplasmi…	6.97997	6.97997	11.0225	82.9168	2.34208e-12	6.10245	6.10245	11.4094	74.7279	1.05052e-09
3.11	IL12RB1	chr8:73,332,348-73,345,322	NM_008353	Il12rb1	Interleukin 12 receptor, beta 1	receptor activity (GO:0004872); cytokine receptor activity (GO:0004896); extracellular space (GO:0005615); integral to plasma membrane (GO:0005887); signal transduction (GO:0007165); cell surface receptor signaling pathway (GO:0007166); external side of plasma membrane (GO:0009897); membrane (GO:0016020); integral to membrane (GO:0016021); peptidyl-tyrosine phosphorylation (GO:0018108)	6.96299	6.96299	42.7208	303.427	1.78005e-34	14.5529	14.5529	17.859	273.453	1.01977e-45
3.11	COL28A1	chr6:7,947,808-8,142,617	NM_001037865	Col28a1	Collagen, type XXVIII, alpha 1	molecular_function (GO:0003674); serine-type endopeptidase inhibitor activity (GO:0004867); protein binding (GO:0005515); extracellular region (GO:0005576); proteinaceous extracellular matrix (GO:0005578); basement membrane (GO:0005604); cell adhesion (GO:0007155); biological_process (GO:0008150); negative regulation of peptidase activity (GO:0010466); negative regulation of endopeptidase activit…	6.93514	6.93514	3.85534	32.6725	1.86675e-05	7.04888	7.04888	3.31902	29.4442	7.85117e-05
3.11	FAM109B	chr15:82,171,609-82,176,140	NM_177391	Fam109b	Family with sequence similarity 109, member B	molecular_function (GO:0003674); cellular_component (GO:0005575); biological_process (GO:0008150)	6.93033	6.93033	4.75124	38.858	2.28041e-06	7.70068	7.70068	3.67753	35.0201	1.76076e-06
3.11	4930519F09RIK	chr10:28,641,769-28,643,313	NR_033601	4930519F09Rik			6.89417	6.89417	12.1498	89.6572	7.26424e-11	19.3609	19.3609	3.22482	80.7962	4.93253e-17
3.11	AKAP12	chr10:5,987,070-6,080,212	NM_031185	Akap12	A kinase (PRKA) anchor protein (gravin) 12	protein binding (GO:0005515); cellular_component (GO:0005575); cytoplasm (GO:0005737); cytoskeleton (GO:0005856); protein targeting (GO:0006605); signal transduction (GO:0007165); protein transporter activity (GO:0008565); kinase activity (GO:0016301); phosphorylation (GO:0016310); receptor signaling complex scaffold activity (GO:0030159)	6.88996	6.88996	211.238	1461.31	7.13346e-96	4.98085	4.98085	263.604	1316.96	9.85206e-69
3.11	FGFR3	chr5:34,064,373-34,079,717	NM_008010 NM_001205270 NM_001163215 NM_001163216 NM_001163217	Fgfr3	Fibroblast growth factor receptor 3	MAPK cascade (GO:0000165); nucleotide binding (GO:0000166); morphogenesis of an epithelium (GO:0002009); protein kinase activity (GO:0004672); protein tyrosine kinase activity (GO:0004713); transmembrane receptor protein tyrosine kinase activity (GO:0004714); receptor activity (GO:0004872); fibroblast growth factor-activated receptor activity (GO:0005007); protein binding (GO:0005515); ATP bindin…	6.75703	6.75703	10.6298	77.5829	3.78532e-10	9.40083	9.40083	6.54384	69.9183	1.81224e-11
3.11	AW011738	chr4:155,577,393-155,580,137	NR_030671	AW011738	expressed sequence AW011738	molecular_function (GO:0003674); cellular_component (GO:0005575); biological_process (GO:0008150)	6.73368	6.73368	10.6701	77.5829	1.29605e-10	5.1939	5.1939	12.6541	69.9183	2.74331e-08
3.11	BCL11B	chr12:109,148,613-109,241,624	NM_001079883 NM_021399	Bcl11b	B-cell leukemia/lymphoma 11B	nucleic acid binding (GO:0003676); intracellular (GO:0005622); nucleus (GO:0005634); regulation of transcription, DNA-dependent (GO:0006355); axonogenesis (GO:0007409); lymph gland development (GO:0007515); zinc ion binding (GO:0008270); negative regulation of cell proliferation (GO:0008285); post-embryonic development (GO:0009791); central nervous system neuron differentiation (GO:0021953); post…	6.73195	6.73195	2.39578	21.8602	0.000195193	20.7008	20.7008	0	19.7008	3.75334e-06
3.11	9330175E14RIK	chr8:96,957,027-96,959,003	NR_015514	9330175E14Rik	RIKEN cDNA 9330175E14 gene	molecular_function (GO:0003674); cellular_component (GO:0005575); biological_process (GO:0008150)	6.70063	6.70063	2.9796	25.6658	8.64046e-05	13.4663	13.4663	0.792029	23.132	1.06956e-05
3.11	NKG7	chr7:50,692,508-50,693,616	NM_024253	Nkg7	Natural killer cell group 7 sequence	molecular_function (GO:0003674); cellular_component (GO:0005575); extracellular space (GO:0005615); biological_process (GO:0008150); membrane (GO:0016020); integral to membrane (GO:0016021)	6.68825	6.68825	6.85511	51.537	3.43123e-08	8.61585	8.61585	4.50707	46.448	1.07427e-07
3.11	BRSK1	chr7:4,642,530-4,667,599	NM_001003920 NM_001168572	Brsk1	BR serine/threonine kinase 1	G2/M transition of mitotic cell cycle (GO:0000086); nucleotide binding (GO:0000166); protein kinase activity (GO:0004672); protein serine/threonine kinase activity (GO:0004674); ATP binding (GO:0005524); nucleus (GO:0005634); cytoplasm (GO:0005737); protein phosphorylation (GO:0006468); mitotic G2 DNA damage checkpoint (GO:0007095); response to UV (GO:0009411); kinase activity (GO:0016301); trans…	6.67129	6.67129	52.6055	356.618	1.13683e-13	18.2432	18.2432	16.671	321.376	1.47484e-27
3.11	NHSL1	chr10:18,127,481-18,253,697	NM_173390 NM_001163592	Nhsl1	NHS-like 1	molecular_function (GO:0003674); cellular_component (GO:0005575); biological_process (GO:0008150)	6.64282	6.64282	1005.34	6683.94	5.01657e-160	69.4347	69.4347	85.7686	6023.75	0
3.11	WISP2	chr2:163,646,570-163,658,883	NM_016873	Wisp2	WNT1 inducible signaling pathway protein 2	regulation of cell growth (GO:0001558); phospholipase A2 activity (GO:0004623); calcium ion binding (GO:0005509); protein binding (GO:0005515); insulin-like growth factor binding (GO:0005520); extracellular region (GO:0005576); extracellular space (GO:0005615); cytoplasm (GO:0005737); plasma membrane (GO:0005886); cell adhesion (GO:0007155); growth factor activity (GO:0008083); negative regulatio…	6.62747	6.62747	8.6469	62.9345	8.56884e-08	3.37033	3.37033	16.1241	56.7138	0.000109613
3.11	TUBA1A	chr15:98,780,278-98,783,932	NM_011653	Tuba1a	Tubulin, alpha 1A	nucleotide binding (GO:0000166); GTPase activity (GO:0003924); structural molecule activity (GO:0005198); GTP binding (GO:0005525); microtubule (GO:0005874); cytoplasmic microtubule (GO:0005881); microtubule-based process (GO:0007017); microtubule-based movement (GO:0007018); protein domain specific binding (GO:0019904); protein complex (GO:0043234); protein polymerization (GO:0051258)	6.52297	6.52297	874.852	5712.15	2.22236e-152	2.08607	2.08607	2467.25	5147.94	2.54174e-28
3.11	RNF183	chr4:62,088,576-62,095,760	NM_153504	Rnf183	Ring finger protein 183	molecular_function (GO:0003674); protein binding (GO:0005515); cellular_component (GO:0005575); biological_process (GO:0008150); zinc ion binding (GO:0008270); membrane (GO:0016020); integral to membrane (GO:0016021); metal ion binding (GO:0046872)	6.51365	6.51365	19.3372	131.469	4.86778e-17	119.481	119.481	0	118.481	9.16047e-35
3.11	1190002N15RIK	chr9:94,418,283-94,438,500	NM_001033145	1190002N15Rik	RIKEN cDNA 1190002N15 gene	extracellular region (GO:0005576)	6.51354	6.51354	28.88	193.624	3.1135e-19	14.9122	14.9122	10.7683	174.491	6.62776e-29
3.11	GPR171	chr3:58,900,370-58,905,743	NM_173398	Gpr171	G protein-coupled receptor 171	molecular_function (GO:0003674); signal transducer activity (GO:0004871); receptor activity (GO:0004872); G-protein coupled receptor activity (GO:0004930); cellular_component (GO:0005575); plasma membrane (GO:0005886); signal transduction (GO:0007165); G-protein coupled receptor signaling pathway (GO:0007186); biological_process (GO:0008150); membrane (GO:0016020); integral to membrane (GO:001602…	6.50927	6.50927	5.68746	42.5305	3.35473e-07	11.457	11.457	2.43279	38.3293	4.69637e-08
3.11	D14ERTD668E	chr14:59,966,244-59,984,327	NM_199015	D14Ertd668e	DNA segment, Chr 14, ERATO Doi 668, expressed	molecular_function (GO:0003674); protein binding (GO:0005515); cellular_component (GO:0005575); nucleus (GO:0005634); biological_process (GO:0008150); zinc ion binding (GO:0008270); metal ion binding (GO:0046872)	6.50069	6.50069	15.7939	108.172	5.24337e-15	4.89916	4.89916	19.1038	97.4916	1.56984e-10
3.11	SEMA4D	chr13:51,796,617-51,889,013	NM_013660	Sema4d	Sema domain, immunoglobulin domain (Ig), transmembrane domain (TM) and short cytoplasmic domain, (semaphorin) 4D	receptor activity (GO:0004872); receptor binding (GO:0005102); extracellular space (GO:0005615); protein complex assembly (GO:0006461); signal transduction (GO:0007165); multicellular organismal development (GO:0007275); nervous system development (GO:0007399); membrane (GO:0016020); integral to membrane (GO:0016021); nickel cation binding (GO:0016151); urea metabolic process (GO:0019627); cell d…	6.48074	6.48074	83.2273	544.855	2.49513e-52	5.60833	5.60833	86.7307	491.023	6.77821e-42
3.11	CTSH	chr9:89,949,105-89,970,933	NM_007801	Ctsh	Cathepsin H	cysteine-type endopeptidase activity (GO:0004197); cathepsin H activity (GO:0004215); extracellular space (GO:0005615); lysosome (GO:0005764); proteolysis (GO:0006508); peptidase activity (GO:0008233); cysteine-type peptidase activity (GO:0008234); positive regulation of epithelial cell migration (GO:0010634); hydrolase activity (GO:0016787); kininogen binding (GO:0030984); protein destabilizatio…	6.46222	6.46222	101.105	658.825	2.43488e-31	3.68801	3.68801	160.259	593.727	6.76961e-20
3.11	SULF2	chr2:165,899,399-165,981,183	NM_028072 NM_001252579 NM_001252578	Sulf2	Sulfatase 2	catalytic activity (GO:0003824); arylsulfatase activity (GO:0004065); calcium ion binding (GO:0005509); extracellular space (GO:0005615); endoplasmic reticulum (GO:0005783); Golgi apparatus (GO:0005794); sulfur compound metabolic process (GO:0006790); metabolic process (GO:0008152); N-acetylglucosamine-6-sulfatase activity (GO:0008449); sulfuric ester hydrolase activity (GO:0008484); cell surface…	6.44944	6.44944	394.876	2552.18	1.50157e-119	2.55481	2.55481	899.682	2300.07	4.50937e-34
3.11	SLIT3	chr11:34,934,958-35,522,009	NM_011412	Slit3	Slit homolog 3 (Drosophila)	receptor binding (GO:0005102); structural molecule activity (GO:0005198); calcium ion binding (GO:0005509); protein binding (GO:0005515); extracellular region (GO:0005576); extracellular space (GO:0005615); membrane fraction (GO:0005624); mitochondrion (GO:0005739); cell adhesion (GO:0007155); multicellular organismal development (GO:0007275); nervous system development (GO:0007399); axon guidanc…	6.38215	6.38215	22.5482	149.288	6.7657e-18	2.21822	2.21822	60.1018	134.537	7.95775e-05
3.11	E330020D12RIK	chr1:155,251,316-155,261,363	NR_033736	E330020D12Rik	Riken cDNA E330020D12 gene	molecular_function (GO:0003674); cellular_component (GO:0005575); biological_process (GO:0008150)	6.3516	6.3516	37.4261	243.067	4.98354e-22	15.6211	15.6211	13.0877	219.066	2.95396e-31
3.11	IQSEC2	chrX:148,578,811-148,659,779	NM_001114664 NM_001005475	Iqsec2	IQ motif and Sec7 domain 2	ARF guanyl-nucleotide exchange factor activity (GO:0005086); intracellular (GO:0005622); cytoplasm (GO:0005737); regulation of ARF protein signal transduction (GO:0032012); regulation of catalytic activity (GO:0050790)	6.34631	6.34631	106.359	680.336	1.17625e-59	15.492	15.492	38.6411	613.119	3.90425e-88
3.11	CX3CR1	chr9:119,957,811-119,977,400	NM_009987	Cx3cr1	Chemokine (C-X3-C) receptor 1	rhodopsin-like receptor activity (GO:0001584); microglial cell activation involved in immune response (GO:0002282); signal transducer activity (GO:0004871); receptor activity (GO:0004872); cytokine receptor activity (GO:0004896); G-protein coupled receptor activity (GO:0004930); chemokine receptor activity (GO:0004950); plasma membrane (GO:0005886); signal transduction (GO:0007165); G-protein cou…	6.3462	6.3462	13.6699	92.0981	3.05333e-12	7.98218	7.98218	9.52354	83.0008	2.10817e-12
3.11	EBF4	chr2:130,121,675-130,196,217	NM_001110513	Ebf4	Early B-cell factor 4	DNA binding (GO:0003677); protein binding (GO:0005515); cellular_component (GO:0005575); nucleus (GO:0005634); regulation of transcription, DNA-dependent (GO:0006355); multicellular organismal development (GO:0007275); transcription factor binding (GO:0008134); transcription regulator activity (GO:0030528); metal ion binding (GO:0046872)	6.33395	6.33395	18.0889	119.908	7.92881e-15	16.6169	16.6169	5.56339	108.063	2.52341e-22
3.11	TPPP3	chr8:107,991,392-107,995,322	NM_026481	Tppp3	Tubulin polymerization-promoting protein family member 3	molecular_function (GO:0003674); cellular_component (GO:0005575); cytoplasm (GO:0005737); cytoskeleton (GO:0005856); microtubule (GO:0005874); biological_process (GO:0008150)	6.28011	6.28011	39.409	252.773	4.45238e-27	12.5983	12.5983	17.1612	227.801	1.13459e-36
3.11	TAPBPL	chr6:125,174,230-125,181,878	NM_145391	Tapbpl	TAP binding protein-like	molecular_function (GO:0003674); cellular_component (GO:0005575); endoplasmic reticulum (GO:0005783); microsome (GO:0005792); plasma membrane (GO:0005886); biological_process (GO:0008150); membrane (GO:0016020); integral to membrane (GO:0016021); antigen processing and presentation of endogenous peptide antigen via MHC class I (GO:0019885)	6.26795	6.26795	58.3035	370.711	6.7619e-39	6.77142	6.77142	48.4856	334.088	1.5563e-36
3.11	HSD11B1	chr1:195,047,835-195,090,239	NM_001044751 NM_008288	Hsd11b1	Hydroxysteroid 11-beta dehydrogenase 1	catalytic activity (GO:0003824); 11-beta-hydroxysteroid dehydrogenase [NAD(P)] activity (GO:0003845); binding (GO:0005488); steroid binding (GO:0005496); cytoplasm (GO:0005737); endoplasmic reticulum (GO:0005783); rough endoplasmic reticulum (GO:0005791); microsome (GO:0005792); lipid metabolic process (GO:0006629); glucocorticoid biosynthetic process (GO:0006704); glucocorticoid catabolic proces…	6.24986	6.24986	11.0024	74.013	3.89001e-10	5.80882	5.80882	10.6549	66.7012	4.40339e-08
3.11	APOL7A	chr15:77,218,647-77,229,540	NM_029419 NM_001164640	Apol7a	Apolipoprotein L 7a	molecular_function (GO:0003674); cellular_component (GO:0005575); biological_process (GO:0008150)	6.21152	6.21152	7.3986	51.1681	5.5252e-07	47.1121	47.1121	0	46.1121	6.44617e-14
3.11	ENPP1	chr10:24,361,217-24,431,908	NM_008813	Enpp1	Ectonucleotide pyrophosphatase/phosphodiesterase 1	nucleic acid binding (GO:0003676); catalytic activity (GO:0003824); endonuclease activity (GO:0004519); phosphodiesterase I activity (GO:0004528); nucleotide diphosphatase activity (GO:0004551); scavenger receptor activity (GO:0005044); extracellular space (GO:0005615); plasma membrane (GO:0005886); immune response (GO:0006955); signal transduction (GO:0007165); metabolic process (GO:0008152); nu…	6.19699	6.19699	20.2936	130.956	2.72111e-17	2.92591	2.92591	39.6782	118.021	6.22084e-07
3.11	8430427H17RIK	chr2:153,233,197-153,355,707	NM_001134300 NM_001001986	8430427H17Rik	RIKEN cDNA 8430427H17 gene	molecular_function (GO:0003674); cellular_component (GO:0005575); biological_process (GO:0008150)	6.1878	6.1878	149.815	932.212	1.21328e-70	5.77829	5.77829	144.57	840.145	5.10676e-62
3.11	LRP4	chr2:91,297,688-91,354,058	NM_172668 NM_001145857	Lrp4	Low density lipoprotein receptor-related protein 4	kidney development (GO:0001822); hair follicle development (GO:0001942); receptor activity (GO:0004872); calcium ion binding (GO:0005509); protein binding (GO:0005515); extracellular space (GO:0005615); plasma membrane (GO:0005886); endocytosis (GO:0006897); signal transduction (GO:0007165); protein localization (GO:0008104); dorsal/ventral pattern formation (GO:0009953); proximal/distal pattern …	6.1824	6.1824	56.2899	353.189	4.06046e-35	4.10761	4.10761	76.7352	318.306	1.45933e-22
3.11	RAPGEFL1	chr11:98,698,099-98,714,319	NM_001080925	Rapgefl1	Rap guanine nucleotide exchange factor (GEF)-like 1	molecular_function (GO:0003674); guanyl-nucleotide exchange factor activity (GO:0005085); cellular_component (GO:0005575); intracellular (GO:0005622); small GTPase mediated signal transduction (GO:0007264); biological_process (GO:0008150); regulation of catalytic activity (GO:0050790)	6.05078	6.05078	13.1062	84.3537	2.76698e-09	25.8438	25.8438	1.98007	76.0166	1.8561e-15
3.11	CDK16	chrX:20,265,619-20,277,003	NM_011049	Cdk16	Cyclin-dependent kinase 16	nucleotide binding (GO:0000166); protein kinase activity (GO:0004672); protein serine/threonine kinase activity (GO:0004674); cyclin-dependent protein serine/threonine kinase activity (GO:0004693); ATP binding (GO:0005524); protein phosphorylation (GO:0006468); cell cycle (GO:0007049); kinase activity (GO:0016301); transferase activity (GO:0016740)	6.0386	6.0386	643.872	3893.13	4.80633e-127	3.57088	3.57088	981.814	3508.51	5.12862e-68
3.11	COL5A2	chr1:45,431,176-45,560,127	NM_007737	Col5a2	Collagen, type V, alpha 2	skeletal system development (GO:0001501); structural molecule activity (GO:0005198); extracellular matrix structural constituent (GO:0005201); extracellular region (GO:0005576); proteinaceous extracellular matrix (GO:0005578); collagen (GO:0005581); collagen type V (GO:0005588); extracellular space (GO:0005615); cell adhesion (GO:0007155); extracellular matrix structural constituent conferring te…	6.03284	6.03284	305.005	1845.08	4.36226e-25	3.70125	3.70125	448.514	1662.76	7.5175e-19
3.11	CD209C	chr8:3,940,222-3,946,863	NM_130903	Cd209c	CD209c antigen	receptor activity (GO:0004872); binding (GO:0005488); mannose binding (GO:0005537); cellular_component (GO:0005575); signal transduction (GO:0007165); biological_process (GO:0008150); metal ion binding (GO:0046872)	6.02041	6.02041	275.926	1666.21	1.11967e-88	102.019	102.019	13.7288	1501.62	1.68728e-251
3.11	ENPP3	chr10:24,493,620-24,556,001	NM_134005	Enpp3	Ectonucleotide pyrophosphatase/phosphodiesterase 3	molecular_function (GO:0003674); nucleic acid binding (GO:0003676); catalytic activity (GO:0003824); endonuclease activity (GO:0004519); phosphodiesterase I activity (GO:0004528); nucleotide diphosphatase activity (GO:0004551); scavenger receptor activity (GO:0005044); cellular_component (GO:0005575); extracellular region (GO:0005576); immune response (GO:0006955); signal transduction (GO:0007165…	6.0108	6.0108	13.4183	85.6656	6.90901e-09	2.92869	2.92869	25.7043	77.2086	2.70169e-05
3.11	SEPT3	chr15:82,105,365-82,124,872	NM_011889	SEPT3	Septin 3	nucleotide binding (GO:0000166); cytokinesis (GO:0000910); protein binding (GO:0005515); GTP binding (GO:0005525); cytoplasm (GO:0005737); cytosol (GO:0005829); cytoskeleton (GO:0005856); cell cycle (GO:0007049); synaptosome (GO:0019717); cell junction (GO:0030054); septin complex (GO:0031105); presynaptic membrane (GO:0042734); synapse (GO:0045202); cell division (GO:0051301)	5.99868	5.99868	4.45933	31.7487	0.000907064	16.5264	16.5264	0.792029	28.6158	1.60072e-05
3.11	DDR1	chr17:35,818,512-35,841,084	NM_007584 NM_172962 NM_001198833 NM_001198831	Ddr1	Discoidin domain receptor family, member 1	nucleotide binding (GO:0000166); regulation of cell growth (GO:0001558); regulation of cell-matrix adhesion (GO:0001952); protein kinase activity (GO:0004672); protein tyrosine kinase activity (GO:0004713); transmembrane receptor protein tyrosine kinase activity (GO:0004714); receptor activity (GO:0004872); protein binding (GO:0005515); ATP binding (GO:0005524); plasma membrane (GO:0005886); prot…	5.98046	5.98046	487.806	2922.29	6.78151e-116	3.744	3.744	702.688	2633.6	2.63084e-66
3.11	PLAC8	chr5:100,982,752-101,001,224	NM_139198	Plac8	Placenta-specific 8	molecular_function (GO:0003674); cellular_component (GO:0005575); biological_process (GO:0008150)	5.96079	5.96079	35.9464	219.229	2.04385e-11	4.53059	4.53059	42.8272	197.563	4.588e-07
3.11	1190002H23RIK	chr14:79,688,557-79,701,442	NM_025427	1190002H23Rik	RIKEN cDNA 1190002H23 gene	protein binding (GO:0005515); nucleus (GO:0005634); cytoplasm (GO:0005737); cytoskeleton (GO:0005856); cell cycle (GO:0007049); protein kinase activator activity (GO:0030295); positive regulation of phosphorylation (GO:0042327); regulation of catalytic activity (GO:0050790)	5.9524	5.9524	188.076	1124.46	2.6208e-16	11.516	11.516	87.0883	1013.43	5.7493e-25
3.11	NYNRIN	chr14:56,472,952-56,493,573	NM_001040072	Nynrin	NYN domain and retroviral integrase containing	molecular_function (GO:0003674); nucleic acid binding (GO:0003676); DNA binding (GO:0003677); cellular_component (GO:0005575); biological_process (GO:0008150); DNA integration (GO:0015074); membrane (GO:0016020); integral to membrane (GO:0016021)	5.9192	5.9192	20.9878	129.15	1.79757e-14	5.90044	5.90044	18.8962	116.396	1.32377e-13
3.11	VDR	chr15:97,684,858-97,738,727	NM_009504	Vdr	Vitamin D receptor	skeletal system development (GO:0001501); DNA binding (GO:0003677); sequence-specific DNA binding transcription factor activity (GO:0003700); steroid hormone receptor activity (GO:0003707); receptor activity (GO:0004872); ligand-activated sequence-specific DNA binding RNA polymerase II transcription factor activity (GO:0004879); vitamin D binding (GO:0005499); protein binding (GO:0005515); nucleu…	5.896	5.896	12.5022	78.6092	2.02066e-06	17.004	17.004	3.22482	70.8388	2.12449e-10
3.11	ACOT6	chr12:85,441,604-85,450,733	NM_172580	Acot6	Acyl-CoA thioesterase 6	catalytic activity (GO:0003824); peroxisome (GO:0005777); protein targeting (GO:0006605); lipid metabolic process (GO:0006629); acyl-CoA metabolic process (GO:0006637); palmitoyl-CoA hydrolase activity (GO:0016290); hydrolase activity (GO:0016787); thiolester hydrolase activity (GO:0016790)	5.87797	5.87797	4.75124	32.8056	4.38888e-05	15.732	15.732	0.942933	29.5662	1.9799e-07
3.11	BC039966	chr4:153,322,564-153,324,585	NR_040670	BC039966	cDNA sequence BC039966	molecular_function (GO:0003674); cellular_component (GO:0005575); biological_process (GO:0008150)	5.85517	5.85517	2.9796	22.3012	0.000548451	11.7738	11.7738	0.792029	20.0989	7.10612e-05
3.11	ABI3BP	chr16:56,477,959-56,690,248	NM_001014423 NM_001014422 NM_178790 NM_001014424 NM_001014399	Abi3bp	ABI gene family, member 3 (NESH) binding protein	collagen binding (GO:0005518); glycosaminoglycan binding (GO:0005539); interstitial matrix (GO:0005614); extracellular space (GO:0005615); heparin binding (GO:0008201); positive regulation of cell-substrate adhesion (GO:0010811); extracellular matrix organization (GO:0030198); extracellular matrix (GO:0031012)	5.82251	5.82251	20.525	124.33	5.13441e-15	8.53897	8.53897	12.2389	112.047	6.6584e-16
3.11	1600021P15RIK	chr16:28,826,262-28,929,784	NM_177718	1600021P15Rik	RIKEN cDNA 1600021P15 gene	molecular_function (GO:0003674); cellular_component (GO:0005575); biological_process (GO:0008150)	5.78172	5.78172	50.4718	296.596	8.84025e-30	2.42817	2.42817	109.493	267.295	6.35099e-10
3.11	HECTD2	chr19:36,629,129-36,695,625	NM_172637 NM_001163471	Hectd2	HECT domain containing 2	molecular_function (GO:0003674); cellular_component (GO:0005575); intracellular (GO:0005622); cellular protein modification process (GO:0006464); biological_process (GO:0008150); ligase activity (GO:0016874); acid-amino acid ligase activity (GO:0016881)	5.75661	5.75661	6.81478	43.9867	0.000311816	12.3848	12.3848	2.28188	39.6456	2.99467e-06
3.11	OSR2	chr15:35,225,867-35,233,060	NM_054049	Osr2	Odd-skipped related 2 (Drosophila)	eye development (GO:0001654); nucleic acid binding (GO:0003676); intracellular (GO:0005622); nucleus (GO:0005634); zinc ion binding (GO:0008270); positive regulation of cell proliferation (GO:0008284); positive regulation of gene expression (GO:0010628); transcription activator activity (GO:0016563); osteoblast proliferation (GO:0033687); middle ear morphogenesis (GO:0042474); odontogenesis (GO:0…	5.73377	5.73377	43.8587	256.209	1.8823e-28	18.9172	18.9172	11.2585	230.896	3.00006e-43
3.11	KIF5A	chr10:126,662,751-126,700,419	NM_008447 NM_001039000	Kif5a	Kinesin family member 5A	nucleotide binding (GO:0000166); motor activity (GO:0003774); microtubule motor activity (GO:0003777); protein binding (GO:0005515); ATP binding (GO:0005524); cytoplasm (GO:0005737); kinesin complex (GO:0005871); microtubule (GO:0005874); microtubule associated complex (GO:0005875); microtubule-based process (GO:0007017); microtubule-based movement (GO:0007018); ciliary rootlet (GO:0035253); neur…	5.72779	5.72779	21.7531	129.325	7.95898e-16	14.7001	14.7001	6.99655	116.55	2.86637e-22
3.11	ATAT1	chr17:36,034,541-36,047,013	NM_001142744 NM_028476 NM_001142745	Atat1			5.66235	5.66235	64.9973	372.7	3.49479e-35	5.33097	5.33097	62.1952	335.892	7.54302e-30
[truncated: 453 more rows]

## Sheet: Table S7B
Table S7B. 438 genes expressed at a significantly lower level (TFS group 3.22) in untreated GL261(B6) tumors than in both untreated LLC and B16F10 tumors. Significance threshold values: |FC|>2, p<0.001.
[truncated: 439 more rows]

[truncated: 2 more sheets: Table S7C, Table S7D]
