# Supplementary material for: Metronomic cyclophosphamide activation of anti-tumor immunity: tumor model, mouse host, and drug schedule dependence of gene responses and their upstream regulators
Source: BMC Cancer. 2016 Aug 11;16:623. doi: 10.1186/s12885-016-2597-2 (PMC4982114; doi:10.1186/s12885-016-2597-2)
Supplement: Additional file 8: Table S8A-F. — KEGG pathways and DAVID clusters enriched in genes that are specifically expressed at a higher or a lower level in untreated GL261(B6) tumors when compared to LLC and B16F10 tumors and in the sets of genes that respond to CPA/6d treatment. (XLSX 186 kb) [file 12885_2016_2597_MOESM8_ESM.xlsx]

## Sheet: Table S8A
Tables S8A-8F. KEGG pathways and DAVID clusters enriched in genes that are specifically expressed at a higher or a lower level in untreated GL261(B6) tumors when compared to LLC and B16F10 tumors and in the sets of genes that respond to CPA/6d treatment.
Table S8A. KEGG pathways enriched in genes showing higher expression in untreated GL261(B6) tumors than in untreated LLC and B16F10 tumors. All 1,348 genes in Table S7A were used for this analysis.
Category	Term	Count	%	PValue	Genes	List Total	Pop Hits	Pop Total	Fold Enrichment	Bonferroni	Benjamini	FDR
Immune stimulation	mmu04514:Cell adhesion molecules (CAMs)	35	2.66768	8.35555e-12	ITGAL, CLDN9, CD8A, CLDN11, SDC3, ITGB8, ICOS, CD4, H2-T10, CD6, H2-K1, PTPRC, ICAM1, MAG, PTPRF, H2-M2, CTLA4, H2-DMB1, H2-AB1, NLGN3, ITGA4, H2-Q6, PDCD1LG2, H2-Q8, NCAM1, NCAM2, H2-BL, ITGA8, CD274, H2-EB1, H2-AA, CNTN1, H2-T22, H2-T23, H2-T24, H2-DMA, JAM3	340	154	5738	3.83556	1.28675e-09	1.28675e-09	1.00233e-08
Immune stimulation	mmu04612:Antigen processing and presentation	21	1.60061	2.11538e-07	H2-K1, CIITA, CD8A, H2-M2, H2-DMB1, H2-AB1, CTSS, H2-Q6, CD74, H2-Q8, PSME1, PSME2, TAP2, H2-BL, TAP1, H2-EB1, H2-AA, H2-T22, CD4, H2-T23, H2-T10, H2-T24, H2-DMA	340	91	5738	3.89457	3.25764e-05	1.62883e-05	0.000253761
Immune related diseases	mmu05416:Viral myocarditis	20	1.52439	1.67654e-06	H2-K1, ITGAL, ICAM1, H2-M2, CYCT, H2-DMB1, H2-AB1, H2-Q6, CXADR, H2-Q8, CCND1, FYN, DMD, H2-BL, H2-EB1, H2-T22, H2-AA, H2-T23, H2-T10, MYH14, H2-T24, H2-DMA	340	94	5738	3.59074	0.000258154	8.60586e-05	0.00201116
Immune stimulation	mmu05340:Primary immunodeficiency	12	0.914634	4.1099e-06	CIITA, PTPRC, CD3D, CD8A, CD3E, TAP2, ICOS, TAP1, LCK, TNFRSF13C, CD4, IL7R	340	36	5738	5.62549	0.000632725	0.000158219	0.00493013
Immune stimulation	mmu04060:Cytokine-cytokine receptor interaction	30	2.28659	0.000208834	OSMR, CSF2RB2, CXCL9, CCL8, KIT, IL15, IL7R, CCL5, IL17RB, CXCL10, IL11, CCL24, IL12RB1, IL10RA, CXCR6, TNFRSF19, LTB, IL18R1, IL2RB, IL2RA, LIFR, TNFRSF13C, CCL17, CCL11, TNFSF10, CXCL16, CX3CR1, VEGFA, CCR2, NGFR	340	244	5738	2.07498	0.031652	0.0064121	0.25023
Immune stimulation	mmu04512:ECM-receptor interaction	15	1.14329	0.000306971	TNC, ITGB4, COL2A1, ITGA4, COL5A2, SDC3, HMMR, ITGB8, ITGA8, TNR, COL1A2, RELN, COL1A1, COL11A2, COL11A1	340	83	5738	3.04996	0.0461805	0.00784917	0.367622
Immune stimulation	mmu04610:Complement and coagulation cascades	14	1.06707	0.000381018	PLAT, C7, A2M, CR2, HC, CFB, C4B, C3, SERPING1, C1S, F7, C1RA, F3, PROS1	340	75	5738	3.15027	0.056999	0.00834894	0.456113
Immune related diseases	mmu05332:Graft-versus-host disease	12	0.914634	0.00048152	H2-K1, H2-M2, H2-DMB1, H2-AB1, H2-Q6, H2-Q8, H2-BL, H2-EB1, H2-AA, H2-T22, H2-T23, H2-T10, H2-T24, H2-DMA	340	58	5738	3.49168	0.071488	0.00922865	0.576105
Immune related diseases	mmu05330:Allograft rejection	12	0.914634	0.00048152	H2-K1, H2-M2, H2-DMB1, H2-AB1, H2-Q6, H2-Q8, H2-BL, H2-EB1, H2-AA, H2-T22, H2-T23, H2-T10, H2-T24, H2-DMA	340	58	5738	3.49168	0.071488	0.00922865	0.576105
Other	mmu04510:Focal adhesion	25	1.90549	0.000554057	TNC, ITGB4, COL2A1, PAK3, ITGB8, TNR, PAK1, COL11A2, SHC3, COL11A1, VAV3, IGF1, ITGA4, MAPK10, COL5A2, CCND1, CCND3, FYN, RASGRF1, ITGA8, VEGFA, COL1A2, RELN, MAPK8, COL1A1	340	198	5738	2.13087	0.0818076	0.00943833	0.662626
Immune related diseases	mmu05320:Autoimmune thyroid disease	13	0.990854	0.000915583	H2-K1, H2-M2, CTLA4, H2-DMB1, H2-AB1, H2-Q6, H2-Q8, H2-BL, H2-EB1, H2-T22, H2-AA, H2-T23, H2-T10, H2-T24, H2-DMA	340	72	5738	3.04714	0.131567	0.0140074	1.09282
Immune related diseases	mmu04940:Type I diabetes mellitus	12	0.914634	0.000998717	H2-K1, H2-M2, H2-DMB1, H2-AB1, H2-Q6, H2-Q8, H2-BL, H2-EB1, H2-AA, H2-T22, H2-T23, H2-T10, H2-T24, H2-DMA	340	63	5738	3.21457	0.142624	0.0138916	1.1915
Immune stimulation	mmu04640:Hematopoietic cell lineage	14	1.06707	0.00116299	CD3G, CR2, IL2RA, CD8A, CD3D, CD3E, KIT, ITGA4, IL7R, FCGR1, IL11, H2-EB1, H2-AA, CD4	340	84	5738	2.81275	0.164065	0.0148227	1.38623
Immune stimulation	mmu04062:Chemokine signaling pathway	22	1.67683	0.0022707	ITK, VAV3, PREX1, ADCY6, CXCL9, CCL8, STAT1, CCL5, CCL17, STAT2, CXCL10, CCL11, CCL24, CXCL16, CX3CR1, CXCR6, CCR2, JAK2, GRK4, PAK1, SHC3, PLCB1	340	182	5738	2.04001	0.295372	0.0265703	2.69018
Immune related diseases	mmu05322:Systemic lupus erythematosus	15	1.14329	0.00272869	C7, HC, C4B, C3, FCGR4, H2-DMB1, H2-AB1, C1S, FCGR1, TRIM21, C1RA, H2-EB1, H2-AA, H2-DMA, HIST3H2BA	340	103	5738	2.45774	0.343474	0.0296094	3.22467
Neuronal cell lineage related	mmu05020:Prion diseases	8	0.609756	0.00377084	NCAM1, EGR1, C7, NCAM2, NOTCH1, HC, FYN, CCL5	340	35	5738	3.85748	0.441113	0.0380446	4.43089
Immune effectors	mmu04660:T cell receptor signaling pathway	16	1.21951	0.00377429	ITK, PTPRC, CD3G, VAV3, CD8A, CD3D, CD3E, CTLA4, FOS, PAK3, FYN, RASGRP1, ICOS, LCK, CD4, PAK1	340	118	5738	2.28833	0.441411	0.0357419	4.43486
Other	mmu04630:Jak-STAT signaling pathway	18	1.37195	0.0078954	IL2RB, IL2RA, CSF2RB2, OSMR, LIFR, IL15, IL7R, STAT1, CISH, IL11, STAT2, IRF9, CCND1, SPRY1, IL12RB1, CCND3, IL10RA, JAK2	340	152	5738	1.99853	0.704981	0.0692893	9.07081
Immune stimulation	mmu04621:NOD-like receptor signaling pathway	10	0.762195	0.00993249	CCL11, NOD1, RIPK2, CCL8, MAPK8, MAPK10, NLRP1B, CCL5, TAB1, CASP1	340	62	5738	2.72201	0.785029	0.0818576	11.2854
Immune effectors	mmu04672:Intestinal immune network for IgA production	9	0.685976	0.0130865	ICOS, H2-EB1, TNFRSF13C, H2-AA, H2-DMB1, H2-AB1, IL15, ITGA4, H2-DMA	340	54	5738	2.81275	0.868484	0.101268	14.6169
Neuronal cell lineage related	mmu04360:Axon guidance	15	1.14329	0.021845	DCC, PLXNB3, EPHB3, CDK5, EPHB2, SLIT3, SEMA6A, SEMA4G, PAK3, FYN, SEMA3E, SEMA3D, PAK1, SEMA4D, SEMA4A	340	131	5738	1.93242	0.966674	0.156395	23.2761
Immune effectors	mmu04650:Natural killer cell mediated cytotoxicity	14	1.06707	0.0271451	H2-K1, ITGAL, ICAM1, VAV3, KLRK1, FCGR4, TNFSF10, SH2D1B1, FYN, LCK, ARAF, H2-T23, PAK1, SHC3	340	122	5738	1.93664	0.985566	0.182755	28.1173
Immune related diseases	mmu05310:Asthma	6	0.457317	0.0424069	CCL11, H2-EB1, H2-AA, H2-DMB1, H2-AB1, H2-DMA	340	33	5738	3.06845	0.998736	0.261642	40.537
Immune related diseases	mmu05414:Dilated cardiomyopathy	11	0.838415	0.0438062	ADRB1, ITGB8, CACNG7, DMD, ITGA8, ADCY6, CACNG5, ITGB4, CACNG4, IGF1, ITGA4	340	92	5738	2.01784	0.998991	0.25913	41.571
Other	mmu00740:Riboflavin metabolism	4	0.304878	0.0547668	ENPP1, ENPP3, ACP5, MTMR7	340	15	5738	4.50039	0.999829	0.303307	49.1179
Other	mmu05212:Pancreatic cancer	9	0.685976	0.0605742	CCND1, CDKN2A, ARHGEF6, ARAF, VEGFA, TGFA, MAPK8, MAPK10, STAT1	340	72	5738	2.10956	0.999934	0.319492	52.7439
Other	mmu05210:Colorectal cancer	10	0.762195	0.0659575	DCC, FOS, CCND1, CYCT, ARAF, MAPK8, FZD3, MAPK10, FZD2, AXIN2	340	86	5738	1.96238	0.999973	0.332457	55.8919
Immunity - Histocompatibility	mmu04144:Endocytosis	18	1.37195	0.0873657	H2-K1, DNM3, IL2RB, IL2RA, FGFR3, ERBB3, H2-M2, KIT, H2-Q6, H2-Q8, ADRB1, NTRK1, H2-BL, H2-T22, H2-T23, GRK4, H2-T10, H2-T24, AGAP2, IQSEC2	340	202	5738	1.50384	0.999999	0.406331	66.602
Other	mmu05219:Bladder cancer	6	0.457317	0.0993947	CCND1, CDKN2A, FGFR3, ARAF, VEGFA, MMP2	340	42	5738	2.41092	1	0.437737	71.5164

## Sheet: Table S8B
Table S8B. KEGG pathways enriched in genes showing higher expression in untreated GL261(B6) tumors than in untreated LLC and B16F10 tumors and up regulated significantly by CPA/6d treatment. The 296 genes in Table S7C in TFS group 1.1 were used for this analysis.
Category	Term	Count	%	PValue	Genes	List Total	Pop Hits	Pop Total	Fold Enrichment	Bonferroni	Benjamini	FDR
KEGG_PATHWAY	mmu04060:Cytokine-cytokine receptor interaction	25	8.74126	6.9648e-12	OSMR, CSF2RB2, CXCL9, TNFSF14, CCL8, IL7R, CCL5, IL11, CXCL10, CCL24, IL12RB1, IL10RA, CXCR6, LTB, IL18R1, IL2RB, IL2RA, LIFR, CCL17, CCL11, TNFSF10, CXCL16, CCR2, CX3CR1, NGFR	107	244	5738	5.49448	5.22357e-10	5.22357e-10	7.30954e-09
KEGG_PATHWAY	mmu05340:Primary immunodeficiency	9	3.14685	2.04951e-07	CIITA, PTPRC, CD3D, CD8A, CD3E, ICOS, LCK, CD4, IL7R	107	36	5738	13.4065	1.53712e-05	7.68563e-06	0.000215097
KEGG_PATHWAY	mmu04062:Chemokine signaling pathway	14	4.8951	2.58008e-05	ITK, CXCL9, CCL8, CCL5, STAT1, CXCL10, STAT2, CCL17, CCL24, CCL11, CXCL16, CXCR6, CCR2, CX3CR1	107	182	5738	4.12509	0.00193321	0.00064482	0.0270747
KEGG_PATHWAY	mmu04660:T cell receptor signaling pathway	11	3.84615	5.58095e-05	ITK, PTPRC, CD3G, CD3D, CD8A, CD3E, RASGRP1, ICOS, LCK, CTLA4, CD4	107	118	5738	4.99905	0.00417708	0.00104591	0.0585568
KEGG_PATHWAY	mmu04630:Jak-STAT signaling pathway	12	4.1958	0.000100079	IL2RB, IL2RA, IL12RB1, OSMR, CSF2RB2, IL10RA, LIFR, IL7R, STAT1, CISH, IL11, STAT2	107	152	5738	4.23364	0.0074782	0.00150013	0.104983
KEGG_PATHWAY	mmu04640:Hematopoietic cell lineage	9	3.14685	0.000141823	IL2RA, CD3G, CD3D, CD8A, CD3E, CD4, IL7R, FCGR1, IL11	107	84	5738	5.74566	0.0105811	0.00177135	0.148744
KEGG_PATHWAY	mmu04610:Complement and coagulation cascades	8	2.7972	0.000425714	C1RA, A2M, C3, C4B, CFB, SERPING1, C1S, F7	107	75	5738	5.72012	0.0314308	0.00455181	0.445887
KEGG_PATHWAY	mmu04514:Cell adhesion molecules (CAMs)	11	3.84615	0.000505272	ICAM1, ITGAL, PTPRC, CD8A, ICOS, CD274, CTLA4, CD4, CD6, PDCD1LG2, SDC3	107	154	5738	3.83044	0.0371956	0.00472691	0.529015
KEGG_PATHWAY	mmu04650:Natural killer cell mediated cytotoxicity	8	2.7972	0.00708242	ICAM1, ITGAL, TNFSF10, SH2D1B1, LCK, FCGR4, KLRK1, KLRB1C	107	122	5738	3.51647	0.4132	0.0575102	7.18805
KEGG_PATHWAY	mmu04623:Cytosolic DNA-sensing pathway	5	1.74825	0.0182428	IRF7, CCL5, CASP1, ZBP1, CXCL10	107	55	5738	4.87511	0.748634	0.128975	17.5705
KEGG_PATHWAY	mmu04621:NOD-like receptor signaling pathway	5	1.74825	0.0270669	CCL11, CCL8, NLRP1B, CCL5, CASP1	107	62	5738	4.32469	0.87229	0.170631	25.0226
KEGG_PATHWAY	mmu04620:Toll-like receptor signaling pathway	6	2.0979	0.0356336	IRF7, CXCL9, LBP, CCL5, STAT1, CXCL10	107	99	5738	3.25007	0.934211	0.2029	31.6687
KEGG_PATHWAY	mmu05322:Systemic lupus erythematosus	6	2.0979	0.0411924	C1RA, C3, C4B, FCGR4, C1S, FCGR1	107	103	5738	3.12385	0.957356	0.215479	35.6911
KEGG_PATHWAY	mmu04512:ECM-receptor interaction	5	1.74825	0.0667219	TNC, COL1A2, COL1A1, COL5A2, SDC3	107	83	5738	3.23049	0.994366	0.309211	51.5532
KEGG_PATHWAY	mmu04612:Antigen processing and presentation	5	1.74825	0.0869871	CIITA, CD8A, CD4, CTSS, CD74	107	91	5738	2.94649	0.998914	0.365569	61.5228

## Sheet: Table S8C
Table S8C. KEGG pathways enriched in genes showing higher expression in untreated GL261(B6) tumors than in untreated LLC and B16F10 tumors and down regulated significantly by CPA. The 296 genes in Table S7C in TFS group 1.2 were used for this analysis.
Category	Term	Count	%	PValue	Genes	List Total	Pop Hits	Pop Total	Fold Enrichment	Bonferroni	Benjamini	FDR
KEGG_PATHWAY	mmu00260:Glycine, serine and threonine metabolism	3	1.0453	0.0360133	CHDH, GATM, CBS	55	32	5738	9.78068	0.968181	0.968181	33.1254
KEGG_PATHWAY	mmu04510:Focal adhesion	6	2.09059	0.0374926	CCND3, TNR, VEGFA, COL11A2, SHC3, COL11A1	55	198	5738	3.16143	0.972459	0.834044	34.2426

## Sheet: Table S8D
Table S8D. DAVID Clusters enriched in genes showing higher expression in untreated GL261(B6) tumors than in untreated LLC and B16F10 tumors and down regulated significantly by CPA/6d treatment. The 296 genes in Table S7C in TFS group 1.2 were used for this analysis.
Annotation Cluster 1	Enrichment Score: 4.089185750856714
Category	Term	Count	%	PValue	Genes	List Total	Pop Hits	Pop Total	Fold Enrichment	Bonferroni	Benjamini	FDR
GOTERM_BP_FAT	GO:0007155~cell adhesion	23	8.01394	3.83014e-06	MAG, PCDH10, ASTN1, BCAN, EFS, PCDH15, PCDHGA6, CLDN11, PCDH17, PCDHB20, CXADR, DDR1, NCAM2, COL9A1, TNR, TRO, CDH18, CYFIP2, CNTN1, COL11A2, COL11A1, OMG, COL20A1	178	561	13588	3.12968	0.00438735	0.00438735	0.00615774
GOTERM_BP_FAT	GO:0022610~biological adhesion	23	8.01394	3.9416e-06	MAG, PCDH10, ASTN1, BCAN, EFS, PCDH15, PCDHGA6, CLDN11, PCDH17, PCDHB20, CXADR, DDR1, NCAM2, COL9A1, TNR, TRO, CDH18, CYFIP2, CNTN1, COL11A2, COL11A1, OMG, COL20A1	178	562	13588	3.12412	0.00451475	0.00225993	0.00633694
SP_PIR_KEYWORDS	cell adhesion	15	5.22648	0.000771782	MAG, PCDH10, ASTN1, EFS, PCDH15, PCDHGA6, PCDHB20, CXADR, PCDH17, MOG, NCAM2, TNR, CYFIP2, CNTN1, OMG	245	380	17854	2.87658	0.161411	0.0569897	0.98359
GOTERM_BP_FAT	GO:0016337~cell-cell adhesion	10	3.48432	0.00377463	CDH18, PCDH10, ASTN1, CYFIP2, PCDHGA6, PCDH15, CLDN11, PCDHB20, PCDH17, COL11A1	178	236	13588	3.23462	0.986983	0.303571	5.89902
Annotation Cluster 2	Enrichment Score: 2.8608462157189827
Category	Term	Count	%	PValue	Genes	List Total	Pop Hits	Pop Total	Fold Enrichment	Bonferroni	Benjamini	FDR
PIR_SUPERFAMILY	PIRSF008633:brain-expressed X-linked protein	3	1.0453	0.00121056	BEX1, BEX2, BEX4	92	5	8136	53.0609	0.125806	0.125806	1.36147
PIR_SUPERFAMILY	PIRSF008633:BEX	3	1.0453	0.00121056	BEX1, BEX2, BEX4	92	5	8136	53.0609	0.125806	0.125806	1.36147
INTERPRO	IPR007623:Brain expressed X-linked like protein	3	1.0453	0.0017844	BEX1, BEX2, BEX4	242	5	17763	44.0405	0.593488	0.259217	2.54192
Annotation Cluster 3	Enrichment Score: 2.5575712521063867
Category	Term	Count	%	PValue	Genes	List Total	Pop Hits	Pop Total	Fold Enrichment	Bonferroni	Benjamini	FDR
GOTERM_BP_FAT	GO:0007272~ensheathment of neurons	7	2.43902	1.0249e-05	GM98, SERINC5, PLP1, UGT8A, POU3F2, CLDN11, OLIG2	178	39	13588	13.7015	0.0116969	0.00391427	0.0164765
GOTERM_BP_FAT	GO:0008366~axon ensheathment	7	2.43902	1.0249e-05	GM98, SERINC5, PLP1, UGT8A, POU3F2, CLDN11, OLIG2	178	39	13588	13.7015	0.0116969	0.00391427	0.0164765
GOTERM_BP_FAT	GO:0019228~regulation of action potential in neuron	7	2.43902	2.39832e-05	GM98, SERINC5, PLP1, UGT8A, POU3F2, CLDN11, OLIG2	178	45	13588	11.8747	0.0271575	0.00685964	0.0385522
GOTERM_BP_FAT	GO:0001508~regulation of action potential	7	2.43902	6.9024e-05	GM98, SERINC5, PLP1, UGT8A, POU3F2, CLDN11, OLIG2	178	54	13588	9.89555	0.076184	0.0131202	0.110916
GOTERM_BP_FAT	GO:0042552~myelination	6	2.09059	0.000110201	GM98, SERINC5, PLP1, UGT8A, POU3F2, OLIG2	178	37	13588	12.379	0.118842	0.0179117	0.17703
GOTERM_BP_FAT	GO:0042063~gliogenesis	6	2.09059	0.000561293	GM98, PLP1, ERBB3, CSPG4, POU3F2, OLIG2	178	52	13588	8.80812	0.475099	0.077408	0.898613
GOTERM_BP_FAT	GO:0042391~regulation of membrane potential	8	2.78746	0.00093027	GM98, SERINC5, PLP1, UGT8A, GRIK3, POU3F2, CLDN11, OLIG2	178	119	13588	5.1319	0.656458	0.11194	1.4852
GOTERM_BP_FAT	GO:0010001~glial cell differentiation	5	1.74216	0.00346474	GM98, PLP1, ERBB3, POU3F2, OLIG2	178	48	13588	7.95178	0.981397	0.303872	5.4273
GOTERM_BP_FAT	GO:0019226~transmission of nerve impulse	9	3.13589	0.0096102	GM98, SERINC5, PLP1, UGT8A, POU3F2, CLDN11, OLIG2, SHC3, PCLO	178	226	13588	3.03997	0.999985	0.410157	14.3804
GOTERM_BP_FAT	GO:0048709~oligodendrocyte differentiation	3	1.0453	0.0274878	GM98, PLP1, OLIG2	178	20	13588	11.4506	1	0.533199	36.1174
GOTERM_BP_FAT	GO:0021782~glial cell development	3	1.0453	0.0356857	GM98, PLP1, POU3F2	178	23	13588	9.95701	1	0.580664	44.2463
GOTERM_BP_FAT	GO:0042592~homeostatic process	14	4.87805	0.0419316	GM98, PLP1, UGT8A, GRIK3, CLDN11, SOX6, COL9A1, SERINC5, VEGFA, ADRA1B, POU3F2, MTAP7, OLIG2, COL11A2	178	584	13588	1.83	1	0.611588	49.7771
GOTERM_BP_FAT	GO:0048878~chemical homeostasis	10	3.48432	0.0496273	GM98, SERINC5, PLP1, UGT8A, GRIK3, VEGFA, ADRA1B, POU3F2, CLDN11, OLIG2	178	365	13588	2.09143	1	0.634866	55.8848
GOTERM_BP_FAT	GO:0006873~cellular ion homeostasis	8	2.78746	0.0555398	GM98, SERINC5, PLP1, UGT8A, GRIK3, POU3F2, CLDN11, OLIG2	178	261	13588	2.33983	1	0.664895	60.0962
GOTERM_BP_FAT	GO:0055082~cellular chemical homeostasis	8	2.78746	0.0614338	GM98, SERINC5, PLP1, UGT8A, GRIK3, POU3F2, CLDN11, OLIG2	178	268	13588	2.27872	1	0.685044	63.9169
GOTERM_BP_FAT	GO:0050801~ion homeostasis	8	2.78746	0.0888615	GM98, SERINC5, PLP1, UGT8A, GRIK3, POU3F2, CLDN11, OLIG2	178	293	13588	2.08429	1	0.759358	77.6016
GOTERM_BP_FAT	GO:0019725~cellular homeostasis	8	2.78746	0.161069	GM98, SERINC5, PLP1, UGT8A, GRIK3, POU3F2, CLDN11, OLIG2	178	343	13588	1.78046	1	0.874888	94.0611
Annotation Cluster 4	Enrichment Score: 2.2429693000553566
Category	Term	Count	%	PValue	Genes	List Total	Pop Hits	Pop Total	Fold Enrichment	Bonferroni	Benjamini	FDR
INTERPRO	IPR008160:Collagen triple helix repeat	7	2.43902	0.000814005	COL9A1, COL9A2, COL9A3, C1QL1, COL11A2, COL11A1, COL20A1	242	81	17763	6.34328	0.336632	0.185526	1.16713
SP_PIR_KEYWORDS	collagen	7	2.43902	0.00102362	COL9A1, COL9A2, COL9A3, C1QL1, COL11A2, COL11A1, COL20A1	245	84	17854	6.07279	0.208246	0.0567048	1.3026
PIR_SUPERFAMILY	PIRSF003543:human herpesvirus 4 BHLF1 protein	3	1.0453	0.00180262	COL9A1, COL9A2, COL9A3	92	6	8136	44.2174	0.181491	0.0952854	2.02118
UP_SEQ_FEATURE	domain:TSP N-terminal	4	1.39373	0.00250739	COL9A1, COL11A2, COL11A1, COL20A1	235	19	16021	14.3525	0.87333	0.644093	3.79418
INTERPRO	IPR003129:Laminin G, thrombospondin-type, N-terminal	4	1.39373	0.00273822	COL9A1, COL11A2, COL11A1, COL20A1	242	21	17763	13.9811	0.748913	0.292126	3.87587
SMART	SM00210:TSPN	4	1.39373	0.00556941	COL9A1, COL11A2, COL11A1, COL20A1	161	21	9131	10.8027	0.513473	0.302485	6.2886
GOTERM_BP_FAT	GO:0051216~cartilage development	5	1.74216	0.0188164	COL9A1, LECT1, SOX6, COL11A2, COL11A1	178	78	13588	4.8934	1	0.505126	26.3174
SP_PIR_KEYWORDS	hydroxylation	4	1.39373	0.0571846	COL9A1, COL9A2, COL11A2, COL11A1	245	64	17854	4.55459	0.999999	0.50669	52.946
GOTERM_MF_FAT	GO:0005198~structural molecule activity	10	3.48432	0.105267	COL9A1, PLP1, TUBB2B, AKAP12, TUBE1, FBN2, CLDN11, COL11A2, COL11A1, COL20A1	165	450	13288	1.78963	1	0.917482	77.6134
Annotation Cluster 5	Enrichment Score: 2.1193942417189704
Category	Term	Count	%	PValue	Genes	List Total	Pop Hits	Pop Total	Fold Enrichment	Bonferroni	Benjamini	FDR
GOTERM_BP_FAT	GO:0030182~neuron differentiation	17	5.92334	6.67483e-05	PTPRZ1, MTAP2, SOX2, UCHL1, C630004H02RIK, BRSK2, PCDH15, CNP, SALL3, SEMA6A, SLITRK3, VEGFA, OLIG1, POU3F2, OLIG2, SLITRK5, APBB1	178	399	13588	3.25246	0.0737671	0.0152091	0.107261
GOTERM_BP_FAT	GO:0000902~cell morphogenesis	12	4.18118	0.00242402	SEMA6A, WNT4, SLITRK3, PTPRZ1, UCHL1, BRSK2, CNP, PCDH15, MTAP7, SOX6, SLITRK5, APBB1	178	309	13588	2.96455	0.938342	0.243169	3.82681
GOTERM_BP_FAT	GO:0048666~neuron development	11	3.83275	0.00495801	SALL3, SEMA6A, SLITRK3, PTPRZ1, MTAP2, UCHL1, VEGFA, CNP, PCDH15, SLITRK5, APBB1	178	292	13588	2.87571	0.996674	0.31641	7.68015
GOTERM_BP_FAT	GO:0032989~cellular component morphogenesis	12	4.18118	0.00630699	SEMA6A, WNT4, SLITRK3, PTPRZ1, UCHL1, BRSK2, CNP, PCDH15, MTAP7, SOX6, SLITRK5, APBB1	178	351	13588	2.60981	0.999299	0.364892	9.67194
GOTERM_BP_FAT	GO:0000904~cell morphogenesis involved in differentiation	9	3.13589	0.00662248	SEMA6A, WNT4, SLITRK3, PTPRZ1, UCHL1, CNP, PCDH15, SLITRK5, APBB1	178	212	13588	3.24073	0.999513	0.345427	10.1319
GOTERM_BP_FAT	GO:0048667~cell morphogenesis involved in neuron differentiation	8	2.78746	0.00982945	SEMA6A, SLITRK3, PTPRZ1, UCHL1, CNP, PCDH15, SLITRK5, APBB1	178	182	13588	3.35548	0.999988	0.402772	14.6846
GOTERM_BP_FAT	GO:0048858~cell projection morphogenesis	8	2.78746	0.0166532	SEMA6A, SLITRK3, PTPRZ1, UCHL1, CNP, PCDH15, SLITRK5, APBB1	178	202	13588	3.02325	1	0.497686	23.6618
GOTERM_BP_FAT	GO:0007409~axonogenesis	7	2.43902	0.0199104	SEMA6A, SLITRK3, PTPRZ1, UCHL1, CNP, SLITRK5, APBB1	178	163	13588	3.27828	1	0.50323	27.6272
GOTERM_BP_FAT	GO:0032990~cell part morphogenesis	8	2.78746	0.0211004	SEMA6A, SLITRK3, PTPRZ1, UCHL1, CNP, PCDH15, SLITRK5, APBB1	178	212	13588	2.88064	1	0.503167	29.0272
GOTERM_BP_FAT	GO:0030030~cell projection organization	10	3.48432	0.0239619	SEMA6A, SLITRK3, PTPRZ1, MTAP2, UCHL1, CNP, PCDH15, MTSS1L, SLITRK5, APBB1	178	319	13588	2.39301	1	0.519398	32.2902
GOTERM_BP_FAT	GO:0031175~neuron projection development	8	2.78746	0.0241243	SEMA6A, SLITRK3, PTPRZ1, MTAP2, UCHL1, CNP, SLITRK5, APBB1	178	218	13588	2.80136	1	0.512676	32.4711
GOTERM_BP_FAT	GO:0048812~neuron projection morphogenesis	7	2.43902	0.0277184	SEMA6A, SLITRK3, PTPRZ1, UCHL1, CNP, SLITRK5, APBB1	178	176	13588	3.03613	1	0.527853	36.3605
Annotation Cluster 6	Enrichment Score: 1.8148594360180181
Category	Term	Count	%	PValue	Genes	List Total	Pop Hits	Pop Total	Fold Enrichment	Bonferroni	Benjamini	FDR
GOTERM_BP_FAT	GO:0016337~cell-cell adhesion	10	3.48432	0.00377463	CDH18, PCDH10, ASTN1, CYFIP2, PCDHGA6, PCDH15, CLDN11, PCDHB20, PCDH17, COL11A1	178	236	13588	3.23462	0.986983	0.303571	5.89902
INTERPRO	IPR002126:Cadherin	6	2.09059	0.0126712	CDH18, PCDH10, PCDHGA6, PCDH15, PCDHB20, PCDH17	242	102	17763	4.3177	0.998383	0.474135	16.7933
GOTERM_BP_FAT	GO:0007156~homophilic cell adhesion	6	2.09059	0.0184325	CDH18, PCDH10, PCDHGA6, PCDH15, PCDHB20, PCDH17	178	117	13588	3.91472	1	0.509305	25.8526
INTERPRO	IPR013164:Cadherin, N-terminal	4	1.39373	0.0287559	PCDH10, PCDHGA6, PCDHB20, PCDH17	242	49	17763	5.9919	1	0.624825	34.3372
SMART	SM00112:CA	6	2.09059	0.0332428	CDH18, PCDH10, PCDHGA6, PCDH15, PCDHB20, PCDH17	161	102	9131	3.33613	0.987237	0.581988	32.5085
Annotation Cluster 7	Enrichment Score: 1.6318257194810661
Category	Term	Count	%	PValue	Genes	List Total	Pop Hits	Pop Total	Fold Enrichment	Bonferroni	Benjamini	FDR
INTERPRO	IPR006210:EGF-like	11	3.83275	0.000467924	TMEFF2, TMEFF1, TNR, FAM5C, DLL3, ASTN1, TGFA, BCAN, FBN2, CSPG5, ODZ3	242	203	17763	3.97738	0.210132	0.210132	0.672472
SMART	SM00181:EGF	11	3.83275	0.002981	TMEFF2, TMEFF1, TNR, FAM5C, DLL3, ASTN1, TGFA, BCAN, FBN2, CSPG5, ODZ3	161	203	9131	3.07319	0.319634	0.319634	3.41235
SP_PIR_KEYWORDS	egf-like domain	10	3.48432	0.00355308	TMEFF2, TMEFF1, TNR, DLL3, ASTN1, TGFA, BCAN, FBN2, CSPG5, ODZ3	245	222	17854	3.28259	0.555829	0.126509	4.45467
INTERPRO	IPR006209:EGF	7	2.43902	0.00805059	TMEFF2, TMEFF1, DLL3, TGFA, BCAN, FBN2, ODZ3	242	128	17763	4.01411	0.982989	0.441214	10.9998
UP_SEQ_FEATURE	domain:EGF-like 3	5	1.74216	0.0157802	TNR, DLL3, ASTN1, FBN2, ODZ3	235	66	16021	5.16473	0.999998	0.805308	21.7349
UP_SEQ_FEATURE	domain:EGF-like	5	1.74216	0.0174357	TMEFF2, TMEFF1, TGFA, BCAN, CSPG5	235	68	16021	5.01283	0.999999	0.799805	23.7388
INTERPRO	IPR013032:EGF-like region, conserved site	10	3.48432	0.0258527	TMEFF2, TMEFF1, TNR, DLL3, ASTN1, TGFA, BCAN, FBN2, CSPG5, ODZ3	242	310	17763	2.36777	0.999998	0.610518	31.4501
UP_SEQ_FEATURE	domain:EGF-like 2	5	1.74216	0.0284487	TNR, DLL3, ASTN1, FBN2, ODZ3	235	79	16021	4.31484	1	0.861848	35.8965
INTERPRO	IPR000742:EGF-like, type 3	7	2.43902	0.0543096	TMEFF2, TMEFF1, DLL3, TGFA, BCAN, FBN2, ODZ3	242	199	17763	2.58194	1	0.790603	55.2922
UP_SEQ_FEATURE	domain:EGF-like 1	5	1.74216	0.0697959	TNR, DLL3, ASTN1, FBN2, ODZ3	235	106	16021	3.21578	1	0.956455	67.1996
UP_SEQ_FEATURE	domain:EGF-like 6	3	1.0453	0.101448	DLL3, FBN2, ODZ3	235	37	16021	5.52766	1	0.974477	80.7587
UP_SEQ_FEATURE	domain:EGF-like 5	3	1.0453	0.110796	TNR, DLL3, ODZ3	235	39	16021	5.24419	1	0.964298	83.6222
UP_SEQ_FEATURE	domain:EGF-like 4	3	1.0453	0.165533	TNR, DLL3, ODZ3	235	50	16021	4.09047	1	0.978045	93.8463
INTERPRO	IPR013111:EGF, extracellular	3	1.0453	0.250605	TNR, DLL3, ODZ3	242	71	17763	3.10144	1	0.987796	98.4377
Annotation Cluster 8	Enrichment Score: 1.6114255116087115
Category	Term	Count	%	PValue	Genes	List Total	Pop Hits	Pop Total	Fold Enrichment	Bonferroni	Benjamini	FDR
INTERPRO	IPR002165:Plexin	4	1.39373	0.00764234	SEMA6A, SEMA4G, PLXNB3, SEMA3D	242	30	17763	9.78678	0.979069	0.538515	10.4703
UP_SEQ_FEATURE	domain:Sema	4	1.39373	0.00769719	SEMA6A, SEMA4G, PLXNB3, SEMA3D	235	28	16021	9.73921	0.998269	0.796038	11.2237
INTERPRO	IPR001627:Semaphorin/CD100 antigen	4	1.39373	0.00837762	SEMA6A, SEMA4G, PLXNB3, SEMA3D	242	31	17763	9.47107	0.985594	0.375699	11.4219
SMART	SM00630:Sema	4	1.39373	0.0165707	SEMA6A, SEMA4G, PLXNB3, SEMA3D	161	31	9131	7.31797	0.884158	0.512522	17.6608
INTERPRO	IPR003659:Plexin/semaphorin/integrin	4	1.39373	0.0243998	SEMA6A, SEMA4G, PLXNB3, SEMA3D	242	46	17763	6.38268	0.999996	0.616223	29.9614
SMART	SM00423:PSI	4	1.39373	0.0463218	SEMA6A, SEMA4G, PLXNB3, SEMA3D	161	46	9131	4.93168	0.997798	0.639305	42.3958
SP_PIR_KEYWORDS	neurogenesis	6	2.09059	0.0478758	SEMA6A, SEMA4G, SEMA3D, BEX1, CSPG5, MYT1	245	144	17854	3.03639	0.999986	0.462821	46.639
INTERPRO	IPR015943:WD40/YVTN repeat-like	9	3.13589	0.0569275	SEMA6A, PET2, TULP4, SEMA4G, TAF5, PLXNB3, SEMA3D, PPP2R2B, EML5	242	305	17763	2.16593	1	0.788761	57.0436
KEGG_PATHWAY	mmu04360:Axon guidance	4	1.39373	0.124894	SEMA6A, SEMA4G, PLXNB3, SEMA3D	55	131	5738	3.18557	0.999996	0.956506	76.8573
Annotation Cluster 9	Enrichment Score: 1.5702274944778665
Category	Term	Count	%	PValue	Genes	List Total	Pop Hits	Pop Total	Fold Enrichment	Bonferroni	Benjamini	FDR
GOTERM_CC_FAT	GO:0005578~proteinaceous extracellular matrix	13	4.52962	0.000872532	PTPRZ1, BCAN, MMP16, MMP15, COL9A1, COL9A2, WNT4, SMOC1, TNR, VEGFA, FBN2, COL11A2, COL11A1	174	297	12504	3.14548	0.147637	0.147637	1.07238
GOTERM_CC_FAT	GO:0031012~extracellular matrix	13	4.52962	0.00122757	PTPRZ1, BCAN, MMP16, MMP15, COL9A1, COL9A2, WNT4, SMOC1, TNR, VEGFA, FBN2, COL11A2, COL11A1	174	309	12504	3.02332	0.20131	0.106306	1.50571
SP_PIR_KEYWORDS	extracellular matrix	9	3.13589	0.00911027	COL9A1, COL9A2, WNT4, TNR, SMOC1, BCAN, FBN2, COL11A2, COL11A1	245	213	17854	3.07916	0.875899	0.188334	11.0565
GOTERM_CC_FAT	GO:0044420~extracellular matrix part	5	1.74216	0.0386715	SMOC1, VEGFA, FBN2, COL11A2, COL11A1	174	92	12504	3.90555	0.999266	0.763894	38.5614
GOTERM_CC_FAT	GO:0044421~extracellular region part	15	5.22648	0.184538	PTPRZ1, BCAN, MMP16, MMP15, COL9A1, COL9A2, WNT4, SMOC1, TNR, VEGFA, TGFA, FBN2, COL11A2, COL11A1, COL20A1	174	774	12504	1.39268	1	0.830976	91.9517
GOTERM_CC_FAT	GO:0005576~extracellular region	26	9.05923	0.379664	ADAMTS17, BCAN, FAM19A4, CXADR, COL9A1, WNT4, COL9A2, LECT1, SCRG1, TNR, SMOC1, SEMA3D, FAM5C, TGFA, LGI3, FBN2, COL11A2, COL11A1, PTPRZ1, MMP16, MMP15, VASH1, VEGFA, C1QL1, COL20A1, PLA2G2F	174	1680	12504	1.11215	1	0.929202	99.7254
SP_PIR_KEYWORDS	Secreted	22	7.66551	0.385632	BCAN, FAM19A4, CXADR, VASH1, COL9A1, WNT4, COL9A2, LECT1, SCRG1, TNR, SMOC1, VEGFA, FAM5C, C1QL1, SEMA3D, TGFA, LGI3, FBN2, COL11A2, COL11A1, COL20A1, PLA2G2F	245	1420	17854	1.12903	1	0.910599	99.8044
Annotation Cluster 10	Enrichment Score: 1.5053870738203166
Category	Term	Count	%	PValue	Genes	List Total	Pop Hits	Pop Total	Fold Enrichment	Bonferroni	Benjamini	FDR
GOTERM_BP_FAT	GO:0007605~sensory perception of sound	6	2.09059	0.00477517	CHD7, OTOF, SOX2, C630004H02RIK, PCDH15, COL11A2	178	84	13588	5.45265	0.995893	0.324635	7.40703
GOTERM_BP_FAT	GO:0050954~sensory perception of mechanical stimulus	6	2.09059	0.0070011	CHD7, OTOF, SOX2, C630004H02RIK, PCDH15, COL11A2	178	92	13588	4.97851	0.999686	0.345904	10.681
GOTERM_BP_FAT	GO:0042472~inner ear morphogenesis	5	1.74216	0.0112812	CHD7, SOX2, C630004H02RIK, PCDH15, COL11A1	178	67	13588	5.6968	0.999998	0.432367	16.6737
GOTERM_BP_FAT	GO:0043583~ear development	6	2.09059	0.0115653	DDR1, CHD7, SOX2, C630004H02RIK, PCDH15, COL11A1	178	104	13588	4.40406	0.999998	0.426748	17.0577
GOTERM_BP_FAT	GO:0042471~ear morphogenesis	5	1.74216	0.0172638	CHD7, SOX2, C630004H02RIK, PCDH15, COL11A1	178	76	13588	5.02218	1	0.498111	24.4204
GOTERM_BP_FAT	GO:0048598~embryonic morphogenesis	11	3.83275	0.0192528	COBL, WNT4, CHD7, OSR2, HES3, SOX2, C630004H02RIK, UGDH, PCDH15, FBN2, COL11A1	178	359	13588	2.33902	1	0.502138	26.8426
GOTERM_BP_FAT	GO:0048839~inner ear development	5	1.74216	0.0278588	CHD7, SOX2, C630004H02RIK, PCDH15, COL11A1	178	88	13588	4.33733	1	0.521538	36.5081
GOTERM_BP_FAT	GO:0048562~embryonic organ morphogenesis	6	2.09059	0.0595032	CHD7, OSR2, SOX2, C630004H02RIK, PCDH15, COL11A1	178	161	13588	2.84486	1	0.67887	62.7049
GOTERM_BP_FAT	GO:0048568~embryonic organ development	7	2.43902	0.096024	CHD7, OSR2, SOX2, VEGFA, C630004H02RIK, PCDH15, COL11A1	178	241	13588	2.21726	1	0.769385	80.2708
GOTERM_BP_FAT	GO:0007423~sensory organ development	7	2.43902	0.119614	DDR1, CHD7, SOX2, VEGFA, C630004H02RIK, PCDH15, COL11A1	178	257	13588	2.07922	1	0.806649	87.1033
GOTERM_BP_FAT	GO:0007600~sensory perception	8	2.78746	0.999492	CHD7, OTOF, SOX2, C630004H02RIK, PCDH15, COL11A2, RLBP1, KCNIP3	178	1402	13588	0.43559	1	1	100
Annotation Cluster 11	Enrichment Score: 1.4375225503781663
Category	Term	Count	%	PValue	Genes	List Total	Pop Hits	Pop Total	Fold Enrichment	Bonferroni	Benjamini	FDR
SP_PIR_KEYWORDS	membrane	107	37.2822	2.00745e-05	GRIK3, FGFRL1, CSPG4, CNP, CSPG5, GPAT2, MOG, LPHN3, ELOVL4, NALCN, ODZ3, TMEFF2, TMEFF1, OSBP2, GATM, FA2H, PLXNB3, C630004H02RIK, DLL3, NAV3, LHFPL3, NCAM2, SLITRK3, VEGFA, LRP11, FAM38B, SLITRK5, SLC2A12, RALGPS1, ERBB3, ASTN1, RFFL, TMEM63B, BC021785, SERINC5, PPP1R16B, GPR25, PPP2R2B, EPHX4, PCDH10, PCDH15, PCDH17, SEMA6A, WSCD1, ADRA1B, OMG, GM98, MYO7B, SLC5A1, BCAN, KCNJ10, PCDHGA6, MFSD2…	245	5507	17854	1.41592	0.00456657	0.00456657	0.0256974
SP_PIR_KEYWORDS	glycoprotein	69	24.0418	0.00225516	SLC5A1, UCHL1, FGFRL1, CSPG4, BCAN, CSPG5, CXADR, MOG, CD209C, LPHN3, WNT4, SCRG1, ELOVL4, SEMA3D, TGFA, LGI3, COL11A2, SLC1A1, COL11A1, ODZ3, TMEFF2, TMEFF1, UGT8A, PLXNB3, CHST3, MMP16, MMP15, PCLO, LMBRD2, NCAM2, DDR1, SLITRK3, SEMA4G, TPPP, VEGFA, LRP11, CNTN1, GPR17, SLITRK5, PLA2G2F, SLC2A12, ERBB3, ASTN1, BC021785, TMEM63B, FNDC4, COL9A1, SHISA7, SERINC5, COL9A2, LINGO3, LECT1, SMOC1, TNR,…	245	3600	17854	1.39674	0.402355	0.0978293	2.84907
UP_SEQ_FEATURE	topological domain:Extracellular	48	16.7247	0.00342245	SLC2A12, ERBB3, SLC5A1, FGFRL1, CSPG4, KCNJ10, CLDN11, CSPG5, CXADR, SLC47A1, MOG, BC021785, LPHN3, FNDC4, SHISA7, SERINC5, LINGO3, LRRTM2, GPR25, TGFA, NALCN, SLC1A1, ODZ3, TMEFF2, MAG, PLP1, TMEFF1, CR2, PLXNB3, DLL3, MMP16, PCDH15, MMP15, LMBRD2, GJB1, ITPR2, DDR1, SEMA6A, NCAM2, SLITRK3, SEMA4G, OTOF, LRP11, SLC5A8, ADRA1B, PLLP, GPR17, SLITRK5	235	2174	16021	1.50523	0.940484	0.609568	5.145
UP_SEQ_FEATURE	glycosylation site:N-linked (GlcNAc...)	64	22.2997	0.0275175	SLC5A1, FGFRL1, CSPG4, BCAN, CSPG5, CXADR, MOG, CD209C, LPHN3, WNT4, SCRG1, ELOVL4, SEMA3D, TGFA, LGI3, COL11A2, SLC1A1, COL11A1, ODZ3, TMEFF2, TMEFF1, UGT8A, PLXNB3, CHST3, MMP16, MMP15, LMBRD2, NCAM2, DDR1, SLITRK3, SEMA4G, VEGFA, LRP11, CNTN1, GPR17, SLITRK5, PLA2G2F, SLC2A12, ERBB3, ASTN1, BC021785, TMEM63B, FNDC4, SHISA7, SERINC5, LINGO3, LECT1, SMOC1, TNR, LRRTM2, FAM5C, B4GALNT4, FBN2, MAG…	235	3444	16021	1.26689	1	0.876024	34.9432
SP_PIR_KEYWORDS	signal	52	18.1185	0.0461335	FGFRL1, CSPG4, BCAN, CSPG5, CXADR, MOG, LPHN3, WNT4, SCRG1, SEMA3D, TGFA, LGI3, COL11A2, COL11A1, TMEFF2, TMEFF1, UGT8A, PLXNB3, DLL3, MMP16, MMP15, 6330407J23RIK, NCAM2, DDR1, SLITRK3, SEMA4G, VEGFA, LRP11, C1QL1, CNTN1, SLITRK5, PLA2G2F, ERBB3, ASTN1, FAM19A4, FNDC4, SHISA7, COL9A1, COL9A2, LINGO3, SMOC1, TNR, LRRTM2, FAM5C, FBN2, MAG, CR2, PTPRZ1, FOXRED2, PCDH15, SEMA6A, OMG	245	2970	17854	1.2759	0.999979	0.469247	45.3753
UP_SEQ_FEATURE	transmembrane region	72	25.0871	0.059833	GM98, SLC5A1, FGFRL1, CSPG4, MFSD2A, KCNJ10, CSPG5, GPAT2, CXADR, MOG, RNF183, LPHN3, MCTP2, ELOVL4, TGFA, NALCN, SLC1A1, ODZ3, TMEFF2, TMEFF1, UGT8A, CACNG7, FA2H, PLXNB3, C630004H02RIK, DLL3, CHST3, MMP16, MMP15, 6330407J23RIK, LMBRD2, LHFPL3, NCAM2, DDR1, SLITRK3, SEMA4G, OTOF, LRP11, PLLP, GPR17, TMEM88B, FAM38B, SLITRK5, SLC2A12, ERBB3, ASTN1, CLDN11, SLC47A1, BC021785, TMEM63B, FNDC4, SHISA…	235	4113	16021	1.19343	1	0.958146	61.3487
UP_SEQ_FEATURE	topological domain:Cytoplasmic	51	17.77	0.0637039	SLC5A1, FGFRL1, CSPG4, KCNJ10, CSPG5, CXADR, MOG, LPHN3, TGFA, NALCN, SLC1A1, ODZ3, TMEFF2, TMEFF1, PLXNB3, DLL3, CHST3, MMP16, MMP15, LMBRD2, NCAM2, DDR1, SLITRK3, SEMA4G, OTOF, LRP11, PLLP, GPR17, SLITRK5, SLC2A12, ERBB3, CLDN11, SLC47A1, BC021785, FNDC4, SHISA7, SERINC5, LINGO3, LRRTM2, GPR25, B4GALNT4, MAG, PLP1, CR2, B3GALT1, PCDH15, GJB1, ITPR2, SEMA6A, SLC5A8, ADRA1B	235	2780	16021	1.25068	1	0.958689	63.7291
UP_SEQ_FEATURE	signal peptide	52	18.1185	0.111682	FGFRL1, CSPG4, BCAN, CSPG5, CXADR, MOG, LPHN3, WNT4, SCRG1, SEMA3D, TGFA, LGI3, COL11A2, COL11A1, TMEFF2, TMEFF1, UGT8A, PLXNB3, DLL3, MMP16, MMP15, 6330407J23RIK, NCAM2, DDR1, SLITRK3, SEMA4G, VEGFA, LRP11, C1QL1, CNTN1, SLITRK5, PLA2G2F, ERBB3, ASTN1, FAM19A4, FNDC4, SHISA7, COL9A1, COL9A2, LINGO3, SMOC1, TNR, LRRTM2, FAM5C, FBN2, MAG, CR2, PTPRZ1, FOXRED2, PCDH15, SEMA6A, OMG	235	2963	16021	1.19645	1	0.96118	83.8719
SP_PIR_KEYWORDS	transmembrane	80	27.8746	0.163172	SLC22A17, GM98, GRIK3, SLC5A1, FGFRL1, CSPG4, BCAN, PCDHGA6, MFSD2A, KCNJ10, CSPG5, GPAT2, CXADR, MOG, RNF183, LPHN3, MCTP2, ELOVL4, TGFA, NALCN, SLC1A1, ODZ3, TMEFF2, TMEFF1, UGT8A, CACNG7, FA2H, PLXNB3, C630004H02RIK, DLL3, CHST3, MMP16, MMP15, 6330407J23RIK, LMBRD2, LHFPL3, DDR1, NCAM2, SLITRK3, SEMA4G, OTOF, LRP11, PLLP, GPR17, TMEM88B, FAM38B, SLITRK5, SLC2A12, ERBB3, ASTN1, CLDN11, SLC47A1,…	245	5237	17854	1.11321	1	0.803011	89.7778
SP_PIR_KEYWORDS	disulfide bond	39	13.5889	0.237981	ERBB3, FGFRL1, CSPG4, ASTN1, BCAN, CSPG5, CXADR, CD209C, MOG, LPHN3, COL9A1, COL9A2, LECT1, LINGO3, SMOC1, TNR, GPR25, SEMA3D, TGFA, FBN2, ODZ3, TMEFF2, MAG, PLP1, TMEFF1, CR2, DLL3, MMP16, MMP15, DDR1, SEMA6A, NCAM2, SEMA4G, LRP11, VEGFA, ADRA1B, CNTN1, GPR17, PLA2G2F	245	2469	17854	1.1511	1	0.829748	96.9178
UP_SEQ_FEATURE	disulfide bond	39	13.5889	0.299702	ERBB3, FGFRL1, CSPG4, ASTN1, BCAN, CSPG5, CXADR, CD209C, MOG, LPHN3, COL9A1, COL9A2, LECT1, LINGO3, SMOC1, TNR, GPR25, SEMA3D, TGFA, FBN2, ODZ3, TMEFF2, MAG, PLP1, TMEFF1, CR2, DLL3, MMP16, MMP15, DDR1, SEMA6A, NCAM2, SEMA4G, LRP11, VEGFA, ADRA1B, CNTN1, GPR17, PLA2G2F	235	2379	16021	1.11761	1	0.995615	99.5867
GOTERM_CC_FAT	GO:0031224~intrinsic to membrane	85	29.6167	0.398121	GM98, GRIK3, SLC5A1, FGFRL1, CSPG4, BCAN, KCNJ10, PCDHGA6, CNP, MFSD2A, CSPG5, GPAT2, CXADR, MOG, RNF183, KCNIP3, LPHN3, MCTP2, PLEKHB1, ELOVL4, TGFA, NALCN, SLC1A1, ODZ3, TMEFF2, TMEFF1, UGT8A, FA2H, CACNG7, PLXNB3, C630004H02RIK, DLL3, CHST3, MMP16, MMP15, 6330407J23RIK, LMBRD2, LHFPL3, DDR1, NCAM2, SLITRK3, SEMA4G, OTOF, LRP11, CNTN1, PLLP, GPR17, TMEM88B, FAM38B, SLITRK5, SLC2A12, ERBB3, ASTN…	174	5914	12504	1.03285	1	0.929669	99.8109
GOTERM_CC_FAT	GO:0016021~integral to membrane	80	27.8746	0.528979	GM98, GRIK3, SLC5A1, FGFRL1, CSPG4, BCAN, PCDHGA6, MFSD2A, KCNJ10, CSPG5, GPAT2, CXADR, MOG, RNF183, LPHN3, MCTP2, PLEKHB1, ELOVL4, TGFA, NALCN, SLC1A1, ODZ3, TMEFF2, TMEFF1, UGT8A, CACNG7, FA2H, PLXNB3, C630004H02RIK, DLL3, CHST3, MMP16, MMP15, 6330407J23RIK, LMBRD2, LHFPL3, DDR1, NCAM2, SLITRK3, SEMA4G, OTOF, LRP11, PLLP, GPR17, TMEM88B, FAM38B, SLITRK5, SLC2A12, ERBB3, ASTN1, CLDN11, SLC47A1, …	174	5709	12504	1.007	1	0.943315	99.9908
Annotation Cluster 12	Enrichment Score: 1.3635093144069987
Category	Term	Count	%	PValue	Genes	List Total	Pop Hits	Pop Total	Fold Enrichment	Bonferroni	Benjamini	FDR
GOTERM_BP_FAT	GO:0043062~extracellular structure organization	7	2.43902	0.0133353	TNR, SMOC1, DOK7, KY, COL11A2, COL11A1, APBB1	178	149	13588	3.58631	1	0.460156	19.4136
KEGG_PATHWAY	mmu04510:Focal adhesion	6	2.09059	0.0374926	CCND3, TNR, VEGFA, COL11A2, SHC3, COL11A1	55	198	5738	3.16143	0.972459	0.834044	34.2426
GOTERM_CC_FAT	GO:0044420~extracellular matrix part	5	1.74216	0.0386715	SMOC1, VEGFA, FBN2, COL11A2, COL11A1	174	92	12504	3.90555	0.999266	0.763894	38.5614
GOTERM_BP_FAT	GO:0030198~extracellular matrix organization	5	1.74216	0.0429133	TNR, SMOC1, COL11A2, COL11A1, APBB1	178	101	13588	3.77906	1	0.613279	50.5981
KEGG_PATHWAY	mmu04512:ECM-receptor interaction	3	1.0453	0.183452	TNR, COL11A2, COL11A1	55	83	5738	3.77087	1	0.934228	89.1745
Annotation Cluster 13	Enrichment Score: 1.3466641074495904
Category	Term	Count	%	PValue	Genes	List Total	Pop Hits	Pop Total	Fold Enrichment	Bonferroni	Benjamini	FDR
GOTERM_BP_FAT	GO:0007548~sex differentiation	7	2.43902	0.007081	WNT4, CHD7, COL9A3, SOX2, VEGFA, MTAP7, DMRTA1	178	130	13588	4.11046	0.999714	0.334951	10.7965
GOTERM_BP_FAT	GO:0045137~development of primary sexual characteristics	6	2.09059	0.0115653	WNT4, CHD7, COL9A3, SOX2, VEGFA, MTAP7	178	104	13588	4.40406	0.999998	0.426748	17.0577
GOTERM_BP_FAT	GO:0003006~reproductive developmental process	9	3.13589	0.0225366	HOOK1, WNT4, CHD7, COL9A3, SOX2, VEGFA, MTAP7, PPP2R2B, DMRTA1	178	264	13588	2.6024	1	0.506999	30.6829
GOTERM_BP_FAT	GO:0046546~development of primary male sexual characteristics	4	1.39373	0.0316527	WNT4, COL9A3, SOX2, MTAP7	178	53	13588	5.76129	1	0.551889	40.3769
GOTERM_BP_FAT	GO:0046545~development of primary female sexual characteristics	4	1.39373	0.0380859	WNT4, CHD7, COL9A3, VEGFA	178	57	13588	5.35699	1	0.597368	46.436
GOTERM_BP_FAT	GO:0046661~male sex differentiation	4	1.39373	0.0380859	WNT4, COL9A3, SOX2, MTAP7	178	57	13588	5.35699	1	0.597368	46.436
GOTERM_BP_FAT	GO:0046660~female sex differentiation	4	1.39373	0.0508122	WNT4, CHD7, COL9A3, VEGFA	178	64	13588	4.77107	1	0.637485	56.7608
GOTERM_BP_FAT	GO:0008584~male gonad development	3	1.0453	0.0914274	WNT4, COL9A3, MTAP7	178	39	13588	5.87208	1	0.760569	78.5945
GOTERM_BP_FAT	GO:0008406~gonad development	4	1.39373	0.107318	WNT4, COL9A3, VEGFA, MTAP7	178	88	13588	3.46987	1	0.784168	83.8815
GOTERM_BP_FAT	GO:0008585~female gonad development	3	1.0453	0.151539	WNT4, COL9A3, VEGFA	178	53	13588	4.32097	1	0.862731	92.8785
GOTERM_BP_FAT	GO:0048608~reproductive structure development	4	1.39373	0.240091	WNT4, COL9A3, VEGFA, MTAP7	178	130	13588	2.34883	1	0.909828	98.7896
Annotation Cluster 14	Enrichment Score: 1.3089240531508366
Category	Term	Count	%	PValue	Genes	List Total	Pop Hits	Pop Total	Fold Enrichment	Bonferroni	Benjamini	FDR
INTERPRO	IPR011993:Pleckstrin homology-type	10	3.48432	0.0174685	PHLDB1, DNM3, ANKS1B, OSBP2, RALGPS1, PLEKHB1, MYO7B, DOK7, SHC3, APBB1	242	289	17763	2.53982	0.999861	0.522963	22.4356
UP_SEQ_FEATURE	domain:PH	8	2.78746	0.0290831	PHLDB1, DNM3, OSBP2, RALGPS1, PLEKHB1, PLEKHA7, DOK7, PHLDA2	235	202	16021	2.69998	1	0.845643	36.5383
INTERPRO	IPR001849:Pleckstrin homology	8	2.78746	0.0657328	PHLDB1, DNM3, OSBP2, RALGPS1, PLEKHB1, PLEKHA7, DOK7, PHLDA2	242	261	17763	2.24983	1	0.78937	62.4772
SMART	SM00233:PH	8	2.78746	0.17403	PHLDB1, DNM3, OSBP2, RALGPS1, PLEKHB1, PLEKHA7, DOK7, PHLDA2	161	261	9131	1.73837	1	0.871955	89.1773
Annotation Cluster 15	Enrichment Score: 1.2464831825054792
Category	Term	Count	%	PValue	Genes	List Total	Pop Hits	Pop Total	Fold Enrichment	Bonferroni	Benjamini	FDR
GOTERM_BP_FAT	GO:0030534~adult behavior	5	1.74216	0.0332015	CHD7, UCHL1, ADRA1B, CNP, PCDH15	178	93	13588	4.10414	1	0.561648	41.8917
GOTERM_BP_FAT	GO:0007610~behavior	11	3.83275	0.0394114	EGR1, CHD7, UCHL1, ADRA1B, ASTN1, CNP, PCDH15, SHC3, APBB1, AMPH, KCNIP3	178	405	13588	2.07335	1	0.602754	47.6104
GOTERM_BP_FAT	GO:0008344~adult locomotory behavior	4	1.39373	0.0469889	CHD7, UCHL1, CNP, PCDH15	178	62	13588	4.92497	1	0.633801	53.8739
GOTERM_BP_FAT	GO:0007628~adult walking behavior	3	1.0453	0.047869	CHD7, UCHL1, PCDH15	178	27	13588	8.4819	1	0.634167	54.554
GOTERM_BP_FAT	GO:0007626~locomotory behavior	6	2.09059	0.198955	CHD7, UCHL1, ADRA1B, ASTN1, CNP, PCDH15	178	239	13588	1.91641	1	0.88869	97.1749
Annotation Cluster 16	Enrichment Score: 1.2363789356400159
Category	Term	Count	%	PValue	Genes	List Total	Pop Hits	Pop Total	Fold Enrichment	Bonferroni	Benjamini	FDR
UP_SEQ_FEATURE	domain:SAM 1	3	1.0453	0.0107112	CASKIN1, PPFIA2, ANKS1B	235	11	16021	18.593	0.999858	0.771713	15.2886
UP_SEQ_FEATURE	domain:SAM 2	3	1.0453	0.0107112	CASKIN1, PPFIA2, ANKS1B	235	11	16021	18.593	0.999858	0.771713	15.2886
INTERPRO	IPR001660:Sterile alpha motif SAM	4	1.39373	0.114641	CASKIN1, PPFIA2, ANKS1B, SFMBT2	242	87	17763	3.37475	1	0.896986	82.716
SMART	SM00454:SAM	4	1.39373	0.195642	CASKIN1, PPFIA2, ANKS1B, SFMBT2	161	87	9131	2.60755	1	0.846232	92.0489
INTERPRO	IPR013761:Sterile alpha motif-type	3	1.0453	0.255638	CASKIN1, ANKS1B, SFMBT2	242	72	17763	3.05837	1	0.987428	98.5823
Annotation Cluster 17	Enrichment Score: 1.216702456340279
Category	Term	Count	%	PValue	Genes	List Total	Pop Hits	Pop Total	Fold Enrichment	Bonferroni	Benjamini	FDR
GOTERM_CC_FAT	GO:0005624~membrane fraction	13	4.52962	0.0508879	PPFIA2, POLR2L, FA2H, CNP, PCDHGA6, ITPR2, MCTP2, MYO16, ADRA1B, CYFIP2, CHN2, LGI3, PSTPIP2	174	510	12504	1.83178	0.999929	0.654228	47.5388
GOTERM_CC_FAT	GO:0005626~insoluble fraction	13	4.52962	0.0627946	PPFIA2, POLR2L, FA2H, CNP, PCDHGA6, ITPR2, MCTP2, MYO16, ADRA1B, CYFIP2, CHN2, LGI3, PSTPIP2	174	528	12504	1.76933	0.999993	0.660036	55.1132
GOTERM_CC_FAT	GO:0000267~cell fraction	14	4.87805	0.0700416	PPFIA2, POLR2L, FA2H, CNP, PCDHGA6, ITPR2, MCTP2, TPPP, MYO16, ADRA1B, CYFIP2, CHN2, LGI3, PSTPIP2	174	596	12504	1.68804	0.999998	0.640198	59.2171
Annotation Cluster 18	Enrichment Score: 1.1544983908335607
Category	Term	Count	%	PValue	Genes	List Total	Pop Hits	Pop Total	Fold Enrichment	Bonferroni	Benjamini	FDR
GOTERM_MF_FAT	GO:0046983~protein dimerization activity	10	3.48432	0.0252389	BCAS1, CR2, PLEKHB1, VEGFA, C630004H02RIK, POLA1, OLIG2, SOX6, NFE2L3, COL11A2	165	340	13288	2.36863	0.999673	0.865567	29.1052
GOTERM_MF_FAT	GO:0042803~protein homodimerization activity	6	2.09059	0.091071	BCAS1, CR2, PLEKHB1, VEGFA, C630004H02RIK, OLIG2	165	193	13288	2.50363	1	0.900382	72.3317
GOTERM_MF_FAT	GO:0042802~identical protein binding	7	2.43902	0.149642	BCAS1, CR2, PLEKHB1, VEGFA, C630004H02RIK, CLDN11, OLIG2	165	290	13288	1.94391	1	0.921522	88.7092
Annotation Cluster 19	Enrichment Score: 1.1105482079751643
Category	Term	Count	%	PValue	Genes	List Total	Pop Hits	Pop Total	Fold Enrichment	Bonferroni	Benjamini	FDR
GOTERM_BP_FAT	GO:0007017~microtubule-based process	9	3.13589	0.00643011	HOOK1, FMN2, TUBB2B, MTAP2, TPPP, UCHL1, TUBE1, CNP, MTAP7	178	211	13588	3.25608	0.999392	0.353139	9.85171
SP_PIR_KEYWORDS	microtubule	9	3.13589	0.0112503	HOOK1, DNM3, TUBB2B, MTAP2, TPPP, TUBE1, MTAP9, MTAP7, EML5	245	221	17854	2.9677	0.924196	0.209041	13.4847
GOTERM_BP_FAT	GO:0000226~microtubule cytoskeleton organization	6	2.09059	0.0149967	HOOK1, FMN2, MTAP2, TPPP, CNP, MTAP7	178	111	13588	4.12633	1	0.486844	21.5678
GOTERM_CC_FAT	GO:0005874~microtubule	8	2.78746	0.0494566	HOOK1, DNM3, TUBB2B, MTAP2, TUBE1, MTAP9, MTAP7, EML5	174	240	12504	2.3954	0.999907	0.686593	46.5533
GOTERM_BP_FAT	GO:0007010~cytoskeleton organization	9	3.13589	0.0635599	HOOK1, FMN2, MTAP2, TPPP, CNP, PCDH15, MTAP7, PCLO, PSTPIP2	178	326	13588	2.10747	1	0.692091	65.2089
GOTERM_CC_FAT	GO:0005856~cytoskeleton	21	7.31707	0.143927	DNM3, ANKS1B, DGKQ, TUBB2B, WASF3, MYO7B, MTAP2, AKAP12, KY, EML5, AMPH, HOOK1, PKNOX2, FMN2, MYO16, MTAP9, TUBE1, MTAP7, PPP2R2B, MYO5B, PSTPIP2	174	1122	12504	1.34501	1	0.776142	85.3307
GOTERM_CC_FAT	GO:0015630~microtubule cytoskeleton	9	3.13589	0.284805	PKNOX2, HOOK1, DNM3, TUBB2B, MTAP2, TUBE1, MTAP9, MTAP7, EML5	174	450	12504	1.43724	1	0.914022	98.4081
GOTERM_CC_FAT	GO:0043232~intracellular non-membrane-bounded organelle	30	10.453	0.332262	PNMA3, TUBB2B, WASF3, MYO7B, AKAP12, POLA1, H1FX, AMPH, CBX5, JRK, HOOK1, CHD7, BRIX1, MTAP9, TUBE1, MTAP7, PPP2R2B, MYO5B, PSTPIP2, DNM3, ANKS1B, DGKQ, MTAP2, KY, PCDH15, EML5, SUV39H2, PKNOX2, FMN2, MYO16	174	1919	12504	1.12343	1	0.921801	99.3183
GOTERM_CC_FAT	GO:0043228~non-membrane-bounded organelle	30	10.453	0.332262	PNMA3, TUBB2B, WASF3, MYO7B, AKAP12, POLA1, H1FX, AMPH, CBX5, JRK, HOOK1, CHD7, BRIX1, MTAP9, TUBE1, MTAP7, PPP2R2B, MYO5B, PSTPIP2, DNM3, ANKS1B, DGKQ, MTAP2, KY, PCDH15, EML5, SUV39H2, PKNOX2, FMN2, MYO16	174	1919	12504	1.12343	1	0.921801	99.3183
GOTERM_CC_FAT	GO:0044430~cytoskeletal part	12	4.18118	0.508255	HOOK1, DNM3, ANKS1B, TUBB2B, MTAP2, MYO7B, MYO16, TUBE1, MTAP9, MTAP7, MYO5B, EML5	174	774	12504	1.11414	1	0.93694	99.9844
Annotation Cluster 20	Enrichment Score: 1.040226758701526
Category	Term	Count	%	PValue	Genes	List Total	Pop Hits	Pop Total	Fold Enrichment	Bonferroni	Benjamini	FDR
SP_PIR_KEYWORDS	cell junction	12	4.18118	0.0193827	ANKS1B, LIMS2, GRIK3, OTOF, DOK7, CYFIP2, LGI3, CLDN11, CXADR, PCLO, GJB1, AMPH	245	392	17854	2.23082	0.988468	0.290561	22.1654
SP_PIR_KEYWORDS	synapse	8	2.78746	0.0273935	ANKS1B, GRIK3, OTOF, DOK7, CYFIP2, LGI3, PCLO, AMPH	245	213	17854	2.73703	0.998223	0.344391	29.9247
GOTERM_CC_FAT	GO:0030054~cell junction	12	4.18118	0.0619299	ANKS1B, LIMS2, GRIK3, OTOF, DOK7, CYFIP2, LGI3, CLDN11, CXADR, PCLO, GJB1, AMPH	174	470	12504	1.83478	0.999992	0.689611	54.599
GOTERM_CC_FAT	GO:0045202~synapse	9	3.13589	0.0756106	ANKS1B, GRIK3, OTOF, DOK7, CYFIP2, LGI3, PCLO, APBB1, AMPH	174	319	12504	2.02746	0.999999	0.616795	62.1332
GOTERM_CC_FAT	GO:0044459~plasma membrane part	25	8.7108	0.408294	LIMS2, MYO7B, ERBB3, SLC5A1, GRIK3, FGFRL1, CSPG4, KCNJ10, CLDN11, CXADR, AMPH, LGI3, MTAP7, ODZ3, ANKS1B, CR2, RAB39B, PCDH10, MMP16, MMP15, PCLO, GJB1, OTOF, DOK7, CYFIP2	174	1633	12504	1.10015	1	0.914758	99.8468
GOTERM_CC_FAT	GO:0044456~synapse part	4	1.39373	0.565095	ANKS1B, GRIK3, LGI3, AMPH	174	212	12504	1.35589	1	0.949595	99.9966
Annotation Cluster 21	Enrichment Score: 1.0357964793925876
Category	Term	Count	%	PValue	Genes	List Total	Pop Hits	Pop Total	Fold Enrichment	Bonferroni	Benjamini	FDR
INTERPRO	IPR003591:Leucine-rich repeat, typical subtype	7	2.43902	0.00835018	SLITRK3, LINGO3, LRCH2, LRRTM2, LGI3, SLITRK5, OMG	242	129	17763	3.98299	0.985392	0.410376	11.3865
SMART	SM00369:LRR_TYP	7	2.43902	0.0256935	SLITRK3, LINGO3, LRCH2, LRRTM2, LGI3, SLITRK5, OMG	161	129	9131	3.07752	0.965188	0.56805	26.1185
INTERPRO	IPR000372:Leucine-rich repeat, cysteine-rich flanking region, N-terminal	5	1.74216	0.0378239	SLITRK3, LINGO3, LRRTM2, SLITRK5, OMG	242	93	17763	3.94628	1	0.703163	42.6428
UP_SEQ_FEATURE	repeat:LRR 8	6	2.09059	0.0456124	SLITRK3, LINGO3, LRCH2, LRRTM2, SLITRK5, OMG	235	133	16021	3.07554	1	0.935715	51.2903
INTERPRO	IPR001611:Leucine-rich repeat	7	2.43902	0.0574538	SLITRK3, LINGO3, LRCH2, LRRTM2, LGI3, SLITRK5, OMG	242	202	17763	2.54359	1	0.774873	57.3879
UP_SEQ_FEATURE	repeat:LRR 3	8	2.78746	0.0690024	ASXL3, SLITRK3, LINGO3, LRCH2, LRRTM2, LGI3, SLITRK5, OMG	235	245	16021	2.22611	1	0.961958	66.7659
UP_SEQ_FEATURE	repeat:LRR 5	7	2.43902	0.077657	SLITRK3, LINGO3, LRCH2, LRRTM2, LGI3, SLITRK5, OMG	235	203	16021	2.35084	1	0.957916	71.22
SMART	SM00013:LRRNT	5	1.74216	0.08023	SLITRK3, LINGO3, LRRTM2, SLITRK5, OMG	161	93	9131	3.04916	0.999979	0.740386	62.1898
UP_SEQ_FEATURE	repeat:LRR 7	6	2.09059	0.0805041	SLITRK3, LINGO3, LRCH2, LRRTM2, SLITRK5, OMG	235	157	16021	2.60539	1	0.956706	72.5587
SP_PIR_KEYWORDS	leucine-rich repeat	8	2.78746	0.0837608	ASXL3, SLITRK3, LINGO3, LRCH2, LRRTM2, LGI3, SLITRK5, OMG	245	275	17854	2.11996	1	0.613166	67.37
UP_SEQ_FEATURE	repeat:LRR 1	8	2.78746	0.0957479	ASXL3, SLITRK3, LINGO3, LRCH2, LRRTM2, LGI3, SLITRK5, OMG	235	266	16021	2.05036	1	0.972715	78.7898
UP_SEQ_FEATURE	repeat:LRR 2	8	2.78746	0.0957479	ASXL3, SLITRK3, LINGO3, LRCH2, LRRTM2, LGI3, SLITRK5, OMG	235	266	16021	2.05036	1	0.972715	78.7898
INTERPRO	IPR000483:Cysteine-rich flanking region, C-terminal	4	1.39373	0.103234	SLITRK3, LINGO3, LGI3, SLITRK5	242	83	17763	3.53739	1	0.888824	79.2128
UP_SEQ_FEATURE	repeat:LRR 9	5	1.74216	0.103644	SLITRK3, LINGO3, LRCH2, LRRTM2, SLITRK5	235	122	16021	2.79404	1	0.972731	81.4707
UP_SEQ_FEATURE	repeat:LRR 4	7	2.43902	0.105602	SLITRK3, LINGO3, LRCH2, LRRTM2, LGI3, SLITRK5, OMG	235	221	16021	2.15937	1	0.970774	82.0846
UP_SEQ_FEATURE	repeat:LRR 6	6	2.09059	0.134816	SLITRK3, LINGO3, LRCH2, LRRTM2, SLITRK5, OMG	235	185	16021	2.21106	1	0.96009	89.2597
SMART	SM00082:LRRCT	4	1.39373	0.177947	SLITRK3, LINGO3, LGI3, SLITRK5	161	83	9131	2.73322	1	0.856932	89.7594
UP_SEQ_FEATURE	repeat:LRR 10	4	1.39373	0.190916	SLITRK3, LINGO3, LRRTM2, SLITRK5	235	103	16021	2.64755	1	0.980986	96.1767
UP_SEQ_FEATURE	repeat:LRR 14	3	1.0453	0.191739	SLITRK3, LINGO3, SLITRK5	235	55	16021	3.71861	1	0.979619	96.2362
UP_SEQ_FEATURE	repeat:LRR 13	3	1.0453	0.245433	SLITRK3, LINGO3, SLITRK5	235	65	16021	3.14651	1	0.989374	98.6948
UP_SEQ_FEATURE	repeat:LRR 12	3	1.0453	0.32117	SLITRK3, LINGO3, SLITRK5	235	79	16021	2.5889	1	0.996631	99.7442
UP_SEQ_FEATURE	repeat:LRR 11	3	1.0453	0.368975	SLITRK3, LINGO3, SLITRK5	235	88	16021	2.32413	1	0.998703	99.917
Annotation Cluster 22	Enrichment Score: 0.9903043330691564
Category	Term	Count	%	PValue	Genes	List Total	Pop Hits	Pop Total	Fold Enrichment	Bonferroni	Benjamini	FDR
GOTERM_BP_FAT	GO:0007167~enzyme linked receptor protein signaling pathway	9	3.13589	0.0269611	DDR1, SMAD9, ERBB3, DOK7, VEGFA, CSPG4, BEX1, TGFA, TAB1	178	273	13588	2.51661	1	0.534794	35.559
GOTERM_BP_FAT	GO:0007169~transmembrane receptor protein tyrosine kinase signaling pathway	7	2.43902	0.039733	DDR1, ERBB3, DOK7, VEGFA, CSPG4, BEX1, TGFA	178	192	13588	2.78312	1	0.598536	47.8918
GOTERM_BP_FAT	GO:0007166~cell surface receptor linked signal transduction	20	6.96864	0.998153	PLP1, DGKQ, SMAD9, ERBB3, FGFRL1, CSPG4, DLL3, BEX1, TAB1, LPHN3, DDR1, SEMA6A, WNT4, GPR25, VEGFA, DOK7, ADRA1B, TGFA, CNTN1, GPR17	178	2495	13588	0.61192	1	1	100
Annotation Cluster 23	Enrichment Score: 0.9846592284994581
Category	Term	Count	%	PValue	Genes	List Total	Pop Hits	Pop Total	Fold Enrichment	Bonferroni	Benjamini	FDR
GOTERM_BP_FAT	GO:0007611~learning or memory	5	1.74216	0.0288829	EGR1, ADRA1B, SHC3, APBB1, AMPH	178	89	13588	4.2886	1	0.526539	37.575
GOTERM_BP_FAT	GO:0007610~behavior	11	3.83275	0.0394114	EGR1, CHD7, UCHL1, ADRA1B, ASTN1, CNP, PCDH15, SHC3, APBB1, AMPH, KCNIP3	178	405	13588	2.07335	1	0.602754	47.6104
GOTERM_BP_FAT	GO:0050890~cognition	13	4.52962	0.976697	EGR1, SOX2, C630004H02RIK, PCDH15, AMPH, KCNIP3, CHD7, OTOF, ADRA1B, SHC3, COL11A2, APBB1, RLBP1	178	1480	13588	0.670528	1	1	100
Annotation Cluster 24	Enrichment Score: 0.9637388506589998
Category	Term	Count	%	PValue	Genes	List Total	Pop Hits	Pop Total	Fold Enrichment	Bonferroni	Benjamini	FDR
GOTERM_MF_FAT	GO:0015293~symporter activity	5	1.74216	0.0807021	SLC2A12, SLC5A1, SLC5A8, SLC1A1, BC021785	165	132	13288	3.05051	1	0.889395	67.7693
SP_PIR_KEYWORDS	sugar transport	3	1.0453	0.0865628	SLC2A12, SLC5A1, BC021785	245	36	17854	6.07279	1	0.608719	68.6247
GOTERM_BP_FAT	GO:0008643~carbohydrate transport	3	1.0453	0.183894	SLC2A12, SLC5A1, BC021785	178	60	13588	3.81685	1	0.880063	96.1885
Annotation Cluster 25	Enrichment Score: 0.9563533306939778
Category	Term	Count	%	PValue	Genes	List Total	Pop Hits	Pop Total	Fold Enrichment	Bonferroni	Benjamini	FDR
SP_PIR_KEYWORDS	palmitate	7	2.43902	0.0641034	MAG, PLP1, ADRA1B, TGFA, RFFL, CXADR, KCNIP3	245	206	17854	2.47628	1	0.530108	57.1803
UP_SEQ_FEATURE	lipid moiety-binding region:S-palmitoyl cysteine	6	2.09059	0.114146	MAG, PLP1, ADRA1B, TGFA, CXADR, KCNIP3	235	175	16021	2.33741	1	0.955719	84.5476
SP_PIR_KEYWORDS	lipoprotein	12	4.18118	0.184755	MAG, NCAM2, PLP1, PPP1R16B, RAB39B, ADRA1B, TGFA, CNTN1, RFFL, CXADR, OMG, KCNIP3	245	589	17854	1.48469	1	0.810491	92.6842
Annotation Cluster 26	Enrichment Score: 0.9420190246953294
Category	Term	Count	%	PValue	Genes	List Total	Pop Hits	Pop Total	Fold Enrichment	Bonferroni	Benjamini	FDR
GOTERM_BP_FAT	GO:0010948~negative regulation of cell cycle process	3	1.0453	0.0225133	RECQL4, MYO16, APBB1	178	18	13588	12.7228	1	0.516221	30.6563
GOTERM_BP_FAT	GO:0010564~regulation of cell cycle process	4	1.39373	0.0697934	RECQL4, MYO16, TGFA, APBB1	178	73	13588	4.18285	1	0.705187	68.7512
GOTERM_BP_FAT	GO:0051726~regulation of cell cycle	5	1.74216	0.30457	RECQL4, CCND3, MYO16, TGFA, APBB1	178	214	13588	1.78358	1	0.934479	99.7091
GOTERM_BP_FAT	GO:0007346~regulation of mitotic cell cycle	3	1.0453	0.356437	MYO16, TGFA, APBB1	178	96	13588	2.38553	1	0.946317	99.9163
Annotation Cluster 27	Enrichment Score: 0.9396261237268588
Category	Term	Count	%	PValue	Genes	List Total	Pop Hits	Pop Total	Fold Enrichment	Bonferroni	Benjamini	FDR
INTERPRO	IPR003961:Fibronectin, type III	8	2.78746	0.01554	FNDC4, NCAM2, PTPRZ1, TNR, ASTN1, CNTN1, IGSF9B, COL20A1	242	191	17763	3.07438	0.999627	0.51208	20.2116
INTERPRO	IPR008957:Fibronectin, type III-like fold	7	2.43902	0.0424875	FNDC4, NCAM2, PTPRZ1, TNR, CNTN1, IGSF9B, COL20A1	242	187	17763	2.74762	1	0.72395	46.5229
SMART	SM00060:FN3	8	2.78746	0.0506145	FNDC4, NCAM2, PTPRZ1, TNR, ASTN1, CNTN1, IGSF9B, COL20A1	161	191	9131	2.37547	0.998769	0.616028	45.34
UP_SEQ_FEATURE	domain:Fibronectin type-III 4	3	1.0453	0.197047	TNR, CNTN1, COL20A1	235	56	16021	3.6522	1	0.978568	96.5995
UP_SEQ_FEATURE	domain:Fibronectin type-III 1	4	1.39373	0.259923	NCAM2, TNR, ASTN1, CNTN1	235	121	16021	2.2537	1	0.991468	99.0319
UP_SEQ_FEATURE	domain:Fibronectin type-III 3	3	1.0453	0.294215	TNR, CNTN1, COL20A1	235	74	16021	2.76383	1	0.995532	99.5339
UP_SEQ_FEATURE	domain:Fibronectin type-III 2	3	1.0453	0.525474	NCAM2, TNR, CNTN1	235	120	16021	1.70436	1	0.999908	99.999
Annotation Cluster 28	Enrichment Score: 0.9177347669733493
Category	Term	Count	%	PValue	Genes	List Total	Pop Hits	Pop Total	Fold Enrichment	Bonferroni	Benjamini	FDR
GOTERM_BP_FAT	GO:0042692~muscle cell differentiation	5	1.74216	0.0666315	WNT4, DOK7, KY, SOX6, CXADR	178	117	13588	3.26227	1	0.698626	66.999
GOTERM_BP_FAT	GO:0060538~skeletal muscle organ development	4	1.39373	0.0720751	SRPK3, FGFRL1, DOK7, KY	178	74	13588	4.12633	1	0.711936	69.961
GOTERM_BP_FAT	GO:0007517~muscle organ development	6	2.09059	0.0802898	SRPK3, FGFRL1, DOK7, KY, CXADR, COL11A1	178	176	13588	2.6024	1	0.736709	73.9626
GOTERM_BP_FAT	GO:0014706~striated muscle tissue development	5	1.74216	0.0842833	SRPK3, DOK7, KY, CXADR, COL11A1	178	127	13588	3.0054	1	0.749588	75.722
GOTERM_BP_FAT	GO:0048747~muscle fiber development	3	1.0453	0.0874611	DOK7, KY, CXADR	178	38	13588	6.02661	1	0.758254	77.0417
GOTERM_BP_FAT	GO:0060537~muscle tissue development	5	1.74216	0.101925	SRPK3, DOK7, KY, CXADR, COL11A1	178	136	13588	2.80651	1	0.777988	82.2425
GOTERM_BP_FAT	GO:0055002~striated muscle cell development	3	1.0453	0.156091	DOK7, KY, CXADR	178	54	13588	4.24095	1	0.868592	93.4684
GOTERM_BP_FAT	GO:0055001~muscle cell development	3	1.0453	0.188598	DOK7, KY, CXADR	178	61	13588	3.75428	1	0.880352	96.5267
GOTERM_BP_FAT	GO:0007519~skeletal muscle tissue development	3	1.0453	0.241176	SRPK3, DOK7, KY	178	72	13588	3.18071	1	0.907651	98.8171
GOTERM_BP_FAT	GO:0051146~striated muscle cell differentiation	3	1.0453	0.323179	DOK7, KY, CXADR	178	89	13588	2.57316	1	0.939235	99.8119
Annotation Cluster 29	Enrichment Score: 0.9067534769308199
Category	Term	Count	%	PValue	Genes	List Total	Pop Hits	Pop Total	Fold Enrichment	Bonferroni	Benjamini	FDR
GOTERM_BP_FAT	GO:0033273~response to vitamin	3	1.0453	0.0648689	SOX2, MTAP7, CBS	178	32	13588	7.1566	1	0.694111	65.9826
GOTERM_BP_FAT	GO:0007584~response to nutrient	4	1.39373	0.0767376	GATM, SOX2, MTAP7, CBS	178	76	13588	4.01774	1	0.730019	72.2978
GOTERM_BP_FAT	GO:0031667~response to nutrient levels	4	1.39373	0.189268	GATM, SOX2, MTAP7, CBS	178	115	13588	2.6552	1	0.879113	96.5725
GOTERM_BP_FAT	GO:0009991~response to extracellular stimulus	4	1.39373	0.250533	GATM, SOX2, MTAP7, CBS	178	133	13588	2.29585	1	0.913914	99.031
Annotation Cluster 30	Enrichment Score: 0.902881982257088
Category	Term	Count	%	PValue	Genes	List Total	Pop Hits	Pop Total	Fold Enrichment	Bonferroni	Benjamini	FDR
GOTERM_BP_FAT	GO:0045165~cell fate commitment	6	2.09059	0.0432436	SOX2, DLL3, OLIG1, OLIG2, SOX6, SOX8	178	147	13588	3.1158	1	0.609292	50.8715
UP_SEQ_FEATURE	DNA-binding region:HMG box	3	1.0453	0.110796	SOX2, SOX6, SOX8	235	39	16021	5.24419	1	0.964298	83.6222
INTERPRO	IPR000910:High mobility group, HMG1/HMG2	3	1.0453	0.152109	SOX2, SOX6, SOX8	242	51	17763	4.3177	1	0.937467	90.7337
GOTERM_BP_FAT	GO:0045944~positive regulation of transcription from RNA polymerase II promoter	8	2.78746	0.186793	EGR1, HES3, SOX2, VEGFA, POU3F2, SOX6, SOX8, APBB1	178	358	13588	1.70586	1	0.879895	96.4004
SMART	SM00398:HMG	3	1.0453	0.224713	SOX2, SOX6, SOX8	161	51	9131	3.33613	1	0.855051	94.8179
Annotation Cluster 31	Enrichment Score: 0.8876028404124982
Category	Term	Count	%	PValue	Genes	List Total	Pop Hits	Pop Total	Fold Enrichment	Bonferroni	Benjamini	FDR
GOTERM_BP_FAT	GO:0045137~development of primary sexual characteristics	6	2.09059	0.0115653	WNT4, CHD7, COL9A3, SOX2, VEGFA, MTAP7	178	104	13588	4.40406	0.999998	0.426748	17.0577
GOTERM_BP_FAT	GO:0060541~respiratory system development	5	1.74216	0.0787668	CHD7, FGFRL1, SOX2, VEGFA, TAB1	178	124	13588	3.07811	1	0.734606	73.2607
GOTERM_BP_FAT	GO:0043010~camera-type eye development	3	1.0453	0.507145	CHD7, SOX2, VEGFA	178	130	13588	1.76162	1	0.980979	99.9989
GOTERM_BP_FAT	GO:0001654~eye development	3	1.0453	0.609477	CHD7, SOX2, VEGFA	178	157	13588	1.45867	1	0.992602	100
Annotation Cluster 32	Enrichment Score: 0.8814428906304052
Category	Term	Count	%	PValue	Genes	List Total	Pop Hits	Pop Total	Fold Enrichment	Bonferroni	Benjamini	FDR
INTERPRO	IPR012680:Laminin G, subdomain 2	3	1.0453	0.0979836	CSPG4, COL11A2, COL11A1	242	39	17763	5.64622	1	0.885316	77.3876
INTERPRO	IPR001791:Laminin G	3	1.0453	0.12432	CSPG4, COL11A2, COL11A1	242	45	17763	4.89339	1	0.908333	85.2491
SMART	SM00282:LamG	3	1.0453	0.186198	CSPG4, COL11A2, COL11A1	161	45	9131	3.78095	1	0.850207	90.8929
Annotation Cluster 33	Enrichment Score: 0.8772418966728762
Category	Term	Count	%	PValue	Genes	List Total	Pop Hits	Pop Total	Fold Enrichment	Bonferroni	Benjamini	FDR
GOTERM_MF_FAT	GO:0003779~actin binding	10	3.48432	0.00949971	PKNOX2, HOOK1, FMN2, WASF3, MYO7B, FSCN1, MYO16, MTSS1L, MYO5B, PSTPIP2	165	288	13288	2.7963	0.950072	0.950072	12.0532
GOTERM_MF_FAT	GO:0008092~cytoskeletal protein binding	12	4.18118	0.0137039	PKNOX2, HOOK1, FMN2, WASF3, MTAP2, MYO7B, TPPP, FSCN1, MYO16, MTSS1L, MYO5B, PSTPIP2	165	414	13288	2.3343	0.986869	0.88541	16.9456
INTERPRO	IPR001609:Myosin head, motor region	3	1.0453	0.0937658	MYO7B, MYO16, MYO5B	242	38	17763	5.7948	1	0.884387	75.8145
SP_PIR_KEYWORDS	myosin	3	1.0453	0.135015	MYO7B, MYO16, MYO5B	245	47	17854	4.6515	1	0.762556	84.3848
SMART	SM00242:MYSc	3	1.0453	0.142749	MYO7B, MYO16, MYO5B	161	38	9131	4.47744	1	0.835737	83.3244
SP_PIR_KEYWORDS	actin-binding	6	2.09059	0.198525	WASF3, MYO7B, FSCN1, MYO16, MTSS1L, MYO5B	245	226	17854	1.93469	1	0.793359	94.1177
GOTERM_CC_FAT	GO:0016459~myosin complex	3	1.0453	0.206537	MYO7B, MYO16, MYO5B	174	61	12504	3.5342	1	0.841299	94.2588
SP_PIR_KEYWORDS	motor protein	4	1.39373	0.236871	DNM3, MYO7B, MYO16, MYO5B	245	123	17854	2.36987	1	0.836802	96.8598
GOTERM_MF_FAT	GO:0003774~motor activity	4	1.39373	0.242695	DNM3, MYO7B, MYO16, MYO5B	165	138	13288	2.3343	1	0.950706	97.626
GOTERM_CC_FAT	GO:0015629~actin cytoskeleton	5	1.74216	0.312964	PKNOX2, FMN2, MYO7B, MYO16, MYO5B	174	205	12504	1.75273	1	0.928783	99.0307
INTERPRO	IPR000048:IQ calmodulin-binding region	3	1.0453	0.355548	MYO7B, MYO16, MYO5B	242	92	17763	2.39351	1	0.997054	99.8225
SMART	SM00015:IQ	3	1.0453	0.481683	MYO7B, MYO16, MYO5B	161	92	9131	1.84938	1	0.985574	99.952
Annotation Cluster 34	Enrichment Score: 0.8767863967377849
Category	Term	Count	%	PValue	Genes	List Total	Pop Hits	Pop Total	Fold Enrichment	Bonferroni	Benjamini	FDR
GOTERM_MF_FAT	GO:0034062~RNA polymerase activity	3	1.0453	0.0691101	POLR3K, POLR2L, POLA1	165	35	13288	6.90286	1	0.870524	61.8497
GOTERM_MF_FAT	GO:0003899~DNA-directed RNA polymerase activity	3	1.0453	0.0691101	POLR3K, POLR2L, POLA1	165	35	13288	6.90286	1	0.870524	61.8497
KEGG_PATHWAY	mmu00230:Purine metabolism	4	1.39373	0.183037	POLR3K, POLR2L, ADK, POLA1	55	157	5738	2.65802	1	0.957879	89.114
GOTERM_MF_FAT	GO:0016779~nucleotidyltransferase activity	4	1.39373	0.207012	POLR3K, POLR2L, POLA1, POLQ	165	127	13288	2.53648	1	0.957853	95.589
KEGG_PATHWAY	mmu00240:Pyrimidine metabolism	3	1.0453	0.228271	POLR3K, POLR2L, POLA1	55	96	5738	3.26023	1	0.933222	94.1722
Annotation Cluster 35	Enrichment Score: 0.8453798723840984
Category	Term	Count	%	PValue	Genes	List Total	Pop Hits	Pop Total	Fold Enrichment	Bonferroni	Benjamini	FDR
GOTERM_CC_FAT	GO:0005667~transcription factor complex	9	3.13589	0.0161349	SMAD9, TAF5, RCOR2, SOX2, POU3F2, OLIG1, OLIG2, SOX6, TCF12	174	234	12504	2.76393	0.949043	0.524882	18.2018
GOTERM_CC_FAT	GO:0005654~nucleoplasm	14	4.87805	0.0722304	DGKQ, SMAD9, POLR2L, RCOR2, TAF5, SOX2, POLA1, SOX6, CBX5, MYO16, OLIG1, POU3F2, OLIG2, TCF12	174	599	12504	1.67958	0.999999	0.624685	60.387
GOTERM_CC_FAT	GO:0044451~nucleoplasm part	12	4.18118	0.0995932	DGKQ, SMAD9, POLR2L, TAF5, RCOR2, SOX2, POU3F2, OLIG1, OLIG2, SOX6, TCF12, CBX5	174	513	12504	1.68098	1	0.698773	72.6315
GOTERM_MF_FAT	GO:0030528~transcription regulator activity	21	7.31707	0.106453	EGR1, GM98, SMAD9, POLR3K, TAF5, RCOR2, SOX2, SOX6, MYT1, SOX8, DMRTA1, CBX5, KCNIP3, PKNOX2, HES3, OLIG1, POU3F2, OLIG2, NFE2L3, COL11A2, TCF12	165	1206	13288	1.40232	1	0.905218	78.0093
GOTERM_CC_FAT	GO:0031981~nuclear lumen	16	5.57491	0.24045	PNMA3, DGKQ, SMAD9, POLR2L, TAF5, RCOR2, SOX2, POLA1, SOX6, CBX5, BRIX1, MYO16, OLIG1, POU3F2, OLIG2, TCF12	174	883	12504	1.30214	1	0.877188	96.6527
GOTERM_CC_FAT	GO:0031974~membrane-enclosed lumen	19	6.62021	0.359214	PNMA3, DGKQ, SMAD9, GATM, POLR2L, TAF5, RCOR2, CYCT, SOX2, FOXRED2, POLA1, SOX6, CBX5, BRIX1, MYO16, OLIG1, POU3F2, OLIG2, TCF12	174	1174	12504	1.16301	1	0.921542	99.5902
GOTERM_CC_FAT	GO:0070013~intracellular organelle lumen	18	6.27178	0.39996	PNMA3, DGKQ, SMAD9, POLR2L, TAF5, RCOR2, CYCT, SOX2, FOXRED2, POLA1, SOX6, CBX5, BRIX1, MYO16, OLIG1, POU3F2, OLIG2, TCF12	174	1133	12504	1.14167	1	0.920037	99.8179
GOTERM_CC_FAT	GO:0043233~organelle lumen	18	6.27178	0.40429	PNMA3, DGKQ, SMAD9, POLR2L, TAF5, RCOR2, CYCT, SOX2, FOXRED2, POLA1, SOX6, CBX5, BRIX1, MYO16, OLIG1, POU3F2, OLIG2, TCF12	174	1136	12504	1.13866	1	0.917469	99.8335
Annotation Cluster 36	Enrichment Score: 0.8066584640530228
Category	Term	Count	%	PValue	Genes	List Total	Pop Hits	Pop Total	Fold Enrichment	Bonferroni	Benjamini	FDR
GOTERM_BP_FAT	GO:0021537~telencephalon development	4	1.39373	0.0675453	SALL3, SOX2, BCAN, POU3F2	178	72	13588	4.24095	1	0.698289	67.5146
GOTERM_BP_FAT	GO:0021543~pallium development	3	1.0453	0.151539	SOX2, BCAN, POU3F2	178	53	13588	4.32097	1	0.862731	92.8785
GOTERM_BP_FAT	GO:0030900~forebrain development	4	1.39373	0.371454	SALL3, SOX2, BCAN, POU3F2	178	167	13588	1.82843	1	0.949952	99.9428
Annotation Cluster 37	Enrichment Score: 0.7648209303907485
Category	Term	Count	%	PValue	Genes	List Total	Pop Hits	Pop Total	Fold Enrichment	Bonferroni	Benjamini	FDR
GOTERM_BP_FAT	GO:0048598~embryonic morphogenesis	11	3.83275	0.0192528	COBL, WNT4, CHD7, OSR2, HES3, SOX2, C630004H02RIK, UGDH, PCDH15, FBN2, COL11A1	178	359	13588	2.33902	1	0.502138	26.8426
GOTERM_BP_FAT	GO:0043009~chordate embryonic development	8	2.78746	0.309584	COBL, CHD7, OSR2, HES3, DLL3, TAB1, COL11A1, SOX8	178	421	13588	1.45059	1	0.936811	99.741
GOTERM_BP_FAT	GO:0009792~embryonic development ending in birth or egg hatching	8	2.78746	0.317943	COBL, CHD7, OSR2, HES3, DLL3, TAB1, COL11A1, SOX8	178	425	13588	1.43693	1	0.93688	99.7871
GOTERM_BP_FAT	GO:0001701~in utero embryonic development	5	1.74216	0.460356	CHD7, HES3, DLL3, TAB1, SOX8	178	267	13588	1.42953	1	0.970491	99.9951
Annotation Cluster 38	Enrichment Score: 0.7591516444412209
Category	Term	Count	%	PValue	Genes	List Total	Pop Hits	Pop Total	Fold Enrichment	Bonferroni	Benjamini	FDR
INTERPRO	IPR013098:Immunoglobulin I-set	7	2.43902	0.00775881	MAG, NCAM2, LINGO3, OPCML, FGFRL1, CNTN1, CXADR	242	127	17763	4.04571	0.980272	0.480185	10.6216
INTERPRO	IPR003598:Immunoglobulin subtype 2	7	2.43902	0.0424875	MAG, NCAM2, LINGO3, OPCML, FGFRL1, CNTN1, CXADR	242	187	17763	2.74762	1	0.72395	46.5229
SMART	SM00408:IGc2	7	2.43902	0.110386	MAG, NCAM2, LINGO3, OPCML, FGFRL1, CNTN1, CXADR	161	187	9131	2.12299	1	0.778843	74.3409
UP_SEQ_FEATURE	domain:Ig-like C2-type 1	5	1.74216	0.122916	MAG, NCAM2, FGFRL1, CNTN1, CXADR	235	130	16021	2.62209	1	0.958192	86.7436
UP_SEQ_FEATURE	domain:Ig-like C2-type 2	5	1.74216	0.125426	MAG, NCAM2, FGFRL1, CNTN1, CXADR	235	131	16021	2.60208	1	0.957206	87.3163
UP_SEQ_FEATURE	domain:Ig-like C2-type 3	4	1.39373	0.13451	MAG, NCAM2, FGFRL1, CNTN1	235	87	16021	3.13446	1	0.963209	89.201
SP_PIR_KEYWORDS	Immunoglobulin domain	10	3.48432	0.154085	MAG, NCAM2, LINGO3, SEMA4G, FGFRL1, SEMA3D, BCAN, CNTN1, CXADR, MOG	245	443	17854	1.645	1	0.796012	88.2619
KEGG_PATHWAY	mmu04514:Cell adhesion molecules (CAMs)	4	1.39373	0.175975	MAG, NCAM2, CNTN1, CLDN11	55	154	5738	2.7098	1	0.973717	88.036
UP_SEQ_FEATURE	domain:Ig-like C2-type 4	3	1.0453	0.197047	MAG, NCAM2, CNTN1	235	56	16021	3.6522	1	0.978568	96.5995
INTERPRO	IPR007110:Immunoglobulin-like	11	3.83275	0.305402	MAG, NCAM2, LINGO3, SEMA4G, OPCML, FGFRL1, SEMA3D, BCAN, CNTN1, CXADR, MOG	242	604	17763	1.33677	1	0.993915	99.4772
INTERPRO	IPR003599:Immunoglobulin subtype	6	2.09059	0.420093	MAG, SEMA4G, OPCML, SEMA3D, CNTN1, CXADR	242	313	17763	1.40704	1	0.998316	99.9612
INTERPRO	IPR013151:Immunoglobulin	4	1.39373	0.438448	MAG, NCAM2, OPCML, CNTN1	242	178	17763	1.64946	1	0.99844	99.9756
INTERPRO	IPR013783:Immunoglobulin-like fold	10	3.48432	0.507939	MAG, NCAM2, LINGO3, SEMA4G, OPCML, FGFRL1, BCAN, CNTN1, CXADR, MOG	242	644	17763	1.13976	1	0.999416	99.9964
INTERPRO	IPR013106:Immunoglobulin V-set	6	2.09059	0.550715	MAG, SEMA3D, BCAN, CNTN1, CXADR, MOG	242	364	17763	1.2099	1	0.999686	99.999
SMART	SM00409:IG	6	2.09059	0.646175	MAG, SEMA4G, OPCML, SEMA3D, CNTN1, CXADR	161	313	9131	1.08717	1	0.995304	99.9994
Annotation Cluster 39	Enrichment Score: 0.7441369152230574
Category	Term	Count	%	PValue	Genes	List Total	Pop Hits	Pop Total	Fold Enrichment	Bonferroni	Benjamini	FDR
UP_SEQ_FEATURE	repeat:ANK 5	5	1.74216	0.0717162	CASKIN1, ANKS1B, PPP1R16B, SNCAIP, MYO16	235	107	16021	3.18572	1	0.95322	68.2275
UP_SEQ_FEATURE	repeat:ANK 6	4	1.39373	0.105846	CASKIN1, ANKS1B, SNCAIP, MYO16	235	78	16021	3.49613	1	0.966965	82.1598
UP_SEQ_FEATURE	repeat:ANK 4	5	1.74216	0.113096	CASKIN1, ANKS1B, PPP1R16B, SNCAIP, MYO16	235	126	16021	2.70534	1	0.958676	84.263
INTERPRO	IPR002110:Ankyrin	6	2.09059	0.185982	CASKIN1, ANKS1B, PPP1R16B, SNCAIP, MYO16, KANK1	242	223	17763	1.97491	1	0.964756	94.8518
SP_PIR_KEYWORDS	ank repeat	6	2.09059	0.188268	CASKIN1, ANKS1B, PPP1R16B, SNCAIP, MYO16, KANK1	245	222	17854	1.96955	1	0.795103	93.0777
UP_SEQ_FEATURE	repeat:ANK 3	5	1.74216	0.203351	CASKIN1, ANKS1B, PPP1R16B, SNCAIP, MYO16	235	159	16021	2.14385	1	0.978037	96.9883
UP_SEQ_FEATURE	repeat:ANK 2	5	1.74216	0.3052	CASKIN1, ANKS1B, PPP1R16B, SNCAIP, MYO16	235	191	16021	1.78467	1	0.995698	99.634
UP_SEQ_FEATURE	repeat:ANK 1	5	1.74216	0.3052	CASKIN1, ANKS1B, PPP1R16B, SNCAIP, MYO16	235	191	16021	1.78467	1	0.995698	99.634
SMART	SM00248:ANK	6	2.09059	0.352667	CASKIN1, ANKS1B, PPP1R16B, SNCAIP, MYO16, KANK1	161	223	9131	1.52594	1	0.947802	99.3639
Annotation Cluster 40	Enrichment Score: 0.7175176099373026
Category	Term	Count	%	PValue	Genes	List Total	Pop Hits	Pop Total	Fold Enrichment	Bonferroni	Benjamini	FDR
INTERPRO	IPR011598:Helix-loop-helix DNA-binding	4	1.39373	0.108879	HES3, OLIG1, OLIG2, TCF12	242	85	17763	3.45416	1	0.892961	81.0216
UP_SEQ_FEATURE	DNA-binding region:Basic motif	5	1.74216	0.188568	HES3, OLIG1, OLIG2, NFE2L3, TCF12	235	154	16021	2.21346	1	0.981672	96.0021
INTERPRO	IPR001092:Basic helix-loop-helix dimerisation region bHLH	4	1.39373	0.1914	HES3, OLIG1, OLIG2, TCF12	242	111	17763	2.64507	1	0.964779	95.3244
UP_SEQ_FEATURE	domain:Helix-loop-helix motif	4	1.39373	0.213427	HES3, OLIG1, OLIG2, TCF12	235	109	16021	2.50182	1	0.980775	97.5247
SMART	SM00353:HLH	4	1.39373	0.308183	HES3, OLIG1, OLIG2, TCF12	161	111	9131	2.04376	1	0.92867	98.6222
Annotation Cluster 41	Enrichment Score: 0.7148423885207086
Category	Term	Count	%	PValue	Genes	List Total	Pop Hits	Pop Total	Fold Enrichment	Bonferroni	Benjamini	FDR
GOTERM_BP_FAT	GO:0051960~regulation of nervous system development	5	1.74216	0.127842	GM98, HES3, SOX2, BEX1, POU3F2	178	148	13588	2.57896	1	0.821933	88.9105
GOTERM_BP_FAT	GO:0045664~regulation of neuron differentiation	4	1.39373	0.147898	HES3, SOX2, BEX1, POU3F2	178	102	13588	2.99361	1	0.858385	92.3709
GOTERM_BP_FAT	GO:0008284~positive regulation of cell proliferation	7	2.43902	0.166469	RECQL4, OSR2, SOX2, VEGFA, BEX1, TGFA, POU3F2	178	284	13588	1.88155	1	0.878938	94.6468
GOTERM_BP_FAT	GO:0050767~regulation of neurogenesis	4	1.39373	0.247044	HES3, SOX2, BEX1, POU3F2	178	132	13588	2.31324	1	0.912044	98.9559
GOTERM_BP_FAT	GO:0060284~regulation of cell development	4	1.39373	0.342801	HES3, SOX2, BEX1, POU3F2	178	159	13588	1.92043	1	0.943211	99.8828
Annotation Cluster 42	Enrichment Score: 0.6743680066762406
Category	Term	Count	%	PValue	Genes	List Total	Pop Hits	Pop Total	Fold Enrichment	Bonferroni	Benjamini	FDR
GOTERM_MF_FAT	GO:0046872~metal ion binding	59	20.5575	0.043761	ZFP385B, PNMA3, SLC5A1, KCNJ10, PCDHGA6, CD209C, RNF183, DMRTA1, KCNIP3, OSR2, MCTP2, NALCN, EGR1, ZFP365, CYCT, CACNG7, FA2H, PDXP, MMP16, MMP15, PCLO, ADK, OTOF, PLA2G2F, ADAMTS17, REPS2, LIMS2, POLR2L, NANOS1, POLA1, BRSK2, RFFL, MYT1, BC021785, COL9A1, STK32A, MORC4, SMOC1, FBN2, RNF144A, RECQL4, ASXL3, DGKQ, POLR3K, B3GALT1, PCDH10, PDZRN4, PCDH15, PCDHB20, PCDH17, SUV39H2, ITPR2, SALL3, CDH…	165	3850	13288	1.23415	0.999999	0.939803	45.2349
GOTERM_MF_FAT	GO:0043169~cation binding	59	20.5575	0.0513009	ZFP385B, PNMA3, SLC5A1, KCNJ10, PCDHGA6, CD209C, RNF183, DMRTA1, KCNIP3, OSR2, MCTP2, NALCN, EGR1, ZFP365, CYCT, CACNG7, FA2H, PDXP, MMP16, MMP15, PCLO, ADK, OTOF, PLA2G2F, ADAMTS17, REPS2, LIMS2, POLR2L, NANOS1, POLA1, BRSK2, RFFL, MYT1, BC021785, COL9A1, STK32A, MORC4, SMOC1, FBN2, RNF144A, RECQL4, ASXL3, DGKQ, POLR3K, B3GALT1, PCDH10, PDZRN4, PCDH15, PCDHB20, PCDH17, SUV39H2, ITPR2, SALL3, CDH…	165	3885	13288	1.22303	1	0.936458	50.7686
GOTERM_MF_FAT	GO:0043167~ion binding	59	20.5575	0.0634931	ZFP385B, PNMA3, SLC5A1, KCNJ10, PCDHGA6, CD209C, RNF183, DMRTA1, KCNIP3, OSR2, MCTP2, NALCN, EGR1, ZFP365, CYCT, CACNG7, FA2H, PDXP, MMP16, MMP15, PCLO, ADK, OTOF, PLA2G2F, ADAMTS17, REPS2, LIMS2, POLR2L, NANOS1, POLA1, BRSK2, RFFL, MYT1, BC021785, COL9A1, STK32A, MORC4, SMOC1, FBN2, RNF144A, RECQL4, ASXL3, DGKQ, POLR3K, B3GALT1, PCDH10, PDZRN4, PCDH15, PCDHB20, PCDH17, SUV39H2, ITPR2, SALL3, CDH…	165	3934	13288	1.2078	1	0.898597	58.633
GOTERM_MF_FAT	GO:0008270~zinc ion binding	29	10.1045	0.363806	ZFP385B, ADAMTS17, PNMA3, LIMS2, POLR2L, NANOS1, POLA1, RFFL, MYT1, DMRTA1, RNF183, COL9A1, OSR2, MORC4, RNF144A, RECQL4, EGR1, ZFP365, ASXL3, DGKQ, POLR3K, PDZRN4, MMP16, MMP15, PCLO, SUV39H2, SALL3, CHN2, USP44	165	2105	13288	1.10949	1	0.973779	99.7724
SP_PIR_KEYWORDS	zinc-finger	19	6.62021	0.381287	RECQL4, RNF144A, EGR1, ASXL3, ZFP385B, PNMA3, DGKQ, POLR3K, NANOS1, POLA1, PDZRN4, RFFL, MYT1, PCLO, RNF183, SALL3, OSR2, MORC4, CHN2	245	1204	17854	1.15	1	0.912189	99.7859
GOTERM_MF_FAT	GO:0046914~transition metal ion binding	34	11.8467	0.467623	ZFP385B, ADAMTS17, PNMA3, LIMS2, POLR2L, NANOS1, POLA1, RFFL, MYT1, DMRTA1, RNF183, COL9A1, OSR2, MORC4, RNF144A, RECQL4, EGR1, ASXL3, ZFP365, DGKQ, POLR3K, B3GALT1, CYCT, FA2H, PDZRN4, MMP16, MMP15, PCLO, SUV39H2, SALL3, MPPED2, CHN2, CBS, USP44	165	2608	13288	1.0499	1	0.976123	99.9793
SP_PIR_KEYWORDS	metal-binding	36	12.5436	0.644612	ZFP385B, ADAMTS17, PNMA3, LIMS2, POLR2L, NANOS1, POLA1, BRSK2, RFFL, MYT1, CD209C, DMRTA1, RNF183, COL9A1, OSR2, STK32A, MORC4, EGR1, RNF144A, RECQL4, ASXL3, DGKQ, POLR3K, CYCT, FA2H, PDXP, PDZRN4, MMP16, MMP15, PCLO, SALL3, ADK, MPPED2, CHN2, CBS, PLA2G2F	245	2682	17854	0.978167	1	0.980381	99.9998
SP_PIR_KEYWORDS	zinc	25	8.7108	0.675775	ZFP385B, PNMA3, LIMS2, POLR2L, NANOS1, POLA1, RFFL, MYT1, DMRTA1, RNF183, COL9A1, OSR2, MORC4, RNF144A, RECQL4, EGR1, ASXL3, DGKQ, POLR3K, PDZRN4, MMP16, MMP15, PCLO, SALL3, CHN2	245	1886	17854	0.965979	1	0.98076	99.9999
Annotation Cluster 43	Enrichment Score: 0.6725128491794109
Category	Term	Count	%	PValue	Genes	List Total	Pop Hits	Pop Total	Fold Enrichment	Bonferroni	Benjamini	FDR
GOTERM_BP_FAT	GO:0001894~tissue homeostasis	3	1.0453	0.138055	COL9A1, VEGFA, COL11A2	178	50	13588	4.58022	1	0.843363	90.8237
GOTERM_BP_FAT	GO:0048871~multicellular organismal homeostasis	3	1.0453	0.236353	COL9A1, VEGFA, COL11A2	178	71	13588	3.22551	1	0.907561	98.6902
GOTERM_BP_FAT	GO:0060249~anatomical structure homeostasis	3	1.0453	0.294339	COL9A1, VEGFA, COL11A2	178	83	13588	2.75917	1	0.931848	99.632
Annotation Cluster 44	Enrichment Score: 0.6716811412067182
Category	Term	Count	%	PValue	Genes	List Total	Pop Hits	Pop Total	Fold Enrichment	Bonferroni	Benjamini	FDR
GOTERM_BP_FAT	GO:0042127~regulation of cell proliferation	13	4.52962	0.0489389	RECQL4, SOX2, FGFRL1, BEX1, CXADR, VASH1, H19, DDR1, OSR2, VEGFA, MYO16, TGFA, POU3F2	178	538	13588	1.84458	1	0.635993	55.3682
GOTERM_BP_FAT	GO:0048732~gland development	6	2.09059	0.115106	DDR1, WNT4, SOX2, VEGFA, TGFA, POU3F2	178	197	13588	2.32499	1	0.804539	85.9995
GOTERM_BP_FAT	GO:0008284~positive regulation of cell proliferation	7	2.43902	0.166469	RECQL4, OSR2, SOX2, VEGFA, BEX1, TGFA, POU3F2	178	284	13588	1.88155	1	0.878938	94.6468
GOTERM_BP_FAT	GO:0009967~positive regulation of signal transduction	3	1.0453	0.659007	SOX2, VEGFA, TGFA	178	172	13588	1.33146	1	0.995346	100
GOTERM_BP_FAT	GO:0010647~positive regulation of cell communication	3	1.0453	0.708954	SOX2, VEGFA, TGFA	178	189	13588	1.2117	1	0.997338	100
Annotation Cluster 45	Enrichment Score: 0.6478222061176239
Category	Term	Count	%	PValue	Genes	List Total	Pop Hits	Pop Total	Fold Enrichment	Bonferroni	Benjamini	FDR
GOTERM_BP_FAT	GO:0060749~mammary gland alveolus development	3	1.0453	0.0158492	DDR1, VEGFA, TGFA	178	15	13588	15.2674	1	0.49302	22.6522
GOTERM_BP_FAT	GO:0007169~transmembrane receptor protein tyrosine kinase signaling pathway	7	2.43902	0.039733	DDR1, ERBB3, DOK7, VEGFA, CSPG4, BEX1, TGFA	178	192	13588	2.78312	1	0.598536	47.8918
GOTERM_BP_FAT	GO:0030879~mammary gland development	4	1.39373	0.101928	DDR1, WNT4, VEGFA, TGFA	178	86	13588	3.55056	1	0.773936	82.2435
GOTERM_BP_FAT	GO:0048732~gland development	6	2.09059	0.115106	DDR1, WNT4, SOX2, VEGFA, TGFA, POU3F2	178	197	13588	2.32499	1	0.804539	85.9995
GOTERM_BP_FAT	GO:0048754~branching morphogenesis of a tube	3	1.0453	0.342246	DDR1, WNT4, VEGFA	178	93	13588	2.46249	1	0.943854	99.8812
GOTERM_BP_FAT	GO:0048729~tissue morphogenesis	5	1.74216	0.375084	DDR1, COBL, WNT4, PCDH15, COL11A1	178	238	13588	1.60372	1	0.950963	99.9478
GOTERM_BP_FAT	GO:0035239~tube morphogenesis	4	1.39373	0.385507	DDR1, COBL, WNT4, VEGFA	178	171	13588	1.78566	1	0.952079	99.9602
GOTERM_BP_FAT	GO:0002009~morphogenesis of an epithelium	4	1.39373	0.39022	DDR1, COBL, WNT4, PCDH15	178	173	13588	1.76502	1	0.952008	99.9648
GOTERM_BP_FAT	GO:0060562~epithelial tube morphogenesis	3	1.0453	0.425514	DDR1, COBL, WNT4	178	111	13588	2.06316	1	0.963634	99.9865
GOTERM_BP_FAT	GO:0035295~tube development	5	1.74216	0.45664	DDR1, COBL, WNT4, VEGFA, TAB1	178	264	13588	1.44578	1	0.969842	99.9945
GOTERM_BP_FAT	GO:0060429~epithelium development	5	1.74216	0.473314	DDR1, COBL, WNT4, VEGFA, PCDH15	178	271	13588	1.40843	1	0.973373	99.9967
GOTERM_BP_FAT	GO:0001763~morphogenesis of a branching structure	3	1.0453	0.486386	DDR1, WNT4, VEGFA	178	125	13588	1.83209	1	0.97647	99.9978
KEGG_PATHWAY	mmu05200:Pathways in cancer	4	1.39373	0.59338	WNT4, CYCT, VEGFA, TGFA	55	323	5738	1.29198	1	0.997623	99.9948
Annotation Cluster 46	Enrichment Score: 0.6311385332220762
Category	Term	Count	%	PValue	Genes	List Total	Pop Hits	Pop Total	Fold Enrichment	Bonferroni	Benjamini	FDR
GOTERM_BP_FAT	GO:0051969~regulation of transmission of nerve impulse	4	1.39373	0.163447	GM98, SNCAIP, GRIK3, CSPG5	178	107	13588	2.85372	1	0.876387	94.3261
GOTERM_BP_FAT	GO:0031644~regulation of neurological system process	4	1.39373	0.182714	GM98, SNCAIP, GRIK3, CSPG5	178	113	13588	2.7022	1	0.882897	96.0989
GOTERM_BP_FAT	GO:0044057~regulation of system process	5	1.74216	0.266716	GM98, SNCAIP, GRIK3, ADRA1B, CSPG5	178	201	13588	1.89893	1	0.920004	99.3178
GOTERM_BP_FAT	GO:0050804~regulation of synaptic transmission	3	1.0453	0.375186	SNCAIP, GRIK3, CSPG5	178	100	13588	2.29011	1	0.950187	99.948
Annotation Cluster 47	Enrichment Score: 0.5989457430456713
Category	Term	Count	%	PValue	Genes	List Total	Pop Hits	Pop Total	Fold Enrichment	Bonferroni	Benjamini	FDR
GOTERM_BP_FAT	GO:0007167~enzyme linked receptor protein signaling pathway	9	3.13589	0.0269611	DDR1, SMAD9, ERBB3, DOK7, VEGFA, CSPG4, BEX1, TGFA, TAB1	178	273	13588	2.51661	1	0.534794	35.559
GOTERM_BP_FAT	GO:0051347~positive regulation of transferase activity	5	1.74216	0.0998861	SERINC5, DGKQ, CSPG4, TGFA, TAB1	178	135	13588	2.8273	1	0.774957	81.5831
GOTERM_BP_FAT	GO:0051338~regulation of transferase activity	6	2.09059	0.119319	SERINC5, DGKQ, CSPG4, TGFA, TAB1, CBS	178	199	13588	2.30162	1	0.809395	87.0336
GOTERM_BP_FAT	GO:0045860~positive regulation of protein kinase activity	4	1.39373	0.21945	DGKQ, CSPG4, TGFA, TAB1	178	124	13588	2.46249	1	0.895372	98.1376
GOTERM_BP_FAT	GO:0045859~regulation of protein kinase activity	5	1.74216	0.22474	DGKQ, CSPG4, TGFA, TAB1, CBS	178	186	13588	2.05207	1	0.898028	98.3305
GOTERM_BP_FAT	GO:0033674~positive regulation of kinase activity	4	1.39373	0.240091	DGKQ, CSPG4, TGFA, TAB1	178	130	13588	2.34883	1	0.909828	98.7896
GOTERM_BP_FAT	GO:0043549~regulation of kinase activity	5	1.74216	0.240399	DGKQ, CSPG4, TGFA, TAB1, CBS	178	192	13588	1.98794	1	0.908493	98.7974
GOTERM_BP_FAT	GO:0043405~regulation of MAP kinase activity	3	1.0453	0.299161	CSPG4, TGFA, CBS	178	84	13588	2.72632	1	0.934164	99.6704
GOTERM_BP_FAT	GO:0042325~regulation of phosphorylation	6	2.09059	0.326125	DGKQ, DOK7, CSPG4, TGFA, TAB1, CBS	178	290	13588	1.57939	1	0.939012	99.8246
GOTERM_BP_FAT	GO:0019220~regulation of phosphate metabolic process	6	2.09059	0.355907	DGKQ, DOK7, CSPG4, TGFA, TAB1, CBS	178	301	13588	1.52167	1	0.946931	99.9152
GOTERM_BP_FAT	GO:0051174~regulation of phosphorus metabolic process	6	2.09059	0.355907	DGKQ, DOK7, CSPG4, TGFA, TAB1, CBS	178	301	13588	1.52167	1	0.946931	99.9152
GOTERM_BP_FAT	GO:0000165~MAPKKK cascade	3	1.0453	0.43888	CSPG4, TGFA, TAB1	178	114	13588	2.00887	1	0.966684	99.9908
GOTERM_BP_FAT	GO:0043085~positive regulation of catalytic activity	5	1.74216	0.451526	SERINC5, DGKQ, CSPG4, TGFA, TAB1	178	261	13588	1.4624	1	0.969265	99.9936
GOTERM_BP_FAT	GO:0044093~positive regulation of molecular function	5	1.74216	0.56725	SERINC5, DGKQ, CSPG4, TGFA, TAB1	178	306	13588	1.24734	1	0.98928	99.9999
GOTERM_BP_FAT	GO:0007243~protein kinase cascade	3	1.0453	0.816151	CSPG4, TGFA, TAB1	178	236	13588	0.970387	1	0.99954	100
Annotation Cluster 48	Enrichment Score: 0.5925227817870844
Category	Term	Count	%	PValue	Genes	List Total	Pop Hits	Pop Total	Fold Enrichment	Bonferroni	Benjamini	FDR
GOTERM_BP_FAT	GO:0048771~tissue remodeling	3	1.0453	0.12486	VEGFA, ADRA1B, CSPG4	178	47	13588	4.87258	1	0.817539	88.2847
GOTERM_BP_FAT	GO:0001568~blood vessel development	6	2.09059	0.213197	CHD7, VEGFA, ADRA1B, CSPG4, TGFA, VASH1	178	244	13588	1.87714	1	0.899124	97.8827
GOTERM_BP_FAT	GO:0001944~vasculature development	6	2.09059	0.228286	CHD7, VEGFA, ADRA1B, CSPG4, TGFA, VASH1	178	250	13588	1.83209	1	0.900357	98.4491
GOTERM_BP_FAT	GO:0001525~angiogenesis	4	1.39373	0.250533	VEGFA, CSPG4, TGFA, VASH1	178	133	13588	2.29585	1	0.913914	99.031
GOTERM_BP_FAT	GO:0048514~blood vessel morphogenesis	5	1.74216	0.258206	VEGFA, ADRA1B, CSPG4, TGFA, VASH1	178	198	13588	1.9277	1	0.918148	99.1788
GOTERM_BP_FAT	GO:0008015~blood circulation	3	1.0453	0.425514	CHD7, VEGFA, ADRA1B	178	111	13588	2.06316	1	0.963634	99.9865
GOTERM_BP_FAT	GO:0003013~circulatory system process	3	1.0453	0.425514	CHD7, VEGFA, ADRA1B	178	111	13588	2.06316	1	0.963634	99.9865
Annotation Cluster 49	Enrichment Score: 0.5636143003302317
Category	Term	Count	%	PValue	Genes	List Total	Pop Hits	Pop Total	Fold Enrichment	Bonferroni	Benjamini	FDR
GOTERM_BP_FAT	GO:0006631~fatty acid metabolic process	5	1.74216	0.218905	PLP1, POLR2L, ELOVL4, FA2H, ECHDC2	178	184	13588	2.07438	1	0.896583	98.1166
GOTERM_BP_FAT	GO:0046394~carboxylic acid biosynthetic process	4	1.39373	0.278679	PLP1, ELOVL4, FA2H, CBS	178	141	13588	2.16559	1	0.926045	99.4763
GOTERM_BP_FAT	GO:0016053~organic acid biosynthetic process	4	1.39373	0.278679	PLP1, ELOVL4, FA2H, CBS	178	141	13588	2.16559	1	0.926045	99.4763
GOTERM_BP_FAT	GO:0006633~fatty acid biosynthetic process	3	1.0453	0.284683	PLP1, ELOVL4, FA2H	178	81	13588	2.8273	1	0.928234	99.5422
GOTERM_BP_FAT	GO:0008610~lipid biosynthetic process	6	2.09059	0.314125	SERINC5, PLP1, UGT8A, ELOVL4, FA2H, GPAT2	178	285	13588	1.6071	1	0.935407	99.7671
Annotation Cluster 50	Enrichment Score: 0.5553432365988455
Category	Term	Count	%	PValue	Genes	List Total	Pop Hits	Pop Total	Fold Enrichment	Bonferroni	Benjamini	FDR
GOTERM_BP_FAT	GO:0010639~negative regulation of organelle organization	3	1.0453	0.193318	RECQL4, MTAP2, KANK1	178	62	13588	3.69373	1	0.882876	96.8377
GOTERM_BP_FAT	GO:0033043~regulation of organelle organization	4	1.39373	0.326106	RECQL4, MTAP2, TGFA, KANK1	178	154	13588	1.98278	1	0.940051	99.8245
GOTERM_BP_FAT	GO:0051129~negative regulation of cellular component organization	3	1.0453	0.342246	RECQL4, MTAP2, KANK1	178	93	13588	2.46249	1	0.943854	99.8812
Annotation Cluster 51	Enrichment Score: 0.5452354108147011
Category	Term	Count	%	PValue	Genes	List Total	Pop Hits	Pop Total	Fold Enrichment	Bonferroni	Benjamini	FDR
GOTERM_MF_FAT	GO:0015293~symporter activity	5	1.74216	0.0807021	SLC2A12, SLC5A1, SLC5A8, SLC1A1, BC021785	165	132	13288	3.05051	1	0.889395	67.7693
GOTERM_MF_FAT	GO:0031420~alkali metal ion binding	6	2.09059	0.111884	SLC5A1, SLC5A8, KCNJ10, NALCN, BC021785, KCNIP3	165	206	13288	2.34563	1	0.902564	79.7412
GOTERM_MF_FAT	GO:0031402~sodium ion binding	4	1.39373	0.134624	SLC5A1, SLC5A8, NALCN, BC021785	165	103	13288	3.12751	1	0.908329	85.7099
SP_PIR_KEYWORDS	Sodium	4	1.39373	0.166927	SLC5A1, SLC5A8, NALCN, BC021785	245	103	17854	2.83004	1	0.7861	90.3497
SP_PIR_KEYWORDS	Symport	4	1.39373	0.187266	SLC5A1, SLC5A8, SLC1A1, BC021785	245	109	17854	2.67426	1	0.804112	92.9675
SP_PIR_KEYWORDS	Sodium transport	4	1.39373	0.194184	SLC5A1, SLC5A8, NALCN, BC021785	245	111	17854	2.62607	1	0.795648	93.6965
GOTERM_BP_FAT	GO:0006814~sodium ion transport	4	1.39373	0.222865	SLC5A1, SLC5A8, NALCN, BC021785	178	125	13588	2.44279	1	0.897634	98.2644
SP_PIR_KEYWORDS	ionic channel	7	2.43902	0.231018	CACNG7, GRIK3, PLLP, KCNJ10, NALCN, ITPR2, KCNIP3	245	301	17854	1.69473	1	0.837151	96.5371
GOTERM_MF_FAT	GO:0005216~ion channel activity	7	2.43902	0.262249	CACNG7, GRIK3, PLLP, KCNJ10, NALCN, ITPR2, KCNIP3	165	349	13288	1.61528	1	0.958557	98.3304
GOTERM_MF_FAT	GO:0022836~gated channel activity	6	2.09059	0.266807	CACNG7, GRIK3, KCNJ10, NALCN, ITPR2, KCNIP3	165	281	13288	1.71957	1	0.956869	98.464
SP_PIR_KEYWORDS	voltage-gated channel	4	1.39373	0.28098	CACNG7, KCNJ10, NALCN, KCNIP3	245	135	17854	2.15921	1	0.86182	98.5347
GOTERM_MF_FAT	GO:0022838~substrate specific channel activity	7	2.43902	0.285438	CACNG7, GRIK3, PLLP, KCNJ10, NALCN, ITPR2, KCNIP3	165	360	13288	1.56593	1	0.963037	98.9136
GOTERM_MF_FAT	GO:0022803~passive transmembrane transporter activity	7	2.43902	0.296128	CACNG7, GRIK3, PLLP, KCNJ10, NALCN, ITPR2, KCNIP3	165	365	13288	1.54447	1	0.953248	99.1131
GOTERM_MF_FAT	GO:0015267~channel activity	7	2.43902	0.296128	CACNG7, GRIK3, PLLP, KCNJ10, NALCN, ITPR2, KCNIP3	165	365	13288	1.54447	1	0.953248	99.1131
SP_PIR_KEYWORDS	transport	25	8.7108	0.313595	SLC2A12, SLC5A1, GRIK3, MFSD2A, KCNJ10, SLC47A1, NACAD, KCNIP3, BC021785, SEC16B, HOOK1, ATCAY, NALCN, RLBP1, SLC1A1, MYO5B, OSBP2, RAB39B, FA2H, CACNG7, CYCT, ITPR2, ARHGAP33, SLC5A8, PLLP	245	1571	17854	1.15967	1	0.876625	99.1912
SP_PIR_KEYWORDS	ion transport	10	3.48432	0.32499	CACNG7, GRIK3, SLC5A1, SLC5A8, PLLP, KCNJ10, NALCN, ITPR2, BC021785, KCNIP3	245	543	17854	1.34205	1	0.881588	99.3473
GOTERM_BP_FAT	GO:0030001~metal ion transport	8	2.78746	0.353867	CACNG7, SLC5A1, SLC5A8, KCNJ10, NALCN, ITPR2, BC021785, KCNIP3	178	442	13588	1.38167	1	0.946715	99.9108
GOTERM_BP_FAT	GO:0015672~monovalent inorganic cation transport	6	2.09059	0.360481	SLC5A1, SLC5A8, KCNJ10, NALCN, BC021785, KCNIP3	178	303	13588	1.51163	1	0.94674	99.9244
GOTERM_MF_FAT	GO:0005261~cation channel activity	5	1.74216	0.366568	CACNG7, KCNJ10, NALCN, ITPR2, KCNIP3	165	248	13288	1.62366	1	0.972245	99.7854
GOTERM_MF_FAT	GO:0022834~ligand-gated channel activity	3	1.0453	0.377193	GRIK3, KCNJ10, ITPR2	165	106	13288	2.27925	1	0.968501	99.8291
GOTERM_MF_FAT	GO:0015276~ligand-gated ion channel activity	3	1.0453	0.377193	GRIK3, KCNJ10, ITPR2	165	106	13288	2.27925	1	0.968501	99.8291
GOTERM_MF_FAT	GO:0005244~voltage-gated ion channel activity	4	1.39373	0.380517	CACNG7, KCNJ10, NALCN, KCNIP3	165	179	13288	1.79963	1	0.967202	99.8409
GOTERM_MF_FAT	GO:0022832~voltage-gated channel activity	4	1.39373	0.380517	CACNG7, KCNJ10, NALCN, KCNIP3	165	179	13288	1.79963	1	0.967202	99.8409
GOTERM_MF_FAT	GO:0046873~metal ion transmembrane transporter activity	5	1.74216	0.482458	CACNG7, KCNJ10, NALCN, ITPR2, KCNIP3	165	290	13288	1.38851	1	0.976725	99.9858
GOTERM_BP_FAT	GO:0006812~cation transport	8	2.78746	0.508825	CACNG7, SLC5A1, SLC5A8, KCNJ10, NALCN, ITPR2, BC021785, KCNIP3	178	515	13588	1.18582	1	0.980608	99.9989
GOTERM_BP_FAT	GO:0006811~ion transport	10	3.48432	0.58538	CACNG7, GRIK3, SLC5A1, SLC5A8, PLLP, KCNJ10, NALCN, ITPR2, BC021785, KCNIP3	178	712	13588	1.07215	1	0.990713	99.9999
GOTERM_BP_FAT	GO:0055085~transmembrane transport	6	2.09059	0.720225	SLC2A12, SLC5A1, SLC5A8, NALCN, SLC47A1, ITPR2	178	460	13588	0.995701	1	0.997565	100
Annotation Cluster 52	Enrichment Score: 0.5176245506892816
Category	Term	Count	%	PValue	Genes	List Total	Pop Hits	Pop Total	Fold Enrichment	Bonferroni	Benjamini	FDR
GOTERM_MF_FAT	GO:0030528~transcription regulator activity	21	7.31707	0.106453	EGR1, GM98, SMAD9, POLR3K, TAF5, RCOR2, SOX2, SOX6, MYT1, SOX8, DMRTA1, CBX5, KCNIP3, PKNOX2, HES3, OLIG1, POU3F2, OLIG2, NFE2L3, COL11A2, TCF12	165	1206	13288	1.40232	1	0.905218	78.0093
GOTERM_BP_FAT	GO:0051960~regulation of nervous system development	5	1.74216	0.127842	GM98, HES3, SOX2, BEX1, POU3F2	178	148	13588	2.57896	1	0.821933	88.9105
GOTERM_MF_FAT	GO:0003700~transcription factor activity	14	4.87805	0.16248	EGR1, GM98, SMAD9, RCOR2, SOX2, SOX6, MYT1, SOX8, DMRTA1, PKNOX2, OLIG1, POU3F2, OLIG2, NFE2L3	165	776	13288	1.45292	1	0.929434	90.7992
GOTERM_BP_FAT	GO:0045893~positive regulation of transcription, DNA-dependent	9	3.13589	0.176338	EGR1, GM98, HES3, SOX2, VEGFA, POU3F2, SOX6, SOX8, APBB1	178	416	13588	1.65152	1	0.882511	95.5797
GOTERM_BP_FAT	GO:0010558~negative regulation of macromolecule biosynthetic process	9	3.13589	0.179516	EGR1, RCOR2, HES3, SOX2, OLIG2, SOX6, APBB1, CBX5, KCNIP3	178	418	13588	1.64362	1	0.885052	95.8461
GOTERM_BP_FAT	GO:0006357~regulation of transcription from RNA polymerase II promoter	12	4.18118	0.180552	PKNOX2, EGR1, HES3, SOX2, VEGFA, POU3F2, OLIG2, SOX6, SOX8, APBB1, TCF12, KCNIP3	178	616	13588	1.48709	1	0.884277	95.9296
GOTERM_BP_FAT	GO:0051254~positive regulation of RNA metabolic process	9	3.13589	0.181114	EGR1, GM98, HES3, SOX2, VEGFA, POU3F2, SOX6, SOX8, APBB1	178	419	13588	1.6397	1	0.882787	95.9743
GOTERM_BP_FAT	GO:0000122~negative regulation of transcription from RNA polymerase II promoter	6	2.09059	0.183676	EGR1, HES3, SOX2, OLIG2, SOX6, KCNIP3	178	231	13588	1.98278	1	0.882043	96.1721
GOTERM_BP_FAT	GO:0045944~positive regulation of transcription from RNA polymerase II promoter	8	2.78746	0.186793	EGR1, HES3, SOX2, VEGFA, POU3F2, SOX6, SOX8, APBB1	178	358	13588	1.70586	1	0.879895	96.4004
GOTERM_MF_FAT	GO:0003677~DNA binding	27	9.40767	0.205738	GM98, POLR2L, SOX2, POLA1, H1FX, SOX6, MYT1, SOX8, DMRTA1, KCNIP3, JRK, CHD7, OLIG1, POU3F2, OLIG2, POLQ, EGR1, SMAD9, POLR3K, TAF5, RCOR2, RAD1, SALL3, PKNOX2, HES3, NFE2L3, TCF12	165	1781	13288	1.22089	1	0.962657	95.4927
GOTERM_BP_FAT	GO:0009890~negative regulation of biosynthetic process	9	3.13589	0.205822	EGR1, RCOR2, HES3, SOX2, OLIG2, SOX6, APBB1, CBX5, KCNIP3	178	434	13588	1.58303	1	0.893752	97.5401
GOTERM_BP_FAT	GO:0016481~negative regulation of transcription	8	2.78746	0.212231	EGR1, RCOR2, HES3, SOX2, OLIG2, SOX6, CBX5, KCNIP3	178	372	13588	1.64166	1	0.899872	97.8405
GOTERM_BP_FAT	GO:0045892~negative regulation of transcription, DNA-dependent	7	2.43902	0.213916	EGR1, HES3, SOX2, OLIG2, SOX6, CBX5, KCNIP3	178	308	13588	1.73493	1	0.898081	97.9136
GOTERM_BP_FAT	GO:0010605~negative regulation of macromolecule metabolic process	10	3.48432	0.214935	EGR1, RCOR2, HES3, SOX2, ADRA1B, OLIG2, SOX6, APBB1, CBX5, KCNIP3	178	506	13588	1.50864	1	0.897416	97.9567
GOTERM_BP_FAT	GO:0051253~negative regulation of RNA metabolic process	7	2.43902	0.218058	EGR1, HES3, SOX2, OLIG2, SOX6, CBX5, KCNIP3	178	310	13588	1.72374	1	0.897434	98.0835
GOTERM_BP_FAT	GO:0045934~negative regulation of nucleobase, nucleoside, nucleotide and nucleic acid metabolic process	8	2.78746	0.260544	EGR1, RCOR2, HES3, SOX2, OLIG2, SOX6, CBX5, KCNIP3	178	397	13588	1.53828	1	0.91881	99.2194
GOTERM_BP_FAT	GO:0051172~negative regulation of nitrogen compound metabolic process	8	2.78746	0.268563	EGR1, RCOR2, HES3, SOX2, OLIG2, SOX6, CBX5, KCNIP3	178	401	13588	1.52293	1	0.920212	99.3449
GOTERM_BP_FAT	GO:0045941~positive regulation of transcription	9	3.13589	0.279322	EGR1, GM98, HES3, SOX2, VEGFA, POU3F2, SOX6, SOX8, APBB1	178	475	13588	1.44639	1	0.925234	99.4838
GOTERM_BP_FAT	GO:0010629~negative regulation of gene expression	8	2.78746	0.286847	EGR1, RCOR2, HES3, SOX2, OLIG2, SOX6, CBX5, KCNIP3	178	410	13588	1.4895	1	0.92736	99.5639
GOTERM_BP_FAT	GO:0010628~positive regulation of gene expression	9	3.13589	0.304038	EGR1, GM98, HES3, SOX2, VEGFA, POU3F2, SOX6, SOX8, APBB1	178	488	13588	1.40786	1	0.93527	99.7054
GOTERM_BP_FAT	GO:0010604~positive regulation of macromolecule metabolic process	11	3.83275	0.311244	EGR1, GM98, HES3, SOX2, DOK7, VEGFA, ADRA1B, POU3F2, SOX6, SOX8, APBB1	178	633	13588	1.32655	1	0.936811	99.7508
GOTERM_BP_FAT	GO:0031327~negative regulation of cellular biosynthetic process	8	2.78746	0.328447	EGR1, RCOR2, HES3, SOX2, OLIG2, SOX6, CBX5, KCNIP3	178	430	13588	1.42022	1	0.939447	99.8341
GOTERM_BP_FAT	GO:0045935~positive regulation of nucleobase, nucleoside, nucleotide and nucleic acid metabolic process	9	3.13589	0.346884	EGR1, GM98, HES3, SOX2, VEGFA, POU3F2, SOX6, SOX8, APBB1	178	510	13588	1.34712	1	0.944633	99.894
GOTERM_BP_FAT	GO:0006350~transcription	26	9.05923	0.365968	GM98, POLR2L, SOX2, SOX6, MYT1, SOX8, DMRTA1, KCNIP3, CHD7, OLIG1, POU3F2, OLIG2, EGR1, ASXL3, SMAD9, POLR3K, TAF5, RCOR2, SUV39H2, SALL3, HES3, MAMLD1, BRDT, NFE2L3, TCF12, APBB1	178	1772	13588	1.12007	1	0.947939	99.9342
SP_PIR_KEYWORDS	transcription regulation	24	8.36237	0.366197	EGR1, ASXL3, GM98, SMAD9, TAF5, RCOR2, SOX2, SOX6, MYT1, SOX8, DMRTA1, SUV39H2, KCNIP3, SALL3, CHD7, HES3, BRDT, MAMLD1, OLIG1, POU3F2, OLIG2, NFE2L3, TCF12, APBB1	245	1546	17854	1.13128	1	0.905862	99.7086
GOTERM_BP_FAT	GO:0051173~positive regulation of nitrogen compound metabolic process	9	3.13589	0.378565	EGR1, GM98, HES3, SOX2, VEGFA, POU3F2, SOX6, SOX8, APBB1	178	526	13588	1.30615	1	0.951067	99.9523
GOTERM_BP_FAT	GO:0010557~positive regulation of macromolecule biosynthetic process	9	3.13589	0.386524	EGR1, GM98, HES3, SOX2, VEGFA, POU3F2, SOX6, SOX8, APBB1	178	530	13588	1.29629	1	0.951783	99.9612
GOTERM_BP_FAT	GO:0031328~positive regulation of cellular biosynthetic process	9	3.13589	0.430361	EGR1, GM98, HES3, SOX2, VEGFA, POU3F2, SOX6, SOX8, APBB1	178	552	13588	1.24463	1	0.964823	99.9882
GOTERM_BP_FAT	GO:0009891~positive regulation of biosynthetic process	9	3.13589	0.440305	EGR1, GM98, HES3, SOX2, VEGFA, POU3F2, SOX6, SOX8, APBB1	178	557	13588	1.23345	1	0.966602	99.9911
GOTERM_BP_FAT	GO:0045449~regulation of transcription	31	10.8014	0.451304	GM98, POLR2L, SOX2, SOX6, MYT1, SOX8, DMRTA1, KCNIP3, CBX5, JRK, CHD7, OLIG1, POU3F2, OLIG2, EGR1, ASXL3, SMAD9, POLR3K, RCOR2, TAF5, SFMBT2, SUV39H2, SALL3, PKNOX2, HES3, VEGFA, MAMLD1, BRDT, NFE2L3, TCF12, APBB1	178	2227	13588	1.06262	1	0.969732	99.9936
SP_PIR_KEYWORDS	Transcription	26	9.05923	0.461003	GM98, POLR2L, SOX2, SOX6, MYT1, SOX8, DMRTA1, KCNIP3, CHD7, OLIG1, POU3F2, OLIG2, EGR1, ASXL3, SMAD9, POLR3K, TAF5, RCOR2, SUV39H2, SALL3, HES3, MAMLD1, BRDT, NFE2L3, TCF12, APBB1	245	1769	17854	1.07106	1	0.943629	99.9634
GOTERM_BP_FAT	GO:0006355~regulation of transcription, DNA-dependent	19	6.62021	0.640272	EGR1, GM98, SMAD9, SOX2, SOX6, MYT1, SOX8, DMRTA1, CBX5, KCNIP3, PKNOX2, HES3, VEGFA, OLIG1, POU3F2, OLIG2, NFE2L3, TCF12, APBB1	178	1465	13588	0.990037	1	0.994699	100
SP_PIR_KEYWORDS	dna-binding	19	6.62021	0.646592	EGR1, GM98, SOX2, POLA1, H1FX, SOX6, MYT1, SOX8, DMRTA1, SALL3, PKNOX2, JRK, CHD7, HES3, OLIG1, POU3F2, OLIG2, NFE2L3, TCF12	245	1404	17854	0.986179	1	0.978182	99.9998
SP_PIR_KEYWORDS	activator	7	2.43902	0.652095	EGR1, GM98, SOX2, MAMLD1, POU3F2, SOX6, NFE2L3	245	484	17854	1.05396	1	0.978096	99.9999
GOTERM_BP_FAT	GO:0051252~regulation of RNA metabolic process	19	6.62021	0.666859	EGR1, GM98, SMAD9, SOX2, SOX6, MYT1, SOX8, DMRTA1, CBX5, KCNIP3, PKNOX2, HES3, VEGFA, OLIG1, POU3F2, OLIG2, NFE2L3, TCF12, APBB1	178	1488	13588	0.974734	1	0.995758	100
GOTERM_MF_FAT	GO:0043565~sequence-specific DNA binding	7	2.43902	0.688153	PKNOX2, GM98, SOX2, POU3F2, OLIG2, SOX6, NFE2L3	165	556	13288	1.01391	1	0.996088	100
SP_PIR_KEYWORDS	nucleus	50	17.4216	0.707824	GM98, ZFP385B, PNMA3, H1FX, DMRTA1, KCNIP3, CBX5, OSR2, OLIG1, OLIG2, FANCB, EGR1, ANKS1B, RCOR2, NAV3, RAD1, CCND3, TPPP, HES3, BRDT, NFE2L3, POLR2L, SOX2, BEX1, POLA1, BEX2, IGF2BP3, BEX4, SOX6, MYT1, SOX8, NACAD, JRK, CHD7, BRIX1, POU3F2, NOVA1, RECQL4, ASXL3, DGKQ, SMAD9, POLR3K, TAF5, SUV39H2, SALL3, PKNOX2, MAMLD1, TCF12, APBB1, CBS	245	3808	17854	0.956847	1	0.984809	100
GOTERM_MF_FAT	GO:0016564~transcription repressor activity	3	1.0453	0.737793	RCOR2, CBX5, KCNIP3	165	211	13288	1.14502	1	0.997932	100
Annotation Cluster 53	Enrichment Score: 0.5154825143713836
Category	Term	Count	%	PValue	Genes	List Total	Pop Hits	Pop Total	Fold Enrichment	Bonferroni	Benjamini	FDR
INTERPRO	IPR000953:Chromo domain	3	1.0453	0.0585608	CHD7, CBX5, SUV39H2	242	29	17763	7.59319	1	0.765029	58.1038
SMART	SM00298:CHROMO	3	1.0453	0.0910913	CHD7, CBX5, SUV39H2	161	29	9131	5.867	0.999996	0.745635	67.0684
GOTERM_MF_FAT	GO:0003682~chromatin binding	5	1.74216	0.125268	CHD7, SOX2, POLA1, CBX5, SUV39H2	165	155	13288	2.59785	1	0.903164	83.4853
GOTERM_BP_FAT	GO:0006333~chromatin assembly or disassembly	4	1.39373	0.1698	CHD7, H1FX, CBX5, SUV39H2	178	109	13588	2.80136	1	0.876857	94.9806
GOTERM_CC_FAT	GO:0000785~chromatin	5	1.74216	0.195275	CHD7, POLA1, H1FX, CBX5, SUV39H2	174	165	12504	2.17764	1	0.835882	93.1671
GOTERM_BP_FAT	GO:0006325~chromatin organization	6	2.09059	0.391657	CHD7, BRDT, H1FX, APBB1, CBX5, SUV39H2	178	315	13588	1.45404	1	0.951924	99.9661
GOTERM_CC_FAT	GO:0044454~nuclear chromosome part	3	1.0453	0.41839	POLA1, CBX5, SUV39H2	174	103	12504	2.09307	1	0.910987	99.8762
GOTERM_CC_FAT	GO:0044427~chromosomal part	6	2.09059	0.45025	JRK, CHD7, POLA1, H1FX, CBX5, SUV39H2	174	318	12504	1.35589	1	0.921623	99.9382
GOTERM_CC_FAT	GO:0000775~chromosome, centromeric region	3	1.0453	0.456076	JRK, CBX5, SUV39H2	174	111	12504	1.94222	1	0.915953	99.9459
GOTERM_CC_FAT	GO:0000228~nuclear chromosome	3	1.0453	0.501159	POLA1, CBX5, SUV39H2	174	121	12504	1.7817	1	0.937134	99.9814
GOTERM_BP_FAT	GO:0016568~chromatin modification	4	1.39373	0.596806	CHD7, BRDT, APBB1, SUV39H2	178	236	13588	1.29385	1	0.991632	100
GOTERM_CC_FAT	GO:0005694~chromosome	6	2.09059	0.603443	JRK, CHD7, POLA1, H1FX, CBX5, SUV39H2	174	378	12504	1.14067	1	0.961421	99.9989
GOTERM_BP_FAT	GO:0051276~chromosome organization	6	2.09059	0.608833	CHD7, BRDT, H1FX, APBB1, CBX5, SUV39H2	178	404	13588	1.13372	1	0.992703	100
SP_PIR_KEYWORDS	chromatin regulator	3	1.0453	0.740991	CHD7, APBB1, SUV39H2	245	192	17854	1.13865	1	0.989214	100
Annotation Cluster 54	Enrichment Score: 0.47224910735087505
Category	Term	Count	%	PValue	Genes	List Total	Pop Hits	Pop Total	Fold Enrichment	Bonferroni	Benjamini	FDR
GOTERM_BP_FAT	GO:0006915~apoptosis	9	3.13589	0.260709	SEMA6A, CYCT, SLC5A8, CYFIP2, RFFL, PPP2R2B, APBB1, AATK, KCNIP3	178	465	13588	1.47749	1	0.917482	99.2222
GOTERM_BP_FAT	GO:0012501~programmed cell death	9	3.13589	0.27557	SEMA6A, CYCT, SLC5A8, CYFIP2, RFFL, PPP2R2B, APBB1, AATK, KCNIP3	178	473	13588	1.4525	1	0.924828	99.4388
GOTERM_BP_FAT	GO:0008219~cell death	9	3.13589	0.340982	SEMA6A, CYCT, SLC5A8, CYFIP2, RFFL, PPP2R2B, APBB1, AATK, KCNIP3	178	507	13588	1.3551	1	0.944082	99.8775
GOTERM_BP_FAT	GO:0016265~death	9	3.13589	0.364668	SEMA6A, CYCT, SLC5A8, CYFIP2, RFFL, PPP2R2B, APBB1, AATK, KCNIP3	178	519	13588	1.32376	1	0.948117	99.932
SP_PIR_KEYWORDS	Apoptosis	6	2.09059	0.487234	SLC5A8, CYFIP2, RFFL, PPP2R2B, APBB1, KCNIP3	245	337	17854	1.29745	1	0.94653	99.9807
Annotation Cluster 55	Enrichment Score: 0.46300183582396615
Category	Term	Count	%	PValue	Genes	List Total	Pop Hits	Pop Total	Fold Enrichment	Bonferroni	Benjamini	FDR
GOTERM_BP_FAT	GO:0007281~germ cell development	4	1.39373	0.144849	HOOK1, WNT4, MTAP7, PPP2R2B	178	101	13588	3.02325	1	0.855079	91.9199
GOTERM_BP_FAT	GO:0007276~gamete generation	7	2.43902	0.263058	HOOK1, FMN2, WNT4, CLDN11, MTAP7, PPP2R2B, SPIN4	178	331	13588	1.61438	1	0.918162	99.261
GOTERM_BP_FAT	GO:0048609~reproductive process in a multicellular organism	8	2.78746	0.2848	HOOK1, FMN2, WNT4, VEGFA, CLDN11, MTAP7, PPP2R2B, SPIN4	178	409	13588	1.49315	1	0.927029	99.5434
GOTERM_BP_FAT	GO:0032504~multicellular organism reproduction	8	2.78746	0.2848	HOOK1, FMN2, WNT4, VEGFA, CLDN11, MTAP7, PPP2R2B, SPIN4	178	409	13588	1.49315	1	0.927029	99.5434
GOTERM_BP_FAT	GO:0019953~sexual reproduction	7	2.43902	0.389029	HOOK1, FMN2, WNT4, CLDN11, MTAP7, PPP2R2B, SPIN4	178	386	13588	1.38435	1	0.952213	99.9637
GOTERM_BP_FAT	GO:0048610~reproductive cellular process	4	1.39373	0.39022	HOOK1, WNT4, MTAP7, PPP2R2B	178	173	13588	1.76502	1	0.952008	99.9648
GOTERM_BP_FAT	GO:0007283~spermatogenesis	4	1.39373	0.649117	HOOK1, CLDN11, MTAP7, PPP2R2B	178	255	13588	1.19744	1	0.994991	100
GOTERM_BP_FAT	GO:0048232~male gamete generation	4	1.39373	0.649117	HOOK1, CLDN11, MTAP7, PPP2R2B	178	255	13588	1.19744	1	0.994991	100
Annotation Cluster 56	Enrichment Score: 0.44262551163943337
Category	Term	Count	%	PValue	Genes	List Total	Pop Hits	Pop Total	Fold Enrichment	Bonferroni	Benjamini	FDR
UP_SEQ_FEATURE	domain:C2 2	3	1.0453	0.202372	MCTP2, OTOF, PCLO	235	57	16021	3.58813	1	0.979285	96.9308
UP_SEQ_FEATURE	domain:C2 1	3	1.0453	0.202372	MCTP2, OTOF, PCLO	235	57	16021	3.58813	1	0.979285	96.9308
INTERPRO	IPR018029:C2 membrane targeting protein	3	1.0453	0.422725	MCTP2, OTOF, PCLO	242	106	17763	2.07738	1	0.998152	99.9637
INTERPRO	IPR000008:C2 calcium-dependent membrane targeting	3	1.0453	0.528716	MCTP2, OTOF, PCLO	242	130	17763	1.69387	1	0.999564	99.9981
SMART	SM00239:C2	3	1.0453	0.668791	MCTP2, OTOF, PCLO	161	130	9131	1.30879	1	0.995841	99.9997
Annotation Cluster 57	Enrichment Score: 0.4422906613147822
Category	Term	Count	%	PValue	Genes	List Total	Pop Hits	Pop Total	Fold Enrichment	Bonferroni	Benjamini	FDR
GOTERM_BP_FAT	GO:0051258~protein polymerization	3	1.0453	0.0954455	TUBB2B, TPPP, TUBE1	178	40	13588	5.72528	1	0.771541	80.0668
GOTERM_BP_FAT	GO:0043623~cellular protein complex assembly	4	1.39373	0.166615	TUBB2B, TPPP, DOK7, TUBE1	178	108	13588	2.8273	1	0.876601	94.6618
GOTERM_BP_FAT	GO:0034622~cellular macromolecular complex assembly	5	1.74216	0.313551	TUBB2B, TPPP, DOK7, TUBE1, H1FX	178	217	13588	1.75892	1	0.937251	99.7639
GOTERM_BP_FAT	GO:0034621~cellular macromolecular complex subunit organization	5	1.74216	0.397616	TUBB2B, TPPP, DOK7, TUBE1, H1FX	178	245	13588	1.5579	1	0.953981	99.9711
GOTERM_BP_FAT	GO:0006461~protein complex assembly	4	1.39373	0.565043	TUBB2B, TPPP, DOK7, TUBE1	178	227	13588	1.34515	1	0.989214	99.9998
GOTERM_BP_FAT	GO:0070271~protein complex biogenesis	4	1.39373	0.565043	TUBB2B, TPPP, DOK7, TUBE1	178	227	13588	1.34515	1	0.989214	99.9998
GOTERM_BP_FAT	GO:0065003~macromolecular complex assembly	5	1.74216	0.64572	TUBB2B, TPPP, DOK7, TUBE1, H1FX	178	338	13588	1.12925	1	0.994861	100
GOTERM_BP_FAT	GO:0043933~macromolecular complex subunit organization	5	1.74216	0.708316	TUBB2B, TPPP, DOK7, TUBE1, H1FX	178	367	13588	1.04001	1	0.997376	100
Annotation Cluster 58	Enrichment Score: 0.4181211426427227
Category	Term	Count	%	PValue	Genes	List Total	Pop Hits	Pop Total	Fold Enrichment	Bonferroni	Benjamini	FDR
SP_PIR_KEYWORDS	sh3 domain	5	1.74216	0.305309	CASKIN1, ARHGAP33, MYO7B, EFS, AMPH	245	204	17854	1.78611	1	0.881125	99.057
INTERPRO	IPR001452:Src homology-3 domain	5	1.74216	0.321462	CASKIN1, ARHGAP33, MYO7B, EFS, AMPH	242	211	17763	1.73936	1	0.994921	99.6269
UP_SEQ_FEATURE	domain:SH3	4	1.39373	0.42616	CASKIN1, ARHGAP33, EFS, AMPH	235	163	16021	1.67299	1	0.999443	99.9808
SMART	SM00326:SH3	5	1.74216	0.508245	CASKIN1, ARHGAP33, MYO7B, EFS, AMPH	161	211	9131	1.34394	1	0.987222	99.974
Annotation Cluster 59	Enrichment Score: 0.41513876552027895
Category	Term	Count	%	PValue	Genes	List Total	Pop Hits	Pop Total	Fold Enrichment	Bonferroni	Benjamini	FDR
GOTERM_MF_FAT	GO:0003924~GTPase activity	4	1.39373	0.210206	DNM3, TUBB2B, GSPT2, TUBE1	165	128	13288	2.51667	1	0.954382	95.8222
UP_SEQ_FEATURE	nucleotide phosphate-binding region:GTP	6	2.09059	0.371409	DNM3, RAB39B, TUBB2B, GSPT2, TUBE1, RRAGB	235	274	16021	1.49287	1	0.998623	99.9218
SP_PIR_KEYWORDS	gtp-binding	6	2.09059	0.42896	DNM3, RAB39B, TUBB2B, GSPT2, TUBE1, RRAGB	245	313	17854	1.39694	1	0.93015	99.9233
GOTERM_MF_FAT	GO:0005525~GTP binding	6	2.09059	0.444242	DNM3, RAB39B, TUBB2B, GSPT2, TUBE1, RRAGB	165	354	13288	1.36497	1	0.975003	99.9631
GOTERM_MF_FAT	GO:0019001~guanyl nucleotide binding	6	2.09059	0.465925	DNM3, RAB39B, TUBB2B, GSPT2, TUBE1, RRAGB	165	363	13288	1.33113	1	0.977347	99.9784
GOTERM_MF_FAT	GO:0032561~guanyl ribonucleotide binding	6	2.09059	0.465925	DNM3, RAB39B, TUBB2B, GSPT2, TUBE1, RRAGB	165	363	13288	1.33113	1	0.977347	99.9784
Annotation Cluster 60	Enrichment Score: 0.3556448543263895
Category	Term	Count	%	PValue	Genes	List Total	Pop Hits	Pop Total	Fold Enrichment	Bonferroni	Benjamini	FDR
GOTERM_MF_FAT	GO:0005529~sugar binding	4	1.39373	0.387073	LPHN3, MAG, BCAN, CD209C	165	181	13288	1.77974	1	0.964614	99.8622
SP_PIR_KEYWORDS	Lectin	4	1.39373	0.400778	LPHN3, MAG, BCAN, CD209C	245	167	17854	1.74547	1	0.916619	99.8579
GOTERM_MF_FAT	GO:0030246~carbohydrate binding	5	1.74216	0.552547	LPHN3, MAG, VEGFA, BCAN, CD209C	165	317	13288	1.27024	1	0.986156	99.998
Annotation Cluster 61	Enrichment Score: 0.34131428057655167
Category	Term	Count	%	PValue	Genes	List Total	Pop Hits	Pop Total	Fold Enrichment	Bonferroni	Benjamini	FDR
GOTERM_MF_FAT	GO:0008026~ATP-dependent helicase activity	3	1.0453	0.287012	RECQL4, CHD7, POLQ	165	86	13288	2.8093	1	0.956029	98.9454
GOTERM_MF_FAT	GO:0070035~purine NTP-dependent helicase activity	3	1.0453	0.287012	RECQL4, CHD7, POLQ	165	86	13288	2.8093	1	0.956029	98.9454
INTERPRO	IPR014021:Helicase, superfamily 1 and 2, ATP-binding	3	1.0453	0.389544	RECQL4, CHD7, POLQ	242	99	17763	2.22427	1	0.998302	99.9187
INTERPRO	IPR001650:DNA/RNA helicase, C-terminal	3	1.0453	0.394337	RECQL4, CHD7, POLQ	242	100	17763	2.20202	1	0.998197	99.9275
INTERPRO	IPR014001:DEAD-like helicase, N-terminal	3	1.0453	0.408614	RECQL4, CHD7, POLQ	242	103	17763	2.13789	1	0.99817	99.9486
GOTERM_MF_FAT	GO:0004386~helicase activity	3	1.0453	0.474631	RECQL4, CHD7, POLQ	165	129	13288	1.87287	1	0.976311	99.9827
SP_PIR_KEYWORDS	helicase	3	1.0453	0.489961	RECQL4, CHD7, POLQ	245	120	17854	1.82184	1	0.944774	99.9819
SMART	SM00490:HELICc	3	1.0453	0.520665	RECQL4, CHD7, POLQ	161	99	9131	1.71861	1	0.986591	99.9807
SMART	SM00487:DEXDc	3	1.0453	0.542053	RECQL4, CHD7, POLQ	161	103	9131	1.65187	1	0.98748	99.9886
GOTERM_MF_FAT	GO:0016887~ATPase activity	4	1.39373	0.677851	RECQL4, CHD7, ABCA16, POLQ	165	281	13288	1.14638	1	0.995797	100
GOTERM_MF_FAT	GO:0042623~ATPase activity, coupled	3	1.0453	0.765162	RECQL4, CHD7, POLQ	165	223	13288	1.08341	1	0.998631	100
Annotation Cluster 62	Enrichment Score: 0.32273320633861824
Category	Term	Count	%	PValue	Genes	List Total	Pop Hits	Pop Total	Fold Enrichment	Bonferroni	Benjamini	FDR
GOTERM_BP_FAT	GO:0016477~cell migration	5	1.74216	0.379644	VEGFA, CSPG4, ASTN1, POU3F2, APBB1	178	240	13588	1.59036	1	0.950791	99.9536
GOTERM_BP_FAT	GO:0048870~cell motility	5	1.74216	0.507649	VEGFA, CSPG4, ASTN1, POU3F2, APBB1	178	284	13588	1.34396	1	0.98072	99.9989
GOTERM_BP_FAT	GO:0051674~localization of cell	5	1.74216	0.507649	VEGFA, CSPG4, ASTN1, POU3F2, APBB1	178	284	13588	1.34396	1	0.98072	99.9989
GOTERM_BP_FAT	GO:0006928~cell motion	6	2.09059	0.523075	SEMA6A, VEGFA, CSPG4, ASTN1, POU3F2, APBB1	178	367	13588	1.24802	1	0.982869	99.9993
Annotation Cluster 63	Enrichment Score: 0.2905875055834141
Category	Term	Count	%	PValue	Genes	List Total	Pop Hits	Pop Total	Fold Enrichment	Bonferroni	Benjamini	FDR
UP_SEQ_FEATURE	metal ion-binding site:Iron (heme axial ligand)	4	1.39373	0.17627	POLR2L, CYCT, FA2H, CBS	235	99	16021	2.75452	1	0.979604	94.9594
SP_PIR_KEYWORDS	heme	4	1.39373	0.307062	POLR2L, CYCT, FA2H, CBS	245	142	17854	2.05277	1	0.876418	99.087
GOTERM_MF_FAT	GO:0020037~heme binding	3	1.0453	0.53307	POLR2L, CYCT, FA2H	165	144	13288	1.67778	1	0.984934	99.9965
GOTERM_MF_FAT	GO:0046906~tetrapyrrole binding	3	1.0453	0.558928	POLR2L, CYCT, FA2H	165	151	13288	1.6	1	0.986209	99.9984
GOTERM_MF_FAT	GO:0005506~iron ion binding	4	1.39373	0.799697	POLR2L, CYCT, FA2H, CBS	165	343	13288	0.939164	1	0.999263	100
SP_PIR_KEYWORDS	iron	4	1.39373	0.817833	POLR2L, CYCT, FA2H, CBS	245	321	17854	0.908081	1	0.994353	100
GOTERM_BP_FAT	GO:0055114~oxidation reduction	7	2.43902	0.876503	CHDH, POLR2L, CYCT, FA2H, FOXRED2, UGDH, ALDH1L2	178	672	13588	0.795178	1	0.999899	100
Annotation Cluster 64	Enrichment Score: 0.2806048304507451
Category	Term	Count	%	PValue	Genes	List Total	Pop Hits	Pop Total	Fold Enrichment	Bonferroni	Benjamini	FDR
GOTERM_MF_FAT	GO:0048037~cofactor binding	5	1.74216	0.303901	CHDH, FOXRED2, UGDH, GALE, CBS	165	226	13288	1.78171	1	0.95378	99.2362
GOTERM_MF_FAT	GO:0050662~coenzyme binding	4	1.39373	0.316466	CHDH, FOXRED2, UGDH, GALE	165	160	13288	2.01333	1	0.956888	99.4022
GOTERM_BP_FAT	GO:0055114~oxidation reduction	7	2.43902	0.876503	CHDH, POLR2L, CYCT, FA2H, FOXRED2, UGDH, ALDH1L2	178	672	13588	0.795178	1	0.999899	100
SP_PIR_KEYWORDS	oxidoreductase	6	2.09059	0.894886	CHDH, POLR2L, FA2H, FOXRED2, UGDH, ALDH1L2	245	572	17854	0.764407	1	0.998096	100
Annotation Cluster 65	Enrichment Score: 0.2703541861716458
Category	Term	Count	%	PValue	Genes	List Total	Pop Hits	Pop Total	Fold Enrichment	Bonferroni	Benjamini	FDR
INTERPRO	IPR015943:WD40/YVTN repeat-like	9	3.13589	0.0569275	SEMA6A, PET2, TULP4, SEMA4G, TAF5, PLXNB3, SEMA3D, PPP2R2B, EML5	242	305	17763	2.16593	1	0.788761	57.0436
INTERPRO	IPR001680:WD40 repeat	5	1.74216	0.466451	PET2, TULP4, TAF5, PPP2R2B, EML5	242	259	17763	1.417	1	0.998975	99.9883
SP_PIR_KEYWORDS	wd repeat	5	1.74216	0.485381	PET2, TULP4, TAF5, PPP2R2B, EML5	245	263	17854	1.38543	1	0.948694	99.9798
INTERPRO	IPR019782:WD40 repeat 2	4	1.39373	0.554881	PET2, TULP4, TAF5, EML5	242	214	17763	1.37198	1	0.999664	99.9991
INTERPRO	IPR017986:WD40 repeat, region	4	1.39373	0.600551	PET2, TULP4, TAF5, EML5	242	228	17763	1.28773	1	0.999863	99.9998
INTERPRO	IPR019781:WD40 repeat, subgroup	4	1.39373	0.621016	PET2, TULP4, TAF5, EML5	242	235	17763	1.24938	1	0.999883	99.9999
UP_SEQ_FEATURE	repeat:WD 3	4	1.39373	0.659115	TULP4, TAF5, PPP2R2B, EML5	235	231	16021	1.18051	1	0.999997	100
SMART	SM00320:WD40	5	1.74216	0.670078	PET2, TULP4, TAF5, PPP2R2B, EML5	161	259	9131	1.09487	1	0.994999	99.9997
UP_SEQ_FEATURE	repeat:WD 1	4	1.39373	0.670474	TULP4, TAF5, PPP2R2B, EML5	235	235	16021	1.16042	1	0.999998	100
UP_SEQ_FEATURE	repeat:WD 2	4	1.39373	0.670474	TULP4, TAF5, PPP2R2B, EML5	235	235	16021	1.16042	1	0.999998	100
INTERPRO	IPR019775:WD40 repeat, conserved site	4	1.39373	0.683148	TULP4, TAF5, PPP2R2B, EML5	242	258	17763	1.138	1	0.999961	100
UP_SEQ_FEATURE	repeat:WD 6	3	1.0453	0.684603	TAF5, PPP2R2B, EML5	235	161	16021	1.27033	1	0.999998	100
UP_SEQ_FEATURE	repeat:WD 5	3	1.0453	0.797423	TAF5, PPP2R2B, EML5	235	202	16021	1.01249	1	1	100
UP_SEQ_FEATURE	repeat:WD 4	3	1.0453	0.830779	TAF5, PPP2R2B, EML5	235	218	16021	0.938181	1	1	100
Annotation Cluster 66	Enrichment Score: 0.24709023037037417
Category	Term	Count	%	PValue	Genes	List Total	Pop Hits	Pop Total	Fold Enrichment	Bonferroni	Benjamini	FDR
GOTERM_MF_FAT	GO:0000166~nucleotide binding	32	11.1498	0.222301	TUBB2B, ERBB3, MYO7B, POLA1, UGDH, BRSK2, KCNJ10, IGF2BP3, RRAGB, N4BP2, CHD7, STK32A, MORC4, TUBE1, ABCA16, POLQ, CDK16, MYO5B, AATK, RECQL4, SRPK3, CHDH, DNM3, DGKQ, RAB39B, FOXRED2, ELAVL2, NAV3, DDR1, ADK, GSPT2, MYO16	165	2183	13288	1.18052	1	0.951989	96.6056
GOTERM_MF_FAT	GO:0017076~purine nucleotide binding	27	9.40767	0.286911	TUBB2B, MYO7B, ERBB3, BRSK2, KCNJ10, RRAGB, N4BP2, CHD7, STK32A, MORC4, TUBE1, ABCA16, POLQ, CDK16, MYO5B, AATK, RECQL4, SRPK3, CHDH, DNM3, DGKQ, RAB39B, FOXRED2, DDR1, ADK, GSPT2, MYO16	165	1871	13288	1.16216	1	0.959947	98.9434
GOTERM_MF_FAT	GO:0004672~protein kinase activity	10	3.48432	0.293528	SRPK3, DDR1, STK32A, CCND3, POLR2L, ERBB3, BRSK2, TGFA, CDK16, AATK	165	583	13288	1.38136	1	0.955724	99.068
GOTERM_MF_FAT	GO:0001882~nucleoside binding	22	7.66551	0.36777	SRPK3, RECQL4, CHDH, DGKQ, ERBB3, MYO7B, FOXRED2, POLA1, BRSK2, KCNJ10, N4BP2, DDR1, CHD7, STK32A, MORC4, ADK, MYO16, ABCA16, CDK16, POLQ, MYO5B, AATK	165	1558	13288	1.13718	1	0.970146	99.7908
GOTERM_MF_FAT	GO:0032553~ribonucleotide binding	25	8.7108	0.370294	TUBB2B, MYO7B, ERBB3, BRSK2, KCNJ10, RRAGB, N4BP2, CHD7, STK32A, MORC4, TUBE1, ABCA16, POLQ, CDK16, MYO5B, AATK, RECQL4, SRPK3, DNM3, DGKQ, RAB39B, DDR1, ADK, GSPT2, MYO16	165	1796	13288	1.12101	1	0.9685	99.8017
GOTERM_MF_FAT	GO:0032555~purine ribonucleotide binding	25	8.7108	0.370294	TUBB2B, MYO7B, ERBB3, BRSK2, KCNJ10, RRAGB, N4BP2, CHD7, STK32A, MORC4, TUBE1, ABCA16, POLQ, CDK16, MYO5B, AATK, RECQL4, SRPK3, DNM3, DGKQ, RAB39B, DDR1, ADK, GSPT2, MYO16	165	1796	13288	1.12101	1	0.9685	99.8017
GOTERM_MF_FAT	GO:0030554~adenyl nucleotide binding	21	7.31707	0.433837	SRPK3, RECQL4, CHDH, DGKQ, ERBB3, MYO7B, FOXRED2, BRSK2, KCNJ10, N4BP2, DDR1, CHD7, STK32A, MORC4, ADK, MYO16, ABCA16, CDK16, POLQ, MYO5B, AATK	165	1535	13288	1.10176	1	0.975799	99.9526
GOTERM_MF_FAT	GO:0001883~purine nucleoside binding	21	7.31707	0.449482	SRPK3, RECQL4, CHDH, DGKQ, ERBB3, MYO7B, FOXRED2, BRSK2, KCNJ10, N4BP2, DDR1, CHD7, STK32A, MORC4, ADK, MYO16, ABCA16, CDK16, POLQ, MYO5B, AATK	165	1548	13288	1.09251	1	0.974651	99.9675
GOTERM_BP_FAT	GO:0006468~protein amino acid phosphorylation	10	3.48432	0.455735	SRPK3, DDR1, STK32A, ERBB3, MTAP2, CSPG4, BRSK2, TGFA, CDK16, AATK	178	640	13588	1.19277	1	0.970082	99.9943
GOTERM_MF_FAT	GO:0005524~ATP binding	19	6.62021	0.518284	RECQL4, SRPK3, DGKQ, ERBB3, MYO7B, BRSK2, KCNJ10, N4BP2, DDR1, CHD7, STK32A, MORC4, ADK, MYO16, ABCA16, CDK16, POLQ, MYO5B, AATK	165	1443	13288	1.06038	1	0.983352	99.9946
GOTERM_MF_FAT	GO:0032559~adenyl ribonucleotide binding	19	6.62021	0.539313	RECQL4, SRPK3, DGKQ, ERBB3, MYO7B, BRSK2, KCNJ10, N4BP2, DDR1, CHD7, STK32A, MORC4, ADK, MYO16, ABCA16, CDK16, POLQ, MYO5B, AATK	165	1460	13288	1.04804	1	0.984943	99.997
GOTERM_BP_FAT	GO:0006793~phosphorus metabolic process	12	4.18118	0.579038	SRPK3, DDR1, STK32A, PTPRZ1, ERBB3, MTAP2, CSPG4, BRSK2, TGFA, GPAT2, CDK16, AATK	178	866	13588	1.05779	1	0.990356	99.9999
GOTERM_BP_FAT	GO:0006796~phosphate metabolic process	12	4.18118	0.579038	SRPK3, DDR1, STK32A, PTPRZ1, ERBB3, MTAP2, CSPG4, BRSK2, TGFA, GPAT2, CDK16, AATK	178	866	13588	1.05779	1	0.990356	99.9999
GOTERM_BP_FAT	GO:0016310~phosphorylation	10	3.48432	0.595591	SRPK3, DDR1, STK32A, ERBB3, MTAP2, CSPG4, BRSK2, TGFA, CDK16, AATK	178	718	13588	1.06319	1	0.991683	100
GOTERM_MF_FAT	GO:0004674~protein serine/threonine kinase activity	6	2.09059	0.597674	SRPK3, STK32A, CCND3, BRSK2, CDK16, AATK	165	421	13288	1.14774	1	0.99006	99.9995
INTERPRO	IPR017441:Protein kinase, ATP binding site	7	2.43902	0.610734	SRPK3, DDR1, STK32A, ERBB3, BRSK2, CDK16, AATK	242	467	17763	1.10023	1	0.999873	99.9999
SP_PIR_KEYWORDS	kinase	10	3.48432	0.63329	SRPK3, DDR1, DGKQ, STK32A, ERBB3, ADK, AKAP12, BRSK2, CDK16, AATK	245	707	17854	1.03074	1	0.979281	99.9997
UP_SEQ_FEATURE	active site:Proton acceptor	10	3.48432	0.634409	SRPK3, DDR1, STK32A, ERBB3, EPHX4, BRSK2, CNP, GALE, CDK16, AATK	235	662	16021	1.02983	1	0.999995	100
SP_PIR_KEYWORDS	nucleotide-binding	22	7.66551	0.646185	RECQL4, SRPK3, DNM3, DGKQ, TUBB2B, RAB39B, ERBB3, MYO7B, BRSK2, KCNJ10, RRAGB, DDR1, CHD7, STK32A, ADK, GSPT2, MYO16, TUBE1, ABCA16, CDK16, MYO5B, AATK	245	1631	17854	0.982965	1	0.979419	99.9998
INTERPRO	IPR000719:Protein kinase, core	7	2.43902	0.658856	SRPK3, DDR1, STK32A, ERBB3, BRSK2, CDK16, AATK	242	491	17763	1.04645	1	0.999948	100
SP_PIR_KEYWORDS	atp-binding	17	5.92334	0.689601	RECQL4, SRPK3, DGKQ, MYO7B, ERBB3, BRSK2, KCNJ10, DDR1, CHD7, STK32A, ADK, MYO16, ABCA16, CDK16, POLQ, MYO5B, AATK	245	1287	17854	0.962587	1	0.982428	100
UP_SEQ_FEATURE	domain:Protein kinase	7	2.43902	0.698835	SRPK3, DDR1, STK32A, ERBB3, BRSK2, CDK16, AATK	235	476	16021	1.00257	1	0.999999	100
SP_PIR_KEYWORDS	serine/threonine-protein kinase	5	1.74216	0.773103	SRPK3, STK32A, BRSK2, CDK16, AATK	245	384	17854	0.948873	1	0.990877	100
SP_PIR_KEYWORDS	transferase	17	5.92334	0.792725	SRPK3, DGKQ, GATM, UGT8A, B3GALT1, ERBB3, BRSK2, POLA1, CHST3, GPAT2, SUV39H2, DDR1, STK32A, ADK, B4GALNT4, CDK16, AATK	245	1385	17854	0.894476	1	0.992162	100
UP_SEQ_FEATURE	binding site:ATP	7	2.43902	0.811844	SRPK3, DDR1, STK32A, ERBB3, BRSK2, CDK16, AATK	235	545	16021	0.875635	1	1	100
UP_SEQ_FEATURE	nucleotide phosphate-binding region:ATP	11	3.83275	0.859295	RECQL4, SRPK3, DDR1, CHD7, STK32A, ERBB3, BRSK2, KCNJ10, CDK16, MYO5B, AATK	235	907	16021	0.826813	1	1	100
INTERPRO	IPR008271:Serine/threonine protein kinase, active site	4	1.39373	0.869667	SRPK3, STK32A, BRSK2, CDK16	242	360	17763	0.815565	1	1	100
INTERPRO	IPR002290:Serine/threonine protein kinase	3	1.0453	0.877504	STK32A, BRSK2, CDK16	242	265	17763	0.830953	1	1	100
INTERPRO	IPR017442:Serine/threonine protein kinase-related	4	1.39373	0.885751	SRPK3, STK32A, BRSK2, CDK16	242	374	17763	0.785036	1	1	100
SMART	SM00220:S_TKc	3	1.0453	0.949439	STK32A, BRSK2, CDK16	161	265	9131	0.642049	1	0.999998	100
Annotation Cluster 67	Enrichment Score: 0.23984832044815907
Category	Term	Count	%	PValue	Genes	List Total	Pop Hits	Pop Total	Fold Enrichment	Bonferroni	Benjamini	FDR
UP_SEQ_FEATURE	cross-link:Glycyl lysine isopeptide (Lys-Gly) (interchain with G-Cter in SUMO)	3	1.0453	0.368975	SOX2, SOX6, CBS	235	88	16021	2.32413	1	0.998703	99.917
SP_PIR_KEYWORDS	ubl conjugation	8	2.78746	0.57769	SNCAIP, SOX2, DLL3, BEX1, BEX4, RFFL, SOX6, CBS	245	524	17854	1.11257	1	0.970092	99.9984
SP_PIR_KEYWORDS	isopeptide bond	3	1.0453	0.894876	SOX2, SOX6, CBS	245	277	17854	0.789243	1	0.998237	100
Annotation Cluster 68	Enrichment Score: 0.23962269395121344
Category	Term	Count	%	PValue	Genes	List Total	Pop Hits	Pop Total	Fold Enrichment	Bonferroni	Benjamini	FDR
GOTERM_BP_FAT	GO:0006281~DNA repair	5	1.74216	0.328501	RAD1, POLA1, POLQ, APBB1, FANCB	178	222	13588	1.7193	1	0.938438	99.8343
GOTERM_BP_FAT	GO:0006974~response to DNA damage stimulus	5	1.74216	0.516359	RAD1, POLA1, POLQ, APBB1, FANCB	178	287	13588	1.32991	1	0.981853	99.9992
GOTERM_BP_FAT	GO:0006259~DNA metabolic process	6	2.09059	0.64516	RECQL4, RAD1, POLA1, POLQ, APBB1, FANCB	178	421	13588	1.08794	1	0.99494	100
SP_PIR_KEYWORDS	DNA damage	3	1.0453	0.746164	RAD1, APBB1, FANCB	245	194	17854	1.12691	1	0.989225	100
GOTERM_BP_FAT	GO:0033554~cellular response to stress	5	1.74216	0.776061	RAD1, POLA1, POLQ, APBB1, FANCB	178	404	13588	0.944766	1	0.998991	100
Annotation Cluster 69	Enrichment Score: 0.23421339957447138
Category	Term	Count	%	PValue	Genes	List Total	Pop Hits	Pop Total	Fold Enrichment	Bonferroni	Benjamini	FDR
GOTERM_CC_FAT	GO:0000139~Golgi membrane	5	1.74216	0.122153	PLEKHB1, B3GALT1, CHST3, B4GALNT4, CSPG5	174	137	12504	2.6227	1	0.754008	79.995
GOTERM_CC_FAT	GO:0044431~Golgi apparatus part	5	1.74216	0.384985	PLEKHB1, B3GALT1, CHST3, B4GALNT4, CSPG5	174	227	12504	1.58286	1	0.926935	99.7532
SP_PIR_KEYWORDS	Signal-anchor	6	2.09059	0.652236	B3GALT1, OTOF, EPHX4, CHST3, B4GALNT4, ODZ3	245	405	17854	1.07961	1	0.976782	99.9999
GOTERM_CC_FAT	GO:0012505~endomembrane system	7	2.43902	0.755478	PLEKHB1, B3GALT1, POLA1, CHST3, B4GALNT4, NAV3, CSPG5	174	535	12504	0.940251	1	0.989974	100
GOTERM_CC_FAT	GO:0031090~organelle membrane	10	3.48432	0.795514	CHDH, PLEKHB1, GATM, B3GALT1, CHST3, B4GALNT4, NAV3, CSPG5, GPAT2, PPP2R2B	174	809	12504	0.888283	1	0.993878	100
GOTERM_CC_FAT	GO:0005794~Golgi apparatus	8	2.78746	0.83942	SEC16B, SERINC5, PLEKHB1, B3GALT1, CHST3, B4GALNT4, CSPG5, KCNIP3	174	682	12504	0.842957	1	0.995071	100
SP_PIR_KEYWORDS	golgi apparatus	6	2.09059	0.87773	SEC16B, B3GALT1, CHST3, B4GALNT4, CSPG5, KCNIP3	245	553	17854	0.790671	1	0.997678	100
UP_SEQ_FEATURE	topological domain:Lumenal	3	1.0453	0.98476	B3GALT1, CHST3, B4GALNT4	235	414	16021	0.494018	1	1	100
Annotation Cluster 70	Enrichment Score: 0.23055085008588044
Category	Term	Count	%	PValue	Genes	List Total	Pop Hits	Pop Total	Fold Enrichment	Bonferroni	Benjamini	FDR
INTERPRO	IPR008266:Tyrosine protein kinase, active site	3	1.0453	0.399114	DDR1, ERBB3, AATK	242	101	17763	2.18022	1	0.998091	99.9353
SP_PIR_KEYWORDS	tyrosine-protein kinase	3	1.0453	0.472226	DDR1, ERBB3, AATK	245	116	17854	1.88466	1	0.945755	99.972
INTERPRO	IPR001245:Tyrosine protein kinase	3	1.0453	0.503457	DDR1, ERBB3, AATK	242	124	17763	1.77583	1	0.999451	99.9959
GOTERM_MF_FAT	GO:0004713~protein tyrosine kinase activity	3	1.0453	0.603864	DDR1, ERBB3, AATK	165	164	13288	1.47317	1	0.990101	99.9996
INTERPRO	IPR017441:Protein kinase, ATP binding site	7	2.43902	0.610734	SRPK3, DDR1, STK32A, ERBB3, BRSK2, CDK16, AATK	242	467	17763	1.10023	1	0.999873	99.9999
SMART	SM00219:TyrKc	3	1.0453	0.643287	DDR1, ERBB3, AATK	161	124	9131	1.37212	1	0.996076	99.9994
INTERPRO	IPR000719:Protein kinase, core	7	2.43902	0.658856	SRPK3, DDR1, STK32A, ERBB3, BRSK2, CDK16, AATK	242	491	17763	1.04645	1	0.999948	100
UP_SEQ_FEATURE	domain:Protein kinase	7	2.43902	0.698835	SRPK3, DDR1, STK32A, ERBB3, BRSK2, CDK16, AATK	235	476	16021	1.00257	1	0.999999	100
UP_SEQ_FEATURE	binding site:ATP	7	2.43902	0.811844	SRPK3, DDR1, STK32A, ERBB3, BRSK2, CDK16, AATK	235	545	16021	0.875635	1	1	100
Annotation Cluster 71	Enrichment Score: 0.22557134304916135
Category	Term	Count	%	PValue	Genes	List Total	Pop Hits	Pop Total	Fold Enrichment	Bonferroni	Benjamini	FDR
GOTERM_BP_FAT	GO:0045944~positive regulation of transcription from RNA polymerase II promoter	8	2.78746	0.186793	EGR1, HES3, SOX2, VEGFA, POU3F2, SOX6, SOX8, APBB1	178	358	13588	1.70586	1	0.879895	96.4004
GOTERM_BP_FAT	GO:0030097~hemopoiesis	3	1.0453	0.84211	EGR1, VEGFA, SOX6	178	251	13588	0.912395	1	0.999746	100
GOTERM_BP_FAT	GO:0048534~hemopoietic or lymphoid organ development	3	1.0453	0.88434	EGR1, VEGFA, SOX6	178	281	13588	0.814987	1	0.999921	100
GOTERM_BP_FAT	GO:0002520~immune system development	3	1.0453	0.900256	EGR1, VEGFA, SOX6	178	295	13588	0.776309	1	0.999952	100
Annotation Cluster 72	Enrichment Score: 0.20846344072984319
Category	Term	Count	%	PValue	Genes	List Total	Pop Hits	Pop Total	Fold Enrichment	Bonferroni	Benjamini	FDR
GOTERM_MF_FAT	GO:0004221~ubiquitin thiolesterase activity	3	1.0453	0.218429	USP54, UCHL1, USP44	165	71	13288	3.40282	1	0.954743	96.371
GOTERM_BP_FAT	GO:0006511~ubiquitin-dependent protein catabolic process	4	1.39373	0.278679	USP54, FOXRED2, UCHL1, USP44	178	141	13588	2.16559	1	0.926045	99.4763
GOTERM_MF_FAT	GO:0016790~thiolester hydrolase activity	3	1.0453	0.385987	USP54, UCHL1, USP44	165	108	13288	2.23704	1	0.966738	99.8588
GOTERM_BP_FAT	GO:0019941~modification-dependent protein catabolic process	7	2.43902	0.653633	RNF144A, TULP4, USP54, FOXRED2, UCHL1, RFFL, USP44	178	508	13588	1.05189	1	0.995084	100
GOTERM_BP_FAT	GO:0043632~modification-dependent macromolecule catabolic process	7	2.43902	0.653633	RNF144A, TULP4, USP54, FOXRED2, UCHL1, RFFL, USP44	178	508	13588	1.05189	1	0.995084	100
GOTERM_BP_FAT	GO:0051603~proteolysis involved in cellular protein catabolic process	7	2.43902	0.700361	RNF144A, TULP4, USP54, FOXRED2, UCHL1, RFFL, USP44	178	534	13588	1.00067	1	0.997226	100
GOTERM_BP_FAT	GO:0044257~cellular protein catabolic process	7	2.43902	0.705475	RNF144A, TULP4, USP54, FOXRED2, UCHL1, RFFL, USP44	178	537	13588	0.995083	1	0.997384	100
GOTERM_BP_FAT	GO:0030163~protein catabolic process	7	2.43902	0.736496	RNF144A, TULP4, USP54, FOXRED2, UCHL1, RFFL, USP44	178	556	13588	0.961078	1	0.998068	100
GOTERM_BP_FAT	GO:0044265~cellular macromolecule catabolic process	7	2.43902	0.810622	RNF144A, TULP4, USP54, FOXRED2, UCHL1, RFFL, USP44	178	609	13588	0.877438	1	0.99949	100
GOTERM_BP_FAT	GO:0009057~macromolecule catabolic process	7	2.43902	0.85995	RNF144A, TULP4, USP54, FOXRED2, UCHL1, RFFL, USP44	178	654	13588	0.817064	1	0.999846	100
GOTERM_BP_FAT	GO:0006508~proteolysis	11	3.83275	0.874521	RNF144A, ADAMTS17, TULP4, CR2, USP54, FOXRED2, UCHL1, MMP16, RFFL, MMP15, USP44	178	1034	13588	0.812097	1	0.999895	100
SP_PIR_KEYWORDS	ligase	3	1.0453	0.909021	RNF144A, UCHL1, RFFL	245	290	17854	0.753863	1	0.998619	100
SP_PIR_KEYWORDS	ubl conjugation pathway	4	1.39373	0.963188	RNF144A, TULP4, UCHL1, RFFL	245	484	17854	0.60226	1	0.999842	100
Annotation Cluster 73	Enrichment Score: 0.15140447777436694
Category	Term	Count	%	PValue	Genes	List Total	Pop Hits	Pop Total	Fold Enrichment	Bonferroni	Benjamini	FDR
GOTERM_BP_FAT	GO:0016192~vesicle-mediated transport	7	2.43902	0.569598	SEC16B, HOOK1, DNM3, LRP11, LGI3, PCLO, AMPH	178	466	13588	1.14669	1	0.989366	99.9999
GOTERM_BP_FAT	GO:0010324~membrane invagination	3	1.0453	0.706192	DNM3, LRP11, AMPH	178	188	13588	1.21814	1	0.997349	100
GOTERM_BP_FAT	GO:0006897~endocytosis	3	1.0453	0.706192	DNM3, LRP11, AMPH	178	188	13588	1.21814	1	0.997349	100
GOTERM_BP_FAT	GO:0016044~membrane organization	3	1.0453	0.872907	DNM3, LRP11, AMPH	178	272	13588	0.841953	1	0.999893	100
Annotation Cluster 74	Enrichment Score: 0.1366804141231678
Category	Term	Count	%	PValue	Genes	List Total	Pop Hits	Pop Total	Fold Enrichment	Bonferroni	Benjamini	FDR
GOTERM_MF_FAT	GO:0008047~enzyme activator activity	4	1.39373	0.59666	ARHGAP33, RAP1GAP, CHN2, TAB1	165	249	13288	1.29371	1	0.990664	99.9995
GOTERM_MF_FAT	GO:0005096~GTPase activator activity	3	1.0453	0.688975	ARHGAP33, RAP1GAP, CHN2	165	192	13288	1.25833	1	0.995803	100
GOTERM_MF_FAT	GO:0030695~GTPase regulator activity	4	1.39373	0.826968	RALGPS1, ARHGAP33, RAP1GAP, CHN2	165	361	13288	0.892336	1	0.999573	100
GOTERM_MF_FAT	GO:0060589~nucleoside-triphosphatase regulator activity	4	1.39373	0.835331	RALGPS1, ARHGAP33, RAP1GAP, CHN2	165	367	13288	0.877748	1	0.999573	100
Annotation Cluster 75	Enrichment Score: 0.12751810532441535
Category	Term	Count	%	PValue	Genes	List Total	Pop Hits	Pop Total	Fold Enrichment	Bonferroni	Benjamini	FDR
GOTERM_MF_FAT	GO:0004222~metalloendopeptidase activity	3	1.0453	0.412035	ADAMTS17, MMP16, MMP15	165	114	13288	2.1193	1	0.971221	99.9212
SP_PIR_KEYWORDS	metalloprotease	3	1.0453	0.595678	ADAMTS17, MMP16, MMP15	245	146	17854	1.4974	1	0.971553	99.9991
GOTERM_MF_FAT	GO:0008237~metallopeptidase activity	3	1.0453	0.674955	ADAMTS17, MMP16, MMP15	165	187	13288	1.29198	1	0.995968	100
GOTERM_MF_FAT	GO:0004175~endopeptidase activity	4	1.39373	0.896175	ADAMTS17, UCHL1, MMP16, MMP15	165	421	13288	0.765162	1	0.999914	100
SP_PIR_KEYWORDS	Protease	5	1.74216	0.920369	ADAMTS17, UCHL1, KY, MMP16, MMP15	245	509	17854	0.715849	1	0.998872	100
GOTERM_MF_FAT	GO:0008233~peptidase activity	5	1.74216	0.954974	ADAMTS17, UCHL1, KY, MMP16, MMP15	165	629	13288	0.64017	1	0.999997	100
GOTERM_MF_FAT	GO:0070011~peptidase activity, acting on L-amino acid peptides	4	1.39373	0.98131	ADAMTS17, UCHL1, MMP16, MMP15	165	603	13288	0.534218	1	1	100
Annotation Cluster 76	Enrichment Score: 0.12638286764855264
Category	Term	Count	%	PValue	Genes	List Total	Pop Hits	Pop Total	Fold Enrichment	Bonferroni	Benjamini	FDR
GOTERM_CC_FAT	GO:0031968~organelle outer membrane	3	1.0453	0.339458	NAV3, GPAT2, PPP2R2B	174	87	12504	2.478	1	0.920312	99.4036
GOTERM_CC_FAT	GO:0019867~outer membrane	3	1.0453	0.354556	NAV3, GPAT2, PPP2R2B	174	90	12504	2.3954	1	0.924568	99.5518
GOTERM_CC_FAT	GO:0031090~organelle membrane	10	3.48432	0.795514	CHDH, PLEKHB1, GATM, B3GALT1, CHST3, B4GALNT4, NAV3, CSPG5, GPAT2, PPP2R2B	174	809	12504	0.888283	1	0.993878	100
GOTERM_CC_FAT	GO:0031967~organelle envelope	6	2.09059	0.873185	CHDH, GATM, POLA1, NAV3, GPAT2, PPP2R2B	174	540	12504	0.798467	1	0.997014	100
GOTERM_CC_FAT	GO:0031975~envelope	6	2.09059	0.875199	CHDH, GATM, POLA1, NAV3, GPAT2, PPP2R2B	174	542	12504	0.795521	1	0.996881	100
GOTERM_CC_FAT	GO:0031966~mitochondrial membrane	4	1.39373	0.888179	CHDH, GATM, GPAT2, PPP2R2B	174	368	12504	0.781109	1	0.99725	100
GOTERM_CC_FAT	GO:0005740~mitochondrial envelope	4	1.39373	0.910904	CHDH, GATM, GPAT2, PPP2R2B	174	391	12504	0.735162	1	0.998203	100
GOTERM_CC_FAT	GO:0044429~mitochondrial part	5	1.74216	0.935679	CHDH, GATM, CYCT, GPAT2, PPP2R2B	174	524	12504	0.685707	1	0.999152	100
SP_PIR_KEYWORDS	mitochondrion	6	2.09059	0.984894	CHDH, GATM, CYCT, ECHDC2, GPAT2, PPP2R2B	245	790	17854	0.553469	1	0.999981	100
GOTERM_CC_FAT	GO:0005739~mitochondrion	9	3.13589	0.998507	CHDH, DNM3, 1110020G09RIK, GATM, CYCT, ECHDC2, GPAT2, ALDH1L2, PPP2R2B	174	1322	12504	0.489227	1	1	100
Annotation Cluster 77	Enrichment Score: 0.12115869766895267
Category	Term	Count	%	PValue	Genes	List Total	Pop Hits	Pop Total	Fold Enrichment	Bonferroni	Benjamini	FDR
GOTERM_BP_FAT	GO:0022402~cell cycle process	6	2.09059	0.584241	FMN2, POLA1, MTAP9, APBB1, VASH1, SUV39H2	178	393	13588	1.16545	1	0.990779	99.9999
GOTERM_BP_FAT	GO:0007049~cell cycle	8	2.78746	0.688742	FMN2, CCND3, GSPT2, POLA1, MTAP9, APBB1, VASH1, SUV39H2	178	611	13588	0.999503	1	0.996819	100
GOTERM_BP_FAT	GO:0022403~cell cycle phase	4	1.39373	0.804585	FMN2, POLA1, MTAP9, SUV39H2	178	328	13588	0.93094	1	0.999428	100
SP_PIR_KEYWORDS	cell cycle	5	1.74216	0.863347	CCND3, GSPT2, MTAP9, VASH1, SUV39H2	245	447	17854	0.815139	1	0.997026	100
GOTERM_BP_FAT	GO:0000279~M phase	3	1.0453	0.886749	FMN2, MTAP9, SUV39H2	178	283	13588	0.809227	1	0.999926	100
Annotation Cluster 78	Enrichment Score: 0.11744445330324098
Category	Term	Count	%	PValue	Genes	List Total	Pop Hits	Pop Total	Fold Enrichment	Bonferroni	Benjamini	FDR
INTERPRO	IPR017907:Zinc finger, RING-type, conserved site	4	1.39373	0.67291	RNF144A, PDZRN4, RFFL, RNF183	242	254	17763	1.15592	1	0.999957	100
INTERPRO	IPR001841:Zinc finger, RING-type	4	1.39373	0.748185	RNF144A, PDZRN4, RFFL, RNF183	242	286	17763	1.02658	1	0.999991	100
SMART	SM00184:RING	4	1.39373	0.882471	RNF144A, PDZRN4, RFFL, RNF183	161	286	9131	0.793207	1	0.999948	100
Annotation Cluster 79	Enrichment Score: 0.11054754928879944
Category	Term	Count	%	PValue	Genes	List Total	Pop Hits	Pop Total	Fold Enrichment	Bonferroni	Benjamini	FDR
GOTERM_BP_FAT	GO:0046649~lymphocyte activation	3	1.0453	0.714412	EGR1, CR2, CCND3	178	191	13588	1.19901	1	0.997381	100
GOTERM_BP_FAT	GO:0045321~leukocyte activation	3	1.0453	0.782207	EGR1, CR2, CCND3	178	219	13588	1.04571	1	0.999087	100
GOTERM_BP_FAT	GO:0001775~cell activation	3	1.0453	0.833848	EGR1, CR2, CCND3	178	246	13588	0.93094	1	0.99969	100
Annotation Cluster 80	Enrichment Score: 0.10704667652703964
Category	Term	Count	%	PValue	Genes	List Total	Pop Hits	Pop Total	Fold Enrichment	Bonferroni	Benjamini	FDR
GOTERM_BP_FAT	GO:0015031~protein transport	8	2.78746	0.749948	SEC16B, HOOK1, ARHGAP33, RAB39B, AKAP12, RFFL, NACAD, MYO5B	178	651	13588	0.93809	1	0.998448	100
GOTERM_BP_FAT	GO:0045184~establishment of protein localization	8	2.78746	0.756968	SEC16B, HOOK1, ARHGAP33, RAB39B, AKAP12, RFFL, NACAD, MYO5B	178	656	13588	0.93094	1	0.998605	100
SP_PIR_KEYWORDS	protein transport	6	2.09059	0.758642	SEC16B, HOOK1, ARHGAP33, RAB39B, NACAD, MYO5B	245	461	17854	0.948462	1	0.989587	100
GOTERM_BP_FAT	GO:0008104~protein localization	8	2.78746	0.866298	SEC16B, HOOK1, ARHGAP33, RAB39B, AKAP12, RFFL, NACAD, MYO5B	178	753	13588	0.811018	1	0.999871	100
Annotation Cluster 81	Enrichment Score: 0.0774708697453203
Category	Term	Count	%	PValue	Genes	List Total	Pop Hits	Pop Total	Fold Enrichment	Bonferroni	Benjamini	FDR
SP_PIR_KEYWORDS	cytoplasmic vesicle	3	1.0453	0.828783	OTOF, LGI3, AMPH	245	232	17854	0.942329	1	0.994981	100
GOTERM_CC_FAT	GO:0016023~cytoplasmic membrane-bounded vesicle	5	1.74216	0.829389	CNP, LGI3, CSPG5, RFFL, AMPH	174	414	12504	0.867899	1	0.995454	100
GOTERM_CC_FAT	GO:0031410~cytoplasmic vesicle	6	2.09059	0.837091	OTOF, CNP, LGI3, CSPG5, RFFL, AMPH	174	508	12504	0.848765	1	0.995677	100
GOTERM_CC_FAT	GO:0031988~membrane-bounded vesicle	5	1.74216	0.837682	CNP, LGI3, CSPG5, RFFL, AMPH	174	420	12504	0.855501	1	0.99533	100
GOTERM_CC_FAT	GO:0031982~vesicle	6	2.09059	0.850344	OTOF, CNP, LGI3, CSPG5, RFFL, AMPH	174	519	12504	0.830775	1	0.995622	100
Annotation Cluster 82	Enrichment Score: 0.02432660597255068
Category	Term	Count	%	PValue	Genes	List Total	Pop Hits	Pop Total	Fold Enrichment	Bonferroni	Benjamini	FDR
UP_SEQ_FEATURE	zinc finger region:C2H2-type 3	3	1.0453	0.885787	SALL3, EGR1, OSR2	235	252	16021	0.811601	1	1	100
UP_SEQ_FEATURE	zinc finger region:C2H2-type 1	3	1.0453	0.888444	SALL3, EGR1, OSR2	235	254	16021	0.80521	1	1	100
UP_SEQ_FEATURE	zinc finger region:C2H2-type 2	3	1.0453	0.894839	SALL3, EGR1, OSR2	235	259	16021	0.789666	1	1	100
INTERPRO	IPR015880:Zinc finger, C2H2-like	5	1.74216	0.98328	SALL3, EGR1, ZFP385B, ZFP365, OSR2	242	676	17763	0.542906	1	1	100
INTERPRO	IPR007087:Zinc finger, C2H2-type	5	1.74216	0.984104	SALL3, EGR1, ZFP385B, ZFP365, OSR2	242	681	17763	0.538919	1	1	100
INTERPRO	IPR013087:Zinc finger, C2H2-type/integrase, DNA-binding	3	1.0453	0.993338	SALL3, EGR1, OSR2	242	514	17763	0.428409	1	1	100
SMART	SM00355:ZnF_C2H2	5	1.74216	0.998146	SALL3, EGR1, ZFP385B, ZFP365, OSR2	161	676	9131	0.419484	1	1	100
Annotation Cluster 83	Enrichment Score: 0.009431322613103612
Category	Term	Count	%	PValue	Genes	List Total	Pop Hits	Pop Total	Fold Enrichment	Bonferroni	Benjamini	FDR
GOTERM_BP_FAT	GO:0042981~regulation of apoptosis	4	1.39373	0.977235	ERBB3, VEGFA, APBB1, KCNIP3	178	553	13588	0.552167	1	1	100
GOTERM_BP_FAT	GO:0043067~regulation of programmed cell death	4	1.39373	0.978834	ERBB3, VEGFA, APBB1, KCNIP3	178	560	13588	0.545265	1	1	100
GOTERM_BP_FAT	GO:0010941~regulation of cell death	4	1.39373	0.979486	ERBB3, VEGFA, APBB1, KCNIP3	178	563	13588	0.542359	1	1	100
Annotation Cluster 84	Enrichment Score: 0.005476672030981226
Category	Term	Count	%	PValue	Genes	List Total	Pop Hits	Pop Total	Fold Enrichment	Bonferroni	Benjamini	FDR
SP_PIR_KEYWORDS	mitochondrion	6	2.09059	0.984894	CHDH, GATM, CYCT, ECHDC2, GPAT2, PPP2R2B	245	790	17854	0.553469	1	0.999981	100
SP_PIR_KEYWORDS	transit peptide	3	1.0453	0.98717	CHDH, GATM, ECHDC2	245	457	17854	0.478382	1	0.999986	100
UP_SEQ_FEATURE	transit peptide:Mitochondrion	3	1.0453	0.99035	CHDH, GATM, ECHDC2	235	449	16021	0.455509	1	1	100
Annotation Cluster 85	Enrichment Score: 6.922477339745047E-7
Category	Term	Count	%	PValue	Genes	List Total	Pop Hits	Pop Total	Fold Enrichment	Bonferroni	Benjamini	FDR
PIR_SUPERFAMILY	PIRSF800006:rhodopsin-like G protein-coupled receptors	3	1.0453	0.999992	GPR25, ADRA1B, GPR17	92	1200	8136	0.221087	1	1	100
SP_PIR_KEYWORDS	transducer	5	1.74216	0.999999	LPHN3, GPR25, ADRA1B, CSPG4, GPR17	245	1467	17854	0.248376	1	1	100
SP_PIR_KEYWORDS	g-protein coupled receptor	4	1.39373	1	LPHN3, GPR25, ADRA1B, GPR17	245	1411	17854	0.206587	1	1	100
INTERPRO	IPR000276:7TM GPCR, rhodopsin-like	3	1.0453	1	GPR25, ADRA1B, GPR17	242	1458	17763	0.151031	1	1	100
GOTERM_BP_FAT	GO:0007186~G-protein coupled receptor protein signaling pathway	5	1.74216	1	LPHN3, DGKQ, GPR25, ADRA1B, GPR17	178	1877	13588	0.203349	1	1	100
INTERPRO	IPR017452:GPCR, rhodopsin-like superfamily	3	1.0453	1	GPR25, ADRA1B, GPR17	242	1575	17763	0.139811	1	1	100

## Sheet: Table S8E
Table S8E. KEGG pathways enriched in genes showing lower expression in untreated GL261(B6) tumors than in untreated LLC and B16F10 tumors. All 438 genes in Table S7B were used for this analysis.
Category	Term	Count	%	PValue	Genes	List Total	Pop Hits	Pop Total	Fold Enrichment	Bonferroni	Benjamini	FDR
KEGG_PATHWAY	mmu00480:Glutathione metabolism	9	2.12264	4.44236e-05	MGST3, GSTM1, GSS, GSTM2, GSTA4, GPX4, PGD, GSTZ1, GSTP1	148	52	5738	6.71024	0.00571438	0.00571438	0.0516501
KEGG_PATHWAY	mmu00903:Limonene and pinene degradation	4	0.943396	0.005978	NAT6, ALDH2, LCLAT1, ALDH9A1	148	15	5738	10.3387	0.538594	0.320731	6.73541
KEGG_PATHWAY	mmu04142:Lysosome	9	2.12264	0.0109582	HYAL1, LAMP1, ABCB9, NAGPA, LIPA, ARSG, IGF2R, ARSA, GALC	148	119	5738	2.93221	0.758626	0.37737	12.0271
KEGG_PATHWAY	mmu00330:Arginine and proline metabolism	6	1.41509	0.0110132	LCMT2, ALDH2, GAMT, ASL, ALDH9A1, PRODH	148	53	5738	4.38909	0.760351	0.300329	12.084
KEGG_PATHWAY	mmu00520:Amino sugar and nucleotide sugar metabolism	5	1.17925	0.0253921	AMDHD2, GMDS, HK2, HK1, NAGK	148	44	5738	4.40571	0.963771	0.484995	25.8523
KEGG_PATHWAY	mmu00980:Metabolism of xenobiotics by cytochrome P450	6	1.41509	0.0263613	MGST3, GSTM1, GSTM2, GSTA4, GSTZ1, GSTP1	148	66	5738	3.52457	0.968135	0.436942	26.7053
KEGG_PATHWAY	mmu00280:Valine, leucine and isoleucine degradation	5	1.17925	0.0293561	ACAA2, IVD, ALDH2, HADH, ALDH9A1	148	46	5738	4.21416	0.978584	0.422525	29.2846
KEGG_PATHWAY	mmu00010:Glycolysis / Gluconeogenesis	6	1.41509	0.029534	PGAM1, HK2, ALDH2, HK1, ENO3, ALDH9A1	148	68	5738	3.42091	0.979085	0.383323	29.4352
KEGG_PATHWAY	mmu00982:Drug metabolism	6	1.41509	0.0424875	MGST3, GSTM1, GSTM2, GSTA4, GSTZ1, GSTP1	148	75	5738	3.10162	0.996305	0.463293	39.6441
KEGG_PATHWAY	mmu00350:Tyrosine metabolism	4	0.943396	0.0770926	NAT6, GSTZ1, LCLAT1, FAH	148	39	5738	3.97644	0.999968	0.644745	60.6624
KEGG_PATHWAY	mmu03010:Ribosome	6	1.41509	0.0773043	RPL35A, RPSA, WDR89, RPLP1, RPL36, RPL24	148	89	5738	2.61373	0.999969	0.610748	60.7673
KEGG_PATHWAY	mmu00380:Tryptophan metabolism	4	0.943396	0.0818445	ALDH2, HADH, ALDH9A1, AFMID	148	40	5738	3.87703	0.999984	0.600654	62.9545
KEGG_PATHWAY	mmu04670:Leukocyte transendothelial migration	7	1.65094	0.0841208	CYBA, GNAI2, BCAR1, ACTN1, RAPGEF4, RAPGEF3, VCL	148	119	5738	2.2806	0.999988	0.581864	64.0086
KEGG_PATHWAY	mmu00600:Sphingolipid metabolism	4	0.943396	0.0917163	SPTLC2, ACER2, ARSA, GALC	148	42	5738	3.69241	0.999996	0.587863	67.3308

## Sheet: Table S8F
Table S8F. DAVID Clusters enriched in genes with lower expression in untreated GL261(B6) tumors than in untreated LLC and B16F10 tumors and up regulated by CPA/6d treatment. DAVID cluster analysis was carried out using medium stringency settings. The 147 genes listed in Table S7D in TFS group 1.1 were used for this analysis.
Annotation Cluster 1	Enrichment Score: 5.50905720830359
Category	Term	Count	%	PValue	Genes	List Total	Pop Hits	Pop Total	Fold Enrichment	Bonferroni	Benjamini	FDR
SP_PIR_KEYWORDS	lysosome	11	7.58621	1.52187e-07	HYAL1, LAMP1, SIAE, LIPA, SLC48A1, ARSG, HPSE, IGF2R, GALC, 0610031J06RIK, DPP7	137	144	17854	9.95509	2.83063e-05	2.83063e-05	0.000188482
GOTERM_CC_FAT	GO:0005764~lysosome	11	7.58621	1.26027e-06	HYAL1, LAMP1, SIAE, LIPA, SLC48A1, EPDR1, HPSE, IGF2R, GALC, 0610031J06RIK, DPP7	99	178	12504	7.80524	0.000220522	0.000220522	0.00154501
GOTERM_CC_FAT	GO:0000323~lytic vacuole	11	7.58621	1.32627e-06	HYAL1, LAMP1, SIAE, LIPA, SLC48A1, EPDR1, HPSE, IGF2R, GALC, 0610031J06RIK, DPP7	99	179	12504	7.76164	0.00023207	0.000116042	0.00162593
GOTERM_CC_FAT	GO:0005773~vacuole	11	7.58621	4.3085e-06	HYAL1, LAMP1, SIAE, LIPA, SLC48A1, EPDR1, HPSE, IGF2R, GALC, 0610031J06RIK, DPP7	99	204	12504	6.81046	0.000753706	0.000251298	0.00528189
KEGG_PATHWAY	mmu04142:Lysosome	7	4.82759	0.000259966	HYAL1, LAMP1, NAGPA, LIPA, ARSG, IGF2R, GALC	45	119	5738	7.50065	0.0159908	0.0159908	0.262035
Annotation Cluster 2	Enrichment Score: 4.097141320587091
Category	Term	Count	%	PValue	Genes	List Total	Pop Hits	Pop Total	Fold Enrichment	Bonferroni	Benjamini	FDR
GOTERM_BP_FAT	GO:0048514~blood vessel morphogenesis	10	6.89655	8.26386e-06	ZFP36L1, HTATIP2, MYO1E, HMOX1, ELK3, MKL2, NR2F2, MMP14, TNFAIP2, ENG	94	198	13588	7.30067	0.00681094	0.00681094	0.0127396
GOTERM_BP_FAT	GO:0001568~blood vessel development	10	6.89655	4.33882e-05	ZFP36L1, HTATIP2, MYO1E, HMOX1, ELK3, MKL2, NR2F2, MMP14, TNFAIP2, ENG	94	244	13588	5.92431	0.0352467	0.0177814	0.0668705
GOTERM_BP_FAT	GO:0001944~vasculature development	10	6.89655	5.24011e-05	ZFP36L1, HTATIP2, MYO1E, HMOX1, ELK3, MKL2, NR2F2, MMP14, TNFAIP2, ENG	94	250	13588	5.78213	0.0424112	0.0143418	0.0807561
GOTERM_BP_FAT	GO:0001525~angiogenesis	6	4.13793	0.0021754	HTATIP2, HMOX1, ELK3, MMP14, TNFAIP2, ENG	94	133	13588	6.5212	0.834869	0.302466	3.30173
Annotation Cluster 3	Enrichment Score: 2.761132378742776
Category	Term	Count	%	PValue	Genes	List Total	Pop Hits	Pop Total	Fold Enrichment	Bonferroni	Benjamini	FDR
INTERPRO	IPR011993:Pleckstrin homology-type	10	6.89655	0.000312243	PLEKHB2, OSBPL5, OSBPL3, DEF6, DOCK11, PHLDB2, AFAP1, LDLRAP1, TBC1D2, ARHGAP9	133	289	17763	4.62133	0.0922721	0.0922721	0.418525
INTERPRO	IPR001849:Pleckstrin homology	9	6.2069	0.00074932	PLEKHB2, OSBPL5, OSBPL3, DEF6, DOCK11, PHLDB2, AFAP1, TBC1D2, ARHGAP9	133	261	17763	4.60539	0.207352	0.109692	1.00165
SMART	SM00233:PH	9	6.2069	0.00153071	PLEKHB2, OSBPL5, OSBPL3, DEF6, DOCK11, PHLDB2, AFAP1, TBC1D2, ARHGAP9	78	261	9131	4.03669	0.119395	0.119395	1.62705
UP_SEQ_FEATURE	domain:PH	6	4.13793	0.025201	PLEKHB2, OSBPL5, OSBPL3, DEF6, DOCK11, PHLDB2	132	202	16021	3.60509	0.999998	0.93038	30.9114
Annotation Cluster 4	Enrichment Score: 2.113085238236241
Category	Term	Count	%	PValue	Genes	List Total	Pop Hits	Pop Total	Fold Enrichment	Bonferroni	Benjamini	FDR
SP_PIR_KEYWORDS	glycoprotein	48	33.1034	6.01728e-05	STEAP3, NRP2, AEBP1, PEAR1, EPDR1, PLXNA1, GPR124, ARSG, SDC4, TMEM159, SCARF2, ST3GAL1, ST6GALNAC6, SIAE, NAGPA, CD44, HPSE, KIRREL, GALC, GXYLT2, B3GNT3, ETL4, MR1, EMB, MKL2, DPP7, GPC1, B4GALT7, CRIM1, HYAL1, ST6GAL1, NCEH1, LIPA, SDK1, GPR137B, 0610031J06RIK, TSPAN17, LAMP1, LAMA5, IGF2R, GPR56, SUMF1, TM4SF1, ENG, PON3, IL3RA, IGFBP4, LRP5	137	3600	17854	1.73762	0.0111301	0.00558061	0.0744979
UP_SEQ_FEATURE	glycosylation site:N-linked (GlcNAc...)	45	31.0345	0.000893015	STEAP3, NRP2, AEBP1, PEAR1, EPDR1, PLXNA1, GPR124, ARSG, TMEM159, SCARF2, ST3GAL1, ST6GALNAC6, SIAE, NAGPA, CD44, HPSE, KIRREL, GALC, GXYLT2, B3GNT3, MR1, EMB, DPP7, GPC1, B4GALT7, CRIM1, HYAL1, ST6GAL1, LIPA, NCEH1, SDK1, GPR137B, 0610031J06RIK, TSPAN17, LAMP1, LAMA5, IGF2R, GPR56, SUMF1, TM4SF1, ENG, PON3, IL3RA, IGFBP4, LRP5	132	3444	16021	1.58586	0.37272	0.20799	1.286
SP_PIR_KEYWORDS	signal	36	24.8276	0.00448859	NRP2, AEBP1, PEAR1, EPDR1, PLXNA1, GPR124, ARSG, SDC4, TIMP2, SCARF2, SIAE, NAGPA, CD44, HPSE, KIRREL, GALC, EMB, MR1, DPP7, GPC1, CRIM1, HYAL1, LIPA, SDK1, 0610031J06RIK, MMP14, LAMP1, LAMA5, IGF2R, GPR56, SUMF1, ENG, PON3, IL3RA, IGFBP4, LRP5	137	2970	17854	1.57965	0.566888	0.188758	5.41923
UP_SEQ_FEATURE	signal peptide	36	24.8276	0.0126476	NRP2, AEBP1, PEAR1, EPDR1, PLXNA1, GPR124, ARSG, SDC4, TIMP2, SCARF2, SIAE, NAGPA, CD44, HPSE, KIRREL, GALC, EMB, MR1, DPP7, GPC1, CRIM1, HYAL1, LIPA, SDK1, 0610031J06RIK, MMP14, LAMP1, LAMA5, IGF2R, GPR56, SUMF1, ENG, PON3, IL3RA, IGFBP4, LRP5	132	2963	16021	1.47464	0.998698	0.810058	16.8398
SP_PIR_KEYWORDS	disulfide bond	24	16.5517	0.177176	NRP2, HYAL1, ST6GAL1, PEAR1, SDK1, TIMP2, MMP14, SCARF2, ST3GAL1, LAMP1, ST6GALNAC6, SIAE, NAGPA, CD44, LAMA5, KIRREL, IGF2R, SUMF1, EMB, MR1, CUX1, IGFBP4, PON3, LRP5	137	2469	17854	1.26679	1	0.822228	91.0652
UP_SEQ_FEATURE	disulfide bond	22	15.1724	0.387889	NRP2, HYAL1, ST6GAL1, PEAR1, SDK1, TIMP2, MMP14, SCARF2, ST3GAL1, LAMP1, ST6GALNAC6, NAGPA, CD44, LAMA5, KIRREL, IGF2R, SUMF1, EMB, MR1, IGFBP4, PON3, LRP5	132	2379	16021	1.12239	1	0.999997	99.9184
Annotation Cluster 5	Enrichment Score: 1.701394401459858
Category	Term	Count	%	PValue	Genes	List Total	Pop Hits	Pop Total	Fold Enrichment	Bonferroni	Benjamini	FDR
GOTERM_CC_FAT	GO:0005768~endosome	9	6.2069	0.000803231	SLC9A9, STEAP3, LAMP1, SLC48A1, VAMP8, IGF2R, RAB11FIP1, LDLRAP1, RIN3	99	252	12504	4.51082	0.131182	0.0345447	0.980282
GOTERM_CC_FAT	GO:0016023~cytoplasmic membrane-bounded vesicle	9	6.2069	0.0158942	LAMP1, IGF2R, ANXA11, ACTN1, MMP14, RAB11FIP1, LDLRAP1, RIN3, TES	99	414	12504	2.74572	0.939423	0.29565	17.8334
GOTERM_CC_FAT	GO:0031988~membrane-bounded vesicle	9	6.2069	0.0171854	LAMP1, IGF2R, ANXA11, ACTN1, MMP14, RAB11FIP1, LDLRAP1, RIN3, TES	99	420	12504	2.70649	0.951857	0.286138	19.1453
GOTERM_CC_FAT	GO:0030659~cytoplasmic vesicle membrane	4	2.75862	0.0308247	ACTN1, RAB11FIP1, LDLRAP1, TES	99	87	12504	5.80704	0.995827	0.366567	31.8761
GOTERM_CC_FAT	GO:0044433~cytoplasmic vesicle part	4	2.75862	0.0385069	ACTN1, RAB11FIP1, LDLRAP1, TES	99	95	12504	5.31802	0.998963	0.367531	38.2085
GOTERM_CC_FAT	GO:0012506~vesicle membrane	4	2.75862	0.0405663	ACTN1, RAB11FIP1, LDLRAP1, TES	99	97	12504	5.20837	0.999288	0.364246	39.8116
GOTERM_CC_FAT	GO:0031410~cytoplasmic vesicle	9	6.2069	0.0457129	LAMP1, IGF2R, ANXA11, ACTN1, MMP14, RAB11FIP1, LDLRAP1, RIN3, TES	99	508	12504	2.23765	0.999722	0.382249	43.6525
GOTERM_CC_FAT	GO:0031982~vesicle	9	6.2069	0.0506949	LAMP1, IGF2R, ANXA11, ACTN1, MMP14, RAB11FIP1, LDLRAP1, RIN3, TES	99	519	12504	2.19023	0.999889	0.380708	47.1547
Annotation Cluster 6	Enrichment Score: 1.68685742373858
Category	Term	Count	%	PValue	Genes	List Total	Pop Hits	Pop Total	Fold Enrichment	Bonferroni	Benjamini	FDR
UP_SEQ_FEATURE	topological domain:Lumenal	12	8.27586	0.000593208	ST3GAL1, LAMP1, ST6GALNAC6, ST6GAL1, NAGPA, NCEH1, IGF2R, GXYLT2, 0610031J06RIK, B3GNT3, CUX1, B4GALT7	132	414	16021	3.51801	0.266367	0.266367	0.855985
GOTERM_CC_FAT	GO:0031228~intrinsic to Golgi membrane	4	2.75862	0.00196357	ST3GAL1, ST6GALNAC6, ST6GAL1, CUX1	99	32	12504	15.7879	0.291045	0.0664797	2.38081
GOTERM_CC_FAT	GO:0030173~integral to Golgi membrane	4	2.75862	0.00196357	ST3GAL1, ST6GALNAC6, ST6GAL1, CUX1	99	32	12504	15.7879	0.291045	0.0664797	2.38081
GOTERM_CC_FAT	GO:0012505~endomembrane system	11	7.58621	0.00905534	ST3GAL1, ST6GALNAC6, ST6GAL1, HTATIP2, IGF2R, AKAP6, ACTN1, CUX1, RAB11FIP1, LDLRAP1, TES	99	535	12504	2.59688	0.796462	0.20341	10.5526
INTERPRO	IPR001675:Glycosyl transferase, family 29	3	2.06897	0.0095398	ST3GAL1, ST6GALNAC6, ST6GAL1	133	20	17763	20.0335	0.948775	0.628613	12.0791
GOTERM_MF_FAT	GO:0008373~sialyltransferase activity	3	2.06897	0.00975331	ST3GAL1, ST6GALNAC6, ST6GAL1	101	20	13288	19.7347	0.897087	0.6792	11.8234
SP_PIR_KEYWORDS	glycosyltransferase	6	4.13793	0.0182156	ST3GAL1, ST6GALNAC6, ST6GAL1, GXYLT2, B3GNT3, B4GALT7	137	199	17854	3.92928	0.967266	0.434413	20.362
GOTERM_BP_FAT	GO:0009100~glycoprotein metabolic process	5	3.44828	0.0182797	ST3GAL1, ST6GALNAC6, ST6GAL1, B3GNT3, B4GALT7	94	147	13588	4.91678	1	0.614638	24.7553
GOTERM_CC_FAT	GO:0000139~Golgi membrane	5	3.44828	0.0225765	ST3GAL1, ST6GALNAC6, ST6GAL1, CUX1, LDLRAP1	99	137	12504	4.6096	0.981614	0.329423	24.4177
GOTERM_BP_FAT	GO:0070085~glycosylation	4	2.75862	0.0244615	ST3GAL1, ST6GALNAC6, ST6GAL1, B3GNT3	94	91	13588	6.35399	1	0.622919	31.7376
GOTERM_BP_FAT	GO:0043413~biopolymer glycosylation	4	2.75862	0.0244615	ST3GAL1, ST6GALNAC6, ST6GAL1, B3GNT3	94	91	13588	6.35399	1	0.622919	31.7376
GOTERM_BP_FAT	GO:0006486~protein amino acid glycosylation	4	2.75862	0.0244615	ST3GAL1, ST6GALNAC6, ST6GAL1, B3GNT3	94	91	13588	6.35399	1	0.622919	31.7376
GOTERM_CC_FAT	GO:0031301~integral to organelle membrane	4	2.75862	0.0326613	ST3GAL1, ST6GALNAC6, ST6GAL1, CUX1	99	89	12504	5.67654	0.997006	0.360464	33.442
GOTERM_CC_FAT	GO:0044431~Golgi apparatus part	6	4.13793	0.0328844	ST3GAL1, ST6GALNAC6, ST6GAL1, IGF2R, CUX1, LDLRAP1	99	227	12504	3.33841	0.997124	0.341616	33.63
GOTERM_BP_FAT	GO:0009101~glycoprotein biosynthetic process	4	2.75862	0.0461946	ST3GAL1, ST6GALNAC6, ST6GAL1, B3GNT3	94	117	13588	4.94199	1	0.662599	51.7683
GOTERM_CC_FAT	GO:0031300~intrinsic to organelle membrane	4	2.75862	0.0577313	ST3GAL1, ST6GALNAC6, ST6GAL1, CUX1	99	112	12504	4.51082	0.99997	0.405668	51.7614
GOTERM_CC_FAT	GO:0005794~Golgi apparatus	10	6.89655	0.0862621	ST3GAL1, TRAPPC6A, ST6GALNAC6, ST6GAL1, NAGPA, IGF2R, B3GNT3, CUX1, B4GALT7, LDLRAP1	99	682	12504	1.85195	1	0.468196	66.9104
SP_PIR_KEYWORDS	Signal-anchor	7	4.82759	0.0896024	ST3GAL1, ST6GALNAC6, ST6GAL1, NCEH1, GXYLT2, B3GNT3, B4GALT7	137	405	17854	2.25246	1	0.712686	68.7334
SP_PIR_KEYWORDS	golgi apparatus	8	5.51724	0.129903	ST3GAL1, TRAPPC6A, ST6GALNAC6, ST6GAL1, NAGPA, B3GNT3, CUX1, B4GALT7	137	553	17854	1.8853	1	0.781829	82.1537
GOTERM_CC_FAT	GO:0031090~organelle membrane	9	6.2069	0.300367	ST3GAL1, ST6GALNAC6, ACAA2, ST6GAL1, ACTN1, CUX1, RAB11FIP1, LDLRAP1, TES	99	809	12504	1.4051	1	0.832371	98.7463
Annotation Cluster 7	Enrichment Score: 1.6726966637737708
Category	Term	Count	%	PValue	Genes	List Total	Pop Hits	Pop Total	Fold Enrichment	Bonferroni	Benjamini	FDR
GOTERM_BP_FAT	GO:0030324~lung development	5	3.44828	0.00705453	LIPA, LAMA5, CUX1, MMP14, TES	94	111	13588	6.51141	0.997134	0.566731	10.34
GOTERM_BP_FAT	GO:0030323~respiratory tube development	5	3.44828	0.00750648	LIPA, LAMA5, CUX1, MMP14, TES	94	113	13588	6.39616	0.998033	0.499608	10.967
GOTERM_BP_FAT	GO:0060541~respiratory system development	5	3.44828	0.0103347	LIPA, LAMA5, CUX1, MMP14, TES	94	124	13588	5.82876	0.999814	0.542062	14.7991
GOTERM_BP_FAT	GO:0016477~cell migration	6	4.13793	0.0244208	NRP2, LAMA5, NR2F2, MMP14, LRP5, TES	94	240	13588	3.61383	1	0.640247	31.6937
GOTERM_BP_FAT	GO:0001667~ameboidal cell migration	3	2.06897	0.0379276	NRP2, LAMA5, LRP5	94	45	13588	9.63688	1	0.680825	44.9047
GOTERM_BP_FAT	GO:0006928~cell motion	7	4.82759	0.0399617	NRP2, ABLIM1, LAMA5, NR2F2, MMP14, LRP5, TES	94	367	13588	2.75715	1	0.663097	46.6735
GOTERM_BP_FAT	GO:0048870~cell motility	6	4.13793	0.0452827	NRP2, LAMA5, NR2F2, MMP14, LRP5, TES	94	284	13588	3.05394	1	0.676046	51.0526
GOTERM_BP_FAT	GO:0051674~localization of cell	6	4.13793	0.0452827	NRP2, LAMA5, NR2F2, MMP14, LRP5, TES	94	284	13588	3.05394	1	0.676046	51.0526
Annotation Cluster 8	Enrichment Score: 1.6564545950733047
Category	Term	Count	%	PValue	Genes	List Total	Pop Hits	Pop Total	Fold Enrichment	Bonferroni	Benjamini	FDR
PIR_SUPERFAMILY	PIRSF000503:glutathione transferase	3	2.06897	0.00712789	GSTM1, GSTM2, GSTT3	56	19	8136	22.9398	0.398237	0.398237	7.15572
GOTERM_MF_FAT	GO:0004364~glutathione transferase activity	3	2.06897	0.0162027	GSTM1, GSTM2, GSTT3	101	26	13288	15.1805	0.9774	0.468278	18.9185
INTERPRO	IPR004045:Glutathione S-transferase, N-terminal	3	2.06897	0.0170374	GSTM1, GSTM2, GSTT3	133	27	17763	14.8396	0.995142	0.735992	20.6086
INTERPRO	IPR004046:Glutathione S-transferase, C-terminal	3	2.06897	0.0182597	GSTM1, GSTM2, GSTT3	133	28	17763	14.3096	0.996697	0.681001	21.9243
INTERPRO	IPR017933:Glutathione S-transferase/chloride channel, C-terminal	3	2.06897	0.0263288	GSTM1, GSTM2, GSTT3	133	34	17763	11.7844	0.999744	0.748056	30.1157
INTERPRO	IPR012335:Thioredoxin fold	4	2.75862	0.0445206	GSTM1, GSTM2, GPX8, GSTT3	133	106	17763	5.03986	0.999999	0.828771	45.753
GOTERM_MF_FAT	GO:0016765~transferase activity, transferring alkyl or aryl (other than methyl) groups	3	2.06897	0.060309	GSTM1, GSTM2, GSTT3	101	53	13288	7.44704	0.999999	0.699592	55.0035
Annotation Cluster 9	Enrichment Score: 1.5223809261447174
Category	Term	Count	%	PValue	Genes	List Total	Pop Hits	Pop Total	Fold Enrichment	Bonferroni	Benjamini	FDR
GOTERM_BP_FAT	GO:0001763~morphogenesis of a branching structure	6	4.13793	0.00165674	PLXNA1, CD44, LAMA5, MMP14, SOX9, ENG	94	125	13588	6.93855	0.746213	0.29023	2.52391
GOTERM_BP_FAT	GO:0035295~tube development	7	4.82759	0.00947655	LIPA, CD44, LAMA5, CUX1, MMP14, ENG, TES	94	264	13588	3.83285	0.99962	0.544995	13.653
GOTERM_BP_FAT	GO:0048754~branching morphogenesis of a tube	4	2.75862	0.0258766	CD44, LAMA5, MMP14, ENG	94	93	13588	6.21734	1	0.626759	33.2484
GOTERM_BP_FAT	GO:0007155~cell adhesion	9	6.2069	0.0381477	NRP2, AEBP1, EPDR1, CD44, LAMA5, SDK1, SOX9, ENG, SCARF2	94	561	13588	2.31904	1	0.670164	45.0987
GOTERM_BP_FAT	GO:0022610~biological adhesion	9	6.2069	0.0384871	NRP2, AEBP1, EPDR1, CD44, LAMA5, SDK1, SOX9, ENG, SCARF2	94	562	13588	2.31491	1	0.661055	45.3966
GOTERM_BP_FAT	GO:0035239~tube morphogenesis	4	2.75862	0.112413	CD44, LAMA5, MMP14, ENG	94	171	13588	3.38136	1	0.806726	84.0937
SP_PIR_KEYWORDS	cell adhesion	5	3.44828	0.328792	CD44, LAMA5, SDK1, ENG, SCARF2	137	380	17854	1.71475	1	0.922465	99.2828
Annotation Cluster 10	Enrichment Score: 1.4841764024182698
Category	Term	Count	%	PValue	Genes	List Total	Pop Hits	Pop Total	Fold Enrichment	Bonferroni	Benjamini	FDR
GOTERM_BP_FAT	GO:0014032~neural crest cell development	3	2.06897	0.0213224	NRP2, LAMA5, SOX9	94	33	13588	13.1412	1	0.608639	28.2715
GOTERM_BP_FAT	GO:0014033~neural crest cell differentiation	3	2.06897	0.0213224	NRP2, LAMA5, SOX9	94	33	13588	13.1412	1	0.608639	28.2715
GOTERM_BP_FAT	GO:0014031~mesenchymal cell development	3	2.06897	0.0410531	NRP2, LAMA5, SOX9	94	47	13588	9.2268	1	0.661544	47.6005
GOTERM_BP_FAT	GO:0048762~mesenchymal cell differentiation	3	2.06897	0.0442724	NRP2, LAMA5, SOX9	94	49	13588	8.8502	1	0.678514	50.2478
GOTERM_BP_FAT	GO:0060485~mesenchyme development	3	2.06897	0.0459162	NRP2, LAMA5, SOX9	94	50	13588	8.67319	1	0.670649	51.5508
Annotation Cluster 11	Enrichment Score: 1.4586461272897875
Category	Term	Count	%	PValue	Genes	List Total	Pop Hits	Pop Total	Fold Enrichment	Bonferroni	Benjamini	FDR
SP_PIR_KEYWORDS	glycoprotein	48	33.1034	6.01728e-05	STEAP3, NRP2, AEBP1, PEAR1, EPDR1, PLXNA1, GPR124, ARSG, SDC4, TMEM159, SCARF2, ST3GAL1, ST6GALNAC6, SIAE, NAGPA, CD44, HPSE, KIRREL, GALC, GXYLT2, B3GNT3, ETL4, MR1, EMB, MKL2, DPP7, GPC1, B4GALT7, CRIM1, HYAL1, ST6GAL1, NCEH1, LIPA, SDK1, GPR137B, 0610031J06RIK, TSPAN17, LAMP1, LAMA5, IGF2R, GPR56, SUMF1, TM4SF1, ENG, PON3, IL3RA, IGFBP4, LRP5	137	3600	17854	1.73762	0.0111301	0.00558061	0.0744979
UP_SEQ_FEATURE	glycosylation site:N-linked (GlcNAc...)	45	31.0345	0.000893015	STEAP3, NRP2, AEBP1, PEAR1, EPDR1, PLXNA1, GPR124, ARSG, TMEM159, SCARF2, ST3GAL1, ST6GALNAC6, SIAE, NAGPA, CD44, HPSE, KIRREL, GALC, GXYLT2, B3GNT3, MR1, EMB, DPP7, GPC1, B4GALT7, CRIM1, HYAL1, ST6GAL1, LIPA, NCEH1, SDK1, GPR137B, 0610031J06RIK, TSPAN17, LAMP1, LAMA5, IGF2R, GPR56, SUMF1, TM4SF1, ENG, PON3, IL3RA, IGFBP4, LRP5	132	3444	16021	1.58586	0.37272	0.20799	1.286
UP_SEQ_FEATURE	topological domain:Cytoplasmic	35	24.1379	0.00843304	NRP2, STEAP3, GYPC, PLXNA1, GPR124, SDC4, SCARF2, ST3GAL1, ST6GALNAC6, NAGPA, CD44, KIRREL, GXYLT2, B3GNT3, EMB, MR1, B4GALT7, CRIM1, ST6GAL1, NCEH1, SDK1, ATP11A, 0610031J06RIK, GPR137B, MMP14, TSPAN17, LAMP1, VAMP8, IGF2R, GPR56, TM4SF1, CUX1, ENG, IL3RA, LRP5	132	2780	16021	1.52805	0.987974	0.770894	11.5464
SP_PIR_KEYWORDS	membrane	53	36.5517	0.0393443	STEAP3, NRP2, SLC9A9, GYPC, PEAR1, PLXNA1, GPR124, SDC4, ST3GAL1, PLEKHB2, ST6GALNAC6, CD44, HPSE, SDPR, GXYLT2, GPX8, GPC1, AGPAT2, A830007P12RIK, FAM176B, SDK1, 0610031J06RIK, MMP14, FMN1, VAMP8, DEF6, IGF2R, GPR56, TM4SF1, CUX1, RAB11FIP1, AKAP2, SCARF2, TMEM159, NAGPA, SLC48A1, KIRREL, B3GNT3, EMB, MR1, B4GALT7, CRIM1, ST6GAL1, NCEH1, ATP11A, GPR137B, TSPAN17, CYBA, LAMP1, PHLDB2, ENG, IL3RA,…	137	5507	17854	1.25423	0.999428	0.563752	39.172
UP_SEQ_FEATURE	transmembrane region	43	29.6552	0.0594264	SLC9A9, NRP2, STEAP3, GYPC, PEAR1, PLXNA1, GPR124, SDC4, TMEM159, SCARF2, ST3GAL1, ST6GALNAC6, NAGPA, SLC48A1, CD44, KIRREL, GXYLT2, B3GNT3, GPX8, EMB, MR1, B4GALT7, AGPAT2, CRIM1, ST6GAL1, NCEH1, A830007P12RIK, FAM176B, SDK1, ATP11A, GPR137B, 0610031J06RIK, MMP14, TSPAN17, LAMP1, VAMP8, IGF2R, GPR56, TM4SF1, CUX1, ENG, IL3RA, LRP5	132	4113	16021	1.26889	1	0.995156	58.8352
UP_SEQ_FEATURE	topological domain:Extracellular	21	14.4828	0.320619	NRP2, GYPC, PLXNA1, GPR124, SDK1, ATP11A, GPR137B, SDC4, MMP14, TSPAN17, SCARF2, CD44, KIRREL, GPR56, EMB, MR1, TM4SF1, ENG, IL3RA, CRIM1, LRP5	132	2174	16021	1.1724	1	0.999976	99.6304
SP_PIR_KEYWORDS	transmembrane	43	29.6552	0.376192	SLC9A9, NRP2, STEAP3, GYPC, PEAR1, PLXNA1, GPR124, SDC4, TMEM159, SCARF2, ST3GAL1, ST6GALNAC6, NAGPA, SLC48A1, CD44, KIRREL, GXYLT2, B3GNT3, GPX8, EMB, MR1, B4GALT7, AGPAT2, CRIM1, ST6GAL1, NCEH1, A830007P12RIK, FAM176B, SDK1, ATP11A, GPR137B, 0610031J06RIK, MMP14, TSPAN17, LAMP1, VAMP8, IGF2R, GPR56, TM4SF1, CUX1, ENG, IL3RA, LRP5	137	5237	17854	1.07004	1	0.935623	99.7105
GOTERM_CC_FAT	GO:0016021~integral to membrane	43	29.6552	0.744906	SLC9A9, NRP2, STEAP3, GYPC, PEAR1, PLXNA1, GPR124, SDC4, TMEM159, SCARF2, ST3GAL1, ST6GALNAC6, NAGPA, SLC48A1, CD44, KIRREL, GXYLT2, B3GNT3, GPX8, EMB, MR1, B4GALT7, AGPAT2, CRIM1, ST6GAL1, NCEH1, A830007P12RIK, FAM176B, SDK1, ATP11A, GPR137B, 0610031J06RIK, MMP14, TSPAN17, LAMP1, VAMP8, IGF2R, GPR56, TM4SF1, CUX1, ENG, IL3RA, LRP5	99	5709	12504	0.95131	1	0.990792	100
GOTERM_CC_FAT	GO:0031224~intrinsic to membrane	44	30.3448	0.782671	SLC9A9, STEAP3, NRP2, GYPC, PEAR1, PLXNA1, GPR124, SDC4, TMEM159, SCARF2, ST3GAL1, ST6GALNAC6, NAGPA, SLC48A1, CD44, KIRREL, GXYLT2, B3GNT3, GPX8, EMB, MR1, GPC1, B4GALT7, AGPAT2, CRIM1, ST6GAL1, NCEH1, A830007P12RIK, FAM176B, SDK1, ATP11A, GPR137B, 0610031J06RIK, MMP14, TSPAN17, LAMP1, VAMP8, IGF2R, GPR56, TM4SF1, CUX1, ENG, IL3RA, LRP5	99	5914	12504	0.939691	1	0.994123	100
Annotation Cluster 12	Enrichment Score: 1.4478999562646142
Category	Term	Count	%	PValue	Genes	List Total	Pop Hits	Pop Total	Fold Enrichment	Bonferroni	Benjamini	FDR
GOTERM_BP_FAT	GO:0001763~morphogenesis of a branching structure	6	4.13793	0.00165674	PLXNA1, CD44, LAMA5, MMP14, SOX9, ENG	94	125	13588	6.93855	0.746213	0.29023	2.52391
GOTERM_BP_FAT	GO:0048732~gland development	6	4.13793	0.0113138	PLXNA1, CD44, LAMA5, RXRA, SOX9, TES	94	197	13588	4.40264	0.999918	0.543495	16.0895
GOTERM_BP_FAT	GO:0001655~urogenital system development	5	3.44828	0.0178735	CD44, LAMA5, RXRA, MYO1E, SOX9	94	146	13588	4.95045	1	0.630032	24.2739
GOTERM_BP_FAT	GO:0022612~gland morphogenesis	4	2.75862	0.0198495	PLXNA1, CD44, LAMA5, SOX9	94	84	13588	6.88349	1	0.622932	26.589
GOTERM_BP_FAT	GO:0030850~prostate gland development	3	2.06897	0.0291448	CD44, RXRA, SOX9	94	39	13588	11.1195	1	0.654762	36.6188
GOTERM_BP_FAT	GO:0048608~reproductive structure development	4	2.75862	0.0596885	CD44, RXRA, MMP14, SOX9	94	130	13588	4.44779	1	0.719848	61.2804
GOTERM_BP_FAT	GO:0048729~tissue morphogenesis	5	3.44828	0.0804642	PLXNA1, CD44, LAMA5, RXRA, SOX9	94	238	13588	3.03683	1	0.736609	72.5628
GOTERM_BP_FAT	GO:0008283~cell proliferation	5	3.44828	0.0893127	LIPA, GNAI2, RXRA, MMP14, SOX9	94	247	13588	2.92618	1	0.755059	76.3627
GOTERM_BP_FAT	GO:0003006~reproductive developmental process	5	3.44828	0.107246	CD44, RPS6KA2, RXRA, MMP14, SOX9	94	264	13588	2.73775	1	0.796102	82.6045
GOTERM_BP_FAT	GO:0060429~epithelium development	5	3.44828	0.115073	PLXNA1, CD44, LAMA5, RXRA, SOX9	94	271	13588	2.66703	1	0.809364	84.8129
GOTERM_BP_FAT	GO:0002009~morphogenesis of an epithelium	4	2.75862	0.115334	PLXNA1, CD44, LAMA5, SOX9	94	173	13588	3.34227	1	0.804969	84.8819
Annotation Cluster 13	Enrichment Score: 1.4470891852356034
Category	Term	Count	%	PValue	Genes	List Total	Pop Hits	Pop Total	Fold Enrichment	Bonferroni	Benjamini	FDR
GOTERM_BP_FAT	GO:0044087~regulation of cellular component biogenesis	5	3.44828	0.00322233	FMN1, ARPC2, MMP14, KANK2, TES	94	89	13588	8.12097	0.93069	0.359087	4.85411
GOTERM_BP_FAT	GO:0032273~positive regulation of protein polymerization	3	2.06897	0.00734651	FMN1, ARPC2, TES	94	19	13588	22.8242	0.997753	0.533384	10.7456
GOTERM_BP_FAT	GO:0031334~positive regulation of protein complex assembly	3	2.06897	0.0115977	FMN1, ARPC2, TES	94	24	13588	18.0691	0.999935	0.523887	16.4601
GOTERM_BP_FAT	GO:0051495~positive regulation of cytoskeleton organization	3	2.06897	0.0135364	FMN1, ARPC2, TES	94	26	13588	16.6792	0.999987	0.552945	18.9509
GOTERM_BP_FAT	GO:0033043~regulation of organelle organization	5	3.44828	0.0212838	FMN1, ARPC2, NEK6, KANK2, TES	94	154	13588	4.69329	1	0.627839	28.2279
GOTERM_BP_FAT	GO:0051493~regulation of cytoskeleton organization	4	2.75862	0.0303811	FMN1, ARPC2, KANK2, TES	94	99	13588	5.84053	1	0.654622	37.8518
GOTERM_BP_FAT	GO:0010638~positive regulation of organelle organization	3	2.06897	0.0492702	FMN1, ARPC2, TES	94	52	13588	8.33961	1	0.676744	54.1111
GOTERM_CC_FAT	GO:0005912~adherens junction	4	2.75862	0.0505067	FMN1, ARPC2, ACTN1, TES	99	106	12504	4.76615	0.999885	0.395813	47.0261
GOTERM_BP_FAT	GO:0051130~positive regulation of cellular component organization	4	2.75862	0.0511844	FMN1, ARPC2, LDLRAP1, TES	94	122	13588	4.73945	1	0.681284	55.5151
GOTERM_BP_FAT	GO:0032271~regulation of protein polymerization	3	2.06897	0.0580256	FMN1, ARPC2, TES	94	57	13588	7.60806	1	0.718489	60.2111
GOTERM_BP_FAT	GO:0032956~regulation of actin cytoskeleton organization	3	2.06897	0.0635185	FMN1, ARPC2, KANK2	94	60	13588	7.22766	1	0.725333	63.6416
GOTERM_BP_FAT	GO:0032970~regulation of actin filament-based process	3	2.06897	0.0653873	FMN1, ARPC2, KANK2	94	61	13588	7.10917	1	0.727622	64.7443
GOTERM_CC_FAT	GO:0070161~anchoring junction	4	2.75862	0.0721644	FMN1, ARPC2, ACTN1, TES	99	123	12504	4.10742	0.999998	0.448879	60.0782
GOTERM_BP_FAT	GO:0043254~regulation of protein complex assembly	3	2.06897	0.073043	FMN1, ARPC2, TES	94	65	13588	6.67169	1	0.714789	68.943
GOTERM_CC_FAT	GO:0030054~cell junction	5	3.44828	0.505708	FMN1, MICALL2, ARPC2, ACTN1, TES	99	470	12504	1.34365	1	0.943169	99.9823
Annotation Cluster 14	Enrichment Score: 1.3753379160719719
Category	Term	Count	%	PValue	Genes	List Total	Pop Hits	Pop Total	Fold Enrichment	Bonferroni	Benjamini	FDR
GOTERM_MF_FAT	GO:0008047~enzyme activator activity	8	5.51724	0.00272021	GPSM3, ARHGAP29, TIMP2, MMP14, TBC1D2, ARHGAP9, ARHGDIB, RIN3	101	249	13288	4.22697	0.468445	0.468445	3.43657
GOTERM_MF_FAT	GO:0005096~GTPase activator activity	6	4.13793	0.0149134	GPSM3, ARHGAP29, TBC1D2, ARHGAP9, ARHGDIB, RIN3	101	192	13288	4.11139	0.969376	0.502019	17.5437
GOTERM_MF_FAT	GO:0030695~GTPase regulator activity	7	4.82759	0.0548323	GPSM3, ARHGAP29, DOCK11, TBC1D2, ARHGAP9, ARHGDIB, RIN3	101	361	13288	2.55111	0.999998	0.729725	51.5181
GOTERM_MF_FAT	GO:0060589~nucleoside-triphosphatase regulator activity	7	4.82759	0.0584785	GPSM3, ARHGAP29, DOCK11, TBC1D2, ARHGAP9, ARHGDIB, RIN3	101	367	13288	2.5094	0.999999	0.719421	53.8652
SP_PIR_KEYWORDS	GTPase activation	4	2.75862	0.0856221	ARHGAP29, ARHGAP9, ARHGDIB, RIN3	137	136	17854	3.83298	1	0.722157	66.9976
GOTERM_MF_FAT	GO:0005083~small GTPase regulator activity	3	2.06897	0.502544	DOCK11, TBC1D2, ARHGDIB	101	223	13288	1.76992	1	0.991473	99.9872
Annotation Cluster 15	Enrichment Score: 1.2580055275561832
Category	Term	Count	%	PValue	Genes	List Total	Pop Hits	Pop Total	Fold Enrichment	Bonferroni	Benjamini	FDR
INTERPRO	IPR002049:EGF-like, laminin	3	2.06897	0.0405918	PEAR1, LAMA5, SCARF2	133	43	17763	9.31789	0.999997	0.840409	42.6796
SMART	SM00180:EGF_Lam	3	2.06897	0.0507487	PEAR1, LAMA5, SCARF2	78	43	9131	8.16726	0.986737	0.884835	42.749
INTERPRO	IPR013032:EGF-like region, conserved site	6	4.13793	0.0816808	HYAL1, NAGPA, PEAR1, LAMA5, LRP5, SCARF2	133	310	17763	2.58496	1	0.909407	68.1572
Annotation Cluster 16	Enrichment Score: 1.1090104796944382
Category	Term	Count	%	PValue	Genes	List Total	Pop Hits	Pop Total	Fold Enrichment	Bonferroni	Benjamini	FDR
GOTERM_BP_FAT	GO:0007517~muscle organ development	5	3.44828	0.0326167	LAMA5, RXRA, MKL2, NR2F2, ENG	94	176	13588	4.10662	1	0.651723	40.0245
GOTERM_BP_FAT	GO:0060537~muscle tissue development	4	2.75862	0.066475	RXRA, MKL2, NR2F2, ENG	94	136	13588	4.25156	1	0.717524	65.3716
GOTERM_BP_FAT	GO:0007507~heart development	5	3.44828	0.0667557	NRP2, RXRA, MKL2, SOX9, ENG	94	223	13588	3.2411	1	0.711219	65.5317
GOTERM_BP_FAT	GO:0003007~heart morphogenesis	3	2.06897	0.0912358	RXRA, MKL2, ENG	94	74	13588	5.86026	1	0.756548	77.1206
GOTERM_BP_FAT	GO:0014706~striated muscle tissue development	3	2.06897	0.215872	RXRA, MKL2, NR2F2	94	127	13588	3.41464	1	0.924102	97.6462
Annotation Cluster 17	Enrichment Score: 1.0887064202996544
Category	Term	Count	%	PValue	Genes	List Total	Pop Hits	Pop Total	Fold Enrichment	Bonferroni	Benjamini	FDR
GOTERM_CC_FAT	GO:0015629~actin cytoskeleton	7	4.82759	0.00544579	FMN1, MICALL2, ABLIM1, MYO1B, ARPC2, MYO1E, ACTN1	99	205	12504	4.31279	0.615426	0.147234	6.47536
GOTERM_MF_FAT	GO:0008092~cytoskeletal protein binding	9	6.2069	0.0127568	FMN1, ABLIM1, MYO1B, ARPC2, CLIP1, ACTN1, MKL2, SDC4, AFAP1	101	414	13288	2.86009	0.949137	0.525101	15.1959
GOTERM_MF_FAT	GO:0003779~actin binding	7	4.82759	0.0215183	FMN1, ABLIM1, MYO1B, ARPC2, ACTN1, MKL2, AFAP1	101	288	13288	3.19774	0.99357	0.467856	24.3665
SP_PIR_KEYWORDS	actin-binding	6	4.13793	0.0294962	FMN1, ABLIM1, MYO1B, ARPC2, ACTN1, AFAP1	137	226	17854	3.45985	0.996185	0.548666	30.9821
GOTERM_CC_FAT	GO:0005912~adherens junction	4	2.75862	0.0505067	FMN1, ARPC2, ACTN1, TES	99	106	12504	4.76615	0.999885	0.395813	47.0261
GOTERM_CC_FAT	GO:0070161~anchoring junction	4	2.75862	0.0721644	FMN1, ARPC2, ACTN1, TES	99	123	12504	4.10742	0.999998	0.448879	60.0782
GOTERM_CC_FAT	GO:0005856~cytoskeleton	14	9.65517	0.0986296	MICALL2, ABLIM1, GYPC, MYO1B, MYO1E, ACTN1, FMN1, KRT80, RPS6KA2, ARPC2, ANXA11, CLIP1, TUBA4A, AFAP1	99	1122	12504	1.57597	1	0.477429	72.0014
GOTERM_CC_FAT	GO:0044430~cytoskeletal part	10	6.89655	0.152229	MICALL2, KRT80, MYO1B, ARPC2, RPS6KA2, MYO1E, ANXA11, CLIP1, ACTN1, TUBA4A	99	774	12504	1.63182	1	0.618385	86.7952
GOTERM_BP_FAT	GO:0007010~cytoskeleton organization	5	3.44828	0.184399	FMN1, ABLIM1, ACTN1, AKAP2, TES	94	326	13588	2.21707	1	0.90379	95.6823
SP_PIR_KEYWORDS	cytoskeleton	7	4.82759	0.285015	FMN1, ABLIM1, ARPC2, ANXA11, CLIP1, ACTN1, AFAP1	137	583	17854	1.56475	1	0.917592	98.4315
GOTERM_CC_FAT	GO:0043228~non-membrane-bounded organelle	18	12.4138	0.331031	MICALL2, ABLIM1, GYPC, HIST1H2BC, HIST1H1C, MYO1B, MYO1E, ACTN1, FMN1, KRT80, RPS6KA2, ARPC2, HMOX1, ANXA11, CLIP1, TUBA4A, AFAP1, CHD3	99	1919	12504	1.18471	1	0.850646	99.2763
GOTERM_CC_FAT	GO:0043232~intracellular non-membrane-bounded organelle	18	12.4138	0.331031	MICALL2, ABLIM1, GYPC, HIST1H2BC, HIST1H1C, MYO1B, MYO1E, ACTN1, FMN1, KRT80, RPS6KA2, ARPC2, HMOX1, ANXA11, CLIP1, TUBA4A, AFAP1, CHD3	99	1919	12504	1.18471	1	0.850646	99.2763
GOTERM_CC_FAT	GO:0030054~cell junction	5	3.44828	0.505708	FMN1, MICALL2, ARPC2, ACTN1, TES	99	470	12504	1.34365	1	0.943169	99.9823
Annotation Cluster 18	Enrichment Score: 1.0104599022661842
Category	Term	Count	%	PValue	Genes	List Total	Pop Hits	Pop Total	Fold Enrichment	Bonferroni	Benjamini	FDR
UP_SEQ_FEATURE	domain:EGF-like 4	3	2.06897	0.0630198	PEAR1, LRP5, SCARF2	132	50	16021	7.28227	1	0.992204	61.0559
INTERPRO	IPR006210:EGF-like	5	3.44828	0.0649259	HYAL1, NAGPA, PEAR1, LRP5, SCARF2	133	203	17763	3.28957	1	0.875197	59.4055
INTERPRO	IPR013032:EGF-like region, conserved site	6	4.13793	0.0816808	HYAL1, NAGPA, PEAR1, LAMA5, LRP5, SCARF2	133	310	17763	2.58496	1	0.909407	68.1572
SP_PIR_KEYWORDS	egf-like domain	5	3.44828	0.089886	HYAL1, NAGPA, PEAR1, LRP5, SCARF2	137	222	17854	2.93516	1	0.68898	68.8538
SMART	SM00181:EGF	5	3.44828	0.0919393	HYAL1, NAGPA, PEAR1, LRP5, SCARF2	78	203	9131	2.88335	0.999666	0.864829	64.3986
INTERPRO	IPR013111:EGF, extracellular	3	2.06897	0.0978389	NAGPA, PEAR1, SCARF2	133	71	17763	5.64323	1	0.914158	74.9116
UP_SEQ_FEATURE	domain:EGF-like 3	3	2.06897	0.101559	PEAR1, LRP5, SCARF2	132	66	16021	5.51687	1	0.997994	78.8078
UP_SEQ_FEATURE	domain:EGF-like 2	3	2.06897	0.136456	PEAR1, LRP5, SCARF2	132	79	16021	4.60903	1	0.999053	88.0624
UP_SEQ_FEATURE	domain:EGF-like 1	3	2.06897	0.214996	PEAR1, LRP5, SCARF2	132	106	16021	3.43503	1	0.999628	97.0012
Annotation Cluster 19	Enrichment Score: 0.9718979634155148
Category	Term	Count	%	PValue	Genes	List Total	Pop Hits	Pop Total	Fold Enrichment	Bonferroni	Benjamini	FDR
GOTERM_CC_FAT	GO:0016323~basolateral plasma membrane	5	3.44828	0.0247753	CD44, ARPC2, ACTN1, LDLRAP1, TES	99	141	12504	4.47883	0.987603	0.329088	26.4761
GOTERM_CC_FAT	GO:0005912~adherens junction	4	2.75862	0.0505067	FMN1, ARPC2, ACTN1, TES	99	106	12504	4.76615	0.999885	0.395813	47.0261
GOTERM_CC_FAT	GO:0070161~anchoring junction	4	2.75862	0.0721644	FMN1, ARPC2, ACTN1, TES	99	123	12504	4.10742	0.999998	0.448879	60.0782
GOTERM_CC_FAT	GO:0005925~focal adhesion	3	2.06897	0.0735122	ARPC2, ACTN1, TES	99	57	12504	6.64753	0.999998	0.440638	60.7833
GOTERM_CC_FAT	GO:0005924~cell-substrate adherens junction	3	2.06897	0.0826358	ARPC2, ACTN1, TES	99	61	12504	6.21162	1	0.466828	65.2639
GOTERM_CC_FAT	GO:0030055~cell-substrate junction	3	2.06897	0.0944961	ARPC2, ACTN1, TES	99	66	12504	5.74105	1	0.474484	70.386
GOTERM_CC_FAT	GO:0030054~cell junction	5	3.44828	0.505708	FMN1, MICALL2, ARPC2, ACTN1, TES	99	470	12504	1.34365	1	0.943169	99.9823
GOTERM_CC_FAT	GO:0044459~plasma membrane part	13	8.96552	0.640153	MICALL2, ACTN1, MMP14, LDLRAP1, FMN1, LAMP1, CD44, ARPC2, SDPR, MR1, AKAP2, GPC1, TES	99	1633	12504	1.00547	1	0.979521	99.9996
Annotation Cluster 20	Enrichment Score: 0.9469349281699476
Category	Term	Count	%	PValue	Genes	List Total	Pop Hits	Pop Total	Fold Enrichment	Bonferroni	Benjamini	FDR
INTERPRO	IPR001781:Zinc finger, LIM-type	3	2.06897	0.104858	MICALL2, ABLIM1, TES	133	74	17763	5.41445	1	0.898664	77.41
SP_PIR_KEYWORDS	LIM domain	3	2.06897	0.106817	MICALL2, ABLIM1, TES	137	73	17854	5.35566	1	0.731042	75.3166
SMART	SM00132:LIM	3	2.06897	0.128811	MICALL2, ABLIM1, TES	78	74	9131	4.74584	0.999989	0.85156	77.1607
Annotation Cluster 21	Enrichment Score: 0.9014333110525602
Category	Term	Count	%	PValue	Genes	List Total	Pop Hits	Pop Total	Fold Enrichment	Bonferroni	Benjamini	FDR
GOTERM_MF_FAT	GO:0004857~enzyme inhibitor activity	5	3.44828	0.110851	SH3BP5, SERPINB6A, LXN, TIMP2, CRIM1	101	243	13288	2.70709	1	0.857296	77.8727
GOTERM_MF_FAT	GO:0004866~endopeptidase inhibitor activity	4	2.75862	0.121323	SERPINB6A, LXN, TIMP2, CRIM1	101	161	13288	3.26868	1	0.828828	80.9948
GOTERM_MF_FAT	GO:0030414~peptidase inhibitor activity	4	2.75862	0.146899	SERPINB6A, LXN, TIMP2, CRIM1	101	176	13288	2.9901	1	0.856292	86.993
Annotation Cluster 22	Enrichment Score: 0.8318012621990303
Category	Term	Count	%	PValue	Genes	List Total	Pop Hits	Pop Total	Fold Enrichment	Bonferroni	Benjamini	FDR
GOTERM_BP_FAT	GO:0043627~response to estrogen stimulus	3	2.06897	0.0213224	HMOX1, MMP14, TES	94	33	13588	13.1412	1	0.608639	28.2715
GOTERM_BP_FAT	GO:0048545~response to steroid hormone stimulus	3	2.06897	0.0635185	HMOX1, MMP14, TES	94	60	13588	7.22766	1	0.725333	63.6416
GOTERM_BP_FAT	GO:0009725~response to hormone stimulus	3	2.06897	0.312118	HMOX1, MMP14, TES	94	165	13588	2.62824	1	0.97146	99.6874
GOTERM_BP_FAT	GO:0009719~response to endogenous stimulus	3	2.06897	0.359641	HMOX1, MMP14, TES	94	184	13588	2.35685	1	0.980188	99.8963
GOTERM_BP_FAT	GO:0010033~response to organic substance	5	3.44828	0.45611	HMOX1, NFE2L2, MMP14, ANXA5, TES	94	505	13588	1.43122	1	0.993171	99.9916
Annotation Cluster 23	Enrichment Score: 0.8219335125719123
Category	Term	Count	%	PValue	Genes	List Total	Pop Hits	Pop Total	Fold Enrichment	Bonferroni	Benjamini	FDR
INTERPRO	IPR000571:Zinc finger, CCCH-type	3	2.06897	0.0551709	ZFP36L1, RNF113A2, MBNL3	133	51	17763	7.85626	1	0.858402	53.3342
SMART	SM00356:ZnF_C3H1	3	2.06897	0.0686595	ZFP36L1, RNF113A2, MBNL3	78	51	9131	6.88612	0.997271	0.860255	53.3133
SP_PIR_KEYWORDS	zinc-finger	7	4.82759	0.90321	ZFP36L1, RREB1, RXRA, RNF113A2, ARHGAP29, MBNL3, NR2F2	137	1204	17854	0.757681	1	0.999572	100
Annotation Cluster 24	Enrichment Score: 0.5842335321999793
Category	Term	Count	%	PValue	Genes	List Total	Pop Hits	Pop Total	Fold Enrichment	Bonferroni	Benjamini	FDR
SP_PIR_KEYWORDS	oxidoreductase	8	5.51724	0.147024	STEAP3, CYBA, HTATIP2, PTGR2, HMOX1, SUMF1, GPX8, FTH1	137	572	17854	1.82267	1	0.789182	86.0473
GOTERM_BP_FAT	GO:0055114~oxidation reduction	8	5.51724	0.176447	STEAP3, CYBA, HTATIP2, PTGR2, HMOX1, SUMF1, GPX8, FTH1	94	672	13588	1.72087	1	0.899085	94.9856
UP_SEQ_FEATURE	metal ion-binding site:Iron (heme axial ligand)	3	2.06897	0.194118	STEAP3, CYBA, HMOX1	132	99	16021	3.67792	1	0.999828	95.6137
SP_PIR_KEYWORDS	nadp	3	2.06897	0.291744	CYBA, HTATIP2, PTGR2	137	142	17854	2.75326	1	0.915222	98.6048
SP_PIR_KEYWORDS	iron	4	2.75862	0.443518	STEAP3, CYBA, HMOX1, FTH1	137	321	17854	1.62394	1	0.955613	99.9296
GOTERM_MF_FAT	GO:0005506~iron ion binding	4	2.75862	0.479311	STEAP3, CYBA, HMOX1, FTH1	101	343	13288	1.53428	1	0.989827	99.977
Annotation Cluster 25	Enrichment Score: 0.5695877975760959
Category	Term	Count	%	PValue	Genes	List Total	Pop Hits	Pop Total	Fold Enrichment	Bonferroni	Benjamini	FDR
GOTERM_BP_FAT	GO:0007010~cytoskeleton organization	5	3.44828	0.184399	FMN1, ABLIM1, ACTN1, AKAP2, TES	94	326	13588	2.21707	1	0.90379	95.6823
GOTERM_BP_FAT	GO:0030036~actin cytoskeleton organization	3	2.06897	0.312118	FMN1, ACTN1, AKAP2	94	165	13588	2.62824	1	0.97146	99.6874
GOTERM_BP_FAT	GO:0030029~actin filament-based process	3	2.06897	0.339749	FMN1, ACTN1, AKAP2	94	176	13588	2.46397	1	0.977954	99.8339
Annotation Cluster 26	Enrichment Score: 0.5566320675305988
Category	Term	Count	%	PValue	Genes	List Total	Pop Hits	Pop Total	Fold Enrichment	Bonferroni	Benjamini	FDR
GOTERM_BP_FAT	GO:0034622~cellular macromolecular complex assembly	4	2.75862	0.185944	HIST1H2BC, HIST1H1C, TUBA4A, TES	94	217	13588	2.66457	1	0.902765	95.8067
GOTERM_BP_FAT	GO:0065003~macromolecular complex assembly	5	3.44828	0.201083	HIST1H2BC, HIST1H1C, TUBA4A, ANXA5, TES	94	338	13588	2.13836	1	0.915876	96.8604
GOTERM_BP_FAT	GO:0034621~cellular macromolecular complex subunit organization	4	2.75862	0.235581	HIST1H2BC, HIST1H1C, TUBA4A, TES	94	245	13588	2.36005	1	0.933418	98.4103
GOTERM_BP_FAT	GO:0043933~macromolecular complex subunit organization	5	3.44828	0.243118	HIST1H2BC, HIST1H1C, TUBA4A, ANXA5, TES	94	367	13588	1.96939	1	0.937676	98.6355
GOTERM_BP_FAT	GO:0006461~protein complex assembly	3	2.06897	0.462111	TUBA4A, ANXA5, TES	94	227	13588	1.91039	1	0.992781	99.993
GOTERM_BP_FAT	GO:0070271~protein complex biogenesis	3	2.06897	0.462111	TUBA4A, ANXA5, TES	94	227	13588	1.91039	1	0.992781	99.993
Annotation Cluster 27	Enrichment Score: 0.5178318568743445
Category	Term	Count	%	PValue	Genes	List Total	Pop Hits	Pop Total	Fold Enrichment	Bonferroni	Benjamini	FDR
GOTERM_BP_FAT	GO:0006357~regulation of transcription from RNA polymerase II promoter	9	6.2069	0.0599395	ABLIM1, HTATIP2, RXRA, SDPR, MKL2, NR2F2, CUX1, BHLHE41, SOX9	94	616	13588	2.11198	1	0.712569	61.4394
GOTERM_BP_FAT	GO:0045893~positive regulation of transcription, DNA-dependent	7	4.82759	0.0656112	ABLIM1, HTATIP2, RXRA, SDPR, NFE2L2, MKL2, SOX9	94	416	13588	2.43239	1	0.720711	64.8742
GOTERM_BP_FAT	GO:0051254~positive regulation of RNA metabolic process	7	4.82759	0.0674372	ABLIM1, HTATIP2, RXRA, SDPR, NFE2L2, MKL2, SOX9	94	419	13588	2.41497	1	0.707272	65.9177
GOTERM_BP_FAT	GO:0010557~positive regulation of macromolecule biosynthetic process	8	5.51724	0.0709098	ABLIM1, HTATIP2, RXRA, SDPR, NFE2L2, MKL2, FAM129A, SOX9	94	530	13588	2.18193	1	0.711002	67.8227
GOTERM_BP_FAT	GO:0031328~positive regulation of cellular biosynthetic process	8	5.51724	0.0838768	ABLIM1, HTATIP2, RXRA, SDPR, NFE2L2, MKL2, FAM129A, SOX9	94	552	13588	2.09497	1	0.745119	74.0914
GOTERM_BP_FAT	GO:0009891~positive regulation of biosynthetic process	8	5.51724	0.0870041	ABLIM1, HTATIP2, RXRA, SDPR, NFE2L2, MKL2, FAM129A, SOX9	94	557	13588	2.07617	1	0.751923	75.4219
GOTERM_BP_FAT	GO:0045944~positive regulation of transcription from RNA polymerase II promoter	6	4.13793	0.0988819	ABLIM1, HTATIP2, RXRA, SDPR, MKL2, SOX9	94	358	13588	2.42268	1	0.779231	79.915
GOTERM_BP_FAT	GO:0045941~positive regulation of transcription	7	4.82759	0.106921	ABLIM1, HTATIP2, RXRA, SDPR, NFE2L2, MKL2, SOX9	94	475	13588	2.13026	1	0.800586	82.5068
GOTERM_BP_FAT	GO:0010628~positive regulation of gene expression	7	4.82759	0.117516	ABLIM1, HTATIP2, RXRA, SDPR, NFE2L2, MKL2, SOX9	94	488	13588	2.07351	1	0.806225	85.4465
SP_PIR_KEYWORDS	DNA binding	5	3.44828	0.13461	ZFP36L1, HIST1H1C, RXRA, CUX1, SOX9	137	258	17854	2.5256	1	0.775514	83.3131
GOTERM_BP_FAT	GO:0045935~positive regulation of nucleobase, nucleoside, nucleotide and nucleic acid metabolic process	7	4.82759	0.136604	ABLIM1, HTATIP2, RXRA, SDPR, NFE2L2, MKL2, SOX9	94	510	13588	1.98406	1	0.845689	89.6115
GOTERM_BP_FAT	GO:0010604~positive regulation of macromolecule metabolic process	8	5.51724	0.14253	ABLIM1, HTATIP2, RXRA, SDPR, NFE2L2, MKL2, FAM129A, SOX9	94	633	13588	1.8269	1	0.854382	90.658
GOTERM_BP_FAT	GO:0051173~positive regulation of nitrogen compound metabolic process	7	4.82759	0.15136	ABLIM1, HTATIP2, RXRA, SDPR, NFE2L2, MKL2, SOX9	94	526	13588	1.92371	1	0.86811	92.036
GOTERM_BP_FAT	GO:0051252~regulation of RNA metabolic process	13	8.96552	0.318212	ABLIM1, AEBP1, HTATIP2, RXRA, ELK3, SOX9, ZFP36L1, SDPR, NFE2L2, MKL2, NR2F2, BHLHE41, CUX1	94	1488	13588	1.2629	1	0.972667	99.7275
SP_PIR_KEYWORDS	repressor	5	3.44828	0.347823	AEBP1, RREB1, ELK3, CUX1, BHLHE41	137	391	17854	1.66651	1	0.929357	99.4977
GOTERM_BP_FAT	GO:0045892~negative regulation of transcription, DNA-dependent	4	2.75862	0.352942	NR2F2, CUX1, BHLHE41, SOX9	94	308	13588	1.87731	1	0.980863	99.8783
GOTERM_BP_FAT	GO:0051253~negative regulation of RNA metabolic process	4	2.75862	0.356693	NR2F2, CUX1, BHLHE41, SOX9	94	310	13588	1.8652	1	0.980214	99.8887
SP_PIR_KEYWORDS	dna-binding	13	8.96552	0.382577	AEBP1, HIST1H2BC, HIST1H1C, RREB1, RXRA, ELK3, SOX9, OBFC2A, ZFP36L1, NFE2L2, NR2F2, BHLHE41, CUX1	137	1404	17854	1.20668	1	0.933984	99.7451
GOTERM_MF_FAT	GO:0043565~sequence-specific DNA binding	6	4.13793	0.407957	RXRA, ELK3, NFE2L2, NR2F2, CUX1, SOX9	101	556	13288	1.41976	1	0.988936	99.8805
GOTERM_BP_FAT	GO:0006355~regulation of transcription, DNA-dependent	12	8.27586	0.420346	ABLIM1, AEBP1, HTATIP2, RXRA, SDPR, ELK3, NFE2L2, MKL2, NR2F2, CUX1, BHLHE41, SOX9	94	1465	13588	1.18405	1	0.989967	99.9777
GOTERM_BP_FAT	GO:0010605~negative regulation of macromolecule metabolic process	5	3.44828	0.45763	NR2F2, CUX1, FAM129A, BHLHE41, SOX9	94	506	13588	1.42839	1	0.992644	99.992
GOTERM_BP_FAT	GO:0016481~negative regulation of transcription	4	2.75862	0.470332	NR2F2, CUX1, BHLHE41, SOX9	94	372	13588	1.55434	1	0.993298	99.9944
GOTERM_BP_FAT	GO:0000122~negative regulation of transcription from RNA polymerase II promoter	3	2.06897	0.471175	NR2F2, CUX1, BHLHE41	94	231	13588	1.87731	1	0.993061	99.9946
GOTERM_MF_FAT	GO:0003677~DNA binding	15	10.3448	0.474398	AEBP1, HIST1H2BC, HIST1H1C, RREB1, RXRA, ELK3, SOX9, OBFC2A, FMN1, ZFP36L1, NFE2L2, CUX1, BHLHE41, NR2F2, CHD3	101	1781	13288	1.10807	1	0.990565	99.9741
GOTERM_BP_FAT	GO:0045934~negative regulation of nucleobase, nucleoside, nucleotide and nucleic acid metabolic process	4	2.75862	0.513753	NR2F2, CUX1, BHLHE41, SOX9	94	397	13588	1.45646	1	0.995999	99.9985
GOTERM_BP_FAT	GO:0051172~negative regulation of nitrogen compound metabolic process	4	2.75862	0.520531	NR2F2, CUX1, BHLHE41, SOX9	94	401	13588	1.44193	1	0.99602	99.9988
GOTERM_BP_FAT	GO:0010629~negative regulation of gene expression	4	2.75862	0.535597	NR2F2, CUX1, BHLHE41, SOX9	94	410	13588	1.41028	1	0.99653	99.9993
GOTERM_BP_FAT	GO:0010558~negative regulation of macromolecule biosynthetic process	4	2.75862	0.548768	NR2F2, CUX1, BHLHE41, SOX9	94	418	13588	1.38328	1	0.997044	99.9995
GOTERM_BP_FAT	GO:0031327~negative regulation of cellular biosynthetic process	4	2.75862	0.568118	NR2F2, CUX1, BHLHE41, SOX9	94	430	13588	1.34468	1	0.997486	99.9998
GOTERM_BP_FAT	GO:0009890~negative regulation of biosynthetic process	4	2.75862	0.574457	NR2F2, CUX1, BHLHE41, SOX9	94	434	13588	1.33229	1	0.997616	99.9998
GOTERM_MF_FAT	GO:0016563~transcription activator activity	3	2.06897	0.583627	NFE2L2, MKL2, SOX9	101	259	13288	1.52391	1	0.99647	99.9987
GOTERM_BP_FAT	GO:0045449~regulation of transcription	15	10.3448	0.679113	ABLIM1, AEBP1, HTATIP2, RREB1, RXRA, ELK3, SOX9, SDPR, HMOX1, NFE2L2, MKL2, CUX1, BHLHE41, NR2F2, CHD3	94	2227	13588	0.973641	1	0.999425	100
GOTERM_MF_FAT	GO:0030528~transcription regulator activity	9	6.2069	0.697229	AEBP1, RXRA, ELK3, NFE2L2, MKL2, NR2F2, CUX1, BHLHE41, SOX9	101	1206	13288	0.981824	1	0.998842	100
GOTERM_MF_FAT	GO:0003700~transcription factor activity	6	4.13793	0.701717	RXRA, ELK3, NFE2L2, NR2F2, CUX1, SOX9	101	776	13288	1.01725	1	0.998747	100
SP_PIR_KEYWORDS	activator	4	2.75862	0.717358	RREB1, ELK3, NFE2L2, MKL2	137	484	17854	1.07703	1	0.995211	100
SP_PIR_KEYWORDS	transcription regulation	10	6.89655	0.842696	AEBP1, RREB1, RXRA, ELK3, NFE2L2, MKL2, NR2F2, CUX1, BHLHE41, SOX9	137	1546	17854	0.842957	1	0.998661	100
GOTERM_BP_FAT	GO:0006350~transcription	10	6.89655	0.871718	AEBP1, RREB1, RXRA, ELK3, NFE2L2, MKL2, NR2F2, CUX1, BHLHE41, SOX9	94	1772	13588	0.815763	1	0.999995	100
SP_PIR_KEYWORDS	nucleus	25	17.2414	0.878043	AEBP1, HTATIP2, ELK3, OBFC2A, SOX9, ZFP36L1, NDRG1, MKL2, MBNL3, SIK1, NR2F2, BHLHE41, CHD3, HIST1H2BC, HIST1H1C, RREB1, RXRA, HCFC1R1, CDKL2, FMN1, DEF6, RPS6KA2, ANXA11, NFE2L2, CUX1	137	3808	17854	0.855575	1	0.999188	100
SP_PIR_KEYWORDS	Transcription	10	6.89655	0.93122	AEBP1, RREB1, RXRA, ELK3, NFE2L2, MKL2, NR2F2, CUX1, BHLHE41, SOX9	137	1769	17854	0.736694	1	0.999813	100
Annotation Cluster 28	Enrichment Score: 0.485723598632486
Category	Term	Count	%	PValue	Genes	List Total	Pop Hits	Pop Total	Fold Enrichment	Bonferroni	Benjamini	FDR
GOTERM_MF_FAT	GO:0043167~ion binding	36	24.8276	0.141321	SLC9A9, STEAP3, ABLIM1, AEBP1, EPDR1, ARSG, FTH1, ZFP36L1, HPSE, HMOX1, GALC, RNF113A2, ZFP217, MBNL3, SIK1, NR2F2, B4GALT7, TES, CHD3, MICALL2, PTGR2, NCEH1, RREB1, RXRA, ACTN1, ATP11A, ARHGAP29, ANXA5, MMP14, CYBA, RPS6KA2, ANXA11, SUMF1, CLIP1, NEK6, LRP5	101	3934	13288	1.20394	1	0.859669	85.858
GOTERM_MF_FAT	GO:0043169~cation binding	35	24.1379	0.172912	SLC9A9, STEAP3, ABLIM1, AEBP1, EPDR1, ARSG, FTH1, ZFP36L1, HPSE, HMOX1, GALC, RNF113A2, ZFP217, MBNL3, SIK1, NR2F2, B4GALT7, TES, CHD3, MICALL2, PTGR2, RREB1, RXRA, ACTN1, ATP11A, ARHGAP29, ANXA5, MMP14, CYBA, RPS6KA2, ANXA11, SUMF1, CLIP1, NEK6, LRP5	101	3885	13288	1.18526	1	0.889439	91.2598
GOTERM_MF_FAT	GO:0046872~metal ion binding	34	23.4483	0.215877	SLC9A9, STEAP3, ABLIM1, AEBP1, EPDR1, ARSG, FTH1, ZFP36L1, HPSE, HMOX1, RNF113A2, ZFP217, MBNL3, SIK1, NR2F2, B4GALT7, TES, CHD3, MICALL2, PTGR2, RREB1, RXRA, ACTN1, ATP11A, ARHGAP29, ANXA5, MMP14, CYBA, RPS6KA2, ANXA11, SUMF1, CLIP1, NEK6, LRP5	101	3850	13288	1.16187	1	0.923045	95.5935
SP_PIR_KEYWORDS	metal-binding	24	16.5517	0.301758	STEAP3, ABLIM1, MICALL2, RREB1, ARSG, RXRA, ATP11A, ARHGAP29, TIMP2, MMP14, FTH1, ZFP36L1, CYBA, HMOX1, SUMF1, RNF113A2, MBNL3, SIK1, NR2F2, B4GALT7, NEK6, PON3, CHD3, TES	137	2682	17854	1.16618	1	0.915788	98.8304
GOTERM_MF_FAT	GO:0046914~transition metal ion binding	21	14.4828	0.502641	STEAP3, ABLIM1, MICALL2, AEBP1, PTGR2, RREB1, RXRA, ARHGAP29, MMP14, FTH1, ZFP36L1, CYBA, HMOX1, CLIP1, RNF113A2, ZFP217, MBNL3, NR2F2, B4GALT7, CHD3, TES	101	2608	13288	1.05938	1	0.990242	99.9872
GOTERM_MF_FAT	GO:0008270~zinc ion binding	16	11.0345	0.633563	MICALL2, ABLIM1, AEBP1, PTGR2, RREB1, RXRA, ARHGAP29, MMP14, ZFP36L1, CLIP1, RNF113A2, ZFP217, MBNL3, NR2F2, CHD3, TES	101	2105	13288	1.00001	1	0.998154	99.9997
SP_PIR_KEYWORDS	zinc	13	8.96552	0.785219	MICALL2, ABLIM1, RREB1, RXRA, ARHGAP29, MMP14, TIMP2, ZFP36L1, RNF113A2, MBNL3, NR2F2, TES, CHD3	137	1886	17854	0.89829	1	0.997087	100
Annotation Cluster 29	Enrichment Score: 0.4465865169577499
Category	Term	Count	%	PValue	Genes	List Total	Pop Hits	Pop Total	Fold Enrichment	Bonferroni	Benjamini	FDR
GOTERM_BP_FAT	GO:0016192~vesicle-mediated transport	6	4.13793	0.214432	MICALL2, TRAPPC6A, VAMP8, CUX1, LDLRAP1, LRP5	94	466	13588	1.8612	1	0.925141	97.5787
GOTERM_BP_FAT	GO:0010324~membrane invagination	3	2.06897	0.369509	MICALL2, LDLRAP1, LRP5	94	188	13588	2.3067	1	0.981193	99.9184
GOTERM_BP_FAT	GO:0006897~endocytosis	3	2.06897	0.369509	MICALL2, LDLRAP1, LRP5	94	188	13588	2.3067	1	0.981193	99.9184
GOTERM_BP_FAT	GO:0016044~membrane organization	3	2.06897	0.558618	MICALL2, LDLRAP1, LRP5	94	272	13588	1.59434	1	0.997349	99.9997
Annotation Cluster 30	Enrichment Score: 0.43959595367212984
Category	Term	Count	%	PValue	Genes	List Total	Pop Hits	Pop Total	Fold Enrichment	Bonferroni	Benjamini	FDR
GOTERM_CC_FAT	GO:0000267~cell fraction	7	4.82759	0.324839	NCEH1, PLXNA1, GNAI2, IGF2R, HMOX1, NAGK, TES	99	596	12504	1.48342	1	0.85184	99.1898
GOTERM_CC_FAT	GO:0005624~membrane fraction	6	4.13793	0.370525	NCEH1, PLXNA1, GNAI2, IGF2R, HMOX1, TES	99	510	12504	1.48592	1	0.868013	99.6568
GOTERM_CC_FAT	GO:0005626~insoluble fraction	6	4.13793	0.398773	NCEH1, PLXNA1, GNAI2, IGF2R, HMOX1, TES	99	528	12504	1.43526	1	0.87996	99.8045
Annotation Cluster 31	Enrichment Score: 0.41133063792463387
Category	Term	Count	%	PValue	Genes	List Total	Pop Hits	Pop Total	Fold Enrichment	Bonferroni	Benjamini	FDR
GOTERM_BP_FAT	GO:0009611~response to wounding	5	3.44828	0.213888	LIPA, CD44, ELK3, ANXA5, IGFBP4	94	347	13588	2.0829	1	0.927104	97.5527
GOTERM_BP_FAT	GO:0006954~inflammatory response	3	2.06897	0.457546	LIPA, CD44, IGFBP4	94	225	13588	1.92738	1	0.992981	99.992
GOTERM_BP_FAT	GO:0006952~defense response	4	2.75862	0.596193	LIPA, CD44, TBKBP1, IGFBP4	94	448	13588	1.29065	1	0.997966	99.9999
Annotation Cluster 32	Enrichment Score: 0.38785906286362576
Category	Term	Count	%	PValue	Genes	List Total	Pop Hits	Pop Total	Fold Enrichment	Bonferroni	Benjamini	FDR
GOTERM_CC_FAT	GO:0005578~proteinaceous extracellular matrix	5	3.44828	0.20407	LAMA5, HPSE, TIMP2, MMP14, GPC1	99	297	12504	2.12631	1	0.724309	93.9078
GOTERM_CC_FAT	GO:0031012~extracellular matrix	5	3.44828	0.223796	LAMA5, HPSE, TIMP2, MMP14, GPC1	99	309	12504	2.04374	1	0.73906	95.5212
GOTERM_CC_FAT	GO:0044421~extracellular region part	7	4.82759	0.570976	LAMA5, HPSE, TIMP2, MMP14, GPC1, PON3, IGFBP4	99	774	12504	1.14228	1	0.962781	99.9969
SP_PIR_KEYWORDS	Secreted	11	7.58621	0.648527	ST3GAL1, HYAL1, ST6GAL1, AEBP1, EPDR1, LAMA5, HPSE, TIMP2, GPC1, PON3, IGFBP4	137	1420	17854	1.00953	1	0.990251	99.9998
GOTERM_CC_FAT	GO:0005576~extracellular region	13	8.96552	0.68003	HYAL1, AEBP1, ST6GAL1, EPDR1, MMP14, TIMP2, ST3GAL1, LAMA5, HPSE, GPC1, IGFBP4, CRIM1, PON3	99	1680	12504	0.977345	1	0.985634	99.9999
Annotation Cluster 33	Enrichment Score: 0.3217027363164474
Category	Term	Count	%	PValue	Genes	List Total	Pop Hits	Pop Total	Fold Enrichment	Bonferroni	Benjamini	FDR
SP_PIR_KEYWORDS	isopeptide bond	4	2.75862	0.353394	HIST1H2BC, HIST1H1C, RPS6KA2, RXRA	137	277	17854	1.88189	1	0.926913	99.5484
UP_SEQ_FEATURE	cross-link:Glycyl lysine isopeptide (Lys-Gly) (interchain with G-Cter in ubiquitin)	3	2.06897	0.400258	HIST1H2BC, HIST1H1C, RPS6KA2	132	168	16021	2.16734	1	0.999995	99.9393
SP_PIR_KEYWORDS	ubl conjugation	4	2.75862	0.766112	HIST1H2BC, HIST1H1C, RPS6KA2, RXRA	137	524	17854	0.994818	1	0.996817	100
Annotation Cluster 34	Enrichment Score: 0.31287949545379207
Category	Term	Count	%	PValue	Genes	List Total	Pop Hits	Pop Total	Fold Enrichment	Bonferroni	Benjamini	FDR
SP_PIR_KEYWORDS	sh3 domain	3	2.06897	0.461793	SH3PXD2B, MYO1E, ARHGAP9	137	204	17854	1.91649	1	0.955591	99.9535
INTERPRO	IPR001452:Src homology-3 domain	3	2.06897	0.466455	SH3PXD2B, MYO1E, ARHGAP9	133	211	17763	1.89891	1	0.999965	99.9783
SMART	SM00326:SH3	3	2.06897	0.534693	SH3PXD2B, MYO1E, ARHGAP9	78	211	9131	1.66442	1	0.999137	99.9723
Annotation Cluster 35	Enrichment Score: 0.2945228742175788
Category	Term	Count	%	PValue	Genes	List Total	Pop Hits	Pop Total	Fold Enrichment	Bonferroni	Benjamini	FDR
GOTERM_MF_FAT	GO:0042803~protein homodimerization activity	3	2.06897	0.427822	SUMF1, ACTN1, ENG	101	193	13288	2.04504	1	0.990206	99.9229
GOTERM_MF_FAT	GO:0046983~protein dimerization activity	4	2.75862	0.473504	SUMF1, ACTN1, NFE2L2, ENG	101	340	13288	1.54782	1	0.991778	99.9735
GOTERM_MF_FAT	GO:0042802~identical protein binding	3	2.06897	0.645423	SUMF1, ACTN1, ENG	101	290	13288	1.36101	1	0.997904	99.9998
Annotation Cluster 36	Enrichment Score: 0.2910244648600723
Category	Term	Count	%	PValue	Genes	List Total	Pop Hits	Pop Total	Fold Enrichment	Bonferroni	Benjamini	FDR
GOTERM_BP_FAT	GO:0006333~chromatin assembly or disassembly	3	2.06897	0.171265	HIST1H2BC, HIST1H1C, CHD3	94	109	13588	3.97853	1	0.894762	94.4765
GOTERM_CC_FAT	GO:0000785~chromatin	3	2.06897	0.371843	HIST1H2BC, HIST1H1C, CHD3	99	165	12504	2.29642	1	0.862565	99.6655
GOTERM_BP_FAT	GO:0006325~chromatin organization	3	2.06897	0.638926	HIST1H2BC, HIST1H1C, CHD3	94	315	13588	1.3767	1	0.998817	100
GOTERM_CC_FAT	GO:0044427~chromosomal part	3	2.06897	0.716279	HIST1H2BC, HIST1H1C, CHD3	99	318	12504	1.19154	1	0.988882	100
GOTERM_BP_FAT	GO:0051276~chromosome organization	3	2.06897	0.768576	HIST1H2BC, HIST1H1C, CHD3	94	404	13588	1.07341	1	0.999922	100
GOTERM_CC_FAT	GO:0005694~chromosome	3	2.06897	0.80095	HIST1H2BC, HIST1H1C, CHD3	99	378	12504	1.00241	1	0.995155	100
Annotation Cluster 37	Enrichment Score: 0.2853107476248633
Category	Term	Count	%	PValue	Genes	List Total	Pop Hits	Pop Total	Fold Enrichment	Bonferroni	Benjamini	FDR
INTERPRO	IPR013151:Immunoglobulin	3	2.06897	0.3822	KIRREL, SDK1, EMB	133	178	17763	2.25095	1	0.999847	99.8447
INTERPRO	IPR003599:Immunoglobulin subtype	4	2.75862	0.411902	KIRREL, GPR124, SDK1, EMB	133	313	17763	1.70679	1	0.999893	99.9199
SP_PIR_KEYWORDS	Immunoglobulin domain	5	3.44828	0.43738	KIRREL, GPR124, SDK1, EMB, MR1	137	443	17854	1.47089	1	0.956994	99.9194
SMART	SM00409:IG	4	2.75862	0.494856	KIRREL, GPR124, SDK1, EMB	78	313	9131	1.49603	1	0.999163	99.9333
INTERPRO	IPR007110:Immunoglobulin-like	5	3.44828	0.661045	KIRREL, GPR124, SDK1, EMB, MR1	133	604	17763	1.1056	1	1	100
INTERPRO	IPR013783:Immunoglobulin-like fold	4	2.75862	0.86195	KIRREL, SDK1, EMB, MR1	133	644	17763	0.829543	1	1	100
Annotation Cluster 38	Enrichment Score: 0.25547609147548456
Category	Term	Count	%	PValue	Genes	List Total	Pop Hits	Pop Total	Fold Enrichment	Bonferroni	Benjamini	FDR
GOTERM_BP_FAT	GO:0006468~protein amino acid phosphorylation	7	4.82759	0.273799	HTATIP2, GNAI2, RPS6KA2, SIK1, CDKL2, NEK6, TES	94	640	13588	1.58105	1	0.957138	99.279
UP_SEQ_FEATURE	active site:Proton acceptor	8	5.51724	0.29797	ACAA2, HTATIP2, RPS6KA2, SUMF1, SIK1, CDKL2, PON3, NEK6	132	662	16021	1.46672	1	0.999965	99.4056
INTERPRO	IPR002290:Serine/threonine protein kinase	4	2.75862	0.314889	RPS6KA2, SIK1, CDKL2, NEK6	133	265	17763	2.01595	1	0.999343	99.3773
GOTERM_BP_FAT	GO:0016310~phosphorylation	7	4.82759	0.368442	HTATIP2, GNAI2, RPS6KA2, SIK1, CDKL2, NEK6, TES	94	718	13588	1.40929	1	0.981696	99.9163
GOTERM_MF_FAT	GO:0000287~magnesium ion binding	5	3.44828	0.370526	RPS6KA2, HPSE, ATP11A, SIK1, NEK6	101	409	13288	1.60837	1	0.988603	99.7374
GOTERM_BP_FAT	GO:0006793~phosphorus metabolic process	8	5.51724	0.381467	HTATIP2, NCEH1, GNAI2, RPS6KA2, SIK1, CDKL2, NEK6, TES	94	866	13588	1.33536	1	0.983358	99.9393
GOTERM_BP_FAT	GO:0006796~phosphate metabolic process	8	5.51724	0.381467	HTATIP2, NCEH1, GNAI2, RPS6KA2, SIK1, CDKL2, NEK6, TES	94	866	13588	1.33536	1	0.983358	99.9393
SMART	SM00220:S_TKc	4	2.75862	0.387722	RPS6KA2, SIK1, CDKL2, NEK6	78	265	9131	1.76701	1	0.997023	99.477
GOTERM_MF_FAT	GO:0004674~protein serine/threonine kinase activity	5	3.44828	0.391117	HTATIP2, RPS6KA2, SIK1, CDKL2, NEK6	101	421	13288	1.56252	1	0.989989	99.8287
GOTERM_MF_FAT	GO:0004672~protein kinase activity	6	4.13793	0.448314	HTATIP2, RPS6KA2, SIK1, CDKL2, NEK6, TES	101	583	13288	1.35401	1	0.991419	99.9517
SP_PIR_KEYWORDS	kinase	7	4.82759	0.452925	RPS6KA2, AKAP6, SIK1, NAGK, CDKL2, AKAP2, NEK6	137	707	17854	1.29031	1	0.955683	99.943
GOTERM_BP_FAT	GO:0007243~protein kinase cascade	3	2.06897	0.482378	GNAI2, RPS6KA2, SIK1	94	236	13588	1.83754	1	0.99384	99.9961
INTERPRO	IPR008271:Serine/threonine protein kinase, active site	4	2.75862	0.5026	RPS6KA2, SIK1, CDKL2, NEK6	133	360	17763	1.48396	1	0.99998	99.9916
INTERPRO	IPR017442:Serine/threonine protein kinase-related	4	2.75862	0.528263	RPS6KA2, SIK1, CDKL2, NEK6	133	374	17763	1.42841	1	0.999985	99.9959
SP_PIR_KEYWORDS	serine/threonine-protein kinase	4	2.75862	0.562924	RPS6KA2, SIK1, CDKL2, NEK6	137	384	17854	1.35751	1	0.97869	99.9965
GOTERM_BP_FAT	GO:0007049~cell cycle	5	3.44828	0.60704	STEAP3, RPS6KA2, ANXA11, SIK1, NEK6	94	611	13588	1.18292	1	0.998127	99.9999
UP_SEQ_FEATURE	binding site:ATP	5	3.44828	0.655616	RPS6KA2, SIK1, NAGK, CDKL2, NEK6	132	545	16021	1.1135	1	1	100
GOTERM_MF_FAT	GO:0017076~purine nucleotide binding	14	9.65517	0.665737	STEAP3, GNAI2, A830007P12RIK, MYO1B, MYO1E, ATP11A, NAGK, CDKL2, RPS6KA2, TUBA4A, SIK1, DOCK11, NEK6, CHD3	101	1871	13288	0.984447	1	0.998263	99.9999
INTERPRO	IPR017441:Protein kinase, ATP binding site	4	2.75862	0.678323	RPS6KA2, SIK1, CDKL2, NEK6	133	467	17763	1.14395	1	1	100
INTERPRO	IPR000719:Protein kinase, core	4	2.75862	0.710841	RPS6KA2, SIK1, CDKL2, NEK6	133	491	17763	1.08804	1	1	100
GOTERM_MF_FAT	GO:0032555~purine ribonucleotide binding	13	8.96552	0.715041	GNAI2, A830007P12RIK, MYO1B, MYO1E, ATP11A, NAGK, CDKL2, RPS6KA2, TUBA4A, SIK1, DOCK11, NEK6, CHD3	101	1796	13288	0.952303	1	0.998856	100
GOTERM_MF_FAT	GO:0032553~ribonucleotide binding	13	8.96552	0.715041	GNAI2, A830007P12RIK, MYO1B, MYO1E, ATP11A, NAGK, CDKL2, RPS6KA2, TUBA4A, SIK1, DOCK11, NEK6, CHD3	101	1796	13288	0.952303	1	0.998856	100
GOTERM_MF_FAT	GO:0030554~adenyl nucleotide binding	11	7.58621	0.732466	STEAP3, MYO1B, A830007P12RIK, RPS6KA2, MYO1E, ATP11A, SIK1, NAGK, CDKL2, NEK6, CHD3	101	1535	13288	0.942806	1	0.999043	100
GOTERM_MF_FAT	GO:0001883~purine nucleoside binding	11	7.58621	0.742242	STEAP3, MYO1B, A830007P12RIK, RPS6KA2, MYO1E, ATP11A, SIK1, NAGK, CDKL2, NEK6, CHD3	101	1548	13288	0.934889	1	0.999079	100
GOTERM_MF_FAT	GO:0001882~nucleoside binding	11	7.58621	0.749603	STEAP3, MYO1B, A830007P12RIK, RPS6KA2, MYO1E, ATP11A, SIK1, NAGK, CDKL2, NEK6, CHD3	101	1558	13288	0.928888	1	0.999073	100
UP_SEQ_FEATURE	nucleotide phosphate-binding region:ATP	7	4.82759	0.758296	MYO1B, A830007P12RIK, RPS6KA2, SIK1, NAGK, CDKL2, NEK6	132	907	16021	0.936713	1	1	100
GOTERM_MF_FAT	GO:0005524~ATP binding	10	6.89655	0.771418	MYO1B, A830007P12RIK, RPS6KA2, MYO1E, ATP11A, SIK1, NAGK, CDKL2, NEK6, CHD3	101	1443	13288	0.911742	1	0.999077	100
SP_PIR_KEYWORDS	atp-binding	9	6.2069	0.772562	MYO1B, A830007P12RIK, RPS6KA2, MYO1E, ATP11A, SIK1, NAGK, CDKL2, NEK6	137	1287	17854	0.911337	1	0.99678	100
GOTERM_MF_FAT	GO:0032559~adenyl ribonucleotide binding	10	6.89655	0.783334	MYO1B, A830007P12RIK, RPS6KA2, MYO1E, ATP11A, SIK1, NAGK, CDKL2, NEK6, CHD3	101	1460	13288	0.901126	1	0.999172	100
SP_PIR_KEYWORDS	nucleotide-binding	11	7.58621	0.806448	GNAI2, MYO1B, A830007P12RIK, RPS6KA2, MYO1E, ATP11A, TUBA4A, SIK1, NAGK, CDKL2, NEK6	137	1631	17854	0.878929	1	0.997777	100
GOTERM_MF_FAT	GO:0000166~nucleotide binding	14	9.65517	0.857697	STEAP3, GNAI2, A830007P12RIK, MYO1B, MYO1E, ATP11A, NAGK, CDKL2, RPS6KA2, TUBA4A, SIK1, DOCK11, NEK6, CHD3	101	2183	13288	0.843748	1	0.999859	100
UP_SEQ_FEATURE	domain:Protein kinase	3	2.06897	0.904542	SIK1, CDKL2, NEK6	132	476	16021	0.764945	1	1	100
Annotation Cluster 39	Enrichment Score: 0.2208266497733584
Category	Term	Count	%	PValue	Genes	List Total	Pop Hits	Pop Total	Fold Enrichment	Bonferroni	Benjamini	FDR
GOTERM_CC_FAT	GO:0005635~nuclear envelope	3	2.06897	0.337768	HTATIP2, IGF2R, AKAP6	99	153	12504	2.47653	1	0.842659	99.3607
GOTERM_CC_FAT	GO:0031967~organelle envelope	4	2.75862	0.80149	ACAA2, HTATIP2, IGF2R, AKAP6	99	540	12504	0.935578	1	0.9947	100
GOTERM_CC_FAT	GO:0031975~envelope	4	2.75862	0.803533	ACAA2, HTATIP2, IGF2R, AKAP6	99	542	12504	0.932126	1	0.994359	100
Annotation Cluster 40	Enrichment Score: 0.21666149530441622
Category	Term	Count	%	PValue	Genes	List Total	Pop Hits	Pop Total	Fold Enrichment	Bonferroni	Benjamini	FDR
GOTERM_BP_FAT	GO:0042325~regulation of phosphorylation	3	2.06897	0.593685	SH3BP5, GNAI2, FAM129A	94	290	13588	1.49538	1	0.997984	99.9999
GOTERM_BP_FAT	GO:0019220~regulation of phosphate metabolic process	3	2.06897	0.614087	SH3BP5, GNAI2, FAM129A	94	301	13588	1.44073	1	0.998254	100
GOTERM_BP_FAT	GO:0051174~regulation of phosphorus metabolic process	3	2.06897	0.614087	SH3BP5, GNAI2, FAM129A	94	301	13588	1.44073	1	0.998254	100
Annotation Cluster 41	Enrichment Score: 0.1201591017734502
Category	Term	Count	%	PValue	Genes	List Total	Pop Hits	Pop Total	Fold Enrichment	Bonferroni	Benjamini	FDR
GOTERM_MF_FAT	GO:0005525~GTP binding	3	2.06897	0.750058	GNAI2, TUBA4A, DOCK11	101	354	13288	1.11495	1	0.998934	100
GOTERM_MF_FAT	GO:0032561~guanyl ribonucleotide binding	3	2.06897	0.762455	GNAI2, TUBA4A, DOCK11	101	363	13288	1.08731	1	0.999039	100
GOTERM_MF_FAT	GO:0019001~guanyl nucleotide binding	3	2.06897	0.762455	GNAI2, TUBA4A, DOCK11	101	363	13288	1.08731	1	0.999039	100
Annotation Cluster 42	Enrichment Score: 0.08238681076174235
Category	Term	Count	%	PValue	Genes	List Total	Pop Hits	Pop Total	Fold Enrichment	Bonferroni	Benjamini	FDR
SP_PIR_KEYWORDS	Apoptosis	3	2.06897	0.730296	STEAP3, HTATIP2, NEK6	137	337	17854	1.16013	1	0.995557	100
GOTERM_BP_FAT	GO:0006915~apoptosis	3	2.06897	0.832469	STEAP3, HTATIP2, NEK6	94	465	13588	0.932601	1	0.999984	100
GOTERM_BP_FAT	GO:0012501~programmed cell death	3	2.06897	0.839569	STEAP3, HTATIP2, NEK6	94	473	13588	0.916828	1	0.999985	100
GOTERM_BP_FAT	GO:0008219~cell death	3	2.06897	0.86683	STEAP3, HTATIP2, NEK6	94	507	13588	0.855344	1	0.999995	100
GOTERM_BP_FAT	GO:0016265~death	3	2.06897	0.875403	STEAP3, HTATIP2, NEK6	94	519	13588	0.835568	1	0.999995	100
Annotation Cluster 43	Enrichment Score: 0.06996675880423046
Category	Term	Count	%	PValue	Genes	List Total	Pop Hits	Pop Total	Fold Enrichment	Bonferroni	Benjamini	FDR
GOTERM_BP_FAT	GO:0030001~metal ion transport	3	2.06897	0.810478	SLC9A9, STEAP3, FTH1	94	442	13588	0.98113	1	0.999968	100
GOTERM_BP_FAT	GO:0006811~ion transport	4	2.75862	0.872051	SLC9A9, STEAP3, FTH1, TES	94	712	13588	0.812097	1	0.999995	100
GOTERM_BP_FAT	GO:0006812~cation transport	3	2.06897	0.872603	SLC9A9, STEAP3, FTH1	94	515	13588	0.842057	1	0.999995	100
Annotation Cluster 44	Enrichment Score: 0.04563445159425072
Category	Term	Count	%	PValue	Genes	List Total	Pop Hits	Pop Total	Fold Enrichment	Bonferroni	Benjamini	FDR
GOTERM_BP_FAT	GO:0042981~regulation of apoptosis	3	2.06897	0.897034	HTATIP2, HMOX1, SOX9	94	553	13588	0.784195	1	0.999998	100
GOTERM_BP_FAT	GO:0043067~regulation of programmed cell death	3	2.06897	0.901035	HTATIP2, HMOX1, SOX9	94	560	13588	0.774392	1	0.999998	100
GOTERM_BP_FAT	GO:0010941~regulation of cell death	3	2.06897	0.902706	HTATIP2, HMOX1, SOX9	94	563	13588	0.770266	1	0.999998	100
Annotation Cluster 45	Enrichment Score: 0.0380436663421341
Category	Term	Count	%	PValue	Genes	List Total	Pop Hits	Pop Total	Fold Enrichment	Bonferroni	Benjamini	FDR
GOTERM_CC_FAT	GO:0005654~nucleoplasm	4	2.75862	0.854805	RREB1, ANXA11, BHLHE41, CHD3	99	599	12504	0.843426	1	0.997595	100
GOTERM_CC_FAT	GO:0031974~membrane-enclosed lumen	7	4.82759	0.908019	RREB1, IGF2R, HMOX1, ANXA11, SUMF1, BHLHE41, CHD3	99	1174	12504	0.753085	1	0.999253	100
GOTERM_CC_FAT	GO:0044451~nucleoplasm part	3	2.06897	0.915244	RREB1, BHLHE41, CHD3	99	513	12504	0.738614	1	0.999252	100
GOTERM_CC_FAT	GO:0031981~nuclear lumen	5	3.44828	0.922414	RREB1, HMOX1, ANXA11, BHLHE41, CHD3	99	883	12504	0.715193	1	0.999347	100
GOTERM_CC_FAT	GO:0070013~intracellular organelle lumen	6	4.13793	0.949459	RREB1, HMOX1, ANXA11, SUMF1, BHLHE41, CHD3	99	1133	12504	0.66886	1	0.999749	100
GOTERM_CC_FAT	GO:0043233~organelle lumen	6	4.13793	0.950248	RREB1, HMOX1, ANXA11, SUMF1, BHLHE41, CHD3	99	1136	12504	0.667093	1	0.999727	100
Annotation Cluster 46	Enrichment Score: 0.015776803776110043
Category	Term	Count	%	PValue	Genes	List Total	Pop Hits	Pop Total	Fold Enrichment	Bonferroni	Benjamini	FDR
GOTERM_MF_FAT	GO:0070011~peptidase activity, acting on L-amino acid peptides	3	2.06897	0.945284	AEBP1, MMP14, DPP7	101	603	13288	0.654549	1	0.999998	100
GOTERM_MF_FAT	GO:0008233~peptidase activity	3	2.06897	0.953802	AEBP1, MMP14, DPP7	101	629	13288	0.627493	1	0.999999	100
GOTERM_BP_FAT	GO:0006508~proteolysis	3	2.06897	0.994601	AEBP1, MMP14, DPP7	94	1034	13588	0.4194	1	1	100
Annotation Cluster 47	Enrichment Score: 5.294896851306609E-5
Category	Term	Count	%	PValue	Genes	List Total	Pop Hits	Pop Total	Fold Enrichment	Bonferroni	Benjamini	FDR
GOTERM_BP_FAT	GO:0007166~cell surface receptor linked signal transduction	7	4.82759	0.999759	GNAI2, GPR124, MYO1E, GPR56, AKAP2, ENG, LRP5	94	2495	13588	0.40556	1	1	100
SP_PIR_KEYWORDS	transducer	3	2.06897	0.999891	GNAI2, GPR124, GPR56	137	1467	17854	0.266505	1	1	100
GOTERM_BP_FAT	GO:0007186~G-protein coupled receptor protein signaling pathway	3	2.06897	0.999985	GNAI2, GPR124, GPR56	94	1877	13588	0.231039	1	1	100
