# Supplementary material for: Metronomic cyclophosphamide activation of anti-tumor immunity: tumor model, mouse host, and drug schedule dependence of gene responses and their upstream regulators
Source: BMC Cancer. 2016 Aug 11;16:623. doi: 10.1186/s12885-016-2597-2 (PMC4982114; doi:10.1186/s12885-016-2597-2)
Supplement: Additional file 9: Table S10. — Differential gene responses to CPA in GL261(scid) and GL261(B6) tumors. (XLSX 2296 kb) [file 12885_2016_2597_MOESM9_ESM.xlsx]

## Sheet: Table S10_Legend
Table S10. Differential gene responses to CPA in GL261(scid) and GL261(B6) models. Comparisons were done primarily between GL261(B6) and GL261(scid) tumors treated with CPA/6d schedule. However, to increase robustness, the genes that responded significantly to the CPA/6d schedule but not to the CPA/9d schedule in GL261(scid) tumors were excluded from the responsiveness of GL261(scid) tumors to CP…

## Sheet: Table S10A
Table S10. (A) 1,567 genes showing significant up (TFS: 7.111) regulation by CPA in both GL261(scid) and GL261(B6) models.
TFS	Probe ID	Mapping Location(s)	Accession No.	Gene Symbol	Gene Name/Desc.	GO terms	Ratio	FC	Intensity (untreated GL261(scid))	Intensity (CPA/6d-GL261(scid))	P-value	Ratio	FC	Intensity (untreated GL261(scid))	Intensity (CPA/9d-GL261(scid))	P-value	Ratio	FC	Intensity (untreated GL261(B6))	Intensity (CPA-treated GL261(B6))	P-value
7.111	MARCH1	chr8:68,141,939-68,995,536	NM_175188 NM_001166372 NM_001166375	MARCH1	Membrane-associated ring finger (C3HC4) 1	nucleus (GO:0005634); zinc ion binding (GO:0008270); membrane (GO:0016020); integral to membrane (GO:0016021); ligase activity (GO:0016874); cytoplasmic vesicle (GO:0031410); metal ion binding (GO:0046872)	5.835	5.835	87.6872	511.655	7.9e-58	6.36029	6.36029	77.4719	492.744	2.39e-57	6.79745	6.79745	97.0691	665.62	5.30171e-67
7.111	SEPTIN	chr7:134,357,956-134,361,959	NM_017461	SEPTIN	Septin 1	nucleotide binding (GO:0000166); cytokinesis (GO:0000910); protein binding (GO:0005515); GTP binding (GO:0005525); cytoplasm (GO:0005737); cytoskeleton (GO:0005856); cell cycle (GO:0007049); septin complex (GO:0031105); cell division (GO:0051301)	6.03683	6.03683	20.062	121.111	1.36e-16	7.62786	7.62786	17.7248	135.202	5.04e-20	5.30492	5.30492	38.7199	209.711	3.45663e-16
7.111	0610007N19RIK	chr15:32,170,323-32,174,417	NR_038186	0610007N19Rik	RIKEN cDNA 0610007N19 gene		5.21358	5.21358	59.0105	307.656	3.27e-34	5.49786	5.49786	52.1386	286.651	4.97e-32	2.53318	2.53318	26.4672	68.5795	0.000410496
7.111	0610031J06RIK	chr3:88,128,945-88,132,553	NM_020003	0610031J06Rik	RIKEN cDNA 0610031J06 gene	extracellular space (GO:0005615); lysosome (GO:0005764); membrane (GO:0016020); integral to membrane (GO:0016021)	5.21959	5.21959	213.883	1116.38	1.02e-31	5.91314	5.91314	188.981	1117.47	2.29e-102	5.88842	5.88842	110.223	653.93	3.07512e-44
7.111	1200009I06RIK	chr12:112,655,641-112,669,394	NM_028807	1200009I06Rik	RIKEN cDNA 1200009I06 gene	molecular_function (GO:0003674); cellular_component (GO:0005575); biological_process (GO:0008150)	2.76178	2.76178	40.6233	112.193	3.61e-07	2.34797	2.34797	35.8919	84.2732	0.000169976	3.60338	3.60338	30.3681	112.031	5.50839e-09
7.111	1300002K09RIK	chr4:45,861,819-45,899,880	NM_028788	1300002K09Rik	RIKEN cDNA 1300002K09 gene	molecular_function (GO:0003674); cellular_component (GO:0005575); biological_process (GO:0008150)	3.81193	3.81193	56.9226	216.985	1.77e-13	5.14336	5.14336	50.2929	258.674	9.63e-27	8.73779	8.73779	19.8901	181.534	1.06058e-26
7.111	1600014C10RIK	chr7:38,968,236-38,982,584	NM_001085385 NM_028166	1600014C10Rik	RIKEN cDNA 1600014C10 gene	molecular_function (GO:0003674); cellular_component (GO:0005575); biological_process (GO:0008150); membrane (GO:0016020); integral to membrane (GO:0016021)	2.78161	2.78161	293.523	816.466	1.4e-35	2.37707	2.37707	259.355	616.506	3.1e-08	3.73605	3.73605	158.225	593.873	4.74063e-36
7.111	1810013D10RIK	chr5:53,658,345-53,669,779	NM_001145433	1810013D10Rik	RIKEN cDNA 1810013D10 gene	molecular_function (GO:0003674); cellular_component (GO:0005575); biological_process (GO:0008150)	2.06752	2.06752	116.927	241.75	3.3e-08	2.3168	2.3168	103.315	239.359	3.77e-09	2.55154	2.55154	51.483	132.912	7.66156e-07
7.111	2010001M06RIK	chr5:135,487,992-135,489,027	NR_026688	2010001M06Rik	RIKEN cDNA 2010001M06 gene	molecular_function (GO:0003674); cellular_component (GO:0005575); biological_process (GO:0008150)	9.07774	9.07774	12.541	113.844	6.71e-20	10.755	10.755	11.0787	119.152	7.06e-22	11.7736	11.7736	0.51596	16.8484	0.00031074
7.111	2010109K11RIK	chr12:33,063,654-33,067,808	NM_001162903	2010109K11Rik	RIKEN cDNA 2010109K11 gene	molecular_function (GO:0003674); cellular_component (GO:0005575); biological_process (GO:0008150)	2.55772	2.55772	130.717	334.337	5.02e-10	2.60367	2.60367	115.499	300.723	2.25e-14	3.60255	3.60255	81.0459	294.574	2.34922e-14
7.111	2010110P09RIK	chr7:129,363,010-129,366,053	NM_027363	2010110P09Rik	RIKEN cDNA 2010110P09 gene	calcium ion binding (GO:0005509); protein binding (GO:0005515); cytoplasm (GO:0005737); plasma membrane (GO:0005886); sodium ion transport (GO:0006814); regulation of pH (GO:0006885)	13.8687	13.8687	3.84447	53.3177	4.43e-11	22.1257	22.1257	3.397	75.1611	2.13e-17	4.56588	4.56588	7.38225	37.2724	0.000137156
7.111	2210403K04RIK	chr11:75,275,041-75,280,192	NR_030711	2210403K04Rik	RIKEN cDNA 2210403K04 gene	molecular_function (GO:0003674); cellular_component (GO:0005575); biological_process (GO:0008150)	2.41365	2.41365	262.949	634.667	6e-17	2.71893	2.71893	232.332	631.694	4.89e-28	3.26758	3.26758	149.329	490.211	4.71403e-27
7.111	2210404O09RIK	chr17:22,016,537-22,046,893	NM_001256493	2210404O09Rik			4.13042	4.13042	14.0434	58.0052	1.18e-06	4.73509	4.73509	12.4073	58.7499	5.95e-07	3.81388	3.81388	11.4759	46.5817	0.000600342
7.111	2310001H17RIK	chr6:129,182,641-129,188,500	NR_040266 NR_040265 NR_040268	2310001H17Rik	RIKEN cDNA 2310001H17 gene	molecular_function (GO:0003674); cellular_component (GO:0005575); biological_process (GO:0008150)	5.59672	5.59672	9.69515	54.261	1.35e-07	6.47698	6.47698	8.56647	55.4849	8.82e-08	6.52099	6.52099	6.06114	45.0456	1.17439e-06
7.111	2510002D24RIK	chr16:18,836,673-18,840,206	NM_001033164	2510002D24Rik	RIKEN cDNA 2510002D24 gene	molecular_function (GO:0003674); cellular_component (GO:0005575); biological_process (GO:0008150)	4.60377	4.60377	13.5441	62.3538	1e-07	4.80914	4.80914	11.965	57.5412	5.84e-07	6.19026	6.19026	3.80451	28.7412	0.000183206
7.111	2610305D13RIK	chr4:146,986,045-147,016,617	NM_145078	2610305D13Rik	RIKEN cDNA 2610305D13 gene	molecular_function (GO:0003674); DNA binding (GO:0003677); cellular_component (GO:0005575); nucleus (GO:0005634); biological_process (GO:0008150)	2.08635	2.08635	203.03	423.593	1.17e-13	2.58394	2.58394	179.385	463.52	2.8e-08	2.30974	2.30974	64.348	149.937	1.51783e-06
7.111	2810405K02RIK	chr4:154,270,539-154,273,152	NM_025582	2810405K02Rik	RIKEN cDNA 2810405K02 gene	cytoplasm (GO:0005737); cytosol (GO:0005829); biological_process (GO:0008150); prostaglandin-F synthase activity (GO:0047017)	3.90239	3.90239	53.7409	209.718	1.21e-18	4.97945	4.97945	47.4847	236.448	8.29e-25	2.99994	2.99994	31.2073	95.6197	2.88061e-06
7.111	4632428N05RIK	chr10:59,809,599-59,835,432	NM_028732 NM_001159572	4632428N05Rik	RIKEN cDNA 4632428N05 gene	molecular_function (GO:0003674); receptor activity (GO:0004872); cellular_component (GO:0005575); extracellular space (GO:0005615); signal transduction (GO:0007165); biological_process (GO:0008150); membrane (GO:0016020); integral to membrane (GO:0016021)	5.89853	5.89853	382.295	2254.98	3.75e-165	6.53006	6.53006	337.787	2205.77	1.2e-178	4.55091	4.55091	275.564	1257.62	3.15742e-74
7.111	4930471M23RIK	chr5:30,950,312-30,962,102	NM_175675	4930471M23Rik	RIKEN cDNA 4930471M23 gene	molecular_function (GO:0003674); lysosome (GO:0005764); biological_process (GO:0008150); membrane (GO:0016020); integral to membrane (GO:0016021)	2.00712	2.00712	647.332	1299.27	2.3e-26	2.13111	2.13111	571.964	1218.92	1.35e-27	2.30594	2.30594	279.607	646.061	1.99838e-18
7.111	4930506M07RIK	chr19:59,047,848-59,150,559	NM_001114312 NM_175172	4930506M07Rik	RIKEN cDNA 4930506M07 gene	molecular_function (GO:0003674); multicellular organismal development (GO:0007275); axonogenesis (GO:0007409); growth cone (GO:0030426); cell projection (GO:0042995); membrane depolarization (GO:0051899)	4.55199	4.55199	105.476	480.124	2.31e-35	6.84243	6.84243	93.197	637.694	1.84e-73	10.7452	10.7452	61.961	675.531	1.05582e-88
7.111	4930523C07RIK	chr1:161,974,511-162,008,717	NR_028111 NM_001162896	4930523C07Rik	RIKEN cDNA 4930523C07 gene	molecular_function (GO:0003674); cellular_component (GO:0005575); biological_process (GO:0008150)	3.8222	3.8222	40.5371	154.941	7.62e-14	4.15979	4.15979	35.8172	148.992	9.22e-14	6.54559	6.54559	28.3043	190.814	7.99791e-24
7.111	4933426M11RIK	chr12:81,891,519-81,981,820	NM_178682 NM_001242419	4933426M11Rik	RIKEN cDNA 4933426M11 gene	molecular_function (GO:0003674); cellular_component (GO:0005575); biological_process (GO:0008150); integral to membrane (GO:0016021)	3.26953	3.26953	699.889	2288.31	2.27e-86	3.16795	3.16795	618.41	1959.09	1.31e-64	2.90314	2.90314	484.574	1408.69	5.04095e-44
7.111	5031414D18RIK	chr14:75,415,834-75,452,339	NM_198642	5031414D18Rik	RIKEN cDNA 5031414D18 gene	molecular_function (GO:0003674); cellular_component (GO:0005575); biological_process (GO:0008150)	3.84428	3.84428	17.8879	68.766	4.24e-07	6.11816	6.11816	15.8043	96.6934	7.58e-13	5.29193	5.29193	16.5052	91.6361	1.08598e-10
7.111	5430427O19RIK	chrX:83,115,612-83,136,838	NM_001163539	5430427O19Rik	RIKEN cDNA 5430427O19 gene	molecular_function (GO:0003674); cellular_component (GO:0005575); biological_process (GO:0008150); metabolic process (GO:0008152); oxidoreductase activity (GO:0016491)	9.39942	9.39942	17.4658	164.169	6.61e-20	8.22191	8.22191	15.4337	126.894	3.49e-19	6.66922	6.66922	13.6362	96.6119	2.5145e-13
7.111	5430435G22RIK	chr1:133,585,272-133,610,041	NM_145509	5430435G22Rik	RIKEN cDNA 5430435G22 gene	nucleotide binding (GO:0000166); GTPase activity (GO:0003924); carboxypeptidase A activity (GO:0004182); GTP binding (GO:0005525); lysosome (GO:0005764); proteolysis (GO:0006508); transport (GO:0006810); small GTPase mediated signal transduction (GO:0007264); protein transport (GO:0015031)	4.84367	4.84367	102.879	498.314	2.25e-29	6.34961	6.34961	90.9059	577.217	1.02e-63	6.0794	6.0794	79.3053	487.208	2.52884e-49
7.111	5730409E04RIK	chr4:126,287,098-126,291,615	NM_001145950 NM_001013755	5730409E04Rik	RIKEN cDNA 5730409E04Rik gene	molecular_function (GO:0003674); cellular_component (GO:0005575); biological_process (GO:0008150)	2.66315	2.66315	147.356	392.431	3.13e-19	2.64056	2.64056	130.198	343.795	7.42e-16	3.2146	3.2146	56.3873	183.478	7.85115e-12
7.111	6030419C18RIK	chr9:58,336,410-58,347,549	NM_176921	6030419C18Rik	RIKEN cDNA 6030419C18 gene	molecular_function (GO:0003674); cellular_component (GO:0005575); biological_process (GO:0008150)	5.33534	5.33534	32.6847	174.384	1.24e-11	6.61625	6.61625	28.8767	191.056	3.74e-09	4.1711	4.1711	8.31777	37.8654	0.000247718
7.111	6330406I15RIK	chr5:150,214,381-150,234,278	NM_027519	6330406I15Rik	RIKEN cDNA 6330406I15 gene	molecular_function (GO:0003674); cellular_component (GO:0005575); biological_process (GO:0008150)	4.92523	4.92523	207.873	1023.82	2.38e-41	4.8105	4.8105	183.667	883.527	4.38e-21	3.28725	3.28725	110.961	367.042	6.40775e-22
7.111	6330416G13RIK	chr4:63,221,394-63,247,387	NM_144905	6330416G13Rik	RIKEN cDNA 6330416G13 gene	molecular_function (GO:0003674); binding (GO:0005488); cellular_component (GO:0005575); mitochondrial inner membrane (GO:0005743); transport (GO:0006810); biological_process (GO:0008150); membrane (GO:0016020); integral to membrane (GO:0016021)	2.34069	2.34069	251.742	589.251	3.8e-21	2.40592	2.40592	222.434	535.157	3.61e-20	2.81828	2.81828	152.028	430.275	3.83393e-11
7.111	6530418L21RIK	chr3:105,507,517-105,523,760	NM_175398 NM_001163356	6530418L21Rik	RIKEN cDNA 6530418L21 gene	molecular_function (GO:0003674); cellular_component (GO:0005575); carbohydrate metabolic process (GO:0005975); biological_process (GO:0008150); hydrolase activity, acting on glycosyl bonds (GO:0016798)	10.4856	10.4856	20.6431	216.455	8.06e-37	11.3515	11.3515	18.2404	207.055	6.34e-36	13.8547	13.8547	9.63888	146.399	4.37929e-27
7.111	9030425E11RIK	chr9:40,494,047-40,592,129	NM_133733	9030425E11Rik	RIKEN cDNA 9030425E11 gene	molecular_function (GO:0003674); extracellular space (GO:0005615); membrane fraction (GO:0005624); plasma membrane (GO:0005886); tight junction (GO:0005923); biological_process (GO:0008150); membrane (GO:0016020); integral to membrane (GO:0016021); cell junction (GO:0030054)	5.59815	5.59815	70.6345	395.423	2.26e-11	6.1991	6.1991	62.4058	386.86	4.8e-45	5.45915	5.45915	25.0497	141.209	9.76044e-11
7.111	9030617O03RIK	chr12:102,017,333-102,110,820	NM_145448	9030617O03Rik	RIKEN cDNA 9030617O03 gene	molecular_function (GO:0003674); mitochondrion (GO:0005739); biological_process (GO:0008150)	6.64149	6.64149	46.8871	311.401	7.26e-40	6.84605	6.84605	41.429	283.625	7.68e-37	8.2912	8.2912	21.5684	186.119	1.3043e-17
7.111	9030625A04RIK	chr14:77,424,008-77,436,424	NM_172488	9030625A04Rik	RIKEN cDNA 9030625A04 gene	molecular_function (GO:0003674); cellular_component (GO:0005575); biological_process (GO:0008150)	2.77416	2.77416	249.241	691.435	2.22e-21	2.04432	2.04432	220.22	450.201	1.24e-12	3.46134	3.46134	202.524	703.465	8.46851e-37
7.111	9130015A21RIK	chr12:36,356,963-36,379,790	NR_045051 NR_045050	9130015A21Rik	RIKEN cDNA 9130015A21 gene	molecular_function (GO:0003674); cellular_component (GO:0005575); biological_process (GO:0008150)	13.0461	13.0461	7.43928	97.0539	3.69e-12	8.50904	8.50904	6.57281	55.9283	2.96e-09	45.403	45.403	3.38495	198.09	4.06714e-38
7.111	9930111J21RIK1	chr11:48,759,652-48,792,883	NM_001114679	9930111J21Rik1	RIKEN cDNA 9930111J21 gene 1	molecular_function (GO:0003674); cellular_component (GO:0005575); biological_process (GO:0008150)	4.16469	4.16469	75.0512	312.565	2.51e-27	3.42626	3.42626	66.3154	227.214	1.8e-16	3.66592	3.66592	83.9829	310.54	2.54339e-21
7.111	A130040M12RIK	chr13:62,184,507-62,397,849	NR_002860	A130040M12Rik	RIKEN cDNA A130040M12 gene	molecular_function (GO:0003674); cellular_component (GO:0005575); biological_process (GO:0008150)	3.8941	3.8941	1866.49	7268.29	3.33e-08	3.14411	3.14411	1649.24	5185.39	3.2e-103	3.01183	3.01183	2038.2	6140.74	1.33263e-47
7.111	A2M	chr6:121,586,191-121,629,256	NM_175628	A2m	Alpha-2-macroglobulin	endopeptidase inhibitor activity (GO:0004866); serine-type endopeptidase inhibitor activity (GO:0004867); protein binding (GO:0005515); extracellular region (GO:0005576); extracellular space (GO:0005615); female pregnancy (GO:0007565); negative regulation of peptidase activity (GO:0010466); negative regulation of endopeptidase activity (GO:0010951); peptidase inhibitor activity (GO:0030414)	6.28062	6.28062	97.2189	610.595	1.32e-15	5.95422	5.95422	85.8919	511.419	2.53e-40	5.03869	5.03869	34.9778	180.281	1.17354e-18
7.111	A430084P05RIK	chr11:70,604,434-70,626,063	NM_001045526	A430084P05Rik	RIKEN cDNA A430084P05 gene	molecular_function (GO:0003674); cellular_component (GO:0005575); biological_process (GO:0008150); membrane (GO:0016020); integral to membrane (GO:0016021)	4.5573	4.5573	41.454	188.919	2.5e-19	4.22287	4.22287	36.6287	154.678	3.88e-14	7.05536	7.05536	28.7238	208.712	4.76455e-27
7.111	A430105I19RIK	chr2:118,579,881-118,588,397	NM_001001982	A430105I19Rik	RIKEN cDNA A430105I19 gene	molecular_function (GO:0003674); cellular_component (GO:0005575); biological_process (GO:0008150)	3.34234	3.34234	206.263	689.4	1.45e-40	3.36529	3.36529	182.256	613.344	1.92e-36	2.3588	2.3588	101.129	239.901	1.31533e-09
7.111	A4GALT	chr15:83,057,152-83,082,204	NM_001170954 NM_001004150	A4galt	Alpha 1,4-galactosyltransferase	membrane fraction (GO:0005624); Golgi apparatus (GO:0005794); Golgi stack (GO:0005795); plasma membrane organization (GO:0007009); galactosyltransferase activity (GO:0008378); lipid biosynthetic process (GO:0008610); membrane (GO:0016020); integral to membrane (GO:0016021); transferase activity (GO:0016740); transferase activity, transferring glycosyl groups (GO:0016757); lactosylceramide 4-alpha…	6.57454	6.57454	51.9026	341.236	1.72e-43	6.72621	6.72621	45.8602	308.465	4.7e-39	4.93828	4.93828	29.529	149.761	1.37789e-15
7.111	A530032D15RIK	chr1:85,084,714-85,106,428	NM_213615	A530032D15Rik	RIKEN cDNA A530032D15Rik gene	molecular_function (GO:0003674); cellular_component (GO:0005575); biological_process (GO:0008150)	3.12665	3.12665	41.5402	129.882	1.11e-09	3.05197	3.05197	36.7034	112.018	1.6e-07	3.04757	3.04757	31.0484	96.6697	2.10944e-06
7.111	A530064D06RIK	chr17:48,288,846-48,304,207	NM_001113556 NM_178796	A530064D06Rik	RIKEN cDNA A530064D06 gene	molecular_function (GO:0003674); receptor activity (GO:0004872); cellular_component (GO:0005575); signal transduction (GO:0007165); biological_process (GO:0008150); integral to membrane (GO:0016021)	5.91896	5.91896	17.8017	105.367	3.84e-14	4.46821	4.46821	15.7296	70.2832	2.58e-07	5.69741	5.69741	5.31841	34.9985	3.65677e-05
7.111	A830007P12RIK	chr2:25,048,240-25,052,333	NM_146115	A830007P12Rik	RIKEN cDNA A830007P12 gene	nucleotide binding (GO:0000166); molecular_function (GO:0003674); ATP binding (GO:0005524); cellular_component (GO:0005575); endoplasmic reticulum (GO:0005783); biological_process (GO:0008150); membrane (GO:0016020); integral to membrane (GO:0016021); nucleoside-triphosphatase activity (GO:0017111); chaperone mediated protein folding requiring cofactor (GO:0051085)	3.50824	3.50824	207.089	726.517	1.44e-44	3.35424	3.35424	182.991	613.795	5.44e-35	3.62619	3.62619	103.935	379.516	3.93345e-21
7.111	A930038C07RIK	chr6:65,621,605-65,656,924	NM_172399	A930038C07Rik	RIKEN cDNA A930038C07 gene	glycosaminoglycan binding (GO:0005539); extracellular region (GO:0005576); extracellular space (GO:0005615); heparin binding (GO:0008201); positive regulation of cell-substrate adhesion (GO:0010811); peptide cross-linking via chondroitin 4-sulfate glycosaminoglycan (GO:0019800); extracellular matrix organization (GO:0030198); extracellular matrix (GO:0031012)	9.25493	9.25493	21.8096	201.847	1.43e-29	6.91897	6.91897	19.2731	133.35	2.79e-17	7.76715	7.76715	7.89821	68.1137	1.6402e-08
7.111	AA467197	chr2:122,463,623-122,466,812	NM_001004174	AA467197	expressed sequence AA467197	molecular_function (GO:0003674); nucleus (GO:0005634); mitochondrion (GO:0005739); biological_process (GO:0008150)	2.38912	2.38912	45.0533	107.638	1.11e-05	2.15052	2.15052	39.806	85.6035	0.000526357	11.7093	11.7093	68.1525	808.724	5.56231e-98
7.111	AB124611	chr9:21,330,621-21,349,775	NM_206536 NM_001198794	AB124611	CDNA sequence AB124611	molecular_function (GO:0003674); cellular_component (GO:0005575); biological_process (GO:0008150); membrane (GO:0016020); integral to membrane (GO:0016021)	14.8991	14.8991	43.5464	648.804	4.24e-115	14.384	14.384	38.4759	553.436	1.25e-73	9.77192	9.77192	48.1944	479.724	7.91944e-65
7.111	ABCA1	chr4:53,043,661-53,172,767	NM_013454	Abca1	ATP-binding cassette, sub-family A (ABC1), member 1	nucleotide binding (GO:0000166); peptide secretion (GO:0002790); protein binding (GO:0005515); ATP binding (GO:0005524); phospholipid transporter activity (GO:0005548); Golgi apparatus (GO:0005794); plasma membrane (GO:0005886); integral to plasma membrane (GO:0005887); caveola (GO:0005901); ATP catabolic process (GO:0006200); protein lipidation (GO:0006497); transport (GO:0006810); anion transpo…	9.74143	9.74143	464.94	4529.18	0	12.4082	12.4082	410.818	5097.5	0	9.6801	9.6801	380.169	3688.75	1.89901e-29
7.111	ABCA8A	chr11:109,886,948-109,957,251	NM_153145	Abca8a	ATP-binding cassette, sub-family A (ABC1), member 8a	nucleotide binding (GO:0000166); molecular_function (GO:0003674); ATP binding (GO:0005524); cellular_component (GO:0005575); plasma membrane (GO:0005886); ATP catabolic process (GO:0006200); transport (GO:0006810); biological_process (GO:0008150); membrane (GO:0016020); integral to membrane (GO:0016021); ATPase activity (GO:0016887); nucleoside-triphosphatase activity (GO:0017111)	6.7645	6.7645	60.6719	410.415	9.41e-13	9.84227	9.84227	53.6122	527.666	2.35e-76	3.52017	3.52017	16.5052	60.6211	2.22972e-05
7.111	ABCA9	chr11:109,962,136-110,029,467	NM_147220	Abca9	ATP-binding cassette, sub-family A (ABC1), member 9	nucleotide binding (GO:0000166); molecular_function (GO:0003674); ATP binding (GO:0005524); mitochondrion (GO:0005739); ATP catabolic process (GO:0006200); transport (GO:0006810); biological_process (GO:0008150); membrane (GO:0016020); integral to membrane (GO:0016021); ATPase activity (GO:0016887); nucleoside-triphosphatase activity (GO:0017111); ATPase activity, coupled to transmembrane movemen…	7.03162	7.03162	94.3553	663.471	1.72e-78	8.37315	8.37315	83.3736	698.1	1.32e-90	3.86581	3.86581	53.388	209.254	9.20435e-09
7.111	ABCC3	chr11:94,204,609-94,254,290	NM_029600	Abcc3	ATP-binding cassette, sub-family C (CFTR/MRP), member 3	nucleotide binding (GO:0000166); transporter activity (GO:0005215); ATP binding (GO:0005524); integral to plasma membrane (GO:0005887); ATP catabolic process (GO:0006200); transport (GO:0006810); drug transmembrane transport (GO:0006855); xenobiotic-transporting ATPase activity (GO:0008559); drug transmembrane transporter activity (GO:0015238); bile acid-exporting ATPase activity (GO:0015432); ca…	8.48252	8.48252	91.3504	774.882	5.46e-101	8.29038	8.29038	80.7164	669.17	4.65e-24	6.86384	6.86384	50.7402	354.137	1.7788e-27
7.111	ABCC5	chr16:20,331,377-20,426,467	NM_013790 NM_176839	Abcc5	ATP-binding cassette, sub-family C (CFTR/MRP), member 5	nucleotide binding (GO:0000166); ATP binding (GO:0005524); membrane fraction (GO:0005624); ATP catabolic process (GO:0006200); transport (GO:0006810); membrane (GO:0016020); integral to membrane (GO:0016021); ATPase activity (GO:0016887); nucleoside-triphosphatase activity (GO:0017111); ATPase activity, coupled to transmembrane movement of substances (GO:0042626); perinuclear region of cytoplasm …	2.35212	2.35212	560.18	1317.61	1.43e-37	2.78026	2.78026	494.947	1376.08	2.53e-52	3.1672	3.1672	288.531	916.002	1.19539e-18
7.111	ABCD2	chr15:90,976,302-91,022,238	NM_011994	Abcd2	ATP-binding cassette, sub-family D (ALD), member 2	nucleotide binding (GO:0000166); protein binding (GO:0005515); ATP binding (GO:0005524); mitochondrion (GO:0005739); peroxisome (GO:0005777); peroxisomal membrane (GO:0005778); ATP catabolic process (GO:0006200); fatty acid metabolic process (GO:0006631); transport (GO:0006810); membrane (GO:0016020); integral to membrane (GO:0016021); ATPase activity (GO:0016887); nucleoside-triphosphatase activ…	4.81544	4.81544	44.4633	214.111	6.17e-23	7.22233	7.22233	39.2874	283.747	4.89e-38	4.35184	4.35184	45.0362	199.342	2.86693e-07
7.111	ABCG1	chr17:31,194,639-31,254,926	NM_009593	Abcg1	ATP-binding cassette, sub-family G (WHITE), member 1	nucleotide binding (GO:0000166); ATP binding (GO:0005524); extracellular space (GO:0005615); endosome (GO:0005768); ATP catabolic process (GO:0006200); transport (GO:0006810); lipid transport (GO:0006869); external side of plasma membrane (GO:0009897); negative regulation of macrophage derived foam cell differentiation (GO:0010745); regulation of cholesterol esterification (GO:0010872); positive …	13.1794	13.1794	224.908	2964.15	0	16.9777	16.9777	198.727	3373.91	6.41e-35	12.5399	12.5399	135.432	1709.85	2.69146e-43
7.111	ABCG3	chr5:105,364,076-105,411,736	NM_030239	Abcg3	ATP-binding cassette, sub-family G (WHITE), member 3	molecular_function (GO:0003674); ATP binding (GO:0005524); cellular_component (GO:0005575); ATP catabolic process (GO:0006200); transport (GO:0006810); biological_process (GO:0008150); membrane (GO:0016020); integral to membrane (GO:0016021); ATPase activity (GO:0016887); ATPase activity, coupled to transmembrane movement of substances (GO:0042626)	3.28657	3.28657	59.0922	194.211	1.78e-14	3.768	3.768	52.2118	196.734	6.81e-16	3.5804	3.5804	35.3349	129.094	6.9658e-10
7.111	ABHD12	chr2:150,658,251-150,730,467	NM_024465	Abhd12	Abhydrolase domain containing 12	molecular_function (GO:0003674); catalytic activity (GO:0003824); cellular_component (GO:0005575); biological_process (GO:0008150); membrane (GO:0016020); integral to membrane (GO:0016021); hydrolase activity (GO:0016787); acylglycerol lipase activity (GO:0047372)	2.19975	2.19975	885.108	1947.01	2.74e-40	2.77175	2.77175	782.063	2167.68	6e-65	2.32243	2.32243	394.984	918.644	1.42046e-07
7.111	ABI3	chr11:95,691,386-95,703,790	NM_025659 NM_001163464	Abi3	ABI gene family, member 3	molecular_function (GO:0003674); intracellular (GO:0005622); cytoplasm (GO:0005737); peptidyl-tyrosine phosphorylation (GO:0018108); lamellipodium (GO:0030027); regulation of cell migration (GO:0030334)	6.87743	6.87743	67.1988	462.155	3.88e-58	7.45887	7.45887	59.375	442.87	2.08e-45	5.4692	5.4692	47.582	264.705	2.27161e-09
7.111	ABI3BP	chr16:56,477,959-56,690,248	NM_001014423 NM_001014422 NM_178790 NM_001014424 NM_001014399	Abi3bp	ABI gene family, member 3 (NESH) binding protein	collagen binding (GO:0005518); glycosaminoglycan binding (GO:0005539); interstitial matrix (GO:0005614); extracellular space (GO:0005615); heparin binding (GO:0008201); positive regulation of cell-substrate adhesion (GO:0010811); extracellular matrix organization (GO:0030198); extracellular matrix (GO:0031012)	5.62969	5.62969	447.174	2517.46	2.55e-78	5.97913	5.97913	395.101	2362.36	1.75e-152	6.88189	6.88189	117.895	817.221	2.00604e-11
7.111	ABLIM1	chr19:57,107,754-57,290,522	NM_001103178 NM_178688 NM_001103177	Ablim1	Actin-binding LIM protein 1	actin binding (GO:0003779); protein binding (GO:0005515); cytoplasm (GO:0005737); cytoskeleton (GO:0005856); cytoskeleton organization (GO:0007010); axon guidance (GO:0007411); zinc ion binding (GO:0008270); actin cytoskeleton (GO:0015629); positive regulation of transcription from RNA polymerase II promoter (GO:0045944); metal ion binding (GO:0046872)	4.50933	4.50933	104.976	473.373	9.69e-43	5.9753	5.9753	92.7546	554.237	4.64e-59	5.2412	5.2412	89.2333	471.93	2.03828e-42
7.111	ABR	chr11:76,230,236-76,391,229	NM_198895 NM_198018 NM_198894	Abr	Active BCR-related gene	guanyl-nucleotide exchange factor activity (GO:0005085); Rho guanyl-nucleotide exchange factor activity (GO:0005089); GTPase activator activity (GO:0005096); intracellular (GO:0005622); signal transduction (GO:0007165); brain development (GO:0007420); regulation of Rho protein signal transduction (GO:0035023); regulation of catalytic activity (GO:0050790)	2.73974	2.73974	668.738	1832.17	4.38e-60	2.77619	2.77619	590.873	1640.37	3.3e-56	3.87612	3.87612	345.945	1343.8	2.33772e-35
7.111	ACAP1	chr11:69,695,069-69,709,041	NM_153788	Acap1	ArfGAP with coiled-coil, ankyrin repeat and PH domains 1	nucleotide binding (GO:0000166); molecular_function (GO:0003674); phospholipase C activity (GO:0004629); protein tyrosine kinase activity (GO:0004713); signal transducer activity (GO:0004871); receptor activity (GO:0004872); ATP binding (GO:0005524); cellular_component (GO:0005575); lipid metabolic process (GO:0006629); signal transduction (GO:0007165); ARF GTPase activator activity (GO:0008060);…	4.55077	4.55077	32.5896	148.308	6.41e-15	4.67383	4.67383	28.799	134.601	5.8e-07	5.84172	5.84172	37.0756	221.427	4.21556e-05
7.111	ACE	chr11:105,829,259-105,851,278	NM_207624 NM_009598	Ace	Angiotensin I converting enzyme (peptidyl-dipeptidase A) 1	neutrophil mediated immunity (GO:0002446); carboxypeptidase activity (GO:0004180); peptidyl-dipeptidase A activity (GO:0004246); extracellular region (GO:0005576); extracellular space (GO:0005615); plasma membrane (GO:0005886); proteolysis (GO:0006508); peptide metabolic process (GO:0006518); regulation of blood pressure (GO:0008217); peptidase activity (GO:0008233); metallopeptidase activity (GO…	12.4966	12.4966	216.802	2709.29	2.09e-30	19.6619	19.6619	191.563	3766.5	1.55e-45	9.38917	9.38917	103.55	980.636	5.93958e-36
7.111	ACOT11	chr4:106,417,166-106,472,436	NM_025590	Acot11	Acyl-CoA thioesterase 11	catalytic activity (GO:0003824); cytoplasm (GO:0005737); fatty acid metabolic process (GO:0006631); response to temperature stimulus (GO:0009266); response to cold (GO:0009409); hydrolase activity (GO:0016787)	3.42946	3.42946	16.2175	55.6173	3.08e-05	3.8331	3.8331	14.3278	54.9198	1.65e-05	3.9355	3.9355	23.2126	94.2889	2.34933e-08
7.111	ACOX3	chr5:35,925,709-35,956,450	NM_030721	Acox3	Acyl-Coenzyme A oxidase 3, pristanoyl	acyl-CoA dehydrogenase activity (GO:0003995); acyl-CoA oxidase activity (GO:0003997); fatty acid binding (GO:0005504); mitochondrion (GO:0005739); peroxisome (GO:0005777); peroxisomal matrix (GO:0005782); electron transport (GO:0006118); lipid metabolic process (GO:0006629); fatty acid metabolic process (GO:0006631); fatty acid beta-oxidation (GO:0006635); metabolic process (GO:0008152); pristano…	3.06266	3.06266	273.07	836.322	4.33e-43	3.75012	3.75012	241.271	904.794	2.99e-58	3.97032	3.97032	147.293	587.772	1.07359e-38
7.111	ACP2	chr2:91,043,069-91,054,255	NM_007387	Acp2	Acid phosphatase 2, lysosomal	skeletal system development (GO:0001501); phosphotyrosine binding (GO:0001784); acid phosphatase activity (GO:0003993); phosphoprotein phosphatase activity (GO:0004721); lysosome (GO:0005764); lysosome organization (GO:0007040); response to organic substance (GO:0010033); membrane (GO:0016020); integral to membrane (GO:0016021); dephosphorylation (GO:0016311); hydrolase activity (GO:0016787); syn…	2.53955	2.53955	563.421	1430.84	6.13e-45	2.74537	2.74537	497.821	1366.7	7.93e-49	3.24566	3.24566	381.093	1239.14	8.57088e-24
7.111	ACP5	chr9:21,931,171-21,940,190	NM_007388 NM_001102405 NM_001102404	Acp5	Acid phosphatase 5, tartrate resistant	acid phosphatase activity (GO:0003993); extracellular space (GO:0005615); lysosome (GO:0005764); negative regulation of cell adhesion (GO:0007162); dephosphorylation (GO:0016311); hydrolase activity (GO:0016787); positive regulation of cell migration (GO:0030335); response to lipopolysaccharide (GO:0032496); negative regulation of interleukin-1 beta production (GO:0032691); negative regulation of…	8.07114	8.07114	313.331	2528.94	2.74e-221	8.70704	8.70704	276.857	2410.61	1.34e-229	5.64135	5.64135	251.943	1425.94	8.94908e-97
7.111	ACSBG1	chr9:54,452,804-54,509,692	NM_053178	Acsbg1	Acyl-CoA synthetase bubblegum family member 1	very long-chain fatty acid metabolic process (GO:0000038); nucleotide binding (GO:0000166); long-chain fatty acid metabolic process (GO:0001676); catalytic activity (GO:0003824); long-chain fatty acid-CoA ligase activity (GO:0004467); ATP binding (GO:0005524); cytoplasm (GO:0005737); peroxisome (GO:0005777); endoplasmic reticulum (GO:0005783); microsome (GO:0005792); Golgi apparatus (GO:0005794);…	7.01465	7.01465	7.60721	53.3619	1.28e-08	7.87795	7.87795	6.72077	52.9458	2.61e-07	6.03273	6.03273	9.34969	61.4369	1.48254e-06
7.111	ACSL1	chr8:47,556,396-47,621,404	NM_007981	Acsl1	Acyl-CoA synthetase long-chain family member 1	nucleotide binding (GO:0000166); magnesium ion binding (GO:0000287); catalytic activity (GO:0003824); long-chain fatty acid-CoA ligase activity (GO:0004467); ATP binding (GO:0005524); soluble fraction (GO:0005625); mitochondrion (GO:0005739); mitochondrial outer membrane (GO:0005741); peroxisome (GO:0005777); peroxisomal membrane (GO:0005778); endoplasmic reticulum (GO:0005783); microsome (GO:000…	2.18724	2.18724	284.096	621.385	1.01e-19	3.0622	3.0622	251.016	768.662	7.83e-40	4.38685	4.38685	166.095	732.019	2.55193e-11
7.111	ACVRL1	chr15:100,958,968-100,975,767	NM_009612	Acvrl1	Activin A receptor, type II-like 1	nucleotide binding (GO:0000166); angiogenesis (GO:0001525); in utero embryonic development (GO:0001701); protein kinase activity (GO:0004672); protein serine/threonine kinase activity (GO:0004674); transmembrane receptor protein serine/threonine kinase activity (GO:0004675); receptor signaling protein serine/threonine kinase activity (GO:0004702); protein tyrosine kinase activity (GO:0004713); re…	5.76774	5.76774	157.628	909.156	1.34e-88	6.39912	6.39912	139.278	891.259	5.54e-91	5.44884	5.44884	102.58	563.393	2.46971e-50
7.111	ADAL	chr2:120,967,877-120,982,414	NM_029475	Adal	Adenosine deaminase-like	molecular_function (GO:0003674); adenosine deaminase activity (GO:0004000); cellular_component (GO:0005575); biological_process (GO:0008150); nucleotide metabolic process (GO:0009117); purine ribonucleoside monophosphate biosynthetic process (GO:0009168); hydrolase activity (GO:0016787); deaminase activity (GO:0019239)	4.78183	4.78183	20.2255	96.7147	5.91e-11	6.3763	6.3763	17.8712	113.952	7.2e-15	5.93482	5.93482	5.44879	37.2724	2.40263e-05
7.111	ADAM11	chr11:102,622,753-102,641,576	NM_009613 NM_001110778	Adam11	A disintegrin and metallopeptidase domain 11	metalloendopeptidase activity (GO:0004222); proteolysis (GO:0006508); integrin-mediated signaling pathway (GO:0007229); peptidase activity (GO:0008233); metallopeptidase activity (GO:0008237); zinc ion binding (GO:0008270); membrane (GO:0016020); integral to membrane (GO:0016021)	2.85093	2.85093	48.8978	139.404	2.42e-09	2.47428	2.47428	43.203	106.896	1.5e-05	4.48173	4.48173	31.468	144.513	8.59166e-08
7.111	ADAM8	chr7:147,164,840-147,178,387	NM_007403	Adam8	A disintegrin and metallopeptidase domain 8	metalloendopeptidase activity (GO:0004222); plasma membrane (GO:0005886); proteolysis (GO:0006508); integrin-mediated signaling pathway (GO:0007229); peptidase activity (GO:0008233); metallopeptidase activity (GO:0008237); zinc ion binding (GO:0008270); membrane (GO:0016020); integral to membrane (GO:0016021); cell-cell adhesion (GO:0016337); hydrolase activity (GO:0016787); metal ion binding (GO…	5.04334	5.04334	378.623	1909.53	3.86e-07	5.58386	5.58386	334.539	1868.02	1.8e-142	8.45714	8.45714	283.236	2402.82	3.57937e-174
7.111	ADAMDEC1	chr14:69,181,444-69,200,129	NM_021475	Adamdec1	ADAM-like, decysin 1	molecular_function (GO:0003674); metalloendopeptidase activity (GO:0004222); cellular_component (GO:0005575); extracellular region (GO:0005576); extracellular space (GO:0005615); proteolysis (GO:0006508); biological_process (GO:0008150); peptidase activity (GO:0008233); metallopeptidase activity (GO:0008237); zinc ion binding (GO:0008270); hydrolase activity (GO:0016787); metal ion binding (GO:00…	2.26433	2.26433	33.774	76.4755	0.000234098	4.3462	4.3462	29.8377	129.681	4.77e-12	4.44023	4.44023	39.6894	179.67	3.63704e-06
7.111	ADAMTS15	chr9:30,706,740-30,730,037	NM_001024139	Adamts15	A disintegrin-like and metallopeptidase (reprolysin type) with thrombospondin type 1 motif, 15	molecular_function (GO:0003674); metalloendopeptidase activity (GO:0004222); cellular_component (GO:0005575); extracellular region (GO:0005576); proteinaceous extracellular matrix (GO:0005578); proteolysis (GO:0006508); biological_process (GO:0008150); peptidase activity (GO:0008233); metallopeptidase activity (GO:0008237); zinc ion binding (GO:0008270); hydrolase activity (GO:0016787); extracell…	21.472	21.472	58.0936	1247.38	1.03e-37	28.1334	28.1334	51.3271	1444	3.31e-266	13.6893	13.6893	28.8202	407.219	1.46748e-65
7.111	ADAMTS2	chr11:50,415,587-50,617,551	NM_175643	Adamts2	A disintegrin-like and metallopeptidase (reprolysin type) with thrombospondin type 1 motif, 2	metalloendopeptidase activity (GO:0004222); extracellular region (GO:0005576); proteinaceous extracellular matrix (GO:0005578); proteolysis (GO:0006508); integrin-mediated signaling pathway (GO:0007229); spermatogenesis (GO:0007283); peptidase activity (GO:0008233); metallopeptidase activity (GO:0008237); zinc ion binding (GO:0008270); hydrolase activity (GO:0016787); procollagen N-endopeptidase …	4.71066	4.71066	952.124	4485.14	4.38e-38	5.15969	5.15969	841.239	4340.53	2.71e-100	4.87753	4.87753	195.777	958.786	9.89025e-48
7.111	ADAMTS5	chr16:85,858,402-85,901,370	NM_011782	Adamts5	A disintegrin-like and metallopeptidase (reprolysin type) with thrombospondin type 1 motif, 5 (aggrecanase-2)	metalloendopeptidase activity (GO:0004222); extracellular region (GO:0005576); proteinaceous extracellular matrix (GO:0005578); proteolysis (GO:0006508); integrin-mediated signaling pathway (GO:0007229); peptidase activity (GO:0008233); metallopeptidase activity (GO:0008237); zinc ion binding (GO:0008270); protein prenyltransferase activity (GO:0008318); hydrolase activity (GO:0016787); extracell…	3.42011	3.42011	184.53	631.114	1.89e-39	4.89922	4.89922	163.054	798.839	5.6e-66	4.26476	4.26476	130.437	559.545	7.07924e-40
7.111	ADAMTSL1	chr4:85,699,819-86,074,286	NM_029967	Adamtsl1	ADAMTS-like 1	molecular_function (GO:0003674); metalloendopeptidase activity (GO:0004222); cellular_component (GO:0005575); extracellular region (GO:0005576); proteinaceous extracellular matrix (GO:0005578); extracellular space (GO:0005615); biological_process (GO:0008150); metallopeptidase activity (GO:0008237); zinc ion binding (GO:0008270); extracellular matrix (GO:0031012)	7.48678	7.48678	105.993	793.544	1.69e-98	8.15529	8.15529	93.6454	763.705	1.45e-98	4.38338	4.38338	29.2398	131.553	1.16409e-12
7.111	ADAMTSL4	chr3:95,480,127-95,491,781	NM_144899	Adamtsl4	ADAMTS-like 4	molecular_function (GO:0003674); metalloendopeptidase activity (GO:0004222); extracellular region (GO:0005576); interstitial matrix (GO:0005614); apoptotic process (GO:0006915); peptidase activity (GO:0008233); extracellular matrix organization (GO:0030198); extracellular matrix (GO:0031012)	3.67101	3.67101	115.248	423.077	2.53e-23	3.80485	3.80485	101.835	387.468	5.35e-16	3.53436	3.53436	40.0694	144.154	3.78244e-11
7.111	ADAMTSL5	chr10:79,803,461-79,811,191	NM_025629 NM_001113548	Adamtsl5	ADAMTS-like 5	molecular_function (GO:0003674); cellular_component (GO:0005575); extracellular space (GO:0005615); biological_process (GO:0008150)	2.83739	2.83739	178.357	506.068	5.01e-26	3.0446	3.0446	157.593	479.809	1.21e-12	3.33351	3.33351	47.1001	159.342	2.9133e-11
7.111	ADAP1	chr5:139,747,830-139,801,418	NM_172723	Adap1	ArfGAP with dual PH domains 1	phosphatidylinositol-3,4,5-trisphosphate binding (GO:0005547); cellular_component (GO:0005575); biological_process (GO:0008150)	3.14702	3.14702	127.294	400.597	5.47e-25	3.09612	3.09612	112.473	348.23	2.89e-20	4.76893	4.76893	56.8353	274.813	2.34132e-25
7.111	ADAP2	chr11:79,967,664-79,992,329	NM_172133	Adap2	ArfGAP with dual PH domains 2	1-phosphatidylinositol binding (GO:0005545); phosphatidylinositol-4,5-bisphosphate binding (GO:0005546); phosphatidylinositol-3,4,5-trisphosphate binding (GO:0005547); membrane fraction (GO:0005624); mitochondrial envelope (GO:0005740); cytosol (GO:0005829); plasma membrane (GO:0005886); phosphatidylinositol-3,4-bisphosphate binding (GO:0043325); inositol lipid-mediated signaling (GO:0048017)	8.04165	8.04165	65.356	525.57	5.39e-71	8.34184	8.34184	57.7489	481.733	1.25e-65	7.08265	7.08265	69.7968	500.429	1.01723e-48
7.111	ADC	chr4:128,609,390-128,639,661	NM_172875	Adc	Arginine decarboxylase	catalytic activity (GO:0003824); ornithine decarboxylase activity (GO:0004586); protein binding (GO:0005515); mitochondrion (GO:0005739); ornithine metabolic process (GO:0006591); polyamine biosynthetic process (GO:0006596); arginine decarboxylase activity (GO:0008792); ornithine decarboxylase activator activity (GO:0042978); regulation of catalytic activity (GO:0050790)	3.52532	3.52532	106.074	373.946	7.72e-28	4.20615	4.20615	93.7186	394.194	2.12e-33	4.17783	4.17783	44.6167	189.579	2.2872e-16
7.111	ADCY7	chr8:90,796,302-90,853,861	NM_007406 NM_001037724 NM_001109756 NM_001037723	Adcy7	Adenylate cyclase 7	nucleotide binding (GO:0000166); magnesium ion binding (GO:0000287); adenylate cyclase activity (GO:0004016); ATP binding (GO:0005524); membrane fraction (GO:0005624); plasma membrane (GO:0005886); cAMP biosynthetic process (GO:0006171); activation of adenylate cyclase activity (GO:0007190); cyclic nucleotide biosynthetic process (GO:0009190); membrane (GO:0016020); integral to membrane (GO:00160…	4.03014	4.03014	563.494	2270.96	3.84e-114	4.44981	4.44981	497.891	2215.52	9.71e-127	5.46885	5.46885	316.036	1732.82	4.9936e-49
7.111	ADORA2B	chr11:62,062,486-62,079,954	NM_007413	Adora2b	Adenosine A2b receptor	rhodopsin-like receptor activity (GO:0001584); G-protein coupled adenosine receptor activity (GO:0001609); positive regulation of chronic inflammatory response to non-antigenic stimulus (GO:0002882); signal transducer activity (GO:0004871); receptor activity (GO:0004872); G-protein coupled receptor activity (GO:0004930); extracellular space (GO:0005615); plasma membrane (GO:0005886); signal trans…	4.07991	4.07991	21.7323	88.6661	2.25e-09	3.99632	3.99632	19.2013	76.7347	2.29e-07	4.24122	4.24122	9.73528	44.5307	4.93436e-05
7.111	ADRBK1	chr19:4,286,001-4,305,955	NM_130863	Adrbk1	Adrenergic receptor kinase, beta 1	nucleotide binding (GO:0000166); regulation of the force of heart contraction (GO:0002026); desensitization of G-protein coupled receptor protein signaling pathway (GO:0002029); protein kinase activity (GO:0004672); protein serine/threonine kinase activity (GO:0004674); G-protein coupled receptor kinase activity (GO:0004703); protein tyrosine kinase activity (GO:0004713); signal transducer activi…	2.16698	2.16698	896.07	1941.77	3.38e-39	2.22309	2.22309	791.741	1760.11	1.33e-39	2.36196	2.36196	503.954	1191.68	4.6654e-28
7.111	ADRBK2	chr5:113,339,498-113,444,534	NM_177078 NM_001035531	Adrbk2	Adrenergic receptor kinase, beta 2	nucleotide binding (GO:0000166); protein kinase activity (GO:0004672); protein serine/threonine kinase activity (GO:0004674); G-protein coupled receptor kinase activity (GO:0004703); protein tyrosine kinase activity (GO:0004713); signal transducer activity (GO:0004871); receptor activity (GO:0004872); ATP binding (GO:0005524); nucleus (GO:0005634); protein phosphorylation (GO:0006468); signal tra…	5.95511	5.95511	88.7676	528.621	2.72e-60	6.64811	6.64811	78.4298	521.411	8.45e-62	5.95988	5.95988	80.1784	482.814	2.3113e-47
7.111	AEBP1	chr11:5,761,869-5,772,228	NM_009636	Aebp1	AE binding protein 1	DNA binding (GO:0003677); transcription corepressor activity (GO:0003714); carboxypeptidase activity (GO:0004180); metallocarboxypeptidase activity (GO:0004181); carboxypeptidase A activity (GO:0004182); protein binding (GO:0005515); extracellular region (GO:0005576); extracellular space (GO:0005615); nucleus (GO:0005634); cytoplasm (GO:0005737); regulation of transcription, DNA-dependent (GO:000…	6.19066	6.19066	2154.72	13339.1	6.63e-35	7.50058	7.50058	1903.84	14279.9	0	4.25485	4.25485	862.856	3674.58	1.65089e-20
7.111	AF251705	chr11:114,858,083-114,863,194	NM_134158	AF251705	CDNA sequence AF251705	receptor activity (GO:0004872); protein binding (GO:0005515); plasma membrane (GO:0005886); signal transduction (GO:0007165); biological_process (GO:0008150); membrane (GO:0016020); integral to membrane (GO:0016021)	9.02955	9.02955	109.656	990.143	5.54e-127	11.1071	11.1071	96.8899	1076.17	9.77e-151	8.30127	8.30127	88.2694	740.049	2.66091e-82
7.111	AFAP1	chr5:36,235,968-36,346,571	NM_027373	Afap1	Actin filament associated protein 1	actin binding (GO:0003779); protein binding (GO:0005515); cytoplasm (GO:0005737); cytoskeleton (GO:0005856); actin filament (GO:0005884); regulation of signal transduction (GO:0009966); SH3 domain binding (GO:0017124)	3.82375	3.82375	115.938	443.316	1.26e-35	4.4073	4.4073	102.433	451.453	3.51e-39	4.16963	4.16963	51.9025	219.584	1.19654e-18
7.111	AFF3	chr1:38,234,172-38,721,800	NM_010678	Aff3	AF4/FMR2 family, member 3	DNA binding (GO:0003677); sequence-specific DNA binding transcription factor activity (GO:0003700); nucleus (GO:0005634); regulation of transcription, DNA-dependent (GO:0006355)	3.1751	3.1751	28.2458	89.6832	5.69e-07	5.54464	5.54464	24.9596	138.392	1.26e-07	7.60816	7.60816	2.96538	29.1693	1.87016e-05
7.111	AGAP2	chr10:126,515,963-126,530,225	NM_001033263	Agap2	ArfGAP with GTPase domain, ankyrin repeat and PH domain 2	nucleotide binding (GO:0000166); GTPase activity (GO:0003924); GTPase activator activity (GO:0005096); ATP binding (GO:0005524); GTP binding (GO:0005525); intracellular (GO:0005622); nucleus (GO:0005634); cytoplasm (GO:0005737); endosome (GO:0005768); GTP catabolic process (GO:0006184); small GTPase mediated signal transduction (GO:0007264); ARF GTPase activator activity (GO:0008060); zinc ion bi…	2.20696	2.20696	63.2726	139.64	4.39e-06	2.49053	2.49053	55.9047	139.232	3.2e-07	4.34533	4.34533	36.5257	162.061	1.05084e-14
7.111	AGTRAP	chr4:147,451,170-147,462,173	NM_009642	Agtrap	Angiotensin II, type I receptor-associated protein	receptor activity (GO:0004872); angiotensin type II receptor activity (GO:0004945); protein binding (GO:0005515); endoplasmic reticulum (GO:0005783); Golgi apparatus (GO:0005794); plasma membrane (GO:0005886); cell cortex (GO:0005938); signal transduction (GO:0007165); G-protein coupled receptor signaling pathway (GO:0007186); regulation of blood pressure (GO:0008217); membrane (GO:0016020); inte…	2.039	2.039	369.251	752.903	8.36e-19	2.32892	2.32892	326.264	759.844	8.31e-24	3.33733	3.33733	204.077	683.411	3.61324e-34
7.111	AHR	chr12:36,182,651-36,219,661	NM_013464	Ahr	Aryl-hydrocarbon receptor	ovarian follicle development (GO:0001541); DNA binding (GO:0003677); sequence-specific DNA binding transcription factor activity (GO:0003700); signal transducer activity (GO:0004871); receptor activity (GO:0004872); aryl hydrocarbon receptor activity (GO:0004874); ligand-activated sequence-specific DNA binding RNA polymerase II transcription factor activity (GO:0004879); protein binding (GO:00055…	4.03363	4.03363	173.501	699.837	3.3e-51	3.28405	3.28405	153.307	503.469	1.26e-29	2.95249	2.95249	158.871	471.019	1.09842e-22
7.111	AI427809	chr4:53,274,228-53,283,104	NR_033140 NR_033139	AI427809	expressed sequence AI427809	molecular_function (GO:0003674); cellular_component (GO:0005575); biological_process (GO:0008150)	8.73174	8.73174	30.1747	263.478	2.68e-41	10.4256	10.4256	26.6604	277.95	1.24e-27	5.59403	5.59403	19.1814	111.895	3.3851e-13
7.111	AI467606	chr7:134,234,950-134,237,563	NM_178901	AI467606	Expressed sequence AI467606	molecular_function (GO:0003674); cellular_component (GO:0005575); biological_process (GO:0008150); membrane (GO:0016020); integral to membrane (GO:0016021)	5.16996	5.16996	27.161	140.421	1.89e-16	4.59853	4.59853	24.0002	110.365	7.11e-11	4.57715	4.57715	30.6913	144.056	6.0199e-07
7.111	AI504432	chr3:106,842,422-106,857,240	NR_033498	AI504432	Expressed sequence AI504432	molecular_function (GO:0003674); cellular_component (GO:0005575); biological_process (GO:0008150)	3.63442	3.63442	29.0037	105.412	4.9e-09	3.63158	3.63158	25.6262	93.0635	3.64e-08	6.75728	6.75728	51.483	353.642	1.27692e-40
7.111	AI607873	chr1:175,653,559-175,671,940	NM_001204910	AI607873	Expressed sequence AI607873	molecular_function (GO:0003674); cellular_component (GO:0005575); biological_process (GO:0008150)	5.96004	5.96004	439.227	2617.81	7.16e-181	6.03909	6.03909	388.083	2343.67	1.53e-175	6.10868	6.10868	209.51	1284.94	1.96338e-98
7.111	AI836003	chr15:97,998,237-98,000,565	NM_177716	AI836003	Expressed sequence AI836003	molecular_function (GO:0003674); cellular_component (GO:0005575); biological_process (GO:0008150)	9.83248	9.83248	5.60101	55.0718	1.77e-10	5.50853	5.50853	4.94829	27.2578	0.000397503	6.21597	6.21597	6.44673	45.2886	9.18463e-07
7.111	AIF1	chr17:35,307,937-35,312,946	NM_019467	Aif1	Allograft inflammatory factor 1	ruffle (GO:0001726); phagocytic cup (GO:0001891); positive regulation of protein phosphorylation (GO:0001934); actin binding (GO:0003779); calcium ion binding (GO:0005509); protein binding (GO:0005515); cytoplasm (GO:0005737); cytosol (GO:0005829); cytoskeleton (GO:0005856); actin filament (GO:0005884); plasma membrane (GO:0005886); negative regulation of gene expression (GO:0010629); positive re…	9.48168	9.48168	109.906	1042.09	1.95e-136	9.64353	9.64353	97.1111	936.494	1.51e-124	7.52838	7.52838	126.921	962.04	1.10641e-58
7.111	AIM1	chr10:43,670,113-43,724,652	NM_172393	Aim1	Absent in melanoma 1	molecular_function (GO:0003674); cellular_component (GO:0005575); biological_process (GO:0008150)	5.16539	5.16539	71.6154	369.922	9.23e-38	5.27192	5.27192	63.2846	333.631	3.65e-33	7.25787	7.25787	47.582	351.602	1.38798e-42
7.111	AK1	chr2:32,477,278-32,490,578	NM_021515 NM_001198790 NM_001198791 NM_001198792	Ak1	Adenylate kinase 1	nucleotide binding (GO:0000166); adenylate kinase activity (GO:0004017); ATP binding (GO:0005524); cytoplasm (GO:0005737); mitochondrion (GO:0005739); plasma membrane (GO:0005886); nucleobase-containing compound metabolic process (GO:0006139); cell cycle arrest (GO:0007050); kinase activity (GO:0016301); phosphorylation (GO:0016310); transferase activity (GO:0016740); nucleotide kinase activity (…	6.06387	6.06387	193.83	1175.36	5.29e-99	7.19222	7.19222	171.259	1231.73	8.14e-130	4.28213	4.28213	88.2978	381.385	1.74659e-30
7.111	AKAP2	chr4:57,858,120-57,909,856	NM_001035532 NM_009649 NM_001035533	Akap2	A kinase (PRKA) anchor protein 2	actin filament organization (GO:0007015); transmembrane receptor protein serine/threonine kinase signaling pathway (GO:0007178); protein localization (GO:0008104); kinase activity (GO:0016301); protein domain specific binding (GO:0019904); protein complex (GO:0043234); protein kinase A binding (GO:0051018); protein heterooligomerization (GO:0051291)	2.80072	2.80072	340.011	952.273	3.75e-41	2.51988	2.51988	300.421	757.026	1.73e-27	2.18318	2.18318	287.992	629.921	5.37179e-16
7.111	AKAP6	chr12:53,800,370-54,252,002	NM_198111	Akap6	A kinase (PRKA) anchor protein 6	nucleus (GO:0005634); nuclear envelope (GO:0005635); nuclear outer membrane (GO:0005640); cytoplasm (GO:0005737); biological_process (GO:0008150); regulation of protein kinase A signaling (GO:0010738); kinase activity (GO:0016301); phosphorylation (GO:0016310); sarcoplasmic reticulum (GO:0016529); enzyme binding (GO:0019899); nuclear membrane (GO:0031965); positive regulation of protein phosphata…	2.4796	2.4796	64.2757	159.378	2.37e-08	2.31961	2.31961	56.791	131.733	4.09e-06	3.12029	3.12029	34.2066	108.855	1.80623e-07
7.111	AKNA	chr4:63,028,162-63,064,479	NM_001045514	Akna	AT-hook transcription factor	molecular_function (GO:0003674); DNA binding (GO:0003677); cellular_component (GO:0005575); nucleus (GO:0005634); biological_process (GO:0008150)	2.30511	2.30511	358.815	827.109	9.42e-27	2.38955	2.38955	317.037	757.576	3.53e-26	3.0537	3.0537	209.742	642.543	1.51798e-29
7.111	ALCAM	chr16:52,249,109-52,453,110	NM_009655	Alcam	Activated leukocyte cell adhesion molecule	protein binding (GO:0005515); cell adhesion (GO:0007155); axon guidance (GO:0007411); motor neuron axon guidance (GO:0008045); external side of plasma membrane (GO:0009897); membrane (GO:0016020); integral to membrane (GO:0016021); axon (GO:0030424); neuronal cell body (GO:0043025)	2.39887	2.39887	259.445	622.373	1.56e-23	2.38999	2.38999	229.232	547.864	3.01e-20	2.27662	2.27662	184.601	421.544	1.13724e-11
7.111	ALDH1A1	chr19:20,676,472-20,717,952	NM_013467	Aldh1a1	Aldehyde dehydrogenase family 1, subfamily A1	retinal dehydrogenase activity (GO:0001758); optic cup morphogenesis involved in camera-type eye development (GO:0002072); 3-chloroallyl aldehyde dehydrogenase activity (GO:0004028); aldehyde dehydrogenase (NAD) activity (GO:0004029); soluble fraction (GO:0005625); cytoplasm (GO:0005737); response to oxidative stress (GO:0006979); metabolic process (GO:0008152); oxidoreductase activity (GO:001649…	3.67016	3.67016	51.3215	188.358	2.93e-14	6.57525	6.57525	45.3446	298.152	2.22e-22	2.52397	2.52397	28.4347	73.2921	0.000305174
7.111	ALDH1B1	chr4:45,811,894-45,817,480	NM_028270	Aldh1b1	Aldehyde dehydrogenase 1 family, member B1	molecular_function (GO:0003674); 3-chloroallyl aldehyde dehydrogenase activity (GO:0004028); aldehyde dehydrogenase (NAD) activity (GO:0004029); cellular_component (GO:0005575); extracellular space (GO:0005615); mitochondrion (GO:0005739); carbohydrate metabolic process (GO:0005975); biological_process (GO:0008150); metabolic process (GO:0008152); oxidoreductase activity (GO:0016491); oxidation-r…	5.08493	5.08493	33.184	168.738	1.14e-19	5.15602	5.15602	29.3191	151.17	6.6e-17	10.0762	10.0762	13.0238	140.307	8.51235e-23
7.111	ALDH1L1	chr6:90,500,842-90,549,165	NM_027406	Aldh1l1	Aldehyde dehydrogenase 1 family, member L1	ACP phosphopantetheine attachment site binding involved in fatty acid biosynthetic process (GO:0000036); catalytic activity (GO:0003824); aldehyde dehydrogenase [NAD(P)+] activity (GO:0004030); cytoplasm (GO:0005737); mitochondrion (GO:0005739); one-carbon metabolic process (GO:0006730); transport (GO:0006810); biological_process (GO:0008150); metabolic process (GO:0008152); methyltransferase act…	2.16933	2.16933	102.294	221.909	4.77e-08	2.05159	2.05159	90.3888	185.44	2.65e-06	5.88973	5.88973	18.8922	116.159	0.000135902
7.111	ALDH3B1	chr19:3,913,491-3,929,716	NM_026316	Aldh3b1	Aldehyde dehydrogenase 3 family, member B1	molecular_function (GO:0003674); aldehyde dehydrogenase (NAD) activity (GO:0004029); aldehyde dehydrogenase [NAD(P)+] activity (GO:0004030); cellular_component (GO:0005575); cellular aldehyde metabolic process (GO:0006081); biological_process (GO:0008150); metabolic process (GO:0008152); oxidoreductase activity (GO:0016491); oxidation-reduction process (GO:0055114)	3.44478	3.44478	95.1905	327.91	3.77e-23	3.80733	3.80733	84.1119	320.242	3.91e-24	3.91006	3.91006	58.61	232.079	6.60221e-18
7.111	ALOX5AP	chr5:150,076,634-150,099,623	NM_009663	Alox5ap	Arachidonate 5-lipoxygenase activating protein	leukotriene production involved in inflammatory response (GO:0002540); arachidonate 5-lipoxygenase activity (GO:0004051); protein binding (GO:0005515); extracellular space (GO:0005615); nucleus (GO:0005634); nuclear envelope (GO:0005635); endoplasmic reticulum (GO:0005783); leukotriene metabolic process (GO:0006691); enzyme activator activity (GO:0008047); membrane (GO:0016020); integral to membr…	4.59155	4.59155	200.584	920.993	6.42e-73	4.97832	4.97832	177.236	882.335	1.47e-74	4.86063	4.86063	108.352	530.521	3.13299e-43
7.111	ALPK1	chr3:127,373,228-127,483,445	NM_027808	Alpk1	Alpha-kinase 1	molecular_function (GO:0003674); protein serine/threonine kinase activity (GO:0004674); ATP binding (GO:0005524); cellular_component (GO:0005575); protein phosphorylation (GO:0006468); biological_process (GO:0008150); kinase activity (GO:0016301); transferase activity (GO:0016740)	4.81388	4.81388	138.578	667.097	2.38e-60	5.32402	5.32402	122.443	651.888	2.56e-63	5.10107	5.10107	44.2311	229.727	7.85924e-21
7.111	ALS2CL	chr9:110,782,678-110,803,034	NM_001146060 NM_146228 NM_001146059	Als2cl	ALS2 C-terminal like	Rho guanyl-nucleotide exchange factor activity (GO:0005089); GTPase activator activity (GO:0005096); protein binding (GO:0005515); intracellular (GO:0005622); cytoplasm (GO:0005737); endosome organization (GO:0007032); protein localization (GO:0008104); cytoplasmic membrane-bounded vesicle (GO:0016023); Rab guanyl-nucleotide exchange factor activity (GO:0017112); Rab GTPase binding (GO:0017137); …	3.33595	3.33595	68.2836	227.79	2.06e-16	4.48721	4.48721	60.3344	270.733	4.89e-12	3.96333	3.96333	58.2868	233.973	2.12395e-18
7.111	AMDHD2	chr17:24,292,800-24,300,700	NM_172935	Amdhd2	Amidohydrolase domain containing 2	molecular_function (GO:0003674); cellular_component (GO:0005575); carbohydrate metabolic process (GO:0005975); N-acetylglucosamine metabolic process (GO:0006044); biological_process (GO:0008150); N-acetylglucosamine-6-phosphate deacetylase activity (GO:0008448); hydrolase activity (GO:0016787); hydrolase activity, acting on carbon-nitrogen (but not peptide) bonds (GO:0016810)	3.03665	3.03665	176.265	535.255	3.42e-30	3.3005	3.3005	155.746	514.041	9.16e-26	2.96465	2.96465	64.5747	193.406	1.29125e-07
7.111	AMICA1	chr9:44,887,266-44,916,614	NM_001005421	Amica1	Adhesion molecule, interacts with CXADR antigen 1	molecular_function (GO:0003674); protein binding (GO:0005515); cellular_component (GO:0005575); plasma membrane (GO:0005886); cell adhesion (GO:0007155); biological_process (GO:0008150); membrane (GO:0016020); integral to membrane (GO:0016021); cell junction (GO:0030054)	3.46007	3.46007	114.499	396.174	3.51e-08	3.4699	3.4699	101.172	351.055	9.04e-20	6.37463	6.37463	35.7205	233.08	3.55331e-27
7.111	AMPD3	chr7:117,916,118-117,955,909	NM_009667	Ampd3	Adenosine monophosphate deaminase 3	AMP deaminase activity (GO:0003876); purine nucleobase metabolic process (GO:0006144); nucleotide metabolic process (GO:0009117); purine ribonucleoside monophosphate biosynthetic process (GO:0009168); hydrolase activity (GO:0016787); hydrolase activity, acting on carbon-nitrogen (but not peptide) bonds, in cyclic amidines (GO:0016814); deaminase activity (GO:0019239)	4.596	4.596	130.217	598.478	2.81e-52	4.97757	4.97757	115.057	572.704	3.01e-52	2.46985	2.46985	180.082	446.247	3.81177e-05
7.111	AMZ1	chr5:141,200,081-141,229,266	NM_173405	Amz1	Archaelysin family metallopeptidase 1	molecular_function (GO:0003674); cellular_component (GO:0005575); proteolysis (GO:0006508); biological_process (GO:0008150); peptidase activity (GO:0008233); metallopeptidase activity (GO:0008237); hydrolase activity (GO:0016787); metal ion binding (GO:0046872)	3.38478	3.38478	105.562	357.303	9.04e-25	3.78369	3.78369	93.2717	352.911	9.46e-17	3.45223	3.45223	59.3187	207.234	2.0896e-14
7.111	ANGPT1	chr15:42,256,271-42,508,341	NM_009640	Angpt1	Angiopoietin 1	angiogenesis (GO:0001525); ovarian follicle development (GO:0001541); in utero embryonic development (GO:0001701); receptor binding (GO:0005102); vascular endothelial growth factor receptor binding (GO:0005172); extracellular region (GO:0005576); extracellular space (GO:0005615); signal transduction (GO:0007165); transmembrane receptor protein tyrosine kinase signaling pathway (GO:0007169); multi…	2.6912	2.6912	95.7893	257.788	9.69e-10	2.75284	2.75284	84.6335	232.982	7.06e-13	2.74802	2.74802	22.1807	62.7011	0.000332751
7.111	ANGPT4	chr2:151,737,068-151,770,390	NM_009641	Angpt4	Angiopoietin 4	receptor binding (GO:0005102); vascular endothelial growth factor receptor binding (GO:0005172); extracellular region (GO:0005576); extracellular space (GO:0005615); signal transduction (GO:0007165); transmembrane receptor protein tyrosine kinase signaling pathway (GO:0007169); endoderm development (GO:0007492)	11.0768	11.0768	5.18342	57.4155	1.05e-11	12.1871	12.1871	4.57915	55.8067	3.94e-11	3.88076	3.88076	7.89821	33.5318	0.000863234
7.111	ANGPTL4	chr17:33,911,845-33,918,520	NM_020581	Angptl4	Angiopoietin-like 4	molecular_function (GO:0003674); enzyme inhibitor activity (GO:0004857); receptor binding (GO:0005102); extracellular region (GO:0005576); proteinaceous extracellular matrix (GO:0005578); extracellular space (GO:0005615); signal transduction (GO:0007165); cellular response to starvation (GO:0009267); negative regulation of apoptotic process (GO:0043066); positive regulation of lipid metabolic pro…	4.25178	4.25178	302.896	1287.85	3.12e-17	3.85553	3.85553	267.63	1031.86	9.24e-65	3.75337	3.75337	79.3961	300.756	1.78045e-19
7.111	ANK1	chr8:24,085,354-24,260,968	NM_001110783 NM_031158	Ank1	Ankyrin 1, erythroid	protein binding (GO:0005515); nucleus (GO:0005634); cytoplasm (GO:0005737); cytoskeleton (GO:0005856); plasma membrane (GO:0005886); porphyrin-containing compound biosynthetic process (GO:0006779); signal transduction (GO:0007165); monovalent inorganic cation transport (GO:0015672); membrane (GO:0016020); sarcoplasmic reticulum (GO:0016529); synaptosome (GO:0019717); Z disc (GO:0030018); axolemma…	5.92304	5.92304	13.6258	80.7061	2.27e-11	9.60966	9.60966	12.0382	115.683	3.88e-20	5.09984	5.09984	6.35033	36.4855	5.5233e-05
7.111	ANPEP	chr7:86,966,689-86,987,238	NM_008486	Anpep	Alanyl (membrane) aminopeptidase	angiogenesis (GO:0001525); aminopeptidase activity (GO:0004177); membrane alanyl aminopeptidase activity (GO:0004179); soluble fraction (GO:0005625); proteolysis (GO:0006508); cellular aromatic compound metabolic process (GO:0006725); multicellular organismal development (GO:0007275); peptidase activity (GO:0008233); metallopeptidase activity (GO:0008237); zinc ion binding (GO:0008270); vesicle m…	7.74445	7.74445	302.31	2341.23	1.71e-39	12.09	12.09	267.113	3229.4	0	10.2171	10.2171	223.537	2293.11	2.43106e-164
7.111	ANTXR1	chr6:87,083,847-87,285,769	NM_054041	Antxr1	Anthrax toxin receptor 1	molecular_function (GO:0003674); receptor activity (GO:0004872); extracellular space (GO:0005615); plasma membrane (GO:0005886); signal transduction (GO:0007165); biological_process (GO:0008150); membrane (GO:0016020); integral to membrane (GO:0016021); cell projection (GO:0042995); metal ion binding (GO:0046872)	3.60091	3.60091	926.715	3337.02	7.94e-122	4.41975	4.41975	818.788	3618.84	6.32e-43	3.94727	3.94727	351.751	1391.4	9.94143e-28
7.111	ANTXR2	chr5:98,313,707-98,459,981	NM_133738	Antxr2	Anthrax toxin receptor 2	molecular_function (GO:0003674); receptor activity (GO:0004872); cellular_component (GO:0005575); signal transduction (GO:0007165); biological_process (GO:0008150); membrane (GO:0016020); integral to membrane (GO:0016021); metal ion binding (GO:0046872)	2.02768	2.02768	359.07	728.08	1.71e-18	2.21722	2.21722	317.26	703.436	2.15e-20	2.5038	2.5038	166.061	417.286	6.33559e-16
7.111	ANXA11	chr14:26,661,641-26,706,290	NM_013469	Anxa11	Annexin A11	calcium ion binding (GO:0005509); calcium-dependent phospholipid binding (GO:0005544); nucleus (GO:0005634); cytoplasm (GO:0005737); cytoskeleton (GO:0005856); cell cycle (GO:0007049); phosphatidylethanolamine binding (GO:0008429); cell division (GO:0051301)	3.49364	3.49364	180.608	630.982	1.22e-28	3.80831	3.80831	159.586	607.751	1.24e-30	4.34893	4.34893	99.8417	437.554	1.18716e-33
7.111	ANXA3	chr5:97,222,404-97,274,987	NM_013470	Anxa3	Annexin A3	phospholipase inhibitor activity (GO:0004859); calcium ion binding (GO:0005509); calcium-dependent phospholipid binding (GO:0005544); phospholipase A2 inhibitor activity (GO:0019834); axon (GO:0030424); dendrite (GO:0030425); neuronal cell body (GO:0043025); regulation of catalytic activity (GO:0050790); positive regulation of DNA metabolic process (GO:0051054)	4.1619	4.1619	146.353	609.107	9.45e-49	5.43297	5.43297	129.312	702.546	7.08e-67	4.1912	4.1912	117.538	495.814	4.43262e-36
7.111	ANXA5	chr3:36,347,846-36,374,809	NM_009673	Anxa5	Annexin A5	calcium ion binding (GO:0005509); protein binding (GO:0005515); calcium-dependent phospholipid binding (GO:0005544); cytoplasm (GO:0005737); plasma membrane (GO:0005886); blood coagulation (GO:0007596); response to organic substance (GO:0010033); intercalated disc (GO:0014704); receptor tyrosine kinase binding (GO:0030971); sarcolemma (GO:0042383); cell projection (GO:0042995); positive regulatio…	2.03212	2.03212	2047.25	4160.26	5.85e-46	2.09118	2.09118	1808.88	3782.7	1.93e-49	2.11441	2.11441	1255.03	2654.77	8.76444e-32
7.111	AOAH	chr13:20,885,988-21,116,121	NM_012054	Aoah	Acyloxyacyl hydrolase	lipid metabolic process (GO:0006629); xenobiotic metabolic process (GO:0006805); lipopolysaccharide metabolic process (GO:0008653); hydrolase activity (GO:0016787); hydrolase activity, acting on ester bonds (GO:0016788); acyloxyacyl hydrolase activity (GO:0050528); negative regulation of inflammatory response (GO:0050728)	7.9748	7.9748	37.6913	300.58	4.61e-35	10.135	10.135	33.3049	337.544	3.59e-52	7.36696	7.36696	55.3499	414.127	3.77208e-49
7.111	AOC3	chr11:101,191,920-101,200,744	NM_009675	Aoc3	Amine oxidase, copper containing 3	leukocyte migration involved in inflammatory response (GO:0002523); positive regulation of acute inflammatory response (GO:0002675); positive regulation of leukocyte migration (GO:0002687); copper ion binding (GO:0005507); protein binding (GO:0005515); extracellular space (GO:0005615); microsome (GO:0005792); response to stress (GO:0006950); cell adhesion (GO:0007155); primary amine oxidase activ…	4.18677	4.18677	133.059	557.086	2.89e-45	5.33079	5.33079	117.568	626.73	9.75e-61	3.52053	3.52053	78.5965	279.222	3.17221e-08
7.111	AOX1	chr1:58,086,813-58,163,254	NM_009676	Aox1	Aldehyde oxidase 1	catalytic activity (GO:0003824); aldehyde oxidase activity (GO:0004031); electron transporter activity (GO:0005489); iron ion binding (GO:0005506); cytoplasm (GO:0005737); electron transport (GO:0006118); electron carrier activity (GO:0009055); oxidoreductase activity (GO:0016491); molybdenum ion binding (GO:0030151); metal ion binding (GO:0046872); flavin adenine dinucleotide binding (GO:0050660…	2.13008	2.13008	128.538	273.796	1.7e-09	2.59518	2.59518	113.577	294.754	5.86e-14	2.00104	2.00104	49.7423	100.538	0.000790876
7.111	APBA1	chr19:23,833,366-24,024,087	NM_177034	Apba1	Amyloid beta (A4) precursor protein binding, family A, member 1	in utero embryonic development (GO:0001701); protein binding (GO:0005515); phosphatidylinositol-4,5-bisphosphate binding (GO:0005546); plasma membrane (GO:0005886); intracellular protein transport (GO:0006886); synaptic transmission (GO:0007268); locomotory behavior (GO:0007626); regulation of gene expression (GO:0010468); glutamate secretion (GO:0014047); gamma-aminobutyric acid secretion (GO:00…	5.41913	5.41913	40.1195	217.413	2.98e-25	7.29728	7.29728	35.448	258.674	3.77e-34	4.78713	4.78713	27.6919	136.352	5.54274e-14
7.111	APH1C	chr9:66,662,801-66,682,513	NM_026674	Aph1c	Anterior pharynx defective 1c homolog (C. elegans)	metanephros development (GO:0001656); endopeptidase activity (GO:0004175); protein binding (GO:0005515); Notch signaling pathway (GO:0007219); peptidase activity (GO:0008233); membrane (GO:0016020); integral to membrane (GO:0016021); protein processing (GO:0016485); positive regulation of catalytic activity (GO:0043085)	10.2901	10.2901	20.4751	210.691	4.48e-36	16.3768	16.3768	18.0924	296.296	2.26e-47	8.83201	8.83201	17.2139	159.866	4.39548e-24
7.111	APOBEC1	chr6:122,527,810-122,552,462	NM_031159 NM_001134391	Apobec1	apolipoprotein B mRNA editing enzyme, catalytic polypeptide 1	cytidine deaminase activity (GO:0004126); mRNA processing (GO:0006397); zinc ion binding (GO:0008270); cytidine to uridine editing (GO:0016554); hydrolase activity (GO:0016787); hydrolase activity, acting on carbon-nitrogen (but not peptide) bonds, in cyclic amidines (GO:0016814); lipoprotein metabolic process (GO:0042157)	7.72067	7.72067	424.885	3280.4	8.83e-170	9.05804	9.05804	375.438	3400.73	5.79e-285	8.37382	8.37382	137.524	1158.98	2.7284e-107
7.111	APOBR	chr7:133,728,522-133,732,606	NM_138310	Apobr			4.85405	4.85405	110.822	537.937	8.73e-51	5.36504	5.36504	97.9226	525.358	2.12e-52	6.50234	6.50234	72.8246	479.033	4.75027e-36
7.111	APOC2	chr7:20,256,928-20,262,213	NM_009695	Apoc2	Apolipoprotein C-II	molecular_function (GO:0003674); lipid transporter activity (GO:0005319); cellular_component (GO:0005575); extracellular region (GO:0005576); lipid metabolic process (GO:0006629); transport (GO:0006810); lipid transport (GO:0006869); enzyme activator activity (GO:0008047); biological_process (GO:0008150); lipid catabolic process (GO:0016042); very-low-density lipoprotein particle (GO:0034361); ch…	3.9882	3.9882	36.4474	145.359	3.44e-14	3.97719	3.97719	32.2005	128.068	1.75e-11	5.15206	5.15206	9.44609	52.8189	1.5578e-06
7.111	APOD	chr16:31,296,278-31,314,682	NM_007470	Apod	Apolipoprotein D	transporter activity (GO:0005215); binding (GO:0005488); retinoid binding (GO:0005501); extracellular region (GO:0005576); extracellular space (GO:0005615); intracellular (GO:0005622); endoplasmic reticulum (GO:0005783); transport (GO:0006810); lipid binding (GO:0008289); cytosolic ribosome (GO:0022626); dendrite (GO:0030425); neuronal cell body (GO:0043025)	4.75341	4.75341	758.813	3606.95	5.21e-170	5.92362	5.92362	670.474	3971.64	1.2e-46	6.8384	6.8384	129.921	894.288	4.88818e-83
7.111	APOE	chr7:20,281,593-20,284,515	NM_009696	Apoe	Apolipoprotein E	response to dietary excess (GO:0002021); lipid transporter activity (GO:0005319); phospholipid binding (GO:0005543); extracellular region (GO:0005576); extracellular space (GO:0005615); cytoplasm (GO:0005737); early endosome (GO:0005769); late endosome (GO:0005770); Golgi apparatus (GO:0005794); microtubule (GO:0005874); lipid metabolic process (GO:0006629); cholesterol catabolic process (GO:0006…	14.7178	14.7178	5487.25	80760.4	5.37e-117	16.5152	16.5152	4848.46	80073.3	0	7.15054	7.15054	3596.15	25720.6	8.36326e-17
7.111	APOL6	chr15:76,875,505-76,887,538	NM_001163621 NM_028010	Apol6	Apolipoprotein L 6	molecular_function (GO:0003674); sequence-specific DNA binding transcription factor activity (GO:0003700); cellular_component (GO:0005575); regulation of transcription, DNA-dependent (GO:0006355); biological_process (GO:0008150)	3.24323	3.24323	33.4292	108.419	1.9e-08	4.64247	4.64247	29.5388	137.133	5.43e-10	2.6696	2.6696	501.953	1341.68	2.53096e-38
7.111	ARAP1	chr7:108,496,583-108,561,100	NM_001040111 NM_198096 NM_001040112 NM_027180	Arap1	ArfGAP with RhoGAP domain, ankyrin repeat and PH domain 1	GTPase activator activity (GO:0005096); protein binding (GO:0005515); intracellular (GO:0005622); cytoplasm (GO:0005737); Golgi apparatus (GO:0005794); plasma membrane (GO:0005886); signal transduction (GO:0007165); ARF GTPase activator activity (GO:0008060); zinc ion binding (GO:0008270); membrane (GO:0016020); regulation of ARF GTPase activity (GO:0032312); metal ion binding (GO:0046872)	4.04877	4.04877	586.897	2376.21	4.09e-89	4.49674	4.49674	518.569	2331.87	2.21e-130	4.26117	4.26117	293.169	1252.51	1.94e-62
7.111	ARG2	chr12:80,231,775-80,257,288	NM_009705	Arg2	Arginase type II	urea cycle (GO:0000050); ureteric bud development (GO:0001657); catalytic activity (GO:0003824); arginase activity (GO:0004053); protein binding (GO:0005515); mitochondrion (GO:0005739); arginine metabolic process (GO:0006525); arginine catabolic process (GO:0006527); striated muscle contraction (GO:0006941); hydrolase activity (GO:0016787); hydrolase activity, acting on carbon-nitrogen (but not …	4.9479	4.9479	20.062	99.2648	3.2e-12	5.50309	5.50309	17.7248	97.541	5.41e-12	8.5122	8.5122	2.44942	28.3622	1.6846e-05
7.111	ARHGAP22	chr14:34,030,009-34,183,122	NM_153800	Arhgap22	Rho GTPase activating protein 22	angiogenesis (GO:0001525); molecular_function (GO:0003674); GTPase activator activity (GO:0005096); cellular_component (GO:0005575); intracellular (GO:0005622); nucleus (GO:0005634); cytoplasm (GO:0005737); signal transduction (GO:0007165); multicellular organismal development (GO:0007275); biological_process (GO:0008150); cell differentiation (GO:0030154); regulation of catalytic activity (GO:00…	2.35531	2.35531	105.889	249.4	1.44e-10	2.34831	2.34831	93.5646	219.718	7.19e-09	3.28227	3.28227	41.1013	137.188	5.93335e-10
7.111	ARHGAP24	chr5:102,910,410-103,326,956	NM_146161 NM_029270	Arhgap24	Rho GTPase activating protein 24	angiogenesis (GO:0001525); molecular_function (GO:0003674); GTPase activator activity (GO:0005096); cellular_component (GO:0005575); intracellular (GO:0005622); cytoplasm (GO:0005737); cytoskeleton (GO:0005856); signal transduction (GO:0007165); multicellular organismal development (GO:0007275); biological_process (GO:0008150); cell junction (GO:0030054); cell differentiation (GO:0030154); cell p…	2.44247	2.44247	153.965	376.054	7.17e-17	2.69529	2.69529	136.034	366.65	2.15e-18	2.71213	2.71213	41.8441	115.199	1.2545e-06
7.111	ARHGAP25	chr6:87,409,379-87,483,229	NM_001037727 NM_175476	Arhgap25	Rho GTPase activating protein 25	molecular_function (GO:0003674); GTPase activator activity (GO:0005096); cellular_component (GO:0005575); intracellular (GO:0005622); signal transduction (GO:0007165); biological_process (GO:0008150); regulation of catalytic activity (GO:0050790)	4.51425	4.51425	129.881	586.317	1.44e-50	6.28793	6.28793	114.761	721.61	2.81e-77	5.67928	5.67928	89.1369	510.913	4.57514e-37
7.111	ARHGAP27	chr11:103,192,798-103,225,006	NM_133715 NM_183288 NM_001205236	Arhgap27	Rho GTPase activating protein 27	GTPase activator activity (GO:0005096); protein binding (GO:0005515); intracellular (GO:0005622); cytoplasm (GO:0005737); endosome (GO:0005768); endocytosis (GO:0006897); receptor-mediated endocytosis (GO:0006898); signal transduction (GO:0007165); membrane (GO:0016020); SH3 domain binding (GO:0017124); Rac GTPase activator activity (GO:0030675); positive regulation of Cdc42 GTPase activity (GO:0…	4.27104	4.27104	120.604	515.104	1.71e-43	3.74948	3.74948	106.564	399.559	7.47e-29	4.04539	4.04539	64.8639	265.446	7.13196e-21
7.111	ARHGAP29	chr3:121,656,244-121,719,071	NM_172525	Arhgap29	Rho GTPase activating protein 29	molecular_function (GO:0003674); GTPase activator activity (GO:0005096); cellular_component (GO:0005575); intracellular (GO:0005622); signal transduction (GO:0007165); biological_process (GO:0008150); diacylglycerol binding (GO:0019992); metal ion binding (GO:0046872); regulation of catalytic activity (GO:0050790)	2.37087	2.37087	178.616	423.475	4.16e-07	2.78523	2.78523	157.818	439.559	1.51e-21	2.43755	2.43755	122.249	299.426	5.53513e-12
7.111	ARHGAP4	chrX:71,139,691-71,156,637	NM_138630 NM_001162423 NM_001162424	Arhgap4	Rho GTPase activating protein 4	GTPase activator activity (GO:0005096); Rho GTPase activator activity (GO:0005100); cytoplasm (GO:0005737); Golgi apparatus (GO:0005794); microtubule (GO:0005874); negative regulation of fibroblast migration (GO:0010764); growth cone (GO:0030426); negative regulation of axon extension (GO:0030517)	3.53806	3.53806	167.909	594.071	5.67e-40	3.47118	3.47118	148.362	514.991	3.59e-21	3.58359	3.58359	99.7113	359.908	2.08504e-15
7.111	ARHGAP42	chr9:8,994,953-9,239,013	NM_027823	Arhgap42	VRho GTPase activating protein 42	molecular_function (GO:0003674); GTPase activator activity (GO:0005096); cellular_component (GO:0005575); biological_process (GO:0008150); regulation of catalytic activity (GO:0050790)	2.36265	2.36265	66.1095	156.194	2.07e-06	2.98829	2.98829	58.414	174.558	1.52e-10	2.59005	2.59005	33.0103	87.0885	0.000464607
7.111	ARHGAP9	chr10:126,760,783-126,766,999	NM_146011	Arhgap9	Rho GTPase activating protein 9	GTPase activator activity (GO:0005096); cellular_component (GO:0005575); biological_process (GO:0008150); regulation of catalytic activity (GO:0050790)	3.6339	3.6339	180.708	656.675	6.43e-45	4.40841	4.40841	159.665	703.868	1.48e-56	4.91733	4.91733	103.709	513.886	7.27915e-43
7.111	ARHGDIB	chr6:136,872,230-136,890,238	NM_007486	Arhgdib	Rho, GDP dissociation inhibitor (GDI) beta	Rho GDP-dissociation inhibitor activity (GO:0005094); GTPase activator activity (GO:0005096); protein binding (GO:0005515); cytoplasm (GO:0005737); regulation of catalytic activity (GO:0050790)	5.06058	5.06058	296.877	1502.37	4.79e-113	5.59483	5.59483	262.313	1467.6	3.47e-99	6.18637	6.18637	219.54	1363.34	7.27997e-38
7.111	ARHGEF3	chr14:28,051,225-28,217,090	NM_027871	Arhgef3	Rho guanine nucleotide exchange factor (GEF) 3	molecular_function (GO:0003674); guanyl-nucleotide exchange factor activity (GO:0005085); Rho guanyl-nucleotide exchange factor activity (GO:0005089); cellular_component (GO:0005575); intracellular (GO:0005622); cytoplasm (GO:0005737); biological_process (GO:0008150); regulation of Rho protein signal transduction (GO:0035023); regulation of catalytic activity (GO:0050790)	6.86149	6.86149	71.3702	489.706	3.8e-60	8.31015	8.31015	63.0649	524.079	8.11e-69	4.8233	4.8233	64.314	314.029	8.97002e-29
7.111	ARHGEF5	chr6:43,215,643-43,239,319	NM_133674	Arhgef5	Rho guanine nucleotide exchange factor (GEF) 5	molecular_function (GO:0003674); cellular_component (GO:0005575); biological_process (GO:0008150)	4.03751	4.03751	57.4992	232.154	1.14e-20	4.69439	4.69439	50.807	238.508	5.22e-23	2.68448	2.68448	33.6567	92.0353	1.60238e-05
7.111	ARHGEF6	chrX:54,484,662-54,591,906	NM_152801	Arhgef6	Rac/Cdc42 guanine nucleotide exchange factor (GEF) 6	molecular_function (GO:0003674); guanyl-nucleotide exchange factor activity (GO:0005085); Rho guanyl-nucleotide exchange factor activity (GO:0005089); cellular_component (GO:0005575); intracellular (GO:0005622); biological_process (GO:0008150); regulation of Rho protein signal transduction (GO:0035023); regulation of catalytic activity (GO:0050790)	2.2968	2.2968	283.669	651.531	1.24e-21	2.60023	2.60023	250.644	651.731	1.02e-26	2.57274	2.57274	230.403	594.341	6.8523e-22
7.111	ARID3A	chr10:79,389,817-79,417,757	NM_007880	Arid3a	AT rich interactive domain 3A (BRIGHT-like)	DNA binding (GO:0003677); intracellular (GO:0005622); nucleus (GO:0005634); regulation of transcription, DNA-dependent (GO:0006355)	2.03661	2.03661	149.022	303.499	1.28e-09	2.29525	2.29525	131.673	302.222	4.91e-11	2.06973	2.06973	104.933	218.253	4.33276e-07
7.111	ARL11	chr14:61,928,590-61,930,773	NM_177337	Arl11	ADP-ribosylation factor-like 11	nucleotide binding (GO:0000166); molecular_function (GO:0003674); GTP binding (GO:0005525); cellular_component (GO:0005575); intracellular (GO:0005622); Golgi apparatus (GO:0005794); transport (GO:0006810); small GTPase mediated signal transduction (GO:0007264); biological_process (GO:0008150); protein transport (GO:0015031)	5.7931	5.7931	49.8147	288.581	2.84e-18	7.65073	7.65073	44.0145	336.743	2.82e-18	7.46732	7.46732	27.2099	209.653	2.97386e-27
7.111	ARL4C	chr1:90,594,801-90,598,766	NM_177305	Arl4c	ADP-ribosylation factor-like 4C	nucleotide binding (GO:0000166); molecular_function (GO:0003674); GTPase activity (GO:0003924); transporter activity (GO:0005215); GTP binding (GO:0005525); cellular_component (GO:0005575); intracellular (GO:0005622); nucleus (GO:0005634); Golgi apparatus (GO:0005794); transport (GO:0006810); intracellular protein transport (GO:0006886); small GTPase mediated signal transduction (GO:0007264); bio…	4.86631	4.86631	296.473	1442.73	5.01e-41	4.63344	4.63344	261.948	1213.72	2.17e-88	6.12458	6.12458	173.471	1067.56	4.77114e-87
7.111	ARL5C	chr11:97,850,894-97,857,487	NM_207231	Arl5c	ADP-ribosylation factor-like 5C	nucleotide binding (GO:0000166); molecular_function (GO:0003674); GTP binding (GO:0005525); cellular_component (GO:0005575); intracellular (GO:0005622); small GTPase mediated signal transduction (GO:0007264); biological_process (GO:0008150)	5.58701	5.58701	41.8716	233.937	1.96e-27	5.38926	5.38926	36.9978	199.391	1.55e-22	7.93744	7.93744	26.178	214.724	1.87905e-16
7.111	ARMC7	chr11:115,336,991-115,351,780	NM_177778	Armc7	Armadillo repeat containing 7	molecular_function (GO:0003674); binding (GO:0005488); cellular_component (GO:0005575); biological_process (GO:0008150)	2.07933	2.07933	105.062	218.459	7.15e-08	2.0477	2.0477	92.8293	190.086	0.000170174	2.08553	2.08553	73.1477	153.637	2.53912e-05
7.111	ARRB2	chr11:70,246,155-70,254,176	NM_145429	Arrb2	Arrestin, beta 2	regulation of protein phosphorylation (GO:0001932); protein binding (GO:0005515); intracellular (GO:0005622); nucleus (GO:0005634); cytoplasm (GO:0005737); plasma membrane (GO:0005886); coated pit (GO:0005905); transport (GO:0006810); endocytosis (GO:0006897); signal transduction (GO:0007165); G-protein coupled receptor signaling pathway (GO:0007186); sensory perception (GO:0007600); adult walkin…	2.82556	2.82556	607.385	1716.2	9.23e-61	2.97339	2.97339	536.666	1595.72	3.86e-63	2.9763	2.9763	431.186	1285.32	2.74195e-31
7.111	ARRDC4	chr7:75,881,880-75,894,124	NM_025549 NM_001042592	Arrdc4	Arrestin domain containing 4	molecular_function (GO:0003674); cellular_component (GO:0005575); biological_process (GO:0008150)	4.74516	4.74516	67.2805	319.257	5.82e-28	5.58494	5.58494	59.4482	332.015	3.22e-36	4.60059	4.60059	61.0254	284.354	3.31767e-25
7.111	ARSG	chr11:109,334,688-109,434,643	NM_028710 NM_001166177	Arsg	Arylsulfatase G	molecular_function (GO:0003674); catalytic activity (GO:0003824); cellular_component (GO:0005575); lysosome (GO:0005764); endoplasmic reticulum (GO:0005783); biological_process (GO:0008150); metabolic process (GO:0008152); sulfuric ester hydrolase activity (GO:0008484); hydrolase activity (GO:0016787); metal ion binding (GO:0046872)	5.00981	5.00981	25.5724	128.113	1.06e-14	6.67736	6.67736	22.5968	150.887	1.06e-19	3.90338	3.90338	9.02652	38.1373	0.000374335
7.111	ARSI	chr18:61,071,894-61,077,422	NM_001038499	Arsi	Arylsulfatase i	molecular_function (GO:0003674); catalytic activity (GO:0003824); cellular_component (GO:0005575); extracellular region (GO:0005576); endoplasmic reticulum (GO:0005783); biological_process (GO:0008150); metabolic process (GO:0008152); sulfuric ester hydrolase activity (GO:0008484); hydrolase activity (GO:0016787); metal ion binding (GO:0046872)	9.06052	9.06052	30.5017	276.361	1.24e-11	9.31133	9.31133	26.9533	250.971	1.32e-37	4.33309	4.33309	12.3151	56.6954	5.4128e-06
7.111	ART3	chr5:92,760,867-92,843,653	NM_181728	Art3	ADP-ribosyltransferase 3	molecular_function (GO:0003674); NAD(P)+-protein-arginine ADP-ribosyltransferase activity (GO:0003956); cellular_component (GO:0005575); extracellular space (GO:0005615); plasma membrane (GO:0005886); protein ADP-ribosylation (GO:0006471); biological_process (GO:0008150); membrane (GO:0016020); transferase activity (GO:0016740); transferase activity, transferring glycosyl groups (GO:0016757); anc…	2.661	2.661	71.5381	190.363	2.6e-10	3.42029	3.42029	63.2128	216.206	1.59e-15	2.81155	2.81155	49.5495	141.122	4.232e-08
7.111	ASAH2	chr19:32,059,141-32,177,630	NM_018830	Asah2	N-acylsphingosine amidohydrolase 2	membrane fraction (GO:0005624); mitochondrion (GO:0005739); plasma membrane (GO:0005886); lipid metabolic process (GO:0006629); sphingolipid metabolic process (GO:0006665); apoptotic process (GO:0006915); cell proliferation (GO:0008283); response to organic substance (GO:0010033); membrane (GO:0016020); integral to membrane (GO:0016021); hydrolase activity (GO:0016787); ceramidase activity (GO:00…	2.17113	2.17113	127.961	277.821	3.42e-10	2.23185	2.23185	113.063	252.341	3.31e-09	2.10394	2.10394	108.613	229.62	2.92995e-06
7.111	ASPN	chr13:49,639,812-49,662,931	NM_025711 NM_001172481	Aspn	Asporin	protein binding (GO:0005515); extracellular region (GO:0005576); proteinaceous extracellular matrix (GO:0005578); extracellular space (GO:0005615); porin activity (GO:0015288); integral to membrane (GO:0016021); outer membrane (GO:0019867); negative regulation of transforming growth factor beta receptor signaling pathway (GO:0030512); biomineral tissue development (GO:0031214); pore complex (GO:0…	4.9656	4.9656	356.083	1768.16	2.67e-88	6.73327	6.73327	314.609	2118.35	1.43e-37	2.77651	2.77651	130.408	363.857	4.5971e-17
7.111	ASS1	chr2:31,325,790-31,376,190	NM_007494	Ass1	Argininosuccinate synthetase 1	urea cycle (GO:0000050); argininosuccinate metabolic process (GO:0000053); nucleotide binding (GO:0000166); argininosuccinate synthase activity (GO:0004055); ATP binding (GO:0005524); cytoplasm (GO:0005737); mitochondrion (GO:0005739); mitochondrial outer membrane (GO:0005741); endoplasmic reticulum (GO:0005783); arginine biosynthetic process (GO:0006526); cellular amino acid biosynthetic process…	3.1071	3.1071	183.636	570.573	8e-10	3.07154	3.07154	162.25	498.359	7.86e-11	11.7543	11.7543	54.5787	652.287	1.36481e-36
7.111	ATF3	chr1:192,994,176-193,007,212	NM_007498	Atf3	Activating transcription factor 3	DNA binding (GO:0003677); sequence-specific DNA binding transcription factor activity (GO:0003700); nucleus (GO:0005634); transcription factor complex (GO:0005667); gluconeogenesis (GO:0006094); regulation of transcription, DNA-dependent (GO:0006355); positive regulation of cell proliferation (GO:0008284); transcription repressor activity (GO:0016564); sequence-specific DNA binding (GO:0043565); …	2.52249	2.52249	332.907	839.756	2.5e-32	3.19461	3.19461	294.144	939.676	2.83e-48	2.84107	2.84107	243.948	694.917	4.08274e-28
7.111	ATP11A	chr8:12,757,016-12,868,728	NM_015804	Atp11a	ATPase, class VI, type 11A	nucleotide binding (GO:0000166); magnesium ion binding (GO:0000287); catalytic activity (GO:0003824); phospholipid-translocating ATPase activity (GO:0004012); ATP binding (GO:0005524); ATP catabolic process (GO:0006200); ATP biosynthetic process (GO:0006754); cation transport (GO:0006812); metabolic process (GO:0008152); ATPase activity, coupled to transmembrane movement of ions, phosphorylative …	2.38863	2.38863	548.71	1310.67	8.09e-39	2.38971	2.38971	484.823	1158.59	5.64e-35	2.2502	2.2502	290.465	654.853	4.13418e-14
7.111	ATP13A2	chr4:140,542,788-140,563,616	NM_029097 NM_001164366	Atp13a2	ATPase type 13A2	nucleotide binding (GO:0000166); magnesium ion binding (GO:0000287); molecular_function (GO:0003674); catalytic activity (GO:0003824); ATP binding (GO:0005524); cellular_component (GO:0005575); ATP catabolic process (GO:0006200); ATP biosynthetic process (GO:0006754); cation transport (GO:0006812); biological_process (GO:0008150); metabolic process (GO:0008152); ATPase activity, coupled to transm…	3.11099	3.11099	1045.51	3252.57	7.47e-97	3.45012	3.45012	923.783	3187.17	3.76e-104	3.42354	3.42354	387.693	1329.7	2.82009e-50
7.111	ATP1A3	chr7:25,763,188-25,790,914	NM_144921	Atp1a3	ATPase, Na+/K+ transporting, alpha 3 polypeptide	nucleotide binding (GO:0000166); magnesium ion binding (GO:0000287); catalytic activity (GO:0003824); sodium:potassium-exchanging ATPase activity (GO:0005391); protein binding (GO:0005515); ATP binding (GO:0005524); nucleus (GO:0005634); cytoplasm (GO:0005737); plasma membrane (GO:0005886); sodium:potassium-exchanging ATPase complex (GO:0005890); ATP catabolic process (GO:0006200); ATP biosynthet…	2.69364	2.69364	355.612	957.89	1.19e-37	2.95161	2.95161	314.221	927.46	2.09e-41	6.07642	6.07642	176.437	1077.18	2.84837e-63
7.111	ATP2A3	chr11:72,774,671-72,806,545	NM_001163337 NM_016745 NM_001163336	Atp2a3	ATPase, Ca++ transporting, ubiquitous	nucleotide binding (GO:0000166); magnesium ion binding (GO:0000287); catalytic activity (GO:0003824); calcium-transporting ATPase activity (GO:0005388); calcium ion binding (GO:0005509); ATP binding (GO:0005524); nucleus (GO:0005634); endoplasmic reticulum (GO:0005783); endoplasmic reticulum membrane (GO:0005789); ATP catabolic process (GO:0006200); ATP biosynthetic process (GO:0006754); transpor…	3.1775	3.1775	96.4477	306.462	7.73e-20	2.81717	2.81717	85.2208	240.081	6.23e-13	4.17581	4.17581	57.3853	242.806	8.23404e-20
7.111	ATP2B4	chr1:135,599,251-135,650,324	NM_001167949 NM_213616	Atp2b4	ATPase, Ca++ transporting, plasma membrane 4	nucleotide binding (GO:0000166); calcium-transporting ATPase activity (GO:0005388); ATP binding (GO:0005524); integral to plasma membrane (GO:0005887); transport (GO:0006810); ion transport (GO:0006811); calcium ion transport (GO:0006816); membrane (GO:0016020); integral to membrane (GO:0016021); hydrolase activity (GO:0016787); PDZ domain binding (GO:0030165)	3.28839	3.28839	102.385	336.681	1.04e-09	3.42947	3.42947	90.465	310.247	1.37e-20	4.6906	4.6906	63.35	300.841	2.0306e-08
7.111	ATP6V0D2	chr4:19,803,985-19,849,713	NM_175406	Atp6v0d2	ATPase, H+ transporting, lysosomal V0 subunit D2	endosome (GO:0005768); early endosome (GO:0005769); transport (GO:0006810); ion transport (GO:0006811); hydrogen transport (GO:0006818); hydrogen-exporting ATPase activity, phosphorylative mechanism (GO:0008553); hydrogen ion transmembrane transporter activity (GO:0015078); ATP synthesis coupled proton transport (GO:0015986); proton transport (GO:0015992); apical plasma membrane (GO:0016324); pro…	10.2761	10.2761	73.2947	753.183	4.7e-38	20.1791	20.1791	64.7641	1306.88	8.45e-65	17.8982	17.8982	74.8544	1356.65	5.04525e-56
7.111	ATP8B1	chr18:64,688,633-64,820,654	NM_001001488	Atp8b1	ATPase, class I, type 8B, member 1	nucleotide binding (GO:0000166); magnesium ion binding (GO:0000287); molecular_function (GO:0003674); catalytic activity (GO:0003824); phospholipid-translocating ATPase activity (GO:0004012); ATP binding (GO:0005524); membrane fraction (GO:0005624); ATP catabolic process (GO:0006200); ATP biosynthetic process (GO:0006754); metabolic process (GO:0008152); bile acid metabolic process (GO:0008206); …	3.26464	3.26464	105.076	343.034	2.53e-24	3.73242	3.73242	92.8338	346.495	2.28e-26	4.19254	4.19254	45.5806	194.291	3.6403e-17
7.111	ATP8B4	chr2:126,146,709-126,317,289	NM_001080944	Atp8b4	ATPase, class I, type 8B, member 4	nucleotide binding (GO:0000166); magnesium ion binding (GO:0000287); molecular_function (GO:0003674); ATP binding (GO:0005524); cellular_component (GO:0005575); biological_process (GO:0008150); membrane (GO:0016020); integral to membrane (GO:0016021); hydrolase activity (GO:0016787)	5.512	5.512	84.1742	463.968	1.63e-45	5.20351	5.20351	74.3693	386.981	4.31e-39	8.12552	8.12552	43.0688	357.082	6.366e-46
7.111	ATXN1	chr13:45,645,125-46,060,360	NM_009124 NM_001199305 NM_001199304	Atxn1	Ataxin 1	RNA binding (GO:0003723); binding (GO:0005488); protein binding (GO:0005515); nucleus (GO:0005634); cytoplasm (GO:0005737); adult locomotory behavior (GO:0008344); visual learning (GO:0008542); nuclear matrix (GO:0016363); negative regulation of phosphorylation (GO:0042326); nuclear inclusion body (GO:0042405); negative regulation of insulin-like growth factor receptor signaling pathway (GO:00435…	3.09488	3.09488	134.987	417.77	1.31e-25	3.66245	3.66245	119.269	436.816	5.64e-31	2.61424	2.61424	137.785	361.817	5.77934e-10
7.111	AU022793	chr15:39,794,195-39,799,061	NR_045719	AU022793	expressed sequence AU022793	molecular_function (GO:0003674); cellular_component (GO:0005575); biological_process (GO:0008150)	2.85773	2.85773	26.993	77.139	0.000173458	4.52884	4.52884	23.8522	108.023	4.79e-11	7.77066	7.77066	6.76989	59.3772	2.79069e-09
7.111	AW112010	chr19:11,122,102-11,125,056	NM_001177351	AW112010	Expressed sequence AW112010	molecular_function (GO:0003674); cellular_component (GO:0005575); biological_process (GO:0008150)	12.8536	12.8536	56.5823	727.284	2.22e-118	14.1658	14.1658	49.9955	708.228	1.65e-118	12.6329	12.6329	214.419	2720.38	1.08428e-81
7.111	B2M	chr2:121,973,423-121,978,818	NM_009735	B2m	Beta-2 microglobulin	positive regulation of T cell mediated cytotoxicity (GO:0001916); response to molecule of bacterial origin (GO:0002237); antigen processing and presentation of peptide antigen via MHC class I (GO:0002474); antigen processing and presentation of exogenous protein antigen via MHC class Ib, TAP-dependent (GO:0002481); protein binding (GO:0005515); extracellular region (GO:0005576); extracellular spa…	2.00824	2.00824	16709	33555.6	7.53e-61	2.00762	2.00762	14763.7	29640	5.42e-67	3.27617	3.27617	7439.23	24374.4	5.30456e-59
7.111	B3GALNT1	chr3:69,378,108-69,402,783	NM_020026	B3galnt1	UDP-GalNAc:betaGlcNAc beta 1,3-galactosaminyltransferase, polypeptide 1	extracellular space (GO:0005615); Golgi apparatus (GO:0005794); protein glycosylation (GO:0006486); galactosyltransferase activity (GO:0008378); UDP-galactose:beta-N-acetylglucosamine beta-1,3-galactosyltransferase activity (GO:0008499); oligosaccharide biosynthetic process (GO:0009312); membrane (GO:0016020); integral to membrane (GO:0016021); transferase activity (GO:0016740); transferase activ…	5.38835	5.38835	45.7161	246.334	3.16e-28	6.56026	6.56026	40.3948	265	6.73e-33	3.23966	3.23966	28.0775	93.2011	3.59516e-07
7.111	B3GNT3	chr8:74,215,618-74,225,699	NM_028189	B3gnt3	UDP-GlcNAc:betaGal beta-1,3-N-acetylglucosaminyltransferase 3	molecular_function (GO:0003674); cellular_component (GO:0005575); extracellular space (GO:0005615); Golgi apparatus (GO:0005794); protein glycosylation (GO:0006486); biological_process (GO:0008150); galactosyltransferase activity (GO:0008378); membrane (GO:0016020); integral to membrane (GO:0016021); transferase activity (GO:0016740); transferase activity, transferring glycosyl groups (GO:0016757)	3.83338	3.83338	13.5396	51.9024	1.54e-05	5.49039	5.49039	11.9635	65.6841	1.7e-08	2.78016	2.78016	36.3329	102.791	3.33943e-06
7.111	B3GNT8	chr7:26,412,643-26,414,509	NM_001036740 NM_146184	B3gnt8	UDP-GlcNAc:betaGal beta-1,3-N-acetylglucosaminyltransferase 8	molecular_function (GO:0003674); cellular_component (GO:0005575); Golgi apparatus (GO:0005794); protein glycosylation (GO:0006486); biological_process (GO:0008150); galactosyltransferase activity (GO:0008378); membrane (GO:0016020); integral to membrane (GO:0016021); transferase activity (GO:0016740); transferase activity, transferring glycosyl groups (GO:0016757)	5.74138	5.74138	27.3333	156.931	6.92e-20	5.67034	5.67034	24.1496	136.937	1.53e-16	6.35773	6.35773	9.1569	63.5748	1.60917e-08
7.111	B430306N03RIK	chr17:48,455,487-48,465,836	NM_177083	B430306N03Rik	RIKEN cDNA B430306N03 gene	molecular_function (GO:0003674); receptor activity (GO:0004872); cellular_component (GO:0005575); signal transduction (GO:0007165); biological_process (GO:0008150)	6.9208	6.9208	46.3878	321.041	4.15e-43	7.73462	7.73462	40.9866	317.016	1.61e-43	6.88627	6.88627	22.2431	159.058	3.15565e-15
7.111	B4GALNT1	chr10:126,602,212-126,609,396	NM_008080 NM_027739 NR_045166 NM_001244617 NM_001244618	B4galnt1	Beta-1,4-N-acetyl-galactosaminyl transferase 1	ganglioside biosynthetic process (GO:0001574); (N-acetylneuraminyl)-galactosylglucosylceramide N-acetylgalactosaminyltransferase activity (GO:0003947); extracellular space (GO:0005615); Golgi apparatus (GO:0005794); plasma membrane (GO:0005886); glycosphingolipid metabolic process (GO:0006687); spermatogenesis (GO:0007283); acetylgalactosaminyltransferase activity (GO:0008376); membrane (GO:00160…	4.35849	4.35849	227.169	990.113	8.68e-74	4.65625	4.65625	200.722	934.61	2.49e-52	6.0122	6.0122	102.518	621.37	5.14396e-50
7.111	B4GALT1	chr4:40,751,635-40,801,031	NM_022305	B4galt1	UDP-Gal:betaGlcNAc beta 1,4- galactosyltransferase, polypeptide 1	epithelial cell development (GO:0002064); acute inflammatory response (GO:0002526); beta-N-acetylglucosaminylglycopeptide beta-1,4-galactosyltransferase activity (GO:0003831); N-acetyllactosamine synthase activity (GO:0003945); lactose synthase activity (GO:0004461); protein binding (GO:0005515); extracellular region (GO:0005576); Golgi apparatus (GO:0005794); plasma membrane (GO:0005886); carboh…	3.3188	3.3188	850.844	2823.78	5.55e-97	3.28786	3.28786	751.785	2471.77	8.66e-40	3.2467	3.2467	474.578	1543.06	2.93282e-55
7.111	B4GALT5	chr2:167,123,945-167,174,678	NM_019835	B4galt5	UDP-Gal:betaGlcNAc beta 1,4-galactosyltransferase, polypeptide 5	extracellular space (GO:0005615); Golgi apparatus (GO:0005794); carbohydrate metabolic process (GO:0005975); membrane (GO:0016020); integral to membrane (GO:0016021); transferase activity (GO:0016740); transferase activity, transferring glycosyl groups (GO:0016757); manganese ion binding (GO:0030145); metal ion binding (GO:0046872)	2.49971	2.49971	728.979	1822.23	1.49e-17	2.44701	2.44701	644.111	1576.15	7.39e-43	2.45715	2.45715	591.271	1454.3	2.44846e-34
7.111	B4GALT7	chr13:55,701,472-55,711,315	NM_146045	B4galt7	Xylosylprotein beta1,4-galactosyltransferase, polypeptide 7 (galactosyltransferase I)	molecular_function (GO:0003674); cellular_component (GO:0005575); Golgi apparatus (GO:0005794); carbohydrate metabolic process (GO:0005975); proteoglycan metabolic process (GO:0006029); cellular protein modification process (GO:0006464); biological_process (GO:0008150); galactosyltransferase activity (GO:0008378); membrane (GO:0016020); integral to membrane (GO:0016021); transferase activity (GO:…	2.2262	2.2262	166.247	370.098	1.41e-13	2.08851	2.08851	146.888	306.778	1.71e-09	2.11255	2.11255	67.6365	143.998	4.68843e-05
7.111	BATF	chr12:87,027,670-87,050,037	NM_016767	Batf	Basic leucine zipper transcription factor, ATF-like	DNA binding (GO:0003677); sequence-specific DNA binding transcription factor activity (GO:0003700); nucleus (GO:0005634); regulation of transcription, DNA-dependent (GO:0006355); sequence-specific DNA binding (GO:0043565); protein dimerization activity (GO:0046983)	4.46006	4.46006	29.5937	131.99	2.49e-14	4.20421	4.20421	26.1448	109.918	3.11e-11	4.55755	4.55755	19.051	90.3834	1.00932e-09
7.111	BATF3	chr1:192,922,293-192,932,822	NM_030060	Batf3	Basic leucine zipper transcription factor, ATF-like 3	DNA binding (GO:0003677); sequence-specific DNA binding transcription factor activity (GO:0003700); nucleus (GO:0005634); regulation of transcription, DNA-dependent (GO:0006355); sequence-specific DNA binding (GO:0043565); protein dimerization activity (GO:0046983)	3.32206	3.32206	16.0451	53.3029	0.000105987	4.72377	4.72377	14.1783	66.9751	1.81e-07	6.17374	6.17374	20.5365	131.96	2.63419e-16
7.111	BC013712	chr4:132,338,272-132,352,279	NM_001033308	BC013712	CDNA sequence BC013712	molecular_function (GO:0003674); cellular_component (GO:0005575); biological_process (GO:0008150)	9.21002	9.21002	146.245	1346.92	9.44e-159	9.71547	9.71547	129.229	1255.52	4.14e-155	9.60054	9.60054	101.582	983.847	4.47939e-110
7.111	BC017612	chr9:15,309,939-15,349,703	NM_133214	BC017612	CDNA sequence BC017612	molecular_function (GO:0003674); cellular_component (GO:0005575); biological_process (GO:0008150); membrane (GO:0016020); integral to membrane (GO:0016021)	3.4938	3.4938	16.0496	56.0741	1.16e-05	4.62972	4.62972	14.1798	65.6486	0.000437919	4.11513	4.11513	11.1243	48.8932	0.000218445
7.111	BC028528	chr3:95,688,896-95,695,853	NM_153513	BC028528	CDNA sequence BC028528	molecular_function (GO:0003674); cellular_component (GO:0005575); extracellular region (GO:0005576); biological_process (GO:0008150)	4.46471	4.46471	11.6152	51.8583	6.43e-06	4.09353	4.09353	10.2642	42.0169	0.000286504	4.22324	4.22324	32.3695	139.928	1.97924e-12
7.111	BC064078	chr6:128,943,038-128,956,667	NR_015455	BC064078	CDNA sequence BC064078		6.71534	6.71534	16.8803	113.357	7.53e-16	6.63643	6.63643	14.9166	98.993	4.32e-13	4.74848	4.74848	11.7991	59.7763	5.64178e-07
7.111	BCAR3	chr3:122,122,698-122,233,100	NM_013867	Bcar3	Breast cancer anti-estrogen resistance 3	guanyl-nucleotide exchange factor activity (GO:0005085); protein binding (GO:0005515); intracellular (GO:0005622); small GTPase mediated signal transduction (GO:0007264); regulation of catalytic activity (GO:0050790)	3.06628	3.06628	79.3221	243.224	2.05e-16	3.13393	3.13393	70.0846	219.64	5.4e-14	3.88846	3.88846	47.2644	186.674	9.45288e-15
7.111	BCL11A	chr11:23,978,056-24,073,558	NM_016707 NM_001159289 NM_001242934 NM_001159290	Bcl11a	B-cell CLL/lymphoma 11A (zinc finger protein)	nucleic acid binding (GO:0003676); transcription corepressor activity (GO:0003714); intracellular (GO:0005622); nucleus (GO:0005634); cytoplasm (GO:0005737); regulation of transcription, DNA-dependent (GO:0006355); zinc ion binding (GO:0008270); B cell differentiation (GO:0030183); T cell differentiation (GO:0030217); metal ion binding (GO:0046872)	6.25554	6.25554	6.51792	40.7731	3.15e-06	5.31358	5.31358	5.7598	30.6052	0.000446343	6.03435	6.03435	3.70811	27.4104	0.000269572
7.111	BCL2A1A	chr9:88,851,758-88,857,254	NM_009742	Bcl2a1a			3.58891	3.58891	23.153	83.094	6.02e-06	3.98166	3.98166	20.4567	81.4516	7.91e-08	6.22705	6.22705	11.2832	75.4878	3.35908e-10
7.111	BCL2A1B	chr9:89,094,111-89,102,676	NM_007534	Bcl2a1b	B-cell leukemia/lymphoma 2 related protein A1a	apoptotic process (GO:0006915); regulation of apoptotic process (GO:0042981)	4.50595	4.50595	166.819	751.68	7.32e-62	4.98016	4.98016	147.401	734.081	5.05e-63	7.30415	7.30415	54.5163	404.499	1.8241e-47
7.111	BCL2A1D	chr9:88,618,126-88,626,688	NM_007536	Bcl2a1d	B-cell leukemia/lymphoma 2 related protein A1d	cellular_component (GO:0005575); negative regulation of endopeptidase activity (GO:0010951); T cell differentiation (GO:0030217); cysteine-type endopeptidase inhibitor activity involved in apoptotic process (GO:0043027); negative regulation of cysteine-type endopeptidase activity involved in apoptotic process (GO:0043154); T cell receptor signaling pathway (GO:0050852)	3.55232	3.55232	25.1592	89.3737	4.04e-08	3.91274	3.91274	22.2292	86.9769	5.31e-08	8.4358	8.4358	4.41687	44.6956	1.45023e-07
7.111	BCL2L11	chr2:127,951,774-127,988,283	NM_207680 NM_207681 NM_009754	Bcl2l11	BCL2-like 11 (apoptosis facilitator)	peripheral to membrane of membrane fraction (GO:0000300); in utero embryonic development (GO:0001701); leukocyte homeostasis (GO:0001776); B cell homeostasis (GO:0001782); B cell apoptotic process (GO:0001783); kidney development (GO:0001822); lymphocyte homeostasis (GO:0002260); myeloid cell homeostasis (GO:0002262); protein binding (GO:0005515); cytoplasm (GO:0005737); mitochondrion (GO:0005739…	3.13278	3.13278	332.735	1042.38	1.34e-51	3.41228	3.41228	293.995	1003.19	4.98e-54	2.68023	2.68023	234.565	630.367	9.52279e-18
7.111	BCL3	chr7:20,393,811-20,408,104	NM_033601	Bcl3	B-cell leukemia/lymphoma 3	follicular dendritic cell differentiation (GO:0002268); marginal zone B cell differentiation (GO:0002315); humoral immune response mediated by circulating immunoglobulin (GO:0002455); germinal center formation (GO:0002467); DNA binding (GO:0003677); sequence-specific DNA binding transcription factor activity (GO:0003700); protein binding (GO:0005515); nucleus (GO:0005634); regulation of transcrip…	2.74022	2.74022	178.194	488.29	6.57e-12	2.60154	2.60154	157.447	409.605	8.8e-15	2.10593	2.10593	118.343	250.327	4.07292e-08
7.111	BCL6	chr16:23,965,138-23,988,698	NM_009744	Bcl6	B-cell leukemia/lymphoma 6	negative regulation of transcription from RNA polymerase II promoter (GO:0000122); cell morphogenesis (GO:0000902); negative regulation of cell-matrix adhesion (GO:0001953); germinal center formation (GO:0002467); negative regulation of type 2 immune response (GO:0002829); nucleic acid binding (GO:0003676); DNA binding (GO:0003677); chromatin binding (GO:0003682); protein binding (GO:0005515); in…	2.61126	2.61126	176.85	461.801	1.06e-20	2.54666	2.54666	156.263	397.95	2e-16	2.59622	2.59622	121.535	317.128	6.49087e-14
7.111	BFSP1	chr2:143,652,264-143,688,909	NM_009751	Bfsp1	Beaded filament structural protein 1, in lens-CP94	structural constituent of eye lens (GO:0005212); cytoplasm (GO:0005737); cytoskeleton (GO:0005856); intermediate filament (GO:0005882); membrane (GO:0016020)	6.16323	6.16323	6.43618	39.6677	5.73e-06	8.18998	8.18998	5.68657	46.5729	8.89e-08	9.46811	9.46811	1.12832	19.1511	0.000295352
7.111	BGN	chrX:70,728,974-70,741,275	NM_007542	Bgn	Biglycan	protein binding (GO:0005515); glycosaminoglycan binding (GO:0005539); extracellular region (GO:0005576); proteinaceous extracellular matrix (GO:0005578); extracellular space (GO:0005615); cell surface (GO:0009986); peptide cross-linking via chondroitin 4-sulfate glycosaminoglycan (GO:0019800); extracellular matrix (GO:0031012); sarcolemma (GO:0042383); intracellular part (GO:0044424); extracellul…	5.38654	5.38654	5838.68	31450.3	1.49e-219	6.00876	6.00876	5158.86	30998.3	0	4.28299	4.28299	2020.05	8655.16	2.23894e-49
7.111	BHLHE41	chr6:145,811,257-145,813,860	NM_024469	Bhlhe41	Basic helix-loop-helix family, member e41	negative regulation of transcription from RNA polymerase II promoter (GO:0000122); DNA binding (GO:0003677); transcription corepressor activity (GO:0003714); nucleus (GO:0005634); regulation of transcription, DNA-dependent (GO:0006355); circadian rhythm (GO:0007623); entrainment of circadian clock (GO:0009649); transcriptional repressor complex (GO:0017053); transcription regulator activity (GO:0…	4.52795	4.52795	50.7405	229.75	1.05e-06	5.99855	5.99855	44.829	268.909	9.27e-33	3.13612	3.13612	22.1467	71.5911	1.98087e-05
7.111	BICC1	chr10:70,387,848-70,622,382	NM_031397	Bicc1	Bicaudal C homolog 1 (Drosophila)	nucleic acid binding (GO:0003676); RNA binding (GO:0003723); multicellular organismal development (GO:0007275)	4.13593	4.13593	167.409	692.392	5.98e-53	3.9167	3.9167	147.92	579.356	9.35e-42	3.30407	3.30407	35.7829	120.533	7.14898e-09
7.111	BIRC3	chr9:7,848,701-7,873,170	NM_007464	Birc3	Baculoviral IAP repeat-containing 3	ubiquitin ligase complex (GO:0000151); ubiquitin-protein ligase activity (GO:0004842); protein binding (GO:0005515); intracellular (GO:0005622); cytoplasm (GO:0005737); apoptotic process (GO:0006915); zinc ion binding (GO:0008270); protein ubiquitination (GO:0016567); regulation of apoptotic process (GO:0042981); protein complex (GO:0043234); membrane raft (GO:0045121); metal ion binding (GO:0046…	2.72345	2.72345	183.037	498.491	1.97e-24	3.20603	3.20603	161.729	518.507	4.07e-30	4.26832	4.26832	120.128	516.016	9.58847e-37
7.111	BLNK	chr19:41,003,417-41,069,025	NM_008528	Blnk	B-cell linker	protein binding (GO:0005515); cytoplasm (GO:0005737); plasma membrane (GO:0005886); defense response (GO:0006952); membrane (GO:0016020); B cell activation (GO:0042113)	6.96486	6.96486	39.8699	277.688	2.48e-38	11.3208	11.3208	35.2268	398.797	1.56e-52	6.2163	6.2163	30.2377	193.183	5.04724e-23
7.111	BMPER	chr9:23,027,520-23,289,646	NM_028472	Bmper	BMP-binding endothelial regulator	ureteric bud development (GO:0001657); protein binding (GO:0005515); extracellular region (GO:0005576); negative regulation of BMP signaling pathway (GO:0030514)	10.0123	10.0123	32.0085	320.48	1.77e-30	13.2699	13.2699	28.2834	375.319	1.85e-66	2.74504	2.74504	19.3742	54.9278	0.00060333
7.111	BMYC	chr2:25,562,399-25,563,239	NM_023326	Bmyc	Brain expressed myelocytomatosis oncogene	DNA binding (GO:0003677); sequence-specific DNA binding transcription factor activity (GO:0003700); protein binding (GO:0005515); nucleus (GO:0005634); spindle (GO:0005819); regulation of transcription, DNA-dependent (GO:0006355)	5.70568	5.70568	14.3748	82.0179	3e-05	6.03788	6.03788	12.7017	76.6916	2.24e-10	4.24412	4.24412	6.99666	32.9388	0.000872479
7.111	BNC2	chr4:83,918,446-84,320,990	NM_172870	Bnc2	Basonuclin 2	DNA binding (GO:0003677); intracellular (GO:0005622); nucleus (GO:0005634); biological_process (GO:0008150); zinc ion binding (GO:0008270); metal ion binding (GO:0046872)	2.91624	2.91624	56.0874	163.564	8.73e-11	2.63466	2.63466	49.5546	130.56	7.08e-05	3.7243	3.7243	15.9892	62.273	7.86734e-06
7.111	BST1	chr5:44,210,132-44,234,707	NM_009763	Bst1	Bone marrow stromal cell antigen 1	catalytic activity (GO:0003824); NAD+ nucleosidase activity (GO:0003953); binding (GO:0005488); extracellular space (GO:0005615); plasma membrane (GO:0005886); defense response (GO:0006952); metabolic process (GO:0008152); membrane (GO:0016020); hydrolase activity (GO:0016787); anchored to membrane (GO:0031225)	4.94637	4.94637	61.0122	301.789	4.6e-12	4.65242	4.65242	53.9096	250.81	1.59e-23	9.5648	9.5648	38.5555	377.341	1.47531e-52
7.111	BTG1	chr10:96,079,635-96,085,445	NM_007569	Btg1	B-cell translocation gene 1, anti-proliferative	protein binding (GO:0005515); nucleus (GO:0005634); cytoplasm (GO:0005737); protein methylation (GO:0006479); cell proliferation (GO:0008283); negative regulation of cell proliferation (GO:0008285); positive regulation of catalytic activity (GO:0043085); positive regulation of myoblast differentiation (GO:0045663)	2.19422	2.19422	1239.01	2718.65	6.59e-47	2.15232	2.15232	1094.75	2356.25	2.32e-14	3.20847	3.20847	981.951	3152.77	7.21311e-74
7.111	BTK	chrX:131,076,880-131,117,679	NM_013482	Btk	Bruton agammaglobulinemia tyrosine kinase	nucleotide binding (GO:0000166); response to reactive oxygen species (GO:0000302); histamine secretion by mast cell (GO:0002553); protein kinase activity (GO:0004672); protein serine/threonine kinase activity (GO:0004674); protein tyrosine kinase activity (GO:0004713); non-membrane spanning protein tyrosine kinase activity (GO:0004715); protein binding (GO:0005515); ATP binding (GO:0005524); nucl…	4.48728	4.48728	70.5395	316.53	9.56e-30	4.8844	4.8844	62.3281	304.435	7.64e-30	5.42569	5.42569	46.5501	256.992	9.01473e-27
7.111	BTLA	chr16:45,224,450-45,253,008	NM_001037719 NM_177584	Btla	B and T lymphocyte associated	immune response-regulating cell surface receptor signaling pathway (GO:0002768); receptor activity (GO:0004872); protein binding (GO:0005515); integral to plasma membrane (GO:0005887); signal transduction (GO:0007165); cell surface receptor signaling pathway (GO:0007166); external side of plasma membrane (GO:0009897); membrane (GO:0016020); integral to membrane (GO:0016021); negative regulation o…	4.77427	4.77427	17.9696	85.7917	5.59e-10	4.02272	4.02272	15.8776	63.871	2.49e-06	5.51231	5.51231	13.0238	76.3036	2.03886e-09
7.111	C130026I21RIK	chr1:85,242,919-85,267,141	NM_001037909 NM_175219	C130026I21Rik	RIKEN cDNA C130026I21 gene	molecular_function (GO:0003674); cellular_component (GO:0005575); biological_process (GO:0008150)	2.66544	2.66544	187.208	498.993	1.44e-22	2.20554	2.20554	165.419	364.837	3.43e-12	2.31048	2.31048	237.15	549.24	2.38773e-08
7.111	C1QA	chr4:136,451,831-136,454,759	NM_007572	C1qa	Complement component 1, q subcomponent, alpha polypeptide	extracellular region (GO:0005576); extracellular space (GO:0005615); cytoplasm (GO:0005737); phosphate ion transport (GO:0006817); immune response (GO:0006955); complement activation (GO:0006956); complement activation, classical pathway (GO:0006958); innate immune response (GO:0045087)	8.78202	8.78202	1326.57	11650	3.53e-247	8.85687	8.85687	1172.13	10381.4	1.54e-120	6.693	6.693	1074.91	7200.07	8.51875e-48
7.111	C1QB	chr4:136,436,061-136,442,092	NM_009777	C1qb	Complement component 1, q subcomponent, beta polypeptide	extracellular region (GO:0005576); complement component C1 complex (GO:0005602); extracellular space (GO:0005615); cytoplasm (GO:0005737); phosphate ion transport (GO:0006817); immune response (GO:0006955); complement activation (GO:0006956); complement activation, classical pathway (GO:0006958); protein homodimerization activity (GO:0042803); innate immune response (GO:0045087)	8.90513	8.90513	897.844	7995.42	0	9.53767	9.53767	793.298	7566.22	1.34e-125	6.80215	6.80215	1103.96	7515.08	3.49077e-209
7.111	C1QC	chr4:136,445,717-136,448,829	NM_007574	C1qc	Complement component 1, q subcomponent, C chain	extracellular region (GO:0005576); extracellular space (GO:0005615); cytoplasm (GO:0005737); phosphate ion transport (GO:0006817); immune response (GO:0006955); complement activation (GO:0006956); complement activation, classical pathway (GO:0006958); innate immune response (GO:0045087)	7.49813	7.49813	1047.08	7851.11	0	7.81374	7.81374	925.179	7229.11	2.47e-133	6.53375	6.53375	859.725	5622.77	1.84183e-39
7.111	C1QTNF1	chr11:118,289,771-118,313,096	NM_019959 NM_001204129 NM_001204130	C1qtnf1	C1q and tumor necrosis factor related protein 1	receptor activity (GO:0004872); extracellular region (GO:0005576); extracellular space (GO:0005615); protein homooligomerization (GO:0051260)	5.05764	5.05764	261.029	1320.19	5.35e-105	5.50281	5.50281	230.634	1269.14	9.01e-36	5.16779	5.16779	148.524	771.706	2.96937e-60
7.111	C1QTNF2	chr11:43,287,808-43,305,027	NM_026979	C1qtnf2	C1q and tumor necrosis factor related protein 2	activation of MAPK activity (GO:0000187); receptor binding (GO:0005102); extracellular region (GO:0005576); extracellular space (GO:0005615); positive regulation of glycogen biosynthetic process (GO:0045725); positive regulation of fatty acid oxidation (GO:0046321); positive regulation of glucose import (GO:0046326); protein homooligomerization (GO:0051260)	4.98067	4.98067	51.9115	258.554	1.28e-11	7.32985	7.32985	45.8632	336.17	3.64e-45	4.8375	4.8375	13.2506	67.9373	4.2597e-07
7.111	C1QTNF3	chr15:10,882,087-10,909,917	NM_030888 NM_001204134	C1qtnf3	C1q and tumor necrosis factor related protein 3	molecular_function (GO:0003674); extracellular region (GO:0005576); extracellular space (GO:0005615); cytoplasm (GO:0005737); phosphate ion transport (GO:0006817); biological_process (GO:0008150)	5.44664	5.44664	339.598	1849.67	2.42e-54	7.64477	7.64477	300.054	2293.84	1.76e-205	3.7739	3.7739	100.681	382.733	5.18931e-26
7.111	C1RA	chr6:124,462,639-124,473,458	NM_023143	C1ra	Complement component 1, r subcomponent A	catalytic activity (GO:0003824); serine-type endopeptidase activity (GO:0004252); calcium ion binding (GO:0005509); proteolysis (GO:0006508); complement activation, classical pathway (GO:0006958); peptidase activity (GO:0008233); serine-type peptidase activity (GO:0008236); hydrolase activity (GO:0016787); innate immune response (GO:0045087)	5.22519	5.22519	391.655	2046.47	1.59e-140	6.67189	6.67189	346.057	2308.86	7.27e-107	4.71251	4.71251	200.199	947.153	3.68084e-26
7.111	C1S	chr6:124,480,362-124,492,377	NM_144938 NM_001097617	C1s	Complement component 1, s subcomponent	catalytic activity (GO:0003824); serine-type endopeptidase activity (GO:0004252); chymotrypsin activity (GO:0004263); trypsin activity (GO:0004295); calcium ion binding (GO:0005509); extracellular region (GO:0005576); extracellular space (GO:0005615); proteolysis (GO:0006508); complement activation, classical pathway (GO:0006958); peptidase activity (GO:0008233); serine-type peptidase activity (G…	6.85389	6.85389	727.394	4985.48	3.92e-140	8.21416	8.21416	642.709	5279.32	0	5.36858	5.36858	526.356	2830.15	5.44065e-36
7.111	C2	chr17:34,999,547-35,019,045	NM_013484	C2	Complement component 2 (within H-2S)	classical-complement-pathway C3/C5 convertase activity (GO:0003813); catalytic activity (GO:0003824); serine-type endopeptidase activity (GO:0004252); chymotrypsin activity (GO:0004263); trypsin activity (GO:0004295); protein binding (GO:0005515); extracellular region (GO:0005576); extracellular space (GO:0005615); proteolysis (GO:0006508); immune response (GO:0006955); complement activation (GO:…	3.29676	3.29676	751.328	2476.95	6.32e-93	3.34619	3.34619	663.84	2221.33	2.23e-90	2.59029	2.59029	696.652	1806.12	5.29854e-41
7.111	C3	chr17:57,343,396-57,367,559	NM_009778	C3	Complement component 3	positive regulation of type IIa hypersensitivity (GO:0001798); positive regulation of activation of membrane attack complex (GO:0001970); endopeptidase inhibitor activity (GO:0004866); protein binding (GO:0005515); extracellular region (GO:0005576); extracellular space (GO:0005615); inflammatory response (GO:0006954); immune response (GO:0006955); complement activation (GO:0006956); complement ac…	6.24573	6.24573	977.25	6103.64	5.31e-147	8.94361	8.94361	863.502	7722.82	0	17.7296	17.7296	874.847	15527.4	7.09697e-68
7.111	C3AR1	chr6:122,797,158-122,806,175	NM_009779	C3ar1	Complement component 3a receptor 1	rhodopsin-like receptor activity (GO:0001584); complement component C3a binding (GO:0001850); complement receptor mediated signaling pathway (GO:0002430); signal transducer activity (GO:0004871); receptor activity (GO:0004872); G-protein coupled receptor activity (GO:0004930); anaphylatoxin receptor activity (GO:0004942); C3a anaphylatoxin receptor activity (GO:0004943); plasma membrane (GO:00058…	8.1442	8.1442	397.919	3240.73	2e-115	7.76401	7.76401	351.594	2729.78	4.29e-179	7.23653	7.23653	296.781	2153.9	9.68037e-148
7.111	C4B	chr17:34,865,326-34,880,842	NM_009780	C4b	Complement component 4B (Childo blood group)	extracellular region (GO:0005576); inflammatory response (GO:0006954); immune response (GO:0006955); complement activation (GO:0006956); complement activation, classical pathway (GO:0006958); immunoglobulin mediated immune response (GO:0016064)	3.11321	3.11321	2640.7	8221.06	2.3e-128	3.33555	3.33555	2333.26	7782.72	2.63e-149	2.70499	2.70499	2086.79	5646.46	3.19734e-58
7.111	C5AR1	chr7:16,832,092-16,844,889	NM_007577 NM_001173550	C5ar1	Complement component 5a receptor 1	rhodopsin-like receptor activity (GO:0001584); complement component C5a binding (GO:0001856); complement receptor mediated signaling pathway (GO:0002430); signal transducer activity (GO:0004871); receptor activity (GO:0004872); complement component C5a receptor activity (GO:0004878); G-protein coupled receptor activity (GO:0004930); anaphylatoxin receptor activity (GO:0004942); C5a anaphylatoxin …	3.86961	3.86961	65.8643	254.869	3.28e-13	3.24139	3.24139	58.1943	188.631	7.31e-13	3.74625	3.74625	103.799	391.606	8.28863e-26
7.111	CACNA1D	chr14:30,853,125-31,304,342	NM_028981 NM_001083616	Cacna1d	Calcium channel, voltage-dependent, L type, alpha 1D subunit	ion channel activity (GO:0005216); voltage-gated ion channel activity (GO:0005244); voltage-gated calcium channel activity (GO:0005245); cation channel activity (GO:0005261); calcium channel activity (GO:0005262); calcium ion binding (GO:0005509); protein binding (GO:0005515); plasma membrane (GO:0005886); integral to plasma membrane (GO:0005887); voltage-gated calcium channel complex (GO:0005891…	6.0089	6.0089	33.8513	203.409	3.05e-26	7.21795	7.21795	29.9094	215.885	6.47e-30	5.96955	5.96955	17.2479	107.932	1.6169e-13
7.111	CACNA2D1	chr5:15,440,509-15,880,329	NM_009784 NM_001110843 NM_001110845 NM_001110844 NM_001110846	Cacna2d1	Calcium channel, voltage-dependent, alpha2/delta subunit 1	ion channel activity (GO:0005216); voltage-gated ion channel activity (GO:0005244); voltage-gated calcium channel activity (GO:0005245); calcium channel activity (GO:0005262); protein binding (GO:0005515); extracellular space (GO:0005615); voltage-gated calcium channel complex (GO:0005891); transport (GO:0006810); ion transport (GO:0006811); calcium ion transport (GO:0006816); membrane (GO:001602…	4.93806	4.93806	57.676	284.808	7.36e-31	6.29398	6.29398	50.958	320.728	1.52e-38	3.04307	3.04307	37.7504	116.92	2.72027e-07
7.111	CALHM2	chr19:47,206,722-47,212,784	NM_133746	Calhm2	Calcium homeostasis modulator 2	molecular_function (GO:0003674); cellular_component (GO:0005575); biological_process (GO:0008150); membrane (GO:0016020); integral to membrane (GO:0016021)	3.46656	3.46656	116.428	403.604	3.38e-28	3.05502	3.05502	102.872	314.277	2.84e-18	2.78181	2.78181	66.3494	186.353	8.61652e-10
7.111	CAMK1D	chr2:5,214,503-5,635,710	NM_177343	Camk1d	Calcium/calmodulin-dependent protein kinase ID	nucleotide binding (GO:0000166); protein kinase activity (GO:0004672); protein serine/threonine kinase activity (GO:0004674); calmodulin-dependent protein kinase activity (GO:0004683); protein tyrosine kinase activity (GO:0004713); calmodulin binding (GO:0005516); ATP binding (GO:0005524); nucleus (GO:0005634); cytoplasm (GO:0005737); protein phosphorylation (GO:0006468); kinase activity (GO:0016…	4.04089	4.04089	128.706	520.086	5.62e-21	4.83969	4.83969	113.725	550.395	9.97e-39	5.65878	5.65878	89.6869	512.177	6.83836e-48
7.111	CAMK2A	chr18:61,085,286-61,147,806	NM_009792 NM_177407	Camk2a	Calcium/calmodulin-dependent protein kinase II alpha	G1/S transition of mitotic cell cycle (GO:0000082); nucleotide binding (GO:0000166); protein kinase activity (GO:0004672); protein serine/threonine kinase activity (GO:0004674); calmodulin-dependent protein kinase activity (GO:0004683); protein binding (GO:0005515); calmodulin binding (GO:0005516); ATP binding (GO:0005524); cytoplasm (GO:0005737); plasma membrane (GO:0005886); calcium- and calmod…	9.96306	9.96306	10.4486	104.1	1.09e-18	18.1268	18.1268	9.23152	167.338	1.49e-35	4.13081	4.13081	9.54248	42.549	8.31422e-05
7.111	CAMK2B	chr11:5,869,669-5,965,751	NM_001174053 NM_007595 NM_001174054	Camk2b	Calcium/calmodulin-dependent protein kinase II, beta	G1/S transition of mitotic cell cycle (GO:0000082); nucleotide binding (GO:0000166); protein kinase activity (GO:0004672); protein serine/threonine kinase activity (GO:0004674); calmodulin-dependent protein kinase activity (GO:0004683); protein tyrosine kinase activity (GO:0004713); protein binding (GO:0005515); calmodulin binding (GO:0005516); ATP binding (GO:0005524); calcium- and calmodulin-de…	3.19545	3.19545	20.8972	66.7759	8.27e-06	6.27477	6.27477	18.463	115.851	7.8e-08	5.48902	5.48902	25.0497	141.987	7.18737e-16
7.111	CAR13	chr3:14,641,727-14,663,002	NM_024495	Car13	Carbonic anhydrase 13	carbonate dehydratase activity (GO:0004089); one-carbon metabolic process (GO:0006730); zinc ion binding (GO:0008270); lyase activity (GO:0016829); metal ion binding (GO:0046872)	3.01991	3.01991	89.5166	270.332	4.57e-10	3.0181	3.0181	79.0934	238.712	2.73e-14	2.62966	2.62966	33.9798	90.9852	3.99659e-05
7.111	CAR3	chr3:14,863,538-14,872,373	NM_007606	Car3	Carbonic anhydrase 3	carbonate dehydratase activity (GO:0004089); cytoplasm (GO:0005737); one-carbon metabolic process (GO:0006730); response to oxidative stress (GO:0006979); zinc ion binding (GO:0008270); nickel cation binding (GO:0016151); lyase activity (GO:0016829); metal ion binding (GO:0046872)	11.9103	11.9103	222.858	2654.31	3.19e-278	18.956	18.956	196.939	3733.17	5.84e-30	8.5279	8.5279	99.0026	851.812	3.22722e-13
7.111	CAR5B	chrX:160,414,754-160,465,942	NM_181315	Car5b	Carbonic anhydrase 5b, mitochondrial	carbonate dehydratase activity (GO:0004089); mitochondrion (GO:0005739); one-carbon metabolic process (GO:0006730); biological_process (GO:0008150); zinc ion binding (GO:0008270); lyase activity (GO:0016829); metal ion binding (GO:0046872)	4.10781	4.10781	37.2737	153.113	1.75e-14	4.34618	4.34618	32.9358	143.145	1.38e-13	3.6795	3.6795	30.3057	114.189	2.38737e-09
7.111	CARD10	chr15:78,605,566-78,633,472	NM_130859	Card10	Caspase recruitment domain family, member 10	protein binding (GO:0005515); intracellular (GO:0005622); apoptotic process (GO:0006915); activation of NF-kappaB-inducing kinase activity (GO:0007250); regulation of apoptotic process (GO:0042981)	2.50981	2.50981	109.501	274.828	1.84e-07	2.81169	2.81169	96.7464	272.021	1.31e-14	2.04063	2.04063	63.5088	130.638	0.00014846
7.111	CARD11	chr5:141,348,953-141,476,550	NM_175362	Card11	Caspase recruitment domain family, member 11	protein binding (GO:0005515); intracellular (GO:0005622); cytoplasm (GO:0005737); plasma membrane (GO:0005886); signal transduction (GO:0007165); membrane (GO:0016020); positive regulation of B cell proliferation (GO:0030890); positive regulation of T cell proliferation (GO:0042102); regulation of apoptotic process (GO:0042981); positive regulation of I-kappaB kinase/NF-kappaB signaling (GO:00431…	9.92189	9.92189	40.3781	400.627	6.95e-61	12.061	12.061	35.6722	430.242	1.41e-73	6.65918	6.65918	20.4401	141.773	6.02976e-18
7.111	CARD9	chr2:26,207,832-26,215,067	NM_001037747	Card9	caspase recruitment domain family, member 9	protein binding (GO:0005515); cellular_component (GO:0005575); I-kappaB kinase/NF-kappaB signaling (GO:0007249); response to fungus (GO:0009620); protein domain specific binding (GO:0019904); response to peptidoglycan (GO:0032494); response to muramyl dipeptide (GO:0032495); positive regulation of interleukin-6 production (GO:0032755); positive regulation of tumor necrosis factor production (GO:0…	3.99801	3.99801	53.7275	214.803	2.95e-11	4.2988	4.2988	47.4802	204.108	4.54e-09	4.99328	4.99328	30.045	154.016	5.28802e-16
7.111	CASP1	chr9:5,298,517-5,307,281	NM_009807	Casp1	Caspase 1	response to hypoxia (GO:0001666); microglial cell activation (GO:0001774); cysteine-type endopeptidase activity (GO:0004197); protein binding (GO:0005515); extracellular region (GO:0005576); intracellular (GO:0005622); nucleus (GO:0005634); cytoplasm (GO:0005737); proteolysis (GO:0006508); apoptotic process (GO:0006915); myoblast fusion (GO:0007520); memory (GO:0007613); cell death (GO:0008219); …	4.39687	4.39687	124.035	545.367	1.27e-47	5.11279	5.11279	109.593	560.327	1.72e-52	4.37675	4.37675	168.351	740.208	1.8305e-50
7.111	CASP12	chr9:5,345,476-5,373,034	NM_009808	Casp12	Caspase 12	endopeptidase activity (GO:0004175); cysteine-type endopeptidase activity (GO:0004197); protein binding (GO:0005515); intracellular (GO:0005622); nucleus (GO:0005634); endoplasmic reticulum (GO:0005783); microsome (GO:0005792); cytosol (GO:0005829); proteolysis (GO:0006508); apoptotic process (GO:0006915); virus-infected cell apoptotic process (GO:0006926); peptidase activity (GO:0008233); cystei…	2.05497	2.05497	193.227	397.074	1.34e-11	2.28473	2.28473	170.736	390.086	3.27e-13	2.59748	2.59748	162.319	423.216	1.02603e-09
7.111	CBFA2T3	chr8:125,149,036-125,223,009	NM_001109873 NM_177289 NM_009824	Cbfa2t3	Core-binding factor, runt domain, alpha subunit 2, translocated to, 3 (human)	sequence-specific DNA binding transcription factor activity (GO:0003700); intracellular (GO:0005622); nucleus (GO:0005634); Golgi apparatus (GO:0005794); regulation of transcription, DNA-dependent (GO:0006355); zinc ion binding (GO:0008270); membrane (GO:0016020); cell differentiation (GO:0030154); granulocyte differentiation (GO:0030851); metal ion binding (GO:0046872)	2.99018	2.99018	98.3632	294.124	5.07e-05	3.58941	3.58941	86.9171	311.981	2.03e-18	3.45889	3.45889	55.1571	193.241	9.91249e-11
7.111	CBLB	chr16:52,031,662-52,208,159	NM_001033238	Cblb	Casitas B-lineage lymphoma b	positive regulation of T cell anergy (GO:0002669); signal transducer activity (GO:0004871); calcium ion binding (GO:0005509); protein binding (GO:0005515); nucleus (GO:0005634); cytoplasm (GO:0005737); immune response (GO:0006955); signal transduction (GO:0007165); cell surface receptor signaling pathway (GO:0007166); zinc ion binding (GO:0008270); ligase activity (GO:0016874); protein kinase bin…	2.3615	2.3615	311.234	734.979	9.76e-25	2.38969	2.38969	275.009	657.185	7.98e-21	2.60699	2.60699	242.786	634.547	4.96243e-23
7.111	CBR1	chr16:93,608,082-93,610,594	NM_007620	Cbr1	Carbonyl reductase 1	catalytic activity (GO:0003824); carbonyl reductase (NADPH) activity (GO:0004090); binding (GO:0005488); cellular_component (GO:0005575); nucleus (GO:0005634); cytoplasm (GO:0005737); microsome (GO:0005792); plasma membrane (GO:0005886); microvillus (GO:0005902); biological_process (GO:0008150); metabolic process (GO:0008152); oxidoreductase activity (GO:0016491); phylloquinone catabolic process …	2.65336	2.65336	65.8554	174.738	1.51e-09	3.21378	3.21378	58.1913	187.014	1.25e-12	2.39197	2.39197	40.523	98.3216	6.60927e-05
7.111	CBR3	chr16:93,683,464-93,691,236	NM_173047	Cbr3	Carbonyl reductase 3	3-keto sterol reductase activity (GO:0000253); carbonyl reductase (NADPH) activity (GO:0004090); cytosol (GO:0005829); metabolic process (GO:0008152); oxidoreductase activity (GO:0016491); phylloquinone catabolic process (GO:0042376); oxidation-reduction process (GO:0055114)	3.71184	3.71184	35.4399	131.547	8.11e-12	4.25726	4.25726	31.3128	133.307	8.55e-13	3.10062	3.10062	18.4726	59.3772	0.000168035
7.111	CCBE1	chr18:66,216,510-66,451,492	NM_178793	Ccbe1	Collagen and calcium binding EGF domains 1	angiogenesis (GO:0001525); molecular_function (GO:0003674); calcium ion binding (GO:0005509); cellular_component (GO:0005575); extracellular region (GO:0005576); multicellular organismal development (GO:0007275); biological_process (GO:0008150)	3.05137	3.05137	46.5602	142.072	1.27e-10	4.8346	4.8346	41.1361	198.877	5.49e-12	5.18265	5.18265	48.7443	256.807	2.15737e-25
7.111	CCDC102A	chr8:97,426,769-97,441,998	NM_001033533	Ccdc102a	Coiled-coil domain containing 102A	molecular_function (GO:0003674); cellular_component (GO:0005575); biological_process (GO:0008150)	2.54184	2.54184	116.6	296.379	9.39e-06	2.61806	2.61806	103.022	269.717	2.49e-13	2.44516	2.44516	42.91	106.367	2.80493e-05
7.111	CCDC125	chr13:101,439,436-101,467,195	NM_183115 NM_001168386	Ccdc125	Coiled-coil domain containing 125	molecular_function (GO:0003674); cellular_component (GO:0005575); biological_process (GO:0008150)	5.08245	5.08245	13.6258	69.2525	5.83e-09	5.87845	5.87845	12.0382	70.7659	1.43e-09	4.94935	4.94935	12.7971	67.2864	1.80024e-07
7.111	CCDC80	chr16:45,094,166-45,128,037	NM_026439	Ccdc80	Coiled-coil domain containing 80	fibronectin binding (GO:0001968); glycosaminoglycan binding (GO:0005539); extracellular region (GO:0005576); proteinaceous extracellular matrix (GO:0005578); basement membrane (GO:0005604); interstitial matrix (GO:0005614); heparin binding (GO:0008201); positive regulation of cell-substrate adhesion (GO:0010811); extracellular matrix organization (GO:0030198); extracellular matrix (GO:0031012)	3.02127	3.02127	1397.59	4222.5	1.38e-17	3.34932	3.34932	1234.85	4135.91	9.22e-122	3.43267	3.43267	332.014	1142.13	1.84785e-47
7.111	CCDC88B	chr19:6,919,113-6,932,701	NM_001081291	Ccdc88b	Coiled-coil domain containing 88B	molecular_function (GO:0003674); cellular_component (GO:0005575); biological_process (GO:0008150)	4.78438	4.78438	143.09	684.594	3.89e-61	4.85994	4.85994	126.43	614.442	9.25e-54	5.53541	5.53541	112.287	626.091	4.83401e-27
7.111	CCL11	chr11:81,871,334-81,876,457	NM_011330	Ccl11	chemokine (C-C motif) ligand 11	cytokine activity (GO:0005125); extracellular region (GO:0005576); extracellular space (GO:0005615); chemotaxis (GO:0006935); inflammatory response (GO:0006954); immune response (GO:0006955); signal transduction (GO:0007165); sensory perception (GO:0007600); chemokine activity (GO:0008009)	35.0997	35.0997	25.6585	900.606	1.79e-155	33.9948	33.9948	22.6716	770.714	8.28e-93	20.0174	20.0174	84.4649	1709.78	1.31832e-217
7.111	CCL12	chr11:81,915,347-81,916,901	NM_011331	Ccl12	Chemokine (C-C motif) ligand 12	cytokine activity (GO:0005125); extracellular region (GO:0005576); extracellular space (GO:0005615); chemotaxis (GO:0006935); inflammatory response (GO:0006954); immune response (GO:0006955); signal transduction (GO:0007165); sensory perception (GO:0007600); chemokine activity (GO:0008009)	5.49278	5.49278	55.756	306.256	2.1e-30	5.29365	5.29365	49.2602	260.766	1.05e-28	4.45276	4.45276	44.8095	202.979	1.08398e-18
7.111	CCL2	chr11:81,849,079-81,850,954	NM_011333	Ccl2	Chemokine (C-C motif) ligand 2	G-protein coupled receptor binding (GO:0001664); positive regulation of endothelial cell proliferation (GO:0001938); cytokine activity (GO:0005125); protein binding (GO:0005515); extracellular region (GO:0005576); extracellular space (GO:0005615); cytoplasm (GO:0005737); cellular calcium ion homeostasis (GO:0006874); chemotaxis (GO:0006935); inflammatory response (GO:0006954); immune response (GO…	3.32954	3.32954	154.614	514.794	6.37e-07	2.60531	2.60531	136.618	355.933	2.07e-15	7.31241	7.31241	68.8557	509.813	1.01158e-18
7.111	CCL3	chr11:83,461,345-83,462,880	NM_011337	Ccl3	Chemokine (C-C motif) ligand 3	cytokine activity (GO:0005125); protein binding (GO:0005515); extracellular region (GO:0005576); extracellular space (GO:0005615); soluble fraction (GO:0005625); chemotaxis (GO:0006935); inflammatory response (GO:0006954); immune response (GO:0006955); signal transduction (GO:0007165); positive regulation of cytosolic calcium ion concentration (GO:0007204); sensory perception (GO:0007600); chemok…	6.25716	6.25716	24.5737	153.762	1.02e-20	6.30313	6.30313	21.7121	136.854	6.23e-18	8.04369	8.04369	9.96205	87.1753	0.000200716
7.111	CCL4	chr11:83,476,086-83,478,185	NM_013652	Ccl4	Chemokine (C-C motif) ligand 4	cytokine activity (GO:0005125); protein binding (GO:0005515); extracellular region (GO:0005576); extracellular space (GO:0005615); soluble fraction (GO:0005625); chemotaxis (GO:0006935); inflammatory response (GO:0006954); immune response (GO:0006955); signal transduction (GO:0007165); sensory perception (GO:0007600); chemokine activity (GO:0008009); regulation of vascular permeability (GO:004311…	10.5703	10.5703	15.7137	166.1	8.42e-30	10.3016	10.3016	13.8839	143.027	6.07e-24	5.19209	5.19209	19.7313	106.639	9.54404e-12
7.111	CCL5	chr11:83,339,281-83,344,020	NM_013653	Ccl5	Chemokine (C-C motif) ligand 5	cytokine activity (GO:0005125); extracellular region (GO:0005576); extracellular space (GO:0005615); soluble fraction (GO:0005625); cytoplasm (GO:0005737); chemotaxis (GO:0006935); inflammatory response (GO:0006954); immune response (GO:0006955); signal transduction (GO:0007165); sensory perception (GO:0007600); chemokine activity (GO:0008009); positive regulation of fever generation (GO:0031622)…	9.56256	9.56256	102.966	984.614	7.68e-81	7.5748	7.5748	90.9806	689.16	9.24e-83	12.2509	12.2509	110.677	1367.14	8.37239e-46
7.111	CCL6	chr11:83,401,388-83,406,589	NM_009139	Ccl6	Chemokine (C-C motif) ligand 6	cytokine activity (GO:0005125); extracellular region (GO:0005576); extracellular space (GO:0005615); chemotaxis (GO:0006935); immune response (GO:0006955); signal transduction (GO:0007165); sensory perception (GO:0007600); chemokine activity (GO:0008009); cell chemotaxis (GO:0060326)	3.52117	3.52117	962.958	3390.74	7.25e-08	5.75124	5.75124	850.92	4893.85	3.71e-24	5.77485	5.77485	718.487	4153.93	4.31182e-88
7.111	CCL7	chr11:81,859,214-81,861,025	NM_013654	Ccl7	Chemokine (C-C motif) ligand 7	receptor activity (GO:0004872); cytokine activity (GO:0005125); transporter activity (GO:0005215); extracellular region (GO:0005576); extracellular space (GO:0005615); transport (GO:0006810); chemotaxis (GO:0006935); inflammatory response (GO:0006954); immune response (GO:0006955); signal transduction (GO:0007165); sensory perception (GO:0007600); chemokine activity (GO:0008009); heparin binding …	4.60248	4.60248	151.377	696.711	3.39e-17	3.52744	3.52744	133.746	471.78	1.91e-31	6.36321	6.36321	95.2945	611.742	2.47697e-60
7.111	CCL8	chr11:81,928,687-81,930,301	NM_021443	Ccl8	Chemokine (C-C motif) ligand 8	cytokine activity (GO:0005125); extracellular region (GO:0005576); extracellular space (GO:0005615); chemotaxis (GO:0006935); inflammatory response (GO:0006954); immune response (GO:0006955); signal transduction (GO:0007165); sensory perception (GO:0007600); chemokine activity (GO:0008009); heparin binding (GO:0008201)	8.98178	8.98178	309.146	2776.69	1.3e-18	11.0805	11.0805	273.163	3026.79	2.07e-301	7.94093	7.94093	730.28	5806.04	2.3562e-155
7.111	CCL9	chr11:83,386,419-83,392,138	NM_011338	Ccl9	Chemokine (C-C motif) ligand 9	cytokine activity (GO:0005125); extracellular region (GO:0005576); extracellular space (GO:0005615); chemotaxis (GO:0006935); immune response (GO:0006955); signal transduction (GO:0007165); sensory perception (GO:0007600); chemokine activity (GO:0008009)	5.90298	5.90298	338.868	2000.33	1.16e-13	7.39222	7.39222	299.442	2213.54	5.2e-44	6.28466	6.28466	370.411	2333.19	6.49936e-138
7.111	CCNG1	chr11:40,562,054-40,568,788	NM_009831	Ccng1	Cyclin G1	cytokinesis (GO:0000910); nucleus (GO:0005634); syncytium formation (GO:0006949); cell cycle (GO:0007049); mitosis (GO:0007067); mitotic G2 DNA damage checkpoint (GO:0007095); cyclin-dependent protein serine/threonine kinase regulator activity (GO:0016538); protein domain specific binding (GO:0019904); dendrite (GO:0030425); neuronal cell body (GO:0043025); negative regulation of apoptotic proces…	3.74539	3.74539	716.701	2684.32	2.34e-113	3.872	3.872	633.258	2451.97	3.56e-36	2.92241	2.92241	447.21	1308.85	2.23696e-37
7.111	CCR1	chr9:123,876,959-123,883,525	NM_009912	Ccr1	Chemokine (C-C motif) receptor 1	signal transducer activity (GO:0004871); receptor activity (GO:0004872); G-protein coupled receptor activity (GO:0004930); neuropeptide Y receptor activity (GO:0004983); protein binding (GO:0005515); plasma membrane (GO:0005886); inflammatory response (GO:0006954); signal transduction (GO:0007165); G-protein coupled receptor signaling pathway (GO:0007186); membrane (GO:0016020); integral to membr…	2.80656	2.80656	246.232	691.065	1.16e-18	2.59143	2.59143	217.562	563.796	3.96e-23	4.37435	4.37435	154.126	677.573	5.71693e-48
7.111	CCR2	chr9:124,016,922-124,023,879	NM_009915	Ccr2	Chemokine (C-C motif) receptor 2	signal transducer activity (GO:0004871); receptor activity (GO:0004872); G-protein coupled receptor activity (GO:0004930); protein binding (GO:0005515); cytosol (GO:0005829); plasma membrane (GO:0005886); cellular calcium ion homeostasis (GO:0006874); chemotaxis (GO:0006935); defense response (GO:0006952); inflammatory response (GO:0006954); immune response (GO:0006955); humoral immune response (…	5.14696	5.14696	449.821	2315.21	1.81e-147	5.20828	5.20828	397.455	2070.05	5.01e-140	6.62131	6.62131	380.548	2525.35	9.99177e-111
7.111	CCR5	chr9:124,036,282-124,041,922	NM_009917	Ccr5	Chemokine (C-C motif) receptor 5	rhodopsin-like receptor activity (GO:0001584); signal transducer activity (GO:0004871); receptor activity (GO:0004872); G-protein coupled receptor activity (GO:0004930); endosome (GO:0005768); plasma membrane (GO:0005886); chemotaxis (GO:0006935); defense response (GO:0006952); signal transduction (GO:0007165); G-protein coupled receptor signaling pathway (GO:0007186); external side of plasma mem…	6.23893	6.23893	348.844	2176.41	1.29e-166	6.08009	6.08009	308.24	1874.13	3.46e-148	8.19823	8.19823	273.733	2251.32	1.65419e-164
7.111	CCR9	chr9:123,676,329-123,692,575	NM_009913 NM_001166625	Ccr9	Chemokine (C-C motif) receptor 9	rhodopsin-like receptor activity (GO:0001584); signal transducer activity (GO:0004871); receptor activity (GO:0004872); G-protein coupled receptor activity (GO:0004930); protein binding (GO:0005515); plasma membrane (GO:0005886); chemotaxis (GO:0006935); defense response (GO:0006952); signal transduction (GO:0007165); G-protein coupled receptor signaling pathway (GO:0007186); membrane (GO:0016020…	5.96894	5.96894	10.3624	61.8525	1.16e-07	4.14376	4.14376	9.1568	37.9435	0.000393546	6.95872	6.95872	3.9973	33.7748	1.06838e-05
7.111	CCRL2	chr9:110,957,339-110,959,774	NM_017466	Ccrl2	Chemokine (C-C motif) receptor-like 2	rhodopsin-like receptor activity (GO:0001584); signal transducer activity (GO:0004871); receptor activity (GO:0004872); G-protein coupled receptor activity (GO:0004930); plasma membrane (GO:0005886); signal transduction (GO:0007165); G-protein coupled receptor signaling pathway (GO:0007186); membrane (GO:0016020); integral to membrane (GO:0016021); C-C chemokine receptor activity (GO:0016493)	7.63778	7.63778	30.4244	232.375	3.36e-34	8.2381	8.2381	26.8816	221.453	2.01e-32	5.44597	5.44597	28.7578	161.06	2.20471e-17
7.111	CD177	chr7:25,529,002-25,545,330	NM_026862	Cd177	CD177 antigen	molecular_function (GO:0003674); cellular_component (GO:0005575); plasma membrane (GO:0005886); biological_process (GO:0008150); membrane (GO:0016020); anchored to membrane (GO:0031225)	17.0561	17.0561	1.83827	31.3537	1.82e-07	16.0591	16.0591	1.62452	26.0884	5.76e-06	15.5902	15.5902	1.12832	32.1808	1.50222e-07
7.111	CD180	chr13:103,483,638-103,496,711	NM_008533	Cd180	CD180 antigen	receptor activity (GO:0004872); protein binding (GO:0005515); extracellular space (GO:0005615); plasma membrane (GO:0005886); defense response (GO:0006952); inflammatory response (GO:0006954); immune response (GO:0006955); signal transduction (GO:0007165); membrane (GO:0016020); integral to membrane (GO:0016021); innate immune response (GO:0045087)	9.66178	9.66178	88.087	851.078	1.43e-116	10.1737	10.1737	77.835	791.869	3.41e-48	11.327	11.327	62.9589	723.461	5.12364e-63
7.111	CD1D1	chr3:86,799,758-86,803,262	NM_007639	Cd1d1	CD1d1 antigen	positive regulation of T cell mediated cytotoxicity (GO:0001916); antigen processing and presentation of peptide or polysaccharide antigen via MHC class II (GO:0002504); protein binding (GO:0005515); lysosome (GO:0005764); endosome (GO:0005768); early endosome (GO:0005769); late endosome (GO:0005770); plasma membrane (GO:0005886); immune response (GO:0006955); external side of plasma membrane (GO…	2.15892	2.15892	61.1846	132.093	1.13e-05	2.61062	2.61062	54.059	141.128	7.26e-08	2.85389	2.85389	30.5949	89.1684	1.1629e-05
7.111	CD200	chr16:45,382,248-45,409,166	NM_010818	Cd200	Cd200 antigen	protein binding (GO:0005515); extracellular space (GO:0005615); plasma membrane (GO:0005886); membrane (GO:0016020); integral to membrane (GO:0016021)	3.47883	3.47883	103.551	360.237	1.44e-25	3.85521	3.85521	91.4977	352.743	9.69e-27	2.38678	2.38678	71.923	173.051	1.51395e-07
7.111	CD200R1	chr16:44,765,849-44,795,090	NM_021325	Cd200r1	CD200 receptor 1	receptor activity (GO:0004872); protein binding (GO:0005515); plasma membrane (GO:0005886); signal transduction (GO:0007165); external side of plasma membrane (GO:0009897); membrane (GO:0016020); integral to membrane (GO:0016021)	3.84992	3.84992	57.835	222.66	9.89e-16	6.09313	6.09313	51.1029	311.377	3.63e-31	6.33663	6.33663	39.0091	252.523	4.27908e-29
7.111	CD200R4	chr16:44,820,841-44,839,263	NM_207244	Cd200r4	CD200 receptor 4	receptor activity (GO:0004872); protein binding (GO:0005515); signal transduction (GO:0007165); external side of plasma membrane (GO:0009897)	5.06159	5.06159	34.8544	176.419	7.8e-20	7.08375	7.08375	30.7957	218.149	7.32e-29	10.8587	10.8587	18.3422	209.031	1.47843e-33
7.111	CD22	chr7:31,650,423-31,665,361	NM_009845 NM_001043317	Cd22	CD22 antigen	protein binding (GO:0005515); extracellular space (GO:0005615); plasma membrane (GO:0005886); integral to plasma membrane (GO:0005887); defense response (GO:0006952); cell adhesion (GO:0007155); signal transduction (GO:0007165); cell surface receptor signaling pathway (GO:0007166); external side of plasma membrane (GO:0009897); coreceptor activity (GO:0015026); membrane (GO:0016020); integral to …	17.413	17.413	31.5092	548.669	4.3e-105	23.347	23.347	27.841	650.004	1.52e-130	10.328	10.328	36.7185	388.556	1.42613e-52
7.111	CD244	chr1:173,489,324-173,515,447	NM_018729	Cd244	CD244 natural killer cell receptor 2B4	receptor activity (GO:0004872); protein binding (GO:0005515); signal transduction (GO:0007165); external side of plasma membrane (GO:0009897); membrane (GO:0016020); integral to membrane (GO:0016021)	4.95638	4.95638	13.4579	66.7024	1.43e-06	3.55387	3.55387	11.8902	42.2563	0.000211027	3.71328	3.71328	38.3967	145.291	1.86708e-11
7.111	CD247	chr1:167,718,812-167,801,284	NM_001113391 NM_001113394 NM_031162 NM_001113393 NM_001113392	Cd247	CD247 antigen	receptor activity (GO:0004872); transmembrane signaling receptor activity (GO:0004888); protein binding (GO:0005515); cytoplasm (GO:0005737); plasma membrane (GO:0005886); signal transduction (GO:0007165); cell surface receptor signaling pathway (GO:0007166); membrane (GO:0016020); integral to membrane (GO:0016021); T cell receptor complex (GO:0042101); alpha-beta T cell receptor complex (GO:0042…	6.71425	6.71425	4.84757	32.5478	3.17e-05	6.60847	6.60847	4.28324	28.3056	0.000114032	5.51631	5.51631	19.5045	112.109	4.86228e-13
7.111	CD248	chr19:5,068,078-5,070,639	NM_054042	Cd248	CD248 antigen, endosialin	molecular_function (GO:0003674); binding (GO:0005488); calcium ion binding (GO:0005509); extracellular space (GO:0005615); cytoplasm (GO:0005737); plasma membrane (GO:0005886); biological_process (GO:0008150); membrane (GO:0016020); integral to membrane (GO:0016021)	7.0187	7.0187	395.245	2774.11	9.04e-24	9.04016	9.04016	349.232	3157.11	1.29e-57	4.27444	4.27444	177.18	760.618	6.81783e-50
7.111	CD24A	chr10:43,298,975-43,304,071	NM_009846	Cd24a	CD24a antigen	response to hypoxia (GO:0001666); cell activation (GO:0001775); regulation of cytokine-mediated signaling pathway (GO:0001959); response to molecule of bacterial origin (GO:0002237); pre-B cell differentiation (GO:0002329); leukocyte migration involved in inflammatory response (GO:0002523); positive regulation of T cell mediated immune response to tumor cell (GO:0002842); positive regulation of i…	3.31386	3.31386	54.3308	180.045	1.12e-13	3.52724	3.52724	48.0033	169.319	8.04e-10	3.42136	3.42136	55.3554	191.812	1.92617e-05
7.111	CD274	chr19:29,441,928-29,462,584	NM_021893	Cd274	CD274 antigen	receptor activity (GO:0004872); protein binding (GO:0005515); extracellular space (GO:0005615); plasma membrane (GO:0005886); signal transduction (GO:0007165); external side of plasma membrane (GO:0009897); membrane (GO:0016020); integral to membrane (GO:0016021); negative regulation of T cell proliferation (GO:0042130)	5.04923	5.04923	213.711	1079.07	5.85e-90	5.2951	5.2951	188.831	999.882	2.57e-86	6.77385	6.77385	361.622	2455.35	1.41556e-148
7.111	CD28	chr1:60,803,232-60,830,203	NM_007642	Cd28	CD28 antigen	positive regulation of inflammatory response to antigenic stimulus (GO:0002863); plasma membrane (GO:0005886); immune response (GO:0006955); external side of plasma membrane (GO:0009897); membrane (GO:0016020); integral to membrane (GO:0016021); T cell costimulation (GO:0031295); positive regulation of T cell proliferation (GO:0042102); T cell activation (GO:0042110); protein homodimerization act…	14.547	14.547	1.42069	20.6667	0.000154078	19.3371	19.3371	1.25538	24.2753	1.19e-05	7.82983	7.82983	14.5093	120.435	6.02463e-08
7.111	CD300A	chr11:114,751,355-114,765,965	NM_170758	Cd300a	CD300A antigen	receptor activity (GO:0004872); plasma membrane (GO:0005886); signal transduction (GO:0007165); membrane (GO:0016020); integral to membrane (GO:0016021); phosphatase binding (GO:0019902)	5.11343	5.11343	215.545	1102.17	3.82e-92	6.85731	6.85731	190.455	1306	7.82e-130	6.9038	6.9038	94.8125	660.471	2.16975e-67
7.111	CD300LB	chr11:114,784,095-114,795,700	NM_199221	Cd300lb	CD300 antigen like family member B	receptor activity (GO:0004872); plasma membrane (GO:0005886); signal transduction (GO:0007165); membrane (GO:0016020); integral to membrane (GO:0016021)	9.91406	9.91406	50.4819	500.481	4.2e-24	12.7978	12.7978	44.6048	570.844	3.69e-95	10.4916	10.4916	39.3946	422.803	3.6699e-36
7.111	CD300LD	chr11:114,843,761-114,851,200	NM_145437	Cd300ld	CD300 molecule-like family member d	receptor activity (GO:0004872); plasma membrane (GO:0005886); signal transduction (GO:0007165); membrane (GO:0016020); integral to membrane (GO:0016021)	12.0657	12.0657	12.3686	149.236	2.55e-18	13.9903	13.9903	10.9293	152.904	5.3e-29	7.47066	7.47066	51.3241	389.896	6.51797e-47
7.111	CD300LF	chr11:114,977,528-114,995,306	NM_001169153 NM_145634	Cd300lf	CD300 antigen like family member F	receptor activity (GO:0004872); protein binding (GO:0005515); plasma membrane (GO:0005886); signal transduction (GO:0007165); membrane (GO:0016020); integral to membrane (GO:0016021); osteoclast differentiation (GO:0030316)	4.43539	4.43539	171.667	761.409	7.92e-53	5.04658	5.04658	151.684	765.487	1.02e-66	8.72715	8.72715	69.7288	616.261	1.48429e-74
7.111	CD302	chr2:60,090,050-60,122,475	NM_025422	Cd302	CD302 antigen	molecular_function (GO:0003674); binding (GO:0005488); cellular_component (GO:0005575); biological_process (GO:0008150); membrane (GO:0016020); integral to membrane (GO:0016021)	2.564	2.564	292.942	751.105	5.61e-30	3.22859	3.22859	258.84	835.688	6.24e-44	2.5976	2.5976	187.079	487.555	6.64024e-19
7.111	CD33	chr7:50,782,826-50,788,541	NM_001111058 NM_021293	Cd33	CD33 antigen	protein binding (GO:0005515); extracellular space (GO:0005615); plasma membrane (GO:0005886); cell adhesion (GO:0007155); membrane (GO:0016020); integral to membrane (GO:0016021)	2.80939	2.80939	89.4349	251.258	6.96e-15	3.21636	3.21636	79.0202	254.158	3.19e-16	2.75837	2.75837	55.6106	155.153	1.72378e-08
7.111	CD34	chr1:196,765,015-196,787,486	NM_133654 NM_001111059	Cd34	CD34 antigen	protein binding (GO:0005515); extracellular region (GO:0005576); cytoplasm (GO:0005737); cell adhesion (GO:0007155); external side of plasma membrane (GO:0009897); cell surface (GO:0009986); membrane (GO:0016020); integral to membrane (GO:0016021); sulfate binding (GO:0043199); leukocyte migration (GO:0050900)	4.47374	4.47374	296.765	1327.65	2.66e-23	7.41597	7.41597	262.229	1944.69	2.76e-21	2.02075	2.02075	243.722	493.52	1.41885e-11
7.111	CD36	chr5:17,287,508-17,394,777	NM_007643 NM_001159558 NM_001159555 NM_001159556 NM_001159557	Cd36	CD36 antigen	long-chain fatty acid metabolic process (GO:0001676); pattern recognition receptor signaling pathway (GO:0002221); receptor activity (GO:0004872); low-density lipoprotein receptor activity (GO:0005041); protein binding (GO:0005515); intracellular (GO:0005622); mitochondrion (GO:0005739); microsome (GO:0005792); Golgi apparatus (GO:0005794); plasma membrane (GO:0005886); caveola (GO:0005901); fatt…	5.45999	5.45999	206.899	1129.66	6.58e-55	9.28683	9.28683	182.835	1697.96	7.8e-62	11.7736	11.7736	190.107	2249.02	7.81119e-69
7.111	CD37	chr7:52,489,002-52,494,209	NM_007645	Cd37	CD37 antigen	positive regulation of immunoglobulin production (GO:0002639); regulation of humoral immune response (GO:0002920); plasma membrane (GO:0005886); membrane (GO:0016020); integral to membrane (GO:0016021)	7.17534	7.17534	53.2371	381.994	9.14e-51	8.95594	8.95594	47.0409	421.295	1.07e-59	6.84743	6.84743	38.3288	268.301	1.65899e-18
7.111	CD38	chr5:44,260,066-44,303,613	NM_007646	Cd38	CD38 antigen	response to hypoxia (GO:0001666); catalytic activity (GO:0003824); NAD+ nucleosidase activity (GO:0003953); binding (GO:0005488); membrane fraction (GO:0005624); nucleus (GO:0005634); microsome (GO:0005792); plasma membrane (GO:0005886); positive regulation of cytosolic calcium ion concentration (GO:0007204); metabolic process (GO:0008152); response to hormone (GO:0009725); cell surface (GO:00099…	7.1883	7.1883	69.7905	501.675	8.6e-31	6.33109	6.33109	61.6645	390.404	6.52e-46	7.38556	7.38556	103.096	767.809	3.98491e-79
7.111	CD4	chr6:124,814,711-124,838,227	NM_013488	Cd4	CD4 antigen	cytokine production (GO:0001816); protein binding (GO:0005515); endoplasmic reticulum lumen (GO:0005788); endoplasmic reticulum membrane (GO:0005789); plasma membrane (GO:0005886); immune response (GO:0006955); cell adhesion (GO:0007155); cell surface receptor signaling pathway (GO:0007166); external side of plasma membrane (GO:0009897); cell surface (GO:0009986); membrane (GO:0016020); integral …	10.7383	10.7383	30.7602	330.313	3.05e-56	10.116	10.116	27.1775	274.928	6.2e-15	8.21847	8.21847	40.2338	337.879	9.29634e-08
7.111	CD40	chr2:164,881,136-164,897,154	NM_011611 NR_027852 NM_170703 NM_170704 NM_170702	Cd40	CD40 antigen	immune response-regulating cell surface receptor signaling pathway (GO:0002768); receptor activity (GO:0004872); transmembrane signaling receptor activity (GO:0004888); protein binding (GO:0005515); extracellular region (GO:0005576); plasma membrane (GO:0005886); apoptotic process (GO:0006915); immune response (GO:0006955); signal transduction (GO:0007165); external side of plasma membrane (GO:00…	5.02595	5.02595	37.6913	189.434	3.81e-21	5.12975	5.12975	33.3049	170.846	2.09e-18	9.39577	9.39577	29.9825	290.105	4.45928e-27
7.111	CD48	chr1:173,612,186-173,635,388	NM_007649	Cd48	CD48 antigen	antigen binding (GO:0003823); protein binding (GO:0005515); extracellular space (GO:0005615); plasma membrane (GO:0005886); signal transduction (GO:0007165); external side of plasma membrane (GO:0009897); membrane (GO:0016020); anchored to membrane (GO:0031225); T cell activation (GO:0042110); protein complex (GO:0043234); eukaryotic cell surface binding (GO:0043499); mast cell activation (GO:004…	6.95384	6.95384	84.1608	585.241	5.76e-71	7.95511	7.95511	74.3648	591.58	7.72e-75	5.81465	5.81465	74.8884	440.265	1.61795e-43
7.111	CD52	chr4:133,649,453-133,650,988	NM_013706	Cd52	CD52 antigen	extracellular space (GO:0005615); plasma membrane (GO:0005886); membrane (GO:0016020); integral to membrane (GO:0016021); anchored to membrane (GO:0031225)	7.92895	7.92895	132.228	1048.43	8.45e-125	8.33452	8.33452	116.831	973.73	2.99e-33	7.91102	7.91102	240.688	1911	1.50882e-56
7.111	CD53	chr3:106,561,779-106,593,067	NM_007651	Cd53	CD53 antigen	plasma membrane (GO:0005886); cell surface (GO:0009986); membrane (GO:0016020); integral to membrane (GO:0016021)	5.87136	5.87136	347.123	2038.08	4.06e-98	5.83385	5.83385	306.701	1789.25	1.33e-142	6.91438	6.91438	284.761	1974.86	2.29744e-136
7.111	CD55	chr1:132,335,607-132,359,317	NM_010016	Cd55	CD55 antigen	enzyme inhibitor activity (GO:0004857); extracellular space (GO:0005615); plasma membrane (GO:0005886); immune response (GO:0006955); complement activation, classical pathway (GO:0006958); external side of plasma membrane (GO:0009897); membrane (GO:0016020); integral to membrane (GO:0016021); anchored to membrane (GO:0031225); innate immune response (GO:0045087)	13.3938	13.3938	18.3916	246.334	6.4e-48	17.7115	17.7115	16.2482	287.781	3.76e-59	4.21905	4.21905	15.4733	68.5014	4.13902e-07
7.111	CD59A	chr2:103,935,958-103,955,508	NM_007652 NM_001111060	Cd59a	CD59a antigen	negative regulation of activation of membrane attack complex (GO:0001971); extracellular space (GO:0005615); plasma membrane (GO:0005886); external side of plasma membrane (GO:0009897); membrane (GO:0016020); negative regulation of angiogenesis (GO:0016525); negative regulation of vascular endothelial growth factor receptor signaling pathway (GO:0030948); anchored to membrane (GO:0031225); negati…	3.05302	3.05302	70.2081	214.347	3.42e-14	3.63808	3.63808	62.0337	225.683	1.46e-17	3.81404	3.81404	20.4401	80.7732	4.06319e-07
7.111	CD68	chr11:69,477,873-69,479,564	NM_009853	Cd68	CD68 antigen	extracellular space (GO:0005615); lysosome (GO:0005764); endosome (GO:0005768); plasma membrane (GO:0005886); membrane (GO:0016020); integral to membrane (GO:0016021)	7.1116	7.1116	508.233	3614.35	5.58e-64	8.37766	8.37766	449.072	3762.17	5.9e-209	8.25112	8.25112	298.488	2470.11	3.67631e-83
7.111	CD69	chr6:129,217,343-129,225,387	NM_001033122	Cd69	CD69 antigen	binding (GO:0005488); calcium ion binding (GO:0005509); external side of plasma membrane (GO:0009897); membrane (GO:0016020); integral to membrane (GO:0016021)	5.91261	5.91261	21.4782	126.992	1.5e-16	5.87686	5.87686	18.9786	111.535	2.28e-13	9.04815	9.04815	10.2852	101.11	6.63795e-16
7.111	CD7	chr11:120,898,063-120,900,792	NM_009854	Cd7	CD7 antigen	receptor activity (GO:0004872); extracellular space (GO:0005615); plasma membrane (GO:0005886); immune response (GO:0006955); signal transduction (GO:0007165); membrane (GO:0016020); integral to membrane (GO:0016021); homeostasis of number of cells within a tissue (GO:0048873)	7.76201	7.76201	6.93551	53.8335	7.39e-09	10.6383	10.6383	6.12894	65.2013	1.18e-11	8.76675	8.76675	3.80451	41.12	3.685e-07
7.111	CD72	chr4:43,460,596-43,467,498	NM_001110320 NM_007654 NM_001110322 NM_001110321	Cd72	CD72 antigen	binding (GO:0005488); plasma membrane (GO:0005886); defense response (GO:0006952); membrane (GO:0016020); integral to membrane (GO:0016021)	21.0882	21.0882	57.4174	1210.83	2.59e-92	17.1927	17.1927	50.7338	872.25	1.13e-153	6.86165	6.86165	120.219	830.765	2.19042e-79
7.111	CD74	chr18:60,963,503-60,972,306	NM_001042605 NM_010545	Cd74	CD74 antigen (invariant polypeptide of major histocompatibility complex, class II antigen-associated)	activation of MAPK activity (GO:0000187); positive regulation of cytokine-mediated signaling pathway (GO:0001961); cytokine receptor activity (GO:0004896); protein binding (GO:0005515); lysosome (GO:0005764); late endosome (GO:0005770); multivesicular body (GO:0005771); endoplasmic reticulum (GO:0005783); Golgi apparatus (GO:0005794); plasma membrane (GO:0005886); integral to plasma membrane (GO:…	6.3332	6.3332	3102.99	19651.9	3.18e-31	9.70476	9.70476	2741.82	26608.7	8.45e-36	5.91736	5.91736	5755.07	34059.8	2.06053e-25
7.111	CD79B	chr11:106,172,655-106,175,843	NM_008339	Cd79b	CD79B antigen	transmembrane signaling receptor activity (GO:0004888); protein binding (GO:0005515); plasma membrane (GO:0005886); signal transduction (GO:0007165); cell surface receptor signaling pathway (GO:0007166); external side of plasma membrane (GO:0009897); membrane (GO:0016020); integral to membrane (GO:0016021); B cell receptor complex (GO:0019815); B cell receptor signaling pathway (GO:0050853)	78.7895	78.7895	0.417587	32.9015	5.19e-07	138.848	138.848	0.369141	51.2544	0.000117677	4.7635	4.7635	6.15754	33.095	0.000180601
7.111	CD80	chr16:38,459,013-38,487,014	NM_009855	Cd80	CD80 antigen	receptor activity (GO:0004872); protein binding (GO:0005515); extracellular space (GO:0005615); plasma membrane (GO:0005886); defense response (GO:0006952); signal transduction (GO:0007165); external side of plasma membrane (GO:0009897); membrane (GO:0016020); integral to membrane (GO:0016021); T cell costimulation (GO:0031295); positive regulation of alpha-beta T cell proliferation (GO:0046641)	6.79075	6.79075	45.303	307.641	5.97e-30	6.49061	6.49061	40.0272	259.801	2.61e-32	5.79618	5.79618	23.8534	143.055	2.65794e-06
7.111	CD83	chr13:43,880,476-43,898,501	NM_009856	Cd83	CD83 antigen	extracellular space (GO:0005615); plasma membrane (GO:0005886); external side of plasma membrane (GO:0009897); response to organic cyclic compound (GO:0014070); membrane (GO:0016020); integral to membrane (GO:0016021); negative regulation of interleukin-4 production (GO:0032713); positive regulation of interleukin-10 production (GO:0032733); positive regulation of interleukin-2 production (GO:003…	10.0838	10.0838	65.6919	662.424	8.46e-98	13.1094	13.1094	58.0449	760.931	1.16e-121	3.98329	3.98329	80.7907	324.796	2.78728e-21
7.111	CD84	chr1:173,769,828-173,820,849	NM_013489 NM_001252472	Cd84	CD84 antigen	receptor activity (GO:0004872); protein binding (GO:0005515); plasma membrane (GO:0005886); cell adhesion (GO:0007155); signal transduction (GO:0007165); membrane (GO:0016020); integral to membrane (GO:0016021)	6.58715	6.58715	283.57	1867.92	2.31e-159	8.27758	8.27758	250.565	2074.07	4.52e-202	8.66764	8.66764	234.536	2040.54	2.22317e-86
7.111	CD86	chr16:36,603,955-36,666,163	NM_019388	Cd86	CD86 antigen	toll-like receptor signaling pathway (GO:0002224); receptor activity (GO:0004872); defense response (GO:0006952); immune response (GO:0006955); signal transduction (GO:0007165); external side of plasma membrane (GO:0009897); membrane (GO:0016020); integral to membrane (GO:0016021); T cell proliferation (GO:0042098); T cell activation (GO:0042110); B cell activation (GO:0042113); intracellular mem…	5.51859	5.51859	87.928	485.239	2.47e-52	5.60956	5.60956	77.6901	435.807	3.6e-46	5.97353	5.97353	68.6005	414.761	5.73043e-43
7.111	CD96	chr16:46,035,770-46,120,361	NM_032465	Cd96	CD96 antigen	protein binding (GO:0005515); cell adhesion (GO:0007155); membrane (GO:0016020); integral to membrane (GO:0016021)	12.2938	12.2938	3.42689	42.1294	1.27e-08	16.1539	16.1539	3.02786	48.9118	1.44e-10	3.98344	3.98344	13.9254	58.4543	5.83147e-06
7.111	CD97	chr8:86,247,150-86,265,210	NM_011925 NM_001163030 NM_001163031 NM_001163029	Cd97	CD97 antigen	signal transducer activity (GO:0004871); receptor activity (GO:0004872); transmembrane signaling receptor activity (GO:0004888); G-protein coupled receptor activity (GO:0004930); calcium ion binding (GO:0005509); protein binding (GO:0005515); extracellular space (GO:0005615); plasma membrane (GO:0005886); cell adhesion (GO:0007155); signal transduction (GO:0007165); cell surface receptor signalin…	3.89234	3.89234	346.864	1350.11	5.69e-81	4.10708	4.10708	306.477	1258.72	5.89e-64	4.56093	4.56093	140.263	643.29	1.14274e-22
7.111	CDC42EP2	chr19:5,917,556-5,924,816	NM_026772	Cdc42ep2	CDC42 effector protein (Rho GTPase binding) 2	opioid peptide activity (GO:0001515); cellular_component (GO:0005575); cytoplasm (GO:0005737); cytoskeleton (GO:0005856); biological_process (GO:0008150); regulation of cell shape (GO:0008360); membrane (GO:0016020)	2.73225	2.73225	49.565	135.424	4.45e-05	3.38298	3.38298	43.7933	148.152	0.00034218	2.76195	2.76195	23.791	67.4715	0.0001631
7.111	CDC42EP3	chr17:79,733,365-79,754,431	NM_026514	Cdc42ep3	CDC42 effector protein (Rho GTPase binding) 3	protein binding (GO:0005515); cellular_component (GO:0005575); cytoplasm (GO:0005737); cytoskeleton (GO:0005856); biological_process (GO:0008150); regulation of cell shape (GO:0008360); membrane (GO:0016020)	2.19516	2.19516	55.756	122.393	8.31e-06	2.91577	2.91577	49.2602	143.631	4.81e-09	3.60281	3.60281	28.5311	105.395	1.71982e-08
7.111	CDH11	chr8:105,156,895-105,309,011	NM_009866	Cdh11	Cadherin 11	calcium ion binding (GO:0005509); protein binding (GO:0005515); cytoplasm (GO:0005737); plasma membrane (GO:0005886); cell adhesion (GO:0007155); homophilic cell adhesion (GO:0007156); membrane (GO:0016020); integral to membrane (GO:0016021)	2.68564	2.68564	904.729	2429.78	1.14e-59	2.68047	2.68047	799.364	2142.67	2.08e-63	3.45625	3.45625	200.647	695.944	2.01603e-23
7.111	CDKN1A	chr17:29,227,931-29,237,667	NM_001111099 NM_007669	Cdkn1a	Cyclin-dependent kinase inhibitor 1A (P21)	cyclin-dependent protein kinase holoenzyme complex (GO:0000307); protein kinase inhibitor activity (GO:0004860); cyclin-dependent protein serine/threonine kinase inhibitor activity (GO:0004861); protein binding (GO:0005515); nucleus (GO:0005634); cytoplasm (GO:0005737); cytosol (GO:0005829); cellular response to DNA damage stimulus (GO:0006974); cell cycle (GO:0007049); cell cycle arrest (GO:0007…	3.05829	3.05829	1911.87	5847.04	3.77e-53	2.83096	2.83096	1689.29	4782.33	4.67e-99	3.13733	3.13733	663.002	2082.19	5.82444e-61
7.111	CDS1	chr5:102,194,149-102,252,871	NM_173370	Cds1	CDP-diacylglycerol synthase 1	phosphatidate cytidylyltransferase activity (GO:0004605); endoplasmic reticulum (GO:0005783); endoplasmic reticulum membrane (GO:0005789); phospholipid biosynthetic process (GO:0008654); membrane (GO:0016020); integral to membrane (GO:0016021); CDP-diacylglycerol biosynthetic process (GO:0016024); transferase activity (GO:0016740); transferase activity, transferring phosphorus-containing groups (…	4.70893	4.70893	26.6616	125.548	5.8e-14	5.23092	5.23092	23.5578	123.229	1.69e-13	6.46094	6.46094	12.4115	85.6507	1.86978e-11
7.111	CDYL2	chr8:119,092,624-119,256,891	NM_029441	Cdyl2	Chromodomain protein, Y chromosome-like 2	molecular_function (GO:0003674); nucleus (GO:0005634); biological_process (GO:0008150); isomerase activity (GO:0016853)	2.662	2.662	45.1306	120.138	3.18e-07	2.65728	2.65728	39.8777	105.966	3.79e-06	2.73983	2.73983	30.8501	86.2639	1.3706e-05
7.111	CEACAM1	chr7:26,246,721-26,262,644	NM_001039185 NM_011926 NM_001039186 NM_001039187	Ceacam1	Carcinoembryonic antigen-related cell adhesion molecule 1, CEA-related cell adhesion molecule 1	receptor activity (GO:0004872); plasma membrane (GO:0005886); signal transduction (GO:0007165); membrane (GO:0016020); integral to membrane (GO:0016021); positive regulation of MAP kinase activity (GO:0043406); interspecies interaction between organisms (GO:0044419)	4.93679	4.93679	33.511	165.437	7.55e-18	3.39071	3.39071	29.612	100.406	2.79e-07	2.73283	2.73283	20.6953	58.2894	0.000452457
7.111	CEACAM16	chr7:20,437,446-20,446,648	NM_001033419	Ceacam16	Carcinoembryonic antigen-related cell adhesion molecule 16	molecular_function (GO:0003674); cellular_component (GO:0005575); biological_process (GO:0008150)	3.90693	3.90693	11.7831	46.0357	0.000105444	4.53888	4.53888	10.4122	47.2596	4.59e-05	4.71591	4.71591	7.57504	39.4392	5.24181e-05
7.111	CEBPA	chr7:35,904,312-35,906,951	NM_007678	Cebpa	CCAAT/enhancer binding protein (C/EBP), alpha	urea cycle (GO:0000050); negative regulation of transcription from RNA polymerase II promoter (GO:0000122); liver development (GO:0001889); embryonic placenta development (GO:0001892); DNA binding (GO:0003677); sequence-specific DNA binding transcription factor activity (GO:0003700); specific RNA polymerase II transcription factor activity (GO:0003704); RNA polymerase II distal enhancer sequence-…	5.82965	5.82965	226.501	1320.43	1.11e-33	6.57999	6.57999	200.131	1316.86	4.09e-126	4.70847	4.70847	145.519	688.879	2.14944e-22
7.111	CEBPD	chr16:15,887,379-15,889,638	NM_007679	Cebpd	CCAAT/enhancer binding protein (C/EBP), delta	DNA binding (GO:0003677); sequence-specific DNA binding transcription factor activity (GO:0003700); specific RNA polymerase II transcription factor activity (GO:0003704); protein binding (GO:0005515); nucleus (GO:0005634); regulation of transcription, DNA-dependent (GO:0006355); promoter binding (GO:0010843); protein homodimerization activity (GO:0042803); sequence-specific DNA binding (GO:004356…	2.46048	2.46048	187.975	462.509	1.77e-19	2.35327	2.35327	166.088	390.851	1.6e-14	3.04711	3.04711	51.1938	158.04	3.95279e-10
7.111	CERK	chr15:85,969,531-86,016,571	NM_145475	Cerk	Ceramide kinase	nucleotide binding (GO:0000166); magnesium ion binding (GO:0000287); ceramide kinase activity (GO:0001729); diacylglycerol kinase activity (GO:0004143); ATP binding (GO:0005524); membrane fraction (GO:0005624); cytoplasm (GO:0005737); mitochondrion (GO:0005739); ceramide metabolic process (GO:0006672); protein kinase C-activating G-protein coupled receptor signaling pathway (GO:0007205); membrane…	3.02514	3.02514	407.291	1232.11	2.35e-55	3.57458	3.57458	359.869	1286.38	1.9e-68	3.41473	3.41473	275.836	944.321	2.7261e-44
7.111	CFB	chr17:34,993,319-34,999,459	NM_008198 NM_001142706	Cfb	Complement factor B	alternative-complement-pathway C3/C5 convertase activity (GO:0003812); serine-type endopeptidase activity (GO:0004252); chymotrypsin activity (GO:0004263); trypsin activity (GO:0004295); extracellular region (GO:0005576); extracellular space (GO:0005615); proteolysis (GO:0006508); immune response (GO:0006955); complement activation (GO:0006956); complement activation, alternative pathway (GO:0006…	7.2197	7.2197	1089.39	7865.08	0	7.41411	7.41411	962.555	7136.48	0	8.4192	8.4192	595.626	5022.11	3.82811e-81
7.111	CFH	chr1:141,982,432-142,079,988	NM_009888	Cfh	Complement component factor h	complement component C3b binding (GO:0001851); protein binding (GO:0005515); extracellular region (GO:0005576); extracellular space (GO:0005615); nucleus (GO:0005634); cytoplasm (GO:0005737); plasma membrane (GO:0005886); immune response (GO:0006955); complement activation (GO:0006956); complement activation, alternative pathway (GO:0006957); heparin binding (GO:0008201); regulation of complement…	6.59678	6.59678	185.016	1220.51	3.67e-110	7.53114	7.53114	163.492	1231.28	4.81e-129	4.13504	4.13504	149.516	621.39	3.7712e-42
7.111	CFP	chrX:20,502,661-20,508,650	NM_008823	Cfp	Complement factor properdin	extracellular region (GO:0005576); immune response (GO:0006955); complement activation, alternative pathway (GO:0006957); innate immune response (GO:0045087)	3.98147	3.98147	401.677	1599.26	1.17e-77	4.70925	4.70925	354.917	1671.39	4.55e-73	5.66013	5.66013	212.866	1209.51	4.20648e-41
7.111	CGNL1	chr9:71,474,316-71,619,409	NM_026599	Cgnl1	Cingulin-like 1	molecular_function (GO:0003674); motor activity (GO:0003774); tight junction (GO:0005923); biological_process (GO:0008150); actin cytoskeleton (GO:0015629); myosin complex (GO:0016459); cell junction (GO:0030054); apical junction complex (GO:0043296)	3.69781	3.69781	48.7254	180.177	2.11e-15	5.27009	5.27009	43.0535	226.896	2.91e-24	3.48321	3.48321	22.1807	79.7433	1.81954e-06
7.111	CHD3	chr11:69,157,853-69,182,893	NM_146019	Chd3	Chromodomain helicase DNA binding protein 3	protein binding (GO:0005515); nucleus (GO:0005634); chromatin assembly or disassembly (GO:0006333); NuRD complex (GO:0016581); chromatin remodeling complex (GO:0016585); metal ion binding (GO:0046872)	2.49662	2.49662	576.302	1438.81	2.16e-44	2.76609	2.76609	509.197	1408.49	3.4e-23	2.25368	2.25368	307.157	693.487	5.09573e-19
7.111	CHI3L3	chr3:105,950,472-105,970,482	NM_009892	Chi3l3	Chitinase 3-like 3	catalytic activity (GO:0003824); hydrolase activity, hydrolyzing O-glycosyl compounds (GO:0004553); beta-N-acetylhexosaminidase activity (GO:0004563); chitinase activity (GO:0004568); extracellular region (GO:0005576); carbohydrate metabolic process (GO:0005975); chitin catabolic process (GO:0006032); inflammatory response (GO:0006954); chitin binding (GO:0008061); metabolic process (GO:0008152);…	5.21001	5.21001	24.4058	127.154	2.27e-15	2.79176	2.79176	21.5641	60.2018	0.000382884	50.6122	50.6122	101.65	5194.36	1.89674e-176
7.111	CHST15	chr7:139,427,938-139,508,838	NM_029935	Chst15	Carbohydrate (N-acetylgalactosamine 4-sulfate 6-O) sulfotransferase 15	Golgi apparatus (GO:0005794); sulfotransferase activity (GO:0008146); membrane (GO:0016020); integral to membrane (GO:0016021); transferase activity (GO:0016740); N-acetylgalactosamine 4-sulfate 6-O-sulfotransferase activity (GO:0050659)	3.15075	3.15075	74.2294	233.878	1.42e-16	3.23476	3.23476	65.5816	212.141	2.39e-14	2.75604	2.75604	44.1971	123.565	2.87452e-07
7.111	CIB2	chr9:54,393,159-54,407,886	NM_019686	Cib2	Calcium and integrin binding family member 2	calcium ion binding (GO:0005509); integrin-mediated signaling pathway (GO:0007229)	5.10012	5.10012	9.44548	48.1731	2.3e-06	8.48916	8.48916	8.34529	70.8445	4.4e-12	7.36329	7.36329	2.86899	27.4885	4.10365e-05
7.111	CIITA	chr16:10,480,165-10,527,657	NM_007575 NM_001243760 NM_001243761	Ciita	Class II transactivator	nucleotide binding (GO:0000166); protein binding (GO:0005515); ATP binding (GO:0005524); nucleus (GO:0005634); regulation of transcription, DNA-dependent (GO:0006355); transcription activator activity (GO:0016563); transcription repressor activity (GO:0016564); transcription regulator activity (GO:0030528); response to interferon-gamma (GO:0034341); positive regulation of MHC class II biosyntheti…	3.49277	3.49277	152.685	533.294	3.87e-35	4.68269	4.68269	134.917	631.776	1.28e-52	3.73092	3.73092	330.647	1236.35	1.14421e-57
7.111	CILP	chr9:65,112,987-65,128,412	NM_173385	Cilp	Cartilage intermediate layer protein, nucleotide pyrophosphohydrolase	molecular_function (GO:0003674); cellular_component (GO:0005575); extracellular region (GO:0005576); proteinaceous extracellular matrix (GO:0005578); biological_process (GO:0008150)	5.8656	5.8656	260.335	1527.02	4.23e-22	8.90875	8.90875	230.035	2049.32	9.62e-209	2.39881	2.39881	163.215	392.919	7.56912e-10
7.111	CLCF1	chr19:4,214,392-4,222,615	NM_019952	Clcf1	Cardiotrophin-like cytokine factor 1	cytokine activity (GO:0005125); extracellular region (GO:0005576); extracellular space (GO:0005615); cell surface receptor signaling pathway (GO:0007166); JAK-STAT cascade (GO:0007259); B cell differentiation (GO:0030183)	4.01022	4.01022	25.3227	101.55	5.47e-05	3.78243	3.78243	22.3756	84.6343	1.89e-07	6.70108	6.70108	5.73797	44.1517	8.15987e-07
7.111	CLEC10A	chr11:69,980,125-69,984,338	NM_010796 NM_001204252	Clec10a	C-type lectin domain family 10, member A	binding (GO:0005488); membrane (GO:0016020); integral to membrane (GO:0016021)	3.66262	3.66262	191.961	703.079	6.81e-28	5.97742	5.97742	169.624	1013.91	1.26e-94	3.62085	3.62085	86.3359	315.23	4.88259e-05
7.111	CLEC11A	chr7:51,559,136-51,562,329	NM_009131	Clec11a	C-type lectin domain family 11, member a	nucleic acid binding (GO:0003676); binding (GO:0005488); cellular_component (GO:0005575); extracellular region (GO:0005576); extracellular space (GO:0005615); cytoplasm (GO:0005737); growth factor activity (GO:0008083); biological_process (GO:0008150)	3.92746	3.92746	67.1988	263.92	1.84e-22	6.01237	6.01237	59.375	356.984	2.23e-20	2.65273	2.65273	22.5663	61.515	0.000630635
7.111	CLEC12A	chr6:129,300,262-129,315,321	NM_177686	Clec12a	C-type lectin domain family 12, member a	receptor activity (GO:0004872); binding (GO:0005488); plasma membrane (GO:0005886); signal transduction (GO:0007165); cell surface (GO:0009986); membrane (GO:0016020); integral to membrane (GO:0016021); protein phosphatase binding (GO:0019903); regulation of immune response (GO:0050776)	12.3834	12.3834	90.0115	1114.64	3.74e-162	16.6139	16.6139	79.5343	1321.38	1.03e-208	11.1122	11.1122	95.714	1073.71	7.62227e-19
7.111	CLEC1B	chr6:129,347,315-129,355,431	NM_019985 NM_001204253 NM_001204239	Clec1b	C-type lectin domain family 1, member b	receptor activity (GO:0004872); transmembrane signaling receptor activity (GO:0004888); binding (GO:0005488); integral to plasma membrane (GO:0005887); signal transduction (GO:0007165); cell surface receptor signaling pathway (GO:0007166); membrane (GO:0016020); integral to membrane (GO:0016021)	39.0948	39.0948	0.835175	32.651	8.41e-09	87.1721	87.1721	0.738282	64.3575	1.16e-13	25.7975	25.7975	4.41687	138.742	1.31864e-30
7.111	CLEC2D	chr6:129,130,633-129,136,553	NM_053109	Clec2d	C-type lectin domain family 2, member d	receptor activity (GO:0004872); transmembrane signaling receptor activity (GO:0004888); binding (GO:0005488); protein binding (GO:0005515); plasma membrane (GO:0005886); integral to plasma membrane (GO:0005887); cellular defense response (GO:0006968); signal transduction (GO:0007165); external side of plasma membrane (GO:0009897); membrane (GO:0016020); integral to membrane (GO:0016021); protecti…	5.60375	5.60375	181.444	1016.76	3.28e-93	7.41116	7.41116	160.324	1188.19	4.33e-127	6.47745	6.47745	141.243	920.374	5.67705e-21
7.111	CLEC2I	chr6:128,837,632-128,846,866	NM_020257	Clec2i	C-type lectin domain family 2, member i	receptor activity (GO:0004872); transmembrane signaling receptor activity (GO:0004888); binding (GO:0005488); protein binding (GO:0005515); plasma membrane (GO:0005886); integral to plasma membrane (GO:0005887); signal transduction (GO:0007165); external side of plasma membrane (GO:0009897); cell surface (GO:0009986); membrane (GO:0016020); integral to membrane (GO:0016021); regulation of actin f…	5.18618	5.18618	6.18207	32.0614	0.000332687	6.77492	6.77492	5.46389	37.0174	3.24e-05	4.57375	4.57375	7.18946	36.4565	0.000158327
7.111	CLEC3B	chr9:123,060,064-123,066,550	NM_011606	Clec3b	C-type lectin domain family 3, member b	skeletal system development (GO:0001501); binding (GO:0005488); calcium ion binding (GO:0005509); extracellular region (GO:0005576); proteinaceous extracellular matrix (GO:0005578); extracellular space (GO:0005615); acute-phase response (GO:0006953); inflammatory response (GO:0006954)	16.1442	16.1442	47.2185	762.307	3.97e-16	34.5353	34.5353	41.7234	1440.93	1.6e-30	9.07018	9.07018	31.6892	295.497	4.72495e-22
7.111	CLEC4A1	chr6:122,871,866-122,884,637	NM_199311	Clec4a1	C-type lectin domain family 4, member a1	molecular_function (GO:0003674); receptor activity (GO:0004872); cellular_component (GO:0005575); signal transduction (GO:0007165); biological_process (GO:0008150); integral to membrane (GO:0016021)	13.9646	13.9646	81.4785	1137.82	1.32e-172	14.0865	14.0865	71.999	1014.22	9.57e-36	7.50422	7.50422	92.8111	702.979	1.8846e-67
7.111	CLEC4A2	chr6:123,072,708-123,094,017	NM_001170333 NM_011999 NM_001170332	Clec4a2	C-type lectin domain family 4, member a2	binding (GO:0005488); membrane fraction (GO:0005624); immune response (GO:0006955); membrane (GO:0016020); integral to membrane (GO:0016021); innate immune response (GO:0045087)	7.06523	7.06523	89.5939	633.001	4.77e-77	8.44714	8.44714	79.1651	668.719	3.96e-78	5.23415	5.23415	71.5374	378.671	3.47165e-35
7.111	CLEC4A3	chr6:122,902,533-122,919,896	NM_153197 NM_001204241	Clec4a3	C-type lectin domain family 4, member a3	molecular_function (GO:0003674); receptor activity (GO:0004872); cellular_component (GO:0005575); signal transduction (GO:0007165); biological_process (GO:0008150); integral to membrane (GO:0016021)	10.226	10.226	106.991	1094.1	1.32e-148	10.8557	10.8557	94.5301	1026.19	1.63e-65	6.56687	6.56687	100.363	664.639	1.40259e-64
7.111	CLEC4D	chr6:123,212,125-123,225,286	NM_010819 NM_001163161	Clec4d	C-type lectin domain family 4, member d	receptor activity (GO:0004872); binding (GO:0005488); immune response (GO:0006955); signal transduction (GO:0007165); membrane (GO:0016020); integral to membrane (GO:0016021); innate immune response (GO:0045087)	7.3445	7.3445	17.9652	131.945	1.26e-08	7.16476	7.16476	15.8761	113.748	6.35e-16	13.6971	13.6971	15.4733	224.635	4.09359e-29
7.111	CLEC4E	chr6:123,231,807-123,239,889	NM_019948	Clec4e	C-type lectin domain family 4, member e	binding (GO:0005488); immune response (GO:0006955); membrane (GO:0016020); integral to membrane (GO:0016021)	8.09143	8.09143	17.0482	137.945	4.13e-14	6.43997	6.43997	15.0646	97.0152	5.2e-13	6.41958	6.41958	13.6362	92.9581	1.68476e-12
7.111	CLEC4N	chr6:123,179,861-123,197,042	NM_020001 NM_001190321 NM_001190320	Clec4n	C-type lectin domain family 4, member n	binding (GO:0005488); immune response (GO:0006955); membrane (GO:0016020); integral to membrane (GO:0016021); innate immune response (GO:0045087)	3.52617	3.52617	225.14	793.883	2.93e-23	4.4911	4.4911	198.942	893.468	1e-66	6.17825	6.17825	116.829	726.976	6.52351e-17
7.111	CLEC5A	chr6:40,524,897-40,535,804	NM_001038604 NM_021364	Clec5a	C-type lectin domain family 5, member a	binding (GO:0005488); extracellular space (GO:0005615); immune response (GO:0006955); membrane (GO:0016020); integral to membrane (GO:0016021)	2.94424	2.94424	94.4459	278.072	2.86e-13	2.98859	2.98859	83.4499	249.397	1.57e-14	7.68449	7.68449	34.2066	269.545	2.38324e-25
7.111	CLEC7A	chr6:129,411,609-129,422,795	NM_020008	Clec7a	C-type lectin domain family 7, member a	opsonin binding (GO:0001846); (1->3)-beta-D-glucan binding (GO:0001872); (1->3)-beta-D-glucan receptor activity (GO:0001874); response to yeast (GO:0001878); detection of yeast (GO:0001879); response to molecule of fungal origin (GO:0002238); cell surface pattern recognition receptor signaling pathway (GO:0002752); receptor activity (GO:0004872); binding (GO:0005488); phagocytosis, recognition (G…	7.13733	7.13733	423.813	3024.89	2.13e-222	11.2251	11.2251	374.483	4203.6	1.74e-38	9.68826	9.68826	528.788	5131.72	2.09173e-254
7.111	CLEC9A	chr6:129,358,880-129,374,782	NM_172732 NM_001205363 NM_001205365 NM_001205364	Clec9a	C-type lectin domain family 9, member a	receptor activity (GO:0004872); binding (GO:0005488); signal transduction (GO:0007165); membrane (GO:0016020); integral to membrane (GO:0016021)	8.04353	8.04353	9.27311	74.5886	1.48e-08	9.72655	9.72655	8.19583	79.7171	3.58e-13	14.3618	14.3618	10.7672	167.998	3.00523e-21
7.111	CLIC5	chr17:44,325,521-44,417,117	NM_172621	Clic5	Chloride intracellular channel 5	ion channel activity (GO:0005216); voltage-gated ion channel activity (GO:0005244); voltage-gated chloride channel activity (GO:0005247); chloride channel activity (GO:0005254); cytoplasm (GO:0005737); Golgi apparatus (GO:0005794); cytoskeleton (GO:0005856); transport (GO:0006810); ion transport (GO:0006811); chloride transport (GO:0006821); sensory perception of sound (GO:0007605); protein local…	5.45819	5.45819	9.19582	50.1925	2.84e-07	11.3219	11.3219	8.1241	91.9802	1.64e-07	4.52885	4.52885	17.6335	83.3883	4.95676e-06
7.111	CLIP1	chr5:124,029,079-124,134,300	NM_019765	Clip1	CAP-GLY domain containing linker protein 1	nucleic acid binding (GO:0003676); protein binding (GO:0005515); cytoplasm (GO:0005737); cytoskeleton (GO:0005856); microtubule (GO:0005874); cytoplasmic microtubule (GO:0005881); intermediate filament (GO:0005882); microtubule binding (GO:0008017); biological_process (GO:0008150); zinc ion binding (GO:0008270); microtubule plus-end binding (GO:0051010)	2.18379	2.18379	341.84	746.506	4.22e-22	2.40698	2.40698	302.043	727.01	1.32e-25	2.25552	2.25552	208.744	472.081	6.45155e-11
7.111	CLIP4	chr17:72,119,031-72,207,691	NM_030179 NM_175378	Clip4	CAP-GLY domain containing linker protein family, member 4	molecular_function (GO:0003674); cellular_component (GO:0005575); biological_process (GO:0008150)	9.31927	9.31927	12.0372	112.178	1.42e-19	16.0204	16.0204	10.6349	170.375	7.26e-05	5.72104	5.72104	4.60966	31.0931	8.1318e-05
7.111	CMKLR1	chr5:114,062,364-114,100,399	NM_008153	Cmklr1	Chemokine-like receptor 1	rhodopsin-like receptor activity (GO:0001584); signal transducer activity (GO:0004871); receptor activity (GO:0004872); G-protein coupled receptor activity (GO:0004930); anaphylatoxin receptor activity (GO:0004942); plasma membrane (GO:0005886); integral to plasma membrane (GO:0005887); chemotaxis (GO:0006935); signal transduction (GO:0007165); G-protein coupled receptor signaling pathway (GO:000…	4.81097	4.81097	212.703	1023.31	1.85e-82	4.84789	4.84789	187.944	911.131	6.48e-74	6.19053	6.19053	102.841	641.832	4.61061e-25
7.111	CMTM3	chr8:106,864,494-106,871,572	NM_024217	Cmtm3	CKLF-like MARVEL transmembrane domain containing 3	cytokine activity (GO:0005125); extracellular space (GO:0005615); chemotaxis (GO:0006935); sensory perception (GO:0007600); membrane (GO:0016020); integral to membrane (GO:0016021)	2.18081	2.18081	752.105	1640.2	8.03e-35	2.41674	2.41674	664.559	1606.06	2.36e-34	2.53401	2.53401	328.799	834.714	3.60476e-14
7.111	CMTM7	chr9:114,665,954-114,691,111	NM_133978 NM_001252479	Cmtm7	CKLF-like MARVEL transmembrane domain containing 7	molecular_function (GO:0003674); cytokine activity (GO:0005125); cellular_component (GO:0005575); extracellular space (GO:0005615); chemotaxis (GO:0006935); sensory perception (GO:0007600); biological_process (GO:0008150); membrane (GO:0016020); integral to membrane (GO:0016021)	2.10259	2.10259	297.377	625.262	8.77e-18	2.11882	2.11882	262.755	556.733	5.94e-16	2.30615	2.30615	166.225	384.645	2.81113e-05
7.111	CNDP2	chr18:84,836,861-84,855,025	NM_023149	Cndp2	CNDP dipeptidase 2 (metallopeptidase M20 family)	carboxypeptidase activity (GO:0004180); protein binding (GO:0005515); cytoplasm (GO:0005737); cytosol (GO:0005829); proteolysis (GO:0006508); metabolic process (GO:0008152); peptidase activity (GO:0008233); metallopeptidase activity (GO:0008237); hydrolase activity (GO:0016787); dipeptidase activity (GO:0016805); cytosol nonspecific dipeptidase activity (GO:0042315); metal ion binding (GO:0046872…	3.37586	3.37586	844.571	2851.16	4.35e-30	3.72924	3.72924	746.245	2782.92	3.76e-115	4.5615	4.5615	450.152	2056.93	8.1169e-28
7.111	CNR2	chr4:135,451,319-135,476,125	NM_009924	Cnr2	Cannabinoid receptor 2 (macrophage)	rhodopsin-like receptor activity (GO:0001584); signal transducer activity (GO:0004871); receptor activity (GO:0004872); G-protein coupled receptor activity (GO:0004930); cannabinoid receptor activity (GO:0004949); plasma membrane (GO:0005886); inflammatory response (GO:0006954); signal transduction (GO:0007165); G-protein coupled receptor signaling pathway (GO:0007186); behavior (GO:0007610); mem…	3.0536	3.0536	47.5544	145.212	8.42e-10	3.28009	3.28009	42.0193	137.827	2.25e-06	4.46959	4.46959	29.4326	135.021	3.33872e-13
7.111	COL14A1	chr15:55,139,305-55,352,358	NM_181277	Col14a1	Collagen, type XIV, alpha 1	structural molecule activity (GO:0005198); protein binding (GO:0005515); extracellular region (GO:0005576); proteinaceous extracellular matrix (GO:0005578); collagen (GO:0005581); cytoplasm (GO:0005737); phosphate ion transport (GO:0006817); cell adhesion (GO:0007155); extracellular matrix structural constituent conferring tensile strength (GO:0030020)	9.48141	9.48141	408.584	3873.95	2.61863115055131e-311	13.2258	13.2258	360.99	4774.38	1.47e-102	6.17175	6.17175	227.472	1409.07	1.20293e-103
7.111	COL1A1	chr11:94,797,584-94,813,170	NM_007742	Col1a1	Collagen, type I, alpha 1	skeletal system development (GO:0001501); blood vessel development (GO:0001568); osteoblast differentiation (GO:0001649); intramembranous ossification (GO:0001957); endochondral ossification (GO:0001958); structural molecule activity (GO:0005198); extracellular matrix structural constituent (GO:0005201); protein binding (GO:0005515); extracellular region (GO:0005576); proteinaceous extracellular …	3.83003	3.83003	47887.7	183412	9.08e-13	4.0402	4.0402	42310.6	170943	1.66e-18	2.86938	2.86938	11022.6	31630	7.48918e-37
7.111	COL1A2	chr6:4,455,697-4,491,543	NM_007743	Col1a2	Collagen, type I, alpha 2	structural molecule activity (GO:0005198); extracellular matrix structural constituent (GO:0005201); protein binding (GO:0005515); extracellular region (GO:0005576); proteinaceous extracellular matrix (GO:0005578); collagen (GO:0005581); collagen type I (GO:0005584); extracellular space (GO:0005615); cytoplasm (GO:0005737); phosphate ion transport (GO:0006817); cell adhesion (GO:0007155); extrace…	3.85178	3.85178	40792.9	157125	4.48e-22	4.41874	4.41874	36042	159260	1.22e-32	3.35376	3.35376	9041.23	30324.5	2.50625e-98
7.111	COL22A1	chr15:71,628,906-71,864,657	NM_027174	Col22a1	Collagen, type XXII, alpha 1	molecular_function (GO:0003674); cellular_component (GO:0005575); biological_process (GO:0008150)	3.11738	3.11738	43.2195	134.731	5.03e-07	2.56608	2.56608	38.183	97.9807	0.000204384	4.40122	4.40122	22.1807	101.024	3.99189e-10
7.111	COL23A1	chr11:51,103,422-51,397,427	NM_153393	Col23a1	Collagen, type XXIII, alpha 1	molecular_function (GO:0003674); structural molecule activity (GO:0005198); plasma membrane (GO:0005886); biological_process (GO:0008150); heparin binding (GO:0008201); membrane (GO:0016020); integral to membrane (GO:0016021)	3.66984	3.66984	69.5542	255.253	1.62e-17	3.81652	3.81652	61.4479	234.517	9.4e-20	4.1703	4.1703	14.0557	61.787	2.8569e-06
7.111	COL3A1	chr1:45,368,383-45,406,551	NM_009930	Col3a1	Collagen, type III, alpha 1	blood vessel development (GO:0001568); structural molecule activity (GO:0005198); extracellular matrix structural constituent (GO:0005201); extracellular region (GO:0005576); proteinaceous extracellular matrix (GO:0005578); collagen (GO:0005581); collagen type III (GO:0005586); cytoplasm (GO:0005737); phosphate ion transport (GO:0006817); cell adhesion (GO:0007155); extracellular matrix structura…	4.68484	4.68484	37689.2	176568	6.69e-18	5.80092	5.80092	33300	193170	4.31e-39	2.95868	2.95868	11311.4	33468.6	9.6022e-68
7.111	COL5A1	chr2:27,741,945-27,895,030	NM_015734	Col5a1	Collagen, type V, alpha 1	blood vessel development (GO:0001568); heart morphogenesis (GO:0003007); structural molecule activity (GO:0005198); extracellular matrix structural constituent (GO:0005201); protein binding (GO:0005515); extracellular region (GO:0005576); proteinaceous extracellular matrix (GO:0005578); collagen (GO:0005581); collagen type V (GO:0005588); basement membrane (GO:0005604); extracellular space (GO:00…	2.50153	2.50153	6761.5	16914.1	7.04e-13	2.6095	2.6095	5973.96	15589.1	3.74e-08	3.0158	3.0158	1459.62	4403.94	4.4359e-17
7.111	COL5A2	chr1:45,431,176-45,560,127	NM_007737	Col5a2	Collagen, type V, alpha 2	skeletal system development (GO:0001501); structural molecule activity (GO:0005198); extracellular matrix structural constituent (GO:0005201); extracellular region (GO:0005576); proteinaceous extracellular matrix (GO:0005578); collagen (GO:0005581); collagen type V (GO:0005588); extracellular space (GO:0005615); cell adhesion (GO:0007155); extracellular matrix structural constituent conferring te…	3.52595	3.52595	6466.99	22802.3	2.73e-54	3.42454	3.42454	5713.76	19567	4.33e-81	3.93504	3.93504	1749.5	6887.29	4.61095e-122
7.111	COL6A1	chr10:76,171,537-76,188,789	NM_009933	Col6a1	Collagen, type VI, alpha 1	subtilase activity (GO:0004289); structural molecule activity (GO:0005198); extracellular matrix structural constituent (GO:0005201); protein binding (GO:0005515); extracellular region (GO:0005576); proteinaceous extracellular matrix (GO:0005578); collagen (GO:0005581); extracellular space (GO:0005615); cytoplasm (GO:0005737); proteolysis (GO:0006508); phosphate ion transport (GO:0006817); cell a…	3.30973	3.30973	8174.25	27054.6	6.88e-46	3.20334	3.20334	7222.23	23135.3	4.4e-59	3.35647	3.35647	1654.94	5557.11	7.79295e-93
7.111	COL6A2	chr10:76,058,501-76,086,149	NM_146007	Col6a2	Collagen, type VI, alpha 2	structural molecule activity (GO:0005198); extracellular matrix structural constituent (GO:0005201); protein binding (GO:0005515); extracellular region (GO:0005576); proteinaceous extracellular matrix (GO:0005578); collagen (GO:0005581); extracellular space (GO:0005615); cytoplasm (GO:0005737); phosphate ion transport (GO:0006817); cell adhesion (GO:0007155); membrane (GO:0016020); extracellular …	3.15794	3.15794	6274.06	19813.1	2.16e-23	3.21783	3.21783	5543.36	17837.6	6.05e-27	2.90991	2.90991	1268.2	3692.26	1.53499e-67
7.111	COL6A3	chr1:92,663,435-92,740,548	NM_001243009 NM_001243008	Col6a3	Collagen, type VI, alpha 3	endopeptidase inhibitor activity (GO:0004866); serine-type endopeptidase inhibitor activity (GO:0004867); structural molecule activity (GO:0005198); protein binding (GO:0005515); proteinaceous extracellular matrix (GO:0005578); collagen (GO:0005581); extracellular space (GO:0005615); cell adhesion (GO:0007155); integral to membrane (GO:0016021); extracellular matrix structural constituent conferr…	2.15905	2.15905	8242.45	17795.8	4.44e-14	2.21523	2.21523	7282.49	16132.4	6.96e-21	2.3607	2.3607	1918.66	4530.74	3.62383e-17
7.111	COL6A5	chr9:105,758,400-105,862,974	NM_001167923	Col6a5			5.6426	5.6426	87.0928	491.43	3.81e-15	9.86638	9.86638	76.9518	759.235	7.68e-107	14.5765	14.5765	67.7329	1000.89	6.45168e-67
7.111	COL8A1	chr16:57,624,369-57,754,850	NM_007739	Col8a1	Collagen, type VIII, alpha 1	angiogenesis (GO:0001525); structural molecule activity (GO:0005198); protein binding (GO:0005515); extracellular region (GO:0005576); proteinaceous extracellular matrix (GO:0005578); collagen (GO:0005581); basement membrane (GO:0005604); extracellular space (GO:0005615); cytoplasm (GO:0005737); phosphate ion transport (GO:0006817); cell adhesion (GO:0007155); positive regulation of cell-substrat…	2.55623	2.55623	1516.18	3875.71	3.37e-17	2.66698	2.66698	1339.64	3572.8	2.08e-24	2.10118	2.10118	561.005	1179.87	7.79112e-22
7.111	COLEC12	chr18:9,707,646-9,877,993	NM_130449	Colec12	Collectin sub-family member 12	pattern recognition receptor signaling pathway (GO:0002221); receptor activity (GO:0004872); scavenger receptor activity (GO:0005044); binding (GO:0005488); phagocytosis, recognition (GO:0006910); immune response (GO:0006955); signal transduction (GO:0007165); signaling pattern recognition receptor activity (GO:0008329); membrane (GO:0016020); integral to membrane (GO:0016021); low-density lipopr…	3.38443	3.38443	718.289	2431	4.94e-95	3.78007	3.78007	634.662	2399.07	6.54e-41	2.53268	2.53268	250.492	635.947	4.64828e-22
7.111	CORO1A	chr7:133,843,288-133,848,268	NM_009898	Coro1a	Coronin, actin binding protein 1A	immunological synapse (GO:0001772); actin binding (GO:0003779); protein binding (GO:0005515); cytoplasm (GO:0005737); cytoskeleton (GO:0005856); plasma membrane (GO:0005886); calcium ion transport (GO:0006816); actin filament organization (GO:0007015); regulation of actin polymerization or depolymerization (GO:0008064); cytoskeletal protein binding (GO:0008092); regulation of cell shape (GO:00083…	4.55075	4.55075	463.865	2110.93	2.62e-99	4.40527	4.40527	409.862	1805.55	2.17e-39	5.61997	5.61997	273.347	1540.82	8.22858e-63
7.111	CORO1B	chr19:4,148,663-4,154,035	NM_011778	Coro1b	Coronin, actin binding protein 1B	actin binding (GO:0003779); protein binding (GO:0005515); cellular_component (GO:0005575); cytoplasm (GO:0005737); cytoskeleton (GO:0005856); biological_process (GO:0008150)	2.27398	2.27398	1223.85	2783.01	1.17e-32	2.48149	2.48149	1081.37	2683.41	1.57e-59	2.7342	2.7342	583.39	1596.84	1.26273e-30
7.111	CORO2A	chr4:46,549,809-46,614,801	NM_178893 NM_001164804	Coro2a	Coronin, actin binding protein 2A	actin binding (GO:0003779); cellular_component (GO:0005575); biological_process (GO:0008150)	4.33646	4.33646	146.757	636.407	2.11e-51	5.53644	5.53644	129.676	717.945	1.58e-68	7.1212	7.1212	69.4736	500.857	2.10329e-55
7.111	CORO2B	chr9:62,267,299-62,384,851	NM_175484	Coro2b	Coronin, actin binding protein, 2B	molecular_function (GO:0003674); actin binding (GO:0003779); cellular_component (GO:0005575); cytoplasm (GO:0005737); cytoskeleton (GO:0005856); biological_process (GO:0008150); actin cytoskeleton (GO:0015629); membrane (GO:0016020); actin cytoskeleton organization (GO:0030036)	3.31465	3.31465	89.7574	297.514	2.98e-20	3.2182	3.2182	79.3116	255.241	2.4e-16	3.35414	3.35414	58.0261	196.982	8.70893e-08
7.111	CORO7	chr16:4,626,884-4,679,720	NM_030205	Coro7	Coronin 7	integral to membrane of membrane fraction (GO:0000299); molecular_function (GO:0003674); soluble fraction (GO:0005625); cytoplasm (GO:0005737); Golgi apparatus (GO:0005794); biological_process (GO:0008150); membrane (GO:0016020); cytoplasmic vesicle (GO:0031410)	2.28229	2.28229	413.396	943.488	1.67e-28	2.72036	2.72036	365.262	993.642	5.52e-34	3.13996	3.13996	221.671	698.18	2.04779e-32
7.111	COTL1	chr8:122,333,114-122,364,479	NM_028071	Cotl1	Coactosin-like 1 (Dictyostelium)	actin binding (GO:0003779); protein binding (GO:0005515); cellular_component (GO:0005575); intracellular (GO:0005622); cytoplasm (GO:0005737); cytoskeleton (GO:0005856); biological_process (GO:0008150); enzyme binding (GO:0019899); defense response to fungus (GO:0050832)	3.97831	3.97831	816.367	3247.76	1.59e-46	4.38258	4.38258	721.345	3161.35	6.97e-22	4.88713	4.88713	620.199	3034.88	2.25639e-122
7.111	CP	chr3:19,857,054-19,907,609	NM_007752 NM_001042611	Cp	Ceruloplasmin	ferroxidase activity (GO:0004322); copper ion transmembrane transporter activity (GO:0005375); copper ion binding (GO:0005507); extracellular region (GO:0005576); extracellular space (GO:0005615); transport (GO:0006810); ion transport (GO:0006811); copper ion transport (GO:0006825); oxidoreductase activity (GO:0016491); anchored to plasma membrane (GO:0046658); response to copper ion (GO:0046688)…	4.54136	4.54136	190.717	866.114	8.95e-54	4.05468	4.05468	168.52	683.294	1.36e-21	5.78142	5.78142	193.951	1126.09	1.66883e-34
7.111	CPEB1	chr7:88,491,912-88,599,644	NM_007755 NM_001252526 NM_001252525	Cpeb1	Cytoplasmic polyadenylation element binding protein 1	nucleic acid binding (GO:0003676); RNA binding (GO:0003723); mRNA binding (GO:0003729); protein binding (GO:0005515); membrane fraction (GO:0005624); cytoplasm (GO:0005737); plasma membrane (GO:0005886); mRNA processing (GO:0006397); regulation of translation (GO:0006417); synaptonemal complex assembly (GO:0007130); membrane (GO:0016020); cell junction (GO:0030054); ribonucleoprotein complex (GO:…	2.93089	2.93089	94.7	277.555	7.16e-17	4.59498	4.59498	83.6725	384.474	2.19e-35	2.17406	2.17406	68.3453	149.761	1.18604e-05
7.111	CPT1A	chr19:3,323,301-3,385,733	NM_013495	Cpt1a	Carnitine palmitoyltransferase 1a, liver	long-chain fatty acid metabolic process (GO:0001676); carnitine O-palmitoyltransferase activity (GO:0004095); protein binding (GO:0005515); mitochondrion (GO:0005739); mitochondrial outer membrane (GO:0005741); mitochondrial inner membrane (GO:0005743); endoplasmic reticulum membrane (GO:0005789); microsome (GO:0005792); glucose metabolic process (GO:0006006); lipid metabolic process (GO:0006629)…	2.64322	2.64322	681.234	1800.65	1.26e-54	2.75583	2.75583	601.936	1658.83	2.73e-55	3.19408	3.19408	284.987	912.467	1.95388e-39
7.111	CPXM1	chr2:130,216,511-130,223,365	NM_019696	Cpxm1	Carboxypeptidase X 1 (M14 family)	carboxypeptidase activity (GO:0004180); metallocarboxypeptidase activity (GO:0004181); carboxypeptidase A activity (GO:0004182); binding (GO:0005488); extracellular region (GO:0005576); extracellular space (GO:0005615); mitochondrial inner membrane (GO:0005743); proteolysis (GO:0006508); transport (GO:0006810); cell adhesion (GO:0007155); peptidase activity (GO:0008233); metallopeptidase activity…	9.7594	9.7594	579.879	5659.27	1.06e-52	12.5916	12.5916	512.367	6451.5	0	9.1674	9.1674	235.654	2168.5	1.03129e-07
7.111	CRABP2	chr3:87,752,615-87,757,294	NM_007759	Crabp2	Cellular retinoic acid binding protein II	retinoic acid binding (GO:0001972); transporter activity (GO:0005215); binding (GO:0005488); nucleus (GO:0005634); cytoplasm (GO:0005737); transport (GO:0006810); lipid binding (GO:0008289); retinal binding (GO:0016918); retinol binding (GO:0019841); cyclin binding (GO:0030332); embryonic forelimb morphogenesis (GO:0035115); retinoic acid metabolic process (GO:0042573)	12.1225	12.1225	34.3506	416.414	3.61e-72	7.83678	7.83678	30.3518	237.86	5.21e-34	10.6409	10.6409	26.0477	286.813	5.95903e-44
7.111	CREB3L1	chr2:91,822,485-91,864,327	NM_011957	Creb3l1	CAMP responsive element binding protein 3-like 1	DNA binding (GO:0003677); sequence-specific DNA binding transcription factor activity (GO:0003700); cellular_component (GO:0005575); nucleus (GO:0005634); endoplasmic reticulum (GO:0005783); regulation of transcription, DNA-dependent (GO:0006355); response to unfolded protein (GO:0006986); biological_process (GO:0008150); membrane (GO:0016020); integral to membrane (GO:0016021); sequence-specific…	2.89276	2.89276	235.965	682.589	5.23e-06	2.57275	2.57275	208.483	536.374	9.95e-23	2.96852	2.96852	65.4423	196.235	1.27686e-11
7.111	CREG1	chr1:167,693,911-167,705,435	NM_011804	Creg1	Cellular repressor of E1A-stimulated genes 1	regulation of cell growth (GO:0001558); extracellular region (GO:0005576); transcription factor complex (GO:0005667); regulation of transcription, DNA-dependent (GO:0006355); transcription factor binding (GO:0008134); regulation of growth (GO:0040008)	5.31497	5.31497	320.276	1702.26	6.04e-38	7.7478	7.7478	282.989	2192.55	7.49e-201	10.3189	10.3189	155.515	1614.05	3.05868e-54
7.111	CRIM1	chr17:78,599,588-78,775,932	NM_015800	Crim1	Cysteine rich transmembrane BMP regulator 1 (chordin like)	regulation of cell growth (GO:0001558); enzyme inhibitor activity (GO:0004857); serine-type endopeptidase inhibitor activity (GO:0004867); insulin-like growth factor binding (GO:0005520); extracellular region (GO:0005576); negative regulation of endopeptidase activity (GO:0010951); membrane (GO:0016020); integral to membrane (GO:0016021); regulation of catalytic activity (GO:0050790)	3.30712	3.30712	86.5029	286.075	8.49e-17	3.84537	3.84537	76.4332	293.914	1.54e-22	2.39712	2.39712	77.7574	187.791	4.77544e-08
7.111	CRIP1	chr12:114,390,223-114,392,090	NM_007763	Crip1	Cysteine-rich protein 1 (intestinal)	zinc ion binding (GO:0008270); metal ion binding (GO:0046872)	2.68899	2.68899	482.475	1297.37	3.52e-09	3.34644	3.34644	426.321	1426.66	9.97e-67	3.58258	3.58258	266.22	956.338	8.61989e-48
7.111	CRLF2	chr5:109,983,728-109,988,012	NM_016715 NM_001164735	Crlf2	Cytokine receptor-like factor 2	receptor activity (GO:0004872); cytokine receptor activity (GO:0004896); cytokine activity (GO:0005125); extracellular region (GO:0005576); extracellular space (GO:0005615); plasma membrane (GO:0005886); signal transduction (GO:0007165); membrane (GO:0016020); integral to membrane (GO:0016021)	7.50408	7.50408	44.0413	330.489	1.21e-27	7.09034	7.09034	38.9168	275.933	6.09e-27	9.25214	9.25214	38.2663	362.298	9.95324e-19
7.111	CRYAB	chr9:50,560,863-50,564,738	NM_009964	Cryab	Crystallin, alpha B	response to hypoxia (GO:0001666); lens development in camera-type eye (GO:0002088); structural constituent of eye lens (GO:0005212); protein binding (GO:0005515); soluble fraction (GO:0005625); insoluble fraction (GO:0005626); mitochondrion (GO:0005739); Golgi apparatus (GO:0005794); cytosol (GO:0005829); plasma membrane (GO:0005886); glucose metabolic process (GO:0006006); protein folding (GO:00…	2.05583	2.05583	688.051	1414.52	3.09e-29	2.16594	2.16594	607.934	1316.75	3.98e-30	2.48145	2.48145	270.013	671.507	2.80453e-09
7.111	CSF1	chr3:107,543,966-107,563,387	NM_007778 NM_001113530 NM_001113529	Csf1	Colony stimulating factor 1 (macrophage)	ossification (GO:0001503); positive regulation of cell-matrix adhesion (GO:0001954); developmental process involved in reproduction (GO:0003006); cytokine activity (GO:0005125); macrophage colony-stimulating factor receptor binding (GO:0005157); protein binding (GO:0005515); extracellular region (GO:0005576); extracellular space (GO:0005615); plasma membrane (GO:0005886); growth factor activity (…	2.96403	2.96403	624.515	1851.08	4.56e-68	3.03338	3.03338	551.804	1673.83	5.99e-66	3.08202	3.08202	422.971	1305.69	1.51958e-46
7.111	CSF1R	chr18:61,265,226-61,290,793	NM_001037859	Csf1r	Colony stimulating factor 1 receptor	nucleotide binding (GO:0000166); protein kinase activity (GO:0004672); protein serine/threonine kinase activity (GO:0004674); protein tyrosine kinase activity (GO:0004713); transmembrane receptor protein tyrosine kinase activity (GO:0004714); receptor activity (GO:0004872); protein binding (GO:0005515); ATP binding (GO:0005524); extracellular space (GO:0005615); intracellular (GO:0005622); plasma…	6.34254	6.34254	787.231	4993.05	3.91e-253	7.05404	7.05404	695.583	4906.67	8.84e-101	6.0385	6.0385	682.908	4128.78	2.29325e-52
7.111	CSF2RA	chr19:61,300,305-61,304,321	NM_009970	Csf2ra	colony stimulating factor 2 receptor, alpha, low-affinity (granulocyte-macrophage)	receptor activity (GO:0004872); cytokine receptor activity (GO:0004896); signal transduction (GO:0007165); membrane (GO:0016020); integral to membrane (GO:0016021); cytokine-mediated signaling pathway (GO:0019221)	5.43885	5.43885	302.07	1642.91	1.5e-74	6.3924	6.3924	266.895	1706.1	1.1e-148	7.50944	7.50944	158.514	1196.86	5.00773e-108
7.111	CSF2RB	chr15:78,156,420-78,181,431	NM_007780	Csf2rb	Colony stimulating factor 2 receptor, beta, low-affinity (granulocyte-macrophage)	receptor activity (GO:0004872); cytokine receptor activity (GO:0004896); protein binding (GO:0005515); extracellular space (GO:0005615); membrane (GO:0016020); integral to membrane (GO:0016021); cytokine-mediated signaling pathway (GO:0019221)	4.46482	4.46482	375.02	1674.4	3.73e-16	5.4828	5.4828	331.36	1816.78	1.69e-135	6.79996	6.79996	237.473	1620.61	4.44644e-120
7.111	CSF2RB2	chr15:78,112,940-78,136,033	NM_007781	Csf2rb2	Colony stimulating factor 2 receptor, beta 2, low-affinity (granulocyte-macrophage)	receptor activity (GO:0004872); cytokine receptor activity (GO:0004896); extracellular space (GO:0005615); membrane (GO:0016020); integral to membrane (GO:0016021); cytokine-mediated signaling pathway (GO:0019221)	5.43096	5.43096	171.585	931.871	1.14e-15	6.51318	6.51318	151.611	987.469	7.09e-100	7.79479	7.79479	159.223	1247.9	4.81173e-114
7.111	CSF3R	chr4:125,701,903-125,722,219	NM_007782 NM_001252651 NR_045561	Csf3r	Colony stimulating factor 3 receptor (granulocyte)	receptor activity (GO:0004872); cytokine receptor activity (GO:0004896); protein binding (GO:0005515); extracellular space (GO:0005615); cell adhesion (GO:0007155); signal transduction (GO:0007165); membrane (GO:0016020); integral to membrane (GO:0016021); cytokine-mediated signaling pathway (GO:0019221); neutrophil chemotaxis (GO:0030593)	10.6717	10.6717	80.8974	863.312	2.05e-117	10.9456	10.9456	71.4834	782.428	7.94e-113	8.20316	8.20316	68.1525	566.269	1.53015e-66
7.111	CSGALNACT1	chr8:70,880,680-71,259,045	NM_172753 NM_001252623	Csgalnact1	Chondroitin sulfate N-acetylgalactosaminyltransferase 1	molecular_function (GO:0003674); cellular_component (GO:0005575); Golgi apparatus (GO:0005794); biological_process (GO:0008150); membrane (GO:0016020); integral to membrane (GO:0016021); transferase activity (GO:0016740); transferase activity, transferring hexosyl groups (GO:0016758); Golgi cisterna membrane (GO:0032580); metal ion binding (GO:0046872); glucuronylgalactosylproteoglycan 4-beta-N-a…	2.42118	2.42118	208.859	505.684	5.35e-10	2.4325	2.4325	184.547	448.91	2.04e-17	3.7759	3.7759	79.0161	301.133	2.63541e-11
7.111	CSN3	chr5:88,354,658-88,361,289	NM_007786	Csn3	Casein kappa	extracellular region (GO:0005576); extracellular space (GO:0005615)	11.9194	11.9194	28.8402	343.757	9.58e-26	11.1568	11.1568	25.4797	284.272	5.78e-49	4.32478	4.32478	29.7218	131.865	8.33991e-05
7.111	CST3	chr2:148,697,468-148,701,204	NM_009976	Cst3	Cystatin C	protease binding (GO:0002020); endopeptidase inhibitor activity (GO:0004866); cysteine-type endopeptidase inhibitor activity (GO:0004869); protein binding (GO:0005515); extracellular region (GO:0005576); basement membrane (GO:0005604); extracellular space (GO:0005615); cytoplasm (GO:0005737); lysosome (GO:0005764); multivesicular body (GO:0005771); endoplasmic reticulum (GO:0005783); response to …	3.83693	3.83693	2179.14	8361.21	1.04e-30	4.50777	4.50777	1925.46	8679.52	1.42e-229	3.8063	3.8063	1004.85	3827.57	1.15386e-98
7.111	CST7	chr2:150,396,151-150,404,680	NM_009977	Cst7	Cystatin F (leukocystatin)	endopeptidase inhibitor activity (GO:0004866); cysteine-type endopeptidase inhibitor activity (GO:0004869); extracellular region (GO:0005576); extracellular space (GO:0005615); negative regulation of peptidase activity (GO:0010466); negative regulation of endopeptidase activity (GO:0010951); peptidase inhibitor activity (GO:0030414)	9.00101	9.00101	7.68895	69.2083	6.08e-12	7.51405	7.51405	6.79399	51.0504	1.22e-07	7.12657	7.12657	13.9594	105.609	1.13814e-14
7.111	CTSA	chr2:164,658,373-164,666,532	NM_008906 NM_001038492	Ctsa	Cathepsin A	catalytic activity (GO:0003824); carboxypeptidase activity (GO:0004180); serine-type carboxypeptidase activity (GO:0004185); carboxypeptidase C activity (GO:0004186); protein binding (GO:0005515); mitochondrion (GO:0005739); lysosome (GO:0005764); proteolysis (GO:0006508); peptidase activity (GO:0008233); hydrolase activity (GO:0016787)	3.58671	3.58671	1931.72	6928.52	2.41e-153	4.04724	4.04724	1706.81	6907.88	5.59e-147	3.60747	3.60747	919.77	3320.65	5.907e-72
7.111	CTSB	chr14:63,741,299-63,764,760	NM_007798	Ctsb	Cathepsin B	endopeptidase activity (GO:0004175); cysteine-type endopeptidase activity (GO:0004197); cathepsin B activity (GO:0004213); peroxidase activity (GO:0004601); protein binding (GO:0005515); extracellular region (GO:0005576); extracellular space (GO:0005615); soluble fraction (GO:0005625); cytoplasm (GO:0005737); mitochondrion (GO:0005739); lysosome (GO:0005764); caveola (GO:0005901); proteolysis (GO…	6.71216	6.71216	7052.5	47337.6	2.5e-90	7.8572	7.8572	6231.46	48961.8	6.85e-159	6.77709	6.77709	4028.78	27309.2	1.17647e-61
7.111	CTSC	chr7:95,426,603-95,459,385	NM_009982	Ctsc	Cathepsin C	cysteine-type endopeptidase activity (GO:0004197); dipeptidyl-peptidase I activity (GO:0004214); extracellular space (GO:0005615); lysosome (GO:0005764); endoplasmic reticulum (GO:0005783); Golgi apparatus (GO:0005794); proteolysis (GO:0006508); peptidase activity (GO:0008233); cysteine-type peptidase activity (GO:0008234); response to organic substance (GO:0010033); hydrolase activity (GO:001678…	4.25826	4.25826	1001.96	4266.62	6.64e-162	4.08667	4.08667	885.307	3617.96	1.34e-36	5.92754	5.92754	870.526	5165.01	1.72198e-162
7.111	CTSD	chr7:149,561,821-149,573,775	NM_009983	Ctsd	Cathepsin D	autophagic vacuole assembly (GO:0000045); endopeptidase activity (GO:0004175); aspartic-type endopeptidase activity (GO:0004190); cathepsin D activity (GO:0004192); pepsin A activity (GO:0004194); soluble fraction (GO:0005625); mitochondrion (GO:0005739); lysosome (GO:0005764); proteolysis (GO:0006508); peptidase activity (GO:0008233); hydrolase activity (GO:0016787); peptide binding (GO:0042277)…	4.05502	4.05502	7749.09	31422.7	2.39e-52	4.97115	4.97115	6846.93	34037.1	0	5.24049	5.24049	3128.73	16400.3	1.65204e-28
7.111	CTSE	chr1:133,534,891-133,572,084	NM_007799	Ctse	Cathepsin E	aspartic-type endopeptidase activity (GO:0004190); cathepsin E activity (GO:0004193); pepsin A activity (GO:0004194); extracellular space (GO:0005615); endosome (GO:0005768); proteolysis (GO:0006508); neutrophil collagenase activity (GO:0008130); peptidase activity (GO:0008233); protein autoprocessing (GO:0016540); hydrolase activity (GO:0016787); viral envelope (GO:0019031); antigen processing a…	6.57654	6.57654	62.6009	411.697	8.73e-51	7.10257	7.10257	55.3129	392.864	1.33e-49	9.1819	9.1819	1.74067	24.1646	0.000682104
7.111	CTSF	chr19:4,855,129-4,860,912	NM_019861	Ctsf	Cathepsin F	cysteine-type endopeptidase activity (GO:0004197); extracellular space (GO:0005615); lysosome (GO:0005764); proteolysis (GO:0006508); peptidase activity (GO:0008233); cysteine-type peptidase activity (GO:0008234); hydrolase activity (GO:0016787)	6.84496	6.84496	67.1988	459.973	2.55e-58	9.45402	9.45402	59.375	561.332	1.3e-80	4.12201	4.12201	28.5311	120.727	7.92627e-11
7.111	CTSH	chr9:89,949,105-89,970,933	NM_007801	Ctsh	Cathepsin H	cysteine-type endopeptidase activity (GO:0004197); cathepsin H activity (GO:0004215); extracellular space (GO:0005615); lysosome (GO:0005764); proteolysis (GO:0006508); peptidase activity (GO:0008233); cysteine-type peptidase activity (GO:0008234); positive regulation of epithelial cell migration (GO:0010634); hydrolase activity (GO:0016787); kininogen binding (GO:0030984); protein destabilizatio…	5.01458	5.01458	843.533	4229.96	5.09e-152	5.54223	5.54223	745.347	4130.88	1.37e-133	4.98984	4.98984	624.701	3121.15	2.28429e-80
7.111	CTSK	chr3:95,303,208-95,313,284	NM_007802	Ctsk	Cathepsin K	cysteine-type endopeptidase activity (GO:0004197); cathepsin K activity (GO:0004216); extracellular space (GO:0005615); cytoplasm (GO:0005737); lysosome (GO:0005764); proteolysis (GO:0006508); peptidase activity (GO:0008233); cysteine-type peptidase activity (GO:0008234); hydrolase activity (GO:0016787); bone resorption (GO:0045453)	4.87499	4.87499	551.828	2690.16	6.1e-34	6.79744	6.79744	487.564	3314.19	2.23e-114	8.61821	8.61821	182.141	1577.35	2.5591e-56
7.111	CTSL	chr13:64,464,522-64,471,614	NM_009984	Ctsl	Cathepsin L	aminopeptidase activity (GO:0004177); cysteine-type endopeptidase activity (GO:0004197); cathepsin L activity (GO:0004217); protein binding (GO:0005515); extracellular space (GO:0005615); soluble fraction (GO:0005625); cytoplasm (GO:0005737); lysosome (GO:0005764); vacuole (GO:0005773); microvillus (GO:0005902); proteolysis (GO:0006508); cell communication (GO:0007154); actinidain activity (GO:00…	3.96214	3.96214	3014.08	11942.2	1.11e-20	5.52742	5.52742	2663.16	14720.4	0	5.33237	5.33237	1553.68	8289.12	9.61675e-144
7.111	CTSO	chr3:81,736,538-81,760,647	NM_177662	Ctso	Cathepsin O	molecular_function (GO:0003674); cysteine-type endopeptidase activity (GO:0004197); cellular_component (GO:0005575); extracellular space (GO:0005615); proteolysis (GO:0006508); biological_process (GO:0008150); peptidase activity (GO:0008233); cysteine-type peptidase activity (GO:0008234); hydrolase activity (GO:0016787)	2.73427	2.73427	209.204	572.019	3.55e-27	3.17331	3.17331	184.846	586.573	5.5e-33	3.95539	3.95539	92.7826	369.946	1.16659e-26
7.111	CTSS	chr3:95,330,708-95,360,325	NM_021281	Ctss	Cathepsin S	cysteine-type endopeptidase activity (GO:0004197); cathepsin S activity (GO:0004218); extracellular space (GO:0005615); lysosome (GO:0005764); proteolysis (GO:0006508); peptidase activity (GO:0008233); cysteine-type peptidase activity (GO:0008234); membrane (GO:0016020); hydrolase activity (GO:0016787)	9.13167	9.13167	2102.69	19201.1	2.27e-183	11.2708	11.2708	1857.9	20939.9	0	11.6295	11.6295	2405.62	27986.9	1.26195e-67
7.111	CTSW	chr19:5,465,240-5,468,498	NM_009985	Ctsw	Cathepsin W	cysteine-type endopeptidase activity (GO:0004197); extracellular space (GO:0005615); proteolysis (GO:0006508); peptidase activity (GO:0008233); cysteine-type peptidase activity (GO:0008234); hydrolase activity (GO:0016787)	6.38888	6.38888	24.6555	157.521	5.16e-21	7.43137	7.43137	21.7853	161.895	6.66e-23	7.82354	7.82354	24.2785	196.768	2.64896e-10
7.111	CTSZ	chr2:174,252,995-174,264,493	NM_022325	Ctsz	Cathepsin Z	cysteine-type endopeptidase activity (GO:0004197); extracellular space (GO:0005615); lysosome (GO:0005764); proteolysis (GO:0006508); peptidase activity (GO:0008233); cysteine-type peptidase activity (GO:0008234); hydrolase activity (GO:0016787); epithelial tube branching involved in lung morphogenesis (GO:0060441)	2.94321	2.94321	2672.41	7865.46	6.7e-95	3.32087	3.32087	2361.26	7841.44	2.62e-150	4.23584	4.23584	1352.36	5731.63	5.90829e-91
7.111	CUX1	chr5:136,724,005-137,043,301	NM_198602 NM_009986	Cux1	Cut-like homeobox 1	negative regulation of transcription from RNA polymerase II promoter (GO:0000122); Golgi membrane (GO:0000139); retrograde transport, vesicle recycling within Golgi (GO:0000301); DNA binding (GO:0003677); chromatin binding (GO:0003682); sequence-specific DNA binding transcription factor activity (GO:0003700); nucleus (GO:0005634); Golgi apparatus (GO:0005794); regulation of transcription, DNA-dep…	2.47046	2.47046	191.565	473.254	1.19e-10	2.55475	2.55475	169.263	432.424	4.78e-18	2.13019	2.13019	131.503	281.255	8.43222e-09
7.111	CX3CL1	chr8:97,296,080-97,306,326	NM_009142	Cx3cl1	Chemokine (C-X3-C motif) ligand 1	cytokine activity (GO:0005125); protein binding (GO:0005515); extracellular region (GO:0005576); extracellular space (GO:0005615); plasma membrane (GO:0005886); chemotaxis (GO:0006935); immune response (GO:0006955); cell adhesion (GO:0007155); signal transduction (GO:0007165); chemokine activity (GO:0008009); cell surface (GO:0009986); membrane (GO:0016020); integral to membrane (GO:0016021); cyt…	5.1037	5.1037	31.4186	160.351	1.62e-17	6.2069	6.2069	27.7648	172.333	1.32e-10	4.78778	4.78778	22.9859	113.839	5.20793e-12
7.111	CX3CR1	chr9:119,957,811-119,977,400	NM_009987	Cx3cr1	Chemokine (C-X3-C) receptor 1	rhodopsin-like receptor activity (GO:0001584); microglial cell activation involved in immune response (GO:0002282); signal transducer activity (GO:0004871); receptor activity (GO:0004872); cytokine receptor activity (GO:0004896); G-protein coupled receptor activity (GO:0004930); chemokine receptor activity (GO:0004950); plasma membrane (GO:0005886); signal transduction (GO:0007165); G-protein cou…	6.47915	6.47915	137.82	892.957	2.91e-43	5.39102	5.39102	121.776	656.499	5.78e-62	2.41971	2.41971	87.3338	212.742	8.32582e-09
7.111	CXCL11	chr5:92,788,571-92,792,322	NM_019494 NR_038116	Cxcl11	Chemokine (C-X-C motif) ligand 11	cytokine activity (GO:0005125); extracellular region (GO:0005576); extracellular space (GO:0005615); chemotaxis (GO:0006935); inflammatory response (GO:0006954); immune response (GO:0006955); sensory perception (GO:0007600); chemokine activity (GO:0008009)	4.61678	4.61678	42.7974	197.586	5.26e-21	2.70539	2.70539	37.8123	102.297	2.03e-06	5.78183	5.78183	16.6355	100.966	1.00056e-07
7.111	CXCL12	chr6:117,118,553-117,131,386	NM_013655 NM_021704 NM_001012477	Cxcl12	Chemokine (C-X-C motif) ligand 12	patterning of blood vessels (GO:0001569); ameboidal cell migration (GO:0001667); neuron migration (GO:0001764); positive regulation of endothelial cell proliferation (GO:0001938); cytokine activity (GO:0005125); extracellular region (GO:0005576); extracellular space (GO:0005615); plasma membrane (GO:0005886); chemotaxis (GO:0006935); immune response (GO:0006955); germ cell development (GO:0007281…	7.83699	7.83699	188.543	1477.61	3.9e-27	10.6425	10.6425	166.599	1773.04	2.75e-209	13.5356	13.5356	132.79	1809.92	1.43838e-125
7.111	CXCL16	chr11:70,267,736-70,273,486	NM_023158	Cxcl16	Chemokine (C-X-C motif) ligand 16	low-density lipoprotein receptor activity (GO:0005041); scavenger receptor activity (GO:0005044); cytokine activity (GO:0005125); extracellular region (GO:0005576); extracellular space (GO:0005615); chemotaxis (GO:0006935); immune response (GO:0006955); signal transduction (GO:0007165); sensory perception (GO:0007600); chemokine activity (GO:0008009); membrane (GO:0016020); integral to membrane (…	8.32796	8.32796	278.15	2316.42	5.33e-215	8.45523	8.45523	245.769	2078.03	3.34e-205	8.36038	8.36038	339.334	2844.32	2.14354e-71
7.111	CXCL9	chr5:92,750,357-92,757,105	NM_008599	Cxcl9	Chemokine (C-X-C motif) ligand 9	cytokine activity (GO:0005125); extracellular region (GO:0005576); extracellular space (GO:0005615); inflammatory response (GO:0006954); immune response (GO:0006955); chemokine activity (GO:0008009)	11.3772	11.3772	170.677	1941.83	8.06e-114	8.8712	8.8712	150.802	1337.8	1.15e-106	7.65521	7.65521	534.549	4098.74	1.2948e-27
7.111	CXCR3	chrX:98,926,875-98,929,486	NM_009910	Cxcr3	Chemokine (C-X-C motif) receptor 3	rhodopsin-like receptor activity (GO:0001584); signal transducer activity (GO:0004871); receptor activity (GO:0004872); G-protein coupled receptor activity (GO:0004930); chemokine receptor activity (GO:0004950); plasma membrane (GO:0005886); chemotaxis (GO:0006935); defense response (GO:0006952); signal transduction (GO:0007165); G-protein coupled receptor signaling pathway (GO:0007186); positive…	8.56146	8.56146	5.76449	49.3524	3.52e-08	8.34185	8.34185	5.09474	42.4996	6.04e-07	7.80209	7.80209	8.31777	71.6981	5.93327e-11
7.111	CXCR4	chr1:130,484,776-130,488,876	NM_009911	Cxcr4	Chemokine (C-X-C motif) receptor 4	patterning of blood vessels (GO:0001569); ameboidal cell migration (GO:0001667); neuron migration (GO:0001764); epithelial cell development (GO:0002064); signal transducer activity (GO:0004871); receptor activity (GO:0004872); G-protein coupled receptor activity (GO:0004930); chemokine receptor activity (GO:0004950); protein binding (GO:0005515); endosome (GO:0005768); plasma membrane (GO:0005886…	6.60393	6.60393	81.8188	540.326	4.85e-64	6.93828	6.93828	72.2964	501.613	4e-60	4.56508	4.56508	86.7555	399.61	2.11266e-32
7.111	CXCR7	chr1:92,100,578-92,112,863	NM_007722	Cxcr7	Chemokine (C-X-C motif) receptor 7	rhodopsin-like receptor activity (GO:0001584); signal transducer activity (GO:0004871); receptor activity (GO:0004872); G-protein coupled receptor activity (GO:0004930); chemokine receptor activity (GO:0004950); plasma membrane (GO:0005886); chemotaxis (GO:0006935); defense response (GO:0006952); signal transduction (GO:0007165); G-protein coupled receptor signaling pathway (GO:0007186); membrane…	2.52205	2.52205	467.601	1179.31	9.73e-39	2.22119	2.22119	413.177	917.744	1.49e-24	2.70678	2.70678	170.052	462.002	6.25144e-20
7.111	CYBA	chr8:124,948,671-124,956,840	NM_007806	Cyba	Cytochrome b-245, alpha polypeptide	positive regulation of endothelial cell proliferation (GO:0001938); negative regulation of glomerular filtration by angiotensin (GO:0003106); protein binding (GO:0005515); cytoplasm (GO:0005737); mitochondrion (GO:0005739); Golgi apparatus (GO:0005794); electron transport (GO:0006118); superoxide metabolic process (GO:0006801); transport (GO:0006810); regulation of blood pressure (GO:0008217); sm…	6.21371	6.21371	385.455	2395.11	2.6e-45	7.5889	7.5889	340.587	2584.68	8.73e-44	9.36356	9.36356	216.897	2039.29	1.44248e-30
7.111	CYBASC3	chr19:10,652,213-10,664,320	NM_201351	Cybasc3	Cytochrome b, ascorbate dependent 3	molecular_function (GO:0003674); cellular_component (GO:0005575); lysosome (GO:0005764); endosome (GO:0005768); transport (GO:0006810); biological_process (GO:0008150); membrane (GO:0016020); integral to membrane (GO:0016021); oxidoreductase activity (GO:0016491); electron transport chain (GO:0022900); metal ion binding (GO:0046872); oxidation-reduction process (GO:0055114)	2.96952	2.96952	212.208	630.157	9.49e-33	2.88098	2.88098	187.503	540.192	6.14e-19	2.58636	2.58636	111.675	290.417	1.07679e-12
7.111	CYBB	chrX:9,012,378-9,046,450	NM_007807	Cybb	Cytochrome b-245, beta polypeptide	ion channel activity (GO:0005216); voltage-gated ion channel activity (GO:0005244); iron ion binding (GO:0005506); protein binding (GO:0005515); intracellular (GO:0005622); cytoplasm (GO:0005737); mitochondrion (GO:0005739); endoplasmic reticulum (GO:0005783); rough endoplasmic reticulum (GO:0005791); Golgi apparatus (GO:0005794); plasma membrane (GO:0005886); electron transport (GO:0006118); tra…	7.17918	7.17918	701.391	5035.41	1.59e-280	8.42851	8.42851	619.739	5223.48	9.52e-161	11.4207	11.4207	462.949	5297.61	3.66153e-45
7.111	CYGB	chr11:116,506,909-116,515,627	NM_030206	Cygb	Cytoglobin	peroxidase activity (GO:0004601); oxygen transporter activity (GO:0005344); binding (GO:0005488); iron ion binding (GO:0005506); cytoplasm (GO:0005737); transport (GO:0006810); response to oxidative stress (GO:0006979); muscle organ development (GO:0007517); oxygen transport (GO:0015671); oxygen binding (GO:0019825); heme binding (GO:0020037); neuron projection (GO:0043005); neuronal cell body (G…	7.21309	7.21309	179.179	1292.43	5.96e-133	9.968	9.968	158.327	1578.21	6.88e-96	4.59284	4.59284	78.5965	364.574	6.84922e-31
7.111	CYP1B1	chr17:80,106,293-80,114,381	NM_009994	Cyp1b1	Cytochrome P450, family 1, subfamily b, polypeptide 1	monooxygenase activity (GO:0004497); iron ion binding (GO:0005506); extracellular space (GO:0005615); endoplasmic reticulum (GO:0005783); microsome (GO:0005792); electron transport (GO:0006118); cellular aromatic compound metabolic process (GO:0006725); transport (GO:0006810); estrogen metabolic process (GO:0008210); electron carrier activity (GO:0009055); toxin metabolic process (GO:0009404); me…	14.0434	14.0434	68.6923	964.672	2.4e-18	13.6902	13.6902	60.7006	831.002	2.87e-133	7.31811	7.31811	58.8992	437.349	6.23199e-31
7.111	CYP27A1	chr1:74,760,148-74,784,464	NM_024264	Cyp27a1	Cytochrome P450, family 27, subfamily a, polypeptide 1	monooxygenase activity (GO:0004497); iron ion binding (GO:0005506); mitochondrion (GO:0005739); mitochondrial envelope (GO:0005740); mitochondrial inner membrane (GO:0005743); electron transport (GO:0006118); transport (GO:0006810); cholesterol metabolic process (GO:0008203); electron carrier activity (GO:0009055); membrane (GO:0016020); oxidoreductase activity (GO:0016491); heme binding (GO:0020…	2.97034	2.97034	159.893	474.935	1.16e-26	3.90791	3.90791	141.275	552.09	2.67e-41	3.91195	3.91195	75.7615	299.287	2.65987e-16
7.111	CYP2D22	chr15:82,200,957-82,210,690	NM_019823 NM_001163472	Cyp2d22	Cytochrome P450, family 2, subfamily d, polypeptide 22	monooxygenase activity (GO:0004497); steroid 21-monooxygenase activity (GO:0004509); cytoplasm (GO:0005737); endoplasmic reticulum (GO:0005783); microsome (GO:0005792); electron transport (GO:0006118); arachidonic acid monooxygenase activity (GO:0008391); membrane (GO:0016020); integral to membrane (GO:0016021); oxidoreductase activity (GO:0016491); drug metabolic process (GO:0017144); arachidoni…	2.51791	2.51791	104.899	264.127	5.93e-13	3.01931	3.01931	92.6829	279.838	6.22e-17	2.62861	2.62861	24.8229	66.8785	0.000403593
7.111	CYP4F18	chr8:74,512,381-74,533,525	NM_024444	Cyp4f18	Cytochrome P450, family 4, subfamily f, polypeptide 18	nucleic acid binding (GO:0003676); monooxygenase activity (GO:0004497); iron ion binding (GO:0005506); extracellular space (GO:0005615); endoplasmic reticulum (GO:0005783); microsome (GO:0005792); electron transport (GO:0006118); electron carrier activity (GO:0009055); membrane (GO:0016020); integral to membrane (GO:0016021); oxidoreductase activity (GO:0016491); heme binding (GO:0020037); metal …	4.1485	4.1485	78.9046	327.335	4.15e-29	3.38998	3.38998	69.7154	236.334	1.89e-16	7.33062	7.33062	87.9802	651.28	3.14844e-69
7.111	CYP4V3	chr8:46,391,156-46,418,550	NM_133969	Cyp4v3	cytochrome P450, family 4, subfamily v, polypeptide 3	monooxygenase activity (GO:0004497); oxidoreductase activity (GO:0016491)	4.5325	4.5325	129.219	585.683	3.97e-51	5.6717	5.6717	114.172	647.551	6.7e-41	7.70687	7.70687	72.6033	566.251	3.67222e-64
7.111	CYP7B1	chr3:17,971,950-18,143,338	NM_007825	Cyp7b1	Cytochrome P450, family 7, subfamily b, polypeptide 1	monooxygenase activity (GO:0004497); iron ion binding (GO:0005506); extracellular space (GO:0005615); endoplasmic reticulum (GO:0005783); microsome (GO:0005792); electron transport (GO:0006118); lipid metabolic process (GO:0006629); bile acid biosynthetic process (GO:0006699); transport (GO:0006810); digestion (GO:0007586); memory (GO:0007613); circadian rhythm (GO:0007623); steroid metabolic pro…	2.30842	2.30842	91.4366	211.074	3.17e-09	2.52398	2.52398	80.7911	203.915	2.76e-09	2.21634	2.21634	44.3615	99.5366	0.000239205
7.111	CYS1	chr12:25,350,703-25,366,660	NM_138686 NM_001004455 NM_001161807	Cys1	Cystin 1	molecular_function (GO:0003674); cytoplasm (GO:0005737); cytoskeleton (GO:0005856); cilium (GO:0005929); microtubule basal body (GO:0005932); biological_process (GO:0008150); cell projection (GO:0042995)	13.4827	13.4827	5.18342	69.8863	5.33e-15	26.9718	26.9718	4.57915	123.508	7.71e-30	6.56081	6.56081	2.25663	20.3661	0.000768585
7.111	CYSLTR1	chrX:103,771,856-103,798,801	NM_021476	Cysltr1	Cysteinyl leukotriene receptor 1	rhodopsin-like receptor activity (GO:0001584); signal transducer activity (GO:0004871); receptor activity (GO:0004872); G-protein coupled receptor activity (GO:0004930); leukotriene receptor activity (GO:0004974); plasma membrane (GO:0005886); integral to plasma membrane (GO:0005887); calcium ion transport (GO:0006816); chemotaxis (GO:0006935); inflammatory response (GO:0006954); signal transduct…	3.43375	3.43375	45.3891	155.855	1.1e-12	3.68118	3.68118	40.1019	147.622	3.53e-12	4.51129	4.51129	34.3654	158.544	1.16566e-12
7.111	CYTH4	chr15:78,427,477-78,452,449	NM_028195	Cyth4	Cytohesin 4	molecular_function (GO:0003674); guanyl-nucleotide exchange factor activity (GO:0005085); ARF guanyl-nucleotide exchange factor activity (GO:0005086); cellular_component (GO:0005575); intracellular (GO:0005622); biological_process (GO:0008150); regulation of ARF protein signal transduction (GO:0032012); regulation of catalytic activity (GO:0050790)	6.65911	6.65911	375.583	2501.05	6.34e-99	7.24903	7.24903	331.87	2405.73	1.15e-200	6.26315	6.26315	251.745	1581.98	1.67532e-112
7.111	CYTIP	chr2:57,981,550-58,012,533	NM_139200	Cytip	Cytohesin 1 interacting protein	protein binding (GO:0005515); cytoplasm (GO:0005737); endosome (GO:0005768); cell cortex (GO:0005938); regulation of cell adhesion (GO:0030155)	2.29683	2.29683	92.3535	212.121	2.57e-09	2.28046	2.28046	81.6027	186.092	2.95e-07	3.84961	3.84961	94.1662	365.352	2.6693e-26
7.111	D4BWG0951E	chr4:80,556,590-80,600,205	NM_026821	D4Bwg0951e	DNA segment, Chr 4, Brigham & Women's Genetics 0951 expressed		2.24038	2.24038	91.7725	205.605	1.01e-08	2.06024	2.06024	81.0871	167.059	1.33e-05	2.88167	2.88167	20.3437	60.5053	0.000247569
7.111	DAB2	chr15:6,249,789-6,390,709	NM_001008702 NM_023118 NM_001102400 NM_001037905	Dab2	Disabled homolog 2 (Drosophila)	cell morphogenesis involved in differentiation (GO:0000904); in utero embryonic development (GO:0001701); molecular_function (GO:0003674); protein binding (GO:0005515); cellular_component (GO:0005575); nucleus (GO:0005634); cytoplasm (GO:0005737); coated pit (GO:0005905); receptor-mediated endocytosis (GO:0006898); pinocytosis (GO:0006907); excretion (GO:0007588); biological_process (GO:0008150);…	2.19642	2.19642	1320.2	2899.71	7.89e-39	2.23417	2.23417	1166.51	2606.18	5.04e-47	2.11744	2.11744	617.035	1307.65	8.91379e-24
7.111	DAGLB	chr5:144,225,361-144,265,310	NM_144915	Daglb	Diacylglycerol lipase, beta	catalytic activity (GO:0003824); triglyceride lipase activity (GO:0004806); plasma membrane (GO:0005886); lipid metabolic process (GO:0006629); membrane (GO:0016020); integral to membrane (GO:0016021); lipid catabolic process (GO:0016042); hydrolase activity (GO:0016787); metal ion binding (GO:0046872)	2.15092	2.15092	345.693	743.558	1.2e-21	2.67754	2.67754	305.443	817.836	1.54e-21	2.93177	2.93177	217.81	640.501	9.11542e-13
7.111	DAPK1	chr13:60,703,308-60,864,547	NM_134062 NM_029653	Dapk1	Death associated protein kinase 1	nucleotide binding (GO:0000166); protein kinase activity (GO:0004672); protein serine/threonine kinase activity (GO:0004674); protein binding (GO:0005515); calmodulin binding (GO:0005516); ATP binding (GO:0005524); cytoplasm (GO:0005737); protein phosphorylation (GO:0006468); apoptotic process (GO:0006915); signal transduction (GO:0007165); kinase activity (GO:0016301); transferase activity (GO:0…	6.14805	6.14805	86.4256	531.349	4.86e-61	7.27703	7.27703	76.3615	555.685	4.38e-69	5.9687	5.9687	53.1896	322.442	1.01442e-30
7.111	DAPP1	chr3:137,593,970-137,644,513	NM_011932	Dapp1	Dual adaptor for phosphotyrosine and 3-phosphoinositides 1	protein binding (GO:0005515); cytoplasm (GO:0005737); phosphatidylinositol 3-kinase complex (GO:0005942); membrane (GO:0016020); 1-phosphatidylinositol-3-kinase activity (GO:0016303); phosphatidylinositol 3-kinase regulator activity (GO:0035014); regulation of phosphorylation (GO:0042325); regulation of catalytic activity (GO:0050790)	2.28716	2.28716	117.268	268.21	6.71e-11	2.28095	2.28095	103.612	236.334	4.06e-09	3.99791	3.99791	63.4804	256.787	4.62013e-14
7.111	DBP	chr7:52,960,617-52,965,573	NM_016974	Dbp	D site albumin promoter binding protein	DNA binding (GO:0003677); sequence-specific DNA binding transcription factor activity (GO:0003700); nucleus (GO:0005634); regulation of transcription, DNA-dependent (GO:0006355); circadian rhythm (GO:0007623); sequence-specific DNA binding (GO:0043565); protein dimerization activity (GO:0046983); rhythmic process (GO:0048511)	3.40377	3.40377	115.856	394.347	1.37e-25	5.18656	5.18656	102.36	530.895	1.6e-39	2.45504	2.45504	96.2979	237.87	6.48097e-10
7.111	DCLK1	chr3:55,046,448-55,342,990	NM_001111053 NM_019978 NM_001111052 NM_001111051 NM_001195538 NM_001195540 NM_001195539	Dclk1	Doublecortin-like kinase 1	nucleotide binding (GO:0000166); neuron migration (GO:0001764); protein kinase activity (GO:0004672); protein serine/threonine kinase activity (GO:0004674); ATP binding (GO:0005524); protein phosphorylation (GO:0006468); multicellular organismal development (GO:0007275); nervous system development (GO:0007399); axonogenesis (GO:0007409); brain development (GO:0007420); kinase activity (GO:0016301…	3.72412	3.72412	330.72	1231.64	1.79e-46	3.834	3.834	292.219	1120.37	1.52e-67	3.05645	3.05645	273.438	837.807	8.3351e-36
7.111	DCN	chr10:96,942,134-96,980,796	NM_007833 NM_001190451	Dcn	Decorin	protein binding (GO:0005515); collagen binding (GO:0005518); glycosaminoglycan binding (GO:0005539); extracellular region (GO:0005576); proteinaceous extracellular matrix (GO:0005578); extracellular space (GO:0005615); peptide cross-linking via chondroitin 4-sulfate glycosaminoglycan (GO:0019800); extracellular matrix organization (GO:0030198); extracellular matrix (GO:0031012); protein N-terminu…	10.6377	10.6377	942.643	10027.6	4.13e-44	16.3657	16.3657	832.882	13630.7	1.3e-52	7.24848	7.24848	410.145	2979.18	1.48363e-75
7.111	DCXR	chr11:120,586,687-120,588,595	NM_026428	Dcxr	Dicarbonyl L-xylulose reductase	catalytic activity (GO:0003824); binding (GO:0005488); protein binding (GO:0005515); plasma membrane (GO:0005886); microvillus (GO:0005902); brush border (GO:0005903); carbohydrate metabolic process (GO:0005975); monosaccharide metabolic process (GO:0005996); xylulose metabolic process (GO:0005997); glucose metabolic process (GO:0006006); NADP metabolic process (GO:0006739); metabolic process (GO…	5.17426	5.17426	67.866	351.156	8.53e-38	6.03172	6.03172	59.9653	361.694	3.14e-41	4.37923	4.37923	24.6641	111.389	8.45491e-05
7.111	DDIT4L	chr3:137,286,636-137,291,296	NM_030143	Ddit4l	DNA-damage-inducible transcript 4-like	molecular_function (GO:0003674); cellular_component (GO:0005575); cytoplasm (GO:0005737); biological_process (GO:0008150); negative regulation of signal transduction (GO:0009968)	13.0583	13.0583	16.5489	216.101	1.07e-17	19.3451	19.3451	14.6222	282.867	8.85e-58	5.82572	5.82572	6.5771	43.142	7.34519e-05
7.111	DDX3Y	chrY:597,158-623,056	NM_012008	Ddx3y	DEAD (Asp-Glu-Ala-Asp) box polypeptide 3, Y-linked	nucleotide binding (GO:0000166); nucleic acid binding (GO:0003676); DNA binding (GO:0003677); RNA binding (GO:0003723); ATP-dependent RNA helicase activity (GO:0004004); helicase activity (GO:0004386); ATP binding (GO:0005524); nucleus (GO:0005634); cytoplasm (GO:0005737); ATP catabolic process (GO:0006200); ATP-dependent helicase activity (GO:0008026); hydrolase activity (GO:0016787); ATPase act…	3.95948	3.95948	137.234	543.377	1.01e-41	4.22786	4.22786	121.259	512.667	4.53e-40	4.54266	4.54266	101.066	462.653	6.42929e-37
7.111	DEF6	chr17:28,344,723-28,365,553	NM_027185	Def6	Differentially expressed in FDCP 6	calcium ion binding (GO:0005509); protein binding (GO:0005515); nucleus (GO:0005634); cytoplasm (GO:0005737); plasma membrane (GO:0005886); membrane (GO:0016020)	4.21713	4.21713	88.1732	371.838	1.56e-32	4.81801	4.81801	77.9097	375.37	2.07e-30	3.89216	3.89216	54.4483	214.814	2.672e-17
7.111	DENND1C	chr17:57,205,478-57,217,933	NM_153551	Dennd1c	DENN/MADD domain containing 1C	molecular_function (GO:0003674); cellular_component (GO:0005575); biological_process (GO:0008150)	8.10666	8.10666	50.8178	411.962	4.63e-59	8.88621	8.88621	44.9007	398.997	4.34e-57	5.15695	5.15695	61.3146	320.353	9.12061e-31
7.111	DHDH	chr7:52,728,933-52,744,166	NM_027903	Dhdh	Dihydrodiol dehydrogenase (dimeric)	catalytic activity (GO:0003824); binding (GO:0005488); extracellular space (GO:0005615); soluble fraction (GO:0005625); metabolic process (GO:0008152); oxidoreductase activity (GO:0016491); D-xylose catabolic process (GO:0042843); trans-1,2-dihydrobenzene-1,2-diol dehydrogenase activity (GO:0047115); D-xylose 1-dehydrogenase (NADP+) activity (GO:0047837); oxidation-reduction process (GO:0055114)	2.29174	2.29174	51.5668	118.177	1.65e-05	3.20611	3.20611	45.5643	146.084	2.62e-07	3.06921	3.06921	36.6221	114.47	1.24361e-07
7.111	DHRS3	chr4:144,482,730-144,517,548	NM_011303 NM_001172424	Dhrs3	Dehydrogenase/reductase (SDR family) member 3	catalytic activity (GO:0003824); binding (GO:0005488); extracellular space (GO:0005615); metabolic process (GO:0008152); membrane (GO:0016020); integral to membrane (GO:0016021); oxidoreductase activity (GO:0016491); oxidation-reduction process (GO:0055114)	7.56282	7.56282	215.799	1632.05	3.03e-163	9.38807	9.38807	190.677	1790.09	1e-197	5.39217	5.39217	107.768	585.498	1.25794e-51
7.111	DHRS4	chr14:56,097,595-56,109,177	NM_001037938 NM_030686	Dhrs4	Dehydrogenase/reductase (SDR family) member 4	retinal dehydrogenase activity (GO:0001758); catalytic activity (GO:0003824); carbonyl reductase (NADPH) activity (GO:0004090); binding (GO:0005488); mitochondrion (GO:0005739); peroxisome (GO:0005777); metabolic process (GO:0008152); oxidoreductase activity (GO:0016491); retinal metabolic process (GO:0042574); oxidation-reduction process (GO:0055114)	4.32297	4.32297	32.0085	138.372	2.19e-09	5.44888	5.44888	28.2834	154.113	1.74e-17	4.80974	4.80974	19.5045	97.6215	2.53648e-10
7.111	DMD	chrX:80,194,209-82,450,389	NM_007868	Dmd	Dystrophin, muscular dystrophy	actin binding (GO:0003779); integrin binding (GO:0005178); structural molecule activity (GO:0005198); calcium ion binding (GO:0005509); protein binding (GO:0005515); insoluble fraction (GO:0005626); nucleus (GO:0005634); cytoplasm (GO:0005737); microsome (GO:0005792); cytoskeleton (GO:0005856); plasma membrane (GO:0005886); muscle organ development (GO:0007517); skeletal muscle tissue development…	2.18918	2.18918	122.873	268.991	1.81e-10	2.63082	2.63082	108.562	285.607	5.09e-14	2.08169	2.08169	114.09	238.582	1.75308e-05
7.111	DNAIC2	chr11:114,588,726-114,619,200	NM_001034878	Dnaic2	Dynein, axonemal, intermediate chain 2	motor activity (GO:0003774); microtubule motor activity (GO:0003777); protein binding (GO:0005515); axonemal dynein complex (GO:0005858); microtubule (GO:0005874); cell projection organization (GO:0030030); dynein complex (GO:0030286); cilium assembly (GO:0042384)	3.76145	3.76145	69.3729	260.943	3.21e-17	3.59304	3.59304	61.2954	220.237	1.87e-13	3.32127	3.32127	41.6513	140.657	4.4995e-10
7.111	DNASE1L1	chrX:71,518,556-71,527,672	NM_027109 NM_001172154	Dnase1l1	Deoxyribonuclease 1-like 1	molecular_function (GO:0003674); nuclease activity (GO:0004518); endonuclease activity (GO:0004519); deoxyribonuclease activity (GO:0004536); cellular_component (GO:0005575); endoplasmic reticulum (GO:0005783); DNA catabolic process (GO:0006308); biological_process (GO:0008150); membrane (GO:0016020); hydrolase activity (GO:0016787)	2.87438	2.87438	208.037	597.977	4.82e-31	3.65749	3.65749	183.813	672.294	1.02e-44	3.56801	3.56801	118.343	424.816	4.21514e-27
7.111	DNASE1L3	chr14:8,797,704-8,826,696	NM_007870	Dnase1l3	Deoxyribonuclease 1-like 3	DNA binding (GO:0003677); nuclease activity (GO:0004518); endonuclease activity (GO:0004519); endodeoxyribonuclease activity (GO:0004520); deoxyribonuclease activity (GO:0004536); extracellular space (GO:0005615); nucleus (GO:0005634); DNA catabolic process (GO:0006308); apoptotic DNA fragmentation (GO:0006309); apoptotic process (GO:0006915); hydrolase activity (GO:0016787)	4.79422	4.79422	15.4596	74.1169	1.2e-08	4.56332	4.56332	13.6612	62.3405	2.04e-06	6.99762	6.99762	85.27	602.685	5.17698e-39
7.111	DNASE2A	chr8:87,432,523-87,435,360	NM_010062	Dnase2a	deoxyribonuclease II alpha	nuclease activity (GO:0004518); endonuclease activity (GO:0004519); endodeoxyribonuclease activity (GO:0004520); deoxyribonuclease II activity (GO:0004531); lysosome (GO:0005764); DNA metabolic process (GO:0006259); DNA catabolic process (GO:0006308); apoptotic process (GO:0006915); multicellular organismal development (GO:0007275); hydrolase activity (GO:0016787); erythrocyte differentiation (GO…	3.72995	3.72995	184.639	688.692	5.04e-48	4.63494	4.63494	163.137	756.128	7.11e-63	3.70323	3.70323	96.264	359.191	2.45112e-24
7.111	DNM3OS	chr1:164,147,754-164,155,681	NR_002870	Dnm3os	Dynamin 3, opposite strand		3.69316	3.69316	239.559	884.731	2.83e-58	4.57964	4.57964	211.659	969.32	5.7e-75	2.96202	2.96202	71.407	213.471	3.9659e-12
7.111	DOCK11	chrX:33,428,827-33,616,557	NM_001009947	Dock11	Dedicator of cytokinesis 11	guanyl-nucleotide exchange factor activity (GO:0005085); Rho guanyl-nucleotide exchange factor activity (GO:0005089); cellular_component (GO:0005575); biological_process (GO:0008150); Rho GTPase binding (GO:0017048); regulation of catalytic activity (GO:0050790)	2.44206	2.44206	165.067	403.103	5.64e-17	2.54373	2.54373	145.851	371.006	2.57e-16	3.19593	3.19593	107.808	346.742	1.88088e-14
7.111	DOCK2	chr11:34,126,864-34,597,325	NM_033374	Dock2	Dedicator of cyto-kinesis 2	membrane raft polarization (GO:0001766); establishment of T cell polarity (GO:0001768); immunological synapse formation (GO:0001771); guanyl-nucleotide exchange factor activity (GO:0005085); GTP binding (GO:0005525); cellular_component (GO:0005575); cytoplasm (GO:0005737); cytoskeleton (GO:0005856); chemotaxis (GO:0006935); cytoskeleton organization (GO:0007010); membrane (GO:0016020); Rac GTPase…	5.95725	5.95725	183.613	1093.83	5.84e-103	6.52769	6.52769	162.243	1059.07	2.13e-106	6.08979	6.08979	157.579	964.71	4.56109e-26
7.111	DOCK8	chr19:25,074,019-25,276,922	NM_028785	Dock8	Dedicator of cytokinesis 8	molecular_function (GO:0003674); guanyl-nucleotide exchange factor activity (GO:0005085); GTP binding (GO:0005525); cellular_component (GO:0005575); biological_process (GO:0008150); regulation of catalytic activity (GO:0050790); GTPase binding (GO:0051020)	3.34925	3.34925	391.142	1310.03	1.87e-64	3.36806	3.36806	345.61	1164.04	6.71e-59	3.09762	3.09762	255.748	794.306	1.01133e-34
7.111	DOK2	chr14:71,174,188-71,178,301	NM_010071	Dok2	Docking protein 2	MAPK cascade (GO:0000165); transmembrane receptor protein tyrosine kinase signaling protein activity (GO:0005066); insulin receptor binding (GO:0005158); cellular_component (GO:0005575); transmembrane receptor protein tyrosine kinase signaling pathway (GO:0007169); Ras protein signal transduction (GO:0007265)	2.55061	2.55061	90.175	230.001	1.67e-11	3.70234	3.70234	79.6807	295.005	4.48e-21	4.96512	4.96512	80.3427	402.876	4.18993e-35
7.111	DOK3	chr13:55,624,596-55,629,899	NM_013739	Dok3	Docking protein 3	insulin receptor binding (GO:0005158); protein binding (GO:0005515); cytoplasm (GO:0005737); plasma membrane (GO:0005886); Ras protein signal transduction (GO:0007265); membrane (GO:0016020)	3.90729	3.90729	99.13	387.33	3.64e-30	3.84272	3.84272	87.5866	336.571	1.88e-26	4.82034	4.82034	35.301	173.983	2.4316e-14
7.111	DOPEY2	chr16:93,712,152-93,810,833	NM_026700 NM_027293	Dopey2	Dopey family member 2	molecular_function (GO:0003674); cellular_component (GO:0005575); transport (GO:0006810); biological_process (GO:0008150); protein transport (GO:0015031)	4.24654	4.24654	129.554	550.158	2.89e-46	4.8066	4.8066	114.468	550.203	1.28e-49	4.70969	4.70969	68.9861	328.612	2.8479e-29
7.111	DPEP1	chr8:125,710,135-125,725,713	NM_007876	Dpep1	Dipeptidase 1 (renal)	membrane dipeptidase activity (GO:0004237); extracellular space (GO:0005615); endoplasmic reticulum (GO:0005783); microsome (GO:0005792); plasma membrane (GO:0005886); proteolysis (GO:0006508); peptidase activity (GO:0008233); metalloexopeptidase activity (GO:0008235); metallopeptidase activity (GO:0008237); dipeptidyl-peptidase activity (GO:0008239); membrane (GO:0016020); hydrolase activity (GO…	8.33226	8.33226	39.2799	327.29	1.15e-09	16.8489	16.8489	34.7082	584.795	7.1e-108	6.7995	6.7995	22.6627	159.895	1.46011e-20
7.111	DPEP2	chr8:108,508,957-108,520,323	NM_176913	Dpep2	Dipeptidase 2	cellular_component (GO:0005575); proteolysis (GO:0006508); biological_process (GO:0008150); peptidase activity (GO:0008233); metalloexopeptidase activity (GO:0008235); metallopeptidase activity (GO:0008237); exopeptidase activity (GO:0008238); dipeptidyl-peptidase activity (GO:0008239); membrane (GO:0016020); hydrolase activity (GO:0016787); dipeptidase activity (GO:0016805); anchored to membrane…	4.58018	4.58018	89.9253	411.874	4.71e-38	5.58366	5.58366	79.4595	443.675	3.64e-45	9.89359	9.89359	23.791	244.272	2.59561e-30
7.111	DPP4	chr2:62,168,130-62,250,288	NM_010074 NM_001159543	Dpp4	Dipeptidylpeptidase 4	regulation of T cell mediated immunity (GO:0002709); catalytic activity (GO:0003824); aminopeptidase activity (GO:0004177); serine-type endopeptidase activity (GO:0004252); dipeptidyl-peptidase IV activity (GO:0004274); prolyl oligopeptidase activity (GO:0004287); receptor activity (GO:0004872); protein binding (GO:0005515); collagen binding (GO:0005518); extracellular region (GO:0005576); membra…	4.81014	4.81014	60.6808	291.883	3.05e-30	6.11445	6.11445	53.6152	327.827	1.02e-37	3.53677	3.53677	50.9725	182.815	7.41098e-07
7.111	DPP7	chr2:25,207,810-25,211,852	NM_031843	Dpp7	Dipeptidylpeptidase 7	catalytic activity (GO:0003824); aminopeptidase activity (GO:0004177); serine-type endopeptidase activity (GO:0004252); extracellular space (GO:0005615); lysosome (GO:0005764); cytosol (GO:0005829); proteolysis (GO:0006508); peptidase activity (GO:0008233); serine-type peptidase activity (GO:0008236); dipeptidyl-peptidase activity (GO:0008239); hydrolase activity (GO:0016787)	2.6251	2.6251	212.131	556.865	4.05e-25	3.04501	3.04501	187.431	570.73	4.15e-30	3.0044	3.0044	83.5293	252.96	3.26762e-14
7.111	DPT	chr1:166,726,863-166,754,397	NM_019759	Dpt	Dermatopontin	molecular_function (GO:0003674); protein binding (GO:0005515); cellular_component (GO:0005575); extracellular region (GO:0005576); proteinaceous extracellular matrix (GO:0005578); extracellular space (GO:0005615); cell adhesion (GO:0007155); negative regulation of cell proliferation (GO:0008285); collagen fibril organization (GO:0030199)	14.7013	14.7013	183.032	2690.8	8.72e-17	22.9453	22.9453	161.727	3710.88	3.6e-253	6.72591	6.72591	124.375	842.265	1.94656e-48
7.111	DRAM1	chr10:87,785,549-87,819,820	NM_027878	Dram1	DNA-damage regulated autophagy modulator 1	molecular_function (GO:0003674); cellular_component (GO:0005575); lysosome (GO:0005764); autophagy (GO:0006914); apoptotic process (GO:0006915); biological_process (GO:0008150); membrane (GO:0016020); integral to membrane (GO:0016021)	3.21101	3.21101	262.29	842.218	3.05e-46	3.55688	3.55688	231.745	824.287	4e-29	4.2812	4.2812	171.447	737.28	1.21622e-48
7.111	DRAM2	chr3:106,350,745-106,377,763	NM_026013 NM_001025582	Dram2	VDNA-damage regulated autophagy modulator 2	molecular_function (GO:0003674); cellular_component (GO:0005575); lysosome (GO:0005764); apoptotic process (GO:0006915); biological_process (GO:0008150); membrane (GO:0016020); integral to membrane (GO:0016021)	2.56071	2.56071	301.729	772.641	8.6e-31	2.81191	2.81191	266.598	749.648	1.67e-27	2.44855	2.44855	231.787	568.991	1.31778e-19
7.111	DSE	chr10:33,871,199-33,927,357	NM_172508	Dse	Dermatan sulfate epimerase	membrane (GO:0016020); integral to membrane (GO:0016021); isomerase activity (GO:0016853); chondroitin-glucuronate 5-epimerase activity (GO:0047757)	3.83714	3.83714	262.014	1005.38	2.33e-48	4.18951	4.18951	231.514	969.932	1.26e-51	4.06492	4.06492	202.944	828.014	4.93186e-50
7.111	DUOX1	chr2:122,141,408-122,173,708	NM_001099297	Duox1	Dual oxidase 1	calcium ion binding (GO:0005509); electron transport (GO:0006118); electron carrier activity (GO:0009055); membrane (GO:0016020); integral to membrane (GO:0016021); oxidoreductase activity (GO:0016491); oxidation-reduction process (GO:0055114)	3.23871	3.23871	24.7372	80.1165	2.02e-06	5.04907	5.04907	21.8585	110.365	9.34e-12	4.77965	4.77965	5.83437	31.6659	0.000293516
7.111	EBF1	chr11:44,431,636-44,818,674	NM_007897	Ebf1	Early B-cell factor 1	DNA binding (GO:0003677); sequence-specific DNA binding transcription factor activity (GO:0003700); protein binding (GO:0005515); nucleus (GO:0005634); regulation of transcription, DNA-dependent (GO:0006355); multicellular organismal development (GO:0007275); transcription regulator activity (GO:0030528); metal ion binding (GO:0046872)	3.34074	3.34074	46.5557	155.531	4.66e-12	3.44757	3.44757	41.1346	141.814	6.45e-11	3.63638	3.63638	14.4413	55.1506	3.36745e-05
7.111	EBI3	chr17:56,092,046-56,096,445	NM_015766	Ebi3	Epstein-Barr virus induced gene 3	cytokine receptor activity (GO:0004896); cytokine activity (GO:0005125); protein binding (GO:0005515); extracellular region (GO:0005576); extracellular space (GO:0005615); membrane (GO:0016020); cytokine-mediated signaling pathway (GO:0019221); interleukin-27 receptor binding (GO:0045523)	7.40633	7.40633	21.2286	157.226	1.98e-23	8.29809	8.29809	18.7575	155.651	5.14e-10	5.55127	5.55127	14.2485	83.6488	1.39045e-07
7.111	ECE1	chr4:137,418,152-137,521,144	NM_199307	Ece1	Endothelin converting enzyme 1	response to hypoxia (GO:0001666); metalloendopeptidase activity (GO:0004222); membrane fraction (GO:0005624); Golgi apparatus (GO:0005794); plasma membrane (GO:0005886); proteolysis (GO:0006508); apoptotic process (GO:0006915); peptidase activity (GO:0008233); metallopeptidase activity (GO:0008237); external side of plasma membrane (GO:0009897); cell surface (GO:0009986); membrane (GO:0016020); i…	2.02927	2.02927	771.586	1565.76	2.71e-29	2.29291	2.29291	681.768	1563.23	1.04e-37	2.05324	2.05324	422.319	868.173	8.78301e-18
7.111	ECM1	chr3:95,538,071-95,543,492	NM_007899 NM_001252653	Ecm1	Extracellular matrix protein 1	ossification (GO:0001503); angiogenesis (GO:0001525); extracellular region (GO:0005576); proteinaceous extracellular matrix (GO:0005578); extracellular space (GO:0005615); transport (GO:0006810); regulation of bone mineralization (GO:0030500); biomineral tissue development (GO:0031214)	6.5144	6.5144	460.877	3002.34	3.12e-39	6.22114	6.22114	407.211	2533.31	4.4e-34	5.45882	5.45882	233.465	1278.9	3.96606e-20
7.111	ECM2	chr13:49,600,179-49,628,158	NM_001012324	Ecm2	Extracellular matrix protein 2, female organ and adipocyte specific	protein binding (GO:0005515); collagen binding (GO:0005518); extracellular region (GO:0005576); proteinaceous extracellular matrix (GO:0005578); interstitial matrix (GO:0005614); heparin binding (GO:0008201); positive regulation of cell-substrate adhesion (GO:0010811); extracellular matrix organization (GO:0030198); extracellular matrix (GO:0031012); collagen V binding (GO:0070052)	4.90806	4.90806	26.9975	132.505	2.58e-15	8.35068	8.35068	23.8537	199.195	1.17e-29	3.57366	3.57366	12.831	48.4274	0.000127878
7.111	ECSCR	chr18:35,872,743-35,881,145	NM_001033141	Ecscr	Endothelial cell-specific chemotaxis regulator	angiogenesis (GO:0001525); plasma membrane (GO:0005886); chemotaxis (GO:0006935); multicellular organismal development (GO:0007275); membrane (GO:0016020); integral to membrane (GO:0016021); cell differentiation (GO:0030154)	2.49051	2.49051	89.6934	223.382	0.000961238	2.83829	2.83829	79.2444	224.918	2.63e-13	2.92707	2.92707	73.4369	216.882	3.17143e-12
7.111	EDA2R	chrX:94,529,180-94,572,548	NM_001161433 NM_175540 NM_001161432	Eda2r	ectodysplasin A2 receptor	receptor activity (GO:0004872); protein binding (GO:0005515); cellular_component (GO:0005575); signal transduction (GO:0007165); multicellular organismal development (GO:0007275); programmed cell death (GO:0012501); membrane (GO:0016020); integral to membrane (GO:0016021); cell differentiation (GO:0030154)	10.0685	10.0685	36.8561	371.086	1.48e-59	10.2854	10.2854	32.5666	334.962	1.56e-52	7.23685	7.23685	13.0238	100.488	2.46552e-14
7.111	EDNRA	chr8:80,186,928-80,248,351	NM_010332	Ednra	Endothelin receptor type A	patterning of blood vessels (GO:0001569); rhodopsin-like receptor activity (GO:0001584); response to hypoxia (GO:0001666); in utero embryonic development (GO:0001701); positive regulation of protein phosphorylation (GO:0001934); protein tyrosine kinase activity (GO:0004713); signal transducer activity (GO:0004871); receptor activity (GO:0004872); G-protein coupled receptor activity (GO:0004930); …	4.15053	4.15053	217.569	903.025	1.64e-65	4.73174	4.73174	192.233	909.597	1.06e-73	2.39501	2.39501	52.6737	127.549	3.77783e-06
7.111	EEPD1	chr9:25,289,182-25,411,695	NM_026189	Eepd1	Endonuclease/exonuclease/phosphatase family domain containing 1	molecular_function (GO:0003674); DNA binding (GO:0003677); cellular_component (GO:0005575); intracellular (GO:0005622); nucleus (GO:0005634); DNA repair (GO:0006281); biological_process (GO:0008150)	3.42471	3.42471	84.6735	289.982	1.95e-21	4.32266	4.32266	74.8117	323.385	4.94e-29	5.0112	5.0112	24.0802	124.682	1.78294e-13
7.111	EFEMP1	chr11:28,753,205-28,826,743	NM_146015	Efemp1	Epidermal growth factor-containing fibulin-like extracellular matrix protein 1	structural molecule activity (GO:0005198); calcium ion binding (GO:0005509); protein binding (GO:0005515); extracellular region (GO:0005576); extracellular space (GO:0005615); cell adhesion (GO:0007155)	15.1576	15.1576	47.3775	718.13	1.93e-123	19.3525	19.3525	41.8684	810.258	4.65e-50	4.82041	4.82041	50.6778	248.108	5.28536e-05
7.111	EFHD1	chr1:89,160,939-89,207,366	NM_028889	Efhd1	EF hand domain containing 1	molecular_function (GO:0003674); calcium ion binding (GO:0005509); mitochondrion (GO:0005739); mitochondrial inner membrane (GO:0005743); neuron projection development (GO:0031175)	8.82039	8.82039	5.09724	44.9596	6.9e-08	14.3948	14.3948	4.50442	64.8403	9.13e-13	8.72673	8.72673	1.64428	22.0759	0.000163883
7.111	EFHD2	chr4:141,414,057-141,430,835	NM_025994	Efhd2	EF hand domain containing 2	calcium ion binding (GO:0005509); protein binding (GO:0005515); membrane (GO:0016020)	3.15884	3.15884	1110.33	3507.36	1.53e-56	3.18598	3.18598	981.078	3125.69	8.23e-30	4.10315	4.10315	512.448	2105.76	3.72687e-87
7.111	EGFR	chr11:16,652,206-16,813,910	NM_207655 NM_007912	Egfr	Epidermal growth factor receptor	nucleotide binding (GO:0000166); activation of MAPKK activity (GO:0000186); cell morphogenesis (GO:0000902); embryonic placenta development (GO:0001892); hair follicle development (GO:0001942); protein kinase activity (GO:0004672); protein tyrosine kinase activity (GO:0004713); transmembrane receptor protein tyrosine kinase activity (GO:0004714); receptor signaling protein tyrosine kinase activit…	4.69524	4.69524	131.147	615.769	1.57e-26	4.93656	4.93656	115.873	572.014	2.13e-53	4.171	4.171	57.4477	242.785	6.43103e-13
7.111	EHBP1L1	chr19:5,707,374-5,726,317	NM_053252 NM_001114595 NM_001114596 NM_001114597	Ehbp1l1	EH domain binding protein 1-like 1	molecular_function (GO:0003674); cellular_component (GO:0005575); biological_process (GO:0008150)	4.18713	4.18713	301.321	1261.67	2.86e-57	4.75414	4.75414	266.232	1265.7	1.04e-58	4.62684	4.62684	187.816	872.623	5.5652e-60
7.111	EHD4	chr2:119,915,223-119,980,311	NM_133838	Ehd4	EH-domain containing 4	nucleotide binding (GO:0000166); GTPase activity (GO:0003924); calcium ion binding (GO:0005509); protein binding (GO:0005515); ATP binding (GO:0005524); GTP binding (GO:0005525); endosome (GO:0005768); GTP catabolic process (GO:0006184); pinocytosis (GO:0006907); membrane (GO:0016020); regulation of endocytosis (GO:0030100)	3.04634	3.04634	706.829	2153.24	4.07e-76	3.30735	3.30735	624.541	2065.58	2.16e-83	3.22613	3.22613	430.699	1391.72	6.593e-52
7.111	EIF2S3Y	chrY:347,055-365,037	NM_012011	Eif2s3y	Eukaryotic translation initiation factor 2, subunit 3, structural gene Y-linked	nucleotide binding (GO:0000166); translation initiation factor activity (GO:0003743); GTPase activity (GO:0003924); GTP binding (GO:0005525); GTP catabolic process (GO:0006184); translation (GO:0006412); positive regulation of translational initiation (GO:0045948)	4.54965	4.54965	89.0901	405.329	1.44e-37	5.43668	5.43668	78.7212	427.982	6.48e-44	4.50933	4.50933	60.1239	274.628	5.81534e-24
7.111	EIF4E3	chr6:99,575,131-99,616,765	NM_025829	Eif4e3	Eukaryotic translation initiation factor 4E member 3	molecular_function (GO:0003674); RNA binding (GO:0003723); translation initiation factor activity (GO:0003743); cellular_component (GO:0005575); cytoplasm (GO:0005737); translation (GO:0006412); translational initiation (GO:0006413); regulation of translation (GO:0006417); biological_process (GO:0008150); positive regulation of translational initiation (GO:0045948)	3.65747	3.65747	91.1825	333.497	3.45e-25	3.85023	3.85023	80.5685	310.207	4.04e-22	2.15183	2.15183	186.404	402.263	1.92302e-11
7.111	ELF4	chrX:45,764,226-45,816,309	NM_019680	Elf4	E74-like factor 4 (ets domain transcription factor)	natural killer cell proliferation (GO:0001787); NK T cell proliferation (GO:0001866); DNA binding (GO:0003677); sequence-specific DNA binding transcription factor activity (GO:0003700); calcium ion binding (GO:0005509); nucleus (GO:0005634); regulation of transcription, DNA-dependent (GO:0006355); transcription activator activity (GO:0016563); sequence-specific DNA binding (GO:0043565); positive …	2.33015	2.33015	613.381	1429.27	6.62e-38	2.30711	2.30711	541.976	1250.4	5.21e-34	2.89535	2.89535	307.219	891.404	1.07827e-34
7.111	ELK3	chr10:92,710,161-92,773,904	NM_013508	Elk3	ELK3, member of ETS oncogene family	angiogenesis (GO:0001525); DNA binding (GO:0003677); sequence-specific DNA binding transcription factor activity (GO:0003700); nucleus (GO:0005634); regulation of transcription, DNA-dependent (GO:0006355); wound healing (GO:0042060); sequence-specific DNA binding (GO:0043565)	2.35892	2.35892	658.044	1552.27	6.41e-42	2.2312	2.2312	581.422	1297.27	4.29e-32	2.51335	2.51335	330.982	833.386	3.27463e-26
7.111	ELMO1	chr13:20,182,376-20,700,222	NM_080288 NR_038122	Elmo1	Engulfment and cell motility 1, ced-12 homolog (C. elegans)	binding (GO:0005488); protein binding (GO:0005515); cytoplasm (GO:0005737); cytoskeleton (GO:0005856); plasma membrane (GO:0005886); phagocytosis (GO:0006909); phagocytosis, engulfment (GO:0006911); apoptotic process (GO:0006915); cellular component movement (GO:0006928); membrane (GO:0016020); Rac protein signal transduction (GO:0016601); SH3 domain binding (GO:0017124); actin filament-based pro…	3.1819	3.1819	119.269	379.503	2.91e-24	3.32203	3.32203	105.383	350.086	4.27e-22	3.37154	3.37154	78.8233	268.127	3.27257e-17
7.111	EMILIN2	chr17:71,601,516-71,660,305	NM_145158	Emilin2	Elastin microfibril interfacer 2	protein binding (GO:0005515); extracellular region (GO:0005576); proteinaceous extracellular matrix (GO:0005578); cell adhesion (GO:0007155)	2.92547	2.92547	532.661	1558.28	2.46e-11	3.06271	3.06271	470.643	1441.44	2.04e-12	3.82302	3.82302	155.124	595.863	1.25127e-15
7.111	EMR1	chr17:57,498,109-57,622,952	NM_010130	Emr1	EGF-like module containing, mucin-like, hormone receptor-like sequence 1	signal transducer activity (GO:0004871); receptor activity (GO:0004872); transmembrane signaling receptor activity (GO:0004888); G-protein coupled receptor activity (GO:0004930); calcium ion binding (GO:0005509); extracellular space (GO:0005615); plasma membrane (GO:0005886); defense response (GO:0006952); signal transduction (GO:0007165); cell surface receptor signaling pathway (GO:0007166); G-p…	8.71976	8.71976	359.388	3133.77	4.1e-198	8.20057	8.20057	317.55	2604.09	1.76e-230	5.59059	5.59059	320.05	1793.86	1.68507e-63
7.111	EMX2	chr19:59,533,180-59,539,847	NM_010132	Emx2	Empty spiracles homolog 2 (Drosophila)	DNA binding (GO:0003677); sequence-specific DNA binding transcription factor activity (GO:0003700); nucleus (GO:0005634); regulation of transcription, DNA-dependent (GO:0006355); multicellular organismal development (GO:0007275); brain development (GO:0007420); anterior/posterior pattern specification (GO:0009952); regulation of gene expression (GO:0010468); dentate gyrus development (GO:0021542)…	5.81181	5.81181	13.3717	77.7138	2.35e-10	7.25531	7.25531	11.8155	85.7252	1.46e-12	5.05082	5.05082	6.76989	38.2444	4.15223e-05
7.111	ENDOD1	chr9:14,158,434-14,185,686	NM_028013	Endod1	Endonuclease domain containing 1	molecular_function (GO:0003674); nucleic acid binding (GO:0003676); nuclease activity (GO:0004518); endonuclease activity (GO:0004519); cellular_component (GO:0005575); extracellular region (GO:0005576); biological_process (GO:0008150); integral to membrane (GO:0016021); hydrolase activity (GO:0016787); metal ion binding (GO:0046872)	2.9043	2.9043	213.888	621.194	5.4e-32	3.00403	3.00403	188.982	567.709	3.36e-29	2.55014	2.55014	160.289	410.308	4.20045e-16
7.111	ENG	chr2:32,502,115-32,538,189	NM_007932 NM_001146350 NM_001146348	Eng	Endoglin	chronological cell aging (GO:0001300); angiogenesis (GO:0001525); patterning of blood vessels (GO:0001569); vasculogenesis (GO:0001570); heart looping (GO:0001947); binding (GO:0005488); protein binding (GO:0005515); extracellular space (GO:0005615); cell adhesion (GO:0007155); transforming growth factor beta receptor signaling pathway (GO:0007179); heart development (GO:0007507); membrane (GO:00…	3.65148	3.65148	548.598	2003.19	1.13e-21	3.90592	3.90592	484.739	1893.35	9.53e-98	2.85047	2.85047	199.519	570.573	8.14001e-25
7.111	ENGASE	chr11:118,338,274-118,350,512	NM_172573	Engase	Endo-beta-N-acetylglucosaminidase	molecular_function (GO:0003674); cellular_component (GO:0005575); intracellular (GO:0005622); cytoplasm (GO:0005737); biological_process (GO:0008150); metabolic process (GO:0008152); hydrolase activity (GO:0016787); hydrolase activity, acting on glycosyl bonds (GO:0016798); mannosyl-glycoprotein endo-beta-N-acetylglucosaminidase activity (GO:0033925)	4.86143	4.86143	33.6878	163.771	1.39e-18	7.73458	7.73458	29.763	230.204	1e-32	5.44712	5.44712	13.2506	76.6247	2.57736e-09
7.111	ENTPD1	chr19:40,734,284-40,816,092	NM_009848	Entpd1	Ectonucleoside triphosphate diphosphohydrolase 1	nucleotide binding (GO:0000166); magnesium ion binding (GO:0000287); apyrase activity (GO:0004050); protein binding (GO:0005515); ATP binding (GO:0005524); basal lamina (GO:0005605); plasma membrane (GO:0005886); ATP catabolic process (GO:0006200); G-protein coupled receptor signaling pathway (GO:0007186); purine ribonucleoside diphosphate catabolic process (GO:0009181); membrane (GO:0016020); in…	4.02052	4.02052	307.322	1235.59	4.63e-79	4.56712	4.56712	271.543	1240.17	1.32e-87	5.93336	5.93336	220.571	1313.66	3.34559e-96
7.111	ENTPD2	chr2:25,251,394-25,256,843	NM_009849	Entpd2	ectonucleoside triphosphate diphosphohydrolase 2	extracellular space (GO:0005615); integral to membrane (GO:0016021)	6.94538	6.94538	49.2247	341.884	1.36e-44	11.3483	11.3483	43.4959	493.603	2.08e-20	10.3768	10.3768	11.8955	132.814	3.03126e-11
7.111	EOMES	chr9:118,387,307-118,395,250	NM_010136 NM_001164789	Eomes	Eomesodermin homolog (Xenopus laevis)	endoderm formation (GO:0001706); mesoderm formation (GO:0001707); blastocyst development (GO:0001824); trophectodermal cell differentiation (GO:0001829); CD8-positive, alpha-beta T cell differentiation involved in immune response (GO:0002302); DNA binding (GO:0003677); sequence-specific DNA binding transcription factor activity (GO:0003700); intracellular (GO:0005622); nucleus (GO:0005634); regul…	8.08484	8.08484	14.6245	118.236	2.67e-18	7.59104	7.59104	12.9229	98.0985	0.000476474	6.96682	6.96682	12.2187	91.0922	1.24751e-12
7.111	EPAS1	chr17:87,153,204-87,232,750	NM_010137	Epas1	Endothelial PAS domain protein 1	angiogenesis (GO:0001525); response to hypoxia (GO:0001666); embryonic placenta development (GO:0001892); blood vessel remodeling (GO:0001974); regulation of heart rate (GO:0002027); DNA binding (GO:0003677); sequence-specific DNA binding transcription factor activity (GO:0003700); specific RNA polymerase II transcription factor activity (GO:0003704); signal transducer activity (GO:0004871); prot…	4.24072	4.24072	296.946	1259.27	1.29e-26	5.13259	5.13259	262.382	1346.7	1.14e-103	3.1651	3.1651	258.265	819.598	1.9162e-36
7.111	EPDR1	chr13:19,683,577-19,711,699	NM_134065	Epdr1	Ependymin related protein 1 (zebrafish)	molecular_function (GO:0003674); calcium ion binding (GO:0005509); extracellular region (GO:0005576); extracellular space (GO:0005615); lysosome (GO:0005764); cell-matrix adhesion (GO:0007160); biological_process (GO:0008150)	7.64708	7.64708	19.8123	151.506	1.08e-23	12.1752	12.1752	17.5036	213.11	2.62e-28	4.96061	4.96061	10.1548	54.3348	1.31331e-06
7.111	EPHX1	chr1:182,919,687-182,947,626	NM_010145	Ephx1	Epoxide hydrolase 1, microsomal	catalytic activity (GO:0003824); aminopeptidase activity (GO:0004177); epoxide hydrolase activity (GO:0004301); extracellular space (GO:0005615); endoplasmic reticulum (GO:0005783); microsome (GO:0005792); proteolysis (GO:0006508); cellular aromatic compound metabolic process (GO:0006725); xenobiotic metabolic process (GO:0006805); response to toxic substance (GO:0009636); response to organic cyc…	10.4958	10.4958	106.479	1117.58	2.97e-151	14.5102	14.5102	94.0832	1365.16	1.62e-203	9.69992	9.69992	53.5808	528.429	5.43409e-17
7.111	EVI2A	chr11:79,340,063-79,344,111	NM_010161 NM_001033711	Evi2a	Ecotropic viral integration site 2a	extracellular space (GO:0005615); membrane (GO:0016020); integral to membrane (GO:0016021)	6.66068	6.66068	88.5046	589.501	2.36e-69	7.58458	7.58458	78.2042	593.146	1.64e-73	6.60898	6.60898	75.6311	505.454	2.844e-53
7.111	EVI2B	chr11:79,326,887-79,344,091	NM_146023 NM_001077496	Evi2b	ecotropic viral integration site 2b	membrane (GO:0016020); integral to membrane (GO:0016021)	6.07716	6.07716	108.476	659.226	3.39e-70	7.05722	7.05722	95.8527	676.453	8.93e-78	6.43483	6.43483	81.4995	529.87	8.24297e-54
7.111	F10	chr8:13,037,308-13,056,676	NM_007972 NM_001242368	F10	Coagulation factor X	coagulation factor Xa activity (GO:0003804); catalytic activity (GO:0003824); serine-type endopeptidase activity (GO:0004252); chymotrypsin activity (GO:0004263); trypsin activity (GO:0004295); calcium ion binding (GO:0005509); protein binding (GO:0005515); extracellular region (GO:0005576); extracellular space (GO:0005615); membrane fraction (GO:0005624); microsome (GO:0005792); proteolysis (GO:…	2.76121	2.76121	97.7004	269.772	0.000244647	4.2313	4.2313	86.3283	365.281	1.14e-30	10.7205	10.7205	65.771	714.817	1.48593e-91
7.111	F11R	chr1:173,367,692-173,394,724	NM_172647	F11r	F11 receptor	protein binding (GO:0005515); plasma membrane (GO:0005886); tight junction (GO:0005923); cell adhesion (GO:0007155); membrane (GO:0016020); integral to membrane (GO:0016021); cell junction (GO:0030054); epithelial cell differentiation (GO:0030855); interspecies interaction between organisms (GO:0044419)	2.3115	2.3115	89.848	207.684	2.73e-09	2.99875	2.99875	79.3878	238.064	2.9e-14	2.73798	2.73798	85.6896	236.354	7.99102e-12
7.111	F630028O10RIK	chrX:93,435,265-93,438,981	NR_030718	F630028O10Rik	RIKEN cDNA F630028O10 gene	molecular_function (GO:0003674); cellular_component (GO:0005575); biological_process (GO:0008150)	5.43479	5.43479	33.4292	181.681	1.37e-21	6.2384	6.2384	29.5388	184.275	1.16e-22	3.6758	3.6758	21.3416	81.1232	4.53786e-07
7.111	F7	chr8:13,026,034-13,035,809	NM_010172	F7	Coagulation factor VII	coagulation factor VIIa activity (GO:0003802); catalytic activity (GO:0003824); endopeptidase activity (GO:0004175); serine-type endopeptidase activity (GO:0004252); chymotrypsin activity (GO:0004263); trypsin activity (GO:0004295); receptor binding (GO:0005102); calcium ion binding (GO:0005509); extracellular region (GO:0005576); extracellular space (GO:0005615); proteolysis (GO:0006508); blood …	3.57479	3.57479	111.658	399.152	1.15e-21	6.59574	6.59574	98.6609	650.741	1.19e-21	9.32212	9.32212	80.1784	755.754	6.64927e-90
7.111	FAM102A	chr2:32,390,879-32,425,270	NM_153560	Fam102a	Family with sequence similarity 102, member A	molecular_function (GO:0003674); cellular_component (GO:0005575); biological_process (GO:0008150)	2.07373	2.07373	340.769	706.661	3.01e-19	2.21285	2.21285	301.088	666.262	6.97e-13	2.17253	2.17253	206.391	449.562	5.23655e-12
7.111	FAM105A	chr15:27,584,826-27,611,297	NM_198301 NM_001242424 NM_001242423	Fam105a	Family with sequence similarity 105, member A	molecular_function (GO:0003674); cellular_component (GO:0005575); biological_process (GO:0008150)	5.59061	5.59061	170.841	955.103	1.15e-90	5.85542	5.85542	150.949	883.87	2.36e-86	5.74626	5.74626	100.681	583.285	5.87089e-54
7.111	FAM129A	chr1:153,418,503-153,566,477	NM_022018	Fam129a	Family with sequence similarity 129, member A	negative regulation of protein phosphorylation (GO:0001933); positive regulation of protein phosphorylation (GO:0001934); molecular_function (GO:0003674); cellular_component (GO:0005575); cytoplasm (GO:0005737); regulation of translation (GO:0006417); response to stress (GO:0006950); response to endoplasmic reticulum stress (GO:0034976); positive regulation of translation (GO:0045727)	3.75344	3.75344	86.4984	324.667	7.59e-25	4.12974	4.12974	76.4317	315.643	2.84e-26	5.71041	5.71041	57.1245	330.915	3.62413e-34
7.111	FAM129B	chr2:32,731,654-32,780,773	NM_146119	Fam129b	Family with sequence similarity 129, member B	molecular_function (GO:0003674); protein binding (GO:0005515); cellular_component (GO:0005575); biological_process (GO:0008150)	2.08616	2.08616	1528.81	3189.34	1.22e-16	2.04236	2.04236	1350.84	2758.9	7.56e-25	2.41772	2.41772	764.839	1850.58	2.13942e-37
7.111	FAM176B	chr4:125,825,247-125,827,118	NM_172145	Fam176b	Family with sequence similarity 176, member B	protein binding (GO:0005515); cellular_component (GO:0005575); biological_process (GO:0008150); membrane (GO:0016020); integral to membrane (GO:0016021)	2.32831	2.32831	140.507	327.143	7.97e-14	2.57645	2.57645	124.144	319.849	2.68e-05	2.81438	2.81438	35.7545	102.441	4.32598e-06
7.111	FAM198B	chr3:79,689,852-79,750,200	NM_133187	Fam198b	Family with sequence similarity 198, member B	molecular_function (GO:0003674); cellular_component (GO:0005575); Golgi apparatus (GO:0005794); biological_process (GO:0008150); membrane (GO:0016020); integral to membrane (GO:0016021)	3.62768	3.62768	309.568	1123.02	1.66e-64	3.68212	3.68212	273.534	1007.18	6.08e-59	2.58353	2.58353	127.568	331.158	5.20343e-14
7.111	FAM20A	chr11:109,534,240-109,583,570	NM_153782	Fam20a	Family with sequence similarity 20, member A	molecular_function (GO:0003674); cellular_component (GO:0005575); extracellular region (GO:0005576); biological_process (GO:0008150)	3.43045	3.43045	128.138	439.572	1.82e-30	3.6738	3.6738	113.214	415.927	2.69e-30	2.87465	2.87465	29.3362	86.206	3.43908e-05
7.111	FAM20C	chr5:139,231,035-139,286,017	NM_030565	Fam20c	Family with sequence similarity 20, member C	extracellular region (GO:0005576)	6.54798	6.54798	83.6659	547.843	5.22e-22	8.36082	8.36082	73.9239	618.065	4.21e-82	8.33061	8.33061	28.2079	242.32	3.0072e-33
7.111	FAM26E	chr10:33,811,158-33,816,325	NM_178908	Fam26e	Family with sequence similarity 26, member E	molecular_function (GO:0003674); cellular_component (GO:0005575); biological_process (GO:0008150); membrane (GO:0016020); integral to membrane (GO:0016021)	3.08993	3.08993	18.2237	56.3101	8.46e-05	3.88957	3.88957	16.1002	62.623	5.52e-06	4.05676	4.05676	7.47865	33.3958	0.000541766
7.111	FAM26F	chr10:33,845,873-33,847,778	NM_175449	Fam26f	Family with sequence similarity 26, member F	molecular_function (GO:0003674); cellular_component (GO:0005575); biological_process (GO:0008150); membrane (GO:0016020); integral to membrane (GO:0016021)	21.5276	21.5276	11.1976	241.057	1.21e-52	21.1253	21.1253	9.89508	209.037	1.34e-42	9.74331	9.74331	22.6627	229.553	9.63732e-35
7.111	FAM46A	chr9:85,214,046-85,220,757	NM_001160378 NM_001160379	Fam46a	Family with sequence similarity 46, member A	molecular_function (GO:0003674); cellular_component (GO:0005575); biological_process (GO:0008150)	2.73222	2.73222	479.746	1310.77	1.68e-48	3.12895	3.12895	423.894	1326.34	5.46e-58	3.91998	3.91998	271.414	1066.86	5.06472e-57
7.111	FAM46C	chr3:100,275,459-100,293,115	NM_001142952	Fam46c	Family with sequence similarity 46, member C	molecular_function (GO:0003674); cellular_component (GO:0005575); biological_process (GO:0008150)	6.41812	6.41812	29.4168	188.801	5.27e-25	6.0638	6.0638	25.9938	157.621	3.46e-19	6.0571	6.0571	31.6892	197.002	7.00556e-23
7.111	FAM49A	chr12:12,268,945-12,383,167	NM_029758 NM_001146119	Fam49a	Family with sequence similarity 49, member A	molecular_function (GO:0003674); cellular_component (GO:0005575); biological_process (GO:0008150)	3.09584	3.09584	148.178	458.735	1.79e-26	2.99714	2.99714	130.932	392.421	3e-21	3.67275	3.67275	152.198	561.657	1.42211e-34
7.111	FAM53B	chr7:139,903,767-140,004,879	NM_212473 NM_175268	Fam53b	Family with sequence similarity 53, member B	molecular_function (GO:0003674); cellular_component (GO:0005575); biological_process (GO:0008150)	4.17602	4.17602	132.55	553.533	1.3e-44	4.35893	4.35893	117.122	510.528	4e-41	3.89226	3.89226	73.6637	289.61	1.3251e-21
7.111	FAM78A	chr2:31,922,405-31,939,225	NM_175511	Fam78a	Family with sequence similarity 78, member A	molecular_function (GO:0003674); cellular_component (GO:0005575); biological_process (GO:0008150)	4.47799	4.47799	33.511	150.062	3.09e-15	3.82101	3.82101	29.612	113.148	3.21e-09	5.08826	5.08826	25.3389	133.019	2.34922e-14
7.111	FAM78B	chr1:168,931,548-169,021,433	NM_175461 NM_001160262 NM_001160261	Fam78b	Family with sequence similarity 78, member B	molecular_function (GO:0003674); cellular_component (GO:0005575); biological_process (GO:0008150)	2.90111	2.90111	21.3965	62.0736	8.01e-05	3.48514	3.48514	18.9054	65.888	1.47e-05	3.01661	3.01661	17.0211	53.3628	0.000407102
7.111	FAM83F	chr15:80,502,277-80,530,855	NM_145986	Fam83f	Family with sequence similarity 83, member F	molecular_function (GO:0003674); cellular_component (GO:0005575); biological_process (GO:0008150)	10.3215	10.3215	6.85377	70.7413	1.98e-13	11.3864	11.3864	6.05571	68.9529	1.1e-12	14.1436	14.1436	3.90091	68.3163	6.82887e-13
7.111	FAP	chr2:62,339,002-62,412,078	NM_007986	Fap	Fibroblast activation protein	catalytic activity (GO:0003824); serine-type endopeptidase activity (GO:0004252); dipeptidyl-peptidase IV activity (GO:0004274); prolyl oligopeptidase activity (GO:0004287); plasma membrane (GO:0005886); proteolysis (GO:0006508); peptidase activity (GO:0008233); serine-type peptidase activity (GO:0008236); membrane (GO:0016020); integral to membrane (GO:0016021); hydrolase activity (GO:0016787); …	5.42159	5.42159	84.5011	458.131	8.07e-49	7.77526	7.77526	74.6622	580.518	2.09e-75	2.53663	2.53663	38.3967	98.9348	0.000290023
7.111	FAS	chr19:34,365,149-34,402,260	NM_007987 NM_001146708	Fas	Fas (TNF receptor superfamily member 6)	immunoglobulin production (GO:0002377); renal system process (GO:0003014); receptor activity (GO:0004872); transmembrane signaling receptor activity (GO:0004888); tumor necrosis factor-activated receptor activity (GO:0005031); protein binding (GO:0005515); extracellular region (GO:0005576); apoptotic process (GO:0006915); activation-induced cell death of T cells (GO:0006924); inflammatory cell ap…	7.64783	7.64783	23.7385	181.548	3.32e-27	8.01695	8.01695	20.9738	168.146	6.52e-25	7.06546	7.06546	18.9886	140.228	1.28999e-18
7.111	FASL	chr1:163,710,823-163,718,626	NM_010177 NM_001205243	Fasl	Fas ligand (TNF superfamily, member 6)	cytokine activity (GO:0005125); tumor necrosis factor receptor binding (GO:0005164); extracellular region (GO:0005576); extracellular space (GO:0005615); plasma membrane (GO:0005886); caveola (GO:0005901); apoptotic process (GO:0006915); inflammatory cell apoptotic process (GO:0006925); immune response (GO:0006955); signal transduction (GO:0007165); positive regulation of cell proliferation (GO:0…	6.79147	6.79147	4.42999	30.0861	5.96e-05	6.40758	6.40758	3.91409	25.0799	0.000334849	5.23434	5.23434	11.8955	66.4995	4.77787e-08
7.111	FAT4	chr3:38,785,862-38,910,905	NM_183221	Fat4	FAT tumor suppressor homolog 4 (Drosophila)	calcium ion binding (GO:0005509); protein binding (GO:0005515); plasma membrane (GO:0005886); cell adhesion (GO:0007155); homophilic cell adhesion (GO:0007156); membrane (GO:0016020); integral to membrane (GO:0016021)	2.40824	2.40824	101.309	243.976	1e-11	3.07859	3.07859	89.5086	275.561	1.01e-17	2.95239	2.95239	29.047	87.7104	9.52633e-06
7.111	FBLIM1	chr4:141,131,977-141,161,967	NM_133754 NM_001163256	Fblim1	Filamin binding LIM protein 1	molecular_function (GO:0003674); protein binding (GO:0005515); cellular_component (GO:0005575); cytoplasm (GO:0005737); cytoskeleton (GO:0005856); cell adhesion (GO:0007155); biological_process (GO:0008150); zinc ion binding (GO:0008270); regulation of cell shape (GO:0008360); cell junction (GO:0030054); metal ion binding (GO:0046872)	3.65591	3.65591	209.707	766.671	4.82e-51	4.18118	4.18118	185.29	774.728	3.09e-51	4.78861	4.78861	86.9767	420.286	1.12605e-18
7.111	FBLN1	chr15:85,036,438-85,116,724	NM_010180	Fbln1	Fibulin 1	calcium ion binding (GO:0005509); protein binding (GO:0005515); extracellular region (GO:0005576); proteinaceous extracellular matrix (GO:0005578); basement membrane (GO:0005604); extracellular space (GO:0005615); positive regulation of peptidase activity (GO:0010952); peptidase activator activity (GO:0016504); extracellular matrix organization (GO:0030198)	8.8099	8.8099	359.465	3166.85	3.5e-263	9.66202	9.66202	317.621	3068.87	4.38e-283	3.23986	3.23986	77.4342	253.116	5.21913e-16
7.111	FBLN2	chr6:91,162,758-91,222,534	NM_007992 NM_001081437	Fbln2	Fibulin 2	calcium ion binding (GO:0005509); protein binding (GO:0005515); extracellular region (GO:0005576); proteinaceous extracellular matrix (GO:0005578); cell adhesion (GO:0007155); positive regulation of cell-substrate adhesion (GO:0010811); extracellular matrix binding (GO:0050840)	5.20867	5.20867	2023.91	10541.9	5.92e-36	6.16811	6.16811	1788.22	11029.9	0	5.48943	5.48943	650.506	3575.4	3.73816e-15
7.111	FBLN7	chr2:128,689,668-128,722,770	NM_024237	Fbln7	Fibulin 7	calcium ion binding (GO:0005509); protein binding (GO:0005515); extracellular region (GO:0005576); proteinaceous extracellular matrix (GO:0005578); extracellular space (GO:0005615); cell adhesion (GO:0007155); heparin binding (GO:0008201)	6.43847	6.43847	83.5025	537.628	1.7e-64	10.0565	10.0565	73.7775	741.941	8.37e-106	7.55011	7.55011	21.954	172.305	3.06353e-12
7.111	FBN1	chr2:125,126,330-125,332,174	NM_007993	Fbn1	Fibrillin 1	microfibril (GO:0001527); kidney development (GO:0001822); extracellular matrix structural constituent (GO:0005201); binding (GO:0005488); calcium ion binding (GO:0005509); extracellular region (GO:0005576); proteinaceous extracellular matrix (GO:0005578); extracellular matrix (GO:0031012)	3.21276	3.21276	3773.76	12124.2	3.63e-147	2.94842	2.94842	3334.34	9831.03	4.55e-133	2.35845	2.35845	1817.34	4287.45	1.50014e-46
7.111	FCER1G	chr1:173,159,703-173,164,480	NM_010185	Fcer1g	Fc receptor, IgE, high affinity I, gamma polypeptide	positive regulation of type IIa hypersensitivity (GO:0001798); positive regulation of type III hypersensitivity (GO:0001805); positive regulation of type I hypersensitivity (GO:0001812); Fc receptor mediated stimulatory signaling pathway (GO:0002431); receptor activity (GO:0004872); transmembrane signaling receptor activity (GO:0004888); protein binding (GO:0005515); plasma membrane (GO:0005886);…	6.86568	6.86568	272.385	1870.11	8.94e-133	7.26554	7.26554	240.674	1748.63	1.78e-166	6.64475	6.64475	226.718	1512.13	5.04297e-34
7.111	FCGR1	chr3:96,086,832-96,097,892	NM_010186	Fcgr1	Fc receptor, IgG, high affinity I	antibody-dependent cellular cytotoxicity (GO:0001788); positive regulation of type IIa hypersensitivity (GO:0001798); positive regulation of type III hypersensitivity (GO:0001805); receptor activity (GO:0004872); extracellular space (GO:0005615); plasma membrane (GO:0005886); receptor-mediated endocytosis (GO:0006898); phagocytosis, recognition (GO:0006910); phagocytosis, engulfment (GO:0006911);…	7.63834	7.63834	252.922	1931.91	5.49e-184	6.96653	6.96653	223.471	1556.82	1.1e-149	7.24962	7.24962	141.748	1033.87	5.25629e-97
7.111	FCGR2B	chr1:172,890,689-172,906,202	NM_001077189 NM_010187	Fcgr2b	Fc receptor, IgG, low affinity IIb	negative regulation of type I hypersensitivity (GO:0001811); negative regulation of immunoglobulin production (GO:0002638); negative regulation of inflammatory response to antigenic stimulus (GO:0002862); negative regulation of acute inflammatory response to antigenic stimulus (GO:0002865); negative regulation of humoral immune response mediated by circulating immunoglobulin (GO:0002924); recepto…	3.58307	3.58307	663.114	2375.99	9.08e-101	3.8877	3.8877	585.917	2277.87	1.51e-109	5.78698	5.78698	483.826	2804.68	6.72055e-140
7.111	FCGR3	chr1:172,981,300-172,989,534	NM_010188	Fcgr3	Fc receptor, IgG, low affinity III	antibody-dependent cellular cytotoxicity (GO:0001788); positive regulation of type IIa hypersensitivity (GO:0001798); positive regulation of type III hypersensitivity (GO:0001805); positive regulation of type I hypersensitivity (GO:0001812); serotonin secretion (GO:0001820); receptor activity (GO:0004872); extracellular space (GO:0005615); plasma membrane (GO:0005886); phagocytosis, recognition (…	5.28095	5.28095	371.511	1961.93	1.88e-93	6.22091	6.22091	328.259	2042.07	2.84e-162	6.98478	6.98478	327.217	2291.52	1.19251e-147
7.111	FCGR4	chr1:172,949,057-172,959,892	NM_144559	Fcgr4	Fc receptor, IgG, low affinity IV	NK T cell proliferation (GO:0001866); receptor activity (GO:0004872); signal transduction (GO:0007165); integral to membrane (GO:0016021)	18.7873	18.7873	55.5792	1044.18	5.27e-183	16.9168	16.9168	49.1092	830.77	6.4e-145	8.73123	8.73123	147.135	1292.4	3.53794e-125
7.111	FCGRT	chr7:52,348,363-52,359,192	NM_010189	Fcgrt	Fc receptor, IgG, alpha chain transporter	receptor activity (GO:0004872); extracellular space (GO:0005615); plasma membrane (GO:0005886); immune response (GO:0006955); signal transduction (GO:0007165); membrane (GO:0016020); integral to membrane (GO:0016021); IgG binding (GO:0019864); antigen processing and presentation (GO:0019882); MHC class I receptor activity (GO:0030106); beta-2-microglobulin binding (GO:0030881); MHC class I protei…	4.52177	4.52177	373.413	1688.49	8.58e-46	5.80823	5.80823	329.951	1916.43	4.4e-90	3.4948	3.4948	208.126	729.854	3.99361e-26
7.111	FCHO1	chr8:74,232,286-74,249,580	NM_028715 NR_028267	Fcho1	FCH domain only 1	molecular_function (GO:0003674); protein binding (GO:0005515); cellular_component (GO:0005575); intracellular protein transport (GO:0006886); biological_process (GO:0008150); vesicle-mediated transport (GO:0016192); clathrin adaptor complex (GO:0030131)	4.22339	4.22339	37.0285	156.386	1.51e-15	4.29272	4.29272	32.7161	140.441	5.94e-14	4.3159	4.3159	42.2297	185.575	7.14094e-14
7.111	FERMT3	chr19:7,073,448-7,093,959	NM_153795	Fermt3	Fermitin family homolog 3 (Drosophila)	podosome (GO:0002102); integrin binding (GO:0005178); protein binding (GO:0005515); cytoskeleton (GO:0005856); tRNA splicing, via endonucleolytic cleavage and ligation (GO:0006388); cell adhesion (GO:0007155); leukocyte cell-cell adhesion (GO:0007159); 2'-phosphotransferase activity (GO:0008665); transferase activity (GO:0016740); integrin activation (GO:0033622); regulation of cell-cell adhesion…	5.2126	5.2126	246.572	1285.28	5.01e-92	5.52228	5.52228	217.859	1203.08	3.09e-78	6.41442	6.41442	149.459	964.109	1.48077e-33
7.111	FES	chr7:87,522,644-87,532,832	NM_010194	Fes	Feline sarcoma oncogene	nucleotide binding (GO:0000166); protein kinase activity (GO:0004672); protein tyrosine kinase activity (GO:0004713); non-membrane spanning protein tyrosine kinase activity (GO:0004715); protein binding (GO:0005515); ATP binding (GO:0005524); intracellular (GO:0005622); cytosol (GO:0005829); protein phosphorylation (GO:0006468); kinase activity (GO:0016301); phosphorylation (GO:0016310); transfer…	4.73199	4.73199	298.384	1411.95	2.52e-83	5.14644	5.14644	263.643	1356.82	2.21e-105	4.83955	4.83955	151.517	737.116	1.56665e-55
7.111	FGD2	chr17:29,497,859-29,516,480	NM_013710 NM_001159538	Fgd2	FYVE, RhoGEF and PH domain containing 2	guanyl-nucleotide exchange factor activity (GO:0005085); Rho guanyl-nucleotide exchange factor activity (GO:0005089); intracellular (GO:0005622); nucleus (GO:0005634); cytoplasm (GO:0005737); endosome (GO:0005768); cytoskeleton (GO:0005856); plasma membrane (GO:0005886); zinc ion binding (GO:0008270); membrane (GO:0016020); regulation of Rho protein signal transduction (GO:0035023); cell projecti…	7.61381	7.61381	97.0376	738.826	4.31e-92	7.61393	7.61393	85.7394	652.814	4.34e-69	6.12166	6.12166	76.663	474.427	4.54506e-38
7.111	FGD3	chr13:49,358,479-49,404,577	NM_015759	Fgd3	FYVE, RhoGEF and PH domain containing 3	molecular_function (GO:0003674); guanyl-nucleotide exchange factor activity (GO:0005085); Rho guanyl-nucleotide exchange factor activity (GO:0005089); cellular_component (GO:0005575); intracellular (GO:0005622); cytoplasm (GO:0005737); cytoskeleton (GO:0005856); zinc ion binding (GO:0008270); regulation of Rho protein signal transduction (GO:0035023); filopodium assembly (GO:0046847); metal ion b…	3.30826	3.30826	89.267	295.318	7.74e-21	2.84914	2.84914	78.8722	224.718	8.61e-13	3.47356	3.47356	50.8082	178.959	9.53207e-13
7.111	FGD4	chr16:16,422,071-16,560,289	NM_139232 NM_139233 NM_139234	Fgd4	FYVE, RhoGEF and PH domain containing 4	actin binding (GO:0003779); guanyl-nucleotide exchange factor activity (GO:0005085); Rho guanyl-nucleotide exchange factor activity (GO:0005089); intracellular (GO:0005622); cytoplasm (GO:0005737); cytoskeleton (GO:0005856); activation of JUN kinase activity (GO:0007257); zinc ion binding (GO:0008270); regulation of cell shape (GO:0008360); lamellipodium (GO:0030027); lamellipodium assembly (GO:0…	3.30715	3.30715	68.8691	227.761	1.22e-16	3.64259	3.64259	60.8515	221.657	1.96e-16	4.29857	4.29857	36.3329	159.478	1.46245e-14
7.111	FGF1	chr18:38,998,327-39,078,353	NM_010197	Fgf1	Fibroblast growth factor 1	angiogenesis (GO:0001525); organ induction (GO:0001759); positive regulation of protein phosphorylation (GO:0001934); fibroblast growth factor receptor binding (GO:0005104); protein binding (GO:0005515); extracellular region (GO:0005576); proteinaceous extracellular matrix (GO:0005578); extracellular space (GO:0005615); nucleus (GO:0005634); nucleolus (GO:0005730); cytoplasm (GO:0005737); signal …	4.04576	4.04576	16.5489	66.9529	5.07e-07	6.06691	6.06691	14.6222	88.7114	2.48e-11	3.57274	3.57274	11.3796	43.2289	0.0002838
7.111	FGF7	chr2:125,860,394-125,916,921	NM_008008	Fgf7	Fibroblast growth factor 7	ovarian follicle development (GO:0001541); fibroblast growth factor receptor binding (GO:0005104); type 2 fibroblast growth factor receptor binding (GO:0005111); protein binding (GO:0005515); extracellular region (GO:0005576); extracellular space (GO:0005615); Golgi apparatus (GO:0005794); phosphatidylcholine biosynthetic process (GO:0006656); signal transduction (GO:0007165); growth factor activ…	5.83643	5.83643	10.1127	59.0223	2.2e-08	8.5783	8.5783	8.93561	76.6523	1.48e-12	7.79664	7.79664	4.51326	41.9849	4.86421e-07
7.111	FGFR1	chr8:26,629,244-26,686,186	NM_010206 NM_001079909 NM_001079908	Fgfr1	Fibroblast growth factor receptor 1	nucleotide binding (GO:0000166); angiogenesis (GO:0001525); ureteric bud development (GO:0001657); in utero embryonic development (GO:0001701); organ induction (GO:0001759); morphogenesis of a branching structure (GO:0001763); glycoprotein binding (GO:0001948); positive regulation of mesenchymal cell proliferation (GO:0002053); chondrocyte differentiation (GO:0002062); protein kinase activity (GO…	3.60592	3.60592	752.013	2711.69	9.19e-17	3.59658	3.59658	664.437	2389.7	3.8e-103	3.48265	3.48265	296.651	1035.61	4.87479e-24
7.111	FGFR3	chr5:34,064,373-34,079,717	NM_008010 NM_001205270 NM_001163215 NM_001163216 NM_001163217	Fgfr3	Fibroblast growth factor receptor 3	MAPK cascade (GO:0000165); nucleotide binding (GO:0000166); morphogenesis of an epithelium (GO:0002009); protein kinase activity (GO:0004672); protein tyrosine kinase activity (GO:0004713); transmembrane receptor protein tyrosine kinase activity (GO:0004714); receptor activity (GO:0004872); fibroblast growth factor-activated receptor activity (GO:0005007); protein binding (GO:0005515); ATP bindin…	3.29508	3.29508	136.726	450.524	1.81e-28	2.53257	2.53257	120.814	305.969	3.63e-13	3.22479	3.22479	73.5673	239.464	4.35357e-15
7.111	FGL2	chr5:20,878,491-20,884,204	NM_008013	Fgl2	Fibrinogen-like protein 2	receptor binding (GO:0005102); extracellular region (GO:0005576); extracellular space (GO:0005615); signal transduction (GO:0007165); cytolysis (GO:0019835)	5.31052	5.31052	305.983	1624.93	3.67e-123	5.1973	5.1973	270.361	1405.15	2.52e-34	6.81339	6.81339	483.821	3302.27	2.65441e-171
7.111	FGR	chr4:132,530,010-132,557,797	NM_010208	Fgr	Gardner-Rasheed feline sarcoma viral (Fgr) oncogene homolog	nucleotide binding (GO:0000166); protein kinase activity (GO:0004672); protein serine/threonine kinase activity (GO:0004674); protein tyrosine kinase activity (GO:0004713); non-membrane spanning protein tyrosine kinase activity (GO:0004715); protein binding (GO:0005515); ATP binding (GO:0005524); intracellular (GO:0005622); cytosol (GO:0005829); plasma membrane (GO:0005886); protein phosphorylati…	5.30977	5.30977	86.0808	457.069	1.24e-47	5.22604	5.22604	76.0625	397.506	4.96e-38	7.21648	7.21648	72.8246	531.753	2.41093e-21
7.111	FHDC1	chr3:84,246,118-84,284,361	NM_001033301 NM_001205355	Fhdc1	FH2 domain containing 1	molecular_function (GO:0003674); actin binding (GO:0003779); cellular_component (GO:0005575); biological_process (GO:0008150); cellular component organization (GO:0016043); actin cytoskeleton organization (GO:0030036)	2.48025	2.48025	71.1294	176.419	7.52e-09	2.3079	2.3079	62.8467	145.044	4.43e-06	2.58003	2.58003	23.9838	63.459	0.000431189
7.111	FHL2	chr1:43,179,919-43,220,806	NM_010212	Fhl2	Four and a half LIM domains 2	osteoblast differentiation (GO:0001649); protein binding (GO:0005515); nucleus (GO:0005634); cytoplasm (GO:0005737); regulation of transcription from RNA polymerase II promoter (GO:0006357); zinc ion binding (GO:0008270); specific transcriptional repressor activity (GO:0016566); Z disc (GO:0030018); M band (GO:0031430); metal ion binding (GO:0046872); atrial cardiac muscle cell development (GO:00…	4.60479	4.60479	102.807	473.402	1.66e-43	4.61885	4.61885	90.8357	419.557	5.84e-38	4.36663	4.36663	24.8229	111.759	7.68927e-11
7.111	FIGF	chrX:160,811,480-160,840,579	NM_010216	Figf	C-fos induced growth factor	angiogenesis (GO:0001525); vascular endothelial growth factor receptor binding (GO:0005172); protein binding (GO:0005515); extracellular region (GO:0005576); extracellular space (GO:0005615); multicellular organismal development (GO:0007275); growth factor activity (GO:0008083); cell proliferation (GO:0008283); positive regulation of cell proliferation (GO:0008284); membrane (GO:0016020); cell di…	6.07773	6.07773	34.1009	207.256	7.64e-27	9.04798	9.04798	30.1306	272.621	2.15e-41	3.10582	3.10582	25.8888	82.5119	0.000700231
7.111	FIGNL2	chr15:100,880,625-100,884,830	NM_001214911	Fignl2	fidgetin-like 2	molecular_function (GO:0003674); cellular_component (GO:0005575); biological_process (GO:0008150)	2.09933	2.09933	83.6704	175.652	7.27e-07	2.47583	2.47583	73.9254	183.027	1.31e-08	2.39167	2.39167	40.4266	98.0786	7.35322e-05
7.111	FLI1	chr9:32,229,793-32,348,953	NM_008026	Fli1	Friend leukemia integration 1	DNA binding (GO:0003677); sequence-specific DNA binding transcription factor activity (GO:0003700); nucleus (GO:0005634); regulation of transcription, DNA-dependent (GO:0006355); blood circulation (GO:0008015); organ morphogenesis (GO:0009887); cellular process (GO:0009987); transcription activator activity (GO:0016563); sequence-specific DNA binding (GO:0043565)	4.70011	4.70011	64.2623	302.04	1.76e-29	4.90875	4.90875	56.7865	278.751	8.85e-27	3.9835	3.9835	80.7567	324.678	1.90882e-24
7.111	FLRT2	chr12:96,930,436-97,023,423	NM_201518	Flrt2	Fibronectin leucine rich transmembrane protein 2	integral to membrane (GO:0016021)	3.16053	3.16053	189.831	599.967	9.98e-36	3.5354	3.5354	167.719	592.953	1.45e-23	3.40211	3.40211	110.416	378.05	7.61775e-23
7.111	FMN1	chr2:113,167,893-113,556,924	NM_001043322 NM_010230	Fmn1	Formin 1	DNA binding (GO:0003677); actin binding (GO:0003779); sugar:hydrogen symporter activity (GO:0005351); protein binding (GO:0005515); nucleus (GO:0005634); cytoplasm (GO:0005737); cytoskeleton (GO:0005856); plasma membrane (GO:0005886); adherens junction (GO:0005912); multicellular organismal development (GO:0007275); phosphoenolpyruvate-dependent sugar phosphotransferase system (GO:0009401); gene …	4.63598	4.63598	81.4056	377.395	2.3e-36	5.36266	5.36266	71.9288	385.73	2.86e-39	8.05429	8.05429	23.791	198.674	8.97531e-28
7.111	FMNL1	chr11:103,032,452-103,060,214	NM_019679 NM_001077698	Fmnl1	Formin-like 1	actin binding (GO:0003779); profilin binding (GO:0005522); cytoplasm (GO:0005737); cytosol (GO:0005829); substrate-dependent cell migration (GO:0006929); cellular process (GO:0009987); cellular component organization (GO:0016043); actin cytoskeleton organization (GO:0030036)	4.31871	4.31871	229.674	991.897	2.72e-72	3.62182	3.62182	202.937	734.999	2.23e-46	5.59872	5.59872	131.367	740.084	4.2461e-17
7.111	FMO1	chr1:164,759,692-164,796,679	NM_010231	Fmo1	Flavin containing monooxygenase 1	monooxygenase activity (GO:0004497); N,N-dimethylaniline monooxygenase activity (GO:0004499); transporter activity (GO:0005215); extracellular space (GO:0005615); endoplasmic reticulum (GO:0005783); microsome (GO:0005792); electron transport (GO:0006118); transport (GO:0006810); disulfide oxidoreductase activity (GO:0015036); membrane (GO:0016020); integral to membrane (GO:0016021); oxidoreductas…	5.1468	5.1468	40.3692	207.772	2.89e-23	12.7009	12.7009	35.6692	453.03	4.77e-76	5.54153	5.54153	12.3151	72.7859	1.13753e-08
7.111	FMO5	chr3:97,432,727-97,459,210	NM_001161765 NM_010232 NM_001161763	Fmo5	Flavin containing monooxygenase 5	monooxygenase activity (GO:0004497); N,N-dimethylaniline monooxygenase activity (GO:0004499); endoplasmic reticulum (GO:0005783); microsome (GO:0005792); electron transport (GO:0006118); disulfide oxidoreductase activity (GO:0015036); membrane (GO:0016020); integral to membrane (GO:0016021); oxidoreductase activity (GO:0016491); intrinsic to endoplasmic reticulum membrane (GO:0031227); flavin ade…	2.40376	2.40376	43.215	103.879	9.67e-06	2.64542	2.64542	38.1815	101.006	3.06e-06	3.15482	3.15482	13.2166	43.8508	0.000664637
7.111	FMOD	chr1:135,934,092-135,944,854	NM_021355	Fmod	Fibromodulin	protein binding (GO:0005515); extracellular region (GO:0005576); proteinaceous extracellular matrix (GO:0005578); extracellular space (GO:0005615); intracellular (GO:0005622); extracellular matrix (GO:0031012)	8.14295	8.14295	59.0922	481.185	2.31e-38	16.2041	16.2041	52.2118	846.044	8.38e-147	3.52061	3.52061	45.1042	161.315	6.35726e-12
7.111	FN1	chr1:71,632,097-71,699,745	NM_010233	Fn1	Fibronectin 1	angiogenesis (GO:0001525); protease binding (GO:0002020); protein binding (GO:0005515); extracellular region (GO:0005576); proteinaceous extracellular matrix (GO:0005578); basement membrane (GO:0005604); extracellular space (GO:0005615); acute-phase response (GO:0006953); cell-substrate junction assembly (GO:0007044); cell adhesion (GO:0007155); cell-matrix adhesion (GO:0007160); metabolic proces…	3.22313	3.22313	15647.3	50433.2	2.82e-168	3.30491	3.30491	13825.5	45692.1	6.7e-191	3.44213	3.44213	7172.08	24689.7	3.23308e-118
7.111	FNDC1	chr17:7,931,433-7,997,839	NM_001081416	Fndc1	Fibronectin type III domain containing 1		5.67254	5.67254	1188.05	6739.25	1.03e-259	6.29862	6.29862	1049.66	6611.42	4.93e-300	5.52894	5.52894	240.104	1332.05	2.36725e-35
7.111	FOLR2	chr7:108,988,502-108,993,845	NM_008035	Folr2	Folate receptor 2 (fetal)	receptor activity (GO:0004872); folic acid binding (GO:0005542); extracellular space (GO:0005615); membrane fraction (GO:0005624); plasma membrane (GO:0005886); posttranslational protein targeting to membrane (GO:0006620); signal transduction (GO:0007165); folic acid transporter activity (GO:0008517); folic acid transport (GO:0015884); membrane (GO:0016020); anchored to membrane (GO:0031225); tra…	5.05081	5.05081	109.561	553.371	9.57e-53	4.58143	4.58143	96.8122	443.538	3.28e-15	2.18998	2.18998	90.5884	199.577	4.10061e-07
7.111	FPR2	chr17:18,024,788-18,030,916	NM_008039	Fpr2	Formyl peptide receptor 2	signal transducer activity (GO:0004871); receptor activity (GO:0004872); G-protein coupled receptor activity (GO:0004930); N-formyl peptide receptor activity (GO:0004982); plasma membrane (GO:0005886); chemotaxis (GO:0006935); signal transduction (GO:0007165); G-protein coupled receptor signaling pathway (GO:0007186); membrane (GO:0016020); integral to membrane (GO:0016021)	9.74297	9.74297	16.4672	160.439	5.23e-28	6.00304	6.00304	14.549	87.338	1.06e-11	7.84525	7.84525	7.15548	62.9818	5.38964e-06
7.111	FRMD4B	chr6:97,236,861-97,567,651	NM_145148	Frmd4b	FERM domain containing 4B	ruffle (GO:0001726); molecular_function (GO:0003674); binding (GO:0005488); protein binding (GO:0005515); cellular_component (GO:0005575); cytoplasm (GO:0005737); cytoskeleton (GO:0005856); biological_process (GO:0008150)	3.22858	3.22858	315.269	1017.87	4.61e-53	3.40128	3.40128	278.561	947.466	6.73e-52	4.18821	4.18821	164.348	691.515	7.47347e-46
7.111	FSTL1	chr16:37,777,141-37,836,602	NM_008047	Fstl1	Follistatin-like 1	calcium ion binding (GO:0005509); protein binding (GO:0005515); extracellular region (GO:0005576); extracellular space (GO:0005615); heparin binding (GO:0008201)	4.37179	4.37179	3546.04	15502.6	1.21e-122	4.87136	4.87136	3133.16	15262.7	1.26e-142	3.04084	3.04084	1651.96	5025.37	1.73259e-77
7.111	FTH1	chr19:10,057,193-10,059,582	NM_010239	Fth1	Ferritin heavy chain 1	ferroxidase activity (GO:0004322); binding (GO:0005488); protein binding (GO:0005515); mitochondrion (GO:0005739); iron ion transport (GO:0006826); cellular iron ion homeostasis (GO:0006879); ferric iron binding (GO:0008199); oxidoreductase activity (GO:0016491); metal ion binding (GO:0046872); transition metal ion binding (GO:0046914); oxidation-reduction process (GO:0055114); negative regulatio…	2.85527	2.85527	8869.07	25323.6	4.97e-34	2.95552	2.95552	7836.65	23161.4	2.09e-12	4.99218	4.99218	4179.98	20871.2	4.58733e-19
7.111	FTL1	chr7:52,713,314-52,715,256	NM_010240	Ftl1	Ferritin light chain 1	binding (GO:0005488); iron ion transport (GO:0006826); cellular iron ion homeostasis (GO:0006879); ferric iron binding (GO:0008199); oxidoreductase activity (GO:0016491); metal ion binding (GO:0046872); transition metal ion binding (GO:0046914); oxidation-reduction process (GO:0055114)	2.89801	2.89801	11408.5	33061.9	7.62e-28	3.51225	3.51225	10080.3	35404.5	2.74e-34	3.23946	3.23946	5657.1	18328.2	2.8614e-14
7.111	FUCA1	chr4:135,476,641-135,496,215	NM_024243	Fuca1	Fucosidase, alpha-L- 1, tissue	catalytic activity (GO:0003824); hydroxymethylglutaryl-CoA lyase activity (GO:0004419); alpha-L-fucosidase activity (GO:0004560); extracellular space (GO:0005615); soluble fraction (GO:0005625); mitochondrion (GO:0005739); lysosome (GO:0005764); carbohydrate metabolic process (GO:0005975); fucose metabolic process (GO:0006004); metabolic process (GO:0008152); fucosidase activity (GO:0015928); hyd…	2.78502	2.78502	448.151	1248.11	8.54e-49	3.48433	3.48433	395.978	1379.72	3.34e-70	2.15486	2.15486	293.044	632.623	4.63325e-16
7.111	FUCA2	chr10:13,220,834-13,237,081	NM_025799	Fuca2	Fucosidase, alpha-L- 2, plasma	molecular_function (GO:0003674); catalytic activity (GO:0003824); alpha-L-fucosidase activity (GO:0004560); cellular_component (GO:0005575); extracellular region (GO:0005576); carbohydrate metabolic process (GO:0005975); fucose metabolic process (GO:0006004); biological_process (GO:0008150); metabolic process (GO:0008152); hydrolase activity (GO:0016787); hydrolase activity, acting on glycosyl bo…	2.02861	2.02861	471.58	956.652	3.37e-22	2.26211	2.26211	416.665	942.541	2.05e-27	2.43228	2.43228	266.129	648.734	1.14617e-20
7.111	FUT4	chr9:14,552,903-14,556,566	NM_010242	Fut4	Fucosyltransferase 4	Golgi apparatus (GO:0005794); protein glycosylation (GO:0006486); fucosyltransferase activity (GO:0008417); cell surface (GO:0009986); membrane (GO:0016020); integral to membrane (GO:0016021); transferase activity (GO:0016740); transferase activity, transferring glycosyl groups (GO:0016757); alpha-(1->3)-fucosyltransferase activity (GO:0046920)	3.60103	3.60103	44.4678	160.13	1.3e-13	3.58805	3.58805	39.2889	140.971	4.89e-11	4.1513	4.1513	16.5052	71.6691	2.86575e-07
7.111	FUT7	chr2:25,279,214-25,281,893	NM_013524 NM_001177367 NM_001177366	Fut7	Fucosyltransferase 7	extracellular space (GO:0005615); Golgi apparatus (GO:0005794); protein glycosylation (GO:0006486); fucosyltransferase activity (GO:0008417); membrane (GO:0016020); integral to membrane (GO:0016021); transferase activity (GO:0016740); transferase activity, transferring glycosyl groups (GO:0016757)	5.85608	5.85608	4.0124	23.4969	0.000745502	6.57445	6.57445	3.54495	23.3061	0.000548718	6.90016	6.90016	3.80451	32.1519	2.96683e-05
7.111	FXYD1	chr7:31,836,697-31,840,675	NM_194321 NM_052992 NM_052991 NM_019503	Fxyd1	FXYD domain-containing ion transport regulator 1	ion channel activity (GO:0005216); chloride channel activity (GO:0005254); protein binding (GO:0005515); extracellular space (GO:0005615); transport (GO:0006810); ion transport (GO:0006811); chloride transport (GO:0006821); cellular calcium ion homeostasis (GO:0006874); muscle contraction (GO:0006936); membrane (GO:0016020); integral to membrane (GO:0016021); ion transmembrane transport (GO:00342…	6.83763	6.83763	34.1054	233.2	5.25e-21	10.3497	10.3497	30.1321	311.86	4.27e-50	4.77775	4.77775	18.4726	92.0353	5.44302e-10
7.111	FXYD5	chr7:31,817,742-31,827,341	NM_001111073 NM_008761	Fxyd5	FXYD domain-containing ion transport regulator 5	ion channel activity (GO:0005216); extracellular space (GO:0005615); transport (GO:0006810); ion transport (GO:0006811); membrane (GO:0016020); integral to membrane (GO:0016021); ion transmembrane transport (GO:0034220)	4.44295	4.44295	499.141	2217.66	6.19e-61	4.17838	4.17838	441.028	1842.78	1.22e-105	6.30498	6.30498	248.394	1571.42	3.10181e-98
7.111	FXYD6	chr9:45,178,268-45,204,242	NM_022004	Fxyd6	FXYD domain-containing ion transport regulator 6	ion channel activity (GO:0005216); extracellular space (GO:0005615); transport (GO:0006810); ion transport (GO:0006811); membrane (GO:0016020); integral to membrane (GO:0016021); ion transmembrane transport (GO:0034220)	2.04585	2.04585	89.6117	183.332	4.31e-05	3.47972	3.47972	79.1711	275.493	3.62e-06	2.60497	2.60497	23.3715	62.487	0.000518238
7.111	FYB	chr15:6,529,871-6,613,312	NM_011815	Fyb	FYN binding protein	nucleus (GO:0005634); cytoplasm (GO:0005737); mast cell activation (GO:0045576)	8.15802	8.15802	161.477	1317.33	5.1e-148	8.06862	8.06862	142.677	1151.2	5.71e-133	6.82287	6.82287	154.097	1057.21	5.07241e-15
7.111	FZD7	chr1:59,538,991-59,543,799	NM_008057	Fzd7	Frizzled homolog 7 (Drosophila)	signal transducer activity (GO:0004871); receptor activity (GO:0004872); transmembrane signaling receptor activity (GO:0004888); G-protein coupled receptor activity (GO:0004930); extracellular space (GO:0005615); signal transduction (GO:0007165); cell surface receptor signaling pathway (GO:0007166); G-protein coupled receptor signaling pathway (GO:0007186); multicellular organismal development (G…	2.28745	2.28745	197.348	451.424	3.02e-17	2.21683	2.21683	174.363	386.534	2.32e-13	3.59394	3.59394	150.945	545.081	7.96572e-28
7.111	GAB2	chr7:104,230,261-104,457,461	NM_010248 NM_001162477	Gab2	Growth factor receptor bound protein 2-associated protein 2	receptor activity (GO:0004872); protein binding (GO:0005515); cytoplasm (GO:0005737); plasma membrane (GO:0005886); signal transduction (GO:0007165); integrin-mediated signaling pathway (GO:0007229); membrane (GO:0016020); cell migration (GO:0016477); protein domain specific binding (GO:0019904); protein complex (GO:0043234)	2.08432	2.08432	397.95	829.453	6.53e-22	2.10427	2.10427	351.605	739.873	2.03e-20	2.37176	2.37176	309.657	735.805	2.70559e-21
7.111	GADD45B	chr10:80,392,836-80,394,949	NM_008655	Gadd45b	Growth arrest and DNA-damage-inducible 45 beta	activation of MAPKK activity (GO:0000186); protein binding (GO:0005515); nucleus (GO:0005634); negative regulation of protein kinase activity (GO:0006469); apoptotic process (GO:0006915); multicellular organismal development (GO:0007275); cell differentiation (GO:0030154); regulation of cell cycle (GO:0051726)	3.61034	3.61034	124.53	449.595	4.49e-13	3.8236	3.8236	110.034	420.726	5.96e-31	2.65604	2.65604	79.1125	211.782	1.7046e-10
7.111	GALC	chr12:99,440,510-99,497,547	NM_008079	Galc	Galactosylceramidase	catalytic activity (GO:0003824); galactosylceramidase activity (GO:0004336); mitochondrion (GO:0005739); lysosome (GO:0005764); carbohydrate metabolic process (GO:0005975); galactosylceramide catabolic process (GO:0006683); metabolic process (GO:0008152); hydrolase activity (GO:0016787); hydrolase activity, acting on glycosyl bonds (GO:0016798); cation binding (GO:0043169)	2.81531	2.81531	190.971	537.643	1.18e-26	3.66065	3.66065	168.742	617.707	9.14e-40	2.12644	2.12644	118.439	252.98	2.20647e-08
7.111	GALM	chr17:80,526,811-80,584,372	NM_176963	Galm	Galactose mutarotase	catalytic activity (GO:0003824); aldose 1-epimerase activity (GO:0004034); cellular_component (GO:0005575); cytoplasm (GO:0005737); carbohydrate metabolic process (GO:0005975); galactose metabolic process (GO:0006012); isomerase activity (GO:0016853); hexose metabolic process (GO:0019318); carbohydrate binding (GO:0030246); protein homodimerization activity (GO:0042803)	2.06385	2.06385	68.0384	140.421	1.14e-05	2.46442	2.46442	60.1147	148.148	4.85e-07	2.71227	2.71227	45.1666	124.216	5.9988e-07
7.111	GALNS	chr8:125,102,137-125,135,387	NM_016722 NM_001193645	Galns	Galactosamine (N-acetyl)-6-sulfate sulfatase	catalytic activity (GO:0003824); extracellular space (GO:0005615); lysosome (GO:0005764); endoplasmic reticulum (GO:0005783); metabolic process (GO:0008152); sulfuric ester hydrolase activity (GO:0008484); integral to membrane (GO:0016021); hydrolase activity (GO:0016787); N-acetylgalactosamine-6-sulfatase activity (GO:0043890); metal ion binding (GO:0046872)	2.47882	2.47882	263.112	652.209	9.01e-26	2.79392	2.79392	232.478	649.525	7.47e-29	2.781	2.781	114.833	321.131	1.7732e-15
7.111	GALNT6	chr15:100,520,346-100,559,807	NM_172451 NM_001161767 NM_001161768	Galnt6	UDP-N-acetyl-alpha-D-galactosamine:polypeptide N-acetylgalactosaminyltransferase 6	polypeptide N-acetylgalactosaminyltransferase activity (GO:0004653); cellular_component (GO:0005575); Golgi apparatus (GO:0005794); biological_process (GO:0008150); membrane (GO:0016020); integral to membrane (GO:0016021); transferase activity (GO:0016740); transferase activity, transferring glycosyl groups (GO:0016757); manganese ion binding (GO:0030145)	3.72871	3.72871	131.057	488.673	1.12e-20	4.1689	4.1689	115.797	482.745	2.29e-38	5.38976	5.38976	71.0839	387.515	2.23533e-37
7.111	GALNTL1	chr12:81,619,977-81,704,883	NM_001081421	Galntl1	UDP-N-acetyl-alpha-D-galactosamine:polypeptide N-acetylgalactosaminyltransferase-like 1	molecular_function (GO:0003674); polypeptide N-acetylgalactosaminyltransferase activity (GO:0004653); cellular_component (GO:0005575); Golgi apparatus (GO:0005794); biological_process (GO:0008150); membrane (GO:0016020); integral to membrane (GO:0016021); transferase activity (GO:0016740); transferase activity, transferring glycosyl groups (GO:0016757); manganese ion binding (GO:0030145)	6.10895	6.10895	67.0353	409.515	2.43e-19	7.9635	7.9635	59.2285	471.666	2.27e-18	2.78566	2.78566	33.5943	95.3679	8.93776e-06
7.111	GALNTL2	chr14:32,842,289-32,871,512	NM_030166	Galntl2	UDP-N-acetyl-alpha-D-galactosamine:polypeptide N-acetylgalactosaminyltransferase-like 2	molecular_function (GO:0003674); polypeptide N-acetylgalactosaminyltransferase activity (GO:0004653); cellular_component (GO:0005575); Golgi apparatus (GO:0005794); biological_process (GO:0008150); membrane (GO:0016020); integral to membrane (GO:0016021); transferase activity (GO:0016740); transferase activity, transferring glycosyl groups (GO:0016757); manganese ion binding (GO:0030145)	4.59931	4.59931	14.6245	67.2624	8.34e-08	7.89134	7.89134	12.9229	101.979	2.78e-11	6.49691	6.49691	3.57774	28.7412	8.15772e-05
7.111	GAS1	chr13:60,275,766-60,278,896	NM_008086	Gas1	Growth arrest specific 1	positive regulation of mesenchymal cell proliferation (GO:0002053); protein binding (GO:0005515); plasma membrane (GO:0005886); cell cycle (GO:0007049); cell cycle arrest (GO:0007050); axon guidance (GO:0007411); positive regulation of cell proliferation (GO:0008284); dorsal/ventral pattern formation (GO:0009953); programmed cell death (GO:0012501); membrane (GO:0016020); cerebellum morphogenesis…	3.04523	3.04523	255.963	779.466	1.09e-12	3.83558	3.83558	226.14	867.38	3.38e-56	2.99706	2.99706	41.6513	126.829	0.000225605
7.111	GAS6	chr8:13,465,374-13,494,535	NM_019521	Gas6	Growth arrest specific 6	regulation of cell growth (GO:0001558); structural molecule activity (GO:0005198); calcium ion binding (GO:0005509); extracellular region (GO:0005576); extracellular space (GO:0005615); cell adhesion (GO:0007155); cellular response to starvation (GO:0009267); regulation of growth (GO:0040008); metal ion binding (GO:0046872); cellular response to growth factor stimulus (GO:0071363)	17.0573	17.0573	507.961	8664.43	0	21.2866	21.2866	448.843	9554.33	0	8.73138	8.73138	249.845	2189.23	1.96168e-19
7.111	GBA	chr3:89,006,850-89,012,603	NM_001077411 NM_008094	Gba	Glucosidase, beta, acid	catalytic activity (GO:0003824); glucosylceramidase activity (GO:0004348); protein binding (GO:0005515); extracellular space (GO:0005615); lysosome (GO:0005764); carbohydrate metabolic process (GO:0005975); lipid metabolic process (GO:0006629); sphingolipid metabolic process (GO:0006665); lysosome organization (GO:0007040); metabolic process (GO:0008152); membrane (GO:0016020); hydrolase activity…	2.40911	2.40911	603.876	1454.8	3.05e-41	2.2367	2.2367	533.565	1193.43	3.05e-31	2.40135	2.40135	327.994	789.029	1.01306e-22
7.111	GBGT1	chr2:28,352,411-28,360,935	NM_139197	Gbgt1	Globoside alpha-1,3-N-acetylgalactosaminyltransferase 1	extracellular space (GO:0005615); Golgi apparatus (GO:0005794); carbohydrate metabolic process (GO:0005975); membrane (GO:0016020); integral to membrane (GO:0016021); transferase activity (GO:0016740); transferase activity, transferring glycosyl groups (GO:0016757); transferase activity, transferring hexosyl groups (GO:0016758); manganese ion binding (GO:0030145); lipid glycosylation (GO:0030259)…	4.37526	4.37526	29.3351	128.349	5.2e-13	4.38848	4.38848	25.9206	113.752	6.94e-11	5.71605	5.71605	21.438	127.257	6.90797e-15
7.111	GBP1	chr3:142,257,811-142,282,140	NM_010259	Gbp1	Guanylate binding protein 1	nucleotide binding (GO:0000166); GTPase activity (GO:0003924); GTP binding (GO:0005525); plasma membrane (GO:0005886); GTP catabolic process (GO:0006184); membrane (GO:0016020); GMP binding (GO:0019002)	5.77659	5.77659	150.03	866.659	9.98e-86	6.11654	6.11654	132.561	810.812	1.37e-82	7.49387	7.49387	131.984	995.569	4.336e-96
7.111	GBP10	chr5:105,644,718-105,668,552	NM_001039646	Gbp10	guanylate-binding protein 10		9.18399	9.18399	18.723	171.952	1.39e-08	6.32525	6.32525	16.5426	104.636	3.64e-14	10.2516	10.2516	85.5308	886.08	1.52973e-105
7.111	GBP4	chr5:105,544,786-105,568,605	NM_008620 NM_001256005	Gbp4	guanylate binding protein 4	GTPase activity (GO:0003924); GTP binding (GO:0005525); immune response (GO:0006955)	3.47937	3.47937	390.161	1357.51	3.39e-49	3.37109	3.37109	344.732	1162.12	1.03e-40	3.36634	3.36634	1525.28	5136.96	1.66324e-90
7.111	GBP8	chr5:105,443,172-105,482,580	NM_029509	Gbp8	Guanylate-binding protein 8	molecular_function (GO:0003674); cellular_component (GO:0005575); biological_process (GO:0008150)	5.30006	5.30006	86.8476	460.298	3.48e-49	6.95912	6.95912	76.7321	533.988	7.52e-66	7.7536	7.7536	136.271	1063.34	7.46928e-61
7.111	GCH1	chr14:47,773,570-47,809,077	NM_008102	Gch1	GTP cyclohydrolase 1	nucleotide binding (GO:0000166); catalytic activity (GO:0003824); GTP cyclohydrolase I activity (GO:0003934); calcium ion binding (GO:0005509); protein binding (GO:0005515); GTP binding (GO:0005525); soluble fraction (GO:0005625); nucleus (GO:0005634); cytoplasm (GO:0005737); protein complex assembly (GO:0006461); tetrahydrobiopterin biosynthetic process (GO:0006729); regulation of blood pressure…	2.26578	2.26578	107.568	243.725	5.44e-10	2.43566	2.43566	95.0442	231.495	6.74e-10	4.48027	4.48027	26.8528	123.788	3.52534e-12
7.111	GCNT1	chr19:17,400,631-17,447,334	NM_173442 NM_010265 NM_001136484	Gcnt1	Glucosaminyl (N-acetyl) transferase 1, core 2	beta-1,3-galactosyl-O-glycosyl-glycoprotein beta-1,6-N-acetylglucosaminyltransferase activity (GO:0003829); extracellular space (GO:0005615); Golgi apparatus (GO:0005794); acetylglucosaminyltransferase activity (GO:0008375); membrane (GO:0016020); integral to membrane (GO:0016021); transferase activity (GO:0016740); transferase activity, transferring glycosyl groups (GO:0016757)	5.77881	5.77881	48.3895	279.634	5.26e-33	6.4806	6.4806	42.7576	277.095	3.32e-34	6.70618	6.70618	37.7504	258.867	6.10962e-31
7.111	GDA	chr19:21,465,797-21,547,151	NM_010266	Gda	Guanine deaminase	protein binding (GO:0005515); extracellular space (GO:0005615); zinc ion binding (GO:0008270); guanine deaminase activity (GO:0008892); hydrolase activity (GO:0016787); metal ion binding (GO:0046872)	5.04082	5.04082	295.757	1490.86	9.93e-09	5.81831	5.81831	261.342	1520.57	4.21e-15	4.6616	4.6616	249.652	1167.44	1.46385e-72
7.111	GDF10	chr14:34,736,773-34,748,468	NM_145741	Gdf10	Growth differentiation factor 10	cytokine activity (GO:0005125); extracellular region (GO:0005576); extracellular space (GO:0005615); growth factor activity (GO:0008083); growth (GO:0040007); positive regulation of osteoblast differentiation (GO:0045669)	9.73624	9.73624	13.2855	129.351	7.12e-22	20.7406	20.7406	11.7408	243.511	1.74e-50	10.6539	10.6539	3.38495	45.7168	5.87797e-09
7.111	GEM	chr4:11,631,594-11,642,140	NM_010276	Gem	GTP binding protein (gene overexpressed in skeletal muscle)	nucleotide binding (GO:0000166); GTPase activity (GO:0003924); GTP binding (GO:0005525); plasma membrane (GO:0005886); GTP catabolic process (GO:0006184); signal transduction (GO:0007165); small GTPase mediated signal transduction (GO:0007264); membrane (GO:0016020)	9.50929	9.50929	16.7168	158.965	7.88e-27	10.1421	10.1421	14.7701	149.8	5.14e-25	5.15327	5.15327	15.6036	84.5629	9.99046e-10
7.111	GFRA2	chr14:71,289,937-71,379,645	NM_008115	Gfra2	Glial cell line derived neurotrophic factor family receptor alpha 2	receptor activity (GO:0004872); extracellular space (GO:0005615); plasma membrane (GO:0005886); signal transduction (GO:0007165); transmembrane receptor protein tyrosine kinase signaling pathway (GO:0007169); nervous system development (GO:0007399); membrane (GO:0016020); glial cell-derived neurotrophic factor receptor activity (GO:0016167); anchored to membrane (GO:0031225)	4.82143	4.82143	27.2472	131.37	4.92e-15	4.03983	4.03983	24.0749	97.2585	4.41e-09	4.29542	4.29542	17.7639	79.5986	3.60741e-08
7.111	GGT5	chr10:75,052,126-75,079,713	NM_011820	Ggt5	Gamma-glutamyltransferase 5	gamma-glutamyltransferase activity (GO:0003840); plasma membrane (GO:0005886); glutathione biosynthetic process (GO:0006750); inflammatory response (GO:0006954); membrane (GO:0016020); integral to membrane (GO:0016021); transferase activity (GO:0016740); leukotriene biosynthetic process (GO:0019370)	6.75427	6.75427	34.4368	232.595	1.68e-11	9.02899	9.02899	30.4265	274.721	2.02e-41	3.18906	3.18906	25.5317	83.6111	2.02112e-06
7.111	GHR	chr15:3,267,760-3,533,230	NM_010284 NM_001048178 NM_001048147	Ghr	Growth hormone receptor	activation of MAPK activity (GO:0000187); allantoin metabolic process (GO:0000255); receptor activity (GO:0004872); cytokine receptor activity (GO:0004896); growth hormone receptor activity (GO:0004903); protein binding (GO:0005515); extracellular region (GO:0005576); extracellular space (GO:0005615); nucleus (GO:0005634); cytoplasm (GO:0005737); mitochondrion (GO:0005739); plasma membrane (GO:00…	3.0008	3.0008	294.94	885.055	2.35e-19	3.65705	3.65705	260.609	953.062	5.53e-57	2.58164	2.58164	156.002	404.323	3.56966e-16
7.111	GIMAP4	chr6:48,634,577-48,642,061	NM_175048 NM_174990 NM_001243200 NM_001243199 NM_001243201	Gimap4	GTPase, IMAP family member 4	nucleotide binding (GO:0000166); GTP binding (GO:0005525)	2.70737	2.70737	91.019	246.423	9.67e-14	3.31825	3.31825	80.422	266.86	2.92e-17	3.97232	3.97232	141.788	566.199	4.40902e-23
7.111	GIMAP6	chr6:48,651,582-48,658,243	NM_153175	Gimap6	GTPase, IMAP family member 6	nucleotide binding (GO:0000166); molecular_function (GO:0003674); GTP binding (GO:0005525); cellular_component (GO:0005575); biological_process (GO:0008150)	3.13957	3.13957	48.1443	151.152	2.82e-05	4.24483	4.24483	42.5379	180.566	1.76e-16	3.16203	3.16203	76.1471	242.942	1.36455e-14
7.111	GIMAP7	chr6:48,668,620-48,674,635	NM_146167	Gimap7	GTPase, IMAP family member 7		10.3363	10.3363	1.83827	19.001	0.000537939	12.3366	12.3366	1.62452	20.0411	0.000351709	5.24457	5.24457	11.4759	64.431	1.32708e-07
7.111	GIMAP8	chr6:48,597,233-48,610,874	NM_212486 NM_001077410	Gimap8	GTPase, IMAP family member 8	nucleotide binding (GO:0000166); molecular_function (GO:0003674); GTP binding (GO:0005525); cellular_component (GO:0005575); mitochondrion (GO:0005739); endoplasmic reticulum (GO:0005783); Golgi apparatus (GO:0005794); biological_process (GO:0008150)	3.77902	3.77902	33.0116	124.752	4.1e-11	4.52983	4.52983	29.1696	132.133	2.09e-11	5.03146	5.03146	61.961	315.785	2.08692e-16
7.111	GJA1	chr10:56,097,106-56,110,225	NM_010288	Gja1	Gap junction protein, alpha 1	in utero embryonic development (GO:0001701); neuron migration (GO:0001764); heart looping (GO:0001947); epithelial cell maturation (GO:0002070); receptor binding (GO:0005102); gap junction channel activity (GO:0005243); cytoplasm (GO:0005737); mitochondrial outer membrane (GO:0005741); lysosome (GO:0005764); early endosome (GO:0005769); late endosome (GO:0005770); multivesicular body (GO:0005771)…	2.78152	2.78152	666.241	1853.16	1.18e-62	2.54516	2.54516	588.661	1498.23	3.86e-46	2.16256	2.16256	616.048	1333.41	1.50144e-24
7.111	GLA	chrX:131,122,708-131,135,544	NM_013463	Gla	Galactosidase, alpha	catalytic activity (GO:0003824); hydrolase activity, hydrolyzing O-glycosyl compounds (GO:0004553); alpha-galactosidase activity (GO:0004557); extracellular space (GO:0005615); soluble fraction (GO:0005625); lysosome (GO:0005764); carbohydrate metabolic process (GO:0005975); metabolic process (GO:0008152); hydrolase activity (GO:0016787); hydrolase activity, acting on glycosyl bonds (GO:0016798);…	2.97007	2.97007	221.073	656.601	1.51e-34	3.24862	3.24862	195.333	634.562	1.14e-35	4.10391	4.10391	163.867	675.598	8.25282e-38
7.111	GLB1L	chr1:75,194,810-75,207,353	NM_029010	Glb1l	Galactosidase, beta 1-like	molecular_function (GO:0003674); catalytic activity (GO:0003824); hydrolase activity, hydrolyzing O-glycosyl compounds (GO:0004553); cellular_component (GO:0005575); extracellular region (GO:0005576); carbohydrate metabolic process (GO:0005975); biological_process (GO:0008150); metabolic process (GO:0008152); hydrolase activity (GO:0016787); hydrolase activity, acting on glycosyl bonds (GO:001679…	2.92235	2.92235	85.9174	251.081	1.74e-15	3.39295	3.39295	75.9161	257.58	8.14e-18	2.81025	2.81025	51.0974	145.407	2.56308e-07
7.111	GLIPR1	chr10:111,422,504-111,434,320	NM_028608	Glipr1	GLI pathogenesis-related 1 (glioma)	extracellular region (GO:0005576); extracellular space (GO:0005615); membrane (GO:0016020); integral to membrane (GO:0016021)	8.12263	8.12263	74.1432	602.237	1.87e-81	8.86145	8.86145	65.5069	580.486	5.92e-81	13.2548	13.2548	40.007	542.538	9.6415e-24
7.111	GLIPR2	chr4:43,970,574-43,991,990	NM_027450	Glipr2	GLI pathogenesis-related 2	molecular_function (GO:0003674); cellular_component (GO:0005575); extracellular region (GO:0005576); Golgi apparatus (GO:0005794); biological_process (GO:0008150); membrane (GO:0016020)	2.61145	2.61145	184.875	482.792	1.75e-15	2.41194	2.41194	163.353	393.998	7.6e-15	3.86159	3.86159	132.336	513.889	2.71846e-34
7.111	GLRX	chr13:75,977,334-75,987,599	NM_053108	Glrx	Glutaredoxin	electron transporter activity (GO:0005489); cytoplasm (GO:0005737); mitochondrion (GO:0005739); electron transport (GO:0006118); transport (GO:0006810); electron carrier activity (GO:0009055); protein disulfide oxidoreductase activity (GO:0015035); protein-disulfide reductase (glutathione) activity (GO:0019153); electron transport chain (GO:0022900); cell redox homeostasis (GO:0045454)	2.78474	2.78474	198.832	553.696	4.26e-27	2.82975	2.82975	175.686	497.147	1.19e-15	6.13802	6.13802	122.601	757.664	1.86936e-68
7.111	GLT8D2	chr10:82,113,178-82,153,395	NM_029102	Glt8d2	Glycosyltransferase 8 domain containing 2	molecular_function (GO:0003674); cellular_component (GO:0005575); extracellular space (GO:0005615); biological_process (GO:0008150); membrane (GO:0016020); integral to membrane (GO:0016021); transferase activity (GO:0016740); transferase activity, transferring glycosyl groups (GO:0016757)	3.26612	3.26612	26.3258	85.9832	3.53e-05	4.35951	4.35951	23.2619	101.41	3.86e-10	3.59728	3.59728	15.3144	57.6876	2.76108e-05
7.111	GM11428	chr11:83,517,558-83,519,771	NM_001081957	Gm11428	predicted gene 11428	molecular_function (GO:0003674); cellular_component (GO:0005575); biological_process (GO:0008150)	7.09747	7.09747	140.485	997.084	1.55e-15	8.80128	8.80128	124.136	1092.56	1.19e-63	4.11227	4.11227	135.948	562.166	1.7158e-20
7.111	GM12185	chr11:48,718,158-48,740,661	NM_001045540	Gm12185	Predicted gene 12185	molecular_function (GO:0003674); cellular_component (GO:0005575); biological_process (GO:0008150)	4.49781	4.49781	53.8271	242.104	2.49e-17	3.72791	3.72791	47.5595	177.297	1.54e-14	5.21135	5.21135	143.625	752.691	1.73331e-59
7.111	GM13212	chr4:145,207,049-145,214,297	NM_001205101	Gm13212			4.42301	4.42301	11.7013	51.7551	4.67e-06	4.85153	4.85153	10.3389	50.1598	2.83e-06	7.73932	7.73932	2.77259	28.1973	4.12764e-05
7.111	GM13476	chr2:44,966,658-44,969,604	NM_001177394 NM_001177395	Gm13476	predicted gene 13476	molecular_function (GO:0003674); cellular_component (GO:0005575); biological_process (GO:0008150)	4.43422	4.43422	15.2055	67.4246	5.35e-07	5.11901	5.11901	13.4385	68.792	2.03e-07	3.72771	3.72771	43.2956	164.121	9.09753e-13
7.111	GM13710	chr2:84,340,905-84,347,030	NR_046046	Gm13710	predicted gene 13710	molecular_function (GO:0003674); cellular_component (GO:0005575); biological_process (GO:0008150)	10.2066	10.2066	8.10653	82.7404	4.87e-15	10.7064	10.7064	7.16313	76.6916	4.45e-14	11.212	11.212	1.12832	22.8627	3.72364e-05
7.111	GM14446	chr19:34,667,378-34,676,458	NM_001110517 NM_001101605	Gm14446	Predicted gene 14446	molecular_function (GO:0003674); cellular_component (GO:0005575); biological_process (GO:0008150)	6.60855	6.60855	54.4126	359.588	4.17e-46	4.48456	4.48456	48.0766	215.602	5.4e-21	10.9103	10.9103	13.863	161.159	1.30987e-26
7.111	GM2A	chr11:54,911,487-54,926,530	NM_010299	Gm2a	GM2 ganglioside activator protein	ganglioside metabolic process (GO:0001573); beta-N-acetylhexosaminidase activity (GO:0004563); lipid transporter activity (GO:0005319); extracellular space (GO:0005615); cytoplasm (GO:0005737); mitochondrion (GO:0005739); lysosome (GO:0005764); hydrogen:potassium-exchanging ATPase complex (GO:0005889); lipid metabolic process (GO:0006629); sphingolipid metabolic process (GO:0006665); ganglioside …	2.1514	2.1514	1878.82	4042.1	4.84e-52	2.46702	2.46702	1660.07	4095.43	9.81e-21	4.21202	4.21202	1064.95	4488.79	1.63332e-77
7.111	GM4759	chr7:113,565,064-113,584,587	NR_003967	Gm4759	GTPase, very large interferon inducible 1 pseudogene	molecular_function (GO:0003674); cellular_component (GO:0005575); biological_process (GO:0008150)	4.05636	4.05636	22.9851	93.2359	2.42e-09	3.59967	3.59967	20.3088	73.1048	1.88e-06	6.59924	6.59924	5.02922	38.7883	5.24218e-06
7.111	GM4841	chr18:60,427,955-60,432,921	NM_001034859	Gm4841	predicted gene 4841	molecular_function (GO:0003674); cellular_component (GO:0005575); biological_process (GO:0008150)	3.85242	3.85242	50.6498	195.125	3.55e-17	4.49967	4.49967	44.7528	201.373	4.66e-19	4.92231	4.92231	146.658	725.818	4.30404e-40
7.111	GM4902	chr14:59,939,801-59,960,167	NM_001164327	Gm4902	Predicted gene 4902	molecular_function (GO:0003674); cellular_component (GO:0005575); biological_process (GO:0008150)	6.49644	6.49644	64.6071	419.716	3.64e-52	5.40571	5.40571	57.0854	308.587	3.11e-33	8.35119	8.35119	27.2099	234.587	1.84219e-32
7.111	GM5150	chr3:15,848,070-15,906,332	NM_001081687	Gm5150	Predicted gene 5150	molecular_function (GO:0003674); cellular_component (GO:0005575); biological_process (GO:0008150)	4.56109	4.56109	14.9603	68.2354	7.33e-08	7.06782	7.06782	13.2188	93.4284	3.53e-13	3.58463	3.58463	9.63888	37.1364	0.000907978
7.111	GM5431	chr11:48,700,924-48,715,654	NM_001024230	Gm5431	predicted gene 5431	molecular_function (GO:0003674); cellular_component (GO:0005575); biological_process (GO:0008150)	6.3301	6.3301	47.7312	302.143	1.26e-38	5.73241	5.73241	42.1703	241.737	6.21e-28	8.48825	8.48825	24.789	217.903	2.39455e-31
7.111	GM6377	chrX:106,392,095-106,395,784	NM_001037917	Gm6377	predicted gene 6377	molecular_function (GO:0003674); cellular_component (GO:0005575); biological_process (GO:0008150)	4.79767	4.79767	22.5675	108.272	2.08e-12	5.53104	5.53104	19.9396	110.287	8.18e-07	3.85445	3.85445	12.3151	50.3223	3.83274e-05
7.111	GM7609	chr1:85,196,186-85,210,337	NM_001081746	Gm7609	predicted pseudogene 7609		2.82893	2.82893	382.985	1083.44	7.57e-46	2.3004	2.3004	338.385	778.421	2.41e-25	2.21907	2.21907	131.117	292.176	1.16698e-09
7.111	GM885	chr11:106,612,582-106,628,882	NM_001033435	Gm885	Predicted gene 885	molecular_function (GO:0003674); cellular_component (GO:0005575); extracellular region (GO:0005576); biological_process (GO:0008150); membrane (GO:0016020); integral to membrane (GO:0016021)	4.70727	4.70727	42.2848	199.046	3.74e-20	4.78602	4.78602	37.3655	178.832	1.5e-17	9.14094	9.14094	14.9913	145.175	2.07878e-22
7.111	GM8979	chr7:113,219,245-113,222,662	NR_030719	Gm8979			5.77237	5.77237	23.4889	135.586	2.36e-16	5.25196	5.25196	20.7526	108.992	6.89e-13	7.65781	7.65781	10.6708	88.3728	1.84016e-10
7.111	GM962	chr19:5,568,074-5,571,261	NM_001033448	Gm962	Predicted gene 962	molecular_function (GO:0003674); cellular_component (GO:0005575); biological_process (GO:0008150)	2.42329	2.42329	76.9801	186.545	2.26e-09	2.09868	2.09868	68.0162	142.744	3.7e-05	3.13275	3.13275	28.1455	90.3053	2.33108e-06
7.111	GMFG	chr7:29,222,466-29,231,914	NM_022024 NM_001039192	Gmfg	Glia maturation factor, gamma	actin binding (GO:0003779); protein kinase inhibitor activity (GO:0004860); intracellular (GO:0005622); protein phosphorylation (GO:0006468); enzyme activator activity (GO:0008047); growth factor activity (GO:0008083)	3.60598	3.60598	52.656	189.877	1.03e-15	4.23108	4.23108	46.5253	196.852	2.76e-18	7.27985	7.27985	53.5468	396.093	2.49466e-37
7.111	GMIP	chr8:72,332,586-72,345,769	NM_198101	Gmip	Gem-interacting protein	molecular_function (GO:0003674); GTPase activator activity (GO:0005096); cellular_component (GO:0005575); intracellular (GO:0005622); signal transduction (GO:0007165); biological_process (GO:0008150); metabolic process (GO:0008152); oxidoreductase activity (GO:0016491); diacylglycerol binding (GO:0019992); metal ion binding (GO:0046872); regulation of catalytic activity (GO:0050790)	2.05694	2.05694	531.826	1093.93	9.96e-17	2.09918	2.09918	469.905	986.414	1.41e-23	2.15344	2.15344	280.31	604.785	1.65947e-15
7.111	GNA15	chr10:80,965,059-80,986,970	NM_010304	Gna15	Guanine nucleotide binding protein, alpha 15	nucleotide binding (GO:0000166); GTPase activity (GO:0003924); signal transducer activity (GO:0004871); GTP binding (GO:0005525); heterotrimeric G-protein complex (GO:0005834); GTP catabolic process (GO:0006184); protein ADP-ribosylation (GO:0006471); signal transduction (GO:0007165); G-protein coupled receptor signaling pathway (GO:0007186); phospholipase C-activating G-protein coupled receptor …	2.41372	2.41372	52.5699	126.889	1.73e-06	2.53227	2.53227	46.4505	117.625	0.000265723	7.17111	7.17111	19.5045	146.04	8.32412e-20
7.111	GNAI2	chr9:107,516,469-107,537,673	NM_008138	Gnai2	Guanine nucleotide binding protein (G protein), alpha inhibiting 2	nucleotide binding (GO:0000166); activation of MAPKK activity (GO:0000186); adenosine receptor signaling pathway (GO:0001973); GTPase activity (GO:0003924); signal transducer activity (GO:0004871); protein binding (GO:0005515); GTP binding (GO:0005525); membrane fraction (GO:0005624); nucleus (GO:0005634); cytosol (GO:0005829); plasma membrane (GO:0005886); GTP catabolic process (GO:0006184); sig…	2.197	2.197	2968.06	6520.82	1.36e-63	2.18021	2.18021	2622.48	5717.56	1.03e-32	2.57551	2.57551	1217.13	3136.3	7.84036e-33
7.111	GNG2	chr14:20,691,781-20,796,471	NM_010315 NM_001038637	Gng2	Guanine nucleotide binding protein (G protein), gamma 2	GTPase activity (GO:0003924); signal transducer activity (GO:0004871); small GTPase regulator activity (GO:0005083); heterotrimeric G-protein complex (GO:0005834); plasma membrane (GO:0005886); GTP catabolic process (GO:0006184); signal transduction (GO:0007165); G-protein coupled receptor signaling pathway (GO:0007186); cell proliferation (GO:0008283); membrane (GO:0016020)	2.91688	2.91688	224.831	655.805	6.3e-22	3.66768	3.66768	198.655	728.602	1.01e-22	3.2607	3.2607	211.001	690.271	7.66411e-34
7.111	GNGT2	chr11:95,703,609-95,707,045	NM_001038664 NM_023121	Gngt2	Guanine nucleotide binding protein (G protein), gamma transducing activity polypeptide 2	signal transducer activity (GO:0004871); heterotrimeric G-protein complex (GO:0005834); plasma membrane (GO:0005886); signal transduction (GO:0007165); G-protein coupled receptor signaling pathway (GO:0007186); membrane (GO:0016020)	7.69238	7.69238	54.7484	421.146	5.76e-39	9.2351	9.2351	48.3725	446.725	2.95e-32	7.67424	7.67424	43.0064	336.715	8.53715e-42
7.111	GNS	chr10:120,802,146-120,834,301	NM_029364	Gns	Glucosamine (N-acetyl)-6-sulfatase	catalytic activity (GO:0003824); glycosaminoglycan binding (GO:0005539); lysosome (GO:0005764); endoplasmic reticulum (GO:0005783); glycosaminoglycan catabolic process (GO:0006027); metabolic process (GO:0008152); N-acetylglucosamine-6-sulfatase activity (GO:0008449); sulfuric ester hydrolase activity (GO:0008484); integral to membrane (GO:0016021); hydrolase activity (GO:0016787); glycosaminogly…	3.90236	3.90236	1966.46	7673.85	8.24e-175	4.59412	4.59412	1737.52	7982.39	5.75e-39	3.36797	3.36797	1298.09	4374.3	6.2065e-87
7.111	GP49A	chr10:51,200,485-51,206,025	NM_008147	Gp49a	Glycoprotein 49 A	membrane (GO:0016020); integral to membrane (GO:0016021)	5.17749	5.17749	199.086	1030.77	1.88e-10	6.98288	6.98288	175.909	1228.35	6.95e-126	8.30492	8.30492	124.602	1042.12	8.05389e-105
7.111	GPC1	chr1:94,728,263-94,756,773	NM_016696	Gpc1	Glypican 1	extracellular region (GO:0005576); proteinaceous extracellular matrix (GO:0005578); extracellular space (GO:0005615); plasma membrane (GO:0005886); membrane (GO:0016020); anchored to membrane (GO:0031225); heparan sulfate proteoglycan binding (GO:0043395)	2.89072	2.89072	899.033	2598.85	1.57e-26	2.86932	2.86932	794.338	2279.21	5.28e-72	2.65404	2.65404	454.654	1208.33	2.94316e-35
7.111	GPC3	chrX:49,625,604-49,967,151	NM_016697	Gpc3	Glypican 3	branching involved in ureteric bud morphogenesis (GO:0001658); protein binding (GO:0005515); extracellular region (GO:0005576); proteinaceous extracellular matrix (GO:0005578); extracellular space (GO:0005615); lysosome (GO:0005764); plasma membrane (GO:0005886); integral to plasma membrane (GO:0005887); negative regulation of cell proliferation (GO:0008285); organ morphogenesis (GO:0009887); bod…	3.83099	3.83099	127.639	488.983	2.18e-38	5.60725	5.60725	112.772	632.341	4.62e-64	2.46978	2.46978	28.565	72.0192	0.000574717
7.111	GPC4	chrX:49,406,195-49,518,100	NM_008150	Gpc4	Glypican 4	transmembrane signaling receptor activity (GO:0004888); extracellular region (GO:0005576); proteinaceous extracellular matrix (GO:0005578); extracellular space (GO:0005615); insoluble fraction (GO:0005626); plasma membrane (GO:0005886); multicellular organismal development (GO:0007275); external side of plasma membrane (GO:0009897); membrane (GO:0016020); anchored to membrane (GO:0031225); hepara…	3.799	3.799	104.055	395.305	1.66e-30	4.1366	4.1366	91.9416	380.326	1.54e-30	2.28269	2.28269	46.2949	106.96	7.98096e-05
7.111	GPR114	chr8:97,447,594-97,467,190	NM_001145972 NM_001033468	Gpr114	G protein-coupled receptor 114	molecular_function (GO:0003674); signal transducer activity (GO:0004871); receptor activity (GO:0004872); transmembrane signaling receptor activity (GO:0004888); G-protein coupled receptor activity (GO:0004930); cellular_component (GO:0005575); plasma membrane (GO:0005886); signal transduction (GO:0007165); cell surface receptor signaling pathway (GO:0007166); G-protein coupled receptor signaling…	3.02142	3.02142	95.4535	288.405	2.11e-18	2.44218	2.44218	84.3376	205.968	1.8e-09	4.19749	4.19749	38.2663	163.82	1.93703e-14
7.111	GPR124	chr8:28,196,313-28,233,908	NM_054044	Gpr124	G protein-coupled receptor 124	molecular_function (GO:0003674); signal transducer activity (GO:0004871); receptor activity (GO:0004872); transmembrane signaling receptor activity (GO:0004888); G-protein coupled receptor activity (GO:0004930); protein binding (GO:0005515); plasma membrane (GO:0005886); signal transduction (GO:0007165); cell surface receptor signaling pathway (GO:0007166); G-protein coupled receptor signaling pa…	2.34094	2.34094	362.088	847.627	1.09e-10	2.60956	2.60956	319.922	834.855	2e-13	2.75482	2.75482	135.494	375.018	1.26408e-16
7.111	GPR132	chr12:114,089,087-114,099,127	NM_019925	Gpr132	G protein-coupled receptor 132	G1/S transition of mitotic cell cycle (GO:0000082); rhodopsin-like receptor activity (GO:0001584); signal transducer activity (GO:0004871); receptor activity (GO:0004872); G-protein coupled receptor activity (GO:0004930); plasma membrane (GO:0005886); integral to plasma membrane (GO:0005887); signal transduction (GO:0007165); G-protein coupled receptor signaling pathway (GO:0007186); membrane (GO…	4.28879	4.28879	31.0916	133.346	3.72e-12	4.15095	4.15095	27.4719	114.035	2e-10	6.1561	6.1561	40.1034	252.037	1.01437e-28
7.111	GPR133	chr5:129,602,625-129,710,474	NM_001081342	Gpr133	G protein-coupled receptor 133	molecular_function (GO:0003674); signal transducer activity (GO:0004871); receptor activity (GO:0004872); transmembrane signaling receptor activity (GO:0004888); G-protein coupled receptor activity (GO:0004930); cellular_component (GO:0005575); plasma membrane (GO:0005886); signal transduction (GO:0007165); cell surface receptor signaling pathway (GO:0007166); G-protein coupled receptor signaling…	5.60866	5.60866	161.399	905.235	1.3e-87	5.43092	5.43092	142.605	774.477	4.31e-73	3.22735	3.22735	105.999	344.324	6.07606e-20
7.111	GPR137B	chr13:13,449,888-13,485,891	NM_031999	Gpr137b	G protein-coupled receptor 137B	molecular_function (GO:0003674); cellular_component (GO:0005575); biological_process (GO:0008150); membrane (GO:0016020); integral to membrane (GO:0016021)	9.2802	9.2802	30.0068	278.469	1.55e-24	13.5255	13.5255	26.5124	358.593	1.28e-63	8.0832	8.0832	26.694	222.856	9.4217e-10
7.111	GPR137B-PS	chr13:12,706,333-12,742,662	NR_003568	Gpr137b-ps	G protein-coupled receptor 137B, pseudogene		3.49174	3.49174	123.2	430.182	9.07e-18	4.43144	4.43144	108.855	482.384	1.7e-40	2.88601	2.88601	75.9203	220.993	3.11407e-12
7.111	GPR157	chr4:149,461,612-149,480,036	NM_177366	Gpr157	G protein-coupled receptor 157	molecular_function (GO:0003674); signal transducer activity (GO:0004871); receptor activity (GO:0004872); transmembrane signaling receptor activity (GO:0004888); G-protein coupled receptor activity (GO:0004930); cellular_component (GO:0005575); plasma membrane (GO:0005886); signal transduction (GO:0007165); cell surface receptor signaling pathway (GO:0007166); G-protein coupled receptor signaling…	3.67551	3.67551	73.9708	271.88	8.04e-22	3.57104	3.57104	65.3575	233.394	1.4e-08	3.76809	3.76809	35.6241	137.003	4.56258e-11
7.111	GPR160	chr3:30,754,872-30,796,114	NM_027965 NM_001134385 NM_001134386	Gpr160	G protein-coupled receptor 160	signal transducer activity (GO:0004871); receptor activity (GO:0004872); G-protein coupled receptor activity (GO:0004930); plasma membrane (GO:0005886); signal transduction (GO:0007165); G-protein coupled receptor signaling pathway (GO:0007186); membrane (GO:0016020); integral to membrane (GO:0016021)	6.80284	6.80284	19.2179	130.736	4.02e-18	8.26464	8.26464	16.9835	140.362	1.14e-20	4.99421	4.99421	11.1868	59.8632	4.67243e-07
7.111	GPR18	chr14:122,310,656-122,314,996	NM_182806	Gpr18	G protein-coupled receptor 18	signal transducer activity (GO:0004871); receptor activity (GO:0004872); G-protein coupled receptor activity (GO:0004930); plasma membrane (GO:0005886); integral to plasma membrane (GO:0005887); signal transduction (GO:0007165); G-protein coupled receptor signaling pathway (GO:0007186); membrane (GO:0016020); integral to membrane (GO:0016021); G-protein coupled purinergic nucleotide receptor acti…	9.61271	9.61271	5.76893	55.4551	1.97e-10	9.81937	9.81937	5.09625	50.0419	4.84e-09	8.41995	8.41995	3.57774	37.5443	8.64683e-07
7.111	GPR183	chr14:122,351,553-122,364,415	NM_183031	Gpr183	G protein-coupled receptor 183	mature B cell differentiation involved in immune response (GO:0002313); signal transducer activity (GO:0004871); receptor activity (GO:0004872); G-protein coupled receptor activity (GO:0004930); plasma membrane (GO:0005886); humoral immune response (GO:0006959); signal transduction (GO:0007165); G-protein coupled receptor signaling pathway (GO:0007186); membrane (GO:0016020); integral to membrane…	3.85132	3.85132	36.1889	139.375	1.98e-12	3.39097	3.39097	31.9763	108.431	6.84e-08	5.40242	5.40242	15.7964	89.7413	1.50505e-10
7.111	GPR34	chrX:13,209,895-13,217,984	NM_011823	Gpr34	G protein-coupled receptor 34	rhodopsin-like receptor activity (GO:0001584); signal transducer activity (GO:0004871); receptor activity (GO:0004872); G-protein coupled receptor activity (GO:0004930); plasma membrane (GO:0005886); signal transduction (GO:0007165); G-protein coupled receptor signaling pathway (GO:0007186); membrane (GO:0016020); integral to membrane (GO:0016021); G-protein coupled purinergic nucleotide receptor…	4.80853	4.80853	34.1871	164.39	1.37e-18	6.24234	6.24234	30.2053	188.552	2.77e-23	2.58757	2.58757	25.7245	68.1514	0.00035339
7.111	GPR35	chr1:94,869,696-94,882,968	NM_001104529 NM_022320	Gpr35	G protein-coupled receptor 35	rhodopsin-like receptor activity (GO:0001584); signal transducer activity (GO:0004871); receptor activity (GO:0004872); G-protein coupled receptor activity (GO:0004930); plasma membrane (GO:0005886); integral to plasma membrane (GO:0005887); signal transduction (GO:0007165); G-protein coupled receptor signaling pathway (GO:0007186); membrane (GO:0016020); integral to membrane (GO:0016021); G-prot…	4.53847	4.53847	117.681	534.09	8.38e-17	3.82401	3.82401	103.98	397.62	6.84e-30	4.58146	4.58146	121.665	560.986	1.25081e-43
7.111	GPR56	chr8:97,501,009-97,538,108	NM_018882 NM_001198894	Gpr56	G protein-coupled receptor 56	catalytic activity (GO:0003824); signal transducer activity (GO:0004871); receptor activity (GO:0004872); transmembrane signaling receptor activity (GO:0004888); G-protein coupled receptor activity (GO:0004930); extracellular space (GO:0005615); plasma membrane (GO:0005886); integral to plasma membrane (GO:0005887); signal transduction (GO:0007165); cell surface receptor signaling pathway (GO:000…	2.99431	2.99431	87.1657	261.001	5.62e-16	3.52546	3.52546	77.022	271.538	4.39e-14	2.56173	2.56173	64.28	166.23	2.93161e-08
7.111	GPR65	chr12:99,506,867-99,514,842	NM_008152	Gpr65	G-protein coupled receptor 65	rhodopsin-like receptor activity (GO:0001584); signal transducer activity (GO:0004871); receptor activity (GO:0004872); G-protein coupled receptor activity (GO:0004930); plasma membrane (GO:0005886); integral to plasma membrane (GO:0005887); apoptotic process (GO:0006915); signal transduction (GO:0007165); G-protein coupled receptor signaling pathway (GO:0007186); membrane (GO:0016020); integral …	9.22898	9.22898	52.656	485.962	2.08e-72	9.09854	9.09854	46.5253	423.312	6.31e-61	5.56096	5.56096	76.7934	431.606	2.02231e-25
7.111	GPR68	chr12:102,114,892-102,146,408	NM_175493 NM_001177673 NM_001177674	Gpr68	G protein-coupled receptor 68	rhodopsin-like receptor activity (GO:0001584); signal transducer activity (GO:0004871); receptor activity (GO:0004872); G-protein coupled receptor activity (GO:0004930); plasma membrane (GO:0005886); integral to plasma membrane (GO:0005887); inflammatory response (GO:0006954); signal transduction (GO:0007165); G-protein coupled receptor signaling pathway (GO:0007186); membrane (GO:0016020); integ…	8.47917	8.47917	8.10653	68.7367	1.59e-08	7.85821	7.85821	7.16313	56.2894	4.63e-09	5.82702	5.82702	23.2751	140.451	2.85185e-10
7.111	GPR97	chr8:97,541,592-97,569,149	NM_173036	Gpr97	G protein-coupled receptor 97	molecular_function (GO:0003674); signal transducer activity (GO:0004871); receptor activity (GO:0004872); transmembrane signaling receptor activity (GO:0004888); G-protein coupled receptor activity (GO:0004930); plasma membrane (GO:0005886); integral to plasma membrane (GO:0005887); signal transduction (GO:0007165); cell surface receptor signaling pathway (GO:0007166); G-protein coupled receptor …	4.53873	4.53873	13.29	60.3196	4.37e-07	4.74227	4.74227	11.7423	55.6851	1.35e-06	3.70589	3.70589	9.12292	36.5144	0.000802033
7.111	GPSM3	chr17:34,726,751-34,728,699	NM_134116	Gpsm3	G-protein signalling modulator 3 (AGS3-like, C. elegans)	GTPase activator activity (GO:0005096); cytoplasm (GO:0005737); signal transduction (GO:0007165); regulation of catalytic activity (GO:0050790)	4.77196	4.77196	99.3841	474.257	3.68e-46	5.22352	5.22352	87.8093	458.673	1.58e-45	5.40947	5.40947	77.627	424.33	2.4219e-40
7.111	GPX3	chr11:54,716,355-54,723,889	NM_008161 NM_001083929	Gpx3	Glutathione peroxidase 3	peroxidase activity (GO:0004601); glutathione peroxidase activity (GO:0004602); extracellular region (GO:0005576); extracellular space (GO:0005615); soluble fraction (GO:0005625); glutathione metabolic process (GO:0006749); response to oxidative stress (GO:0006979); selenium binding (GO:0008430); oxidoreductase activity (GO:0016491); hydrogen peroxide catabolic process (GO:0042744); glutathione b…	8.43318	8.43318	1095.26	9236.49	6.3e-82	11.8647	11.8647	967.729	11481.8	6.61e-111	7.82895	7.82895	420.453	3298.53	3.77331e-188
7.111	GPX8	chr13:113,832,971-113,836,596	NM_027127	Gpx8	Glutathione peroxidase 8 (putative)	molecular_function (GO:0003674); peroxidase activity (GO:0004601); glutathione peroxidase activity (GO:0004602); cellular_component (GO:0005575); response to oxidative stress (GO:0006979); biological_process (GO:0008150); membrane (GO:0016020); integral to membrane (GO:0016021); oxidoreductase activity (GO:0016491); oxidation-reduction process (GO:0055114)	2.92279	2.92279	241.983	707.266	4.11e-36	3.1413	3.1413	213.8	671.611	3.25e-37	2.12491	2.12491	109.9	234.653	1.52746e-07
7.111	GRAP	chr11:61,466,823-61,486,279	NM_027817	Grap	GRB2-related adaptor protein	molecular_function (GO:0003674); SH3/SH2 adaptor activity (GO:0005070); protein binding (GO:0005515); cellular_component (GO:0005575); cytoplasm (GO:0005737); Ras protein signal transduction (GO:0007265); cell-cell signaling (GO:0007267); biological_process (GO:0008150)	2.80926	2.80926	35.4399	99.5598	1.38e-06	3.32109	3.32109	31.3128	103.992	5.71e-08	3.28513	3.28513	29.047	97.7084	0.000107679
7.111	GRAP2	chr15:80,453,913-80,480,728	NM_010815	Grap2	GRB2-related adaptor protein 2	protein binding (GO:0005515)	3.63458	3.63458	23.7341	86.2634	8.19e-08	3.33777	3.33777	20.9723	70.0007	1.77e-05	7.10741	7.10741	21.2452	157.106	1.37102e-20
7.111	GRB10	chr11:11,830,502-11,937,423	NM_010345 NM_001177629	Grb10	Growth factor receptor bound protein 10	phosphotyrosine binding (GO:0001784); receptor activity (GO:0004872); SH3/SH2 adaptor activity (GO:0005070); insulin receptor binding (GO:0005158); protein binding (GO:0005515); cytoplasm (GO:0005737); cytosol (GO:0005829); signal transduction (GO:0007165); negative regulation of phosphorylation (GO:0042326); negative regulation of glycogen biosynthetic process (GO:0045719); negative regulation o…	3.21619	3.21619	327.91	1054.62	2.68e-55	3.94517	3.94517	289.719	1142.99	2.32e-72	2.12438	2.12438	161.581	344.384	2.84563e-10
7.111	GREM2	chr1:176,763,916-176,851,950	NM_011825	Grem2	Gremlin 2 homolog, cysteine knot superfamily (Xenopus laevis)	cytokine activity (GO:0005125); extracellular region (GO:0005576); extracellular space (GO:0005615)	3.71115	3.71115	97.7955	362.934	5.82e-29	3.69139	3.69139	86.406	318.958	1.2e-16	4.00353	4.00353	48.5176	197.245	3.36736e-16
7.111	GRIA3	chrX:38,754,481-39,031,778	NM_016886	Gria3	Glutamate receptor, ionotropic, AMPA3 (alpha 3)	regulation of receptor recycling (GO:0001919); receptor activity (GO:0004872); ionotropic glutamate receptor activity (GO:0004970); alpha-amino-3-hydroxy-5-methyl-4-isoxazole propionate selective glutamate receptor activity (GO:0004971); ion channel activity (GO:0005216); extracellular-glutamate-gated ion channel activity (GO:0005234); potassium channel activity (GO:0005267); protein binding (GO:…	6.55863	6.55863	69.3773	455.02	1.59e-56	6.72687	6.72687	61.2969	412.336	2.99e-51	3.80293	3.80293	24.307	95.2407	3.02756e-08
7.111	GRN	chr11:102,291,636-102,298,123	NM_008175	Grn	Granulin	blastocyst hatching (GO:0001835); phospholipase A2 activity (GO:0004623); cytokine activity (GO:0005125); calcium ion binding (GO:0005509); extracellular region (GO:0005576); extracellular space (GO:0005615); mitochondrion (GO:0005739); embryo implantation (GO:0007566); lipid catabolic process (GO:0016042); positive regulation of epithelial cell proliferation (GO:0050679)	3.57335	3.57335	3638.47	13001.5	3.63e-173	3.65396	3.65396	3214.87	11747	2.6e-31	3.5019	3.5019	1918.94	6722.43	1.09145e-64
7.111	GSDMD	chr15:75,692,769-75,697,834	NM_026960	Gsdmd	Gasdermin D	molecular_function (GO:0003674); cellular_component (GO:0005575); cellular response to extracellular stimulus (GO:0031668)	2.51553	2.51553	518.1	1303.3	1.9e-41	2.74021	2.74021	457.788	1254.44	3.92e-46	2.92215	2.92215	323.798	948.108	7.54484e-36
7.111	GSN	chr2:35,111,879-35,163,422	NM_146120 NM_001206368 NM_001206367 NM_001206369	Gsn	Gelsolin	actin binding (GO:0003779); structural molecule activity (GO:0005198); calcium ion binding (GO:0005509); protein binding (GO:0005515); extracellular region (GO:0005576); extracellular space (GO:0005615); cytoplasm (GO:0005737); cytoskeleton (GO:0005856); apoptotic process (GO:0006915); actin polymerization or depolymerization (GO:0008154); actin cytoskeleton (GO:0015629); vesicle-mediated transpo…	3.26717	3.26717	1820.35	5947.39	1.32e-123	4.81632	4.81632	1608.47	7746.92	2.87e-234	4.90558	4.90558	922.525	4529.42	6.99488e-45
7.111	GSTM1	chr3:107,815,168-107,820,891	NM_010358	Gstm1	Glutathione S-transferase, mu 1	glutathione transferase activity (GO:0004364); steroid binding (GO:0005496); extracellular region (GO:0005576); cytoplasm (GO:0005737); glutathione metabolic process (GO:0006749); metabolic process (GO:0008152); transferase activity (GO:0016740); protein homodimerization activity (GO:0042803)	2.60328	2.60328	144.51	376.201	7.34e-18	3.92699	3.92699	127.686	501.42	3.06e-27	5.72691	5.72691	32.398	190.267	4.75724e-09
7.111	GSTM2	chr3:107,784,620-107,789,354	NM_008183	Gstm2	Glutathione S-transferase, mu 2	glutathione transferase activity (GO:0004364); protein binding (GO:0005515); soluble fraction (GO:0005625); cytoplasm (GO:0005737); plasma membrane (GO:0005886); metabolic process (GO:0008152); transferase activity (GO:0016740)	4.20447	4.20447	113.173	475.834	3.72e-25	5.50608	5.50608	99.994	550.575	1.81e-29	4.58252	4.58252	42.876	200.063	1.38344e-18
7.111	GSTT2	chr10:75,294,590-75,297,626	NM_010361	Gstt2	Glutathione S-transferase, theta 2	glutathione transferase activity (GO:0004364); nucleus (GO:0005634); cytoplasm (GO:0005737); cytosol (GO:0005829); glutathione metabolic process (GO:0006749); transferase activity (GO:0016740)	4.30153	4.30153	20.3934	87.7228	2.85e-09	7.13387	7.13387	18.0192	128.547	2.28e-18	6.65062	6.65062	8.93013	65.0415	5.54302e-05
7.111	GSTT3	chr10:75,236,867-75,244,159	NM_133994	Gstt3	Glutathione S-transferase, theta 3	glutathione transferase activity (GO:0004364); cellular_component (GO:0005575); glutathione metabolic process (GO:0006749); transferase activity (GO:0016740)	4.12592	4.12592	34.1054	140.716	6.65e-14	5.24976	5.24976	30.1321	158.186	5.44e-18	6.20498	6.20498	9.44609	63.8178	1.29918e-08
7.111	GXYLT2	chr6:100,654,728-100,755,075	NM_198612	Gxylt2	Glucoside xylosyltransferase 2	molecular_function (GO:0003674); cellular_component (GO:0005575); biological_process (GO:0008150); membrane (GO:0016020); integral to membrane (GO:0016021); transferase activity (GO:0016740); transferase activity, transferring glycosyl groups (GO:0016757)	3.26064	3.26064	64.6977	210.956	7.59e-16	3.36489	3.36489	57.1616	192.343	1.48e-13	3.18798	3.18798	21.7612	71.5621	1.85318e-05
7.111	GYPC	chr18:32,687,974-32,719,688	NM_001048207	Gypc	Glycophorin C	molecular_function (GO:0003674); plasma membrane (GO:0005886); biological_process (GO:0008150); membrane (GO:0016020); integral to membrane (GO:0016021); cortical cytoskeleton (GO:0030863)	5.09613	5.09613	40.2875	205.31	4.8e-11	7.31546	7.31546	35.596	260.401	1.13e-35	3.09227	3.09227	30.3681	95.9986	1.31163e-06
7.111	GZMA	chr13:113,884,035-113,891,189	NM_010370	Gzma	Granzyme A	catalytic activity (GO:0003824); serine-type endopeptidase activity (GO:0004252); chymotrypsin activity (GO:0004263); granzyme A activity (GO:0004277); trypsin activity (GO:0004295); extracellular region (GO:0005576); extracellular space (GO:0005615); proteolysis (GO:0006508); apoptotic process (GO:0006915); peptidase activity (GO:0008233); serine-type peptidase activity (GO:0008236); hydrolase a…	63.6161	63.6161	15.5458	988.965	3.91e-34	52.4316	52.4316	13.7359	720.197	5.16e-172	5.51502	5.51502	39.4286	221.965	1.24411e-23
7.111	GZMB	chr14:56,877,695-56,881,097	NM_013542	Gzmb	Granzyme B	T cell mediated cytotoxicity (GO:0001913); catalytic activity (GO:0003824); serine-type endopeptidase activity (GO:0004252); chymotrypsin activity (GO:0004263); granzyme B activity (GO:0004278); trypsin activity (GO:0004295); protein binding (GO:0005515); extracellular space (GO:0005615); cytoplasm (GO:0005737); proteolysis (GO:0006508); apoptotic process (GO:0006915); peptidase activity (GO:0008…	72.874	72.874	15.1282	1102.45	8.89e-34	50.2773	50.2773	13.3668	672.047	3.26e-107	6.68401	6.68401	86.2395	582.11	3.42986e-60
7.111	GZMC	chr14:56,850,238-56,853,493	NM_010371	Gzmc	Granzyme C	catalytic activity (GO:0003824); serine-type endopeptidase activity (GO:0004252); chymotrypsin activity (GO:0004263); trypsin activity (GO:0004295); extracellular space (GO:0005615); proteolysis (GO:0006508); peptidase activity (GO:0008233); serine-type peptidase activity (GO:0008236); hydrolase activity (GO:0016787); cytolysis (GO:0019835)	14.9177	14.9177	78.1467	1165.77	8.43e-38	11.0421	11.0421	69.0489	762.446	2.88e-46	4.79322	4.79322	42.91	209.47	2.27558e-20
7.111	GZMD	chr14:56,748,405-56,751,430	NM_010372	Gzmd	Granzyme D	catalytic activity (GO:0003824); serine-type endopeptidase activity (GO:0004252); chymotrypsin activity (GO:0004263); trypsin activity (GO:0004295); extracellular space (GO:0005615); proteolysis (GO:0006508); peptidase activity (GO:0008233); serine-type peptidase activity (GO:0008236); hydrolase activity (GO:0016787); cytolysis (GO:0019835)	156.407	156.407	6.0186	941.351	2.97e-240	133.102	133.102	5.31743	707.758	9.41e-31	16.5275	16.5275	4.22407	85.341	1.21649e-17
7.111	GZME	chr14:56,736,456-56,739,462	NM_010373	Gzme	Granzyme E	catalytic activity (GO:0003824); serine-type endopeptidase activity (GO:0004252); chymotrypsin activity (GO:0004263); trypsin activity (GO:0004295); extracellular space (GO:0005615); proteolysis (GO:0006508); peptidase activity (GO:0008233); serine-type peptidase activity (GO:0008236); hydrolase activity (GO:0016787); cytolysis (GO:0019835)	31.6252	31.6252	14.9603	473.123	1.72e-48	28.2945	28.2945	13.2188	374.02	1.85e-22	14.1028	14.1028	1.64428	36.2916	3.36418e-08
7.111	GZMF	chr14:56,824,100-56,830,244	NM_010374	Gzmf	Granzyme F	catalytic activity (GO:0003824); serine-type endopeptidase activity (GO:0004252); chymotrypsin activity (GO:0004263); trypsin activity (GO:0004295); extracellular space (GO:0005615); proteolysis (GO:0006508); peptidase activity (GO:0008233); serine-type peptidase activity (GO:0008236); hydrolase activity (GO:0016787); cytolysis (GO:0019835)	361.875	361.875	1.83827	665.225	2.65e-186	425.215	425.215	1.62452	690.77	1.98e-17	23.3547	23.3547	3.28855	99.1576	2.12807e-22
7.111	GZMG	chr14:56,775,418-56,778,416	NM_010375	Gzmg	Granzyme G	catalytic activity (GO:0003824); serine-type endopeptidase activity (GO:0004252); chymotrypsin activity (GO:0004263); trypsin activity (GO:0004295); extracellular space (GO:0005615); proteolysis (GO:0006508); peptidase activity (GO:0008233); serine-type peptidase activity (GO:0008236); hydrolase activity (GO:0016787); cytolysis (GO:0019835)	236.291	236.291	1.83827	434.369	1.18e-124	245.153	245.153	1.62452	398.256	1.46e-49	12.5712	12.5712	3.48134	55.3357	3.48638e-11
7.111	H2-AA	chr17:34,419,696-34,424,716	NM_010378	H2-Aa	Histocompatibility 2, class II antigen A, alpha	antigen processing and presentation of peptide or polysaccharide antigen via MHC class II (GO:0002504); protein binding (GO:0005515); lysosome (GO:0005764); plasma membrane (GO:0005886); immune response (GO:0006955); external side of plasma membrane (GO:0009897); membrane (GO:0016020); integral to membrane (GO:0016021); antigen processing and presentation (GO:0019882); antigen processing and pres…	6.60128	6.60128	873.122	5763.72	9.6e-24	10.179	10.179	771.49	7853.03	8.94e-134	6.90656	6.90656	2767.44	19119.4	1.36097e-59
7.111	H2-AB1	chr17:34,400,172-34,406,363	NM_207105	H2-Ab1	Histocompatibility 2, class II antigen A, beta 1	antigen processing and presentation of peptide or polysaccharide antigen via MHC class II (GO:0002504); protein binding (GO:0005515); intracellular (GO:0005622); early endosome (GO:0005769); multivesicular body (GO:0005771); Golgi apparatus (GO:0005794); plasma membrane (GO:0005886); defense response (GO:0006952); immune response (GO:0006955); external side of plasma membrane (GO:0009897); membra…	6.01114	6.01114	813.09	4887.6	7.65e-26	8.86385	8.86385	718.46	6368.31	1.55e-242	6.6641	6.6641	2281.52	15209.9	1.03553e-46
7.111	H2-D1	chr17:35,400,039-35,404,442	NM_010380	H2-D1	Histocompatibility 2, D region locus 1	integral to membrane (GO:0016021); antigen processing and presentation (GO:0019882); antigen processing and presentation of endogenous antigen (GO:0019883); antigen processing and presentation of endogenous peptide antigen via MHC class I (GO:0019885); MHC class I receptor activity (GO:0030106); MHC class I protein complex (GO:0042612)	3.82195	3.82195	5706.23	21808.9	3.47e-146	4.21415	4.21415	5041.86	21247.1	3.65e-97	4.13549	4.13549	4404.63	18218.5	4.08155e-107
7.111	H2-DMA	chr17:34,272,616-34,275,480	NM_010386	H2-DMa	Histocompatibility 2, class II, locus DMa	antigen processing and presentation of peptide or polysaccharide antigen via MHC class II (GO:0002504); protein binding (GO:0005515); intracellular (GO:0005622); lysosome (GO:0005764); lysosomal membrane (GO:0005765); endosome (GO:0005768); late endosome (GO:0005770); multivesicular body (GO:0005771); protein complex assembly (GO:0006461); immune response (GO:0006955); endosome membrane (GO:00100…	3.85607	3.85607	206.59	796.624	9.27e-36	4.74292	4.74292	182.549	865.814	5e-68	3.08063	3.08063	376.001	1160.4	2.42577e-22
7.111	H2-DMB1	chr17:34,290,136-34,297,174	NM_010387	H2-DMb1	Histocompatibility 2, class II, locus Mb1	antigen processing and presentation of peptide or polysaccharide antigen via MHC class II (GO:0002504); lysosome (GO:0005764); endosome (GO:0005768); immune response (GO:0006955); membrane (GO:0016020); integral to membrane (GO:0016021); antigen processing and presentation (GO:0019882); antigen processing and presentation of exogenous peptide antigen via MHC class II (GO:0019886); MHC class II pr…	2.32596	2.32596	340.256	791.421	3.54e-26	3.17862	3.17862	300.641	955.624	1.01e-17	2.71929	2.71929	460.171	1253.06	1.88685e-26
7.111	H2-DMB2	chr17:34,282,361-34,288,040	NM_010388	H2-DMb2	Histocompatibility 2, class II, locus Mb2	antigen processing and presentation of peptide or polysaccharide antigen via MHC class II (GO:0002504); protein binding (GO:0005515); lysosome (GO:0005764); lysosomal membrane (GO:0005765); late endosome (GO:0005770); multivesicular body (GO:0005771); endosome membrane (GO:0010008); integral to membrane (GO:0016021); antigen processing and presentation (GO:0019882); antigen processing and present…	2.99121	2.99121	76.2222	227.997	2.59e-14	4.21904	4.21904	67.3496	284.151	9.07e-25	3.49661	3.49661	14.4753	53.111	6.68078e-05
7.111	H2-EB1	chr17:34,442,812-34,453,619	NM_010382	H2-Eb1	Histocompatibility 2, class II antigen E beta	antigen processing and presentation of peptide or polysaccharide antigen via MHC class II (GO:0002504); protein binding (GO:0005515); extracellular space (GO:0005615); immune response (GO:0006955); membrane (GO:0016020); integral to membrane (GO:0016021); antigen processing and presentation (GO:0019882); antigen processing and presentation of exogenous antigen (GO:0019884); antigen processing and…	7.07574	7.07574	753.104	5328.77	1.2e-30	11.0098	11.0098	665.444	7326.42	0	6.14289	6.14289	2767.05	17002.8	7.06075e-123
7.111	H2-K1	chr17:34,132,957-34,137,278	NM_001001892	H2-K1	Histocompatibility 2, K1, K region	positive regulation of T cell mediated cytotoxicity (GO:0001916); antigen processing and presentation of peptide antigen via MHC class I (GO:0002474); antigen processing and presentation of endogenous peptide antigen via MHC class I via ER pathway, TAP-dependent (GO:0002485); defense response (GO:0006952); immune response (GO:0006955); external side of plasma membrane (GO:0009897); membrane (GO:0…	2.27729	2.27729	5693	12964.6	8.15e-78	2.26286	2.26286	5030.18	11382.6	2.17e-80	3.68973	3.68973	5500.64	20298.5	6.57095e-64
7.111	H2-K2	chr17:34,111,604-34,115,736	NR_004446	H2-K2			4.47604	4.47604	89.8569	402.203	0.000762705	4.21436	4.21436	79.3908	334.582	2.52e-05	2.50038	2.50038	38.0735	96.6987	4.44704e-05
7.111	H2-M2	chr17:37,617,796-37,620,474	NM_008204	H2-M2	Histocompatibility 2, M region locus 2	molecular_function (GO:0003674); defense response (GO:0006952); biological_process (GO:0008150); cell surface (GO:0009986); integral to membrane (GO:0016021); antigen processing and presentation of endogenous antigen (GO:0019883); antigen processing and presentation of endogenous peptide antigen via MHC class I (GO:0019885); MHC class I receptor activity (GO:0030106)	10.2183	10.2183	9.61341	98.2328	9.72e-09	26.445	26.445	8.49324	224.604	3.2e-22	14.6611	14.6611	59.1939	881.51	6.83487e-78
7.111	H2-M3	chr17:37,407,179-37,411,430	NM_013819	H2-M3	Histocompatibility 2, M region locus 3	positive regulation of T cell mediated cytotoxicity (GO:0001916); response to molecule of bacterial origin (GO:0002237); alpha-beta T cell activation involved in immune response (GO:0002287); antigen processing and presentation of endogenous peptide antigen via MHC class Ib (GO:0002476); antigen processing and presentation of exogenous peptide antigen via MHC class Ib (GO:0002477); antigen proces…	3.0206	3.0206	161.726	488.512	8.39e-28	3.63219	3.63219	142.898	519.032	3.93e-35	3.70091	3.70091	118.513	441.306	2.05866e-28
7.111	H2-Q4	chr17:35,516,562-35,521,619	NM_001143689	H2-Q4			3.09268	3.09268	1791.65	5541	1.06e-115	3.24733	3.24733	1583.04	5140.66	1.92e-126	3.00229	3.00229	1334.39	4008.24	3.80568e-40
7.111	H2-Q6	chr17:35,561,822-35,565,306	NM_207648	H2-Q6	histocompatibility 2, Q region locus 6	antigen processing and presentation of peptide antigen via MHC class I (GO:0002474); immune response (GO:0006955); membrane (GO:0016020); integral to membrane (GO:0016021); antigen processing and presentation (GO:0019882); MHC class I protein complex (GO:0042612)	5.48709	5.48709	168.989	927.258	6e-71	5.16859	5.16859	149.32	771.773	8.66e-69	9.19502	9.19502	75.3419	700.966	1.07252e-27
7.111	H2-Q8	chr17:35,531,044-35,532,577	NM_023124	H2-Q8	Histocompatibility 2, Q region locus 8	antigen processing and presentation of peptide antigen via MHC class I (GO:0002474); plasma membrane (GO:0005886); defense response (GO:0006952); immune response (GO:0006955); membrane (GO:0016020); integral to membrane (GO:0016021); antigen processing and presentation (GO:0019882); antigen processing and presentation of endogenous antigen (GO:0019883); antigen processing and presentation of endo…	3.09637	3.09637	90.5197	280.282	2.99e-18	3.74493	3.74493	79.9796	299.518	1.01e-22	4.13995	4.13995	135.143	562.624	3.53526e-26
7.111	H2-T23	chr17:36,166,922-36,169,646	NM_010398	H2-T23	Histocompatibility 2, T region locus 23	positive regulation of T cell mediated cytotoxicity (GO:0001916); antigen processing and presentation of endogenous peptide antigen via MHC class Ib via ER pathway, TAP-dependent (GO:0002489); integral to membrane (GO:0016021); antigen processing and presentation (GO:0019882); antigen processing and presentation of endogenous antigen (GO:0019883); antigen processing and presentation of endogenous…	2.32617	2.32617	1817.24	4227.2	1.13e-63	2.48991	2.48991	1605.65	3997.92	3.63e-73	3.02456	3.02456	1074.92	3253.17	4.23334e-67
7.111	H2-T24	chr17:36,142,640-36,157,505	NM_008207	H2-T24	Histocompatibility 2, T region locus 24	molecular_function (GO:0003674); cellular_component (GO:0005575); defense response (GO:0006952); immune response (GO:0006955); biological_process (GO:0008150); membrane (GO:0016020); integral to membrane (GO:0016021)	3.30078	3.30078	428.434	1414.16	2.68e-67	3.60677	3.60677	378.552	1365.35	2.73e-74	2.4694	2.4694	177.701	440.285	5.26153e-16
7.111	H6PD	chr4:149,353,590-149,383,132	NM_173371	H6pd	Hexose-6-phosphate dehydrogenase (glucose 1-dehydrogenase)	catalytic activity (GO:0003824); glucose-6-phosphate dehydrogenase activity (GO:0004345); binding (GO:0005488); endoplasmic reticulum (GO:0005783); microsome (GO:0005792); carbohydrate metabolic process (GO:0005975); glucose metabolic process (GO:0006006); pentose-phosphate shunt (GO:0006098); NADP metabolic process (GO:0006739); metabolic process (GO:0008152); oxidoreductase activity (GO:0016491…	2.50046	2.50046	588.395	1471.25	3.8e-44	2.49872	2.49872	519.896	1299.07	3.11e-40	2.94572	2.94572	253.293	748.074	2.99069e-31
7.111	HAVCR2	chr11:46,268,433-46,294,756	NM_134250	Havcr2	Hepatitis A virus cellular receptor 2	protein kinase activity (GO:0004672); receptor activity (GO:0004872); ATP binding (GO:0005524); extracellular space (GO:0005615); protein phosphorylation (GO:0006468); signal transduction (GO:0007165); membrane (GO:0016020); integral to membrane (GO:0016021)	5.40931	5.40931	88.677	479.681	1.12e-25	5.24983	5.24983	78.3536	411.343	2.83e-12	7.46196	7.46196	63.866	483.028	2.72461e-55
7.111	HCFC1R1	chr17:23,810,575-23,812,491	NM_181821	Hcfc1r1	Host cell factor C1 regulator 1 (XPO1-dependent)	molecular_function (GO:0003674); cellular_component (GO:0005575); nucleus (GO:0005634); cytoplasm (GO:0005737); biological_process (GO:0008150)	3.16494	3.16494	132.232	418.507	5.32e-12	3.80922	3.80922	116.833	445.041	3.72e-33	3.74857	3.74857	37.8807	144.747	1.32226e-11
7.111	HCK	chr2:152,934,204-152,977,177	NM_001172117 NM_010407	Hck	Hemopoietic cell kinase	nucleotide binding (GO:0000166); protein kinase activity (GO:0004672); protein serine/threonine kinase activity (GO:0004674); protein tyrosine kinase activity (GO:0004713); non-membrane spanning protein tyrosine kinase activity (GO:0004715); protein binding (GO:0005515); ATP binding (GO:0005524); protein phosphorylation (GO:0006468); phagocytosis (GO:0006909); membrane (GO:0016020); kinase activi…	6.33001	6.33001	147.946	936.5	7.8e-99	5.71727	5.71727	130.716	747.341	3.03e-74	6.22525	6.22525	84.3685	530.44	2.81363e-10
7.111	HCLS1	chr16:36,935,069-36,963,300	NM_008225	Hcls1	Hematopoietic cell specific Lyn substrate 1	protein binding (GO:0005515); nucleus (GO:0005634); cytoplasm (GO:0005737); mitochondrion (GO:0005739); positive regulation of cell proliferation (GO:0008284); response to hormone (GO:0009725); SH3 domain binding (GO:0017124); erythrocyte differentiation (GO:0030218); protein complex binding (GO:0032403); positive regulation of tyrosine phosphorylation of STAT protein (GO:0042531)	5.61333	5.61333	232.851	1307.07	1.7e-111	5.31037	5.31037	205.743	1092.57	6.23e-94	6.47317	6.47317	204.423	1328.74	1.25039e-54
7.111	HCST	chr7:31,202,731-31,204,873	NM_011827	Hcst	Hematopoietic cell signal transducer	protein binding (GO:0005515); extracellular space (GO:0005615); membrane (GO:0016020); integral to membrane (GO:0016021)	5.90764	5.90764	5.76893	34.0808	4.04e-05	6.25032	6.25032	5.09625	31.8532	8.63e-05	8.23625	8.23625	7.18946	66.4504	2.72523e-05
7.111	HDGFRP3	chr7:89,026,142-89,079,345	NM_013886	Hdgfrp3	hepatoma-derived growth factor, related protein 3	chromatin binding (GO:0003682); nucleus (GO:0005634); cytoplasm (GO:0005737); growth factor activity (GO:0008083); cell proliferation (GO:0008283)	5.27831	5.27831	45.7978	241.735	4.63e-27	5.90964	5.90964	40.468	239.151	5.69e-28	6.21568	6.21568	7.99461	54.9076	1.08127e-07
7.111	HES1	chr16:30,065,443-30,067,882	NM_008235	Hes1	Hairy and enhancer of split 1 (Drosophila)	negative regulation of transcription from RNA polymerase II promoter (GO:0000122); in utero embryonic development (GO:0001701); liver development (GO:0001889); DNA binding (GO:0003677); nucleus (GO:0005634); cytoplasm (GO:0005737); regulation of transcription, DNA-dependent (GO:0006355); cell adhesion (GO:0007155); smoothened signaling pathway (GO:0007224); positive regulation of cell proliferati…	3.22538	3.22538	72.1325	232.655	2.12e-16	3.073	3.073	63.7329	195.851	4.57e-12	2.11174	2.11174	62.0913	132.232	6.2293e-05
7.111	HEXB	chr13:97,946,286-97,968,312	NM_010422	Hexb	Hexosaminidase B	skeletal system development (GO:0001501); acrosomal vesicle (GO:0001669); catalytic activity (GO:0003824); hydrolase activity, hydrolyzing O-glycosyl compounds (GO:0004553); beta-N-acetylhexosaminidase activity (GO:0004563); extracellular space (GO:0005615); soluble fraction (GO:0005625); lysosome (GO:0005764); carbohydrate metabolic process (GO:0005975); N-acetylglucosamine metabolic process (GO…	4.17683	4.17683	788.352	3292.81	3.43e-142	4.40278	4.40278	696.555	3066.78	1.07e-41	2.84938	2.84938	537.373	1533.03	1.12093e-45
7.111	HFE	chr13:23,795,710-23,802,680	NM_010424	Hfe	Hemochromatosis	antigen processing and presentation of peptide antigen via MHC class I (GO:0002474); extracellular space (GO:0005615); immune response (GO:0006955); membrane (GO:0016020); integral to membrane (GO:0016021); antigen processing and presentation (GO:0019882); antigen processing and presentation of endogenous antigen (GO:0019883); antigen processing and presentation of endogenous peptide antigen via …	3.31735	3.31735	135.986	451.114	1.68e-29	3.71505	3.71505	120.153	446.375	1.99e-31	4.08621	4.08621	94.5857	389.584	5.50624e-29
7.111	HGF	chr5:16,059,368-16,125,257	NM_010427	Hgf	Hepatocyte growth factor	activation of MAPK activity (GO:0000187); cell morphogenesis (GO:0000902); liver development (GO:0001889); catalytic activity (GO:0003824); serine-type endopeptidase activity (GO:0004252); chymotrypsin activity (GO:0004263); trypsin activity (GO:0004295); extracellular space (GO:0005615); proteolysis (GO:0006508); growth factor activity (GO:0008083); cell proliferation (GO:0008283); integral to m…	7.43196	7.43196	26.9113	200.004	7.45e-29	7.56465	7.56465	23.779	179.88	3.07e-25	6.44742	6.44742	21.2452	142.424	9.09868e-18
7.111	HHEX	chr19:37,509,331-37,515,221	NM_008245	Hhex	Hematopoietically expressed homeobox	negative regulation of transcription from RNA polymerase II promoter (GO:0000122); vasculogenesis (GO:0001570); liver development (GO:0001889); morphogenesis of an epithelium (GO:0002009); myeloid leukocyte differentiation (GO:0002573); DNA binding (GO:0003677); chromatin binding (GO:0003682); sequence-specific DNA binding transcription factor activity (GO:0003700); nucleus (GO:0005634); transcri…	3.433	3.433	47.6361	163.535	7.51e-13	3.96689	3.96689	42.0926	166.977	4.96e-14	5.12529	5.12529	23.6946	125.567	7.26578e-14
7.111	HIC1	chr11:74,978,067-74,983,757	NM_010430 NM_001098203	Hic1	Hypermethylated in cancer 1	nucleic acid binding (GO:0003676); DNA binding (GO:0003677); protein binding (GO:0005515); intracellular (GO:0005622); nucleus (GO:0005634); regulation of transcription, DNA-dependent (GO:0006355); multicellular organismal development (GO:0007275); zinc ion binding (GO:0008270); metal ion binding (GO:0046872)	2.81583	2.81583	162.829	458.499	8.02e-16	3.03465	3.03465	143.864	436.576	1.37e-24	2.82823	2.82823	39.1679	112.604	5.68898e-06
7.111	HIST1H1C	chr13:23,830,676-23,832,236	NM_015786	Hist1h1c	Histone cluster 1, H1c	nucleosome (GO:0000786); DNA binding (GO:0003677); protein binding (GO:0005515); nucleus (GO:0005634); chromosome (GO:0005694); nucleosome assembly (GO:0006334); nucleosome positioning (GO:0016584)	7.80817	7.80817	109.742	856.885	3.36e-105	8.42142	8.42142	96.9646	816.58	1.05e-102	5.5291	5.5291	75.5971	422.514	8.37308e-41
7.111	HIST1H2BC	chr13:23,776,068-23,784,349	NM_023422	Hist1h2bc	Histone cluster 1, H2bc	nucleosome (GO:0000786); molecular_function (GO:0003674); DNA binding (GO:0003677); cellular_component (GO:0005575); nucleus (GO:0005634); chromosome (GO:0005694); nucleosome assembly (GO:0006334); biological_process (GO:0008150)	8.15075	8.15075	51.7347	421.677	1.23e-59	7.62482	7.62482	45.7122	348.548	7.99e-47	4.70652	4.70652	33.2371	160.138	1.12505e-15
7.111	HIVEP3	chr4:119,487,283-119,808,016	NM_010657	Hivep3	Human immunodeficiency virus type I enhancer binding protein 3	nucleic acid binding (GO:0003676); DNA binding (GO:0003677); intracellular (GO:0005622); nucleus (GO:0005634); cytoplasm (GO:0005737); zinc ion binding (GO:0008270); transcription activator activity (GO:0016563); metal ion binding (GO:0046872)	4.86864	4.86864	62.4285	303.942	1.2e-30	4.54582	4.54582	55.1635	250.763	1.32e-23	5.4242	5.4242	34.1387	189.599	9.21579e-21
7.111	HK3	chr13:55,107,346-55,122,746	NM_001033245 NM_001206392 NM_001206391 NM_001206390	Hk3	Hexokinase 3	nucleotide binding (GO:0000166); hexokinase activity (GO:0004396); protein binding (GO:0005515); ATP binding (GO:0005524); mitochondrion (GO:0005739); carbohydrate metabolic process (GO:0005975); glycolysis (GO:0006096); biological_process (GO:0008150); kinase activity (GO:0016301); phosphorylation (GO:0016310); transferase activity (GO:0016740); phosphotransferase activity, alcohol group as acce…	7.16454	7.16454	96.5428	691.684	5.78e-25	9.4932	9.4932	85.2986	809.756	1.24e-111	13.9999	13.9999	96.7799	1367.91	2.11408e-81
7.111	HLX	chr1:186,551,024-186,556,372	NM_008250	Hlx	H2.0-like homeobox	liver development (GO:0001889); DNA binding (GO:0003677); sequence-specific DNA binding transcription factor activity (GO:0003700); cellular_component (GO:0005575); nucleus (GO:0005634); transcription factor complex (GO:0005667); regulation of transcription, DNA-dependent (GO:0006355); skeletal muscle tissue development (GO:0007519); positive regulation of cell proliferation (GO:0008284); cell di…	3.57377	3.57377	61.5205	219.86	7.29e-18	3.80122	3.80122	54.355	206.615	9.46e-17	3.26268	3.26268	41.2317	136.789	1.49404e-09
7.111	HMCN1	chr1:152,409,632-152,840,565	NM_001024720	Hmcn1	Hemicentin 1	molecular_function (GO:0003674); extracellular region (GO:0005576); basement membrane (GO:0005604); cell cortex (GO:0005938); biological_process (GO:0008150); cell junction (GO:0030054)	4.31037	4.31037	225.235	970.847	4.25e-71	3.69163	3.69163	199.019	734.705	2.58e-23	5.63818	5.63818	59.8687	342.189	9.16868e-35
7.111	HMGA2-PS1	chr1:178,764,755-178,766,264	NR_037996	Hmga2-ps1	High mobility group AT-hook 2, pseudogene 1		5.10312	5.10312	39.1982	200.033	1.04e-22	5.98409	5.98409	34.635	207.259	1.14e-24	9.26877	9.26877	6.5771	69.2304	1.19401e-11
7.111	HMHA1	chr10:79,479,417-79,494,216	NM_027521 NM_001142701	Hmha1	Histocompatibility (minor) HA-1	molecular_function (GO:0003674); GTPase activator activity (GO:0005096); cellular_component (GO:0005575); intracellular (GO:0005622); signal transduction (GO:0007165); biological_process (GO:0008150); diacylglycerol binding (GO:0019992); metal ion binding (GO:0046872); regulation of catalytic activity (GO:0050790)	4.59228	4.59228	369.587	1697.25	3.81e-111	4.85893	4.85893	326.56	1586.73	9.39e-112	4.61721	4.61721	249.647	1156.29	2.87734e-13
7.111	HMOX1	chr8:77,617,517-77,624,492	NM_010442	Hmox1	Heme oxygenase (decycling) 1	angiogenesis (GO:0001525); heme oxygenase (decyclizing) activity (GO:0004392); phospholipase D activity (GO:0004630); protein binding (GO:0005515); nucleus (GO:0005634); nucleolus (GO:0005730); endoplasmic reticulum (GO:0005783); microsome (GO:0005792); cytosol (GO:0005829); caveola (GO:0005901); heme oxidation (GO:0006788); response to oxidative stress (GO:0006979); small GTPase mediated signal …	2.40922	2.40922	819.054	1973.28	1.08e-05	2.1084	2.1084	723.713	1525.88	1.01e-31	2.34408	2.34408	728.268	1708.46	4.66121e-18
7.111	HMOX2	chr16:4,726,361-4,766,249	NM_010443 NM_001136066	Hmox2	Heme oxygenase (decycling) 2	heme oxygenase (decyclizing) activity (GO:0004392); endoplasmic reticulum (GO:0005783); microsome (GO:0005792); heme oxidation (GO:0006788); response to oxidative stress (GO:0006979); integral to membrane (GO:0016021); oxidoreductase activity (GO:0016491); metal ion binding (GO:0046872); oxidation-reduction process (GO:0055114)	2.05924	2.05924	259.513	534.4	2.13e-15	2.15749	2.15749	229.301	494.714	2.65e-15	2.11551	2.11551	208.228	441.624	8.15955e-12
7.111	HOPX	chr5:77,516,011-77,544,148	NM_175606 NM_001159901 NM_001159900	Hopx	HOP homeobox	negative regulation of transcription from RNA polymerase II promoter (GO:0000122); trophectodermal cell differentiation (GO:0001829); DNA binding (GO:0003677); sequence-specific DNA binding transcription factor activity (GO:0003700); protein binding (GO:0005515); nucleus (GO:0005634); cytoplasm (GO:0005737); regulation of transcription, DNA-dependent (GO:0006355); multicellular organismal develop…	2.46807	2.46807	36.0209	88.9021	6.62e-05	2.45527	2.45527	31.8283	78.1473	0.00056734	5.31223	5.31223	13.863	77.9555	3.34003e-09
7.111	HOXB4	chr11:96,179,581-96,182,952	NM_010459	Hoxb4	homeobox B4	negative regulation of transcription from RNA polymerase II promoter (GO:0000122); morphogenesis of an epithelial sheet (GO:0002011); DNA binding (GO:0003677); sequence-specific DNA binding transcription factor activity (GO:0003700); nucleus (GO:0005634); transcription factor complex (GO:0005667); regulation of transcription, DNA-dependent (GO:0006355); multicellular organismal development (GO:00…	4.10735	4.10735	15.9634	65.5673	7.35e-07	4.351	4.351	14.1051	61.3713	1.75e-06	4.19048	4.19048	12.831	56.9586	4.7227e-06
7.111	HPCAL1	chr12:17,697,620-17,798,732	NM_016677	Hpcal1	Hippocalcin-like 1	calcium ion binding (GO:0005509); protein binding (GO:0005515); cellular_component (GO:0005575); biological_process (GO:0008150)	3.06021	3.06021	161.059	492.875	7.35e-29	3.55435	3.55435	142.308	505.811	5.3e-33	2.80745	2.80745	138.272	390	1.07945e-13
7.111	HPGDS	chr6:65,067,287-65,094,724	NM_019455	Hpgds	Hematopoietic prostaglandin D synthase	prostaglandin biosynthetic process (GO:0001516); glutathione transferase activity (GO:0004364); prostaglandin-D synthase activity (GO:0004667); cellular_component (GO:0005575); cytoplasm (GO:0005737); fatty acid biosynthetic process (GO:0006633); prostaglandin metabolic process (GO:0006693); lipid biosynthetic process (GO:0008610); transferase activity (GO:0016740); isomerase activity (GO:0016853)	9.098	9.098	78.7366	716.346	1.65e-78	10.8812	10.8812	69.5675	756.975	1.03e-112	4.85105	4.85105	57.0621	280.662	4.5444e-26
7.111	HPSE	chr5:101,108,505-101,148,702	NM_152803	Hpse	Heparanase	extracellular region (GO:0005576); proteinaceous extracellular matrix (GO:0005578); lysosome (GO:0005764); membrane (GO:0016020); hydrolase activity (GO:0016787); hydrolase activity, acting on glycosyl bonds (GO:0016798); heparanase activity (GO:0030305)	6.52986	6.52986	168.094	1097.63	3.08e-114	7.72084	7.72084	148.516	1146.67	8.63e-82	8.84962	8.84962	90.6793	810.327	7.79459e-53
7.111	HSD11B1	chr1:195,047,835-195,090,239	NM_001044751 NM_008288	Hsd11b1	Hydroxysteroid 11-beta dehydrogenase 1	catalytic activity (GO:0003824); 11-beta-hydroxysteroid dehydrogenase [NAD(P)] activity (GO:0003845); binding (GO:0005488); steroid binding (GO:0005496); cytoplasm (GO:0005737); endoplasmic reticulum (GO:0005783); rough endoplasmic reticulum (GO:0005791); microsome (GO:0005792); lipid metabolic process (GO:0006629); glucocorticoid biosynthetic process (GO:0006704); glucocorticoid catabolic proces…	4.72017	4.72017	98.2042	463.54	4.2e-44	5.14603	5.14603	86.7721	446.532	1.11e-43	8.51577	8.51577	70.1823	605.173	3.44728e-58
7.111	HSD17B11	chr5:104,418,784-104,450,815	NM_053262	Hsd17b11	Hydroxysteroid (17-beta) dehydrogenase 11	catalytic activity (GO:0003824); estradiol 17-beta-dehydrogenase activity (GO:0004303); binding (GO:0005488); extracellular region (GO:0005576); extracellular space (GO:0005615); cytoplasm (GO:0005737); steroid biosynthetic process (GO:0006694); metabolic process (GO:0008152); lipid biosynthetic process (GO:0008610); oxidoreductase activity (GO:0016491); oxidation-reduction process (GO:0055114)	2.92135	2.92135	301.316	880.25	1.33e-41	3.52501	3.52501	266.23	938.464	2.94e-55	3.3815	3.3815	197.614	670.613	1.14957e-24
7.111	HSPA12A	chr19:58,870,241-58,935,474	NM_175199	Hspa12a	Heat shock protein 12A	nucleotide binding (GO:0000166); molecular_function (GO:0003674); ATP binding (GO:0005524); cellular_component (GO:0005575); biological_process (GO:0008150)	6.56002	6.56002	33.9286	222.572	3.06e-29	7.94034	7.94034	29.9811	238.061	5.68e-34	5.14773	5.14773	23.5982	125.625	9.25481e-14
7.111	HSPB8	chr5:116,858,504-116,872,873	NM_030704	Hspb8	Heat shock protein 8	protein binding (GO:0005515); protein folding (GO:0006457); response to stress (GO:0006950); response to unfolded protein (GO:0006986); response to heat (GO:0009408); unfolded protein binding (GO:0051082)	2.49257	2.49257	215.817	537.937	4.38e-23	3.30013	3.30013	190.683	629.28	1.3e-36	2.38899	2.38899	74.9508	180.446	5.79498e-08
7.111	HTR2B	chr1:87,995,612-88,008,545	NM_008311	Htr2b	5-hydroxytryptamine (serotonin) receptor 2B	rhodopsin-like receptor activity (GO:0001584); neural crest cell migration (GO:0001755); heart morphogenesis (GO:0003007); signal transducer activity (GO:0004871); receptor activity (GO:0004872); G-protein coupled receptor activity (GO:0004930); serotonin receptor activity (GO:0004993); Ras GTPase activator activity (GO:0005099); plasma membrane (GO:0005886); signal transduction (GO:0007165); G-p…	4.87267	4.87267	12.4548	60.688	1.09e-07	4.41175	4.41175	11.004	48.5469	8.6e-06	5.43382	5.43382	4.83643	30.7141	0.000200716
7.111	HTRA1	chr7:138,079,717-138,129,172	NM_019564	Htra1	HtrA serine peptidase 1	regulation of cell growth (GO:0001558); catalytic activity (GO:0003824); serine-type endopeptidase activity (GO:0004252); chymotrypsin activity (GO:0004263); trypsin activity (GO:0004295); protein binding (GO:0005515); insulin-like growth factor binding (GO:0005520); extracellular region (GO:0005576); extracellular space (GO:0005615); proteolysis (GO:0006508); peptidase activity (GO:0008233); ser…	2.93522	2.93522	431.048	1265.22	1.01e-12	4.30201	4.30201	380.849	1638.42	4.84e-25	5.20121	5.20121	79.9176	419.87	2.66462e-38
7.111	HTRA3	chr5:35,994,682-36,022,431	NM_030127 NM_001042615	Htra3	HtrA serine peptidase 3	regulation of cell growth (GO:0001558); catalytic activity (GO:0003824); serine-type endopeptidase activity (GO:0004252); trypsin activity (GO:0004295); protein binding (GO:0005515); insulin-like growth factor binding (GO:0005520); extracellular region (GO:0005576); proteolysis (GO:0006508); peptidase activity (GO:0008233); serine-type peptidase activity (GO:0008236); hydrolase activity (GO:00167…	2.71837	2.71837	833.646	2266.15	6.97e-66	2.7172	2.7172	736.579	2001.43	1.04e-41	2.0978	2.0978	332.978	699.62	1.05129e-16
7.111	HTRA4	chr8:26,135,400-26,149,434	NM_001081187	Htra4	HtrA serine peptidase 4	molecular_function (GO:0003674); cellular_component (GO:0005575); biological_process (GO:0008150)	4.92225	4.92225	8.27446	40.729	2.29e-05	5.53177	5.53177	7.31109	40.4433	1.52e-05	11.8897	11.8897	2.35303	38.8663	3.08224e-08
7.111	HVCN1	chr5:122,659,746-122,692,306	NM_001042489 NM_028752	Hvcn1	Hydrogen voltage-gated channel 1	ion channel activity (GO:0005216); voltage-gated ion channel activity (GO:0005244); transport (GO:0006810); ion transport (GO:0006811); response to pH (GO:0009268); response to zinc ion (GO:0010043); proton transport (GO:0015992); membrane (GO:0016020); integral to membrane (GO:0016021); voltage-gated proton channel activity (GO:0030171); ion transmembrane transport (GO:0034220); regulation of io…	4.69204	4.69204	103.801	487.037	2.34e-45	6.9871	6.9871	91.7189	640.849	2.49e-74	12.0436	12.0436	74.276	905.594	2.71322e-23
7.111	HYAL1	chr9:107,479,283-107,482,464	NM_008317	Hyal1	Hyaluronoglucosaminidase 1	catalytic activity (GO:0003824); hyalurononglucosaminidase activity (GO:0004415); extracellular region (GO:0005576); lysosome (GO:0005764); carbohydrate metabolic process (GO:0005975); metabolic process (GO:0008152); cell death (GO:0008219); negative regulation of cell proliferation (GO:0008285); hydrolase activity (GO:0016787); hydrolase activity, acting on glycosyl bonds (GO:0016798); hyalurona…	2.75364	2.75364	40.283	110.925	3.55e-07	3.26601	3.26601	35.5945	116.252	3.52e-08	3.93607	3.93607	13.0238	54.1988	1.64156e-05
7.111	I830077J02RIK	chr3:105,728,809-105,735,582	NM_001033780	I830077J02Rik	RIKEN cDNA I830077J02 gene	molecular_function (GO:0003674); cellular_component (GO:0005575); biological_process (GO:0008150); membrane (GO:0016020); integral to membrane (GO:0016021)	4.04601	4.04601	23.6524	95.6976	2.05e-09	3.18929	3.18929	20.8991	66.6533	3.51e-05	3.74578	3.74578	12.2187	48.5143	0.000118714
7.111	ICAM1	chr9:20,820,404-20,833,240	NM_010493	Icam1	Intercellular adhesion molecule 1	immunological synapse (GO:0001772); T cell antigen processing and presentation (GO:0002457); integrin binding (GO:0005178); protein binding (GO:0005515); extracellular space (GO:0005615); plasma membrane (GO:0005886); defense response (GO:0006952); cell adhesion (GO:0007155); leukocyte cell-cell adhesion (GO:0007159); external side of plasma membrane (GO:0009897); cell surface (GO:0009986); membr…	4.84865	4.84865	228.589	1108.35	6.92e-88	5.03953	5.03953	201.977	1017.87	2.92e-83	4.29912	4.29912	245.752	1059.82	2.91945e-19
7.111	ICOSL	chr10:77,532,113-77,542,270	NM_015790	Icosl	Icos ligand	receptor binding (GO:0005102); protein binding (GO:0005515); extracellular region (GO:0005576); extracellular space (GO:0005615); integral to plasma membrane (GO:0005887); defense response (GO:0006952); immune response (GO:0006955); signal transduction (GO:0007165); external side of plasma membrane (GO:0009897); membrane (GO:0016020); integral to membrane (GO:0016021); positive regulation of acti…	4.02711	4.02711	112.997	455.05	5.64e-37	4.28651	4.28651	99.843	427.978	3.18e-36	3.48619	3.48619	66.6046	234.682	6.52641e-16
7.111	ID2	chr12:25,778,664-25,780,957	NM_010496	Id2	Inhibitor of DNA binding 2	negative regulation of transcription from RNA polymerase II promoter (GO:0000122); chromatin (GO:0000785); bundle of His development (GO:0003166); protein binding (GO:0005515); nucleus (GO:0005634); cytoplasm (GO:0005737); cytosol (GO:0005829); multicellular organismal development (GO:0007275); heart development (GO:0007507); lymph gland development (GO:0007515); positive regulation of cell proli…	3.07086	3.07086	292.176	897.231	3.79e-44	3.36475	3.36475	258.17	868.678	4.88e-43	6.45627	6.45627	140.625	913.372	7.5591e-81
7.111	IER5	chr1:156,943,497-156,946,766	NM_010500	Ier5	Immediate early response 5		4.68685	4.68685	224.995	1054.52	2.29e-68	5.03812	5.03812	198.801	1001.58	3.34e-71	3.87232	3.87232	137.853	536.683	7.93224e-35
7.111	IFI203	chr1:175,850,534-175,872,623	NM_001045481 NM_008328	Ifi203	Interferon activated gene 203	protein binding (GO:0005515); nucleus (GO:0005634); immune response (GO:0006955)	3.08359	3.08359	1036.16	3195.09	2.62e-94	2.95062	2.95062	915.515	2701.34	8.12e-83	4.51467	4.51467	365.841	1655.16	2.34725e-85
7.111	IFI204	chr1:175,677,425-175,697,050	NM_008329	Ifi204	Interferon activated gene 204	transcription cofactor activity (GO:0003712); protein binding (GO:0005515); nucleus (GO:0005634); nucleoplasm (GO:0005654); nucleolus (GO:0005730); cytoplasm (GO:0005737); regulation of transcription, DNA-dependent (GO:0006355); regulation of transcription from RNA polymerase II promoter (GO:0006357); immune response (GO:0006955); multicellular organismal development (GO:0007275); intrinsic apopt…	4.03113	4.03113	644.586	2598.41	1.8e-123	3.63156	3.63156	569.531	2068.28	4.43e-95	8.21184	8.21184	201.328	1660.48	1.5213e-140
7.111	IFI205	chr1:175,942,129-175,961,886	NM_172648	Ifi205	Interferon activated gene 205	protein binding (GO:0005515); nucleus (GO:0005634)	6.92277	6.92277	82.0684	568.141	8.74e-32	7.05402	7.05402	72.5176	511.541	1.13e-42	7.91913	7.91913	50.7742	409.007	1.8072e-50
7.111	IFI30	chr8:73,286,672-73,290,562	NM_023065	Ifi30	Interferon gamma inducible protein 30	extracellular space (GO:0005615); lysosome (GO:0005764); disulfide oxidoreductase activity (GO:0015036); antigen processing and presentation of exogenous peptide antigen via MHC class II (GO:0019886); negative regulation of fibroblast proliferation (GO:0048147); protein stabilization (GO:0050821)	3.1564	3.1564	639.553	2018.68	1.14e-24	3.73696	3.73696	565.094	2111.73	1.6e-100	5.77696	5.77696	512.981	2968.24	6.92761e-55
7.111	IFI44	chr3:151,393,887-151,412,923	NM_133871	Ifi44	Interferon-induced protein 44	molecular_function (GO:0003674); cellular_component (GO:0005575); cytoplasm (GO:0005737); biological_process (GO:0008150)	2.31901	2.31901	1621.47	3760.21	5.64e-60	2.11224	2.11224	1432.68	3026.17	1.28e-45	2.92631	2.92631	277.503	813.986	2.03435e-33
7.111	IFIT2	chr19:34,625,184-34,651,024	NM_008332	Ifit2	Interferon-induced protein with tetratricopeptide repeats 2	binding (GO:0005488); immune response (GO:0006955); cellular response to interferon-alpha (GO:0035457)	2.69475	2.69475	1143.82	3082.3	2.92e-74	2.4569	2.4569	1010.64	2483.03	2.22e-57	5.08715	5.08715	526.203	2680.96	1.39278e-120
7.111	IFIT3	chr19:34,658,019-34,663,472	NM_010501	Ifit3	Interferon-induced protein with tetratricopeptide repeats 3	binding (GO:0005488); immune response (GO:0006955)	2.49229	2.49229	1302.19	3245.42	1.67e-65	2.17358	2.17358	1150.57	2500.87	1.03e-45	4.42947	4.42947	214.805	954.903	1.50586e-60
7.111	IFITM1	chr7:148,153,328-148,155,726	NM_001112715 NM_026820	Ifitm1	Interferon induced transmembrane protein 1	somitogenesis (GO:0001756); molecular_function (GO:0003674); cellular_component (GO:0005575); anterior/posterior pattern specification (GO:0009952); integral to membrane (GO:0016021)	5.25145	5.25145	17.3024	90.8625	1.14e-11	3.98015	3.98015	15.2872	60.8455	2.54e-06	4.38308	4.38308	16.5391	75.8755	4.87677e-05
7.111	IFNAR2	chr16:91,373,028-91,405,832	NM_010509 NM_001110498	Ifnar2	Interferon (alpha and beta) receptor 2	receptor activity (GO:0004872); cytokine receptor activity (GO:0004896); type I interferon receptor activity (GO:0004905); protein binding (GO:0005515); extracellular space (GO:0005615); regulation of transcription from RNA polymerase II promoter (GO:0006357); signal transduction (GO:0007165); blood coagulation (GO:0007596); cell proliferation (GO:0008283); membrane (GO:0016020); integral to memb…	3.10326	3.10326	502.077	1558.08	9.75e-67	3.05253	3.05253	443.617	1354.15	2.67e-58	2.4558	2.4558	323.35	795.538	2.9288e-21
7.111	IFNGR2	chr16:91,547,339-91,564,252	NM_008338	Ifngr2	Interferon gamma receptor 2	receptor activity (GO:0004872); cytokine receptor activity (GO:0004896); extracellular space (GO:0005615); signal transduction (GO:0007165); membrane (GO:0016020); integral to membrane (GO:0016021)	3.10676	3.10676	312.827	971.879	1.58e-47	3.1873	3.1873	276.414	881.013	2.12e-44	3.55478	3.55478	235.948	841.298	3.65967e-44
7.111	IGF1	chr10:87,321,801-87,399,792	NM_010512 NM_184052 NM_001111275 NM_001111274 NM_001111276	Igf1	Insulin-like growth factor 1	osteoblast differentiation (GO:0001649); blood vessel remodeling (GO:0001974); insulin-like growth factor receptor binding (GO:0005159); hormone activity (GO:0005179); steroid binding (GO:0005496); protein binding (GO:0005515); extracellular region (GO:0005576); interstitial matrix (GO:0005614); extracellular space (GO:0005615); regulation of translation (GO:0006417); nervous system development (…	5.06608	5.06608	331.8	1680.93	1.04e-120	6.97037	6.97037	293.177	2043.55	3.01e-177	7.00115	7.00115	206.487	1451.65	1.13945e-115
7.111	IGF2R	chr17:12,875,272-12,962,572	NM_010515	Igf2r	Insulin-like growth factor 2 receptor	liver development (GO:0001889); glycoprotein binding (GO:0001948); G-protein alpha-subunit binding (GO:0001965); retinoic acid binding (GO:0001972); receptor activity (GO:0004872); G-protein coupled receptor activity (GO:0004930); transporter activity (GO:0005215); protein binding (GO:0005515); insulin-like growth factor binding (GO:0005520); mannose binding (GO:0005537); extracellular space (GO:…	4.91207	4.91207	338.857	1664.49	2.03e-119	5.17729	5.17729	299.393	1550.05	3.65e-118	4.98945	4.98945	163.186	818.198	3.00378e-61
7.111	IGFBP4	chr11:98,902,574-98,913,957	NM_010517	Igfbp4	Insulin-like growth factor binding protein 4	regulation of cell growth (GO:0001558); insulin-like growth factor binding (GO:0005520); extracellular region (GO:0005576); extracellular space (GO:0005615); growth factor binding (GO:0019838)	6.40465	6.40465	1615.52	10346.9	0	7.07177	7.07177	1427.43	10094.5	0	2.75689	2.75689	404.328	1116.44	6.81635e-37
7.111	IGFBP5	chr1:72,904,639-72,921,439	NM_010518	Igfbp5	Insulin-like growth factor binding protein 5	regulation of cell growth (GO:0001558); osteoblast differentiation (GO:0001649); insulin-like growth factor binding (GO:0005520); extracellular region (GO:0005576); extracellular space (GO:0005615); insulin-like growth factor binding protein complex (GO:0016942); growth factor binding (GO:0019838)	10.996	10.996	171.998	1891.29	3.1e-141	22.1075	22.1075	151.979	3359.87	1.34e-47	5.24934	5.24934	139.304	735.505	1.43389e-07
7.111	IGFBP6	chr15:101,974,617-101,979,943	NM_008344	Igfbp6	Insulin-like growth factor binding protein 6	regulation of cell growth (GO:0001558); insulin-like growth factor binding (GO:0005520); extracellular region (GO:0005576); extracellular space (GO:0005615); cytoplasm (GO:0005737); Golgi apparatus (GO:0005794); growth factor binding (GO:0019838); insulin-like growth factor I binding (GO:0031994); insulin-like growth factor II binding (GO:0031995)	4.6826	4.6826	152.939	716.154	1.15e-22	6.93984	6.93984	135.14	937.85	1.42e-14	4.75647	4.75647	53.32	257.371	4.45182e-24
7.111	IGFBP7	chr5:77,778,265-77,837,070	NM_008048 NM_001159518	Igfbp7	Insulin-like growth factor binding protein 7	regulation of cell growth (GO:0001558); protein binding (GO:0005515); insulin-like growth factor binding (GO:0005520); extracellular region (GO:0005576); extracellular space (GO:0005615); cell adhesion (GO:0007155); metabolic process (GO:0008152); oxidoreductase activity (GO:0016491); growth factor binding (GO:0019838); regulation of steroid biosynthetic process (GO:0050810)	4.70411	4.70411	1454.29	6841.16	1.67e-51	5.08031	5.08031	1284.98	6528.08	1.18e-94	2.67287	2.67287	644.472	1724.26	7.38846e-43
7.111	IGSF3	chr3:101,181,048-101,266,983	NM_207205	Igsf3	Immunoglobulin superfamily, member 3	molecular_function (GO:0003674); cellular_component (GO:0005575); biological_process (GO:0008150); membrane (GO:0016020); integral to membrane (GO:0016021)	3.58039	3.58039	243.877	873.174	3.13e-53	3.53231	3.53231	215.489	761.174	2.37e-45	2.23842	2.23842	132.466	297.754	3.18341e-10
7.111	IGSF6	chr7:128,207,581-128,218,044	NM_030691	Igsf6	Immunoglobulin superfamily, member 6	molecular_function (GO:0003674); cellular_component (GO:0005575); biological_process (GO:0008150); membrane (GO:0016020); integral to membrane (GO:0016021)	5.84193	5.84193	111.408	650.837	7.29e-49	6.98561	6.98561	98.4397	687.661	2.31e-79	9.4516	9.4516	77.0486	736.685	2.9516e-44
7.111	IIGP1	chr18:60,535,683-60,552,283	NM_021792 NM_001146275	Iigp1	Interferon inducible GTPase 1	nucleotide binding (GO:0000166); GTPase activity (GO:0003924); GTP binding (GO:0005525); cellular_component (GO:0005575); nucleus (GO:0005634); cytoplasm (GO:0005737); endoplasmic reticulum (GO:0005783); Golgi apparatus (GO:0005794); GTP catabolic process (GO:0006184); membrane (GO:0016020); hydrolase activity (GO:0016787); GDP binding (GO:0019003); cytokine-mediated signaling pathway (GO:0019221…	2.38897	2.38897	1198.46	2863.09	2.83e-46	2.22547	2.22547	1058.93	2356.62	1.34e-45	2.6854	2.6854	1993.31	5354.51	2.5453e-63
7.111	IKBKE	chr1:133,151,179-133,176,140	NM_019777	Ikbke	Inhibitor of kappaB kinase epsilon	nucleotide binding (GO:0000166); protein kinase activity (GO:0004672); protein serine/threonine kinase activity (GO:0004674); protein tyrosine kinase activity (GO:0004713); ATP binding (GO:0005524); cytoplasm (GO:0005737); protein phosphorylation (GO:0006468); IkappaB kinase activity (GO:0008384); kinase activity (GO:0016301); phosphorylation (GO:0016310); transferase activity (GO:0016740)	6.82086	6.82086	119.945	818.132	8.07e-94	6.84874	6.84874	105.976	725.805	1.85e-83	6.53906	6.53906	72.1782	477.517	2.03444e-31
7.111	IKZF1	chr11:11,586,216-11,672,929	NM_009578 NM_001025597	Ikzf1	IKAROS family zinc finger 1	natural killer cell differentiation (GO:0001779); nucleic acid binding (GO:0003676); DNA binding (GO:0003677); sequence-specific DNA binding transcription factor activity (GO:0003700); protein binding (GO:0005515); intracellular (GO:0005622); nucleus (GO:0005634); transcription factor complex (GO:0005667); centromeric heterochromatin (GO:0005721); cytoplasm (GO:0005737); regulation of transcripti…	5.50104	5.50104	120.935	665.269	8.03e-67	5.8157	5.8157	106.858	621.455	3.41e-63	6.38663	6.38663	105.449	678.852	1.87135e-38
7.111	IKZF3	chr11:98,326,007-98,407,345	NM_011771	Ikzf3	IKAROS family zinc finger 3	nucleic acid binding (GO:0003676); DNA binding (GO:0003677); sequence-specific DNA binding transcription factor activity (GO:0003700); protein binding (GO:0005515); intracellular (GO:0005622); nucleus (GO:0005634); transcription factor complex (GO:0005667); regulation of transcription, DNA-dependent (GO:0006355); zinc ion binding (GO:0008270); metal ion binding (GO:0046872); protein heterodimeriz…	12.4638	12.4638	7.18962	89.6097	3.46e-15	8.65276	8.65276	6.35163	54.9591	1.27e-09	4.96286	4.96286	37.8807	191.96	4.32721e-19
7.111	IL10RA	chr9:45,061,922-45,077,229	NM_008348	Il10ra	Interleukin 10 receptor, alpha	receptor activity (GO:0004872); cytokine receptor activity (GO:0004896); extracellular space (GO:0005615); cytoplasm (GO:0005737); integral to plasma membrane (GO:0005887); signal transduction (GO:0007165); cell surface receptor signaling pathway (GO:0007166); blood coagulation (GO:0007596); membrane (GO:0016020); integral to membrane (GO:0016021)	8.94243	8.94243	187.97	1680.91	8.31e-185	9.51002	9.51002	166.087	1579.49	1.44e-182	6.9513	6.9513	193.622	1351.88	2.75653e-110
7.111	IL10RB	chr16:91,406,480-91,426,079	NM_008349	Il10rb	Interleukin 10 receptor, beta	receptor activity (GO:0004872); interleukin-10 receptor activity (GO:0004920); protein binding (GO:0005515); blood coagulation (GO:0007596); membrane (GO:0016020); integral to membrane (GO:0016021); cytokine-mediated signaling pathway (GO:0019221)	3.61516	3.61516	320.362	1158.16	5.45e-67	4.23952	4.23952	283.064	1200.06	1.17e-46	3.86579	3.86579	192.687	747.753	3.57968e-44
7.111	IL11	chr7:4,723,980-4,729,743	NM_008350	Il11	Interleukin 11	cytokine activity (GO:0005125); interleukin-11 receptor binding (GO:0005142); extracellular region (GO:0005576); extracellular space (GO:0005615); growth factor activity (GO:0008083); positive regulation of cell proliferation (GO:0008284); positive regulation of peptidyl-serine phosphorylation (GO:0033138); positive regulation of MAPK cascade (GO:0043410); positive regulation of transcription fro…	4.91117	4.91117	50.314	247.101	3.85e-26	3.75672	3.75672	44.4569	167.012	2.38e-13	4.2767	4.2767	64.28	278.183	7.23794e-21
7.111	IL11RA1	chr4:41,707,316-41,716,346	NM_001172054 NM_010549 NM_001163401	Il11ra1	Interleukin 11 receptor, alpha chain 1	natural killer cell differentiation (GO:0001779); placenta development (GO:0001890); receptor activity (GO:0004872); cytokine receptor activity (GO:0004896); interleukin-11 receptor activity (GO:0004921); integral to plasma membrane (GO:0005887); signal transduction (GO:0007165); cell surface receptor signaling pathway (GO:0007166); embryo implantation (GO:0007566); positive regulation of cell pr…	2.87447	2.87447	203.589	585.211	3.06e-14	3.74895	3.74895	179.893	674.409	9.44e-19	2.61379	2.61379	103.901	273.19	1.44259e-12
7.111	IL12RB1	chr8:73,332,348-73,345,322	NM_008353	Il12rb1	Interleukin 12 receptor, beta 1	receptor activity (GO:0004872); cytokine receptor activity (GO:0004896); extracellular space (GO:0005615); integral to plasma membrane (GO:0005887); signal transduction (GO:0007165); cell surface receptor signaling pathway (GO:0007166); external side of plasma membrane (GO:0009897); membrane (GO:0016020); integral to membrane (GO:0016021); peptidyl-tyrosine phosphorylation (GO:0018108)	3.80214	3.80214	74.9694	285.044	8.52e-10	2.87431	2.87431	66.2422	190.401	2.35e-11	3.00327	3.00327	287.726	866.122	1.65314e-35
7.111	IL16	chr7:90,791,573-90,884,000	NM_010551	Il16	Interleukin 16	cytokine activity (GO:0005125); protein binding (GO:0005515); extracellular region (GO:0005576); extracellular space (GO:0005615); intracellular (GO:0005622); nucleus (GO:0005634); cytoplasm (GO:0005737); chemotaxis (GO:0006935); sensory perception (GO:0007600); leukocyte chemotaxis (GO:0030595); induction of positive chemotaxis (GO:0050930)	2.90056	2.90056	250.317	726.06	1.3e-35	2.83274	2.83274	221.177	626.537	9.09e-29	4.03476	4.03476	84.5613	344.22	2.85024e-26
7.111	IL18	chr9:50,373,473-50,389,942	NM_008360	Il18	Interleukin 18	angiogenesis (GO:0001525); response to hypoxia (GO:0001666); cytokine activity (GO:0005125); interleukin-1 receptor binding (GO:0005149); extracellular region (GO:0005576); extracellular space (GO:0005615); immune response (GO:0006955); extrinsic apoptotic signaling pathway via death domain receptors (GO:0008625); regulation of cell adhesion (GO:0030155); sleep (GO:0030431); positive regulation o…	4.0663	4.0663	33.3475	135.601	3.31e-13	4.98948	4.98948	29.4655	147.018	1.63e-15	2.65437	2.65437	25.4693	69.2594	0.000309252
7.111	IL18BP	chr7:109,163,591-109,166,669	NM_010531	Il18bp	Interleukin 18 binding protein	extracellular region (GO:0005576); extracellular space (GO:0005615)	4.39051	4.39051	200.503	880.309	3.78e-67	4.70229	4.70229	177.162	833.07	1.19e-66	5.56504	5.56504	228.509	1276.23	1.23027e-16
7.111	IL1A	chr2:129,125,346-129,135,708	NM_010554	Il1a	Interleukin 1 alpha	fever generation (GO:0001660); cytokine activity (GO:0005125); interleukin-1 receptor binding (GO:0005149); extracellular region (GO:0005576); extracellular space (GO:0005615); inflammatory response (GO:0006954); immune response (GO:0006955); growth factor activity (GO:0008083); cell proliferation (GO:0008283); cell surface (GO:0009986); positive regulation vascular endothelial growth factor prod…	4.23192	4.23192	16.5489	70.0336	0.000171142	6.0806	6.0806	14.6222	88.9116	1.3e-11	6.99948	6.99948	12.1223	90.8492	1.5068e-12
7.111	IL1B	chr2:129,190,316-129,196,856	NM_008361	Il1b	Interleukin 1 beta	angiogenesis (GO:0001525); fever generation (GO:0001660); cytokine activity (GO:0005125); interleukin-1 receptor binding (GO:0005149); extracellular region (GO:0005576); extracellular space (GO:0005615); inflammatory response (GO:0006954); immune response (GO:0006955); positive regulation of cytosolic calcium ion concentration (GO:0007204); aging (GO:0007568); memory (GO:0007613); growth factor a…	4.45043	4.45043	22.2317	98.9405	6.81e-11	3.4053	3.4053	19.6437	66.8928	6.43e-06	3.49456	3.49456	48.9371	173.509	8.95734e-13
7.111	IL1R1	chr1:40,281,925-40,373,022	NM_008362 NM_001123382	Il1r1	Interleukin 1 receptor, type I	signal transducer activity (GO:0004871); receptor activity (GO:0004872); transmembrane signaling receptor activity (GO:0004888); interleukin-1 receptor activity (GO:0004908); interleukin-1, Type I, activating receptor activity (GO:0004909); protein binding (GO:0005515); extracellular space (GO:0005615); integral to plasma membrane (GO:0005887); signal transduction (GO:0007165); cell surface recep…	3.0307	3.0307	214.908	651.324	7.93e-23	3.21628	3.21628	189.875	610.691	3.71e-35	3.00121	3.00121	127.698	385.25	1.29516e-19
7.111	IL1RL1	chr1:40,496,494-40,522,259	NM_001025602 NM_010743	Il1rl1	Interleukin 1 receptor-like 1	interleukin-33 binding (GO:0002113); interleukin-33 receptor activity (GO:0002114); DNA binding (GO:0003677); receptor activity (GO:0004872); transmembrane signaling receptor activity (GO:0004888); interleukin-1 receptor activity (GO:0004908); protein binding (GO:0005515); extracellular region (GO:0005576); extracellular space (GO:0005615); plasma membrane (GO:0005886); DNA methylation (GO:000630…	15.4199	15.4199	34.2644	528.355	0.000119276	3.57195	3.57195	30.2771	108.148	3.02e-08	3.99867	3.99867	21.1488	87.5657	3.39594e-08
[truncated: 794 more rows]

## Sheet: Table S10B
Table S10. (B) 631 genes (TFS: 7.222) showing significant down regulation by CPA in both GL261(scid) and GL261(B6) models.
[truncated: 632 more rows]

## Sheet: Table S10C
Table S10. (C) 371 genes (subset of TFS: 3.110, highlighted in blue) that were up regulated significantly by CPA with at least a 2-fold greater response to CPA in GL261(scid) compared to GL261(B6) tumors.
[truncated: 786 more rows]

## Sheet: Table S10D
Table S10. (D) 38 genes (subset of TFS: 3.220, 7.221, highlighted in blue) that were down regulated significantly with at least a 2-fold greater response to CPA in GL261(scid) compared to GL261(B6) tumors.
[truncated: 546 more rows]

[truncated: 3 more sheets: Table S10E, Table S10F, Table S11I]
