# Supplementary material for: Metronomic cyclophosphamide activation of anti-tumor immunity: tumor model, mouse host, and drug schedule dependence of gene responses and their upstream regulators
Source: BMC Cancer. 2016 Aug 11;16:623. doi: 10.1186/s12885-016-2597-2 (PMC4982114; doi:10.1186/s12885-016-2597-2)
Supplement: Additional file 10: Table S11. — KEGG pathways enriched in genes commonly or differentially expressed in GL261(B6) and GL261(scid) tumors in response to CPA treatment. (XLSX 32 kb) [file 12885_2016_2597_MOESM10_ESM.xlsx]

## Sheet: Table S11
Table S11. KEGG pathways enriched in genes commonly or differentially expressed in GL261(B6) and GL261(scid) tumors in response to CPA treatment.
Immune stimulatory KEGG pathways were enriched among the 1,567 genes up regulated by metronomic CPA treatment in both GL261(scid) and GL261(B6) tumors (Table S11A). This finding is similar to that seen for the GL261(B6) model (Table S4A), except that Jak-STAT signaling, antigen processing and presentation, and T cell receptor signaling were at a lower ranking and B cell receptor signaling was at …

## Sheet: Table S11A
Table S11. (A) KEGG pathways enriched in up regulated genes by CPA in both GL261(scid) and GL261(B6) models. All 1,567 genes in Table S10A were used for this analysis.
Category	Term	Count	%	PValue	Genes	List Total	Pop Hits	Pop Total	Fold Enrichment	Bonferroni	Benjamini	FDR
KEGG_PATHWAY	mmu04060:Cytokine-cytokine receptor interaction	82	5.30058	2.13332e-23	ACVRL1, PDGFB, IL6ST, OSMR, IL18, IL21R, TNFSF15, CXCR3, TNFSF12, CXCL11, CXCL12, TGFB1, IL11, TNFRSF11A, CLCF1, CXCR4, IL1B, CSF2RB, CSF3R, PDGFC, FAS, LTB, IFNGR2, CSF2RA, IL1A, GHR, EGFR, LIFR, IL11RA1, TNFRSF14, CD40, CCR9, INHBB, TNFRSF9, IFNAR2, VEGFC, TNFSF13B, CCR5, CCR2, CX3CR1, PDGFRB, NGFR, TNFRSF21, CCL3, IL1R1, CCL2, TNF, CSF2RB2, CRLF2, CCR1, CSF1, IL4RA, CXCL9, CCL9, CCL8, PF4, CX3…	597	244	5738	3.23006	3.56264e-21	3.56264e-21	2.59479e-20
KEGG_PATHWAY	mmu04650:Natural killer cell mediated cytotoxicity	47	3.03814	5.72035e-16	PRF1, ITGAL, CD244, TNF, TM4SF19, CD247, H2-D1, KLRK1, 2010110P09RIK, ITGB2, CD48, RAC2, SH2D1B1, PTK2B, ZAP70, FCER1G, NFATC4, PIK3R5, FASL, KLRA7, FAS, PIK3R3, NFATC2, SHC2, IFNGR2, KLRD1, NFATC1, TYROBP, H2-K1, PIK3CG, ICAM1, PTPN6, PIK3CD, FCGR4, GZMB, NCR1, VAV1, FCGR3, HCST, PRKCB, IFNAR2, TNFSF10, PLCG2, H2-T23, KLRB1C, SH3BP2, LCP2	597	122	5738	3.70275	9.27036e-14	4.62963e-14	6.77236e-13
KEGG_PATHWAY	mmu04142:Lysosome	42	2.71493	7.85384e-13	SGSH, GM2A, ARSG, LGMN, HEXB, ACP5, CTSA, ACP2, SLC11A1, CD68, NAGPA, LAPTM5, GALNS, GALC, SCARB2, MAN2B1, ATP6V0D2, GBA, TCIRG1, HYAL1, CTSZ, PLA2G15, LIPA, PSAP, CTSS, NAPSA, FUCA1, DNASE2A, CTSW, GNS, LAMP1, CTSL, CTSK, GLA, CTSO, IGF2R, CTSE, CTSD, CTSC, CTSB, CTSH, CTSF	597	119	5738	3.39226	1.31157e-10	4.3719e-11	9.55258e-10
KEGG_PATHWAY	mmu04062:Chemokine signaling pathway	50	3.23206	1.30444e-10	ADCY7, CXCR3, CXCL11, CXCL12, CXCR4, GNG2, SHC2, PLCB2, PIK3CG, LYN, NCF1, PIK3CD, PRKCD, WAS, ELMO1, PRKCB, CCR9, CCR5, ARRB2, CX3CR1, CCR2, CCL3, CCL2, GNAI2, FGR, CCR1, CCL9, CXCL9, CCL8, NFKBIA, PF4, ADRBK1, CX3CL1, CCL5, CCL4, CCL7, CCL6, DOCK2, RAC2, PTK2B, PIK3R5, PIK3R3, ITK, HCK, VAV1, CCL11, CCL12, GNGT2, CXCL16, JAK3	597	182	5738	2.64049	2.17842e-08	5.44605e-09	1.58661e-07
KEGG_PATHWAY	mmu04640:Hematopoietic cell lineage	31	2.00388	3.71407e-10	IL1R1, TNF, CSF1, IL4RA, ANPEP, CD1D1, IL7R, CD24A, ITGAM, IL11, CD22, IL1B, CSF3R, CD4, IL1A, CSF2RA, CSF1R, CD7, IL11RA1, FCGR1, IL6RA, CD38, CD37, CD55, CD36, CD34, CD59A, CD33, H2-EB1, H2-AA, IL3RA	597	84	5738	3.54706	6.2025e-08	1.2405e-08	4.51748e-07
KEGG_PATHWAY	mmu05332:Graft-versus-host disease	25	1.61603	6.75524e-10	PRF1, TNF, H2-D1, IL1B, KLRA7, FASL, FAS, KLRD1, IL1A, CD28, H2-K1, H2-M3, H2-M2, H2-DMB1, GZMB, H2-AB1, H2-Q6, H2-Q8, H2-DMB2, CD86, CD80, H2-EB1, H2-AA, H2-T23, H2-T24, H2-DMA	597	58	5738	4.14284	1.12813e-07	1.88021e-08	8.21651e-07
KEGG_PATHWAY	mmu04662:B cell receptor signaling pathway	29	1.8746	2.46912e-09	TM4SF19, IFITM1, NFKBIE, 2010110P09RIK, NFKBIA, CD72, BTK, DAPP1, RAC2, CD22, PIK3AP1, NFATC4, PIK3R5, INPP5D, NFATC2, PIK3R3, BLNK, NFATC1, PIK3CG, PTPN6, LYN, PIK3CD, VAV1, PRKCB, CARD11, FCGR2B, LILRB3, PLCG2, CD79B	597	80	5738	3.48413	4.12342e-07	5.89061e-08	3.00322e-06
KEGG_PATHWAY	mmu04514:Cell adhesion molecules (CAMs)	42	2.71493	6.4735e-09	ITGAL, H2-D1, ITGB2, SDC4, ITGAM, SDC3, ALCAM, VCAM1, PVRL1, ITGB7, CD22, CD4, SELPLG, SPN, CD28, H2-K1, PTPRC, ICAM1, F11R, ICOSL, H2-M3, SELL, H2-M2, NFASC, H2-DMB1, H2-AB1, CD40, H2-Q6, H2-DMB2, H2-Q8, PDCD1LG2, ITGA9, SIGLEC1, SDC1, CD86, CD80, CD34, CD274, H2-EB1, H2-AA, H2-T23, H2-T24, H2-DMA	597	154	5738	2.62129	1.08107e-06	1.35134e-07	7.87382e-06
KEGG_PATHWAY	mmu04620:Toll-like receptor signaling pathway	31	2.00388	3.09738e-08	CCL3, TNF, TLR1, TLR2, CXCL9, NFKBIA, TLR6, CXCL11, CCL5, CCL4, TLR7, TLR8, TLR9, MYD88, MAP3K8, TICAM2, IL1B, PIK3R5, LBP, PIK3R3, SPP1, PIK3CG, LY96, PIK3CD, CD40, IKBKE, IFNAR2, CD86, CD80, IRF5, IRF7	597	99	5738	3.00963	5.17261e-06	5.74735e-07	3.76739e-05
KEGG_PATHWAY	mmu04621:NOD-like receptor signaling pathway	23	1.48675	9.84326e-08	TNF, CARD9, CCL2, IL18, CCL8, NFKBIA, NLRP1B, NLRP3, BIRC3, CCL5, CCL7, CCL11, CCL12, NLRC4, NOD2, MEFV, NAIP2, NAIP5, PYCARD, PSTPIP1, IL1B, TNFAIP3, CASP1	597	62	5738	3.56552	1.64381e-05	1.64382e-06	0.000119725
KEGG_PATHWAY	mmu04512:ECM-receptor interaction	27	1.74531	1.24422e-07	COL3A1, ITGA11, ITGB5, SDC4, SDC3, LAMB2, ITGB7, COL6A2, COL6A1, THBS2, THBS3, SPP1, THBS4, FN1, TNXB, COL5A2, COL5A1, LAMA2, VWF, ITGA9, SDC1, CD36, LAMA5, ITGA7, COL1A2, LAMC2, COL1A1	597	83	5738	3.1266	2.07783e-05	1.88895e-06	0.000151337
KEGG_PATHWAY	mmu05330:Allograft rejection	22	1.42211	1.29412e-07	H2-K1, PRF1, TNF, H2-M3, H2-M2, H2-D1, H2-DMB1, H2-AB1, GZMB, CD40, H2-Q6, H2-DMB2, H2-Q8, CD86, CD80, H2-EB1, H2-AA, H2-T23, FASL, H2-T24, FAS, H2-DMA, CD28	597	58	5738	3.6457	2.16115e-05	1.80098e-06	0.000157405
KEGG_PATHWAY	mmu04940:Type I diabetes mellitus	23	1.48675	1.36766e-07	H2-K1, PRF1, TNF, H2-M3, H2-M2, H2-D1, H2-DMB1, H2-AB1, GZMB, H2-Q6, H2-DMB2, H2-Q8, CD86, CD80, H2-EB1, IL1B, H2-AA, H2-T23, FASL, H2-T24, FAS, H2-DMA, IL1A, CD28	597	63	5738	3.50892	2.28396e-05	1.75691e-06	0.00016635
KEGG_PATHWAY	mmu04670:Leukocyte transendothelial migration	30	1.93924	7.71103e-06	ITGAL, GNAI2, SIPA1, ITGB2, CXCL12, MMP2, ITGAM, VCAM1, RAC2, CXCR4, PTK2B, PIK3R5, PIK3R3, RHOH, PIK3CG, F11R, ICAM1, ITK, NCF2, NCF1, NCF4, PIK3CD, VAV1, THY1, PRKCB, CYBA, CYBB, RASSF5, PLCG2, TXK	597	119	5738	2.42304	0.00128692	9.19777e-05	0.00937864
KEGG_PATHWAY	mmu04672:Intestinal immune network for IgA production	18	1.16354	1.80327e-05	ICOSL, H2-DMB1, H2-AB1, TNFSF12, CD40, CXCL12, H2-DMB2, TGFB1, CCR9, CD86, TNFSF13B, CD80, CXCR4, ITGB7, H2-EB1, H2-AA, H2-DMA, CD28	597	54	5738	3.2038	0.00300696	0.000200746	0.0219313
KEGG_PATHWAY	mmu05416:Viral myocarditis	25	1.61603	2.04689e-05	ITGAL, PRF1, H2-D1, ITGB2, RAC2, DMD, CD28, H2-K1, ICAM1, H2-M3, H2-M2, H2-DMB1, H2-AB1, CD40, H2-Q6, H2-Q8, H2-DMB2, LAMA2, CD86, CD55, CD80, H2-EB1, H2-AA, H2-T23, H2-T24, H2-DMA	597	94	5738	2.55622	0.0034125	0.000213623	0.0248937
KEGG_PATHWAY	mmu04510:Focal adhesion	41	2.65029	2.1982e-05	PDGFB, COL3A1, ITGA11, ITGB5, LAMB2, RAC2, ITGB7, COL6A2, COL6A1, PDGFC, PIK3R5, PIK3R3, FIGF, SHC2, THBS2, THBS3, FN1, THBS4, SPP1, PARVG, EGFR, PIK3CG, TNXB, PIK3CD, IGF1, HGF, BIRC3, COL5A2, VAV1, COL5A1, PRKCB, LAMA2, VWF, ITGA9, VEGFC, LAMA5, ITGA7, COL1A2, PDGFRB, LAMC2, COL1A1	597	198	5738	1.99024	0.00366431	0.00021592	0.0267338
KEGG_PATHWAY	mmu04630:Jak-STAT signaling pathway	34	2.1978	2.54588e-05	OSMR, CSF2RB2, IL6ST, CRLF2, STAT5A, IL4RA, IL21R, IL7R, IL11, LIF, IL12RB1, CLCF1, IL10RB, IL10RA, CSF3R, CSF2RB, IL2RG, PIK3R5, PIK3R3, IFNGR2, CSF2RA, GHR, PIK3CG, PTPN6, IL2RB, PIK3CD, LIFR, PIM1, IL11RA1, IL6RA, IFNAR2, CBLB, JAK3, IL3RA	597	152	5738	2.14992	0.00424266	0.000236177	0.0309616
KEGG_PATHWAY	mmu05320:Autoimmune thyroid disease	21	1.35747	2.67922e-05	H2-K1, PRF1, H2-M3, H2-M2, H2-D1, H2-DMB1, H2-AB1, GZMB, CD40, H2-Q6, H2-DMB2, H2-Q8, CD86, CD80, H2-EB1, H2-AA, H2-T23, FASL, H2-T24, FAS, H2-DMA, CD28	597	72	5738	2.80332	0.00446436	0.000235464	0.0325829
KEGG_PATHWAY	mmu04610:Complement and coagulation cascades	21	1.35747	5.10843e-05	C3AR1, A2M, C5AR1, F10, C3, C4B, CFB, SERPING1, C1S, F7, C1QC, C1QA, C1QB, C1RA, VWF, CD55, THBD, CD59A, CFH, C2, PLAU	597	75	5738	2.69119	0.008495	0.000426474	0.0621169
KEGG_PATHWAY	mmu04210:Apoptosis	23	1.48675	5.29017e-05	PIK3CG, IRAK2, IL1R1, TM4SF19, TNF, CSF2RB2, PIK3CD, 2010110P09RIK, NFKBIA, ENDOD1, BIRC3, IRAK3, TNFSF10, MYD88, CASP12, IL1B, CSF2RB, FASL, PIK3R5, FAS, PIK3R3, IL3RA, IL1A	597	87	5738	2.54094	0.00879591	0.000420617	0.0643262
KEGG_PATHWAY	mmu04612:Antigen processing and presentation	23	1.48675	0.000109544	H2-K1, CIITA, H2-M3, H2-M2, LGMN, H2-D1, H2-DMB1, IFI30, H2-AB1, CTSS, H2-Q6, H2-DMB2, H2-Q8, CD74, B2M, CTSL, H2-EB1, H2-AA, CD4, H2-T23, H2-T24, CTSB, H2-DMA, KLRD1	597	91	5738	2.42925	0.0181285	0.000831238	0.133159
KEGG_PATHWAY	mmu04660:T cell receptor signaling pathway	27	1.74531	0.000141526	TM4SF19, TNF, NFKBIE, CD247, NFKBIA, 2010110P09RIK, RASGRP1, MAP3K8, ZAP70, CD4, NFATC4, PIK3R5, NFATC2, PIK3R3, NFATC1, TEC, CD28, PIK3CG, PTPN6, ITK, PTPRC, PIK3CD, VAV1, CARD11, CBLB, GRAP2, LCP2	597	118	5738	2.19922	0.0233593	0.00102714	0.172004
KEGG_PATHWAY	mmu05322:Systemic lupus erythematosus	24	1.55139	0.000275798	HIST1H2BC, TNF, C3, C4B, FCGR4, H2-DMB1, H2-AB1, C1S, CD40, C1QC, FCGR1, H2-DMB2, FCGR3, C1QA, C1QB, C1RA, CD86, CD80, FCGR2B, H2-EB1, H2-AA, C2, H2-DMA, CD28	597	103	5738	2.23955	0.0450197	0.00191752	0.334941
KEGG_PATHWAY	mmu04666:Fc gamma R-mediated phagocytosis	21	1.35747	0.00220121	PIK3CG, PTPRC, LYN, NCF1, HCK, PIK3CD, VAV1, PRKCD, WAS, FCGR1, PRKCB, DOCK2, PLA2G4A, RAC2, FCGR2B, GAB2, GSN, PLCG2, PIK3R5, INPP5D, PIK3R3	597	98	5738	2.05958	0.307887	0.0146124	2.64471
KEGG_PATHWAY	mmu05200:Pathways in cancer	50	3.23206	0.00369806	FGF7, PDGFB, STAT5A, PPARG, MITF, MMP2, TGFB1, CSF3R, NOS2, FAS, FGF1, CSF2RA, PIK3CG, EGFR, RXRA, PIK3CD, PRKCB, DAPK1, VEGFC, PDGFRB, LAMC2, TRAF1, FGFR1, FGFR3, NFKBIA, SFPI1, LAMB2, RAC2, PIK3R5, FASL, RUNX1, PIK3R3, FIGF, TRAF5, FN1, CSF1R, CEBPA, EPAS1, TGFBR2, IGF1, SMAD3, HGF, BIRC3, FZD7, LAMA2, CDKN1A, RASSF5, CBLB, LAMA5, PLCG2	597	323	5738	1.48783	0.461367	0.023516	4.40631
KEGG_PATHWAY	mmu04664:Fc epsilon RI signaling pathway	18	1.16354	0.00387696	PIK3CG, TNF, LYN, PIK3CD, VAV1, PRKCD, PRKCB, BTK, PLA2G4A, RAC2, GAB2, PLCG2, FCER1G, PIK3R5, INPP5D, PIK3R3, PLA2G2D, LCP2	597	82	5738	2.10982	0.477281	0.02374	4.6149
KEGG_PATHWAY	mmu00511:Other glycan degradation	7	0.452489	0.00393729	MAN2B2, HEXB, FUCA2, ENGASE, MAN2B1, FUCA1, GBA	597	16	5738	4.20498	0.482541	0.0232548	4.68514
KEGG_PATHWAY	mmu04370:VEGF signaling pathway	17	1.0989	0.00427589	PIK3CG, TM4SF19, PIK3CD, MAPKAPK3, 2010110P09RIK, PRKCB, SH2D2A, PLA2G4A, RAC2, PLCG2, PIK3R5, NFATC4, PIK3R3, NFATC2, PLA2G2D, SHC2, NFATC1	597	76	5738	2.14992	0.511104	0.0243741	5.07849
KEGG_PATHWAY	mmu05310:Asthma	10	0.646412	0.00518444	CCL11, TNF, H2-EB1, H2-AA, FCER1G, H2-DMB1, H2-AB1, CD40, H2-DMA, H2-DMB2	597	33	5738	2.91254	0.580232	0.0285205	6.12661
KEGG_PATHWAY	mmu04360:Axon guidance	24	1.55139	0.0078076	ABLIM1, PLXNC1, NRP1, TM4SF19, PLXNA4, GNAI2, NTN4, 2010110P09RIK, FES, CXCL12, SLIT2, SLIT3, RAC2, SEMA4F, SEMA3G, CXCR4, SRGAP3, SEMA3C, SEMA3B, NFATC4, SEMA4D, NFATC2, SEMA4A, NFATC1	597	131	5738	1.76087	0.729906	0.0413463	9.09341
KEGG_PATHWAY	mmu05340:Primary immunodeficiency	10	0.646412	0.00954617	CIITA, PTPRC, ZAP70, CD4, IL2RG, JAK3, CD40, IL7R, BLNK, BTK	597	36	5738	2.66983	0.79848	0.0488261	11.0121
KEGG_PATHWAY	mmu00603:Glycosphingolipid biosynthesis	6	0.387847	0.0107193	ST3GAL1, A4GALT, GLA, GBGT1, B3GALNT1, HEXB	597	14	5738	4.11917	0.834667	0.0530786	12.2857
KEGG_PATHWAY	mmu05214:Glioma	14	0.904977	0.0129069	PIK3CG, EGFR, PDGFB, PIK3CD, IGF1, PRKCB, CDKN1A, PLCG2, PDGFRB, PIK3R5, CAMK2B, PIK3R3, CAMK2A, SHC2	597	64	5738	2.10249	0.885763	0.061815	14.6159
KEGG_PATHWAY	mmu05218:Melanoma	15	0.969619	0.0130557	PIK3CG, EGFR, FGFR1, FGF7, PDGFB, PIK3CD, MITF, IGF1, HGF, CDKN1A, PDGFRB, PIK3R5, PDGFC, PIK3R3, FGF1	597	71	5738	2.03058	0.888604	0.0607792	14.7724
KEGG_PATHWAY	mmu04810:Regulation of actin cytoskeleton	33	2.13316	0.0249858	ITGAL, FGFR1, FGF7, FGFR3, PDGFB, SSH3, ITGA11, ITGB5, ITGB2, ITGAM, RAC2, ITGAX, GSN, ITGB7, PDGFC, PIK3R5, FGF1, PIK3R3, FGD3, FN1, EGFR, PIK3CG, ARHGEF6, PIK3CD, NCKAP1L, WAS, VAV1, ITGA9, ITGA7, PDGFRB, TMSB4X, PIP4K2A, SLC9A1	597	217	5738	1.46164	0.985384	0.110752	26.4914
KEGG_PATHWAY	mmu05220:Chronic myeloid leukemia	14	0.904977	0.0476443	PIK3CG, STAT5A, TGFBR2, PIK3CD, SMAD3, NFKBIA, TGFB1, CDKN1A, CBLB, GAB2, PIK3R5, RUNX1, PIK3R3, SHC2	597	76	5738	1.77052	0.999712	0.19775	44.7756
KEGG_PATHWAY	mmu05410:Hypertrophic cardiomyopathy (HCM)	15	0.969619	0.0493844	CACNA2D1, SLC8A1, TNF, ITGA11, ITGB5, IGF1, TGFB1, TNNT2, LAMA2, ITGA9, ACE, ITGB7, DMD, ITGA7, CACNA1D	597	84	5738	1.71632	0.999788	0.199544	45.9904
KEGG_PATHWAY	mmu05222:Small cell lung cancer	15	0.969619	0.0537444	PIK3CG, TRAF1, RXRA, PIK3CD, NFKBIA, BIRC3, LAMA2, LAMB2, LAMA5, PIK3R5, LAMC2, NOS2, PIK3R3, TRAF5, FN1	597	85	5738	1.69613	0.999902	0.210655	48.9275
KEGG_PATHWAY	mmu04623:Cytosolic DNA-sensing pathway	11	0.711054	0.0541959	IKBKE, IL18, IRF7, PYCARD, IL1B, TREX1, NFKBIA, IL33, CCL5, CASP1, CCL4	597	55	5738	1.92228	0.999909	0.207553	49.2231
KEGG_PATHWAY	mmu00512:O-Glycan biosynthesis	7	0.452489	0.0545359	ST3GAL1, WBSCR17, GALNT6, GALNTL2, GALNTL1, GCNT1, B4GALT5	597	27	5738	2.49184	0.999914	0.204211	49.4447
KEGG_PATHWAY	mmu04960:Aldosterone-regulated sodium reabsorption	9	0.581771	0.0640084	PIK3CG, PIK3CD, HSD11B1, ATP1A3, IGF1, PIK3R5, SFN, PIK3R3, PRKCB	597	42	5738	2.05958	0.999984	0.231273	55.2723
KEGG_PATHWAY	mmu04144:Endocytosis	29	1.8746	0.0670708	FGFR3, H2-D1, ADRBK1, DAB2, CXCR4, IL2RG, AGAP2, IQSEC1, CSF1R, EHD4, H2-K1, EGFR, IL2RB, H2-M3, H2-M2, TGFBR2, PSD4, PSD2, H2-Q6, LDLRAP1, H2-Q8, RAB11FIP5, CBLB, ARRB2, CCR5, ACAP1, H2-T23, H2-T24, RAB11FIP1, ARAP1	597	202	5738	1.37985	0.999991	0.236339	57.0202
KEGG_PATHWAY	mmu04010:MAPK signaling pathway	36	2.32708	0.0784832	MEF2C, FGFR1, IL1R1, TNF, FGFR3, FGF7, TM4SF19, PDGFB, MAPKAPK3, 2010110P09RIK, TGFB1, RAC2, RASGRP4, RASGRP1, MAP3K8, IL1B, FASL, NFATC4, FAS, NFATC2, FGF1, IL1A, PTPN7, EGFR, CACNA2D1, TGFBR2, PRKCB, PLA2G4A, ARRB2, RASGRF2, RPS6KA1, RPS6KA2, PDGFRB, GADD45B, PLA2G2D, CACNA1D	597	265	5738	1.3057	0.999999	0.266713	62.9961
KEGG_PATHWAY	mmu00531:Glycosaminoglycan degradation	6	0.387847	0.0828531	GNS, SGSH, HYAL1, HPSE, HEXB, GALNS	597	23	5738	2.50732	0.999999	0.274551	65.0748
KEGG_PATHWAY	mmu04020:Calcium signaling pathway	27	1.74531	0.0894344	GNA15, TM4SF19, ADORA2B, CYSLTR1, ADCY7, 2010110P09RIK, EDNRA, ATP2B4, PDE1B, PTK2B, CAMK2B, NOS2, CAMK2A, PLCB2, EGFR, SLC8A1, BST1, PRKCB, CD38, P2RX4, PLCE1, ATP2A3, PLCG2, PDGFRB, HTR2B, CACNA1D, PTAFR	597	191	5738	1.35868	1	0.288324	68.0039
KEGG_PATHWAY	mmu05414:Dilated cardiomyopathy	15	0.969619	0.0916971	CACNA2D1, SLC8A1, TNF, ADCY7, ITGA11, ITGB5, IGF1, TGFB1, TNNT2, LAMA2, ITGA9, ITGB7, DMD, ITGA7, CACNA1D	597	92	5738	1.56707	1	0.289465	68.9577

## Sheet: Table S11B
Table S11. (B) Comparisons of KEGG pathways enriched in genes up regulated by CPA in GL261(B6) model alone or in both GL261(B6) and GL261(scid) model. See Table S4A and Table S11A for original KEGG pathway lists. Ranking is based on p-value from low to high.
KEGG pathways	Model	Ranking	Gene #	Gene %	P-value	P-value-change
Jak-STAT signaling pathway	GL261(B6)	8	50	2.4	1.5e-09	6e-05
	GL261(B6) ∩ GL261(scid)	18	34	2.2	2.5e-05
T cell receptor signaling pathway	GL261(B6)	14	39	1.9	1.1e-07	0.000785714
	GL261(B6) ∩ GL261(scid)	23	27	1.7	0.00014
Antigen processing and presentation	GL261(B6)	16	32	1.5	4.2e-07	0.00381818
	GL261(B6) ∩ GL261(scid)	22	23	1.5	0.00011
B cell receptor signaling pathway	GL261(B6)	15	30	1.4	2.2e-07	88
	GL261(B6) ∩ GL261(scid)	7	29	1.9	2.5e-09
Leukocyte transendothelial migration	GL261-B6	24	33	1.6	7.2e-05	9.35065
	GL261(B6) ∩ GL261(scid)	14	30	1.9	7.7e-06

## Sheet: Table S11C
Table S11. (C) KEGG pathways enriched in down regulated genes by CPA in both GL261(scid) and GL261(B6) models. All 631 genes in Table S10B were used for this analysis.
Category	Term	Count	%	PValue	Genes	List Total	Pop Hits	Pop Total	Fold Enrichment	Bonferroni	Benjamini	FDR
KEGG_PATHWAY	mmu00100:Steroid biosynthesis	9	1.4658	7.70085e-09	CYP51, SQLE, DHCR7, LSS, HSD17B7, SC4MOL, NSDHL, DHCR24, FDFT1	166	17	5738	18.2998	1.15513e-06	1.15513e-06	9.19609e-06
KEGG_PATHWAY	mmu03030:DNA replication	10	1.62866	4.01664e-07	PRIM1, MCM7, RFC4, LIG1, POLD2, POLE, POLA1, MCM2, MCM5, MCM6	166	35	5738	9.87608	6.02477e-05	3.01243e-05	0.000479652
KEGG_PATHWAY	mmu04110:Cell cycle	15	2.443	1.53549e-05	CDC7, CDC6, SKP2, CHEK1, MCM2, CDK4, MCM5, MCM6, CCNE2, RAD21, MCM7, HDAC2, BUB1, MYC, CCNA2	166	128	5738	4.05073	0.00230061	0.000767457	0.0183348
KEGG_PATHWAY	mmu00240:Pyrimidine metabolism	13	2.11726	1.64649e-05	POLR2F, POLR2L, POLR3K, POLE, POLA1, CAD, POLR1B, NME6, PRIM1, TYMS, NME1, POLD2, DUT	166	96	5738	4.68085	0.00246671	0.000617249	0.0196601
KEGG_PATHWAY	mmu00900:Terpenoid backbone biosynthesis	6	0.977199	3.0026e-05	MVD, HMGCR, FDPS, ACAT2, IDI1, PDSS1	166	14	5738	14.8141	0.00449384	0.000900389	0.0358502
KEGG_PATHWAY	mmu00230:Purine metabolism	16	2.60586	3.85917e-05	POLR2F, POLR3K, POLR2L, POLE, POLA1, POLR1B, PFAS, PPAT, NME6, PRIM1, PRUNE, NME1, ADK, POLD2, PAPSS1, IMPDH2	166	157	5738	3.52268	0.00577215	0.000964346	0.0460752
KEGG_PATHWAY	mmu00670:One carbon pool by folate	6	0.977199	6.2515e-05	MTHFD1, SHMT1, TYMS, SHMT2, DHFR, MTHFD1L	166	16	5738	12.9623	0.00933372	0.00133875	0.0746278
KEGG_PATHWAY	mmu03410:Base excision repair	7	1.14007	0.000880354	HMGB1, NEIL3, UNG, LIG1, POLD2, POLE, PARP1	166	40	5738	6.0491	0.123756	0.0163783	1.04624
KEGG_PATHWAY	mmu00260:Glycine, serine and threonine metabolism	6	0.977199	0.00198577	SHMT1, SHMT2, GATM, GCAT, PSAT1, CBS	166	32	5738	6.48117	0.257819	0.0325863	2.34575
KEGG_PATHWAY	mmu03018:RNA degradation	6	0.977199	0.0283311	DIS3, EXOSC7, LSM7, HSPD1, LSM2, CNOT6	166	60	5738	3.45663	0.98658	0.350208	29.0508
KEGG_PATHWAY	mmu03020:RNA polymerase	4	0.651466	0.0412028	POLR2F, POLR3K, POLR2L, POLR1B	166	27	5738	5.12093	0.998184	0.436597	39.4956
KEGG_PATHWAY	mmu00250:Alanine, aspartate and glutamate metabolism	4	0.651466	0.0537544	GLS2, ASNS, CAD, PPAT	166	30	5738	4.60884	0.999748	0.498757	48.3053
KEGG_PATHWAY	mmu05222:Small cell lung cancer	6	0.977199	0.0970321	CCNE2, CYCT, SKP2, CDK4, MYC, TRAF4	166	85	5738	2.43997	1	0.692017	70.4434

## Sheet: Table S11D
Table S11. (D) KEGG pathways enriched in genes up regulated significantly by CPA and unique in GL261(B6) model relative to GL261(scid) model. All 130 genes in Table S10E were used for this analysis.
Category	Term	Count	%	PValue	Genes	List Total	Pop Hits	Pop Total	Fold Enrichment	Bonferroni	Benjamini	FDR
KEGG_PATHWAY	mmu04060:Cytokine-cytokine receptor interaction	11	8.87097	4.4027e-05	TNFRSF11B, CCL22, IL2RA, IFNG, CXCR6, TNFRSF18, TNFSF14, TNFRSF4, LTA, CD27, CCL17	52	244	5738	4.97462	0.00276992	0.00276992	0.0445708
KEGG_PATHWAY	mmu04660:T cell receptor signaling pathway	8	6.45161	7.12246e-05	LAT, CD8B1, CD3G, CD3D, CD3E, IFNG, LCK, CTLA4	52	118	5738	7.4811	0.00447725	0.00224114	0.0720953
KEGG_PATHWAY	mmu04640:Hematopoietic cell lineage	6	4.83871	0.000825833	IL2RA, CD8B1, CD3G, CD3D, CD3E, CD5	52	84	5738	7.88187	0.0507176	0.0172	0.833058
KEGG_PATHWAY	mmu04514:Cell adhesion molecules (CAMs)	7	5.64516	0.0022514	CD8B1, H2-OA, NRXN3, CTLA4, CDH1, CD6, CD226	52	154	5738	5.01573	0.132377	0.0348768	2.25639
KEGG_PATHWAY	mmu05340:Primary immunodeficiency	4	3.22581	0.00384197	CD8B1, CD3D, CD3E, LCK	52	36	5738	12.2607	0.215344	0.0473446	3.82271
KEGG_PATHWAY	mmu04612:Antigen processing and presentation	4	3.22581	0.0465334	KLRC2, CD8B1, H2-OA, LTA	52	91	5738	4.85038	0.950313	0.393672	38.2756
KEGG_PATHWAY	mmu00380:Tryptophan metabolism	3	2.41935	0.0487511	TDO2, HAAO, IDO1	52	40	5738	8.27596	0.957092	0.362254	39.714
KEGG_PATHWAY	mmu04650:Natural killer cell mediated cytotoxicity	4	3.22581	0.0936483	LAT, KLRC2, IFNG, LCK	52	122	5738	3.61791	0.99796	0.538989	63.0507

## Sheet: Table S11E
Table S11. (E) KEGG pathways enriched in genes up regulated significantly by CPA and unique in GL261(scid) model relative to GL261(B6) model. All 371 genes in Table S10C were used for this analysis.
Category	Term	Count	%	PValue	Genes	List Total	Pop Hits	Pop Total	Fold Enrichment	Bonferroni	Benjamini	FDR
KEGG_PATHWAY	mmu04020:Calcium signaling pathway	17	4.6832	6.96225e-07	SLC8A3, GNA14, PTGER3, TNNC2, TACR1, BDKRB1, CACNA1S, ADRB2, HRH1, P2RX6, ATP2A1, PDE1A, RYR1, CACNA1G, CACNA1H, CACNA1E, CACNA1A	113	191	5738	4.51958	6.12659e-05	6.12659e-05	0.000754119
KEGG_PATHWAY	mmu04730:Long-term depression	8	2.20386	0.000462999	GNAI1, RYR1, GUCY1A2, GUCY1A3, GUCY1B3, PRKG1, PLA2G4E, CACNA1A	113	72	5738	5.64208	0.0399341	0.0201705	0.500362
KEGG_PATHWAY	mmu04010:MAPK signaling pathway	14	3.85675	0.00182181	NTF3, MECOM, CACNG1, CACNA1S, ACVR1C, BDNF, RASGRP3, CACNA1G, CACNA1H, CACNA1E, MAP2K6, CACNA1A, CD14, PLA2G4E	113	265	5738	2.68265	0.148253	0.0520832	1.95573
KEGG_PATHWAY	mmu04080:Neuroactive ligand-receptor interaction	12	3.30579	0.012123	APLNR, ADRB2, HRH1, P2RX6, PTGER3, CNR1, TACR1, PTGDR, FPR1, BDKRB1, GRIA4, GLP1R	113	260	5738	2.34364	0.658137	0.235349	12.3759
KEGG_PATHWAY	mmu05410:Hypertrophic cardiomyopathy (HCM)	6	1.65289	0.0235983	PRKAG3, DES, MYBPC3, CACNG1, TTN, CACNA1S	113	84	5738	3.62705	0.877733	0.343157	22.7924
KEGG_PATHWAY	mmu04270:Vascular smooth muscle contraction	7	1.92837	0.0292982	KCNMA1, GUCY1A2, GUCY1A3, GUCY1B3, PRKG1, CACNA1S, PLA2G4E	113	120	5738	2.96209	0.926961	0.353465	27.5366
KEGG_PATHWAY	mmu05322:Systemic lupus erythematosus	6	1.65289	0.0501883	C7, GM5077, C1RB, C4A, ACTN3, HIST1H4I	113	103	5738	2.95799	0.989233	0.476554	42.7496
KEGG_PATHWAY	mmu04610:Complement and coagulation cascades	5	1.37741	0.0581409	C7, GM5077, C1RB, C4A, BDKRB1	113	75	5738	3.38525	0.994862	0.482577	47.7331
KEGG_PATHWAY	mmu04930:Type II diabetes mellitus	4	1.10193	0.0698493	CACNA1G, CACNA1E, KCNJ11, CACNA1A	113	49	5738	4.1452	0.998291	0.50737	54.3561
KEGG_PATHWAY	mmu00230:Purine metabolism	7	1.92837	0.0857124	PDE2A, PDE1A, PDE5A, GUCY1A2, GUCY1A3, GUCY1B3, ADA	113	157	5738	2.26402	0.999624	0.545505	62.1152
KEGG_PATHWAY	mmu04540:Gap junction	5	1.37741	0.0866103	GNAI1, GUCY1A2, GUCY1A3, GUCY1B3, PRKG1	113	86	5738	2.95225	0.999655	0.51555	62.5162
KEGG_PATHWAY	mmu05217:Basal cell carcinoma	4	1.10193	0.0916049	WNT2, PTCH2, WNT9A, FZD6	113	55	5738	3.693	0.999787	0.505672	64.6776
KEGG_PATHWAY	mmu04144:Endocytosis	8	2.20386	0.098986	H2-Q2, ADRB2, RET, H2-Q1, ASAP3, DNM1, ACVR1C, H2-T3, KDR	113	202	5738	2.01104	0.999896	0.506181	67.6651
