# Supplementary material for: Metronomic cyclophosphamide activation of anti-tumor immunity: tumor model, mouse host, and drug schedule dependence of gene responses and their upstream regulators
Source: BMC Cancer. 2016 Aug 11;16:623. doi: 10.1186/s12885-016-2597-2 (PMC4982114; doi:10.1186/s12885-016-2597-2)
Supplement: Additional file 11: Table S12. — Differential gene responses in GL261(scid) tumors induced by CPA/9d or CPA/6d treatment. (XLSX 452 kb) [file 12885_2016_2597_MOESM11_ESM.xlsx]

## Sheet: Table S12A
Table S12. Differential gene responses in GL261(scid) tumors induced by CPA/9d or CPA/6d treatment.
Table S12A. Shown are gene responses induced by CPA/6d treatment (TFS 1.1, 222 genes up regulated; TFS 1.2, 74 genes down regulated) or CPA/9d treatment (TFS 2.01, 361 genes up regulated; TFS 2.02, 388 genes down regulated) in scid mice bearing GL261 tumors (GL261(scid) tumor model). Significance cut off values: |FC| > 2; p < 0.001. No further filtering was applied to the gene lists shown on this…
TFS	Probe ID	Mapping Location(s)	Accession No.	Gene Symbol	Gene Name/Desc.	GO terms	Ratio	FC	Intensity (untreated GL261(scid))	Intensity (CPA/6d-GL261(scid))	P-value	Ratio	FC	Intensity (untreated GL261(scid))	Intensity (CPA/9d-GL261(scid))	P-value	Column H/M
2.01	MARCH2	chr17:33,822,637-33,855,622	NM_145486 NR_045522 NR_045523 NM_001252480	MARCH2	Membrane-associated ring finger (C3HC4) 2	ubiquitin ligase complex (GO:0000151); molecular_function (GO:0003674); ubiquitin-protein ligase activity (GO:0004842); cellular_component (GO:0005575); nucleus (GO:0005634); lysosome (GO:0005764); endosome (GO:0005768); endoplasmic reticulum (GO:0005783); endocytosis (GO:0006897); biological_process (GO:0008150); zinc ion binding (GO:0008270); membrane (GO:0016020); integral to membrane (GO:0016…	1.84047	1.84047	280.669	516.563	1.93e-11	2.13657	2.13657	247.988	529.844	2.43e-15	0.861416
2.01	1110054M08RIK	chr16:24,392,642-24,393,741	NR_037954	1110054M08Rik	RIKEN cDNA 1110054M08 gene	molecular_function (GO:0003674); cellular_component (GO:0005575); biological_process (GO:0008150)	2.23926	2.23926	16.2993	36.4983	0.0210065	3.16125	3.16125	14.401	45.5251	0.000893038	0.708348
2.01	1600002K03RIK	chr10:79,635,689-79,637,864	NM_027207	1600002K03Rik	RIKEN cDNA 1600002K03 gene	molecular_function (GO:0003674); cellular_component (GO:0005575); biological_process (GO:0008150); membrane (GO:0016020); integral to membrane (GO:0016021)	1.33855	1.33855	44.0502	58.9633	0.230002	2.21612	2.21612	38.9198	86.251	0.000555974	0.604004
2.01	1810033B17RIK	chr8:3,665,762-3,668,905	NM_026985	1810033B17Rik	RIKEN cDNA 1810033B17 gene	molecular_function (GO:0003674); cellular_component (GO:0005575); biological_process (GO:0008150); membrane (GO:0016020); integral to membrane (GO:0016021)	3.4191	3.4191	9.0279	30.8672	0.0126818	4.21101	4.21101	7.97615	33.5877	0.000364435	0.811942
2.01	2210039B01RIK	chr12:74,649,470-74,652,973	NR_044985	2210039B01Rik	RIKEN cDNA 2210039B01 gene	molecular_function (GO:0003674); cellular_component (GO:0005575); biological_process (GO:0008150)	1.78607	1.78607	22.8945	40.8911	0.141665	3.10894	3.10894	20.2325	62.9018	0.00010438	0.574494
2.01	2310035K24RIK	chr2:131,036,176-131,039,250	NM_027129	2310035K24Rik	RIKEN cDNA 2310035K24 gene	molecular_function (GO:0003674); cellular_component (GO:0005575); biological_process (GO:0008150)	2.12517	2.12517	108.158	229.854	0.00426009	2.4904	2.4904	95.5628	237.99	8.32e-09	0.853343
2.01	2410066E13RIK	chr6:54,631,766-54,650,400	NM_026629	2410066E13Rik	RIKEN cDNA 2410066E13 gene	molecular_function (GO:0003674); cellular_component (GO:0005575); biological_process (GO:0008150)	1.94217	1.94217	37.6913	73.203	0.00560675	2.83305	2.83305	33.3049	94.3546	6.28e-06	0.68554
2.01	2810433D01RIK	chr11:102,480,821-102,485,730	NR_033474	2810433D01Rik	RIKEN cDNA 2810433D01 gene	molecular_function (GO:0003674); cellular_component (GO:0005575); biological_process (GO:0008150)	2.7339	2.7339	10.5303	28.7888	0.0161446	4.77544	4.77544	9.30475	44.4343	1.69e-05	0.572492
2.01	6330403A02RIK	chr1:182,362,504-182,413,635	NM_001081227	6330403A02Rik	RIKEN cDNA 6330403A02 gene	molecular_function (GO:0003674); cellular_component (GO:0005575); biological_process (GO:0008150); membrane (GO:0016020); integral to membrane (GO:0016021)	7.89884	7.89884	2.17412	17.173	0.00103481	12.7877	12.7877	1.92043	24.5579	4.89e-05	0.617691
2.01	A230028O05RIK	chr16:25,059,725-25,069,144	NR_040374	A230028O05Rik	RIKEN cDNA A230028O05 gene	molecular_function (GO:0003674); cellular_component (GO:0005575); biological_process (GO:0008150)	11.2267	11.2267	1.42069	15.9496	0.00131321	13.7792	13.7792	1.25538	17.2981	0.000465875	0.814758
2.01	AAGAB	chr9:63,450,462-63,489,696	NM_025857	Aagab	Alpha- and gamma-adaptin binding protein	molecular_function (GO:0003674); cellular_component (GO:0005575); transport (GO:0006810); biological_process (GO:0008150); protein transport (GO:0015031)	1.90334	1.90334	370.168	704.553	2.93e-15	2.08025	2.08025	327.076	680.398	5.52e-18	0.914957
2.01	ABAT	chr16:8,513,522-8,621,660	NM_172961 NM_001170978	Abat	4-aminobutyrate aminotransferase	response to hypoxia (GO:0001666); catalytic activity (GO:0003824); 4-aminobutyrate transaminase activity (GO:0003867); mitochondrion (GO:0005739); copulation (GO:0007620); locomotory behavior (GO:0007626); transaminase activity (GO:0008483); gamma-aminobutyric acid metabolic process (GO:0009448); response to iron ion (GO:0010039); transferase activity (GO:0016740); synaptosome (GO:0019717); pyrid…	1.66842	1.66842	51.0674	85.2021	0.0194249	2.11789	2.11789	45.1219	95.5633	0.00042717	0.787776
2.01	ABCC9	chr6:142,536,382-142,650,794	NM_021041 NM_021042 NM_011511 NM_001044720	Abcc9	ATP-binding cassette, sub-family C (CFTR/MRP), member 9	nucleotide binding (GO:0000166); receptor activity (GO:0004872); potassium channel activity (GO:0005267); ATP binding (GO:0005524); membrane fraction (GO:0005624); mitochondrion (GO:0005739); plasma membrane (GO:0005886); ATP catabolic process (GO:0006200); transport (GO:0006810); potassium ion transport (GO:0006813); signal transduction (GO:0007165); drug binding (GO:0008144); sulfonylurea recep…	1.94676	1.94676	120.94	235.441	6.9e-05	3.04631	3.04631	106.86	325.528	1.36e-18	0.639055
2.01	ABHD4	chr14:54,873,804-54,888,844	NM_134076 NM_001205181	Abhd4	Abhydrolase domain containing 4	catalytic activity (GO:0003824); aminopeptidase activity (GO:0004177); proteolysis (GO:0006508); cellular aromatic compound metabolic process (GO:0006725); peptidase activity (GO:0008233); lipid catabolic process (GO:0016042); hydrolase activity (GO:0016787)	1.95918	1.95918	557.084	1091.43	2.11e-22	2.30945	2.30945	492.213	1136.74	4.54e-32	0.848332
2.01	ABRA	chr15:41,696,839-41,701,266	NM_175456	Abra	Actin-binding Rho activating protein	protein import into nucleus, translocation (GO:0000060); transcription coactivator activity (GO:0003713); actin binding (GO:0003779); cytoplasm (GO:0005737); cytoskeleton (GO:0005856); transport (GO:0006810); protein transport (GO:0015031); actin cytoskeleton (GO:0015629); myofibril (GO:0030016); sarcomere (GO:0030017); positive regulation of Rho protein signal transduction (GO:0035025); positive…	4.83706	4.83706	5.35135	25.8848	0.0930393	10.9531	10.9531	4.72711	51.7764	2.68e-08	0.441616
2.01	ABTB1	chr6:88,785,908-88,791,929	NM_030251	Abtb1	Ankyrin repeat and BTB (POZ) domain containing 1	molecular_function (GO:0003674); DNA binding (GO:0003677); sequence-specific DNA binding transcription factor activity (GO:0003700); translation elongation factor activity (GO:0003746); sugar:hydrogen symporter activity (GO:0005351); protein binding (GO:0005515); cellular_component (GO:0005575); cytoplasm (GO:0005737); regulation of transcription, DNA-dependent (GO:0006355); translation (GO:00064…	1.79456	1.79456	187.135	335.826	1.05e-07	2.20747	2.20747	165.348	365.002	3.24e-12	0.812949
2.01	ACER3	chr7:105,362,170-105,458,037	NM_025408	Acer3	Alkaline ceramidase 3	molecular_function (GO:0003674); cellular_component (GO:0005575); endoplasmic reticulum (GO:0005783); Golgi apparatus (GO:0005794); biological_process (GO:0008150); membrane (GO:0016020); integral to membrane (GO:0016021); hydrolase activity (GO:0016787)	1.95264	1.95264	229.329	447.797	2.49e-11	2.05971	2.05971	202.638	417.375	6.41e-12	0.948016
2.01	ACSS3	chr10:106,373,220-106,560,720	NM_001142804 NM_198636	Acss3	Acyl-CoA synthetase short-chain family member 3	nucleotide binding (GO:0000166); molecular_function (GO:0003674); catalytic activity (GO:0003824); acetate-CoA ligase activity (GO:0003987); ATP binding (GO:0005524); mitochondrion (GO:0005739); lipid metabolic process (GO:0006629); fatty acid metabolic process (GO:0006631); biological_process (GO:0008150); metabolic process (GO:0008152); integral to membrane (GO:0016021); ligase activity (GO:001…	3.70429	3.70429	8.94171	33.1226	0.00122075	4.67945	4.67945	7.90142	36.9743	0.000113083	0.791607
2.01	ACTC1	chr2:113,873,025-113,878,547	NM_009608	Actc1	Actin, alpha, cardiac muscle 1	nucleotide binding (GO:0000166); protein binding (GO:0005515); ATP binding (GO:0005524); soluble fraction (GO:0005625); cytoplasm (GO:0005737); cytoskeleton (GO:0005856); apoptotic process (GO:0006915); skeletal muscle thin filament assembly (GO:0030240); actomyosin structure organization (GO:0031032); I band (GO:0031674); cardiac myofibril assembly (GO:0055003); cardiac muscle tissue morphogenes…	8.85499	8.85499	4.59791	40.7145	0.199174	11.6238	11.6238	4.06205	47.2166	1.37e-09	0.761797
2.01	ACY3	chr19:3,986,661-3,990,005	NM_027857	Acy3	Aspartoacylase (aminoacylase) 3	aminoacylase activity (GO:0004046); membrane fraction (GO:0005624); cytoplasm (GO:0005737); plasma membrane (GO:0005886); metabolic process (GO:0008152); membrane (GO:0016020); apical plasma membrane (GO:0016324); hydrolase activity (GO:0016787); hydrolase activity, acting on ester bonds (GO:0016788); aspartoacylase activity (GO:0019807); identical protein binding (GO:0042802); metal ion binding …	1.64966	1.64966	33.0978	54.6002	0.0926334	2.33568	2.33568	29.2444	68.3054	0.000997127	0.706287
2.01	ADAM22	chr5:8,072,352-8,368,081	NM_001007221 NM_001007220 NM_001098225	Adam22	A disintegrin and metallopeptidase domain 22	metalloendopeptidase activity (GO:0004222); receptor activity (GO:0004872); protein binding (GO:0005515); proteolysis (GO:0006508); signal transduction (GO:0007165); integrin-mediated signaling pathway (GO:0007229); peptidase activity (GO:0008233); metallopeptidase activity (GO:0008237); zinc ion binding (GO:0008270); adult locomotory behavior (GO:0008344); Schwann cell differentiation (GO:001403…	2.06285	2.06285	19.5582	40.3456	0.025201	4.08551	4.08551	17.2809	70.6012	0.000314768	0.504919
2.01	ADAM33	chr2:130,876,553-130,889,550	NM_033615 NM_001163529	Adam33	A disintegrin and metallopeptidase domain 33	metalloendopeptidase activity (GO:0004222); proteinaceous extracellular matrix (GO:0005578); extracellular space (GO:0005615); proteolysis (GO:0006508); integrin-mediated signaling pathway (GO:0007229); peptidase activity (GO:0008233); metallopeptidase activity (GO:0008237); zinc ion binding (GO:0008270); membrane (GO:0016020); integral to membrane (GO:0016021); hydrolase activity (GO:0016787); r…	2.40997	2.40997	77.8153	187.533	0.00109754	4.54344	4.54344	68.7544	312.382	1.51e-28	0.530429
2.01	ADAMTS10	chr17:33,661,141-33,690,727	NM_172619 NR_037708 NR_037707	Adamts10	A disintegrin-like and metallopeptidase (reprolysin type) with thrombospondin type 1 motif, 10	molecular_function (GO:0003674); metalloendopeptidase activity (GO:0004222); cellular_component (GO:0005575); extracellular region (GO:0005576); proteinaceous extracellular matrix (GO:0005578); extracellular space (GO:0005615); proteolysis (GO:0006508); integrin-mediated signaling pathway (GO:0007229); biological_process (GO:0008150); peptidase activity (GO:0008233); metallopeptidase activity (GO…	1.90386	1.90386	352.134	670.414	7.69e-15	2.48338	2.48338	311.131	772.657	1.25e-28	0.76664
2.01	ADCY2	chr13:68,758,920-69,138,419	NM_153534	Adcy2	Adenylate cyclase 2	nucleotide binding (GO:0000166); magnesium ion binding (GO:0000287); adenylate cyclase activity (GO:0004016); ATP binding (GO:0005524); membrane fraction (GO:0005624); plasma membrane (GO:0005886); cAMP biosynthetic process (GO:0006171); adenylate cyclase-modulating G-protein coupled receptor signaling pathway (GO:0007188); activation of adenylate cyclase activity (GO:0007190); calcium- and calmo…	1.8422	1.8422	56.5005	104.085	0.00155316	2.27772	2.27772	49.9223	113.709	3.24e-05	0.808789
2.01	ADCYAP1R1	chr6:55,401,974-55,451,449	NM_001025372 NM_007407	Adcyap1r1	Adenylate cyclase activating polypeptide 1 receptor 1	signal transducer activity (GO:0004871); receptor activity (GO:0004872); transmembrane signaling receptor activity (GO:0004888); G-protein coupled receptor activity (GO:0004930); vasoactive intestinal polypeptide receptor activity (GO:0004999); protein binding (GO:0005515); extracellular space (GO:0005615); cytoplasm (GO:0005737); endosome (GO:0005768); rough endoplasmic reticulum (GO:0005791); p…	2.30836	2.30836	16.4627	38.0019	0.0242023	4.18551	4.18551	14.5475	60.8885	6.65e-06	0.551512
2.01	ADH7	chr3:137,880,737-137,895,006	NM_009626	Adh7	Alcohol dehydrogenase 7 (class IV), mu or sigma polypeptide	catalytic activity (GO:0003824); alcohol dehydrogenase (NAD) activity (GO:0004022); retinol dehydrogenase activity (GO:0004745); binding (GO:0005488); intracellular (GO:0005622); soluble fraction (GO:0005625); cytoplasm (GO:0005737); ethanol metabolic process (GO:0006067); ethanol catabolic process (GO:0006068); metabolic process (GO:0008152); zinc ion binding (GO:0008270); oxidoreductase activit…	2.13932	2.13932	26.4937	56.6786	0.00716754	3.51558	3.51558	23.4098	82.2992	1.01e-06	0.608525
2.01	ADORA2A	chr10:74,779,688-74,797,533	NM_009630	Adora2a	Adenosine A2a receptor	rhodopsin-like receptor activity (GO:0001584); G-protein coupled adenosine receptor activity (GO:0001609); synaptic transmission, dopaminergic (GO:0001963); adenosine receptor signaling pathway (GO:0001973); response to amphetamine (GO:0001975); signal transducer activity (GO:0004871); receptor activity (GO:0004872); G-protein coupled receptor activity (GO:0004930); protein binding (GO:0005515); …	4.03244	4.03244	10.6121	42.7925	0.0448165	5.0909	5.0909	9.37798	47.7424	1.13e-05	0.792089
2.01	AGPAT2	chr2:26,449,107-26,459,730	NM_026212	Agpat2	1-acylglycerol-3-phosphate O-acyltransferase 2 (lysophosphatidic acid acyltransferase, beta)	1-acylglycerol-3-phosphate O-acyltransferase activity (GO:0003841); endoplasmic reticulum (GO:0005783); metabolic process (GO:0008152); phospholipid biosynthetic process (GO:0008654); membrane (GO:0016020); integral to membrane (GO:0016021); transferase activity (GO:0016740)	1.89358	1.89358	103.388	195.773	8.64e-06	2.23836	2.23836	91.3513	204.477	7.71e-08	0.845971
2.01	AGT	chr8:127,080,487-127,093,607	NM_007428	Agt	Angiotensinogen (serpin peptidase inhibitor, clade A, member 8)	ovarian follicle rupture (GO:0001543); blood vessel development (GO:0001568); branching involved in ureteric bud morphogenesis (GO:0001658); kidney development (GO:0001822); regulation of systemic arterial blood pressure by circulatory renin-angiotensin (GO:0001991); angiotensin mediated vasoconstriction involved in regulation of systemic arterial blood pressure (GO:0001998); renal response to bl…	2.30803	2.30803	27.3289	63.0759	0.027533	2.59654	2.59654	24.1481	62.7016	0.000764848	0.888886
2.01	AI429214	chr8:38,056,629-38,058,587	NM_001039220	AI429214	expressed sequence AI429214	molecular_function (GO:0003674); cellular_component (GO:0005575); biological_process (GO:0008150)	1.83544	1.83544	29.2578	53.701	0.182016	2.59725	2.59725	25.8489	67.136	0.000182963	0.706686
2.01	AI464131	chr4:41,442,634-41,450,108	NM_001085515	AI464131	Expressed sequence AI464131	molecular_function (GO:0003674); hydrolase activity, hydrolyzing O-glycosyl compounds (GO:0004553); cellular_component (GO:0005575); carbohydrate metabolic process (GO:0005975); biological_process (GO:0008150); metabolic process (GO:0008152); membrane (GO:0016020); integral to membrane (GO:0016021); hydrolase activity (GO:0016787); hydrolase activity, acting on glycosyl bonds (GO:0016798)	1.89518	1.89518	121.602	230.458	2.25e-06	2.05652	2.05652	107.449	220.97	8.58e-07	0.921546
2.01	AI661453	chr17:47,573,588-47,607,587	NM_145489	AI661453	Expressed sequence AI661453	molecular_function (GO:0003674); cellular_component (GO:0005575); biological_process (GO:0008150)	2.80747	2.80747	28.1641	79.0697	0.0187735	3.34106	3.34106	24.8864	83.1469	3.05e-06	0.840293
2.01	AKR1C18	chr13:4,131,873-4,149,877	NM_134066	Akr1c18	Aldo-keto reductase family 1, member C18	soluble fraction (GO:0005625); cytoplasm (GO:0005737); cytosol (GO:0005829); progesterone catabolic process (GO:0006709); parturition (GO:0007567); oxidoreductase activity (GO:0016491); progesterone metabolic process (GO:0042448); 17-alpha,20-alpha-dihydroxypregn-4-en-3-one dehydrogenase activity (GO:0047006); regulation of steroid biosynthetic process (GO:0050810); oxidation-reduction process (G…	7.05622	7.05622	2.75964	19.4726	0.00171602	10.3228	10.3228	2.43753	25.1622	4.15e-05	0.683555
2.01	ALAS1	chr9:106,135,786-106,150,285	NM_020559	Alas1	Aminolevulinic acid synthase 1	catalytic activity (GO:0003824); 5-aminolevulinate synthase activity (GO:0003870); mitochondrion (GO:0005739); heme biosynthetic process (GO:0006783); biological_process (GO:0008150); metabolic process (GO:0008152); transaminase activity (GO:0008483); biosynthetic process (GO:0009058); transferase activity (GO:0016740); transferase activity, transferring nitrogenous groups (GO:0016769); pyridoxal…	1.79202	1.79202	360.908	646.754	1.31e-12	2.37585	2.37585	318.884	757.623	2.04e-25	0.754264
2.01	ALAS2	chrX:146,981,960-147,005,165	NM_009653 NM_001102446	Alas2	Aminolevulinic acid synthase 2, erythroid	catalytic activity (GO:0003824); 5-aminolevulinate synthase activity (GO:0003870); protein binding (GO:0005515); extracellular space (GO:0005615); mitochondrion (GO:0005739); heme biosynthetic process (GO:0006783); cellular iron ion homeostasis (GO:0006879); metabolic process (GO:0008152); biosynthetic process (GO:0009058); glycine binding (GO:0016594); transferase activity (GO:0016740); transfer…	1.55333	1.55333	23.7341	36.8668	0.228549	3.74718	3.74718	20.9723	78.587	3.8e-07	0.414532
2.01	ALOX5	chr6:116,360,089-116,411,196	NM_009662	Alox5	Arachidonate 5-lipoxygenase	acute inflammatory response (GO:0002526); leukotriene production involved in inflammatory response (GO:0002540); arachidonate 5-lipoxygenase activity (GO:0004051); iron ion binding (GO:0005506); protein binding (GO:0005515); soluble fraction (GO:0005625); nucleus (GO:0005634); nuclear envelope (GO:0005635); cytoplasm (GO:0005737); electron transport (GO:0006118); leukotriene metabolic process (GO…	2.3539	2.3539	21.392	50.3547	0.00567361	3.21451	3.21451	18.9039	60.7669	0.00014897	0.732272
2.01	ALX4	chr2:93,482,591-93,521,496	NM_007442	Alx4	Aristaless-like homeobox 4	DNA binding (GO:0003677); sequence-specific DNA binding transcription factor activity (GO:0003700); protein binding (GO:0005515); nucleus (GO:0005634); transcription factor complex (GO:0005667); regulation of transcription, DNA-dependent (GO:0006355); regulation of transcription from RNA polymerase II promoter (GO:0006357); multicellular organismal development (GO:0007275); pattern specification …	7.43952	7.43952	1.67035	12.4266	0.216747	15.9754	15.9754	1.47656	23.5886	3.02e-05	0.465687
2.01	ANKRD13D	chr19:4,270,180-4,283,137	NM_026720	Ankrd13d	Ankyrin repeat domain 13 family, member D	molecular_function (GO:0003674); cellular_component (GO:0005575); biological_process (GO:0008150)	1.95059	1.95059	45.6299	89.0052	0.00289029	2.14208	2.14208	40.3201	86.3688	0.000796164	0.910606
2.01	ANXA1	chr19:20,447,924-20,465,161	NM_010730	Anxa1	Annexin A1	negative regulation of acute inflammatory response (GO:0002674); single-stranded DNA binding (GO:0003697); single-stranded RNA binding (GO:0003727); phospholipase inhibitor activity (GO:0004859); calcium ion binding (GO:0005509); protein binding (GO:0005515); phospholipid binding (GO:0005543); calcium-dependent phospholipid binding (GO:0005544); extracellular space (GO:0005615); nucleus (GO:00056…	1.95934	1.95934	2756.35	5400.63	4.39e-12	2.31273	2.31273	2435.46	5632.56	3.5e-71	0.847199
2.01	ANXA4	chr6:86,686,834-86,743,578	NM_013471	Anxa4	Annexin A4	kidney development (GO:0001822); calcium ion binding (GO:0005509); calcium-dependent phospholipid binding (GO:0005544); apical plasma membrane (GO:0016324)	1.70135	1.70135	1088.62	1852.13	7.53e-20	2.15058	2.15058	961.885	2068.61	1.7e-35	0.791111
2.01	AR	chrX:95,345,089-95,512,486	NM_013476	Ar	Androgen receptor	in utero embryonic development (GO:0001701); DNA binding (GO:0003677); sequence-specific DNA binding transcription factor activity (GO:0003700); steroid hormone receptor activity (GO:0003707); receptor activity (GO:0004872); androgen receptor activity (GO:0004882); receptor binding (GO:0005102); steroid binding (GO:0005496); androgen binding (GO:0005497); protein binding (GO:0005515); nucleus (GO…	3.34103	3.34103	4.26206	14.2397	0.0842189	6.7239	6.7239	3.76614	25.3231	0.000510766	0.496889
2.01	ARHGEF17	chr7:108,018,260-108,080,675	NM_001081116	Arhgef17	Rho guanine nucleotide exchange factor (GEF) 17	guanyl-nucleotide exchange factor activity (GO:0005085); Rho guanyl-nucleotide exchange factor activity (GO:0005089); cellular_component (GO:0005575); intracellular (GO:0005622); actin cytoskeleton organization (GO:0030036); regulation of Rho protein signal transduction (GO:0035023); regulation of catalytic activity (GO:0050790)	1.96648	1.96648	355.207	698.51	1.92e-16	2.00642	2.00642	313.857	629.727	1.65e-13	0.980098
2.01	ARRDC1	chr2:24,780,872-24,790,801	NR_027876 NM_001162485 NM_178408	Arrdc1	Arrestin domain containing 1	molecular_function (GO:0003674); cellular_component (GO:0005575); biological_process (GO:0008150)	1.7363	1.7363	238.393	413.923	1.29e-05	2.06663	2.06663	210.626	435.285	8.83e-13	0.840163
2.01	ART2A-PS	chr7:108,700,967-108,709,379	NM_007490 NR_033804	Art2a-ps	ADP-ribosyltransferase 2a, pseudogene		12.4155	12.4155	2.25586	28.0077	0.0173085	12.5601	12.5601	1.99366	25.0406	3.56e-05	0.988489
2.01	ASB14	chr14:27,707,790-27,728,443	NM_080856 NM_001170748	Asb14	Ankyrin repeat and SOCS box-containing 14	molecular_function (GO:0003674); cellular_component (GO:0005575); biological_process (GO:0008150)	3.60772	3.60772	5.93686	21.4185	0.0691509	5.99763	5.99763	5.2442	31.4528	8.75e-05	0.601524
2.01	ASPA	chr11:73,118,490-73,138,136	NM_023113	Aspa	Aspartoacylase	aminoacylase activity (GO:0004046); nucleus (GO:0005634); cytoplasm (GO:0005737); acetate metabolic process (GO:0006083); aspartate catabolic process (GO:0006533); metabolic process (GO:0008152); hydrolase activity (GO:0016787); hydrolase activity, acting on ester bonds (GO:0016788); aspartoacylase activity (GO:0019807); metal ion binding (GO:0046872); positive regulation of oligodendrocyte diffe…	3.6284	3.6284	5.26516	19.1041	0.020221	5.51223	5.51223	4.65238	25.6449	0.000888631	0.658246
2.01	ATP6AP2	chrX:12,164,885-12,194,177	NM_027439	Atp6ap2	ATPase, H+ transporting, lysosomal accessory protein 2	molecular_function (GO:0003674); receptor activity (GO:0004872); cellular_component (GO:0005575); signal transduction (GO:0007165); biological_process (GO:0008150); hydrogen ion transmembrane transporter activity (GO:0015078); proton transport (GO:0015992); membrane (GO:0016020); integral to membrane (GO:0016021); hydrolase activity (GO:0016787)	1.80253	1.80253	840.413	1514.87	8.52e-22	2.05829	2.05829	742.56	1528.4	2.82e-29	0.875743
2.01	ATP8A1	chr5:68,009,380-68,238,670	NM_001038999 NM_009727	Atp8a1	ATPase, aminophospholipid transporter (APLT), class I, type 8A, member 1	nucleotide binding (GO:0000166); magnesium ion binding (GO:0000287); catalytic activity (GO:0003824); phospholipid-translocating ATPase activity (GO:0004012); ATP binding (GO:0005524); ATP catabolic process (GO:0006200); ATP biosynthetic process (GO:0006754); cation transport (GO:0006812); metabolic process (GO:0008152); ATPase activity, coupled to transmembrane movement of ions, phosphorylative …	1.93056	1.93056	403.034	778.081	4.27e-17	2.0477	2.0477	356.105	729.195	4.02e-18	0.942796
2.01	ATXN7L1	chr12:33,832,551-34,053,142	NM_028139 NM_001033436	Atxn7l1	Ataxin 7-like 1	molecular_function (GO:0003674); cellular_component (GO:0005575); biological_process (GO:0008150)	1.97237	1.97237	147.179	290.291	1.9e-08	2.03773	2.03773	130.047	265	5.56e-08	0.967924
2.01	B3GNT9-PS	chr8:107,776,538-107,779,051	NM_178879	B3gnt9-ps	UDP-GlcNAc:betaGal beta-1,3-N-acetylglucosaminyltransferase 9, pseudogene		1.76969	1.76969	255.677	452.47	1.46e-09	2.08175	2.08175	225.907	470.282	1.24e-13	0.850098
2.01	BC029214	chr2:25,315,008-25,316,614	NM_153557	BC029214	CDNA sequence BC029214	molecular_function (GO:0003674); cellular_component (GO:0005575); biological_process (GO:0008150)	1.72587	1.72587	74.9739	129.395	0.00120812	2.30762	2.30762	66.2437	152.865	1.68e-06	0.747901
2.01	BC031353	chr9:74,800,860-74,880,275	NM_001113283 NM_153584	BC031353	CDNA sequence BC031353	molecular_function (GO:0003674); cellular_component (GO:0005575); biological_process (GO:0008150)	1.94636	1.94636	282.198	549.259	8.72e-13	2.00037	2.00037	249.326	498.744	1.04e-09	0.972999
2.01	BC046404	chr11:62,418,386-62,462,025	NM_198861	BC046404	CDNA sequence BC046404	molecular_function (GO:0003674); cellular_component (GO:0005575); biological_process (GO:0008150)	1.97882	1.97882	59.006	116.762	0.000201321	2.16169	2.16169	52.1371	112.704	0.000234349	0.915403
2.01	BCAT2	chr7:52,825,523-52,845,080	NM_009737 NM_001243052 NM_001243053	Bcat2	Branched chain aminotransferase 2, mitochondrial	catalytic activity (GO:0003824); branched-chain-amino-acid transaminase activity (GO:0004084); extracellular space (GO:0005615); nucleus (GO:0005634); cytoplasm (GO:0005737); mitochondrion (GO:0005739); isoleucine metabolic process (GO:0006549); isoleucine catabolic process (GO:0006550); leucine metabolic process (GO:0006551); valine metabolic process (GO:0006573); metabolic process (GO:0008152);…	1.85298	1.85298	239.038	442.933	3.82e-10	2.22757	2.22757	211.209	470.482	1.29e-15	0.831841
2.01	BCL6B	chr11:70,037,629-70,043,300	NM_007528	Bcl6b	B-cell CLL/lymphoma 6, member B	negative regulation of transcription from RNA polymerase II promoter (GO:0000122); nucleic acid binding (GO:0003676); DNA binding (GO:0003677); protein binding (GO:0005515); intracellular (GO:0005622); nucleus (GO:0005634); zinc ion binding (GO:0008270); transcription repressor activity (GO:0016564); metal ion binding (GO:0046872)	1.88618	1.88618	43.8823	82.7697	0.0188676	2.82154	2.82154	38.7718	109.396	8.36e-07	0.668492
2.01	BDH2	chr3:134,944,185-134,967,389	NM_001172055 NM_027208	Bdh2	3-hydroxybutyrate dehydrogenase, type 2	molecular_function (GO:0003674); catalytic activity (GO:0003824); 3-hydroxybutyrate dehydrogenase activity (GO:0003858); binding (GO:0005488); cellular_component (GO:0005575); cytoplasm (GO:0005737); biological_process (GO:0008150); metabolic process (GO:0008152); oxidoreductase activity (GO:0016491); oxidation-reduction process (GO:0055114)	2.89224	2.89224	11.1158	32.1497	0.0460453	4.96351	4.96351	9.82185	48.7509	8.28e-06	0.582701
2.01	BLVRA	chr2:126,896,393-126,922,820	NM_026678	Blvra	Biliverdin reductase A	nucleotide binding (GO:0000166); catalytic activity (GO:0003824); biliverdin reductase activity (GO:0004074); binding (GO:0005488); soluble fraction (GO:0005625); cytoplasm (GO:0005737); electron transport (GO:0006118); metabolic process (GO:0008152); zinc ion binding (GO:0008270); oxidoreductase activity (GO:0016491); heme catabolic process (GO:0042167); metal ion binding (GO:0046872); oxidation…	1.84131	1.84131	239.864	441.665	1.32e-09	2.08534	2.08534	211.944	441.976	1.51e-12	0.882979
2.01	BLVRB	chr7:28,232,997-28,251,000	NM_144923	Blvrb	Biliverdin reductase B (flavin reductase (NADPH))	molecular_function (GO:0003674); catalytic activity (GO:0003824); NADPH dehydrogenase activity (GO:0003959); biliverdin reductase activity (GO:0004074); binding (GO:0005488); cellular_component (GO:0005575); cytoplasm (GO:0005737); biological_process (GO:0008150); metabolic process (GO:0008152); nucleotide-sugar metabolic process (GO:0009225); oxidoreductase activity (GO:0016491); riboflavin redu…	1.77591	1.77591	211.877	376.275	2.82e-08	2.10824	2.10824	187.208	394.681	9.33e-12	0.842366
2.01	BRI3	chr5:145,005,306-145,025,442	NM_018772 NM_001163709	Bri3	Brain protein I3	membrane (GO:0016020); integral to membrane (GO:0016021)	1.84411	1.84411	323.552	596.665	5.3e-13	2.12877	2.12877	285.875	608.564	1.97e-06	0.866277
2.01	C1QTNF7	chr5:43,906,808-44,007,825	NM_001135172 NM_175425	C1qtnf7	C1q and tumor necrosis factor related protein 7	molecular_function (GO:0003674); extracellular region (GO:0005576); extracellular space (GO:0005615); cytoplasm (GO:0005737); phosphate ion transport (GO:0006817); protein homooligomerization (GO:0051260)	2.76577	2.76577	8.10653	22.4208	0.0369887	5.78682	5.78682	7.16313	41.4518	1.14e-05	0.477943
2.01	C2CD2	chr16:98,076,816-98,144,243	NM_174847	C2cd2	C2 calcium-dependent domain containing 2	molecular_function (GO:0003674); cellular_component (GO:0005575); biological_process (GO:0008150)	1.7891	1.7891	108.412	193.96	3.07e-05	2.19705	2.19705	95.7855	210.445	5.94e-08	0.81432
2.01	C6	chr15:4,677,210-4,754,045	NM_016704	C6	Complement component 6	in utero embryonic development (GO:0001701); positive regulation of activation of membrane attack complex (GO:0001970); extracellular space (GO:0005615); activation of cysteine-type endopeptidase activity involved in apoptotic process (GO:0006919); complement activation (GO:0006956); positive regulation of apoptotic process (GO:0043065); positive regulation of angiogenesis (GO:0045766); positive …	2.72371	2.72371	14.461	39.3875	0.00310714	3.85346	3.85346	12.7765	49.2336	4.41e-05	0.706823
2.01	CACNG6	chr7:3,425,423-3,435,658	NM_133183	Cacng6	Calcium channel, voltage-dependent, gamma subunit 6	structural molecule activity (GO:0005198); ion channel activity (GO:0005216); voltage-gated ion channel activity (GO:0005244); calcium channel activity (GO:0005262); calcium ion binding (GO:0005509); tight junction (GO:0005923); transport (GO:0006810); ion transport (GO:0006811); calcium ion transport (GO:0006816); membrane (GO:0016020); integral to membrane (GO:0016021); ion transmembrane transp…	10.6688	10.6688	1.0031	10.7018	0.0109891	19.1554	19.1554	0.886238	16.9763	0.00029252	0.556958
2.01	CAMK4	chr18:33,098,695-33,355,421	NM_009793	Camk4	Calcium/calmodulin-dependent protein kinase IV	nucleotide binding (GO:0000166); protein kinase activity (GO:0004672); protein serine/threonine kinase activity (GO:0004674); calmodulin-dependent protein kinase activity (GO:0004683); protein binding (GO:0005515); calmodulin binding (GO:0005516); ATP binding (GO:0005524); nucleus (GO:0005634); cytoplasm (GO:0005737); protein phosphorylation (GO:0006468); nucleocytoplasmic transport (GO:0006913);…	1.91294	1.91294	54.5805	104.409	0.00071987	2.40144	2.40144	48.2245	115.808	1.49e-05	0.796581
2.01	CASZ1	chr4:148,178,501-148,329,001	NM_027195 NM_001159344	Casz1	Castor homolog 1, zinc finger (Drosophila)	molecular_function (GO:0003674); nucleic acid binding (GO:0003676); DNA binding (GO:0003677); cellular_component (GO:0005575); intracellular (GO:0005622); nucleus (GO:0005634); regulation of transcription, DNA-dependent (GO:0006355); biological_process (GO:0008150); zinc ion binding (GO:0008270); metal ion binding (GO:0046872)	2.18464	2.18464	24.6555	53.8632	0.112046	2.90229	2.90229	21.7853	63.2274	0.000277133	0.752727
2.01	CCDC152	chr15:3,230,627-3,253,526	NM_001166063	Ccdc152	Coiled-coil domain containing 152	molecular_function (GO:0003674); cellular_component (GO:0005575); biological_process (GO:0008150)	3.73348	3.73348	4.42999	16.5392	0.0311286	7.26279	7.26279	3.91409	28.4272	7.71e-05	0.514055
2.01	CCL24	chr5:136,045,807-136,048,913	NM_019577	Ccl24	Chemokine (C-C motif) ligand 24	cytokine activity (GO:0005125); extracellular region (GO:0005576); extracellular space (GO:0005615); chemotaxis (GO:0006935); inflammatory response (GO:0006954); immune response (GO:0006955); sensory perception (GO:0007600); chemokine activity (GO:0008009); positive regulation of angiogenesis (GO:0045766)	6.69322	6.69322	7.52102	50.3399	0.00120123	9.88967	9.88967	6.64604	65.7271	3.72e-11	0.676789
2.01	CD2	chr3:101,079,831-101,091,862	NM_013486	Cd2	CD2 antigen	antigen binding (GO:0003823); protein kinase activity (GO:0004672); protein binding (GO:0005515); ATP binding (GO:0005524); extracellular region (GO:0005576); extracellular space (GO:0005615); cytoplasm (GO:0005737); plasma membrane (GO:0005886); protein phosphorylation (GO:0006468); defense response (GO:0006952); cell adhesion (GO:0007155); external side of plasma membrane (GO:0009897); cytoplas…	4.5618	4.5618	4.09414	18.6766	0.0113813	8.24722	8.24722	3.61818	29.8399	6.76e-05	0.553132
2.01	CD209D	chr8:3,871,824-3,878,499	NM_130904	Cd209d	CD209d antigen	receptor activity (GO:0004872); binding (GO:0005488); mannose binding (GO:0005537); endocytosis (GO:0006897); signal transduction (GO:0007165); membrane (GO:0016020); integral to membrane (GO:0016021); protein homodimerization activity (GO:0042803); metal ion binding (GO:0046872)	5.14709	5.14709	4.67965	24.0866	0.00178205	5.8893	5.8893	4.13528	24.3539	0.000770527	0.873973
2.01	CDH5	chr8:106,625,525-106,668,402	NM_009868	Cdh5	Cadherin 5	blood vessel maturation (GO:0001955); calcium ion binding (GO:0005509); protein binding (GO:0005515); extracellular space (GO:0005615); plasma membrane (GO:0005886); cell-cell junction (GO:0005911); tight junction (GO:0005923); cell adhesion (GO:0007155); homophilic cell adhesion (GO:0007156); negative regulation of cell proliferation (GO:0008285); membrane (GO:0016020); integral to membrane (GO:…	1.95636	1.95636	440.712	862.191	5.46e-09	2.30574	2.30574	389.405	897.867	1.69e-26	0.848475
2.01	CEBPB	chr2:167,514,415-167,515,918	NM_009883	Cebpb	CCAAT/enhancer binding protein (C/EBP), beta	embryonic placenta development (GO:0001892); DNA binding (GO:0003677); sequence-specific DNA binding transcription factor activity (GO:0003700); RNA polymerase II distal enhancer sequence-specific DNA binding transcription factor activity (GO:0003705); protein binding (GO:0005515); nucleus (GO:0005634); cytoplasm (GO:0005737); regulation of transcription, DNA-dependent (GO:0006355); transcription…	1.92418	1.92418	355.57	684.181	0.00338759	2.28031	2.28031	314.162	716.387	9.41e-05	0.843823
2.01	CFI	chr3:129,539,657-129,578,246	NM_007686	Cfi	Complement component factor i	complement factor I activity (GO:0003818); catalytic activity (GO:0003824); serine-type endopeptidase activity (GO:0004252); chymotrypsin activity (GO:0004263); trypsin activity (GO:0004295); scavenger receptor activity (GO:0005044); extracellular region (GO:0005576); extracellular space (GO:0005615); proteolysis (GO:0006508); immune response (GO:0006955); complement activation (GO:0006956); comp…	2.20513	2.20513	27.2472	60.0836	0.00781289	2.70664	2.70664	24.0749	65.1621	0.000369247	0.814712
2.01	CHCHD6	chr6:89,333,140-89,545,646	NM_025351 NM_001167736	Chchd6	Coiled-coil-helix-coiled-coil-helix domain containing 6	molecular_function (GO:0003674); cellular_component (GO:0005575); biological_process (GO:0008150)	2.09863	2.09863	21.0651	44.2078	0.0159727	3.395	3.395	18.611	63.1843	1.07e-05	0.618153
2.01	CHGA	chr12:103,793,179-103,803,237	NM_007693	Chga	Chromogranin A	calcium ion binding (GO:0005509); protein binding (GO:0005515); extracellular region (GO:0005576); extracellular space (GO:0005615); organelle organization (GO:0006996)	3.37363	3.37363	5.26516	17.7627	0.030834	7.00269	7.00269	4.65238	32.5791	1.8e-05	0.481762
2.01	CLCN1	chr6:42,236,684-42,264,655	NM_013491	Clcn1	Chloride channel 1	transporter activity (GO:0005215); ion channel activity (GO:0005216); voltage-gated ion channel activity (GO:0005244); voltage-gated chloride channel activity (GO:0005247); chloride channel activity (GO:0005254); transport (GO:0006810); ion transport (GO:0006811); chloride transport (GO:0006821); membrane (GO:0016020); integral to membrane (GO:0016021); neuronal action potential propagation (GO:0…	2.4763	2.4763	9.36374	23.1874	0.242339	6.72696	6.72696	8.27206	55.6458	2.08e-08	0.368116
2.01	CLCN7	chr17:25,270,339-25,299,044	NM_011930	Clcn7	Chloride channel 7	nucleotide binding (GO:0000166); ion channel activity (GO:0005216); voltage-gated ion channel activity (GO:0005244); voltage-gated chloride channel activity (GO:0005247); protein binding (GO:0005515); ATP binding (GO:0005524); lysosome (GO:0005764); transport (GO:0006810); ion transport (GO:0006811); chloride transport (GO:0006821); response to pH (GO:0009268); antiporter activity (GO:0015297); m…	1.88055	1.88055	771.036	1449.97	7.82e-24	2.17771	2.17771	681.263	1483.59	1.84e-33	0.863543
2.01	CLDN5	chr16:18,776,940-18,778,355	NM_013805	Cldn5	Claudin 5	structural molecule activity (GO:0005198); protein binding (GO:0005515); extracellular space (GO:0005615); plasma membrane (GO:0005886); tight junction (GO:0005923); membrane (GO:0016020); integral to membrane (GO:0016021); cell-cell adhesion (GO:0016337); protein domain specific binding (GO:0019904); cell junction (GO:0030054); PDZ domain binding (GO:0030165); myelination (GO:0042552)	1.65913	1.65913	56.5778	93.8697	0.0194209	2.60593	2.60593	49.994	130.281	6.19e-07	0.636672
2.01	CLEC1A	chr6:129,376,702-129,402,018	NM_175526	Clec1a	C-type lectin domain family 1, member a	molecular_function (GO:0003674); receptor activity (GO:0004872); binding (GO:0005488); cellular_component (GO:0005575); biological_process (GO:0008150); membrane (GO:0016020); integral to membrane (GO:0016021)	2.16925	2.16925	18.9727	41.1564	0.0203882	3.60078	3.60078	16.7638	60.3627	1.72e-05	0.602438
2.01	CLN3	chr7:133,714,914-133,727,794	NM_009907 NM_001146311	Cln3	Ceroid lipofuscinosis, neuronal 3, juvenile (Batten, Spielmeyer-Vogt disease)	autophagic vacuole fusion (GO:0000046); regulation of action potential (GO:0001508); protein binding (GO:0005515); lysosome (GO:0005764); early endosome (GO:0005769); late endosome (GO:0005770); autophagic vacuole (GO:0005776); cellular amino acid metabolic process (GO:0006520); amino acid transport (GO:0006865); lysosome organization (GO:0007040); associative learning (GO:0008306); regulation of…	1.97727	1.97727	304.916	602.9	7.77e-16	2.15839	2.15839	269.407	581.487	6.43e-18	0.916085
2.01	CLN8	chr8:14,888,536-14,901,719	NM_012000	Cln8	Ceroid-lipofuscinosis, neuronal 8	age-dependent response to oxidative stress (GO:0001306); endoplasmic reticulum (GO:0005783); phospholipid metabolic process (GO:0006644); mitochondrial membrane organization (GO:0007006); lysosome organization (GO:0007040); visual perception (GO:0007601); adult walking behavior (GO:0007628); cell death (GO:0008219); associative learning (GO:0008306); adult locomotory behavior (GO:0008344); regula…	1.8593	1.8593	452.263	840.892	1.91e-16	2.04298	2.04298	399.602	816.38	5.06e-19	0.910091
2.01	CNKSR1	chr4:133,783,957-133,794,314	NM_001081047	Cnksr1	Connector enhancer of kinase suppressor of Ras 1	cell cortex (GO:0005938); Ras protein signal transduction (GO:0007265); Rho protein signal transduction (GO:0007266); kinase activity (GO:0016301); phosphorylation (GO:0016310); protein binding, bridging (GO:0030674)	2.96185	2.96185	12.7906	37.8839	0.00135458	4.16806	4.16806	11.2999	47.0987	5.31e-05	0.710606
2.01	COLQ	chr14:32,336,270-32,390,569	NM_009937	Colq	Collagen-like tail subunit (single strand of homotrimer) of asymmetric acetylcholinesterase	cytoplasm (GO:0005737); phosphate ion transport (GO:0006817); heparin binding (GO:0008201); cell junction (GO:0030054); neurotransmitter catabolic process (GO:0042135); synapse (GO:0045202)	3.11068	3.11068	7.10343	22.0965	0.0211511	6.6295	6.6295	6.2769	41.6127	3.23e-06	0.469217
2.01	COPZ2	chr11:96,711,190-96,722,516	NM_019877	Copz2	Coatomer protein complex, subunit zeta 2	molecular_function (GO:0003674); cytoplasm (GO:0005737); Golgi apparatus (GO:0005794); transport (GO:0006810); intracellular protein transport (GO:0006886); biological_process (GO:0008150); protein transport (GO:0015031); membrane (GO:0016020); vesicle-mediated transport (GO:0016192); clathrin vesicle coat (GO:0030125); COPI vesicle coat (GO:0030126); COPI-coated vesicle (GO:0030137); cytoplasmic…	1.66694	1.66694	332.481	554.226	5.65e-09	2.08467	2.08467	293.772	612.418	1.36e-16	0.79962
2.01	CRAT	chr2:30,255,996-30,271,268	NM_007760	Crat	Carnitine acetyltransferase	carnitine O-acetyltransferase activity (GO:0004092); mitochondrion (GO:0005739); mitochondrial inner membrane (GO:0005743); peroxisome (GO:0005777); endoplasmic reticulum (GO:0005783); lipid metabolic process (GO:0006629); fatty acid metabolic process (GO:0006631); transport (GO:0006810); membrane (GO:0016020); transferase activity (GO:0016740)	1.63054	1.63054	502.667	819.62	4.21e-11	2.06537	2.06537	444.135	917.304	1.26e-21	0.789467
2.01	CTTNBP2	chr6:18,316,477-18,464,825	NM_080285	Cttnbp2	Cortactin binding protein 2	protein binding (GO:0005515); cytoskeletal regulatory protein binding (GO:0005519); actin cytoskeleton (GO:0015629); actin cytoskeleton organization (GO:0030036)	2.50547	2.50547	16.3854	41.0533	0.00471197	3.81615	3.81615	14.4757	55.2416	1.11e-05	0.656544
2.01	CXCL13	chr5:96,385,958-96,390,087	NM_018866	Cxcl13	Chemokine (C-X-C motif) ligand 13	cytokine activity (GO:0005125); extracellular region (GO:0005576); extracellular space (GO:0005615); chemotaxis (GO:0006935); inflammatory response (GO:0006954); immune response (GO:0006955); lymph gland development (GO:0007515); sensory perception (GO:0007600); chemokine activity (GO:0008009); lymph node development (GO:0048535)	3.95966	3.95966	6.93551	27.4622	0.00412648	7.73715	7.73715	6.12894	47.4205	3.08e-07	0.511772
2.01	CYB5	chr18:85,020,806-85,049,255	NM_025797	Cyb5	Cytochrome b-5	stearoyl-CoA 9-desaturase activity (GO:0004768); soluble fraction (GO:0005625); mitochondrion (GO:0005739); endoplasmic reticulum (GO:0005783); endoplasmic reticulum membrane (GO:0005789); microsome (GO:0005792); electron transport (GO:0006118); fatty acid metabolic process (GO:0006631); transport (GO:0006810); membrane (GO:0016020); integral to membrane (GO:0016021); heme binding (GO:0020037); e…	1.70927	1.70927	365.506	624.746	7.74e-11	2.32486	2.32486	322.946	750.806	2.11e-24	0.735211
2.01	CYB561D1	chr3:107,998,689-108,003,752	NM_028061 NM_001081320	Cyb561d1	Cytochrome b-561 domain containing 1	molecular_function (GO:0003674); cellular_component (GO:0005575); transport (GO:0006810); biological_process (GO:0008150); membrane (GO:0016020); integral to membrane (GO:0016021); electron transport chain (GO:0022900); metal ion binding (GO:0046872)	1.86563	1.86563	137.316	256.181	7.49e-07	2.02923	2.02923	121.332	246.211	2.39e-07	0.919379
2.01	CYP2E1	chr7:147,949,731-147,960,876	NM_021282	Cyp2e1	Cytochrome P450, family 2, subfamily e, polypeptide 1	Golgi membrane (GO:0000139); monooxygenase activity (GO:0004497); iron ion binding (GO:0005506); extracellular space (GO:0005615); mitochondrion (GO:0005739); endoplasmic reticulum (GO:0005783); microsome (GO:0005792); electron transport (GO:0006118); transport (GO:0006810); electron carrier activity (GO:0009055); membrane (GO:0016020); oxidoreductase activity (GO:0016491); oxidoreductase activit…	1.86329	1.86329	349.761	651.708	3.68e-13	3.08206	3.08206	309.052	952.517	3e-10	0.604561
2.01	CYP4F17	chr17:32,643,407-32,665,839	NM_001101445	Cyp4f17	Cytochrome P450, family 4, subfamily f, polypeptide 17	molecular_function (GO:0003674); cellular_component (GO:0005575); biological_process (GO:0008150)	1.5868	1.5868	66.2819	105.176	0.0188592	2.03464	2.03464	58.5635	119.156	0.00033133	0.779891
2.01	CYYR1	chr16:85,456,490-85,550,618	NM_144853	Cyyr1	Cysteine and tyrosine-rich protein 1	molecular_function (GO:0003674); cellular_component (GO:0005575); biological_process (GO:0008150); membrane (GO:0016020); integral to membrane (GO:0016021)	2.98386	2.98386	17.7155	52.8606	0.00411598	3.14494	3.14494	15.6549	49.2336	0.000661185	0.948783
2.01	DDAH2	chr17:35,195,980-35,199,044	NM_016765 NM_001190449	Ddah2	Dimethylarginine dimethylaminohydrolase 2	catalytic activity (GO:0003824); cytoplasm (GO:0005737); arginine metabolic process (GO:0006525); arginine catabolic process (GO:0006527); nitric oxide biosynthetic process (GO:0006809); nitric oxide mediated signal transduction (GO:0007263); dimethylargininase activity (GO:0016403); amino acid binding (GO:0016597); hydrolase activity (GO:0016787); hydrolase activity, acting on carbon-nitrogen (b…	1.63879	1.63879	177.794	291.368	1.05e-05	2.41399	2.41399	157.084	379.2	2.26e-12	0.678873
2.01	DEGS2	chr12:109,925,002-109,940,516	NM_027299 NM_001171002	Degs2	Degenerative spermatocyte homolog 2 (Drosophila), lipid desaturase	sphingosine hydroxylase activity (GO:0000170); cellular_component (GO:0005575); extracellular space (GO:0005615); endoplasmic reticulum (GO:0005783); lipid metabolic process (GO:0006629); fatty acid biosynthetic process (GO:0006633); sphinganine metabolic process (GO:0006667); lipid biosynthetic process (GO:0008610); membrane (GO:0016020); integral to membrane (GO:0016021); oxidoreductase activit…	1.99639	1.99639	76.4808	152.686	1.34e-05	2.43641	2.43641	67.5738	164.638	8.08e-08	0.819398
2.01	DENND4B	chr3:90,070,456-90,084,587	NM_201407	Dennd4b	DENN/MADD domain containing 4B	molecular_function (GO:0003674); cellular_component (GO:0005575); biological_process (GO:0008150)	1.98883	1.98883	395.495	786.572	3.11e-18	2.0584	2.0584	349.453	719.314	6.11e-18	0.966201
2.01	DIRC2	chr16:35,694,989-35,769,442	NM_153550	Dirc2	Disrupted in renal carcinoma 2 (human)	molecular_function (GO:0003674); cellular_component (GO:0005575); transport (GO:0006810); biological_process (GO:0008150); peptidase activity (GO:0008233); membrane (GO:0016020); integral to membrane (GO:0016021)	1.96846	1.96846	250.499	493.096	2.37e-13	2.40649	2.40649	221.329	532.626	1.38e-19	0.817981
2.01	DLG5	chr14:24,953,175-25,065,142	NM_027726 NM_001163513	Dlg5	Discs, large homolog 5 (Drosophila)	cell-cell adherens junction (GO:0005913); beta-catenin binding (GO:0008013); cytoskeletal protein binding (GO:0008092); biological_process (GO:0008150)	1.89837	1.89837	309.405	587.364	3.23e-13	2.16433	2.16433	273.387	591.701	1.49e-16	0.877113
2.01	DLGAP4	chr2:156,439,441-156,590,099	NM_146128 NM_001042488 NM_001042487	Dlgap4	Discs, large homolog-associated protein 4 (Drosophila)	membrane fraction (GO:0005624); cell-cell signaling (GO:0007267); biological_process (GO:0008150); membrane (GO:0016020); protein domain specific binding (GO:0019904); synapse (GO:0045202); postsynaptic membrane (GO:0045211)	1.9993	1.9993	611.901	1223.37	1.89e-25	2.14742	2.14742	540.655	1161.01	8.72e-28	0.931023
2.01	DLK1	chr12:110,691,033-110,701,546	NM_010052 NR_033813 NM_001190703 NM_001190705 NM_001190704	Dlk1	Delta-like 1 homolog (Drosophila)	calcium ion binding (GO:0005509); protein binding (GO:0005515); extracellular space (GO:0005615); embryo development (GO:0009790); post-embryonic development (GO:0009791); external side of plasma membrane (GO:0009897); membrane (GO:0016020); integral to membrane (GO:0016021); cell differentiation (GO:0030154); embryonic skeletal system development (GO:0048706)	1.4225	1.4225	16.2175	23.0694	0.464686	3.03937	3.03937	14.3278	43.5474	0.000728246	0.468025
2.01	DNAHC2	chr11:69,234,311-69,362,610	NM_001081330	Dnahc2	Dynein, axonemal, heavy chain 2	nucleotide binding (GO:0000166); motor activity (GO:0003774); microtubule motor activity (GO:0003777); ATP binding (GO:0005524); cytoplasm (GO:0005737); cytoskeleton (GO:0005856); microtubule (GO:0005874); cilium (GO:0005929); ATP catabolic process (GO:0006200); microtubule-based movement (GO:0007018); ATPase activity (GO:0016887); nucleoside-triphosphatase activity (GO:0017111); dynein complex (…	2.76887	2.76887	32.4217	89.7715	0.027765	3.46499	3.46499	28.651	99.2755	2.28e-07	0.7991
2.01	DTNBP1	chr13:45,017,449-45,097,465	NM_025772	Dtnbp1	Dystrobrevin binding protein 1	protein binding (GO:0005515); nucleus (GO:0005634); cytoplasm (GO:0005737); endosome (GO:0005768); endoplasmic reticulum (GO:0005783); endoplasmic reticulum membrane (GO:0005789); plasma membrane (GO:0005886); organelle organization (GO:0006996); muscle organ development (GO:0007517); blood coagulation (GO:0007596); sensory perception (GO:0007600); visual perception (GO:0007601); postsynaptic den…	1.95866	1.95866	295.048	577.899	5.21e-05	2.25816	2.25816	260.692	588.683	8.71e-08	0.867371
2.01	DUSP23	chr1:174,560,900-174,563,105	NM_026725	Dusp23	Dual specificity phosphatase 23	phosphoprotein phosphatase activity (GO:0004721); protein tyrosine phosphatase activity (GO:0004725); nucleus (GO:0005634); cytoplasm (GO:0005737); protein dephosphorylation (GO:0006470); protein tyrosine/serine/threonine phosphatase activity (GO:0008138); dephosphorylation (GO:0016311); hydrolase activity (GO:0016787); phosphatase activity (GO:0016791)	3.44982	3.44982	6.85377	23.6442	0.0256509	5.36693	5.36693	6.05571	32.5006	0.000201239	0.642791
2.01	E030003E18RIK	chr19:20,567,205-20,630,900	NR_015502	E030003E18Rik	RIKEN cDNA E030003E18 gene	molecular_function (GO:0003674); cellular_component (GO:0005575); biological_process (GO:0008150)	7.27937	7.27937	2.25586	16.4212	0.0206112	13.6525	13.6525	1.99366	27.2185	1.24e-05	0.533188
2.01	E130012A19RIK	chr11:97,488,701-97,491,030	NM_175332	E130012A19Rik	RIKEN cDNA E130012A19 gene	molecular_function (GO:0003674); cellular_component (GO:0005575); biological_process (GO:0008150)	3.37196	3.37196	8.77378	29.5848	0.0134258	4.68574	4.68574	7.75346	36.3307	0.000259055	0.719621
2.01	E330013P06	chr18:61,805,532-61,825,192	NR_045402	E330013P06			2.38962	2.38962	16.2175	38.7537	0.0103328	3.13797	3.13797	14.3278	44.9601	0.00068592	0.761519
2.01	EAR2	chr14:44,680,319-44,681,196	NM_007895	Ear2	Eosinophil-associated, ribonuclease A family, member 2	molecular_function (GO:0003674); nucleic acid binding (GO:0003676); nuclease activity (GO:0004518); endonuclease activity (GO:0004519); pancreatic ribonuclease activity (GO:0004522); cellular_component (GO:0005575); chemotaxis (GO:0006935); hydrolase activity (GO:0016787)	2.52301	2.52301	3.92621	9.90588	0.400546	8.61016	8.61016	3.47022	29.8792	4.38e-05	0.293027
2.01	EDARADD	chr13:12,563,476-12,612,717	NM_133643	Edaradd	EDAR (ectodysplasin-A receptor)-associated death domain	hair follicle development (GO:0001942); receptor activity (GO:0004872); death receptor binding (GO:0005123); protein binding (GO:0005515); cytoplasm (GO:0005737); signal transduction (GO:0007165); I-kappaB kinase/NF-kappaB signaling (GO:0007249); multicellular organismal development (GO:0007275); cell differentiation (GO:0030154); odontogenesis of dentin-containing tooth (GO:0042475); trachea gla…	3.27333	3.27333	8.61031	28.1844	0.167593	4.18218	4.18218	7.607	31.8139	0.000607583	0.782685
2.01	EDNRB	chr14:104,213,842-104,243,390	NM_007904 NM_001136061	Ednrb	Endothelin receptor type B	neural crest cell migration (GO:0001755); positive regulation of protein phosphorylation (GO:0001934); signal transducer activity (GO:0004871); receptor activity (GO:0004872); G-protein coupled receptor activity (GO:0004930); endothelin receptor activity (GO:0004962); neuropeptide Y receptor activity (GO:0004983); protein binding (GO:0005515); extracellular space (GO:0005615); membrane fraction (…	1.73539	1.73539	133.054	230.9	9.47e-05	2.38269	2.38269	117.566	280.124	5.34e-11	0.72833
2.01	EFNA4	chr3:89,137,315-89,141,950	NM_007910	Efna4	Ephrin A4	extracellular space (GO:0005615); plasma membrane (GO:0005886); membrane (GO:0016020); anchored to membrane (GO:0031225)	3.02395	3.02395	13.3761	40.4488	0.00130185	4.37455	4.37455	11.817	51.6941	6.72e-06	0.691261
2.01	EGR2	chr10:67,000,617-67,004,936	NM_010118	Egr2	Early growth response 2	nucleic acid binding (GO:0003676); DNA binding (GO:0003677); sequence-specific DNA binding transcription factor activity (GO:0003700); protein binding (GO:0005515); intracellular (GO:0005622); nucleus (GO:0005634); regulation of transcription, DNA-dependent (GO:0006355); rhythmic behavior (GO:0007622); motor neuron axon guidance (GO:0008045); zinc ion binding (GO:0008270); Schwann cell differenti…	1.87741	1.87741	167.822	315.071	5.44e-08	2.25964	2.25964	148.287	335.076	2.28e-12	0.830843
2.01	EIF2C4	chr4:126,166,787-126,210,702	NM_153177	Eif2c4	Eukaryotic translation initiation factor 2C, 4	molecular_function (GO:0003674); nucleic acid binding (GO:0003676); RNA binding (GO:0003723); translation initiation factor activity (GO:0003743); cellular_component (GO:0005575); cytoplasm (GO:0005737); translation (GO:0006412); regulation of translation (GO:0006417); biological_process (GO:0008150); ribonucleoprotein complex (GO:0030529); gene silencing by RNA (GO:0031047)	1.74421	1.74421	105.067	183.258	0.000116147	2.28393	2.28393	92.8308	212.019	1.99e-08	0.763687
2.01	EN1	chr1:122,499,064-122,504,568	NM_010133	En1	Engrailed 1	DNA binding (GO:0003677); sequence-specific DNA binding transcription factor activity (GO:0003700); nucleus (GO:0005634); regulation of transcription, DNA-dependent (GO:0006355); multicellular organismal development (GO:0007275); dorsal/ventral pattern formation (GO:0009953); proximal/distal pattern formation (GO:0009954); neuron differentiation (GO:0030182); embryonic limb morphogenesis (GO:0030…	2.52338	2.52338	34.5185	87.1035	0.00176397	2.82124	2.82124	30.4997	86.047	9.36e-06	0.894425
2.01	ENO2	chr6:124,710,073-124,719,527	NM_013509	Eno2	Enolase 2, gamma neuronal	phosphopyruvate hydratase complex (GO:0000015); magnesium ion binding (GO:0000287); photoreceptor inner segment (GO:0001917); phosphopyruvate hydratase activity (GO:0004634); intracellular (GO:0005622); soluble fraction (GO:0005625); insoluble fraction (GO:0005626); cytoplasm (GO:0005737); plasma membrane (GO:0005886); gluconeogenesis (GO:0006094); glycolysis (GO:0006096); membrane (GO:0016020); …	1.96582	1.96582	242.301	476.321	7.42e-12	2.38087	2.38087	214.09	509.72	1.44e-18	0.825673
2.01	ERG	chr16:95,581,811-95,751,972	NM_133659	Erg	Avian erythroblastosis virus E-26 (v-ets) oncogene related	DNA binding (GO:0003677); sequence-specific DNA binding transcription factor activity (GO:0003700); protein binding (GO:0005515); intracellular (GO:0005622); nucleus (GO:0005634); cytoplasm (GO:0005737); regulation of transcription, DNA-dependent (GO:0006355); sequence-specific DNA binding (GO:0043565)	2.60256	2.60256	27.8327	72.4363	0.0190554	3.62856	3.62856	24.592	89.2334	9.68e-08	0.717245
2.01	ESR1	chr10:5,342,780-5,734,495	NM_007956	Esr1	Estrogen receptor 1 (alpha)	antral ovarian follicle growth (GO:0001547); epithelial cell development (GO:0002064); DNA binding (GO:0003677); sequence-specific DNA binding transcription factor activity (GO:0003700); steroid hormone receptor activity (GO:0003707); receptor activity (GO:0004872); ligand-activated sequence-specific DNA binding RNA polymerase II transcription factor activity (GO:0004879); steroid binding (GO:000…	1.86939	1.86939	47.7223	89.2116	0.00363311	2.29784	2.29784	42.1673	96.8936	0.000109233	0.813543
2.01	FABP5	chr3:10,012,606-10,016,610	NM_010634	Fabp5	Fatty acid binding protein 5, epidermal	transporter activity (GO:0005215); binding (GO:0005488); fatty acid binding (GO:0005504); cytoplasm (GO:0005737); glucose metabolic process (GO:0006006); lipid metabolic process (GO:0006629); phosphatidylcholine biosynthetic process (GO:0006656); transport (GO:0006810); lipid binding (GO:0008289); glucose transport (GO:0015758)	1.39959	1.39959	1768.65	2475.38	0.0312777	2.07645	2.07645	1562.68	3244.84	2.61e-46	0.674028
2.01	FAM109B	chr15:82,171,609-82,176,140	NM_177391	Fam109b	Family with sequence similarity 109, member B	molecular_function (GO:0003674); cellular_component (GO:0005575); biological_process (GO:0008150)	1.56755	1.56755	82.2453	128.923	0.00863949	2.00871	2.00871	72.6685	145.97	8.2e-05	0.780375
2.01	FAM117A	chr11:95,198,332-95,243,186	NM_172543	Fam117a	Family with sequence similarity 117, memberA	molecular_function (GO:0003674); cellular_component (GO:0005575); biological_process (GO:0008150)	1.84844	1.84844	108.153	199.915	1.91e-05	2.08196	2.08196	95.5613	198.955	1.78e-06	0.887836
2.01	FAM124A	chr14:63,174,574-63,227,322	NM_001243857	Fam124a	family with sequence similarity 124, member A	molecular_function (GO:0003674); cellular_component (GO:0005575); biological_process (GO:0008150)	4.90353	4.90353	6.43618	31.5601	0.0150662	6.9492	6.9492	5.68657	39.5171	4.58e-06	0.705626
2.01	FAM131A	chr16:20,695,130-20,703,109	NM_133778	Fam131a	Family with sequence similarity 131, member A	molecular_function (GO:0003674); cellular_component (GO:0005575); extracellular region (GO:0005576); biological_process (GO:0008150)	2.29953	2.29953	23.321	53.6272	0.00319264	3.11736	3.11736	20.6047	64.2321	2.6e-05	0.737653
2.01	FAM132A	chr4:155,336,421-155,340,738	NM_026125	Fam132a	Family with sequence similarity 132, member A	molecular_function (GO:0003674); cellular_component (GO:0005575); extracellular region (GO:0005576); biological_process (GO:0008150)	1.79196	1.79196	80.7473	144.696	0.000163901	2.59939	2.59939	71.3414	185.444	1.03e-09	0.689378
2.01	FAM160A1	chr3:85,463,985-85,550,131	NM_172682	Fam160a1	family with sequence similarity 160, member A1	molecular_function (GO:0003674); cellular_component (GO:0005575); biological_process (GO:0008150)	2.12019	2.12019	22.3179	47.3182	0.0144019	3.08372	3.08372	19.7184	60.8062	7.88e-05	0.687543
2.01	FAM167A	chr14:64,055,231-64,084,339	NM_177628	Fam167a	Family with sequence similarity 167, member A	molecular_function (GO:0003674); cellular_component (GO:0005575); biological_process (GO:0008150)	4.19571	4.19571	6.68585	28.0519	0.00219195	7.65152	7.65152	5.90776	45.2033	6.29e-07	0.54835
2.01	FAM189A2	chr19:24,047,240-24,105,509	NM_001114174	Fam189a2	Family with sequence similarity 189, member A2	molecular_function (GO:0003674); cellular_component (GO:0005575); biological_process (GO:0008150)	4.87461	4.87461	4.76583	23.2316	0.00158128	8.0265	8.0265	4.21001	33.7916	7.96e-06	0.607315
2.01	FAM84A	chr12:14,154,404-14,158,844	NM_029007	Fam84a	Family with sequence similarity 84, member A		27.0389	27.0389	0.585512	15.8316	0.00633969	39.9256	39.9256	0.517098	20.6454	5.93e-06	0.677232
2.01	FBRSL1	chr5:110,790,771-110,877,522	NM_028596 NM_001142642	Fbrsl1	Fibrosin-like 1	molecular_function (GO:0003674); cellular_component (GO:0005575); biological_process (GO:0008150)	1.97285	1.97285	334.432	659.786	9.92e-17	2.0468	2.0468	295.481	604.789	1.18e-10	0.963873
2.01	FBXL2	chr9:113,886,076-113,935,869	NM_178624	Fbxl2	F-box and leucine-rich repeat protein 2	molecular_function (GO:0003674); protein binding (GO:0005515); cellular_component (GO:0005575); ubiquitin cycle (GO:0006512); biological_process (GO:0008150)	2.43743	2.43743	19.5582	47.6718	0.00265762	4.0671	4.0671	17.2809	70.2832	7.63e-07	0.599304
2.01	FBXL7	chr15:26,470,214-26,825,319	NM_176959	Fbxl7	F-box and leucine-rich repeat protein 7	molecular_function (GO:0003674); protein binding (GO:0005515); cellular_component (GO:0005575); ubiquitin cycle (GO:0006512); biological_process (GO:0008150)	2.65816	2.65816	14.8786	39.5497	0.00406103	3.95391	3.95391	13.1456	51.9766	3.05e-05	0.672288
2.01	FBXO27	chr7:29,477,868-29,484,356	NM_207238 NM_001163702	Fbxo27	F-box protein 27	molecular_function (GO:0003674); protein binding (GO:0005515); cellular_component (GO:0005575); ubiquitin cycle (GO:0006512); biological_process (GO:0008150); protein catabolic process (GO:0030163)	3.53206	3.53206	7.77513	27.4622	0.00386691	4.2912	4.2912	6.86872	29.475	0.000707562	0.823095
2.01	FCRL6	chr1:174,526,771-174,532,682	NM_001164725	Fcrl6	Fc receptor-like 6	membrane (GO:0016020); integral to membrane (GO:0016021)	6.50955	6.50955	3.09104	20.1212	0.00207854	9.13571	9.13571	2.73194	24.9582	0.000182998	0.712538
2.01	FGF13	chrX:56,315,328-56,387,613	NM_010200	Fgf13	Fibroblast growth factor 13	MAPK cascade (GO:0000165); fibroblast growth factor receptor binding (GO:0005104); protein binding (GO:0005515); nucleus (GO:0005634); cytoplasm (GO:0005737); signal transduction (GO:0007165); growth factor activity (GO:0008083); protein kinase activator activity (GO:0030295); positive regulation of phosphorylation (GO:0042327); regulation of catalytic activity (GO:0050790)	4.56531	4.56531	3.17722	14.505	0.020221	7.65784	7.65784	2.80667	21.4931	0.000752507	0.596161
2.01	FGF14	chr14:124,377,513-125,076,349	NM_010201 NM_207667	Fgf14	Fibroblast growth factor 14	fibroblast growth factor receptor binding (GO:0005104); nucleus (GO:0005634); signal transduction (GO:0007165); JNK cascade (GO:0007254); growth factor activity (GO:0008083); heparin binding (GO:0008201); cell proliferation (GO:0008283); fibroblast growth factor receptor signaling pathway (GO:0008543)	2.99669	2.99669	14.0389	42.0704	0.00211138	4.46584	4.46584	12.4058	55.4025	4.76e-06	0.671025
2.01	FZD4	chr7:96,552,876-96,558,620	NM_008055	Fzd4	Frizzled homolog 4 (Drosophila)	signal transducer activity (GO:0004871); receptor activity (GO:0004872); transmembrane signaling receptor activity (GO:0004888); G-protein coupled receptor activity (GO:0004930); protein binding (GO:0005515); extracellular space (GO:0005615); signal transduction (GO:0007165); cell surface receptor signaling pathway (GO:0007166); G-protein coupled receptor signaling pathway (GO:0007186); multicell…	1.87753	1.87753	86.3394	162.105	5.04e-05	2.29822	2.29822	76.2867	175.323	2.63e-07	0.816952
2.01	GABARAP	chr11:69,804,872-69,808,451	NM_019749	Gabarap	Gamma-aminobutyric acid receptor associated protein	microtubule cytoskeleton organization (GO:0000226); receptor activity (GO:0004872); protein binding (GO:0005515); cytoplasm (GO:0005737); lysosome (GO:0005764); smooth endoplasmic reticulum (GO:0005790); Golgi apparatus (GO:0005794); cytoskeleton (GO:0005856); microtubule (GO:0005874); microtubule associated complex (GO:0005875); plasma membrane (GO:0005886); transport (GO:0006810); signal transd…	1.97451	1.97451	1897.82	3747.27	3.66e-39	2.13686	2.13686	1676.89	3583.28	1.41e-49	0.924022
2.01	GABRA3	chrX:69,678,015-69,901,585	NM_008067	Gabra3	gamma-aminobutyric acid (GABA) A receptor, subunit alpha 3	receptor activity (GO:0004872); GABA-A receptor activity (GO:0004890); ion channel activity (GO:0005216); extracellular ligand-gated ion channel activity (GO:0005230); chloride channel activity (GO:0005254); extracellular space (GO:0005615); plasma membrane (GO:0005886); integral to plasma membrane (GO:0005887); transport (GO:0006810); ion transport (GO:0006811); chloride transport (GO:0006821); …	2.4297	2.4297	3.67655	8.93292	0.323977	7.43411	7.43411	3.24904	24.1537	0.00051567	0.326832
2.01	GALNT5	chr2:57,850,566-57,891,582	NM_172855	Galnt5	UDP-N-acetyl-alpha-D-galactosamine:polypeptide N-acetylgalactosaminyltransferase 5	polypeptide N-acetylgalactosaminyltransferase activity (GO:0004653); protein binding (GO:0005515); Golgi apparatus (GO:0005794); membrane (GO:0016020); integral to membrane (GO:0016021); transferase activity (GO:0016740); transferase activity, transferring glycosyl groups (GO:0016757)	2.42118	2.42118	9.61341	23.2758	0.0439139	4.32981	4.32981	8.49324	36.7741	0.000196316	0.559188
2.01	GALNT9	chr5:110,973,364-111,050,401	NM_198306 NM_001122639	Galnt9	UDP-N-acetyl-alpha-D-galactosamine:polypeptide N-acetylgalactosaminyltransferase 9	molecular_function (GO:0003674); cellular_component (GO:0005575); biological_process (GO:0008150); transferase activity (GO:0016740)	1.86549	1.86549	8.69205	16.2149	0.303158	4.29457	4.29457	7.68023	32.9833	0.000571597	0.434383
2.01	GAPT	chr13:111,142,823-111,147,380	NM_177713	Gapt	Grb2-binding adaptor, transmembrane	plasma membrane (GO:0005886); membrane (GO:0016020); integral to membrane (GO:0016021); B cell activation (GO:0042113)	2.22113	2.22113	10.6982	23.7622	0.0862445	4.00533	4.00533	9.45271	37.8612	0.000222196	0.554545
2.01	GIMAP3	chr6:48,714,463-48,720,850	NM_031247	Gimap3	GTPase, IMAP family member 3	nucleotide binding (GO:0000166); GTP binding (GO:0005525); mitochondrion (GO:0005739); mitochondrial outer membrane (GO:0005741); biological_process (GO:0008150); membrane (GO:0016020); integral to membrane (GO:0016021); outer membrane (GO:0019867)	3.86191	3.86191	9.86307	38.0903	0.00417473	6.95918	6.95918	8.71443	60.6453	4.72e-09	0.554937
2.01	GM10653	chr9:62,689,284-62,709,831	NR_003965	Gm10653	ribsomal protein S2 pseudogene	molecular_function (GO:0003674); cellular_component (GO:0005575); ribosome (GO:0005840); biological_process (GO:0008150); ribonucleoprotein complex (GO:0030529)	1.96204	1.96204	48.6392	95.4323	0.00187861	2.24139	2.24139	42.9788	96.3323	0.000445127	0.875369
2.01	GM12216	chr11:53,598,991-53,672,758	NR_033332	Gm12216	predicted gene 12216	molecular_function (GO:0003674); cellular_component (GO:0005575); biological_process (GO:0008150)	3.58125	3.58125	6.18652	22.1555	0.00833541	5.3636	5.3636	5.46539	29.3141	0.000230211	0.667696
2.01	GM12942	chr4:126,803,290-126,806,888	NM_001099319	Gm12942	Predicted gene 12942	molecular_function (GO:0003674); cellular_component (GO:0005575); biological_process (GO:0008150)	1.91475	1.91475	43.2968	82.9025	0.00313922	2.28625	2.28625	38.2547	87.4597	0.000271844	0.837509
2.01	GM14403	chr2:177,282,931-177,297,016	NR_036450	Gm14403	Predicted gene 14403	molecular_function (GO:0003674); cellular_component (GO:0005575); biological_process (GO:0008150)	1.82771	1.82771	141.415	258.466	8.93e-07	2.31255	2.31255	124.952	288.958	5.9e-10	0.790347
2.01	GM19522	chr16:42,884,483-42,912,183	NR_040402	Gm19522			3.32996	3.32996	1.25276	4.17164	0.509287	16.3855	16.3855	1.10742	18.1457	0.000413868	0.203226
2.01	GM2382	chr9:88,583,443-88,614,636	NM_001128601	Gm2382	Predicted gene 2382	molecular_function (GO:0003674); cellular_component (GO:0005575); biological_process (GO:0008150)	1.61306	1.61306	31.5092	50.8263	0.111354	2.58816	2.58816	27.841	72.057	0.000294943	0.623247
2.01	GM5177	chr10:10,325,743-10,336,111	NR_033630	Gm5177	glyceraldehyde-3-phosphate dehydrogenase pseudogene		2.35452	2.35452	23.321	54.9096	0.00207974	2.61246	2.61246	20.6047	53.8289	0.000803999	0.901264
2.01	GM5547	chr3:105,618,485-105,620,277	NR_045845	Gm5547	predicted gene 5547	molecular_function (GO:0003674); cellular_component (GO:0005575); biological_process (GO:0008150)	10.0605	10.0605	0.835175	8.40228	0.0461558	20.0443	20.0443	0.738282	14.7983	0.000942772	0.501914
2.01	GM684	chr9:51,078,363-51,086,659	NM_001195681	Gm684	predicted gene 684	molecular_function (GO:0003674); cellular_component (GO:0005575); biological_process (GO:0008150)	8.23343	8.23343	2.25586	18.5735	0.00152645	11.387	11.387	1.99366	22.7018	0.00013021	0.723057
2.01	GNG11	chr6:3,953,987-3,958,445	NM_025331	Gng11	Guanine nucleotide binding protein (G protein), gamma 11	molecular_function (GO:0003674); GTPase activity (GO:0003924); signal transducer activity (GO:0004871); cellular_component (GO:0005575); heterotrimeric G-protein complex (GO:0005834); plasma membrane (GO:0005886); signal transduction (GO:0007165); G-protein coupled receptor signaling pathway (GO:0007186); biological_process (GO:0008150); membrane (GO:0016020)	1.97325	1.97325	356.56	703.58	3.73e-17	2.0412	2.0412	315.043	643.066	2.37e-16	0.966711
2.01	GNG7	chr10:80,411,369-80,477,670	NM_010319 NM_001038655	Gng7	Guanine nucleotide binding protein (G protein), gamma 7	behavioral fear response (GO:0001662); signal transducer activity (GO:0004871); small GTPase regulator activity (GO:0005083); heterotrimeric G-protein complex (GO:0005834); plasma membrane (GO:0005886); signal transduction (GO:0007165); receptor guanylyl cyclase signaling pathway (GO:0007168); G-protein coupled receptor signaling pathway (GO:0007186); locomotory behavior (GO:0007626); membrane (G…	2.11723	2.11723	37.3599	79.0994	0.00115198	2.44307	2.44307	33.0105	80.6471	0.000387639	0.866624
2.01	GPIHBP1	chr15:75,427,088-75,428,643	NM_026730	Gpihbp1	GPI-anchored HDL-binding protein 1	lipid transport (GO:0006869); lipoprotein binding (GO:0008034); high-density lipoprotein particle binding (GO:0008035); lipid binding (GO:0008289); external side of plasma membrane (GO:0009897); cell surface (GO:0009986); cholesterol transport (GO:0030301); high-density lipoprotein particle (GO:0034364); lipase binding (GO:0035473); chylomicron binding (GO:0035478); cholesterol homeostasis (GO:00…	1.68868	1.68868	54.6622	92.3071	0.00933756	2.23587	2.23587	48.2977	107.987	0.000186678	0.755269
2.01	GPR123	chr7:147,020,073-147,063,987	NM_177469	Gpr123	G protein-coupled receptor 123	molecular_function (GO:0003674); signal transducer activity (GO:0004871); receptor activity (GO:0004872); G-protein coupled receptor activity (GO:0004930); cellular_component (GO:0005575); plasma membrane (GO:0005886); signal transduction (GO:0007165); G-protein coupled receptor signaling pathway (GO:0007186); biological_process (GO:0008150); membrane (GO:0016020); integral to membrane (GO:001602…	10.739	10.739	1.42069	15.2568	0.00224143	13.9729	13.9729	1.25538	17.5413	0.000726085	0.768559
2.01	GPR81	chr5:124,326,745-124,330,029	NM_175520	Gpr81	G protein-coupled receptor 81	rhodopsin-like receptor activity (GO:0001584); signal transducer activity (GO:0004871); receptor activity (GO:0004872); G-protein coupled receptor activity (GO:0004930); plasma membrane (GO:0005886); signal transduction (GO:0007165); G-protein coupled receptor signaling pathway (GO:0007186); membrane (GO:0016020); integral to membrane (GO:0016021); G-protein coupled purinergic nucleotide receptor…	4.45774	4.45774	5.93241	26.4451	0.00283225	5.68349	5.68349	5.2427	29.7968	0.000273073	0.784331
2.01	GPR88	chr3:115,952,572-115,956,402	NM_022427	Gpr88	G-protein coupled receptor 88	rhodopsin-like receptor activity (GO:0001584); signal transducer activity (GO:0004871); receptor activity (GO:0004872); transmembrane signaling receptor activity (GO:0004888); G-protein coupled receptor activity (GO:0004930); cellular_component (GO:0005575); plasma membrane (GO:0005886); signal transduction (GO:0007165); G-protein coupled receptor signaling pathway (GO:0007186); biological_proces…	31.2758	31.2758	0.417587	13.0604	0.00101667	68.3771	68.3771	0.369141	25.2408	1.27e-07	0.457402
2.01	GRIA1	chr11:56,825,120-57,143,746	NM_001113325 NM_008165 NM_001252403	Gria1	Glutamate receptor, ionotropic, AMPA1 (alpha 1)	regulation of receptor recycling (GO:0001919); receptor activity (GO:0004872); ionotropic glutamate receptor activity (GO:0004970); ion channel activity (GO:0005216); extracellular-glutamate-gated ion channel activity (GO:0005234); potassium channel activity (GO:0005267); protein binding (GO:0005515); extracellular space (GO:0005615); membrane fraction (GO:0005624); early endosome (GO:0005769); e…	2.57484	2.57484	16.2131	41.7461	0.00602478	3.86446	3.86446	14.3263	55.3632	2.77e-05	0.666288
2.01	GRRP1	chr4:133,807,025-133,810,021	NM_001099296	Grrp1	Glycine/arginine rich protein 1	molecular_function (GO:0003674); cellular_component (GO:0005575); biological_process (GO:0008150)	1.98452	1.98452	26.8296	53.2439	0.0136549	3.25567	3.25567	23.7057	77.1781	5.74e-06	0.609559
2.01	GSTA4	chr9:78,039,773-78,057,156	NM_010357	Gsta4	Glutathione S-transferase, alpha 4	glutathione transferase activity (GO:0004364); cellular_component (GO:0005575); cytoplasm (GO:0005737); metabolic process (GO:0008152); transferase activity (GO:0016740)	1.58825	1.58825	19.8896	31.5897	0.451081	2.91829	2.91829	17.5753	51.2899	0.000849516	0.54424
2.01	GSTZ1	chr12:88,488,115-88,505,673	NM_010363 NM_001252555 NM_001252556	Gstz1	Glutathione transferase zeta 1 (maleylacetoacetate isomerase)	catalytic activity (GO:0003824); glutathione transferase activity (GO:0004364); cytoplasm (GO:0005737); mitochondrion (GO:0005739); L-phenylalanine catabolic process (GO:0006559); tyrosine catabolic process (GO:0006572); aromatic amino acid family metabolic process (GO:0009072); maleylacetoacetate isomerase activity (GO:0016034); transferase activity (GO:0016740); isomerase activity (GO:0016853)	1.62684	1.62684	183.205	298.045	2.71e-05	2.16311	2.16311	161.877	350.157	7.41e-12	0.752086
2.01	HEXA	chr9:59,387,474-59,412,912	NM_010421	Hexa	Hexosaminidase A	skeletal system development (GO:0001501); catalytic activity (GO:0003824); hydrolase activity, hydrolyzing O-glycosyl compounds (GO:0004553); beta-N-acetylhexosaminidase activity (GO:0004563); lysosome (GO:0005764); carbohydrate metabolic process (GO:0005975); ganglioside catabolic process (GO:0006689); lysosome organization (GO:0007040); sensory perception of sound (GO:0007605); locomotory behav…	1.92424	1.92424	3313.12	6375.24	3.79e-44	2.02581	2.02581	2927.39	5930.33	4.1e-52	0.949863
2.01	HEY1	chr3:8,663,359-8,667,038	NM_010423	Hey1	Hairy/enhancer-of-split related with YRPW motif 1	vasculogenesis (GO:0001570); DNA binding (GO:0003677); sequence-specific DNA binding transcription factor activity (GO:0003700); protein binding (GO:0005515); nucleus (GO:0005634); regulation of transcription, DNA-dependent (GO:0006355); Notch signaling pathway (GO:0007219); multicellular organismal development (GO:0007275); negative regulation of gene expression (GO:0010629); transcription regul…	1.93878	1.93878	33.3475	64.6534	0.0110468	2.66308	2.66308	29.4655	78.4692	0.000132869	0.72802
2.01	HLF	chr11:90,197,849-90,252,231	NM_172563	Hlf	Hepatic leukemia factor	DNA binding (GO:0003677); sequence-specific DNA binding transcription factor activity (GO:0003700); nucleus (GO:0005634); regulation of transcription, DNA-dependent (GO:0006355); sequence-specific DNA binding (GO:0043565); protein dimerization activity (GO:0046983); rhythmic process (GO:0048511)	1.43944	1.43944	33.0978	47.6425	0.291972	2.53012	2.53012	29.2444	73.9917	0.000248268	0.568924
2.01	HMGCS2	chr3:98,084,354-98,114,661	NM_008256	Hmgcs2	3-hydroxy-3-methylglutaryl-Coenzyme A synthase 2	catalytic activity (GO:0003824); hydroxymethylglutaryl-CoA synthase activity (GO:0004421); mitochondrion (GO:0005739); mitochondrial inner membrane (GO:0005743); acetyl-CoA metabolic process (GO:0006084); steroid biosynthetic process (GO:0006694); cholesterol biosynthetic process (GO:0006695); metabolic process (GO:0008152); isoprenoid biosynthetic process (GO:0008299); lipid biosynthetic process…	1.73305	1.73305	122.27	211.899	0.0014473	2.13896	2.13896	108.039	231.091	1.24e-07	0.810229
2.01	HNMT	chr2:23,858,432-23,904,899	NM_080462	Hnmt	Histamine N-methyltransferase	regulation of neurotransmitter levels (GO:0001505); cellular_component (GO:0005575); cytoplasm (GO:0005737); methyltransferase activity (GO:0008168); N-methyltransferase activity (GO:0008170); transferase activity (GO:0016740); synaptosome (GO:0019717); histamine N-methyltransferase activity (GO:0046539)	4.13609	4.13609	8.85997	36.6457	0.00355573	6.97955	6.97955	7.82819	54.6373	3.03e-08	0.592601
2.01	HOXB7	chr11:96,147,960-96,151,477	NM_010460	Hoxb7	homeobox B7	DNA binding (GO:0003677); sequence-specific DNA binding transcription factor activity (GO:0003700); protein binding (GO:0005515); nucleus (GO:0005634); transcription factor complex (GO:0005667); regulation of transcription, DNA-dependent (GO:0006355); multicellular organismal development (GO:0007275); pattern specification process (GO:0007389); organ morphogenesis (GO:0009887); anterior/posterior…	3.0758	3.0758	9.94926	30.6019	0.0108293	3.80318	3.80318	8.78916	33.4267	0.00063446	0.808744
2.01	HOXB9	chr11:96,132,644-96,137,907	NM_008270	Hoxb9	homeobox B9	DNA binding (GO:0003677); sequence-specific DNA binding transcription factor activity (GO:0003700); nucleus (GO:0005634); transcription factor complex (GO:0005667); regulation of transcription, DNA-dependent (GO:0006355); multicellular organismal development (GO:0007275); pattern specification process (GO:0007389); organ morphogenesis (GO:0009887); anterior/posterior pattern specification (GO:000…	6.5247	6.5247	3.0093	19.6348	0.00113548	10.8441	10.8441	2.65872	28.8314	1.08e-05	0.601681
2.01	HOXD9	chr2:74,535,820-74,538,265	NM_013555	Hoxd9	homeobox D9	DNA binding (GO:0003677); sequence-specific DNA binding transcription factor activity (GO:0003700); nucleus (GO:0005634); transcription factor complex (GO:0005667); regulation of transcription, DNA-dependent (GO:0006355); multicellular organismal development (GO:0007275); pattern specification process (GO:0007389); skeletal muscle tissue development (GO:0007519); adult locomotory behavior (GO:000…	2.81615	2.81615	11.6152	32.71	0.0147751	4.23499	4.23499	10.2642	43.4688	0.000182624	0.664972
2.01	HRCT1	chr4:43,740,070-43,740,982	NM_027511	Hrct1	histidine rich carboxyl terminus 1	molecular_function (GO:0003674); cellular_component (GO:0005575); biological_process (GO:0008150); membrane (GO:0016020); integral to membrane (GO:0016021)	1.88599	1.88599	9.27756	17.4974	0.246963	4.21084	4.21084	8.19733	34.5176	0.000899605	0.447889
2.01	HS3ST1	chr5:40,005,174-40,035,870	NM_010474	Hs3st1	Heparan sulfate (glucosamine) 3-O-sulfotransferase 1	extracellular space (GO:0005615); Golgi apparatus (GO:0005794); sulfotransferase activity (GO:0008146); [heparan sulfate]-glucosamine 3-sulfotransferase 1 activity (GO:0008467); transferase activity (GO:0016740)	2.97669	2.97669	26.3302	78.3769	0.00509254	4.00212	4.00212	23.2634	93.1028	3.29e-09	0.743778
2.01	HSF4	chr8:107,793,701-107,799,745	NM_011939 NM_001256042 NR_045689 NM_001256044	Hsf4	Heat shock transcription factor 4	negative regulation of transcription from RNA polymerase II promoter (GO:0000122); eye development (GO:0001654); DNA binding (GO:0003677); sequence-specific DNA binding transcription factor activity (GO:0003700); nucleus (GO:0005634); regulation of transcription, DNA-dependent (GO:0006355); protein folding (GO:0006457); response to stress (GO:0006950); response to unfolded protein (GO:0006986); p…	1.94241	1.94241	40.5327	78.7309	0.00555813	2.62656	2.62656	35.8157	94.072	2.26e-05	0.739524
2.01	HSPB1	chr5:136,363,789-136,365,433	NM_013560	Hspb1	Heat shock protein 1	proteasome complex (GO:0000502); intracellular (GO:0005622); soluble fraction (GO:0005625); insoluble fraction (GO:0005626); nucleus (GO:0005634); cytoplasm (GO:0005737); plasma membrane (GO:0005886); protein folding (GO:0006457); response to stress (GO:0006950); response to unfolded protein (GO:0006986); response to heat (GO:0009408); Z disc (GO:0030018); ubiquitin binding (GO:0043130); contract…	2.66716	2.66716	60.8666	162.341	0.00234561	3.437	3.437	53.7691	184.804	6.2e-05	0.776014
2.01	ID4	chr13:48,356,796-48,359,405	NM_031166	Id4	Inhibitor of DNA binding 4	G1/S transition of mitotic cell cycle (GO:0000082); protein binding (GO:0005515); nucleus (GO:0005634); neuroblast proliferation (GO:0007405); brain development (GO:0007420); cell proliferation (GO:0008283); positive regulation of cell proliferation (GO:0008284); hippocampus development (GO:0021766); cerebral cortex neuron differentiation (GO:0021895); transcription regulator activity (GO:0030528…	4.73647	4.73647	5.51482	26.1208	0.00187136	8.58838	8.58838	4.87356	41.856	8.08e-07	0.551498
2.01	IFNGR1	chr10:19,311,764-19,330,031	NM_010511	Ifngr1	Interferon gamma receptor 1	receptor activity (GO:0004872); cytokine receptor activity (GO:0004896); extracellular space (GO:0005615); endoplasmic reticulum (GO:0005783); signal transduction (GO:0007165); blood coagulation (GO:0007596); postsynaptic density (GO:0014069); membrane (GO:0016020); integral to membrane (GO:0016021); cytokine binding (GO:0019955); dendrite (GO:0030425); vesicle (GO:0031982)	1.90317	1.90317	655.852	1248.2	3.38e-22	2.09466	2.09466	579.495	1213.84	3.72e-26	0.908582
2.01	IGSF10	chr3:59,120,657-59,148,178	NM_001162884	Igsf10	Immunoglobulin superfamily, member 10	ossification (GO:0001503); molecular_function (GO:0003674); vascular endothelial growth factor-activated receptor activity (GO:0005021); protein binding (GO:0005515); ATP binding (GO:0005524); cellular_component (GO:0005575); extracellular region (GO:0005576); integral to plasma membrane (GO:0005887); protein phosphorylation (GO:0006468); signal transduction (GO:0007165); tissue regeneration (GO:…	1.99473	1.99473	356.659	711.437	3.01e-18	2.33395	2.33395	315.123	735.482	9.87e-25	0.854655
2.01	IL18R1	chr1:40,522,397-40,557,699	NM_001161842 NM_008365 NM_001161843	Il18r1	Interleukin 18 receptor 1	receptor activity (GO:0004872); transmembrane signaling receptor activity (GO:0004888); extracellular space (GO:0005615); integral to plasma membrane (GO:0005887); signal transduction (GO:0007165); cell surface receptor signaling pathway (GO:0007166); membrane (GO:0016020); integral to membrane (GO:0016021); intrinsic to membrane (GO:0031224); innate immune response (GO:0045087)	3.53484	3.53484	15.9634	56.4281	0.00163098	3.64768	3.64768	14.1051	51.4508	6.04e-05	0.969066
2.01	INPP5J	chr11:3,394,275-3,404,824	NM_172439	Inpp5j	Inositol polyphosphate 5-phosphatase J	peripheral to membrane of membrane fraction (GO:0000300); ruffle (GO:0001726); inositol or phosphatidylinositol phosphatase activity (GO:0004437); inositol-polyphosphate 5-phosphatase activity (GO:0004445); cytoplasm (GO:0005737); plasma membrane (GO:0005886); negative regulation of neuron projection development (GO:0010977); dephosphorylation (GO:0016311); hydrolase activity (GO:0016787); SH3 do…	2.24854	2.24854	19.1362	43.0285	0.0180882	3.21198	3.21198	16.9103	54.3154	0.000372595	0.700048
2.01	INPP5K	chr11:75,444,522-75,462,367	NM_008916	Inpp5k	Inositol polyphosphate 5-phosphatase K	in utero embryonic development (GO:0001701); ruffle (GO:0001726); inositol or phosphatidylinositol phosphatase activity (GO:0004437); inositol-polyphosphate 5-phosphatase activity (GO:0004445); membrane fraction (GO:0005624); endoplasmic reticulum (GO:0005783); dephosphorylation (GO:0016311); inositol bisphosphate phosphatase activity (GO:0016312); hydrolase activity (GO:0016787); response to ins…	1.86501	1.86501	406.964	758.991	1.16e-15	2.02512	2.02512	359.577	728.187	9.91e-18	0.920935
2.01	IRX1	chr13:72,095,680-72,101,171	NM_010573	Irx1	Iroquois related homeobox 1 (Drosophila)	metanephros development (GO:0001656); molecular_function (GO:0003674); DNA binding (GO:0003677); sequence-specific DNA binding transcription factor activity (GO:0003700); cellular_component (GO:0005575); nucleus (GO:0005634); transcription factor complex (GO:0005667); regulation of transcription, DNA-dependent (GO:0006355); biological_process (GO:0008150); transcription regulator activity (GO:003…	5.0688	5.0688	4.92931	24.9857	0.00133494	8.8304	8.8304	4.35646	38.4693	3.06e-06	0.574017
2.01	IRX3	chr8:94,322,410-94,325,553	NM_008393 NM_001253822	Irx3	Iroquois related homeobox 3 (Drosophila)	metanephros development (GO:0001656); kidney development (GO:0001822); molecular_function (GO:0003674); DNA binding (GO:0003677); sequence-specific DNA binding transcription factor activity (GO:0003700); nucleus (GO:0005634); transcription factor complex (GO:0005667); cytoplasm (GO:0005737); regulation of transcription, DNA-dependent (GO:0006355); multicellular organismal development (GO:0007275)…	2.92676	2.92676	21.3148	62.3831	0.00170938	3.02546	3.02546	18.8322	56.9761	0.000202887	0.967375
2.01	ITGAD	chr7:135,317,460-135,349,017	NM_001029872	Itgad	integrin, alpha D	receptor activity (GO:0004872); cell adhesion (GO:0007155); signal transduction (GO:0007165); integrin-mediated signaling pathway (GO:0007229); integrin complex (GO:0008305); membrane (GO:0016020); integral to membrane (GO:0016021); protein heterodimerization activity (GO:0046982); activated T cell proliferation (GO:0050798)	3.33584	3.33584	11.202	37.3681	0.00181692	5.70402	5.70402	9.89658	56.4503	6.32e-08	0.584822
2.01	JAG2	chr12:114,146,801-114,167,706	NM_010588	Jag2	Jagged 2	skeletal system development (GO:0001501); in utero embryonic development (GO:0001701); cell fate determination (GO:0001709); respiratory system process (GO:0003016); calcium ion binding (GO:0005509); protein binding (GO:0005515); extracellular space (GO:0005615); membrane fraction (GO:0005624); cell communication (GO:0007154); Notch signaling pathway (GO:0007219); multicellular organismal develop…	2.4505	2.4505	56.4188	138.254	0.00133912	3.02287	3.02287	49.849	150.687	1.19e-09	0.810654
2.01	KANK4	chr4:98,421,583-98,484,228	NM_172872	Kank4	KN motif and ankyrin repeat domains 4	molecular_function (GO:0003674); DNA binding (GO:0003677); cytoplasm (GO:0005737); negative regulation of stress fiber assembly (GO:0051497)	2.79925	2.79925	7.85687	21.9933	0.0326829	4.9141	4.9141	6.94195	34.1134	0.000232799	0.569636
2.01	KBTBD12	chr6:88,563,745-88,577,439	NM_001142724 NM_029013	Kbtbd12	Kelch repeat and BTB (POZ) domain containing 12	molecular_function (GO:0003674); protein binding (GO:0005515); cellular_component (GO:0005575); biological_process (GO:0008150)	18.462	18.462	0.417587	7.70948	0.034848	36.9206	36.9206	0.369141	13.6289	0.000611804	0.500045
2.01	KCNA2	chr3:106,904,485-106,917,923	NM_008417	Kcna2	Potassium voltage-gated channel, shaker-related subfamily, member 2	ion channel activity (GO:0005216); voltage-gated ion channel activity (GO:0005244); voltage-gated potassium channel activity (GO:0005249); cation channel activity (GO:0005261); potassium channel activity (GO:0005267); protein binding (GO:0005515); integral to plasma membrane (GO:0005887); transport (GO:0006810); ion transport (GO:0006811); cation transport (GO:0006812); potassium ion transport (G…	5.24435	5.24435	1.83827	9.64056	0.199845	12.0878	12.0878	1.62452	19.6369	0.000295164	0.433854
2.01	KCNK3	chr5:30,890,543-30,927,643	NM_010608	Kcnk3	Potassium channel, subfamily K, member 3	ion channel activity (GO:0005216); voltage-gated ion channel activity (GO:0005244); open rectifier potassium channel activity (GO:0005252); potassium channel activity (GO:0005267); protein binding (GO:0005515); extracellular space (GO:0005615); plasma membrane (GO:0005886); integral to plasma membrane (GO:0005887); transport (GO:0006810); ion transport (GO:0006811); potassium ion transport (GO:00…	10.9559	10.9559	2.67345	29.2902	0.0057436	12.458	12.458	2.3628	29.4358	6.44e-06	0.879431
2.01	KCNN3	chr3:89,324,086-89,476,416	NM_080466	Kcnn3	Potassium intermediate/small conductance calcium-activated channel, subfamily N, member 3	ion channel activity (GO:0005216); potassium channel activity (GO:0005267); calmodulin binding (GO:0005516); plasma membrane (GO:0005886); transport (GO:0006810); ion transport (GO:0006811); potassium ion transport (GO:0006813); calcium-activated potassium channel activity (GO:0015269); membrane (GO:0016020); integral to membrane (GO:0016021); small conductance calcium-activated potassium channel…	8.20729	8.20729	0.835175	6.85452	0.127639	22.0642	22.0642	0.738282	16.2896	0.000268942	0.371974
2.01	KCNQ4	chr4:120,370,078-120,419,781	NM_001081142	Kcnq4	Potassium voltage-gated channel, subfamily Q, member 4	ion channel activity (GO:0005216); voltage-gated ion channel activity (GO:0005244); voltage-gated potassium channel activity (GO:0005249); potassium channel activity (GO:0005267); cytoplasm (GO:0005737); plasma membrane (GO:0005886); transport (GO:0006810); ion transport (GO:0006811); potassium ion transport (GO:0006813); sensory perception of sound (GO:0007605); voltage-gated potassium channel c…	5.1066	5.1066	4.0124	20.4897	0.00227557	9.74819	9.74819	3.54495	34.5569	1.78e-06	0.523851
2.01	KLC4	chr17:46,767,580-46,782,093	NM_029091	Klc4	Kinesin light chain 4	molecular_function (GO:0003674); motor activity (GO:0003774); microtubule motor activity (GO:0003777); binding (GO:0005488); cellular_component (GO:0005575); nucleus (GO:0005634); kinesin complex (GO:0005871); microtubule (GO:0005874); biological_process (GO:0008150)	1.98445	1.98445	269.962	535.727	6.87e-14	2.30239	2.30239	238.533	549.194	1.66e-18	0.861912
2.01	KLHL38	chr15:58,146,128-58,155,724	NM_177755	Klhl38	Kelch-like 38 (Drosophila)	molecular_function (GO:0003674); protein binding (GO:0005515); cellular_component (GO:0005575); biological_process (GO:0008150)	4.50654	4.50654	4.18032	18.8388	0.00666355	9.74017	9.74017	3.69291	35.9696	6.49e-06	0.462676
2.01	KLRA1	chr6:130,313,936-130,336,892	NM_016659	Klra1	Killer cell lectin-like receptor, subfamily A, member 1	signal transducer activity (GO:0004871); receptor activity (GO:0004872); binding (GO:0005488); protein binding (GO:0005515); plasma membrane (GO:0005886); defense response (GO:0006952); cell adhesion (GO:0007155); signal transduction (GO:0007165); external side of plasma membrane (GO:0009897); membrane (GO:0016020); integral to membrane (GO:0016021)	3.62975	3.62975	3.0093	10.923	0.117322	9.35779	9.35779	2.65872	24.8797	9.86e-05	0.387885
2.01	KLRA10	chr6:130,219,212-130,231,946	NM_008459	Klra10	Killer cell lectin-like receptor subfamily A, member 10	receptor activity (GO:0004872); plasma membrane (GO:0005886); signal transduction (GO:0007165)	4.50313	4.50313	2.84137	12.7951	0.0509043	8.68856	8.68856	2.51076	21.8149	0.000474538	0.518283
2.01	KLRA3	chr6:130,273,305-130,287,644	NM_010648	Klra3	Killer cell lectin-like receptor, subfamily A, member 3	receptor activity (GO:0004872); plasma membrane (GO:0005886); defense response (GO:0006952)	6.70279	6.70279	2.84137	19.0451	0.00153513	11.8036	11.8036	2.51076	29.6359	3.04e-06	0.567861
2.01	KLRB1A	chr6:128,559,245-128,572,952	NM_010737 NM_001159902	Klrb1a	Killer cell lectin-like receptor subfamily B member 1A	molecular_function (GO:0003674); receptor activity (GO:0004872); binding (GO:0005488); cellular_component (GO:0005575); plasma membrane (GO:0005886); defense response (GO:0006952); signal transduction (GO:0007165); biological_process (GO:0008150); membrane (GO:0016020); integral to membrane (GO:0016021)	4.12037	4.12037	7.93861	32.71	0.0011251	4.98923	4.98923	7.01518	35.0003	0.000228723	0.825853
2.01	LAX1	chr1:135,575,606-135,586,685	NM_172842 NM_001159649	Lax1	Lymphocyte transmembrane adaptor 1	molecular_function (GO:0003674); cellular_component (GO:0005575); plasma membrane (GO:0005886); immune response (GO:0006955); membrane (GO:0016020); integral to membrane (GO:0016021); lymphocyte activation (GO:0046649); immunoglobulin secretion (GO:0048305); antigen receptor-mediated signaling pathway (GO:0050851)	9.83299	9.83299	3.92621	38.6064	0.00493962	12.0377	12.0377	3.47022	41.7736	4.59e-08	0.816848
2.01	LMOD3	chr6:97,188,522-97,202,774	NM_001081157	Lmod3	Leiomodin 3 (fetal)	molecular_function (GO:0003674); cellular_component (GO:0005575); biological_process (GO:0008150)	5.24404	5.24404	2.59171	13.591	0.0162277	23.1779	23.1779	2.28957	53.0675	4.65e-07	0.226252
2.01	LOC545261	chr18:61,799,307-61,807,157	NR_045420	LOC545261			1.84368	1.84368	48.3078	89.0642	0.00560446	2.31449	2.31449	42.6844	98.7928	0.000211407	0.796581
2.01	LRG1	chr17:56,259,101-56,261,369	NM_029796	Lrg1	Leucine-rich alpha-2-glycoprotein 1	molecular_function (GO:0003674); cellular_component (GO:0005575); extracellular space (GO:0005615); brown fat cell differentiation (GO:0050873)	2.77657	2.77657	132.868	368.919	0.00123004	2.29447	2.29447	117.412	269.399	5.79e-05	1.21011
2.01	LRRC30	chr17:67,980,305-67,982,063	NM_001033340	Lrrc30	leucine rich repeat containing 30	molecular_function (GO:0003674); protein binding (GO:0005515); cellular_component (GO:0005575); biological_process (GO:0008150)	6.52058	6.52058	1.75654	11.4536	0.0163361	19.1571	19.1571	1.55129	29.7183	2.57e-07	0.340374
2.01	LRRN1	chr6:107,479,720-107,520,222	NM_008516	Lrrn1	Leucine rich repeat protein 1, neuronal	protein binding (GO:0005515); extracellular space (GO:0005615); membrane (GO:0016020); integral to membrane (GO:0016021)	20.7564	20.7564	0.417587	8.6676	0.0151733	43.1501	43.1501	0.369141	15.9285	0.000226656	0.481027
2.01	LRRN2	chr1:134,776,932-134,836,582	NM_010732	Lrrn2	Leucine rich repeat protein 2, neuronal	integral to membrane (GO:0016021)	9.05328	9.05328	1.83827	16.6424	0.00178252	14.2474	14.2474	1.62452	23.1452	4.04e-05	0.635433
2.01	MACROD1	chr19:7,131,258-7,272,552	NM_134147	Macrod1	MACRO domain containing 1	molecular_function (GO:0003674); mitochondrion (GO:0005739); biological_process (GO:0008150)	1.3815	1.3815	44.1319	60.9682	0.26282	2.27405	2.27405	38.993	88.6722	0.000558169	0.607505
2.01	MAN2A2	chr7:87,493,983-87,516,261	NM_172903	Man2a2	Mannosidase 2, alpha 2	lysosome (GO:0005764); carbohydrate metabolic process (GO:0005975); mannosidase activity (GO:0015923); hydrolase activity (GO:0016787); hydrolase activity, acting on glycosyl bonds (GO:0016798); hydrolase activity, hydrolyzing N-glycosyl compounds (GO:0016799)	1.65212	1.65212	1286.91	2126.13	1.46e-19	2.01819	2.01819	1137.07	2294.82	2.76e-35	0.818615
2.01	MANBA	chr3:135,148,575-135,234,367	NM_027288	Manba	Mannosidase, beta A, lysosomal	catalytic activity (GO:0003824); hydrolase activity, hydrolyzing O-glycosyl compounds (GO:0004553); beta-mannosidase activity (GO:0004567); mannose binding (GO:0005537); soluble fraction (GO:0005625); lysosome (GO:0005764); carbohydrate metabolic process (GO:0005975); glycoprotein catabolic process (GO:0006516); metabolic process (GO:0008152); hydrolase activity (GO:0016787); hydrolase activity, …	1.98602	1.98602	402.607	799.587	7.11e-19	2.38503	2.38503	355.733	848.433	3.06e-27	0.832704
2.01	MANSC1	chr6:134,559,225-134,582,506	NM_026345	Mansc1	MANSC domain containing 1	molecular_function (GO:0003674); cellular_component (GO:0005575); extracellular space (GO:0005615); biological_process (GO:0008150); membrane (GO:0016020); integral to membrane (GO:0016021)	2.2266	2.2266	36.2795	80.78	0.00357632	2.61673	2.61673	32.0525	83.8728	5.54e-05	0.850909
2.01	MAP1LC3B	chr8:124,114,368-124,121,947	NM_026160	Map1lc3b	Microtubule-associated protein 1 light chain 3 beta	autophagic vacuole membrane (GO:0000421); protein binding (GO:0005515); soluble fraction (GO:0005625); insoluble fraction (GO:0005626); cytoplasm (GO:0005737); microtubule (GO:0005874); microtubule associated complex (GO:0005875); ubiquitin cycle (GO:0006512); autophagy (GO:0006914); microtubule-based process (GO:0007017); microtubule binding (GO:0008017); tubulin binding (GO:0015631); membrane (…	1.91796	1.91796	1067.16	2046.77	1.82e-29	2.09157	2.09157	942.91	1972.16	2.06e-20	0.916996
2.01	MAPRE3	chr5:31,117,129-31,168,479	NM_133350	Mapre3	Microtubule-associated protein, RP/EB family, member 3	protein binding (GO:0005515); cytoplasm (GO:0005737); cytoskeleton (GO:0005856); microtubule (GO:0005874); cell cycle (GO:0007049); mitosis (GO:0007067); microtubule binding (GO:0008017); midbody (GO:0030496); cell division (GO:0051301)	1.80514	1.80514	157.882	284.999	1.05e-05	2.21528	2.21528	139.501	309.034	1.05e-10	0.814858
2.01	MARCKS	chr10:36,853,049-36,858,732	NM_008538	Marcks	Myristoylated alanine rich protein kinase C substrate	actin binding (GO:0003779); protein kinase C binding (GO:0005080); calmodulin binding (GO:0005516); cytoplasm (GO:0005737); centrosome (GO:0005813); cytoskeleton (GO:0005856); cell cortex (GO:0005938); membrane (GO:0016020); germinal vesicle (GO:0042585)	1.81574	1.81574	2956.34	5367.94	1.06e-24	2.26561	2.26561	2612.04	5917.88	3.03e-30	0.801433
2.01	MCF2L	chr8:12,915,893-13,020,509	NM_001159486 NM_178076 NM_001159485	Mcf2l	Mcf.2 transforming sequence-like	guanyl-nucleotide exchange factor activity (GO:0005085); Rho guanyl-nucleotide exchange factor activity (GO:0005089); protein binding (GO:0005515); 1-phosphatidylinositol binding (GO:0005545); intracellular (GO:0005622); cytoplasm (GO:0005737); plasma membrane (GO:0005886); Rho protein signal transduction (GO:0007266); membrane (GO:0016020); lamellipodium (GO:0030027); regulation of Rho protein s…	2.41715	2.41715	79.9077	193.149	0.00161022	2.59066	2.59066	70.6017	182.905	2.98e-09	0.933025
2.01	MCL1	chr3:95,462,643-95,467,101	NM_008562	Mcl1	Myeloid cell leukemia sequence 1	protein binding (GO:0005515); nucleus (GO:0005634); cytoplasm (GO:0005737); mitochondrion (GO:0005739); apoptotic process (GO:0006915); multicellular organismal development (GO:0007275); membrane (GO:0016020); integral to membrane (GO:0016021); cell differentiation (GO:0030154); response to cytokine (GO:0034097); regulation of apoptotic process (GO:0042981); negative regulation of apoptotic proce…	1.87224	1.87224	2448.64	4584.45	1.27e-38	2.0462	2.0462	2163.52	4426.98	1.1e-49	0.914986
2.01	MEIS3	chr7:16,760,729-16,771,852	NM_008627	Meis3	Meis homeobox 3	DNA binding (GO:0003677); sequence-specific DNA binding transcription factor activity (GO:0003700); transporter activity (GO:0005215); cellular_component (GO:0005575); nucleus (GO:0005634); regulation of transcription, DNA-dependent (GO:0006355); transport (GO:0006810); biological_process (GO:0008150); sequence-specific DNA binding (GO:0043565)	1.84541	1.84541	154.636	285.368	1.27e-07	2.10163	2.10163	136.626	287.137	1.22e-09	0.878086
2.01	MFGE8	chr7:86,278,654-86,293,946	NM_008594 NM_001045489	Mfge8	Milk fat globule-EGF factor 8 protein	angiogenesis (GO:0001525); phosphatidylserine binding (GO:0001786); integrin binding (GO:0005178); protein binding (GO:0005515); extracellular region (GO:0005576); extracellular space (GO:0005615); phagocytosis, recognition (GO:0006910); phagocytosis, engulfment (GO:0006911); cell adhesion (GO:0007155); single fertilization (GO:0007338); phosphatidylethanolamine binding (GO:0008429); external sid…	1.93615	1.93615	1109.9	2148.93	4.33e-18	2.31535	2.31535	980.658	2270.56	4.28e-15	0.836227
2.01	MFNG	chr15:78,586,313-78,603,875	NM_008595	Mfng	MFNG O-fucosylpeptide 3-beta-N-acetylglucosaminyltransferase	extracellular space (GO:0005615); Golgi apparatus (GO:0005794); multicellular organismal development (GO:0007275); pattern specification process (GO:0007389); membrane (GO:0016020); integral to membrane (GO:0016021); transferase activity (GO:0016740); transferase activity, transferring glycosyl groups (GO:0016757); integral to Golgi membrane (GO:0030173); O-fucosylpeptide 3-beta-N-acetylglucosami…	1.9903	1.9903	94.868	188.815	1.85e-06	2.38126	2.38126	83.8205	199.599	1.22e-08	0.835815
2.01	MGL2	chr11:69,943,859-69,951,044	NM_145137	Mgl2	Macrophage galactose N-acetyl-galactosamine specific lectin 2	integral to membrane (GO:0016021); carbohydrate binding (GO:0030246)	1.32469	1.32469	126.523	167.603	0.270266	2.12902	2.12902	111.802	238.029	0.000108274	0.622205
2.01	MGLL	chr6:88,674,406-88,778,354	NM_011844 NM_001166251 NM_001166250 NM_001166249	Mgll	Monoglyceride lipase	catalytic activity (GO:0003824); aminopeptidase activity (GO:0004177); proteolysis (GO:0006508); lipid metabolic process (GO:0006629); cellular aromatic compound metabolic process (GO:0006725); lipid binding (GO:0008289); hydrolase activity (GO:0016787); synapse (GO:0045202); acylglycerol lipase activity (GO:0047372)	1.77825	1.77825	474.209	843.264	3.65e-07	2.25944	2.25944	419.013	946.736	3.77e-26	0.787032
2.01	MICAL1	chr10:41,196,120-41,206,836	NM_138315 NM_001164433	Mical1	Microtubule associated monoxygenase, calponin and LIM domain containing 1	monooxygenase activity (GO:0004497); cellular_component (GO:0005575); cytoplasm (GO:0005737); cytoskeleton (GO:0005856); biological_process (GO:0008150); zinc ion binding (GO:0008270); metal ion binding (GO:0046872); oxidation-reduction process (GO:0055114)	1.91821	1.91821	351.113	673.509	3.76e-15	2.06568	2.06568	310.239	640.853	4.24e-16	0.928611
2.01	MKL2	chr16:13,256,574-13,417,622	NM_153588 NM_181860 NM_001122667	Mkl2	MKL/myocardin-like 2	in utero embryonic development (GO:0001701); liver development (GO:0001889); heart morphogenesis (GO:0003007); nucleic acid binding (GO:0003676); DNA binding (GO:0003677); transcription coactivator activity (GO:0003713); actin binding (GO:0003779); protein binding (GO:0005515); nucleus (GO:0005634); cytoplasm (GO:0005737); regulation of transcription, DNA-dependent (GO:0006355); multicellular org…	1.7967	1.7967	347.35	624.083	7.01e-12	2.03458	2.03458	306.915	624.441	3.47e-15	0.883082
2.01	MKNK1	chr4:115,511,851-115,551,853	NM_021461	Mknk1	MAP kinase-interacting serine/threonine kinase 1	nucleotide binding (GO:0000166); protein kinase activity (GO:0004672); protein serine/threonine kinase activity (GO:0004674); protein tyrosine kinase activity (GO:0004713); protein binding (GO:0005515); ATP binding (GO:0005524); regulation of translation (GO:0006417); protein phosphorylation (GO:0006468); response to stress (GO:0006950); kinase activity (GO:0016301); transferase activity (GO:0016…	1.92747	1.92747	359.078	692.112	2.01e-16	2.32722	2.32722	317.263	738.339	4.9e-25	0.828229
2.01	MLXIP	chr5:123,844,828-123,907,940	NM_177582 NM_133917	Mlxip	MLX interacting protein	DNA binding (GO:0003677); protein binding (GO:0005515); nucleus (GO:0005634); cytoplasm (GO:0005737); mitochondrion (GO:0005739); mitochondrial outer membrane (GO:0005741); nucleocytoplasmic transport (GO:0006913); membrane (GO:0016020); transcription regulator activity (GO:0030528)	1.98727	1.98727	612.999	1218.2	7.29e-25	2.24931	2.24931	541.619	1218.27	6.06e-32	0.883503
2.01	MOB3B	chr4:34,896,323-35,104,733	NM_178061	Mob3b			1.81483	1.81483	59.4236	107.844	0.00242098	2.06503	2.06503	52.5062	108.427	0.000359877	0.878842
2.01	MOB3C	chr4:115,500,697-115,508,788	NM_175308	Mob3c			1.743	1.743	146.267	254.943	5.39e-06	2.05175	2.05175	129.237	265.161	2.56e-08	0.849519
2.01	MOCS1	chr17:49,567,689-49,594,755	NM_020042 NM_028464	Mocs1	Molybdenum cofactor synthesis 1	nucleotide binding (GO:0000166); molecular_function (GO:0003674); catalytic activity (GO:0003824); GTP binding (GO:0005525); cellular_component (GO:0005575); Mo-molybdopterin cofactor biosynthetic process (GO:0006777); metabolic process (GO:0008152); molybdopterin synthase complex (GO:0019008); molybdopterin cofactor biosynthetic process (GO:0032324); metal ion binding (GO:0046872); iron-sulfur c…	1.89182	1.89182	231.349	437.67	9.62e-11	2.14799	2.14799	204.415	439.08	5.81e-13	0.880741
2.01	MPZL3	chr9:44,863,271-44,882,971	NM_176993 NM_001093749	Mpzl3	Myelin protein zero-like 3	cell adhesion (GO:0007155); membrane (GO:0016020); integral to membrane (GO:0016021); extracellular matrix organization (GO:0030198); hair cycle (GO:0042633)	3.65423	3.65423	6.0186	21.9933	0.00856944	4.88333	4.88333	5.31743	25.9668	0.000888587	0.748307
2.01	MRAP2	chr9:87,039,141-87,078,880	NM_001177731 NM_001101482	Mrap2	melanocortin 2 receptor accessory protein 2	molecular_function (GO:0003674); cellular_component (GO:0005575); biological_process (GO:0008150)	1.91952	1.91952	1.42069	2.72704	0.840693	15.5141	15.5141	1.25538	19.476	0.000156195	0.123728
2.01	MSH5	chr17:35,165,550-35,183,668	NM_013600 NM_001146215	Msh5	MutS homolog 5 (E. coli)	nucleotide binding (GO:0000166); synaptonemal complex (GO:0000795); DNA binding (GO:0003677); ATP binding (GO:0005524); mismatch repair (GO:0006298); meiosis (GO:0007126); meiosis I (GO:0007127); synapsis (GO:0007129); reciprocal meiotic recombination (GO:0007131); meiotic prophase II (GO:0007136); female gamete generation (GO:0007292); mismatched DNA binding (GO:0030983)	1.94266	1.94266	72.6319	141.099	0.000725373	2.03577	2.03577	64.1753	130.646	0.000126295	0.954266
2.01	MTUS1	chr8:42,076,266-42,219,080	NM_001005863 NM_001005865 NM_001005864	Mtus1	Mitochondrial tumor suppressor 1	molecular_function (GO:0003674); receptor activity (GO:0004872); cellular_component (GO:0005575); nucleus (GO:0005634); mitochondrion (GO:0005739); Golgi apparatus (GO:0005794); plasma membrane (GO:0005886); cell cycle (GO:0007049); biological_process (GO:0008150); membrane (GO:0016020)	1.89206	1.89206	338.99	641.389	9.91e-14	2.04904	2.04904	299.529	613.748	8.96e-16	0.923387
2.01	MURC	chr4:48,676,386-48,686,364	NM_026509	Murc	Muscle-related coiled-coil protein	Rho GTPase activator activity (GO:0005100); protein binding (GO:0005515); cytoplasm (GO:0005737); Rho protein signal transduction (GO:0007266); multicellular organismal development (GO:0007275); muscle organ development (GO:0007517); Z disc (GO:0030018); cell differentiation (GO:0030154); positive regulation of transcription from RNA polymerase II promoter (GO:0045944); regulation of catalytic ac…	2.55044	2.55044	10.6982	27.2852	0.022784	5.21297	5.21297	9.45271	49.2767	0.000134982	0.489249
2.01	MUSTN1	chr14:31,692,443-31,694,796	NM_181390	Mustn1	Musculoskeletal, embryonic nuclear protein 1	molecular_function (GO:0003674); nucleus (GO:0005634); nucleoplasm (GO:0005654); wound healing (GO:0042060); tissue regeneration (GO:0042246)	2.6599	2.6599	24.5782	65.3755	0.0192825	4.95645	4.95645	21.7136	107.622	3.18e-12	0.536654
2.01	MYADML2	chr11:120,507,345-120,509,651	NM_026751 NM_001204820	Myadml2	Myeloid-associated differentiation marker-like 2	molecular_function (GO:0003674); cellular_component (GO:0005575); biological_process (GO:0008150); membrane (GO:0016020); integral to membrane (GO:0016021)	5.36249	5.36249	1.75654	9.4194	0.0479317	15.5701	15.5701	1.55129	24.1537	8.97e-06	0.34441
2.01	MYCBPAP	chr11:94,362,661-94,382,816	NM_170671	Mycbpap	Mycbp associated protein	protein binding (GO:0005515); cytoplasm (GO:0005737); multicellular organismal development (GO:0007275); spermatogenesis (GO:0007283); biological_process (GO:0008150); membrane (GO:0016020); cell differentiation (GO:0030154)	6.29448	6.29448	3.0093	18.942	0.00183684	9.32681	9.32681	2.65872	24.7973	5e-05	0.67488
2.01	MYH1	chr11:67,013,616-67,038,077	NM_030679	Myh1	Myosin, heavy polypeptide 1, skeletal muscle, adult	nucleotide binding (GO:0000166); motor activity (GO:0003774); actin binding (GO:0003779); calmodulin binding (GO:0005516); ATP binding (GO:0005524); cytoplasm (GO:0005737); cytoskeleton (GO:0005856); muscle myosin complex (GO:0005859); striated muscle myosin thick filament (GO:0005863); striated muscle contraction (GO:0006941); cytoskeleton organization (GO:0007010); muscle organ development (GO:…	7.68889	7.68889	104.78	805.642	0.0826035	22.2268	22.2268	92.5514	2057.12	0.000814655	0.34593
2.01	NAIP1	chr13:101,177,725-101,222,819	NM_008670	Naip1	NLR family, apoptosis inhibitory protein 1	nucleotide binding (GO:0000166); ATP binding (GO:0005524); intracellular (GO:0005622); apoptotic process (GO:0006915); nucleoside-triphosphatase activity (GO:0017111); metal ion binding (GO:0046872)	3.81351	3.81351	5.60101	21.3595	0.00997906	5.06839	5.06839	4.94829	25.0799	0.000911148	0.75241
2.01	NAT15	chr16:3,884,619-3,904,781	NM_029090	Nat15	N-acetyltransferase 15 (GCN5-related, putative)	molecular_function (GO:0003674); cellular_component (GO:0005575); N-acetyltransferase activity (GO:0008080); biological_process (GO:0008150); metabolic process (GO:0008152); transferase activity (GO:0016740)	1.86263	1.86263	479.247	892.661	6.09e-12	2.14989	2.14989	423.451	910.374	9.4e-23	0.866386
2.01	NAT9	chr11:115,044,146-115,048,630	NM_025400	Nat9	N-acetyltransferase 9 (GCN5-related, putative)	molecular_function (GO:0003674); cellular_component (GO:0005575); N-acetyltransferase activity (GO:0008080); biological_process (GO:0008150); metabolic process (GO:0008152); transferase activity (GO:0016740)	1.9357	1.9357	103.392	200.136	1.53e-06	2.39812	2.39812	91.3528	219.075	2.17e-09	0.807175
2.01	NCTC1	chr7:149,730,514-149,744,503	NR_002452	Nctc1	non-coding transcript 1		8.67204	8.67204	1.25276	10.864	0.0233902	31.9702	31.9702	1.10742	35.4045	9.35e-09	0.271254
2.01	NENF	chr1:193,130,676-193,141,997	NM_025424	Nenf	Neuron derived neurotrophic factor	extracellular region (GO:0005576); extracellular space (GO:0005615); electron transport (GO:0006118); growth factor activity (GO:0008083); heme binding (GO:0020037); positive regulation of MAPK cascade (GO:0043410); metal ion binding (GO:0046872)	1.75198	1.75198	264.723	463.791	3.23e-05	2.14263	2.14263	233.889	501.138	1.67e-09	0.81768
2.01	NEU2	chr1:89,470,602-89,494,415	NM_001160165 NM_015750 NM_001160163 NM_001160164	Neu2	Neuraminidase 2	exo-alpha-sialidase activity (GO:0004308); cytoplasm (GO:0005737); cytosol (GO:0005829); carbohydrate metabolic process (GO:0005975); metabolic process (GO:0008152); positive regulation of myotube differentiation (GO:0010831); hydrolase activity (GO:0016787); hydrolase activity, acting on glycosyl bonds (GO:0016798); positive regulation of myoblast differentiation (GO:0045663)	8.90532	8.90532	1.0031	8.93292	0.0275587	20.1118	20.1118	0.886238	17.8239	0.000785591	0.44279
2.01	NEXN	chr3:151,899,948-151,929,284	NM_199465	Nexn	Nexilin	actin binding (GO:0003779); cytoplasm (GO:0005737); cytoskeleton (GO:0005856); cell-substrate adherens junction (GO:0005924); biological_process (GO:0008150); Z disc (GO:0030018); cell junction (GO:0030054); actin filament binding (GO:0051015)	1.13795	1.13795	94.2007	107.195	0.536656	2.19027	2.19027	83.2302	182.297	2.68e-07	0.519545
2.01	NGP	chr9:110,322,312-110,325,516	NM_008694	Ngp	Neutrophilic granule protein	molecular_function (GO:0003674); endopeptidase inhibitor activity (GO:0004866); cysteine-type endopeptidase inhibitor activity (GO:0004869); extracellular region (GO:0005576); extracellular space (GO:0005615); defense response (GO:0006952); biological_process (GO:0008150); cytoplasmic vesicle (GO:0031410)	14.6146	14.6146	1.17102	17.114	0.0230049	14.4646	14.4646	1.0342	14.9592	0.000679522	1.01037
2.01	NOS3	chr5:23,870,637-23,890,292	NM_008713	Nos3	Nitric oxide synthase 3, endothelial cell	angiogenesis (GO:0001525); ovulation from ovarian follicle (GO:0001542); blood vessel remodeling (GO:0001974); regulation of sodium ion transport (GO:0002028); nitric-oxide synthase activity (GO:0004517); electron transporter activity (GO:0005489); iron ion binding (GO:0005506); calcium ion binding (GO:0005509); protein binding (GO:0005515); calmodulin binding (GO:0005516); soluble fraction (GO:0…	1.98481	1.98481	127.036	252.142	1.2e-05	2.05374	2.05374	112.249	230.53	6.24e-06	0.96644
2.01	NOSTRIN	chr2:68,973,857-69,027,386	NM_181547	Nostrin	Nitric oxide synthase trafficker	DNA binding (GO:0003677); protein binding (GO:0005515); nucleus (GO:0005634); cytoplasm (GO:0005737); plasma membrane (GO:0005886); endocytosis (GO:0006897); membrane (GO:0016020); transcription repressor activity (GO:0016564); cytoplasmic vesicle (GO:0031410); negative regulation of transcription, DNA-dependent (GO:0045892)	1.54093	1.54093	52.9013	81.5169	0.0781197	2.19966	2.19966	46.7449	102.823	0.00028419	0.700529
2.01	NPY1R	chr8:69,221,321-69,230,697	NM_010934	Npy1r	Neuropeptide Y receptor Y1	peptide YY receptor activity (GO:0001601); pancreatic polypeptide receptor activity (GO:0001602); signal transducer activity (GO:0004871); receptor activity (GO:0004872); G-protein coupled receptor activity (GO:0004930); neuropeptide Y receptor activity (GO:0004983); cytosol (GO:0005829); plasma membrane (GO:0005886); glucose metabolic process (GO:0006006); signal transduction (GO:0007165); G-pro…	2.11079	2.11079	35.1902	74.2791	0.00118143	3.31102	3.31102	31.0916	102.945	7.38e-08	0.637505
2.01	NUDT12	chr17:59,140,824-59,152,745	NM_026497	Nudt12	Nudix (nucleoside diphosphate linked moiety X)-type motif 12	NAD+ diphosphatase activity (GO:0000210); molecular_function (GO:0003674); DNA binding (GO:0003677); sequence-specific DNA binding transcription factor activity (GO:0003700); cellular_component (GO:0005575); peroxisome (GO:0005777); regulation of transcription, DNA-dependent (GO:0006355); biological_process (GO:0008150); hydrolase activity (GO:0016787); metal ion binding (GO:0046872)	6.07777	6.07777	3.17722	19.3104	0.0109514	9.33847	9.33847	2.80667	26.21	3.97e-05	0.650832
2.01	NUDT16	chr9:105,031,668-105,034,135	NM_029385	Nudt16	Nudix (nucleoside diphosphate linked moiety X)-type motif 16	molecular_function (GO:0003674); RNA binding (GO:0003723); cellular_component (GO:0005575); nucleus (GO:0005634); biological_process (GO:0008150); hydrolase activity (GO:0016787); metal ion binding (GO:0046872)	1.97199	1.97199	116.941	230.606	1.1e-07	2.56175	2.56175	103.319	264.679	9.4e-13	0.769781
2.01	OLFML2B	chr1:172,574,663-172,612,920	NM_177068	Olfml2b	Olfactomedin-like 2B	extracellular region (GO:0005576); membrane (GO:0016020); extracellular matrix organization (GO:0030198); extracellular matrix (GO:0031012); protein homodimerization activity (GO:0042803); extracellular matrix binding (GO:0050840)	1.91054	1.91054	641.563	1225.73	1.7e-22	2.16704	2.16704	566.868	1228.43	1.53e-29	0.881634
2.01	OMD	chr13:49,678,116-49,687,978	NM_012050	Omd	Osteomodulin	extracellular matrix structural constituent (GO:0005201); protein binding (GO:0005515); extracellular region (GO:0005576); proteinaceous extracellular matrix (GO:0005578); extracellular space (GO:0005615); cell adhesion (GO:0007155)	1.64181	1.64181	33.1751	54.4673	0.19164	2.80584	2.80584	29.3161	82.2562	2.71e-05	0.585142
2.01	OPTN	chr2:4,941,688-4,984,984	NM_181848	Optn	Optineurin	protein binding (GO:0005515); cytoplasm (GO:0005737); Golgi apparatus (GO:0005794); Golgi organization (GO:0007030); cytoplasmic membrane-bounded vesicle (GO:0016023); cellular protein localization (GO:0034613); perinuclear region of cytoplasm (GO:0048471)	1.76642	1.76642	107.15	189.272	5.03e-05	2.196	2.196	94.675	207.906	1.69e-07	0.80438
2.01	ORM1	chr4:63,005,600-63,009,196	NM_008768	Orm1	Orosomucoid 1	regulation of immune system process (GO:0002682); transporter activity (GO:0005215); binding (GO:0005488); extracellular region (GO:0005576); extracellular space (GO:0005615); transport (GO:0006810); acute-phase response (GO:0006953); drug binding (GO:0008144)	3.04274	3.04274	19.64	59.7593	0.00555711	3.61759	3.61759	17.3541	62.7801	7.01e-06	0.841095
2.01	P4HTM	chr9:108,481,157-108,499,931	NM_028944	P4htm	Prolyl 4-hydroxylase, transmembrane (endoplasmic reticulum)	molecular_function (GO:0003674); iron ion binding (GO:0005506); calcium ion binding (GO:0005509); cellular_component (GO:0005575); endoplasmic reticulum (GO:0005783); biological_process (GO:0008150); membrane (GO:0016020); integral to membrane (GO:0016021); oxidoreductase activity (GO:0016491); oxidoreductase activity, acting on single donors with incorporation of molecular oxygen, incorporation …	2.30236	2.30236	20.2255	46.5664	0.00938463	3.14533	3.14533	17.8712	56.2108	0.000269188	0.731995
2.01	PALMD	chr3:116,621,180-116,671,870	NM_023245	Palmd	Palmdelphin	cytoplasm (GO:0005737); regulation of cell shape (GO:0008360); membrane (GO:0016020)	2.14559	2.14559	35.7668	76.7408	0.00165788	3.08867	3.08867	31.6057	97.6196	8.22e-07	0.694663
2.01	PCDH20	chr14:88,864,554-88,871,203	NM_178685	Pcdh20	Protocadherin 20	molecular_function (GO:0003674); calcium ion binding (GO:0005509); protein binding (GO:0005515); cellular_component (GO:0005575); plasma membrane (GO:0005886); cell adhesion (GO:0007155); homophilic cell adhesion (GO:0007156); biological_process (GO:0008150); membrane (GO:0016020); integral to membrane (GO:0016021)	3.43773	3.43773	5.35135	18.3965	0.200086	6.29509	6.29509	4.72711	29.7576	5.97e-05	0.546097
2.01	PCMTD1	chr1:7,079,001-7,163,709	NM_183028	Pcmtd1	Protein-L-isoaspartate (D-aspartate) O-methyltransferase domain containing 1	molecular_function (GO:0003674); protein-L-isoaspartate (D-aspartate) O-methyltransferase activity (GO:0004719); cellular_component (GO:0005575); cytoplasm (GO:0005737); cellular protein modification process (GO:0006464); biological_process (GO:0008150); methyltransferase activity (GO:0008168); S-adenosylmethionine-dependent methyltransferase activity (GO:0008757); transferase activity (GO:001674…	1.78208	1.78208	403.361	718.823	5.54e-13	2.18767	2.18767	356.398	779.681	1.02e-21	0.814604
2.01	PDE4D	chr13:109,444,371-110,746,177	NM_011056	Pde4d	Phosphodiesterase 4D, cAMP specific	cell fraction (GO:0000267); catalytic activity (GO:0003824); cyclic-nucleotide phosphodiesterase activity (GO:0004112); 3',5'-cyclic-nucleotide phosphodiesterase activity (GO:0004114); 3',5'-cyclic-AMP phosphodiesterase activity (GO:0004115); cytoplasm (GO:0005737); cytoskeleton (GO:0005856); plasma membrane (GO:0005886); cAMP catabolic process (GO:0006198); smooth muscle contraction (GO:0006939)…	1.73547	1.73547	66.9402	116.172	0.00420965	2.24757	2.24757	59.1508	132.946	3.09e-05	0.772152
2.01	PDLIM3	chr8:46,970,839-47,004,900	NM_016798	Pdlim3	PDZ and LIM domain 3	protein binding (GO:0005515); cytoplasm (GO:0005737); cytoskeleton (GO:0005856); actin filament organization (GO:0007015); heart development (GO:0007507); muscle organ development (GO:0007517); skeletal muscle tissue development (GO:0007519); cytoskeletal protein binding (GO:0008092); zinc ion binding (GO:0008270); structural constituent of muscle (GO:0008307); actin cytoskeleton (GO:0015629); Z …	3.91927	3.91927	25.9216	101.594	0.00548319	9.42359	9.42359	22.8972	215.774	3.41e-10	0.4159
2.01	PDRG1	chr2:152,834,626-152,841,119	NM_178939	Pdrg1	P53 and DNA damage regulated 1	molecular_function (GO:0003674); cellular_component (GO:0005575); cytoplasm (GO:0005737); protein folding (GO:0006457); biological_process (GO:0008150); prefoldin complex (GO:0016272); unfolded protein binding (GO:0051082)	1.89869	1.89869	432.601	821.375	1.59e-16	2.07625	2.07625	382.241	793.628	1.17e-19	0.91448
2.01	PER2	chr1:93,312,559-93,355,905	NM_011066	Per2	Period homolog 2 (Drosophila)	signal transducer activity (GO:0004871); protein binding (GO:0005515); nucleus (GO:0005634); cytoplasm (GO:0005737); regulation of transcription, DNA-dependent (GO:0006355); signal transduction (GO:0007165); circadian rhythm (GO:0007623); rhythmic process (GO:0048511)	1.53528	1.53528	145.259	223.014	0.00135064	3.11585	3.11585	128.349	399.916	1.25e-23	0.492734
2.01	PHYH	chr2:4,840,042-4,859,789	NM_010726	Phyh	Phytanoyl-CoA hydroxylase	fatty acid alpha-oxidation (GO:0001561); catalytic activity (GO:0003824); protein binding (GO:0005515); mitochondrion (GO:0005739); peroxisome (GO:0005777); oxidoreductase activity (GO:0016491); oxidoreductase activity, acting on single donors with incorporation of molecular oxygen, incorporation of two atoms of oxygen (GO:0016702); L-ascorbic acid binding (GO:0031418); metal ion binding (GO:0046…	1.98613	1.98613	250.666	497.857	9.18e-14	2.29929	2.29929	221.477	509.241	3.89e-17	0.863802
2.01	PIK3R1	chr13:102,450,718-102,538,172	NM_001077495 NM_001024955	Pik3r1	Phosphatidylinositol 3-kinase, regulatory subunit, polypeptide 1 (p85 alpha)	negative regulation of cell-matrix adhesion (GO:0001953); receptor binding (GO:0005102); protein binding (GO:0005515); intracellular (GO:0005622); soluble fraction (GO:0005625); cytoplasm (GO:0005737); cytosol (GO:0005829); plasma membrane (GO:0005886); phosphatidylinositol 3-kinase complex (GO:0005942); glucose metabolic process (GO:0006006); protein phosphorylation (GO:0006468); signal transduc…	1.9171	1.9171	791.412	1517.22	1.15e-24	2.1982	2.1982	699.276	1537.15	3.6e-34	0.872125
2.01	PITPNM3	chr11:71,861,030-71,949,391	NM_001024927 NM_001081641	Pitpnm3	PITPNM family member 3	protein binding (GO:0005515); cellular_component (GO:0005575); intracellular (GO:0005622); transport (GO:0006810); biological_process (GO:0008150); lipid binding (GO:0008289); membrane (GO:0016020); metal ion binding (GO:0046872)	3.19396	3.19396	7.68895	24.5582	0.0114578	4.85477	4.85477	6.79399	32.9833	0.000257745	0.657901
2.01	PLA2R1	chr2:60,255,600-60,391,365	NM_008867	Pla2r1	Phospholipase A2 receptor 1	receptor activity (GO:0004872); binding (GO:0005488); extracellular region (GO:0005576); extracellular space (GO:0005615); plasma membrane (GO:0005886); endocytosis (GO:0006897); signal transduction (GO:0007165); membrane (GO:0016020); integral to membrane (GO:0016021)	1.82606	1.82606	156.388	285.574	2.09e-07	2.02464	2.02464	138.175	279.756	7.17e-09	0.901917
2.01	PLEKHM1	chr11:103,226,406-103,273,978	NM_183034	Plekhm1	Pleckstrin homology domain containing, family M (with RUN domain) member 1	molecular_function (GO:0003674); cellular_component (GO:0005575); cytoplasm (GO:0005737); biological_process (GO:0008150); metal ion binding (GO:0046872)	1.96464	1.96464	553.6	1087.62	2.46e-17	2.00457	2.00457	489.166	980.567	2.82e-20	0.980081
2.01	PLXNA1	chr6:89,266,308-89,312,607	NM_008881	Plxna1	Plexin A1	receptor activity (GO:0004872); protein binding (GO:0005515); intracellular (GO:0005622); membrane fraction (GO:0005624); plasma membrane (GO:0005886); signal transduction (GO:0007165); multicellular organismal development (GO:0007275); membrane (GO:0016020); integral to membrane (GO:0016021); semaphorin receptor activity (GO:0017154); dichotomous subdivision of terminal units involved in salivar…	1.95289	1.95289	1535.02	2997.73	3.83e-27	2.15246	2.15246	1356.31	2919.41	5.75e-46	0.907283
2.01	PLXND1	chr6:115,904,829-115,945,023	NM_026376	Plxnd1	Plexin D1	patterning of blood vessels (GO:0001569); protein binding (GO:0005515); plasma membrane (GO:0005886); signal transduction (GO:0007165); membrane (GO:0016020); integral to membrane (GO:0016021); semaphorin receptor activity (GO:0017154); dichotomous subdivision of terminal units involved in salivary gland branching (GO:0060666)	1.87471	1.87471	1404.84	2633.67	1.96e-30	2.10536	2.10536	1241.27	2613.32	3.1e-42	0.890447
2.01	PON2	chr6:5,214,624-5,248,373	NM_183308	Pon2	Paraoxonase 2	aryldialkylphosphatase activity (GO:0004063); arylesterase activity (GO:0004064); extracellular region (GO:0005576); nucleus (GO:0005634); mitochondrion (GO:0005739); lysosome (GO:0005764); microsome (GO:0005792); membrane (GO:0016020); dephosphorylation (GO:0016311); hydrolase activity (GO:0016787); metal ion binding (GO:0046872)	1.71517	1.71517	369.001	632.898	1.23e-10	2.03694	2.03694	326.043	664.131	3.92e-05	0.84203
2.01	PORCN	chrX:7,770,976-7,783,651	NM_145908 NM_023638 NM_016913 NM_145907	Porcn	Porcupine homolog (Drosophila)	protein binding (GO:0005515); endoplasmic reticulum (GO:0005783); glycoprotein metabolic process (GO:0009100); membrane (GO:0016020); integral to membrane (GO:0016021); Wnt receptor signaling pathway (GO:0016055); transferase activity (GO:0016740); integral to endoplasmic reticulum membrane (GO:0030176)	1.77849	1.77849	61.094	108.655	0.00404712	2.67261	2.67261	53.9828	144.275	9.68e-08	0.66545
2.01	PPAP2B	chr4:104,829,952-104,905,372	NM_080555	Ppap2b	Phosphatidic acid phosphatase type 2B	blood vessel development (GO:0001568); gastrulation with mouth forming second (GO:0001702); catalytic activity (GO:0003824); endoplasmic reticulum (GO:0005783); endoplasmic reticulum membrane (GO:0005789); phospholipid metabolic process (GO:0006644); multicellular organismal development (GO:0007275); phosphatidate phosphatase activity (GO:0008195); membrane (GO:0016020); integral to membrane (GO:…	1.88609	1.88609	722.956	1363.56	2.03e-22	2.25647	2.25647	638.792	1441.42	8.95e-35	0.835856
2.01	PPM1J	chr3:104,583,974-104,588,935	NM_027982	Ppm1j	Protein phosphatase 1J	catalytic activity (GO:0003824); phosphoprotein phosphatase activity (GO:0004721); protein serine/threonine phosphatase activity (GO:0004722); protein binding (GO:0005515); protein dephosphorylation (GO:0006470); dephosphorylation (GO:0016311); hydrolase activity (GO:0016787)	2.05939	2.05939	29.0037	59.7299	0.00678244	2.52702	2.52702	25.6262	64.7579	0.000599034	0.814948
2.01	PPP1R1A	chr15:103,360,710-103,368,423	NM_021391	Ppp1r1a	Protein phosphatase 1, regulatory (inhibitor) subunit 1A	protein phosphatase inhibitor activity (GO:0004864); protein binding (GO:0005515); carbohydrate metabolic process (GO:0005975); glycogen metabolic process (GO:0005977); signal transduction (GO:0007165); regulation of catalytic activity (GO:0050790)	25.3807	25.3807	0.417587	10.5987	0.00526264	42.4911	42.4911	0.369141	15.6852	0.000143185	0.597318
2.01	PQLC1	chr18:80,451,984-80,489,463	NM_001164420 NM_025861 NM_001164424 NM_001164422 NM_001164423 NM_001164421	Pqlc1	PQ loop repeat containing 1	molecular_function (GO:0003674); cellular_component (GO:0005575); biological_process (GO:0008150); membrane (GO:0016020); integral to membrane (GO:0016021)	1.95162	1.95162	212.122	413.982	7.34e-11	2.36309	2.36309	187.428	442.91	9.43e-16	0.825876
2.01	PQLC2	chr4:138,853,920-138,866,615	NM_145384	Pqlc2	PQ loop repeat containing 2	molecular_function (GO:0003674); cellular_component (GO:0005575); biological_process (GO:0008150); membrane (GO:0016020); integral to membrane (GO:0016021)	1.96591	1.96591	134.316	264.053	3.86e-08	2.0332	2.0332	118.677	241.294	2.77e-07	0.966903
2.01	PRDM8	chr5:98,609,888-98,616,467	NM_029947	Prdm8	PR domain containing 8	molecular_function (GO:0003674); nucleic acid binding (GO:0003676); DNA binding (GO:0003677); cellular_component (GO:0005575); intracellular (GO:0005622); nucleus (GO:0005634); regulation of transcription, DNA-dependent (GO:0006355); zinc ion binding (GO:0008270); neurogenesis (GO:0022008); metal ion binding (GO:0046872)	5.56461	5.56461	3.0093	16.7456	0.00523826	8.14452	8.14452	2.65872	21.654	0.000597503	0.683233
2.01	PRDX5	chr19:6,981,309-6,984,135	NM_012021	Prdx5	Peroxiredoxin 5	peroxidase activity (GO:0004601); cytoplasm (GO:0005737); mitochondrion (GO:0005739); peroxisome (GO:0005777); peroxisome organization (GO:0007031); antioxidant activity (GO:0016209); oxidoreductase activity (GO:0016491); cell redox homeostasis (GO:0045454); peroxiredoxin activity (GO:0051920); oxidation-reduction process (GO:0055114)	1.86179	1.86179	673.499	1253.91	1.59e-21	2.06532	2.06532	595.081	1229.03	1.97e-26	0.901454
2.01	PRKAR2B	chr12:32,643,344-32,746,144	NM_011158	Prkar2b	Protein kinase, cAMP dependent regulatory, type II beta	nucleotide binding (GO:0000166); cell fraction (GO:0000267); regulation of protein phosphorylation (GO:0001932); protein kinase activity (GO:0004672); soluble fraction (GO:0005625); insoluble fraction (GO:0005626); cytoplasm (GO:0005737); mitochondrial inner membrane (GO:0005743); cAMP-dependent protein kinase complex (GO:0005952); protein phosphorylation (GO:0006468); fatty acid metabolic proces…	2.57424	2.57424	74.6425	192.147	0.0130398	3.22024	3.22024	65.9493	212.373	7.46e-08	0.799392
2.01	PRKCA	chr11:107,794,701-108,205,202	NM_011101	Prkca	Protein kinase C, alpha	nucleotide binding (GO:0000166); inactivation of MAPK activity (GO:0000188); response to reactive oxygen species (GO:0000302); negative regulation of protein phosphorylation (GO:0001933); positive regulation of protein phosphorylation (GO:0001934); regulation of the force of heart contraction (GO:0002026); chondrocyte differentiation (GO:0002062); protein kinase activity (GO:0004672); protein ser…	1.97811	1.97811	218.395	432.01	9.05e-12	2.00834	2.00834	192.968	387.546	3.75e-10	0.984948
2.01	PROM1	chr5:44,384,861-44,492,975	NM_001163577 NM_008935 NM_001163585 NM_001163584 NM_001163578 NM_001163582 NM_001163581 NM_001163583	Prom1	Prominin 1	molecular_function (GO:0003674); extracellular space (GO:0005615); plasma membrane (GO:0005886); integral to plasma membrane (GO:0005887); microvillus (GO:0005902); brush border (GO:0005903); phototransduction (GO:0007602); biological_process (GO:0008150); cell surface (GO:0009986); membrane (GO:0016020); integral to membrane (GO:0016021); apical plasma membrane (GO:0016324); stereocilium (GO:003…	5.30661	5.30661	2.59171	13.7532	0.0159112	10.8494	10.8494	2.28957	24.8404	0.000927035	0.489117
2.01	PRR24	chr7:16,857,362-16,859,041	NM_001136270	Prr24	proline rich 24	molecular_function (GO:0003674); cellular_component (GO:0005575); biological_process (GO:0008150)	1.9777	1.9777	116.26	229.928	3.57e-07	2.16359	2.16359	102.724	222.254	2.09e-08	0.914083
2.01	PRRG1	chrX:75,694,952-75,829,235	NM_027322 NM_001164275	Prrg1	Proline rich Gla (G-carboxyglutamic acid) 1	molecular_function (GO:0003674); cellular_component (GO:0005575); biological_process (GO:0008150)	1.81581	1.81581	26.9113	48.8659	0.055542	2.67084	2.67084	23.779	63.5099	0.000820101	0.679865
2.01	PTCHD1	chrX:152,004,279-152,057,870	NM_001093750	Ptchd1	Patched domain containing 1	molecular_function (GO:0003674); cellular_component (GO:0005575); signal transduction (GO:0007165); biological_process (GO:0008150); hedgehog receptor activity (GO:0008158); membrane (GO:0016020); integral to membrane (GO:0016021)	7.28151	7.28151	2.0062	14.6082	0.00526545	11.8294	11.8294	1.77248	20.9673	0.000115563	0.615546
2.01	PTS	chr9:50,329,722-50,336,746	NM_011220	Pts	6-pyruvoyl-tetrahydropterin synthase	magnesium ion binding (GO:0000287); 6-pyruvoyltetrahydropterin synthase activity (GO:0003874); protein binding (GO:0005515); cellular_component (GO:0005575); mitochondrion (GO:0005739); L-phenylalanine catabolic process (GO:0006559); tetrahydrobiopterin biosynthetic process (GO:0006729); lyase activity (GO:0016829); identical protein binding (GO:0042802); protein homodimerization activity (GO:004…	1.82674	1.82674	116.015	211.929	6.82e-06	2.2438	2.2438	102.505	230	5.69e-09	0.814129
2.01	RAB15	chr12:77,898,950-77,923,511	NM_134050	Rab15	RAB15, member RAS oncogene family	phosphorelay signal transduction system (GO:0000160); nucleotide binding (GO:0000166); DNA binding (GO:0003677); protein binding (GO:0005515); GTP binding (GO:0005525); cellular_component (GO:0005575); plasma membrane (GO:0005886); regulation of transcription, DNA-dependent (GO:0006355); transport (GO:0006810); small GTPase mediated signal transduction (GO:0007264); biological_process (GO:0008150…	1.75702	1.75702	52.5699	92.3661	0.00703115	2.71619	2.71619	46.4505	126.168	2.73e-07	0.646868
2.01	RAB19	chr6:39,331,427-39,340,378	NM_011226	Rab19	RAB19, member RAS oncogene family	nucleotide binding (GO:0000166); GTP binding (GO:0005525); intracellular (GO:0005622); plasma membrane (GO:0005886); small GTPase mediated signal transduction (GO:0007264); protein transport (GO:0015031); membrane (GO:0016020)	2.06029	2.06029	39.6158	81.6201	0.00168718	2.33263	2.33263	35.0042	81.6518	0.000313057	0.883249
2.01	RAB40B	chr11:121,217,435-121,249,565	NM_139147	Rab40b	Rab40b, member RAS oncogene family	nucleotide binding (GO:0000166); molecular_function (GO:0003674); GTP binding (GO:0005525); cellular_component (GO:0005575); plasma membrane (GO:0005886); small GTPase mediated signal transduction (GO:0007264); biological_process (GO:0008150); protein transport (GO:0015031); membrane (GO:0016020)	2.34069	2.34069	12.3686	28.951	0.0419955	4.24299	4.24299	10.9293	46.3727	0.000101784	0.55166
2.01	RAPGEF3	chr15:97,575,201-97,598,097	NM_144850 NM_001177811 NM_001177810	Rapgef3	Rap guanine nucleotide exchange factor (GEF) 3	nucleotide binding (GO:0000166); regulation of protein phosphorylation (GO:0001932); guanyl-nucleotide exchange factor activity (GO:0005085); intracellular (GO:0005622); cytoplasm (GO:0005737); cAMP-dependent protein kinase complex (GO:0005952); protein phosphorylation (GO:0006468); small GTPase mediated signal transduction (GO:0007264); cAMP-dependent protein kinase regulator activity (GO:000860…	1.96239	1.96239	161.141	316.221	7.69e-09	2.06646	2.06646	142.381	294.225	0.000201192	0.949637
2.01	RAPGEF5	chr12:118,754,952-118,995,451	NM_175930	Rapgef5	Rap guanine nucleotide exchange factor (GEF) 5	guanyl-nucleotide exchange factor activity (GO:0005085); intracellular (GO:0005622); nucleus (GO:0005634); small GTPase mediated signal transduction (GO:0007264); regulation of catalytic activity (GO:0050790); regulation of small GTPase mediated signal transduction (GO:0051056)	1.84139	1.84139	29.5075	54.3348	0.0307954	2.66342	2.66342	26.0701	69.4356	0.000158562	0.691363
2.01	RARB	chr14:17,263,354-17,407,724	NM_011243	Rarb	Retinoic acid receptor, beta	negative regulation of transcription from RNA polymerase II promoter (GO:0000122); ureteric bud development (GO:0001657); DNA binding (GO:0003677); sequence-specific DNA binding transcription factor activity (GO:0003700); steroid hormone receptor activity (GO:0003707); retinoic acid receptor activity (GO:0003708); receptor activity (GO:0004872); ligand-activated sequence-specific DNA binding RNA …	2.93223	2.93223	7.10343	20.8289	0.0897785	4.92712	4.92712	6.2769	30.927	0.000444676	0.59512
2.01	RASD1	chr11:59,776,685-59,778,444	NM_009026	Rasd1	RAS, dexamethasone-induced 1	nucleotide binding (GO:0000166); GTPase activity (GO:0003924); GTP binding (GO:0005525); intracellular (GO:0005622); soluble fraction (GO:0005625); nucleus (GO:0005634); cytoplasm (GO:0005737); plasma membrane (GO:0005886); GTP catabolic process (GO:0006184); signal transduction (GO:0007165); nitric oxide mediated signal transduction (GO:0007263); small GTPase mediated signal transduction (GO:000…	3.04013	3.04013	4.26206	12.9572	0.144431	6.69161	6.69161	3.76614	25.2015	0.00041619	0.454321
2.01	RASD2	chr8:77,737,843-77,748,012	NM_029182	Rasd2	RASD family, member 2	nucleotide binding (GO:0000166); GTPase activity (GO:0003924); GTP binding (GO:0005525); cellular_component (GO:0005575); intracellular (GO:0005622); GTP catabolic process (GO:0006184); signal transduction (GO:0007165); small GTPase mediated signal transduction (GO:0007264); locomotory behavior (GO:0007626); membrane (GO:0016020); negative regulation of protein ubiquitination (GO:0031397); ubiqui…	10.037	10.037	1.25276	12.5739	0.00817744	36.4493	36.4493	1.10742	40.3647	1.36e-09	0.275368
2.01	RASGRP2	chr19:6,400,583-6,415,216	NM_011242	Rasgrp2	RAS, guanyl releasing protein 2	guanyl-nucleotide exchange factor activity (GO:0005085); calcium ion binding (GO:0005509); intracellular (GO:0005622); cytoplasm (GO:0005737); plasma membrane (GO:0005886); small GTPase mediated signal transduction (GO:0007264); membrane (GO:0016020); kinase activity (GO:0016301); synaptosome (GO:0019717); cell junction (GO:0030054); cell projection (GO:0042995); synapse (GO:0045202); metal ion b…	3.90106	3.90106	16.7168	65.2133	0.00375718	4.44443	4.44443	14.7701	65.6448	3.4e-07	0.877741
2.01	RASIP1	chr7:52,882,907-52,894,462	NM_028544	Rasip1	Ras interacting protein 1	cytoplasm (GO:0005737); Golgi apparatus (GO:0005794); signal transduction (GO:0007165); positive regulation of cell proliferation (GO:0008284); Ras GTPase binding (GO:0017016); perinuclear region of cytoplasm (GO:0048471)	1.75936	1.75936	139.486	245.405	9.86e-05	2.11703	2.11703	123.251	260.927	1.74e-08	0.831049
2.01	RAVER2	chr4:100,741,643-100,824,975	NM_183024	Raver2	Ribonucleoprotein, PTB-binding 2	nucleotide binding (GO:0000166); nucleic acid binding (GO:0003676); RNA binding (GO:0003723); protein binding (GO:0005515); nucleus (GO:0005634); cytoplasm (GO:0005737); ribonucleoprotein complex (GO:0030529)	2.15286	2.15286	14.0434	30.2334	0.0408986	3.38645	3.38645	12.4073	42.0169	0.000709164	0.635727
2.01	RBM20	chr19:53,751,796-53,941,570	NM_001170847	Rbm20	RNA binding motif protein 20	molecular_function (GO:0003674); nucleic acid binding (GO:0003676); RNA binding (GO:0003723); cellular_component (GO:0005575); intracellular (GO:0005622); biological_process (GO:0008150); zinc ion binding (GO:0008270)	3.64977	3.64977	4.76583	17.3942	0.0201309	7.02074	7.02074	4.21001	29.5574	6.52e-05	0.519855
2.01	RETNLA	chr16:48,842,665-48,844,574	NM_020509	Retnla	Resistin like alpha	hormone activity (GO:0005179); extracellular region (GO:0005576); extracellular space (GO:0005615)	1.2136	1.2136	19.0455	23.1136	1	6.04325	6.04325	16.834	101.732	2.22e-09	0.200819
2.01	RFX2	chr17:56,915,320-56,970,431	NM_027787 NM_009056	Rfx2	Regulatory factor X, 2 (influences HLA class II expression)	DNA binding (GO:0003677); nucleus (GO:0005634); regulation of transcription, DNA-dependent (GO:0006355); transcription regulator activity (GO:0030528)	2.32854	2.32854	17.4658	40.67	0.014105	3.40435	3.40435	15.4337	52.5417	0.00026837	0.683991
2.01	RHOV	chr2:119,094,937-119,096,962	NM_145530	Rhov	Ras homolog gene family, member V	nucleotide binding (GO:0000166); protein binding (GO:0005515); GTP binding (GO:0005525); cellular_component (GO:0005575); intracellular (GO:0005622); endosome (GO:0005768); plasma membrane (GO:0005886); signal transduction (GO:0007165); small GTPase mediated signal transduction (GO:0007264); membrane (GO:0016020); metal ion binding (GO:0046872)	5.01166	5.01166	9.77688	48.9984	0.0174797	6.23086	6.23086	8.6397	53.8327	5.23e-07	0.804329
2.01	RNF128	chrX:136,097,879-136,207,684	NM_023270 NM_001254761	Rnf128	Ring finger protein 128	ubiquitin-protein ligase activity (GO:0004842); protein binding (GO:0005515); extracellular space (GO:0005615); cytoplasm (GO:0005737); late endosome (GO:0005770); endoplasmic reticulum (GO:0005783); Golgi apparatus (GO:0005794); proteolysis (GO:0006508); peptidase activity (GO:0008233); zinc ion binding (GO:0008270); membrane (GO:0016020); integral to membrane (GO:0016021); protein ubiquitinatio…	1.81082	1.81082	79.7353	144.387	0.000297132	2.69976	2.69976	70.4522	190.204	7.11e-10	0.670735
2.01	RP2H	chrX:19,941,734-19,977,475	NM_133669	Rp2h	Retinitis pigmentosa 2 homolog (human)	nucleoside diphosphate kinase activity (GO:0004550); binding (GO:0005488); ATP binding (GO:0005524); plasma membrane (GO:0005886); nucleoside diphosphate phosphorylation (GO:0006165); GTP biosynthetic process (GO:0006183); UTP biosynthetic process (GO:0006228); CTP biosynthetic process (GO:0006241); visual perception (GO:0007601); protein prenyltransferase activity (GO:0008318); membrane (GO:0016…	1.88666	1.88666	224.895	424.301	7.1e-10	2.04552	2.04552	198.722	406.489	2.77e-11	0.92234
2.01	RPL39L	chr16:10,170,321-10,175,004	NM_026594	Rpl39l	Ribosomal protein L39-like	molecular_function (GO:0003674); RNA binding (GO:0003723); structural constituent of ribosome (GO:0003735); cellular_component (GO:0005575); intracellular (GO:0005622); ribosome (GO:0005840); translation (GO:0006412); biological_process (GO:0008150); ribonucleoprotein complex (GO:0030529)	2.54291	2.54291	21.7323	55.2633	0.0224272	3.20049	3.20049	19.2013	61.4536	9.75e-05	0.794537
2.01	SAA3	chr7:53,967,368-53,971,046	NM_011315	Saa3	Serum amyloid A 3	lipid transporter activity (GO:0005319); extracellular region (GO:0005576); extracellular space (GO:0005615); acute-phase response (GO:0006953); high-density lipoprotein particle (GO:0034364)	4.79945	4.79945	72.8771	349.77	0.00103242	5.01525	5.01525	64.395	322.957	3.04e-06	0.956971
2.01	SCAND1	chr2:156,137,582-156,138,440	NM_020255	Scand1	SCAN domain-containing 1	sequence-specific DNA binding transcription factor activity (GO:0003700); transcription coactivator activity (GO:0003713); nucleus (GO:0005634); regulation of transcription, DNA-dependent (GO:0006355)	1.70507	1.70507	272.154	464.041	0.00028485	2.0019	2.0019	240.459	481.375	1.43e-12	0.851726
2.01	SCUBE2	chr7:116,942,205-117,009,193	NM_020052	Scube2	Signal peptide, CUB domain, EGF-like 2	calcium ion binding (GO:0005509); extracellular space (GO:0005615); biological_process (GO:0008150); extrinsic to plasma membrane (GO:0019897); identical protein binding (GO:0042802)	4.19152	4.19152	10.9479	45.8884	0.0289349	6.57726	6.57726	9.67389	63.6278	3.63e-09	0.637274
2.01	SEC31B	chr19:44,591,447-44,620,338	NM_001033343	Sec31b	Sec31 homolog B (S. cerevisiae)	molecular_function (GO:0003674); cellular_component (GO:0005575); cytoplasm (GO:0005737); endoplasmic reticulum (GO:0005783); transport (GO:0006810); biological_process (GO:0008150); protein transport (GO:0015031); membrane (GO:0016020); vesicle-mediated transport (GO:0016192); cytoplasmic vesicle (GO:0031410)	2.34845	2.34845	24.6555	57.902	0.00190161	3.05955	3.05955	21.7853	66.6533	5.91e-05	0.767579
2.01	SELENBP1	chr3:94,737,005-94,748,680	NM_009150	Selenbp1	Selenium binding protein 1	nucleus (GO:0005634); cytoplasm (GO:0005737); transport (GO:0006810); selenium binding (GO:0008430); protein transport (GO:0015031); membrane (GO:0016020); brown fat cell differentiation (GO:0050873)	1.88403	1.88403	45.7161	86.1305	0.114661	3.21421	3.21421	40.3948	129.838	2.97e-09	0.586156
2.01	SERPINA3M	chr12:105,625,374-105,632,467	NM_009253	Serpina3m	serine (or cysteine) peptidase inhibitor, clade A, member 3M	endopeptidase inhibitor activity (GO:0004866); serine-type endopeptidase inhibitor activity (GO:0004867)	2.15656	2.15656	58.6746	126.535	0.00634556	2.44609	2.44609	51.8427	126.812	1.38e-06	0.881633
2.01	SH3RF2	chr18:42,213,364-42,318,349	NM_172966 NM_001146299	Sh3rf2	SH3 domain containing ring finger 2	molecular_function (GO:0003674); protein binding (GO:0005515); cellular_component (GO:0005575); biological_process (GO:0008150); zinc ion binding (GO:0008270); ligase activity (GO:0016874); metal ion binding (GO:0046872)	10.1459	10.1459	0.585512	5.94056	0.0885213	33.9227	33.9227	0.517098	17.5413	7.2e-05	0.29909
2.01	SIDT2	chr9:45,745,958-45,763,332	NM_172257	Sidt2	SID1 transmembrane family, member 2	molecular_function (GO:0003674); cellular_component (GO:0005575); biological_process (GO:0008150); membrane (GO:0016020); integral to membrane (GO:0016021)	1.89069	1.89069	1413.31	2672.13	7.73e-14	2.05037	2.05037	1248.78	2560.46	8.17e-38	0.922122
2.01	SLC17A5	chr9:78,384,316-78,435,834	NM_172773	Slc17a5	Solute carrier family 17 (anion/sugar transporter), member 5	transporter activity (GO:0005215); lysosome (GO:0005764); lysosomal membrane (GO:0005765); plasma membrane (GO:0005886); transport (GO:0006810); sialic acid transmembrane transporter activity (GO:0015136); symporter activity (GO:0015293); sialic acid transport (GO:0015739); membrane (GO:0016020); integral to membrane (GO:0016021); cytoplasmic membrane-bounded vesicle (GO:0016023); carbohydrate tr…	1.81521	1.81521	235.193	426.924	2.11e-09	2.06261	2.06261	207.812	428.633	7.58e-12	0.880055
2.01	SLC25A42	chr8:72,708,239-72,736,180	NM_001007570	Slc25a42	Solute carrier family 25, member 42	molecular_function (GO:0003674); binding (GO:0005488); mitochondrion (GO:0005739); mitochondrial inner membrane (GO:0005743); transport (GO:0006810); biological_process (GO:0008150); membrane (GO:0016020); integral to membrane (GO:0016021); organelle inner membrane (GO:0019866); transmembrane transport (GO:0055085)	1.94245	1.94245	94.1918	182.963	6.49e-06	2.43261	2.43261	83.2272	202.46	5.19e-09	0.798504
2.01	SLC27A3	chr3:90,189,155-90,193,849	NM_011988	Slc27a3	Solute carrier family 27 (fatty acid transporter), member 3	nucleotide binding (GO:0000166); long-chain fatty acid metabolic process (GO:0001676); catalytic activity (GO:0003824); fatty-acyl-CoA synthase activity (GO:0004321); long-chain fatty acid-CoA ligase activity (GO:0004467); mitochondrion (GO:0005739); lipid metabolic process (GO:0006629); fatty acid metabolic process (GO:0006631); acyl-CoA metabolic process (GO:0006637); transport (GO:0006810); li…	1.92484	1.92484	83.6659	161.044	3.12e-05	2.20095	2.20095	73.9239	162.703	2.41e-06	0.87455
2.01	SLC35D2	chr13:64,197,618-64,230,638	NM_001001321	Slc35d2	Solute carrier family 35, member D2	molecular_function (GO:0003674); cellular_component (GO:0005575); Golgi apparatus (GO:0005794); transport (GO:0006810); biological_process (GO:0008150); carbohydrate transport (GO:0008643); membrane (GO:0016020); integral to membrane (GO:0016021)	3.11961	3.11961	37.1875	116.011	0.0020934	3.29466	3.29466	32.861	108.266	7.8e-08	0.946869
2.01	SLC46A3	chr5:148,690,017-148,706,378	NM_027872	Slc46a3	Solute carrier family 46, member 3	molecular_function (GO:0003674); cellular_component (GO:0005575); extracellular space (GO:0005615); biological_process (GO:0008150); membrane (GO:0016020); integral to membrane (GO:0016021); transmembrane transport (GO:0055085)	1.74967	1.74967	53.2371	93.1472	0.0691261	2.20384	2.20384	47.0409	103.671	0.00028046	0.793916
2.01	SMTNL1	chr2:84,651,333-84,662,809	NM_024230	Smtnl1	Smoothelin-like 1	protein phosphatase inhibitor activity (GO:0004864); response to activity (GO:0014823); myosin phosphatase regulator activity (GO:0017020); peptidyl-serine phosphorylation (GO:0018105); M band (GO:0031430); I band (GO:0031674); response to drug (GO:0042493); contractile fiber (GO:0043292); positive regulation of vasoconstriction (GO:0045907); negative regulation of vasodilation (GO:0045908); musc…	8.92646	8.92646	1.58861	14.1807	0.00321665	23.2462	23.2462	1.40334	32.6222	5.46e-08	0.383997
2.01	SOX18	chr2:181,404,542-181,406,345	NM_009236	Sox18	SRY-box containing gene 18	angiogenesis (GO:0001525); blood vessel development (GO:0001568); vasculogenesis (GO:0001570); in utero embryonic development (GO:0001701); hair follicle development (GO:0001942); vasculature development (GO:0001944); lymph vessel development (GO:0001945); lymphangiogenesis (GO:0001946); DNA binding (GO:0003677); sequence-specific DNA binding transcription factor activity (GO:0003700); nucleus (G…	2.34969	2.34969	96.7062	227.23	0.00241709	2.45306	2.45306	85.445	209.602	3.8e-09	0.957862
2.01	SPIC	chr10:88,138,015-88,145,768	NM_011461	Spic	Spi-C transcription factor (Spi-1/PU.1 related)	DNA binding (GO:0003677); sequence-specific DNA binding transcription factor activity (GO:0003700); nucleus (GO:0005634); transcription factor complex (GO:0005667); regulation of transcription, DNA-dependent (GO:0006355); sequence-specific DNA binding (GO:0043565)	15.5119	15.5119	1.42069	22.0375	0.00391039	15.836	15.836	1.25538	19.8802	0.000186457	0.979531
2.01	SPNS2	chr11:72,265,140-72,303,406	NM_153060	Spns2	Spinster homolog 2 (Drosophila)	molecular_function (GO:0003674); cellular_component (GO:0005575); transport (GO:0006810); lipid transport (GO:0006869); biological_process (GO:0008150); membrane (GO:0016020); integral to membrane (GO:0016021); transmembrane transport (GO:0055085)	1.72088	1.72088	104.727	180.221	0.000224884	2.04288	2.04288	92.5334	189.035	4.56e-06	0.842377
2.01	ST6GALNAC2	chr11:116,538,019-116,555,974	NM_009180	St6galnac2	ST6 (alpha-N-acetyl-neuraminyl-2,3-beta-galactosyl-1,3)-N-acetylgalactosaminide alpha-2,6-sialyltransferase 2	extracellular space (GO:0005615); Golgi apparatus (GO:0005794); protein glycosylation (GO:0006486); sialyltransferase activity (GO:0008373); membrane (GO:0016020); integral to membrane (GO:0016021); transferase activity (GO:0016740); transferase activity, transferring glycosyl groups (GO:0016757); integral to Golgi membrane (GO:0030173)	4.01946	4.01946	7.3531	29.5555	0.0259614	5.93219	5.93219	6.49808	38.5479	2.14e-05	0.677567
2.01	ST6GALNAC5	chr3:152,483,674-152,645,171	NM_012028	St6galnac5	ST6 (alpha-N-acetyl-neuraminyl-2,3-beta-galactosyl-1,3)-N-acetylgalactosaminide alpha-2,6-sialyltransferase 5	extracellular space (GO:0005615); Golgi apparatus (GO:0005794); protein glycosylation (GO:0006486); sialyltransferase activity (GO:0008373); membrane (GO:0016020); integral to membrane (GO:0016021); transferase activity (GO:0016740); transferase activity, transferring glycosyl groups (GO:0016757); integral to Golgi membrane (GO:0030173)	7.17646	7.17646	2.42379	17.3942	0.00261915	10.1294	10.1294	2.14162	21.6932	0.000186476	0.70848
2.01	ST6GALNAC6	chr2:32,455,229-32,476,324	NM_001025311 NM_016973 NM_001025310	St6galnac6	ST6 (alpha-N-acetyl-neuraminyl-2,3-beta-galactosyl-1,3)-N-acetylgalactosaminide alpha-2,6-sialyltransferase 6	ganglioside biosynthetic process (GO:0001574); alpha-N-acetylgalactosaminide alpha-2,6-sialyltransferase activity (GO:0001665); cytoplasm (GO:0005737); Golgi apparatus (GO:0005794); protein glycosylation (GO:0006486); sialyltransferase activity (GO:0008373); membrane (GO:0016020); integral to membrane (GO:0016021); transferase activity (GO:0016740); transferase activity, transferring glycosyl gro…	1.81743	1.81743	244.557	444.466	1.83e-06	2.19304	2.19304	216.084	473.88	5.13e-12	0.828727
2.01	STAC	chr9:111,463,938-111,592,720	NM_016853	Stac	Src homology three (SH3) and cysteine rich domain	cytoplasm (GO:0005737); diacylglycerol binding (GO:0019992); cellular response to heat (GO:0034605); metal ion binding (GO:0046872)	9.74282	9.74282	0.417587	4.06848	0.277463	40.4181	40.4181	0.369141	14.92	0.000360699	0.241051
2.01	STARD5	chr7:90,780,527-90,790,838	NM_023377	Stard5	StAR-related lipid transfer (START) domain containing 5	steroid biosynthetic process (GO:0006694); transport (GO:0006810); lipid transport (GO:0006869); lipid binding (GO:0008289); cholesterol binding (GO:0015485); cholesterol transporter activity (GO:0017127); cholesterol transport (GO:0030301)	1.90151	1.90151	240.635	457.57	1.48e-11	2.26959	2.26959	212.615	482.548	4.29e-15	0.837821
2.01	STBD1	chr5:93,032,077-93,035,605	NM_175096	Stbd1	Starch binding domain 1	molecular_function (GO:0003674); catalytic activity (GO:0003824); cellular_component (GO:0005575); carbohydrate metabolic process (GO:0005975); biological_process (GO:0008150); membrane (GO:0016020); integral to membrane (GO:0016021); carbohydrate binding (GO:0030246)	1.84088	1.84088	22.9895	42.3209	0.0701057	3.20234	3.20234	20.3103	65.0404	1.96e-05	0.574852
2.01	STMN2	chr3:8,509,527-8,561,604	NM_025285	Stmn2	Stathmin-like 2	protein binding (GO:0005515); cytoplasm (GO:0005737); Golgi apparatus (GO:0005794); membrane (GO:0016020); growth cone (GO:0030426); vesicle (GO:0031982); cell projection (GO:0042995)	3.69682	3.69682	6.26826	23.1726	0.00837572	6.39939	6.39939	5.53861	35.4438	2.63e-05	0.577682
2.01	STXBP6	chr12:45,953,473-46,175,470	NM_144552	Stxbp6	Syntaxin binding protein 6 (amisyn)	molecular_function (GO:0003674); cellular_component (GO:0005575); cytoplasm (GO:0005737); biological_process (GO:0008150); membrane (GO:0016020); integral to membrane (GO:0016021); vesicle-mediated transport (GO:0016192)	2.71113	2.71113	13.9572	37.8398	0.00605583	3.88109	3.88109	12.3326	47.864	0.000122853	0.698548
2.01	SULT5A1	chr8:125,666,747-125,682,180	NM_020564	Sult5a1	Sulfotransferase family 5A, member 1	molecular_function (GO:0003674); cellular_component (GO:0005575); biological_process (GO:0008150); transferase activity (GO:0016740)	5.10749	5.10749	3.09104	15.7874	0.0177024	11.9999	11.9999	2.73194	32.7831	2.79e-06	0.425627
2.01	SYNPO2L	chr14:21,478,640-21,487,528	NM_175132	Synpo2l	Synaptopodin 2-like	molecular_function (GO:0003674); actin binding (GO:0003779); protein binding (GO:0005515); cellular_component (GO:0005575); cytoplasm (GO:0005737); cytoskeleton (GO:0005856); biological_process (GO:0008150)	1.6208	1.6208	21.982	35.6285	0.220528	4.30176	4.30176	19.4225	83.551	4.13e-08	0.376777
2.01	TCTN3	chr19:40,670,936-40,686,705	NM_026260	Tctn3	Tectonic family member 3	molecular_function (GO:0003674); cellular_component (GO:0005575); extracellular space (GO:0005615); apoptotic process (GO:0006915); biological_process (GO:0008150); membrane (GO:0016020); integral to membrane (GO:0016021)	1.90637	1.90637	106.901	203.792	3.22e-06	2.26429	2.26429	94.4539	213.871	1.91e-08	0.841926
2.01	TGFB3	chr12:87,397,693-87,419,991	NM_009368	Tgfb3	Transforming growth factor, beta 3	activation of MAPK activity (GO:0000187); in utero embryonic development (GO:0001701); transforming growth factor beta receptor binding (GO:0005160); extracellular region (GO:0005576); extracellular space (GO:0005615); nucleus (GO:0005634); cytoplasm (GO:0005737); SMAD protein import into nucleus (GO:0007184); growth factor activity (GO:0008083); cell proliferation (GO:0008283); negative regulati…	1.96802	1.96802	654.612	1288.29	9.34e-07	2.08867	2.08867	578.392	1208.07	1.32e-26	0.942237
2.01	TGOLN1	chr6:72,558,415-72,566,994	NM_009443	Tgoln1	Trans-golgi network protein	protein binding (GO:0005515); Golgi apparatus (GO:0005794); trans-Golgi network (GO:0005802); plasma membrane (GO:0005886); membrane (GO:0016020); integral to membrane (GO:0016021)	1.89022	1.89022	899.174	1699.63	3.82e-26	2.00254	2.00254	794.477	1590.97	8.54e-29	0.943911
2.01	THSD1	chr8:23,337,775-23,371,804	NM_019576 NM_001205253	Thsd1	Thrombospondin, type I, domain 1	molecular_function (GO:0003674); extracellular space (GO:0005615); biological_process (GO:0008150); membrane (GO:0016020); integral to membrane (GO:0016021)	1.97507	1.97507	49.3109	97.3927	0.000781826	2.67551	2.67551	43.5706	116.574	1.72e-06	0.738205
2.01	TIMD4	chr11:46,624,301-46,657,835	NM_178759	Timd4	T-cell immunoglobulin and mucin domain containing 4	membrane (GO:0016020); integral to membrane (GO:0016021)	6.5826	6.5826	8.60586	56.6489	0.00690568	7.82011	7.82011	7.6055	59.4759	4.9e-09	0.841753
2.01	TLCD2	chr11:75,281,581-75,284,146	NM_027249	Tlcd2	TLC domain containing 2	molecular_function (GO:0003674); cellular_component (GO:0005575); biological_process (GO:0008150); membrane (GO:0016020); integral to membrane (GO:0016021)	1.68879	1.68879	111.404	188.138	0.000597749	2.05014	2.05014	98.4382	201.812	1.28e-06	0.823744
2.01	TM7SF4	chr15:39,577,478-39,592,480	NM_029422	Tm7sf4	Transmembrane 7 superfamily member 4	plasma membrane (GO:0005886); cell surface (GO:0009986); membrane (GO:0016020); integral to membrane (GO:0016021); osteoclast differentiation (GO:0030316)	2.9382	2.9382	9.52722	27.9929	0.0149289	7.11756	7.11756	8.41851	59.9193	6.58e-09	0.41281
2.01	TMEM100	chr11:89,891,662-89,897,819	NM_026433	Tmem100	Transmembrane protein 100	molecular_function (GO:0003674); cellular_component (GO:0005575); biological_process (GO:0008150); membrane (GO:0016020); integral to membrane (GO:0016021)	2.49529	2.49529	22.6493	56.5164	0.00136246	3.35876	3.35876	20.0128	67.2184	1.98e-05	0.742919
2.01	TMEM132C	chr5:127,722,196-128,046,160	NM_175432	Tmem132c	Transmembrane protein 132C	molecular_function (GO:0003674); cellular_component (GO:0005575); biological_process (GO:0008150); membrane (GO:0016020); integral to membrane (GO:0016021)	1.62897	1.62897	21.4827	34.9947	0.144528	2.80422	2.80422	18.9801	53.2246	0.000441937	0.5809
2.01	TMEM150B	chr7:4,658,434-4,676,853	NM_177887 NM_001142792	Tmem150b	transmembrane protein 150B	molecular_function (GO:0003674); cellular_component (GO:0005575); biological_process (GO:0008150); membrane (GO:0016020); integral to membrane (GO:0016021)	2.67596	2.67596	9.69515	25.9438	0.074553	4.51405	4.51405	8.56647	38.6695	0.000145618	0.592806
2.01	TMEM176B	chr6:48,783,811-48,791,373	NM_023056 NM_001164207 NM_001164208 NM_001164209	Tmem176b	Transmembrane protein 176B	nucleus (GO:0005634); membrane (GO:0016020); integral to membrane (GO:0016021); cell differentiation (GO:0030154)	1.93852	1.93852	668.483	1295.87	8.02e-24	2.06086	2.06086	590.65	1217.25	4.93e-27	0.940636
2.01	TMEM179	chr12:113,738,395-113,749,371	NM_178915	Tmem179	Transmembrane protein 179	molecular_function (GO:0003674); cellular_component (GO:0005575); biological_process (GO:0008150); membrane (GO:0016020); integral to membrane (GO:0016021)	6.35095	6.35095	1.83827	11.6748	0.096133	12.0878	12.0878	1.62452	19.6369	0.000295164	0.525401
2.01	TMEM233	chr5:116,490,543-116,533,255	NM_001101546	Tmem233	Transmembrane protein 233	molecular_function (GO:0003674); cellular_component (GO:0005575); biological_process (GO:0008150)	19.6625	19.6625	0.585512	11.5126	0.00391529	30.022	30.022	0.517098	15.5243	0.000184883	0.654936
2.01	TMEM26	chr10:68,186,494-68,245,402	NM_177794	Tmem26	Transmembrane protein 26	molecular_function (GO:0003674); cellular_component (GO:0005575); biological_process (GO:0008150); membrane (GO:0016020); integral to membrane (GO:0016021)	3.13425	3.13425	10.5303	33.0047	0.0518346	4.26005	4.26005	9.30475	39.6387	0.000351709	0.73573
2.01	TMEM38A	chr8:75,096,002-75,111,183	NM_144534	Tmem38a	Transmembrane protein 38A	ion channel activity (GO:0005216); cation channel activity (GO:0005261); potassium channel activity (GO:0005267); nucleus (GO:0005634); transport (GO:0006810); ion transport (GO:0006811); potassium ion transport (GO:0006813); calcium-activated potassium channel activity (GO:0015269); monovalent inorganic cation transport (GO:0015672); membrane (GO:0016020); integral to membrane (GO:0016021); sarc…	1.18693	1.18693	255.342	303.072	0.145896	2.12956	2.12956	225.611	480.453	1.59e-10	0.557357
2.01	TMEM47	chrX:78,315,983-78,343,214	NM_138751	Tmem47	Transmembrane protein 47	cell-cell junction (GO:0005911); membrane (GO:0016020); integral to membrane (GO:0016021); cell junction (GO:0030054)	1.41532	1.41532	59.596	84.3471	0.110975	2.00864	2.00864	52.6557	105.766	0.000563017	0.704614
2.01	TMSB15A	chrX:132,253,206-132,255,212	NM_030106	Tmsb15a	Thymosin beta 15a	molecular_function (GO:0003674); cellular_component (GO:0005575); biological_process (GO:0008150)	29.6168	29.6168	0.417587	12.3676	0.00184822	71.0028	71.0028	0.369141	26.21	1.3e-07	0.417122
2.01	TNFSF18	chr1:163,424,788-163,435,421	NM_183391	Tnfsf18	Tumor necrosis factor (ligand) superfamily, member 18	receptor activity (GO:0004872); signal transduction (GO:0007165)	4.25115	4.25115	43.8778	186.531	0.00190777	2.22983	2.22983	38.7703	86.4511	0.000527705	1.90649
2.01	TNNC1	chr14:32,021,498-32,024,897	NM_009393	Tnnc1	Troponin C, cardiac/slow skeletal	diaphragm contraction (GO:0002086); structural constituent of cytoskeleton (GO:0005200); calcium ion binding (GO:0005509); troponin complex (GO:0005861); regulation of muscle contraction (GO:0006937); muscle organ development (GO:0007517); response to metal ion (GO:0010038); regulation of muscle filament sliding speed (GO:0032972); contractile fiber (GO:0043292); regulation of ATPase activity (GO…	4.96367	4.96367	3.67655	18.2492	0.00895852	7.30971	7.30971	3.24904	23.7495	0.000433762	0.679051
2.01	TNNT1	chr7:4,456,265-4,467,577	NM_011618	Tnnt1	Troponin T1, skeletal, slow	structural constituent of cytoskeleton (GO:0005200); protein binding (GO:0005515); troponin complex (GO:0005861); regulation of muscle contraction (GO:0006937); muscle organ development (GO:0007517); troponin T binding (GO:0031014); slow-twitch skeletal muscle fiber contraction (GO:0031444)	2.46648	2.46648	11.8693	29.2753	0.0257326	5.57563	5.57563	10.4869	58.4711	0.000764968	0.442368
2.01	TPD52	chr3:8,929,436-9,004,515	NM_001025261 NM_009412 NM_001025262 NM_001025264 NM_001025263	Tpd52	Tumor protein D52	protein binding (GO:0005515); identical protein binding (GO:0042802); protein homodimerization activity (GO:0042803); protein heterodimerization activity (GO:0046982)	1.95352	1.95352	598.412	1169.01	1.3e-22	2.08886	2.08886	528.754	1104.49	1.19e-11	0.935206
2.01	TRAK1	chr9:121,276,076-121,384,036	NM_175114	Trak1	Trafficking protein, kinesin binding 1	cellular_component (GO:0005575); nucleus (GO:0005634); biological_process (GO:0008150); GABA receptor binding (GO:0050811)	1.88755	1.88755	467.391	882.224	3.52e-12	2.08502	2.08502	412.969	861.05	2.63e-21	0.90529
2.01	TRIM54	chr5:31,418,985-31,439,999	NM_021447	Trim54	Tripartite motif-containing 54	protein binding (GO:0005515); intracellular (GO:0005622); cytoplasm (GO:0005737); cytoskeleton (GO:0005856); microtubule (GO:0005874); microtubule associated complex (GO:0005875); negative regulation of microtubule depolymerization (GO:0007026); multicellular organismal development (GO:0007275); microtubule binding (GO:0008017); zinc ion binding (GO:0008270); cell differentiation (GO:0030154); me…	7.99371	7.99371	5.51927	44.1195	0.00137951	15.3184	15.3184	4.87506	74.6784	5.09e-16	0.521836
2.01	TSLP	chr18:32,975,037-32,979,453	NM_021367 NR_033206	Tslp	Thymic stromal lymphopoietin	cytokine activity (GO:0005125); extracellular region (GO:0005576); extracellular space (GO:0005615)	4.81634	4.81634	4.67965	22.5388	0.00426043	6.30874	6.30874	4.13528	26.0884	0.000425102	0.76344
2.01	TSPAN8	chr10:115,254,340-115,286,949	NM_146010 NM_001168679 NM_001168680	Tspan8	Tetraspanin 8	molecular_function (GO:0003674); cellular_component (GO:0005575); membrane (GO:0016020); integral to membrane (GO:0016021); negative regulation of blood coagulation (GO:0030195)	2.68341	2.68341	9.19582	24.6762	0.0271755	4.18407	4.18407	8.1241	33.9918	0.000425507	0.641341
2.01	TTC38	chr15:85,662,734-85,689,252	NM_001033337	Ttc38	Tetratricopeptide repeat domain 38	molecular_function (GO:0003674); binding (GO:0005488); cellular_component (GO:0005575); biological_process (GO:0008150)	1.86915	1.86915	113.595	212.327	3.65e-06	2.05661	2.05661	100.365	206.411	4.36e-07	0.908849
2.01	TWIST1	chr12:34,642,536-34,644,696	NM_011658	Twist1	twist homolog 1 (Drosophila)	neuron migration (GO:0001764); neural tube closure (GO:0001843); DNA binding (GO:0003677); nucleus (GO:0005634); regulation of transcription, DNA-dependent (GO:0006355); multicellular organismal development (GO:0007275); cell differentiation (GO:0030154); embryonic limb morphogenesis (GO:0030326); hindlimb morphogenesis (GO:0035137)	1.77643	1.77643	202.272	359.322	5.27e-05	2.05478	2.05478	178.718	367.227	2.25e-06	0.864535
2.01	UBXN11	chr4:133,658,498-133,682,695	NM_026257 NR_045571	Ubxn11	UBX domain protein 11	molecular_function (GO:0003674); cellular_component (GO:0005575); cytoplasm (GO:0005737); cytoskeleton (GO:0005856); biological_process (GO:0008150)	3.58255	3.58255	9.85862	35.319	0.00165934	4.23911	4.23911	8.71293	36.935	0.00051884	0.84512
2.01	UNC119	chr11:78,157,024-78,162,658	NM_011676	Unc119	Unc-119 homolog (C. elegans)	structural molecule activity (GO:0005198); microtubule (GO:0005874); microtubule-based movement (GO:0007018); sensory perception (GO:0007600); visual perception (GO:0007601); response to stimulus (GO:0050896)	1.74878	1.74878	102.634	179.484	0.000132201	2.23928	2.23928	90.6862	203.072	0.000704971	0.780956
2.01	UNC5A	chr13:55,050,793-55,107,379	NM_153131	Unc5a	Unc-5 homolog A (C. elegans)	receptor activity (GO:0004872); netrin receptor activity (GO:0005042); protein binding (GO:0005515); plasma membrane (GO:0005886); apoptotic process (GO:0006915); signal transduction (GO:0007165); multicellular organismal development (GO:0007275); axon guidance (GO:0007411); membrane (GO:0016020); integral to membrane (GO:0016021)	3.27365	3.27365	13.0403	42.6894	0.0170592	4.56729	4.56729	11.5211	52.6202	2.94e-06	0.71676
2.01	VAT1	chr11:101,320,062-101,327,513	NM_012037	Vat1	Vesicle amine transport protein 1 homolog (T californica)	catalytic activity (GO:0003824); binding (GO:0005488); cytoplasm (GO:0005737); metabolic process (GO:0008152); zinc ion binding (GO:0008270); oxidoreductase activity (GO:0016491); oxidation-reduction process (GO:0055114)	1.7308	1.7308	1997.81	3457.82	2.44e-07	2.14601	2.14601	1765.22	3788.19	7.3e-09	0.806519
2.01	VDR	chr15:97,684,858-97,738,727	NM_009504	Vdr	Vitamin D receptor	skeletal system development (GO:0001501); DNA binding (GO:0003677); sequence-specific DNA binding transcription factor activity (GO:0003700); steroid hormone receptor activity (GO:0003707); receptor activity (GO:0004872); ligand-activated sequence-specific DNA binding RNA polymerase II transcription factor activity (GO:0004879); vitamin D binding (GO:0005499); protein binding (GO:0005515); nucleu…	1.95935	1.95935	80.8157	158.346	0.00797579	2.05537	2.05537	71.4102	146.775	5.33e-05	0.953283
2.01	VIPR1	chr9:121,551,834-121,582,072	NM_011703	Vipr1	Vasoactive intestinal peptide receptor 1	signal transducer activity (GO:0004871); receptor activity (GO:0004872); transmembrane signaling receptor activity (GO:0004888); G-protein coupled receptor activity (GO:0004930); vasoactive intestinal polypeptide receptor activity (GO:0004999); plasma membrane (GO:0005886); signal transduction (GO:0007165); cell surface receptor signaling pathway (GO:0007166); G-protein coupled receptor signaling…	3.85498	3.85498	8.10653	31.2506	0.00125391	4.58213	4.58213	7.16313	32.8224	0.000480027	0.841309
2.01	VTN	chr11:78,312,622-78,315,827	NM_011707	Vtn	Vitronectin	scavenger receptor activity (GO:0005044); protein binding (GO:0005515); extracellular region (GO:0005576); proteinaceous extracellular matrix (GO:0005578); extracellular space (GO:0005615); immune response (GO:0006955); cell adhesion (GO:0007155); cell-matrix adhesion (GO:0007160); signal transduction (GO:0007165); heparin binding (GO:0008201); positive regulation of cell-substrate adhesion (GO:0…	1.59694	1.59694	91.8542	146.686	0.00367881	2.11602	2.11602	81.1603	171.737	5.85e-06	0.754693
2.01	XIRP2	chr2:67,284,059-67,364,663	NM_001083919 NM_001024618	Xirp2	Xin actin-binding repeat containing 2	molecular_function (GO:0003674); actin binding (GO:0003779); cellular_component (GO:0005575); biological_process (GO:0008150); zinc ion binding (GO:0008270); actin cytoskeleton organization (GO:0030036); cell junction (GO:0030054); metal ion binding (GO:0046872)	2.44641	2.44641	106.278	259.999	0.00974315	5.97253	5.97253	93.8785	560.692	1.84e-19	0.40961
2.01	ZBTB16	chr9:48,462,402-48,644,050	NM_001033324	Zbtb16	Zinc finger and BTB domain containing 16	skeletal system development (GO:0001501); mesonephros development (GO:0001823); DNA binding (GO:0003677); double-stranded DNA binding (GO:0003690); sequence-specific DNA binding transcription factor activity (GO:0003700); protein binding (GO:0005515); nucleus (GO:0005634); cytosol (GO:0005829); plasma membrane (GO:0005886); central nervous system development (GO:0007417); protein C-terminus bindi…	2.42597	2.42597	27.161	65.8916	0.00104394	2.71	2.71	24.0002	65.0404	0.000400376	0.895191
2.01	ZDHHC24	chr19:4,878,668-4,885,397	NM_027476 NM_001168516 NM_001168517	Zdhhc24	Zinc finger, DHHC domain containing 24	molecular_function (GO:0003674); cellular_component (GO:0005575); biological_process (GO:0008150); zinc ion binding (GO:0008270); membrane (GO:0016020); integral to membrane (GO:0016021); transferase activity (GO:0016740); metal ion binding (GO:0046872)	1.90069	1.90069	161.136	306.271	7.85e-08	2.00537	2.00537	142.379	285.524	3.32e-08	0.947799
2.01	ZFP454	chr11:50,686,225-50,700,945	NM_172794	Zfp454	Zinc finger protein 454	molecular_function (GO:0003674); DNA binding (GO:0003677); cellular_component (GO:0005575); nucleus (GO:0005634); regulation of transcription, DNA-dependent (GO:0006355); biological_process (GO:0008150); metal ion binding (GO:0046872)	12.3362	12.3362	0.585512	7.223	0.0371053	28.3829	28.3829	0.517098	14.6767	0.000222426	0.434636
2.01	ZFP641	chr15:98,116,553-98,126,514	NM_173769	Zfp641	Zinc finger protein 641	molecular_function (GO:0003674); nucleic acid binding (GO:0003676); DNA binding (GO:0003677); cellular_component (GO:0005575); intracellular (GO:0005622); nucleus (GO:0005634); regulation of transcription, DNA-dependent (GO:0006355); biological_process (GO:0008150); zinc ion binding (GO:0008270); metal ion binding (GO:0046872)	10.7879	10.7879	1.17102	12.6329	0.00398906	16.9993	16.9993	1.0342	17.5806	0.000154887	0.634609
2.01	ZFP820	chr17:21,953,843-21,982,726	NM_029281	Zfp820	Zinc finger protein 820	molecular_function (GO:0003674); cellular_component (GO:0005575); nucleus (GO:0005634); biological_process (GO:0008150)	3.20662	3.20662	13.29	42.6159	0.00373696	4.04179	4.04179	11.7423	47.4598	5.18e-05	0.793367
2.02	1110038B12RIK	chr17:35,087,181-35,089,416	NR_027943 NR_015536	1110038B12Rik	RIKEN cDNA 1110038B12 gene	molecular_function (GO:0003674); cellular_component (GO:0005575); biological_process (GO:0008150)	0.541276	-1.84749	1085.31	587.452	6.56e-19	0.485327	-2.06047	958.941	465.4	2.99e-21	1.11528
2.02	1190002H23RIK	chr14:79,688,557-79,701,442	NM_025427	1190002H23Rik	RIKEN cDNA 1190002H23 gene	protein binding (GO:0005515); nucleus (GO:0005634); cytoplasm (GO:0005737); cytoskeleton (GO:0005856); cell cycle (GO:0007049); protein kinase activator activity (GO:0030295); positive regulation of phosphorylation (GO:0042327); regulation of catalytic activity (GO:0050790)	0.543691	-1.83928	2231.33	1213.16	1.13e-26	0.432551	-2.31187	1971.51	852.778	4.98e-43	1.25694
2.02	1600021P15RIK	chr16:28,826,262-28,929,784	NM_177718	1600021P15Rik	RIKEN cDNA 1600021P15 gene	molecular_function (GO:0003674); cellular_component (GO:0005575); biological_process (GO:0008150)	0.503074	-1.98778	434.806	218.739	7.8e-12	0.493519	-2.02626	384.172	189.596	3.03e-10	1.01936
2.02	1700048O20RIK	chr9:121,846,393-121,856,134	NR_033553	1700048O20Rik	RIKEN cDNA 1700048O20 gene	molecular_function (GO:0003674); cellular_component (GO:0005575); biological_process (GO:0008150)	0.537076	-1.86194	236.946	127.258	1.81e-06	0.478213	-2.09112	209.361	100.119	8.27e-07	1.12309
2.02	1700063D05RIK	chr9:41,014,238-41,025,710	NR_040392	1700063D05Rik	RIKEN cDNA 1700063D05 gene	molecular_function (GO:0003674); cellular_component (GO:0005575); biological_process (GO:0008150)	0.733434	-1.36345	107.064	78.5246	0.0897573	0.440294	-2.27121	94.6003	41.652	0.000384551	1.66578
2.02	1810029B16RIK	chr8:69,000,245-69,010,406	NM_025465	1810029B16Rik	RIKEN cDNA 1810029B16 gene	molecular_function (GO:0003674); cellular_component (GO:0005575); biological_process (GO:0008150)	0.532334	-1.87852	475.593	253.174	2.6e-11	0.405798	-2.46428	420.21	170.52	1.32e-15	1.31182
2.02	2310030N02RIK	chr4:10,978,195-11,003,351	NM_001085493	2310030N02Rik	RIKEN cDNA 2310030N02 gene	molecular_function (GO:0003674); mitochondrion (GO:0005739); biological_process (GO:0008150); biosynthetic process (GO:0009058); transferase activity (GO:0016740)	0.504161	-1.98349	161.981	81.6642	1.75e-05	0.48233	-2.07327	143.121	69.0314	6.01e-05	1.04526
2.02	2410089E03RIK	chr15:8,119,106-8,221,158	NM_001162906	2410089E03Rik	RIKEN cDNA 2410089E03 gene	molecular_function (GO:0003674); cellular_component (GO:0005575); biological_process (GO:0008150); membrane (GO:0016020); integral to membrane (GO:0016021)	0.538999	-1.85529	1509.89	813.827	3.5e-23	0.490965	-2.03681	1334.09	654.992	1.48e-25	1.09784
2.02	2610017I09RIK	chr1:42,705,045-42,751,670	NR_027826	2610017I09Rik	RIKEN cDNA 2610017I09 gene	molecular_function (GO:0003674); cellular_component (GO:0005575); biological_process (GO:0008150)	0.324377	-3.08284	37.9454	12.3086	0.00197893	0.205649	-4.86266	33.5276	6.89491	0.000513926	1.57733
2.02	2700023E23RIK	chr5:74,489,108-74,490,361	NR_015531	2700023E23Rik	RIKEN cDNA 2700023E23 gene	molecular_function (GO:0003674); cellular_component (GO:0005575); biological_process (GO:0008150)	0.546869	-1.82859	253.916	138.859	5.48e-07	0.423237	-2.36274	224.354	94.9551	2.08e-08	1.29211
2.02	2700038G22RIK	chr5:23,356,415-23,360,851	NR_045040 NR_045042	2700038G22Rik	RIKEN cDNA 2700038G22 gene	molecular_function (GO:0003674); cellular_component (GO:0005575); biological_process (GO:0008150)	0.537689	-1.85981	368.515	198.147	3.5e-09	0.444074	-2.25188	325.605	144.593	1.01e-10	1.21081
2.02	2810004N23RIK	chr8:127,363,255-127,386,929	NM_025615	2810004N23Rik	RIKEN cDNA 2810004N23 gene	molecular_function (GO:0003674); cellular_component (GO:0005575); nucleus (GO:0005634); biological_process (GO:0008150)	0.534157	-1.87211	720.903	385.075	1.46e-14	0.424826	-2.3539	636.959	270.597	1.32e-17	1.25735
2.02	4732471D19RIK	chr13:54,605,166-54,652,651	NM_176987	4732471D19Rik	RIKEN cDNA 4732471D19 gene	molecular_function (GO:0003674); cellular_component (GO:0005575); biological_process (GO:0008150)	0.536058	-1.86547	490.135	262.741	3.32e-11	0.470582	-2.12503	433.06	203.79	1.36e-12	1.13914
2.02	4930503E14RIK	chr14:44,740,832-44,749,036	NM_029131	4930503E14Rik	RIKEN cDNA 4930503E14 gene	molecular_function (GO:0003674); cellular_component (GO:0005575); biological_process (GO:0008150)	0.520294	-1.92199	162.058	84.3178	1.03e-05	0.449722	-2.2236	143.192	64.3968	3.73e-06	1.15692
2.02	4931428F04RIK	chr8:107,804,309-107,813,428	NM_028888 NM_001166394	4931428F04Rik	RIKEN cDNA 4931428F04 gene	molecular_function (GO:0003674); cellular_component (GO:0005575); biological_process (GO:0008150)	0.693546	-1.44187	163.233	113.21	0.0133774	0.474981	-2.10535	144.228	68.5056	6.91e-05	1.46016
2.02	4933404O12RIK	chr5:137,395,016-137,412,979	NR_015555	4933404O12Rik	RIKEN cDNA 4933404O12 gene		0.608328	-1.64385	144.179	87.708	0.0033739	0.485236	-2.06085	127.391	61.8147	0.000132104	1.25367
2.02	5830418K08RIK	chr9:15,121,358-15,162,232	NM_176976	5830418K08Rik	RIKEN cDNA 5830418K08 gene	molecular_function (GO:0003674); cellular_component (GO:0005575); biological_process (GO:0008150)	0.554597	-1.80311	791.906	439.189	8.72e-15	0.48908	-2.04465	699.717	342.218	2.42e-17	1.13396
2.02	8430427H17RIK	chr2:153,233,197-153,355,707	NM_001134300 NM_001001986	8430427H17Rik	RIKEN cDNA 8430427H17 gene	molecular_function (GO:0003674); cellular_component (GO:0005575); biological_process (GO:0008150)	0.549628	-1.81941	1292.39	710.332	1.78e-20	0.477857	-2.09268	1141.93	545.678	8.21e-25	1.15019
2.02	9130017N09RIK	chr10:79,283,766-79,293,197	NM_030218	9130017N09Rik	RIKEN cDNA 9130017N09 gene	molecular_function (GO:0003674); cellular_component (GO:0005575); biological_process (GO:0008150)	0.583803	-1.71291	124.784	72.8493	0.00171946	0.428242	-2.33513	110.257	47.2166	6.86e-05	1.36325
2.02	A730017C20RIK	chr18:59,222,035-59,236,614	NM_001167925 NM_173759 NR_033764 NR_033765	A730017C20Rik	RIKEN cDNA A730017C20 gene	molecular_function (GO:0003674); cellular_component (GO:0005575); biological_process (GO:0008150); membrane (GO:0016020); integral to membrane (GO:0016021)	0.434604	-2.30095	60.8488	26.4451	0.00152394	0.348022	-2.87338	53.7631	18.7108	0.000445709	1.24878
2.02	ABI2	chr1:60,466,463-60,538,007	NM_198127 NM_001198570 NM_001198571	Abi2	Abl-interactor 2	protein binding (GO:0005515); nucleus (GO:0005634); cytoplasm (GO:0005737); cytosol (GO:0005829); cytoskeleton (GO:0005856); cell-cell adherens junction (GO:0005913); learning or memory (GO:0007611); dendrite development (GO:0016358); cell migration (GO:0016477); peptidyl-tyrosine phosphorylation (GO:0018108); dendrite (GO:0030425); cell projection (GO:0042995); camera-type eye development (GO:00…	0.551285	-1.81395	683.371	376.732	3.56e-13	0.486047	-2.05741	603.799	293.474	2.81e-16	1.13422
2.02	ACOT7	chr4:151,552,209-151,645,964	NM_133348 NM_001146057 NM_001146058	Acot7	Acyl-CoA thioesterase 7	catalytic activity (GO:0003824); cytoplasm (GO:0005737); cytosol (GO:0005829); fatty acid metabolic process (GO:0006631); fatty acid catabolic process (GO:0009062); CoA hydrolase activity (GO:0016289); palmitoyl-CoA hydrolase activity (GO:0016290); hydrolase activity (GO:0016787); acyl-CoA hydrolase activity (GO:0047617)	0.513147	-1.94876	2010.44	1031.65	3.39e-31	0.450217	-2.22115	1776.37	799.753	9.35e-38	1.13978
2.02	AGBL5	chr5:31,191,225-31,209,039	NM_174849 NM_001048192	Agbl5	ATP/GTP binding protein-like 5	molecular_function (GO:0003674); metallocarboxypeptidase activity (GO:0004181); cellular_component (GO:0005575); nucleus (GO:0005634); cytoplasm (GO:0005737); proteolysis (GO:0006508); biological_process (GO:0008150); zinc ion binding (GO:0008270)	0.512736	-1.95032	302.156	154.926	2.24e-08	0.491482	-2.03466	266.97	131.211	4.69e-08	1.04324
2.02	AI428936	chr7:31,099,835-31,104,064	NM_153577	AI428936	Expressed sequence AI428936	molecular_function (GO:0003674); actin binding (GO:0003779); protein binding (GO:0005515); cellular_component (GO:0005575); nucleus (GO:0005634); biological_process (GO:0008150); membrane (GO:0016020); integral to membrane (GO:0016021); integral to nuclear outer membrane (GO:0031309); establishment of epithelial cell apical/basal polarity (GO:0045198)	0.502556	-1.98983	53.2371	26.7546	0.0160238	0.326597	-3.06188	47.0409	15.3634	0.000654165	1.53876
2.02	AI506816	chr5:23,198,079-23,218,485	NR_015554 NR_038090	AI506816			0.551319	-1.81383	381.864	210.529	1.53e-07	0.472996	-2.11418	337.413	159.595	2.02e-10	1.16559
2.02	AIG1	chr10:13,372,515-13,588,636	NM_025446	Aig1	Androgen-induced 1	molecular_function (GO:0003674); cellular_component (GO:0005575); extracellular space (GO:0005615); biological_process (GO:0008150); membrane (GO:0016020); integral to membrane (GO:0016021)	0.561532	-1.78084	1776.13	997.351	1.76e-22	0.481723	-2.07588	1569.31	755.974	6.69e-31	1.16567
2.02	AIM1L	chr4:133,624,367-133,648,419	NM_001162970	Aim1l	Absent in melanoma 1-like	molecular_function (GO:0003674); cellular_component (GO:0005575); biological_process (GO:0008150)	0.426159	-2.34654	47.9764	20.4456	0.0054236	0.276799	-3.61273	42.39	11.7335	0.00078999	1.5396
2.02	AKAP1	chr11:88,692,106-88,725,900	NM_001042541 NM_009648	Akap1	A kinase (PRKA) anchor protein 1	nucleic acid binding (GO:0003676); RNA binding (GO:0003723); protein binding (GO:0005515); extracellular space (GO:0005615); mitochondrion (GO:0005739); mitochondrial outer membrane (GO:0005741); mitochondrial inner membrane (GO:0005743); mitochondrial matrix (GO:0005759); endoplasmic reticulum (GO:0005783); lipid particle (GO:0005811); microtubule binding (GO:0008017); negative regulation of car…	0.576624	-1.73423	1320.84	761.63	9.29e-18	0.485399	-2.06016	1167.05	566.485	7e-24	1.18794
2.02	ALAD	chr4:62,170,204-62,181,097	NM_008525	Alad	Aminolevulinate, delta-, dehydratase	catalytic activity (GO:0003824); porphobilinogen synthase activity (GO:0004655); extracellular space (GO:0005615); cytosol (GO:0005829); porphyrin-containing compound biosynthetic process (GO:0006779); heme biosynthetic process (GO:0006783); response to nutrient (GO:0007584); metabolic process (GO:0008152); response to organic substance (GO:0010033); response to metal ion (GO:0010038); response t…	0.564587	-1.7712	604.294	341.177	3e-11	0.471769	-2.11968	533.934	251.893	9e-15	1.19675
2.02	ALDH1L2	chr10:82,950,192-82,996,885	NM_153543	Aldh1l2	Aldehyde dehydrogenase 1 family, member L2	ACP phosphopantetheine attachment site binding involved in fatty acid biosynthetic process (GO:0000036); molecular_function (GO:0003674); catalytic activity (GO:0003824); cytoplasm (GO:0005737); mitochondrion (GO:0005739); one-carbon metabolic process (GO:0006730); transport (GO:0006810); biological_process (GO:0008150); metabolic process (GO:0008152); methyltransferase activity (GO:0008168); bio…	0.562683	-1.7772	3397.73	1911.84	1.59e-29	0.492027	-2.03241	3002.13	1477.13	4.02e-40	1.1436
2.02	ALG13	chrX:140,752,509-140,808,991	NM_026247 NR_037145	Alg13	Asparagine-linked glycosylation 13 homolog (S. cerevisiae)	molecular_function (GO:0003674); N-acetylglucosaminyldiphosphodolichol N-acetylglucosaminyltransferase activity (GO:0004577); cellular_component (GO:0005575); endoplasmic reticulum (GO:0005783); carbohydrate metabolic process (GO:0005975); biological_process (GO:0008150); transferase activity (GO:0016740); transferase activity, transferring glycosyl groups (GO:0016757); transferase activity, tran…	0.532262	-1.87877	484.603	257.935	1.05e-11	0.437791	-2.28419	428.18	187.454	1.11e-13	1.21579
2.02	ALG8	chr7:104,520,127-104,540,668	NM_199035	Alg8	Asparagine-linked glycosylation 8 homolog (yeast, alpha-1,3-glucosyltransferase)	molecular_function (GO:0003674); cellular_component (GO:0005575); endoplasmic reticulum (GO:0005783); endoplasmic reticulum membrane (GO:0005789); biological_process (GO:0008150); membrane (GO:0016020); integral to membrane (GO:0016021); transferase activity (GO:0016740); transferase activity, transferring glycosyl groups (GO:0016757); transferase activity, transferring hexosyl groups (GO:0016758)	0.537646	-1.85996	576.121	309.749	2.18e-12	0.415372	-2.40748	509.044	211.443	7.58e-13	1.29437
2.02	ALKBH8	chr9:3,335,231-3,385,846	NM_026303	Alkbh8	AlkB, alkylation repair homolog 8 (E. coli)	nucleotide binding (GO:0000166); molecular_function (GO:0003674); nucleic acid binding (GO:0003676); RNA binding (GO:0003723); cellular_component (GO:0005575); biological_process (GO:0008150); metabolic process (GO:0008152); methyltransferase activity (GO:0008168); oxidoreductase activity (GO:0016491); transferase activity (GO:0016740)	0.520802	-1.92012	195.242	101.682	5.12e-06	0.456956	-2.18839	172.512	78.8303	1.74e-06	1.13972
2.02	ANAPC1	chr2:128,435,819-128,513,131	NM_008569	Anapc1	Anaphase promoting complex subunit 1	cytokinesis (GO:0000910); protein binding (GO:0005515); nucleus (GO:0005634); ubiquitin cycle (GO:0006512); cell cycle (GO:0007049); mitosis (GO:0007067); cell division (GO:0051301)	0.535223	-1.86838	3502.29	1874.51	4.74e-35	0.490382	-2.03923	3094.56	1517.52	9.09e-27	1.09144
2.02	ANKRD37	chr8:47,082,262-47,085,204	NM_001039562	Ankrd37	Ankyrin repeat domain 37	molecular_function (GO:0003674); cellular_component (GO:0005575); nucleus (GO:0005634); cytoplasm (GO:0005737); biological_process (GO:0008150)	0.502606	-1.98963	135.646	68.1764	6.47e-05	0.433987	-2.30422	119.856	52.0159	2.31e-05	1.15811
2.02	APEX1	chr14:51,544,624-51,546,863	NM_009687	Apex1	Apurinic/apyrimidinic endonuclease 1	DNA binding (GO:0003677); DNA-(apurinic or apyrimidinic site) lyase activity (GO:0003906); nuclease activity (GO:0004518); endonuclease activity (GO:0004519); endoribonuclease activity (GO:0004521); protein binding (GO:0005515); intracellular (GO:0005622); nucleus (GO:0005634); transcription factor complex (GO:0005667); cytoplasm (GO:0005737); mitochondrion (GO:0005739); DNA repair (GO:0006281); …	0.510935	-1.9572	228.181	116.585	2.7e-07	0.451205	-2.21629	201.611	90.9679	1.67e-07	1.13238
2.02	APOL9A	chr15:77,234,219-77,241,510	NM_173786 NM_001162883	Apol9a	Apolipoprotein L 9a	molecular_function (GO:0003674); cellular_component (GO:0005575); biological_process (GO:0008150)	0.589511	-1.69632	1365.84	805.175	2.81e-17	0.488244	-2.04816	1206.84	589.229	5.32e-25	1.20741
2.02	APOL9B	chr15:77,559,502-77,566,812	NM_001168660 NM_173743	Apol9b	Apolipoprotein L 9b	molecular_function (GO:0003674); cellular_component (GO:0005575); biological_process (GO:0008150)	0.550352	-1.81702	1213.68	667.952	1.88e-19	0.458276	-2.18209	1072.37	491.441	2.33e-25	1.20092
2.02	ARHGAP6	chrX:165,233,031-165,742,367	NM_178754 NM_009707	Arhgap6	Rho GTPase activating protein 6	GTPase activator activity (GO:0005096); Rho GTPase activator activity (GO:0005100); intracellular (GO:0005622); cytoplasm (GO:0005737); actin filament organization (GO:0007015); signal transduction (GO:0007165); actin cytoskeleton (GO:0015629); SH3 domain binding (GO:0017124); regulation of GTPase activity (GO:0043087); positive regulation of GTPase activity (GO:0043547); focal adhesion assembly …	0.52442	-1.90687	1151.34	603.785	6.29e-21	0.472276	-2.11741	1017.28	480.438	2.81e-23	1.11041
2.02	ASH2L	chr8:26,927,342-26,958,142	NM_011791 NM_001080793	Ash2l	Ash2 (absent, small, or homeotic)-like (Drosophila)	molecular_function (GO:0003674); protein binding (GO:0005515); nucleus (GO:0005634); regulation of transcription, DNA-dependent (GO:0006355); cellular response to DNA damage stimulus (GO:0006974); chromatin modification (GO:0016568); histone methyltransferase complex (GO:0035097); metal ion binding (GO:0046872); MLL1 complex (GO:0071339)	0.537636	-1.86	2361.15	1269.44	1.77e-29	0.486306	-2.05632	2086.25	1014.55	5.61e-35	1.10555
2.02	ATP10A	chr7:65,913,572-66,084,796	NM_009728	Atp10a	ATPase, class V, type 10A	nucleotide binding (GO:0000166); magnesium ion binding (GO:0000287); catalytic activity (GO:0003824); phospholipid-translocating ATPase activity (GO:0004012); ATP binding (GO:0005524); ATP catabolic process (GO:0006200); ATP biosynthetic process (GO:0006754); cation transport (GO:0006812); metabolic process (GO:0008152); ATPase activity, coupled to transmembrane movement of ions, phosphorylative …	0.606001	-1.65016	974.208	590.371	1.29e-12	0.455229	-2.19669	860.787	391.855	1.91e-23	1.3312
2.02	ATRX	chrX:102,992,956-103,124,711	NM_009530	Atrx	Alpha thalassemia/mental retardation syndrome X-linked homolog (human)	nucleotide binding (GO:0000166); nuclear chromosome (GO:0000228); heterochromatin (GO:0000792); nucleic acid binding (GO:0003676); DNA binding (GO:0003677); chromatin binding (GO:0003682); helicase activity (GO:0004386); protein binding (GO:0005515); ATP binding (GO:0005524); nucleus (GO:0005634); DNA repair (GO:0006281); regulation of transcription, DNA-dependent (GO:0006355); cellular response …	0.517914	-1.93082	5306.45	2748.28	1.36e-43	0.458204	-2.18243	4688.67	2148.37	3.19e-57	1.13031
2.02	AURKA	chr2:172,181,696-172,196,006	NM_011497	Aurka	Aurora kinase A	nucleotide binding (GO:0000166); mitotic cell cycle (GO:0000278); protein kinase activity (GO:0004672); protein serine/threonine kinase activity (GO:0004674); protein tyrosine kinase activity (GO:0004713); protein binding (GO:0005515); ATP binding (GO:0005524); cytoplasm (GO:0005737); centrosome (GO:0005813); spindle (GO:0005819); cytoskeleton (GO:0005856); microtubule (GO:0005874); protein phosp…	0.564389	-1.77183	1148.42	648.155	2.22e-17	0.445462	-2.24486	1014.7	452.01	2.8e-26	1.26697
2.02	AW146020	chr6:81,873,663-81,909,092	NM_177884	AW146020	Expressed sequence AW146020	molecular_function (GO:0003674); DNA binding (GO:0003677); sequence-specific DNA binding transcription factor activity (GO:0003700); cellular_component (GO:0005575); nucleus (GO:0005634); biological_process (GO:0008150)	0.522965	-1.91217	189.981	99.3534	4.01e-06	0.454001	-2.20264	167.861	76.2089	2.83e-06	1.1519
2.02	BARD1	chr1:71,074,109-71,149,546	NM_007525	Bard1	BRCA1 associated RING domain 1	ubiquitin ligase complex (GO:0000151); DNA binding (GO:0003677); sequence-specific DNA binding transcription factor activity (GO:0003700); RNA binding (GO:0003723); ubiquitin-protein ligase activity (GO:0004842); protein binding (GO:0005515); intracellular (GO:0005622); nucleus (GO:0005634); cytoplasm (GO:0005737); DNA repair (GO:0006281); regulation of transcription, DNA-dependent (GO:0006355); …	0.606607	-1.64851	396.098	240.276	5.37e-07	0.475842	-2.10154	349.976	166.533	1.21e-10	1.27481
2.02	BBX	chr16:50,191,957-50,432,502	NM_027444	Bbx	Bobby sox homolog (Drosophila)	DNA binding (GO:0003677); nucleus (GO:0005634); regulation of transcription, DNA-dependent (GO:0006355)	0.614893	-1.6263	1994.94	1226.67	7.38e-18	0.483397	-2.06869	1762.7	852.084	3.21e-24	1.27202
2.02	BC005561	chr5:104,937,371-104,951,402	NM_001166581	BC005561	cDNA sequence BC005561	molecular_function (GO:0003674); cellular_component (GO:0005575); biological_process (GO:0008150)	0.644611	-1.55132	177.363	114.33	0.00255085	0.422749	-2.36547	156.71	66.2491	1.22e-06	1.52481
2.02	BC056474	chr8:87,604,862-87,606,238	NM_001001493	BC056474	CDNA sequence BC056474	molecular_function (GO:0003674); cellular_component (GO:0005575); biological_process (GO:0008150); membrane (GO:0016020); integral to membrane (GO:0016021)	0.536355	-1.86444	849.868	455.831	7.65e-16	0.498534	-2.00588	750.908	374.353	7.56e-17	1.07586
2.02	BC057022	chr5:115,018,260-115,063,227	NM_001004180	BC057022	CDNA sequence BC057022	molecular_function (GO:0003674); cellular_component (GO:0005575); biological_process (GO:0008150)	0.440935	-2.26791	108.416	47.8046	0.00110726	0.371297	-2.69326	95.787	35.5654	6.16e-05	1.18755
2.02	BCHE	chr3:73,439,731-73,512,337	NM_009738	Bche	Butyrylcholinesterase	catalytic activity (GO:0003824); acetylcholinesterase activity (GO:0003990); cholinesterase activity (GO:0004104); extracellular region (GO:0005576); extracellular space (GO:0005615); membrane fraction (GO:0005624); nuclear envelope lumen (GO:0005641); endoplasmic reticulum (GO:0005783); endoplasmic reticulum lumen (GO:0005788); response to nutrient (GO:0007584); learning (GO:0007612); biological…	0.596604	-1.67615	234.281	139.773	3.04e-05	0.496328	-2.0148	207.002	102.741	3.43e-06	1.20204
2.02	BIK	chr15:83,357,292-83,375,065	NM_007546	Bik	Bcl2-interacting killer	protein binding (GO:0005515); mitochondrial envelope (GO:0005740); spermatogenesis (GO:0007283); male gonad development (GO:0008584); protein heterodimerization activity (GO:0046982); BH domain binding (GO:0051400)	0.515723	-1.93903	92.78	47.8488	0.00182655	0.434337	-2.30236	81.9748	35.6047	0.00076471	1.18738
2.02	BRCA1	chr11:101,350,078-101,413,269	NM_009764	Brca1	Breast cancer 1	DNA replication and chromosome cycle (GO:0000067); condensed chromosome (GO:0000793); DNA binding (GO:0003677); damaged DNA binding (GO:0003684); RNA binding (GO:0003723); hydrolase activity, hydrolyzing O-glycosyl compounds (GO:0004553); protein binding (GO:0005515); intracellular (GO:0005622); nucleus (GO:0005634); cytoplasm (GO:0005737); mitochondrial matrix (GO:0005759); centrosome (GO:000581…	0.597078	-1.67482	909.419	542.994	3.46e-13	0.483588	-2.06788	803.549	388.587	2.11e-19	1.23468
2.02	BRIP1	chr11:85,871,638-86,014,695	NM_178309	Brip1	BRCA1 interacting protein C-terminal helicase 1	nucleotide binding (GO:0000166); molecular_function (GO:0003674); nucleic acid binding (GO:0003676); helicase activity (GO:0004386); ATP binding (GO:0005524); nucleus (GO:0005634); cytoplasm (GO:0005737); nucleobase-containing compound metabolic process (GO:0006139); DNA repair (GO:0006281); regulation of transcription from RNA polymerase II promoter (GO:0006357); cellular response to DNA damage …	0.589329	-1.69685	370.517	218.356	4.77e-07	0.480354	-2.0818	327.376	157.256	1.39e-09	1.22686
2.02	BTBD2	chr10:80,105,362-80,119,816	NM_145361	Btbd2	BTB (POZ) domain containing 2	protein binding (GO:0005515); cellular_component (GO:0005575); biological_process (GO:0008150)	0.543287	-1.84065	1128.78	613.248	1.23e-18	0.493482	-2.02642	997.344	492.171	1.17e-20	1.10092
2.02	C430049B03RIK	chrX:50,406,289-50,410,367	NR_038184 NR_038185	C430049B03Rik	RIKEN cDNA C430049B03 gene	molecular_function (GO:0003674); cellular_component (GO:0005575); biological_process (GO:0008150)	0.567361	-1.76255	161.813	91.8061	0.000148777	0.467046	-2.14111	142.973	66.7749	1.61e-05	1.21478
2.02	C920009B18RIK	chr10:22,026,526-22,032,748	NR_015465	C920009B18Rik			0.514679	-1.94296	355.548	182.993	4.8e-10	0.438825	-2.27881	314.154	137.859	8.84e-11	1.17286
2.02	CASP8AP2	chr4:32,702,448-32,740,240	NM_001122978 NM_011997	Casp8ap2	Caspase 8 associated protein 2	protein binding (GO:0005515); cellular_component (GO:0005575); nucleus (GO:0005634); cytoplasm (GO:0005737); apoptotic process (GO:0006915); activation of cysteine-type endopeptidase activity involved in apoptotic process (GO:0006919); cell cycle (GO:0007049); extrinsic apoptotic signaling pathway via death domain receptors (GO:0008625); cysteine-type endopeptidase activator activity involved in …	0.600956	-1.66401	1157.5	695.606	1.76e-14	0.49531	-2.01894	1022.74	506.573	6.78e-22	1.21329
2.02	CBX2	chr11:118,884,343-118,892,584	NM_007623	Cbx2	Chromobox homolog 2 (Drosophila Pc class)	negative regulation of transcription from RNA polymerase II promoter (GO:0000122); chromatin (GO:0000785); DNA binding (GO:0003677); chromatin binding (GO:0003682); protein binding (GO:0005515); nucleus (GO:0005634); chromatin assembly or disassembly (GO:0006333); regulation of transcription, DNA-dependent (GO:0006355); chromatin modification (GO:0016568); PcG protein complex (GO:0031519)	0.54807	-1.82459	292.547	160.336	5.97e-07	0.468308	-2.13535	258.478	121.047	3.1e-08	1.17032
2.02	CCDC18	chr5:108,561,933-108,661,968	NM_028481	Ccdc18	Coiled-coil domain containing 18	molecular_function (GO:0003674); cellular_component (GO:0005575); biological_process (GO:0008150)	0.539869	-1.8523	157.219	84.8778	0.00013125	0.448749	-2.22842	138.912	62.3367	2.97e-05	1.20305
2.02	CCDC24	chr4:117,541,867-117,545,075	NM_001034876	Ccdc24	Coiled-coil domain containing 24	molecular_function (GO:0003674); cellular_component (GO:0005575); biological_process (GO:0008150)	0.661007	-1.51284	111.748	73.8664	0.0234877	0.455749	-2.19419	98.7371	44.9993	0.00042072	1.45038
2.02	CCDC40	chr11:119,089,886-119,126,526	NM_175430	Ccdc40	Coiled-coil domain containing 40	molecular_function (GO:0003674); cellular_component (GO:0005575); biological_process (GO:0008150)	0.551741	-1.81245	431.025	237.814	7.1e-10	0.393433	-2.54173	380.842	149.836	1.63e-15	1.40238
2.02	CCNB1	chr13:101,548,694-101,556,441	NM_172301	Ccnb1	Cyclin B1	cytokinesis (GO:0000910); oocyte maturation (GO:0001556); in utero embryonic development (GO:0001701); negative regulation of protein phosphorylation (GO:0001933); protein binding (GO:0005515); membrane fraction (GO:0005624); soluble fraction (GO:0005625); nucleus (GO:0005634); cytoplasm (GO:0005737); cytoskeleton (GO:0005856); protein complex assembly (GO:0006461); protein phosphorylation (GO:00…	0.534785	-1.86991	2127.81	1137.92	2.62e-28	0.440678	-2.26923	1880.06	828.503	1.33e-40	1.21355
2.02	CCND3	chr17:47,642,000-47,736,637	NM_007632 NM_001081636 NM_001081635	Ccnd3	Cyclin D3	cytokinesis (GO:0000910); cyclin-dependent protein serine/threonine kinase activity (GO:0004693); protein binding (GO:0005515); nucleus (GO:0005634); cytoplasm (GO:0005737); cell cycle (GO:0007049); signal transduction (GO:0007165); positive regulation of cell proliferation (GO:0008284); phosphorylation (GO:0016310); cyclin-dependent protein serine/threonine kinase regulator activity (GO:0016538)…	0.535776	-1.86645	5050.96	2706.18	2.12e-38	0.448143	-2.23143	4462.88	2000.01	3.57e-60	1.19555
2.02	CCNF	chr17:24,360,177-24,388,354	NM_007634	Ccnf	Cyclin F	re-entry into mitotic cell cycle (GO:0000320); cytokinesis (GO:0000910); placenta development (GO:0001890); nucleus (GO:0005634); cell cycle (GO:0007049); mitosis (GO:0007067); cyclin-dependent protein serine/threonine kinase regulator activity (GO:0016538); cell division (GO:0051301)	0.556169	-1.79801	814.264	452.869	1.03e-14	0.421187	-2.37424	719.449	303.022	3.7e-23	1.32048
2.02	CCT4	chr11:22,890,593-22,903,336	NM_009837	Cct4	chaperonin containing Tcp1, subunit 4 (delta)	nucleotide binding (GO:0000166); protein binding (GO:0005515); ATP binding (GO:0005524); cytoplasm (GO:0005737); chaperonin-containing T-complex (GO:0005832); cytoskeleton (GO:0005856); protein folding (GO:0006457); cellular protein metabolic process (GO:0044267); unfolded protein binding (GO:0051082)	0.507728	-1.96956	4992.39	2534.78	1.52e-45	0.449731	-2.22355	4411.16	1983.84	1.21e-59	1.12896
2.02	CDC25A	chr9:109,778,083-109,796,394	NM_007658	Cdc25a	Cell division cycle 25 homolog A (S. pombe)	G1/S transition of mitotic cell cycle (GO:0000082); mitotic M phase (GO:0000087); cytokinesis (GO:0000910); phosphoprotein phosphatase activity (GO:0004721); protein tyrosine phosphatase activity (GO:0004725); intracellular (GO:0005622); nucleus (GO:0005634); cytoplasm (GO:0005737); protein dephosphorylation (GO:0006470); cell cycle (GO:0007049); mitosis (GO:0007067); hydrolase activity (GO:00167…	0.561257	-1.78172	682.286	382.938	1.82e-12	0.484275	-2.06494	602.839	291.94	4.42e-16	1.15896
2.02	CDC25C	chr18:34,892,651-34,911,187	NM_009860	Cdc25c	Cell division cycle 25 homolog C (S. pombe)	mitotic M phase (GO:0000087); cytokinesis (GO:0000910); phosphoprotein phosphatase activity (GO:0004721); protein tyrosine phosphatase activity (GO:0004725); protein binding (GO:0005515); intracellular (GO:0005622); nucleus (GO:0005634); cytoplasm (GO:0005737); protein dephosphorylation (GO:0006470); cell cycle (GO:0007049); mitosis (GO:0007067); hydrolase activity (GO:0016787); perinuclear regio…	0.532925	-1.87644	395.099	210.558	9.83e-10	0.461333	-2.16763	349.091	161.047	6.56e-11	1.15519
2.02	CDCA2	chr14:68,294,411-68,333,898	NM_175384 NM_001110162	Cdca2	Cell division cycle associated 2	molecular_function (GO:0003674); cellular_component (GO:0005575); nucleus (GO:0005634); cell cycle (GO:0007049); mitosis (GO:0007067); biological_process (GO:0008150); cell division (GO:0051301)	0.565244	-1.76915	576.784	326.024	1.71e-11	0.494741	-2.02126	509.633	252.137	3.77e-13	1.1425
2.02	CDK1	chr10:68,799,383-68,815,660	NM_007659	Cdk1	Cyclin-dependent kinase 1	nucleotide binding (GO:0000166); protein kinase activity (GO:0004672); protein serine/threonine kinase activity (GO:0004674); cyclin-dependent protein serine/threonine kinase activity (GO:0004693); protein binding (GO:0005515); ATP binding (GO:0005524); nucleus (GO:0005634); cytoplasm (GO:0005737); protein complex assembly (GO:0006461); protein phosphorylation (GO:0006468); cell cycle (GO:0007049…	0.503783	-1.98498	2765.28	1393.1	2.79e-37	0.409707	-2.44077	2443.31	1001.04	1.5e-54	1.22962
2.02	CDK2	chr10:128,134,995-128,142,107	NM_183417 NM_016756	Cdk2	Cyclin-dependent kinase 2	nucleotide binding (GO:0000166); cyclin-dependent protein kinase holoenzyme complex (GO:0000307); chromosome, telomeric region (GO:0000781); condensed chromosome (GO:0000793); X chromosome (GO:0000805); Y chromosome (GO:0000806); cytokinesis (GO:0000910); protein kinase activity (GO:0004672); protein serine/threonine kinase activity (GO:0004674); cyclin-dependent protein serine/threonine kinase a…	0.506757	-1.97333	1102.31	558.604	5.73e-17	0.475075	-2.10493	973.944	462.696	2.49e-16	1.06669
2.02	CDSN	chr17:35,689,073-35,694,125	NM_001008424	Cdsn	Corneodesmosin	extracellular region (GO:0005576); cell adhesion (GO:0007155); desmosome (GO:0030057)	0.646607	-1.54653	282.344	182.565	0.000203393	0.482975	-2.0705	249.466	120.486	4.3e-08	1.3388
2.02	CENPE	chr3:134,875,527-134,936,504	NM_173762	Cenpe	Centromere protein E	nucleotide binding (GO:0000166); chromosome, centromeric region (GO:0000775); kinetochore (GO:0000776); motor activity (GO:0003774); microtubule motor activity (GO:0003777); ATP binding (GO:0005524); cytoplasm (GO:0005737); cytoskeleton (GO:0005856); microtubule associated complex (GO:0005875); microtubule-based movement (GO:0007018); cell cycle (GO:0007049); mitosis (GO:0007067); regulation of m…	0.509272	-1.96359	1821.28	927.524	8.49e-31	0.403409	-2.47887	1609.24	649.184	7.91e-44	1.26242
2.02	CENPF	chr1:191,464,493-191,511,965	NM_001081363	Cenpf	Centromere protein F	chromosome, centromeric region (GO:0000775); kinetochore (GO:0000776); regulation of T cell cytokine production (GO:0002724); regulation of dendritic cell cytokine production (GO:0002730); molecular_function (GO:0003674); protein binding (GO:0005515); nucleus (GO:0005634); cytoplasm (GO:0005737); trans-Golgi network (GO:0005802); centrosome (GO:0005813); heart development (GO:0007507); positive r…	0.554444	-1.80361	2014.8	1117.09	3.01e-25	0.4537	-2.2041	1780.22	807.685	9.17e-36	1.22205
2.02	CHADL	chr15:81,516,597-81,527,717	NM_001164320	Chadl	chondroadherin-like	molecular_function (GO:0003674); cellular_component (GO:0005575); biological_process (GO:0008150)	0.525116	-1.90434	660.722	346.956	4.92e-15	0.424377	-2.35639	583.786	247.745	2.73e-20	1.23738
2.02	CISD3	chr11:97,547,266-97,549,939	NM_001085500	Cisd3	CDGSH iron sulfur domain 3	molecular_function (GO:0003674); mitochondrion (GO:0005739); biological_process (GO:0008150); intracellular membrane-bounded organelle (GO:0043231); metal ion binding (GO:0046872); iron-sulfur cluster binding (GO:0051536); 2 iron, 2 sulfur cluster binding (GO:0051537)	0.530029	-1.88669	606.568	321.498	3.41e-09	0.490716	-2.03784	535.933	262.991	2.72e-13	1.08011
2.02	CKAP2L	chr2:129,093,946-129,122,948	NM_181589	Ckap2l	Cytoskeleton associated protein 2-like	molecular_function (GO:0003674); cellular_component (GO:0005575); biological_process (GO:0008150)	0.563934	-1.77326	1279.26	721.418	9.62e-17	0.479128	-2.08713	1130.33	541.573	1.81e-25	1.177
2.02	CKAP5	chr2:91,386,479-91,460,822	NM_029437 NM_001165989	Ckap5	Cytoskeleton associated protein 5	binding (GO:0005488); cytoplasm (GO:0005737); cell cycle (GO:0007049); mitosis (GO:0007067); microtubule binding (GO:0008017); microtubule cytoskeleton (GO:0015630); ribonucleoprotein complex binding (GO:0043021); RNA transport (GO:0050658); centrosome organization (GO:0051297); cell division (GO:0051301)	0.573051	-1.74504	2973.06	1703.72	1.37e-26	0.497038	-2.01192	2626.91	1305.67	3.93e-36	1.15293
2.02	CKS2	chr13:51,740,601-51,746,031	NM_025415	Cks2	CDC28 protein kinase regulatory subunit 2	cytokinesis (GO:0000910); cyclin-dependent protein serine/threonine kinase activity (GO:0004693); cell cycle (GO:0007049); meiosis I (GO:0007127); kinase activity (GO:0016301); cyclin-dependent protein serine/threonine kinase regulator activity (GO:0016538); cell division (GO:0051301)	0.501323	-1.99472	1043.66	523.212	2.62e-23	0.395108	-2.53096	922.155	364.351	2.27e-31	1.26883
2.02	CLCN5	chrX:6,735,538-6,896,484	NM_016691 NM_001243762	Clcn5	Chloride channel 5	nucleotide binding (GO:0000166); ion channel activity (GO:0005216); voltage-gated ion channel activity (GO:0005244); voltage-gated chloride channel activity (GO:0005247); ATP binding (GO:0005524); endosome (GO:0005768); Golgi apparatus (GO:0005794); plasma membrane (GO:0005886); transport (GO:0006810); ion transport (GO:0006811); chloride transport (GO:0006821); endocytosis (GO:0006897); antiport…	0.512415	-1.95154	575.118	294.699	1.67e-14	0.455233	-2.19668	508.158	231.33	1.38e-15	1.12561
2.02	CLNS1A	chr7:104,845,167-104,869,303	NM_023671	Clns1a	Chloride channel, nucleotide-sensitive, 1A	nucleus (GO:0005634); cytoplasm (GO:0005737); cytosol (GO:0005829); chloride transport (GO:0006821); cell volume homeostasis (GO:0006884)	0.50255	-1.98985	1360.77	683.858	1.09e-26	0.478442	-2.09012	1202.34	575.251	2.37e-27	1.05039
2.02	CLSTN1	chr4:148,960,747-149,022,008	NM_023051	Clstn1	Calsyntenin 1	calcium ion binding (GO:0005509); protein binding (GO:0005515); extracellular region (GO:0005576); nucleus (GO:0005634); endoplasmic reticulum (GO:0005783); Golgi apparatus (GO:0005794); plasma membrane (GO:0005886); cellular calcium ion homeostasis (GO:0006874); cell adhesion (GO:0007155); homophilic cell adhesion (GO:0007156); synaptic transmission (GO:0007268); membrane (GO:0016020); integral …	0.550442	-1.81672	3354.73	1846.59	4.68e-31	0.491959	-2.03269	2964.12	1458.22	6.37e-40	1.11888
2.02	COBL	chr11:12,136,679-12,364,963	NM_172496	Cobl	Cordon-bleu	neural tube closure (GO:0001843); protein binding (GO:0005515)	0.525884	-1.90156	375.274	197.35	2.05e-09	0.433287	-2.30794	331.583	143.671	1.9e-12	1.21371
2.02	COPS3	chr11:59,631,306-59,653,269	NM_011991	Cops3	COP9 (constitutive photomorphogenic) homolog, subunit 3 (Arabidopsis thaliana)	in utero embryonic development (GO:0001701); protein binding (GO:0005515); nucleus (GO:0005634); cytoplasm (GO:0005737); COP9 signalosome (GO:0008180)	0.51288	-1.94977	1339.37	686.938	5.98e-25	0.483522	-2.06816	1183.44	572.218	1.99e-25	1.06072
2.02	CPOX	chr16:58,670,321-58,680,502	NM_007757	Cpox	Coproporphyrinogen oxidase	coproporphyrinogen oxidase activity (GO:0004109); mitochondrion (GO:0005739); mitochondrial intermembrane space (GO:0005758); porphyrin-containing compound biosynthetic process (GO:0006779); heme biosynthetic process (GO:0006783); oxidoreductase activity (GO:0016491); identical protein binding (GO:0042802); oxidation-reduction process (GO:0055114)	0.523674	-1.90959	606.609	317.665	1.25e-14	0.488472	-2.0472	535.993	261.818	1.03e-14	1.07206
2.02	CPSF1	chr15:76,426,238-76,438,021	NM_053193 NM_001164173	Cpsf1	Cleavage and polyadenylation specific factor 1	nucleic acid binding (GO:0003676); RNA binding (GO:0003723); nucleus (GO:0005634); mRNA processing (GO:0006397)	0.51731	-1.93308	2707.44	1400.59	9.14e-35	0.465553	-2.14798	2392.21	1113.7	7.67e-41	1.11117
2.02	CPSF6	chr10:116,781,724-116,814,029	NM_001013391	Cpsf6	Cleavage and polyadenylation specific factor 6	nucleotide binding (GO:0000166); mRNA splicing, via spliceosome (GO:0000398); nucleic acid binding (GO:0003676); RNA binding (GO:0003723); nucleus (GO:0005634); mRNA processing (GO:0006397); ribonucleoprotein complex (GO:0030529)	0.50055	-1.9978	2604.29	1303.58	3.39e-37	0.481614	-2.07635	2301.08	1108.23	3.18e-38	1.03932
2.02	CRELD2	chr15:88,650,076-88,657,111	NM_029720	Creld2	Cysteine-rich with EGF-like domains 2	molecular_function (GO:0003674); structural molecule activity (GO:0005198); calcium ion binding (GO:0005509); cellular_component (GO:0005575); extracellular region (GO:0005576); extracellular space (GO:0005615); endoplasmic reticulum (GO:0005783); biological_process (GO:0008150)	0.53311	-1.87578	1663.35	886.75	7.57e-25	0.482244	-2.07364	1469.68	708.746	9.44e-29	1.10548
2.02	CSDA	chr6:131,314,876-131,338,468	NM_139117 NM_011733	Csda	Cold shock domain protein A	negative regulation of transcription from RNA polymerase II promoter (GO:0000122); in utero embryonic development (GO:0001701); nucleic acid binding (GO:0003676); DNA binding (GO:0003677); single-stranded DNA binding (GO:0003697); RNA binding (GO:0003723); mRNA 3'-UTR binding (GO:0003730); protein binding (GO:0005515); nucleus (GO:0005634); cytoplasm (GO:0005737); polysome (GO:0005844); gap junct…	0.509289	-1.96352	4360.29	2220.65	2.16e-42	0.497569	-2.00977	3852.65	1916.96	1.37e-45	1.02355
2.02	CTPS	chr4:120,212,473-120,242,881	NM_016748	Ctps	Cytidine 5'-triphosphate synthase	nucleotide binding (GO:0000166); molecular_function (GO:0003674); catalytic activity (GO:0003824); CTP synthase activity (GO:0003883); ATP binding (GO:0005524); cellular_component (GO:0005575); pyrimidine nucleotide biosynthetic process (GO:0006221); glutamine metabolic process (GO:0006541); biological_process (GO:0008150); ligase activity (GO:0016874)	0.503993	-1.98416	2437.45	1228.46	2.26e-35	0.484969	-2.06199	2153.67	1044.46	9.97e-35	1.03923
2.02	D030028A08RIK	chr11:96,805,460-96,826,374	NR_003293	D030028A08Rik	RIKEN cDNA D030028A08 gene	molecular_function (GO:0003674); cellular_component (GO:0005575); biological_process (GO:0008150)	0.525433	-1.90319	182.215	95.7418	2.16e-05	0.411498	-2.43014	160.995	66.2491	5.04e-07	1.27688
2.02	D10WSU102E	chr10:82,822,966-82,831,580	NM_026579	D10Wsu102e	DNA segment, Chr 10, Wayne State University 102, expressed	molecular_function (GO:0003674); cellular_component (GO:0005575); biological_process (GO:0008150)	0.529705	-1.88784	1327.5	703.183	4.01e-23	0.498194	-2.00725	1172.95	584.355	1.12e-23	1.06325
2.02	D2ERTD750E	chr2:118,639,739-118,661,948	NM_026412	D2Ertd750e	DNA segment, Chr 2, ERATO Doi 750, expressed	protein binding (GO:0005515); cellular_component (GO:0005575); nucleus (GO:0005634); biological_process (GO:0008150)	0.50109	-1.99565	786.655	394.185	5.57e-19	0.462349	-2.16287	695.069	321.365	2.06e-18	1.08379
2.02	D5ERTD605E	chr5:148,230,196-148,234,620	NR_033625	D5Ertd605e	DNA segment, Chr 5, ERATO Doi 605, expressed	molecular_function (GO:0003674); cellular_component (GO:0005575); biological_process (GO:0008150)	0.652157	-1.53337	116.768	76.1512	0.0276882	0.485425	-2.06005	103.17	50.0812	0.000626907	1.34348
2.02	D830031N03RIK	chr4:123,080,844-123,089,154	NM_001167918	D830031N03Rik	RIKEN cDNA D830031N03 gene	molecular_function (GO:0003674); cellular_component (GO:0005575); biological_process (GO:0008150)	0.680694	-1.46909	191.479	130.339	0.00418549	0.46976	-2.12875	169.188	79.4777	1.78e-06	1.44902
2.02	DARS	chr1:130,260,284-130,313,993	NM_145507 NM_177445	Dars	Aspartyl-tRNA synthetase	nucleotide binding (GO:0000166); molecular_function (GO:0003674); nucleic acid binding (GO:0003676); aminoacyl-tRNA ligase activity (GO:0004812); aspartate-tRNA ligase activity (GO:0004815); ATP binding (GO:0005524); cellular_component (GO:0005575); intracellular (GO:0005622); cytoplasm (GO:0005737); translation (GO:0006412); tRNA aminoacylation for protein translation (GO:0006418); aspartyl-tRNA…	0.536174	-1.86507	1597.9	856.753	1.09e-24	0.463553	-2.15725	1411.86	654.47	1.67e-30	1.15666
2.02	DCAF13	chr15:38,944,420-38,978,401	NM_198606	Dcaf13	DDB1 and CUL4 associated factor 13	molecular_function (GO:0003674); cellular_component (GO:0005575); nucleus (GO:0005634); rRNA processing (GO:0006364); biological_process (GO:0008150); ribonucleoprotein complex (GO:0030529); ribosome biogenesis (GO:0042254)	0.584043	-1.7122	1374.61	802.831	2.26e-17	0.493918	-2.02463	1214.59	599.908	6.73e-15	1.18247
2.02	DCBLD1	chr10:51,953,425-52,041,183	NM_025705	Dcbld1	Discoidin, CUB and LCCL domain containing 1	extracellular space (GO:0005615); membrane (GO:0016020); integral to membrane (GO:0016021)	0.513974	-1.94562	218.486	112.296	7.57e-07	0.490438	-2.03899	193.044	94.6764	5.33e-06	1.04799
2.02	DCC	chr18:71,413,286-72,510,723	NM_007831	Dcc	Deleted in colorectal carcinoma	neuron migration (GO:0001764); transcription coactivator activity (GO:0003713); receptor activity (GO:0004872); netrin receptor activity (GO:0005042); protein binding (GO:0005515); extracellular space (GO:0005615); apoptotic process (GO:0006915); cell cycle (GO:0007049); signal transduction (GO:0007165); multicellular organismal development (GO:0007275); axon guidance (GO:0007411); positive regul…	0.459945	-2.17417	32.5941	14.9915	0.0277247	0.132987	-7.51955	28.8005	3.83008	0.000242231	3.45858
2.02	DDX18	chr1:123,450,412-123,464,557	NM_025860	Ddx18	DEAD (Asp-Glu-Ala-Asp) box polypeptide 18	nucleotide binding (GO:0000166); molecular_function (GO:0003674); nucleic acid binding (GO:0003676); RNA binding (GO:0003723); helicase activity (GO:0004386); ATP binding (GO:0005524); cellular_component (GO:0005575); ATP catabolic process (GO:0006200); ATP-dependent helicase activity (GO:0008026); biological_process (GO:0008150); hydrolase activity (GO:0016787)	0.55489	-1.80216	1634.75	907.108	1.19e-22	0.488027	-2.04907	1444.42	704.916	7.64e-28	1.13701
2.02	DDX21	chr10:62,042,995-62,065,046	NM_019553	Ddx21	DEAD (Asp-Glu-Ala-Asp) box polypeptide 21	nucleotide binding (GO:0000166); nucleic acid binding (GO:0003676); RNA binding (GO:0003723); RNA helicase activity (GO:0003724); helicase activity (GO:0004386); ATP binding (GO:0005524); nucleus (GO:0005634); nucleolus (GO:0005730); ATP catabolic process (GO:0006200); ATP-dependent helicase activity (GO:0008026); hydrolase activity (GO:0016787)	0.504317	-1.98288	5474.74	2761.01	3.41e-47	0.416348	-2.40184	4837.35	2014.02	2.4e-71	1.21129
2.02	DERA	chr6:137,703,098-137,786,393	NM_172733	Dera	2-deoxyribose-5-phosphate aldolase homolog (C. elegans)	molecular_function (GO:0003674); catalytic activity (GO:0003824); deoxyribose-phosphate aldolase activity (GO:0004139); cellular_component (GO:0005575); cytoplasm (GO:0005737); biological_process (GO:0008150); metabolic process (GO:0008152); deoxyribonucleotide catabolic process (GO:0009264); lyase activity (GO:0016829)	0.515572	-1.93959	561.161	289.319	1.14e-13	0.483952	-2.06632	495.826	239.956	5.61e-13	1.06534
2.02	DHX15	chr5:52,541,448-52,581,758	NM_007839 NM_001042620	Dhx15	DEAH (Asp-Glu-Ala-His) box polypeptide 15	nucleotide binding (GO:0000166); mRNA splicing, via spliceosome (GO:0000398); nucleic acid binding (GO:0003676); RNA helicase activity (GO:0003724); helicase activity (GO:0004386); ATP binding (GO:0005524); intracellular (GO:0005622); nucleus (GO:0005634); ATP catabolic process (GO:0006200); mRNA processing (GO:0006397); ATP-dependent helicase activity (GO:0008026); RNA splicing (GO:0008380); hyd…	0.531401	-1.88182	3900.46	2072.71	2.29e-36	0.473257	-2.11302	3446.34	1631	3.82e-47	1.12286
2.02	DMWD	chr7:19,661,549-19,668,124	NM_010058	Dmwd	Dystrophia myotonica-containing WD repeat motif	meiosis (GO:0007126)	0.525698	-1.90223	946.116	497.371	4.03e-19	0.446267	-2.24081	835.971	373.066	3.75e-24	1.17799
2.02	DNAJC22	chr15:98,929,915-98,935,138	NM_176835	Dnajc22	DnaJ (Hsp40) homolog, subfamily C, member 22	molecular_function (GO:0003674); cellular_component (GO:0005575); biological_process (GO:0008150); membrane (GO:0016020); integral to membrane (GO:0016021); heat shock protein binding (GO:0031072)	0.523718	-1.90943	456.171	238.905	1.69e-11	0.492086	-2.03217	403.066	198.343	9.71e-11	1.06428
2.02	DOCK3	chr9:106,795,156-107,134,240	NM_153413	Dock3	Dedicator of cyto-kinesis 3	guanyl-nucleotide exchange factor activity (GO:0005085); protein binding (GO:0005515); GTP binding (GO:0005525); soluble fraction (GO:0005625); cytoplasm (GO:0005737); SH3 domain binding (GO:0017124); regulation of catalytic activity (GO:0050790); GTPase binding (GO:0051020)	0.505015	-1.98014	838.045	423.225	5.48e-20	0.426213	-2.34624	740.483	315.604	9.56e-24	1.18489
2.02	DPH2	chr4:117,561,248-117,564,608	NM_026344	Dph2	DPH2 homolog (S. cerevisiae)	protein binding (GO:0005515); cellular_component (GO:0005575); biological_process (GO:0008150)	0.530219	-1.88601	549.718	291.471	1.41e-12	0.474785	-2.10622	485.711	230.608	3.2e-14	1.11676
2.02	DPPA4	chr16:48,283,848-48,294,405	NM_028610 NM_001018002	Dppa4	Developmental pluripotency associated 4	nucleus (GO:0005634)	0.51674	-1.93521	375.696	194.137	1.91e-10	0.413723	-2.41708	331.954	137.337	7.03e-13	1.249
2.02	DPY30	chr17:74,698,814-74,723,284	NM_024428 NM_001146224 NM_001146222 NM_001146223	Dpy30	Dpy-30 homolog (C. elegans)	molecular_function (GO:0003674); nucleus (GO:0005634); Golgi apparatus (GO:0005794); biological_process (GO:0008150); chromatin modification (GO:0016568); histone methyltransferase complex (GO:0035097)	0.519425	-1.92521	451.768	234.659	5.27e-11	0.496103	-2.01571	399.161	198.025	9.38e-11	1.04701
2.02	DSN1	chr2:156,820,798-156,832,811	NM_025853	Dsn1	DSN1, MIND kinetochore complex component, homolog (S. cerevisiae)	kinetochore (GO:0000776); molecular_function (GO:0003674); protein binding (GO:0005515); cellular_component (GO:0005575); nucleus (GO:0005634); cell cycle (GO:0007049); chromosome segregation (GO:0007059); mitosis (GO:0007067); biological_process (GO:0008150); cell division (GO:0051301)	0.532373	-1.87838	396.838	211.266	3.3e-10	0.474262	-2.10854	350.636	166.294	2.78e-11	1.12253
2.02	DTL	chr1:193,361,244-193,399,413	NM_029766	Dtl	Denticleless homolog (Drosophila)	nucleus (GO:0005634); cytoplasm (GO:0005737); DNA replication (GO:0006260); cellular response to DNA damage stimulus (GO:0006974); membrane (GO:0016020)	0.553988	-1.80509	831.944	460.887	1.68e-15	0.481117	-2.0785	735.092	353.665	4.98e-18	1.15146
2.02	DTWD2	chr18:49,855,799-49,915,255	NM_026854 NM_001170960	Dtwd2	DTW domain containing 2	molecular_function (GO:0003674); cellular_component (GO:0005575); biological_process (GO:0008150)	0.599352	-1.66847	134.311	80.4998	0.00201521	0.46208	-2.16413	118.675	54.8374	0.000137557	1.29707
2.02	DUSP16	chr6:134,665,491-134,742,646	NM_001048054 NM_130447	Dusp16	Dual specificity phosphatase 16	inactivation of MAPK activity (GO:0000188); phosphoprotein phosphatase activity (GO:0004721); protein binding (GO:0005515); nucleus (GO:0005634); cytoplasm (GO:0005737); kinase activity (GO:0016301); phosphorylation (GO:0016310); dephosphorylation (GO:0016311); hydrolase activity (GO:0016787); phosphatase activity (GO:0016791)	0.558313	-1.79111	1649.52	920.949	1.26e-21	0.460431	-2.17188	1457.44	671.05	6.01e-32	1.21259
2.02	E030011O05RIK	chr9:96,631,994-96,653,250	NR_015511	E030011O05Rik	RIKEN cDNA E030011O05 gene	molecular_function (GO:0003674); cellular_component (GO:0005575); biological_process (GO:0008150)	0.671475	-1.48926	146.843	98.6016	0.00778486	0.495042	-2.02003	129.751	64.2321	0.000238156	1.3564
2.02	E130308A19RIK	chr4:59,639,093-59,767,175	NM_001015681 NM_153158	E130308A19Rik	RIKEN cDNA E130308A19 gene	molecular_function (GO:0003674); cellular_component (GO:0005575); biological_process (GO:0008150)	0.500765	-1.99694	232.697	116.526	1.35e-07	0.452872	-2.20813	205.6	93.1104	3.14e-06	1.10575
2.02	EBAG9	chr15:44,451,187-44,472,572	NM_019480	Ebag9	Estrogen receptor-binding fragment-associated gene 9	regulation of cell growth (GO:0001558); protein binding (GO:0005515); extracellular space (GO:0005615); soluble fraction (GO:0005625); Golgi apparatus (GO:0005794); apoptotic process (GO:0006915); membrane (GO:0016020); integral to membrane (GO:0016021); peptidase activator activity involved in apoptotic process (GO:0016505); secretory granule (GO:0030141)	0.533799	-1.87336	505.078	269.61	1.9e-11	0.493511	-2.0263	446.272	220.24	1.03e-11	1.08163
2.02	EEFSEC	chr6:88,207,328-88,396,533	NM_023060	Eefsec	Eukaryotic elongation factor, selenocysteine-tRNA-specific	tRNA binding (GO:0000049); nucleotide binding (GO:0000166); selenocysteine incorporation (GO:0001514); translation elongation factor activity (GO:0003746); GTPase activity (GO:0003924); GTP binding (GO:0005525); nucleus (GO:0005634); cytoplasm (GO:0005737); mitochondrion (GO:0005739); GTP catabolic process (GO:0006184); translation (GO:0006412); translational elongation (GO:0006414)	0.550695	-1.81589	298.38	164.316	1.69e-07	0.481626	-2.0763	263.642	126.977	1.83e-08	1.14341
2.02	EFTUD2	chr11:102,699,786-102,742,289	NM_011431 NM_001109995	Eftud2	Elongation factor Tu GTP binding domain containing 2	nucleotide binding (GO:0000166); mRNA splicing, via spliceosome (GO:0000398); translation elongation factor activity (GO:0003746); GTPase activity (GO:0003924); protein binding (GO:0005515); GTP binding (GO:0005525); nucleus (GO:0005634); spliceosomal complex (GO:0005681); GTP catabolic process (GO:0006184); mRNA processing (GO:0006397); translation (GO:0006412); translational elongation (GO:0006…	0.531619	-1.88105	3331.58	1771.13	5.54e-35	0.456165	-2.19219	2943.7	1342.81	7.98e-48	1.16541
2.02	EMD	chrX:71,500,178-71,503,086	NM_007927	Emd	Emerin	actin binding (GO:0003779); protein binding (GO:0005515); nucleus (GO:0005634); nuclear envelope (GO:0005635); nuclear inner membrane (GO:0005637); nuclear lamina (GO:0005652); spindle (GO:0005819); microtubule (GO:0005874); membrane (GO:0016020); integral to membrane (GO:0016021)	0.530231	-1.88597	1503.55	797.229	5.64e-24	0.496077	-2.01582	1328.48	659.03	2.68e-25	1.06885
2.02	EPN2	chr11:61,330,751-61,393,189	NM_010148 NM_001252189 NM_001252188	Epn2	Epsin 2	cytoplasm (GO:0005737); endocytosis (GO:0006897); lipid binding (GO:0008289); regulation of endocytosis (GO:0030100); clathrin coat of endocytic vesicle (GO:0030128)	0.500099	-1.99961	2582.23	1291.37	4.91e-37	0.466873	-2.14191	2281.58	1065.21	4.19e-41	1.07117
2.02	EPT1	chr5:30,559,158-30,598,976	NM_027652	Ept1	ethanolaminephosphotransferase 1 (CDP-ethanolamine-specific)	molecular_function (GO:0003674); ethanolaminephosphotransferase activity (GO:0004307); cellular_component (GO:0005575); biological_process (GO:0008150); phospholipid biosynthetic process (GO:0008654); membrane (GO:0016020); integral to membrane (GO:0016021); transferase activity (GO:0016740); phosphotransferase activity, for other substituted phosphate groups (GO:0016780); metal ion binding (GO:0…	0.518761	-1.92767	1964.82	1019.27	9.77e-30	0.411088	-2.43257	1736.06	713.671	1.69e-45	1.26192
2.02	ERBB3	chr10:128,006,424-128,026,557	NM_010153	Erbb3	V-erb-b2 erythroblastic leukemia viral oncogene homolog 3 (avian)	nucleotide binding (GO:0000166); protein kinase activity (GO:0004672); protein tyrosine kinase activity (GO:0004713); transmembrane receptor protein tyrosine kinase activity (GO:0004714); receptor signaling protein tyrosine kinase activity (GO:0004716); receptor activity (GO:0004872); protein binding (GO:0005515); ATP binding (GO:0005524); intracellular (GO:0005622); nucleus (GO:0005634); protein…	0.5858	-1.70707	3224.8	1889.09	6e-10	0.442766	-2.25853	2849.34	1261.59	1.09e-48	1.32305
2.02	ESPL1	chr15:102,126,724-102,154,787	NM_001014976	Espl1	Extra spindle poles-like 1 (S. cerevisiae)	meiotic spindle organization (GO:0000212); molecular_function (GO:0003674); cellular_component (GO:0005575); nucleus (GO:0005634); cytoplasm (GO:0005737); proteolysis (GO:0006508); chromosome segregation (GO:0007059); meiosis I (GO:0007127); peptidase activity (GO:0008233); cysteine-type peptidase activity (GO:0008234); hydrolase activity (GO:0016787); homologous chromosome segregation (GO:004514…	0.519726	-1.92409	1735.77	902.125	2.3e-27	0.46501	-2.15049	1533.7	713.185	7.9e-33	1.11766
2.02	ETAA1	chr11:17,838,752-17,853,878	NM_026576	Etaa1	Ewing's tumor-associated antigen 1	molecular_function (GO:0003674); cellular_component (GO:0005575); cytoplasm (GO:0005737); biological_process (GO:0008150)	0.572769	-1.7459	414.3	237.298	1.88e-08	0.475849	-2.10151	366.069	174.193	4.07e-11	1.20368
2.02	EXO1	chr1:177,810,909-177,841,527	NM_012012	Exo1	Exonuclease 1	humoral immune response mediated by circulating immunoglobulin (GO:0002455); DNA binding (GO:0003677); catalytic activity (GO:0003824); nuclease activity (GO:0004518); endonuclease activity (GO:0004519); exonuclease activity (GO:0004527); nucleus (GO:0005634); nucleobase-containing compound metabolic process (GO:0006139); DNA repair (GO:0006281); cellular response to DNA damage stimulus (GO:00069…	0.522766	-1.9129	582.285	304.399	1.27e-13	0.435662	-2.29536	514.502	224.149	8.52e-17	1.19993
2.02	EXOSC4	chr15:76,157,827-76,161,100	NM_175399	Exosc4	Exosome component 4	3'-5'-exoribonuclease activity (GO:0000175); exosome (RNase complex) (GO:0000178); molecular_function (GO:0003674); RNA binding (GO:0003723); nuclease activity (GO:0004518); exonuclease activity (GO:0004527); cellular_component (GO:0005575); nucleus (GO:0005634); nucleolus (GO:0005730); cytoplasm (GO:0005737); rRNA processing (GO:0006364); RNA processing (GO:0006396); biological_process (GO:00081…	0.505256	-1.97919	844.762	426.821	4.08e-19	0.436015	-2.2935	746.401	325.442	2.11e-22	1.15881
2.02	FAM108C	chr7:91,257,866-91,300,403	NM_133722	Fam108c	Family with sequence similarity 108, member C	hydrolase activity (GO:0016787)	0.505682	-1.97753	472.82	239.096	2.84e-12	0.484237	-2.0651	417.768	202.299	8.54e-12	1.04429
2.02	FAM131B	chr6:42,265,311-42,274,639	NM_029528 NM_001113327	Fam131b	Family with sequence similarity 131, member B	molecular_function (GO:0003674); cellular_component (GO:0005575); biological_process (GO:0008150)	0.579952	-1.72428	116.183	67.3804	0.00386662	0.43718	-2.28739	102.653	44.8777	0.000249575	1.32657
2.02	FAM171B	chr2:83,652,885-83,721,515	NM_175514	Fam171b	Family with sequence similarity 171, member B	molecular_function (GO:0003674); cellular_component (GO:0005575); biological_process (GO:0008150); membrane (GO:0016020); integral to membrane (GO:0016021)	0.512466	-1.95135	398.935	204.441	1.01e-10	0.46799	-2.1368	352.485	164.96	5.54e-11	1.09504
2.02	FAM59A	chr18:21,285,843-21,458,640	NM_001033445	Fam59a	Family with sequence similarity 59, member A	molecular_function (GO:0003674); cellular_component (GO:0005575); biological_process (GO:0008150)	0.530975	-1.88333	213.711	113.475	1.8e-06	0.403581	-2.47782	188.831	76.2089	1.51e-08	1.31566
2.02	FAM60A	chr6:148,869,581-148,894,954	NM_019643	Fam60a	Family with sequence similarity 60, member A	molecular_function (GO:0003674); cellular_component (GO:0005575); biological_process (GO:0008150)	0.536742	-1.86309	1261.57	677.136	1.05e-21	0.441721	-2.26387	1114.68	492.379	1.26e-29	1.21512
2.02	FAM96B	chr8:107,163,739-107,165,628	NM_026753	Fam96b	Family with sequence similarity 96, member B	molecular_function (GO:0003674); cellular_component (GO:0005575); biological_process (GO:0008150)	0.507598	-1.97006	538.757	273.472	2.25e-09	0.451142	-2.2166	476.032	214.758	3.36e-15	1.12514
2.02	FANCA	chr8:125,792,144-125,842,476	NM_016925	Fanca	Fanconi anemia, complementation group A	nucleus (GO:0005634); cytoplasm (GO:0005737); DNA repair (GO:0006281); cellular response to DNA damage stimulus (GO:0006974); male meiosis (GO:0007140); male gonad development (GO:0008584); female gonad development (GO:0008585); regulation of cell proliferation (GO:0042127)	0.568261	-1.75976	325.291	184.85	3.49e-07	0.441767	-2.26364	287.421	126.973	4.63e-10	1.28634
2.02	FANCM	chr12:66,176,593-66,233,045	NM_178912	Fancm	Fanconi anemia, complementation group M	nucleotide binding (GO:0000166); nucleic acid binding (GO:0003676); DNA binding (GO:0003677); helicase activity (GO:0004386); nuclease activity (GO:0004518); protein binding (GO:0005515); ATP binding (GO:0005524); nucleus (GO:0005634); ATP catabolic process (GO:0006200); DNA metabolic process (GO:0006259); DNA repair (GO:0006281); cellular response to DNA damage stimulus (GO:0006974); ATP-depende…	0.506475	-1.97443	513.67	260.161	8.91e-14	0.434606	-2.30093	453.873	197.256	1.54e-15	1.16537
2.02	FBXO48	chr11:16,851,413-16,854,775	NM_176982	Fbxo48	F-box protein 48	molecular_function (GO:0003674); cellular_component (GO:0005575); biological_process (GO:0008150)	0.544139	-1.83777	90.1021	49.0281	0.00386957	0.326173	-3.06586	79.6105	25.9668	2.71e-05	1.66825
2.02	FBXO5	chr10:4,541,076-4,547,383	NM_025995	Fbxo5	F-box protein 5	mitotic metaphase (GO:0000089); oocyte maturation (GO:0001556); protein binding (GO:0005515); nucleus (GO:0005634); cytoplasm (GO:0005737); cytoskeleton (GO:0005856); ubiquitin cycle (GO:0006512); cell cycle (GO:0007049); spindle assembly involved in female meiosis I (GO:0007057); mitosis (GO:0007067); meiotic prophase I (GO:0007128); regulation of mitotic cell cycle (GO:0007346); vesicle organiz…	0.544493	-1.83657	566.576	308.496	1.97e-12	0.492283	-2.03135	500.62	246.447	1.2e-12	1.10606
2.02	FEN1	chr19:10,273,629-10,278,433	NM_007999	Fen1	Flap structure specific endonuclease 1	magnesium ion binding (GO:0000287); DNA binding (GO:0003677); catalytic activity (GO:0003824); nuclease activity (GO:0004518); endonuclease activity (GO:0004519); exonuclease activity (GO:0004527); nucleus (GO:0005634); DNA replication (GO:0006260); DNA repair (GO:0006281); hydrolase activity (GO:0016787); manganese ion binding (GO:0030145); metal ion binding (GO:0046872); flap endonuclease activ…	0.533662	-1.87384	1200.45	640.637	4.08e-21	0.453375	-2.20568	1060.7	480.893	4.75e-28	1.17709
2.02	FGF15	chr7:152,082,437-152,086,856	NM_008003	Fgf15	Fibroblast growth factor 15	neural crest cell migration (GO:0001755); fibroblast growth factor receptor binding (GO:0005104); extracellular region (GO:0005576); extracellular space (GO:0005615); signal transduction (GO:0007165); heart development (GO:0007507); growth factor activity (GO:0008083); positive regulation of cell proliferation (GO:0008284); fibroblast growth factor receptor signaling pathway (GO:0008543)	0.266019	-3.75913	30.5879	8.13696	0.00116503	0.158115	-6.32452	27.028	4.27353	0.00095622	1.68245
2.02	FKBP1A	chr2:151,368,235-151,387,427	NM_008019	Fkbp1a	FK506 binding protein 1a	negative regulation of protein phosphorylation (GO:0001933); heart morphogenesis (GO:0003007); peptidyl-prolyl cis-trans isomerase activity (GO:0003755); transforming growth factor beta receptor binding (GO:0005160); protein binding (GO:0005515); ATP binding (GO:0005524); FK506 binding (GO:0005528); membrane fraction (GO:0005624); cytoplasm (GO:0005737); microsome (GO:0005792); protein folding (G…	0.516012	-1.93794	4642.6	2395.64	4.99e-41	0.494809	-2.02098	4102.05	2029.73	1.59e-46	1.04285
2.02	FOXA1	chr12:58,641,619-58,647,108	NM_008259	Foxa1	Forkhead box A1	negative regulation of transcription from RNA polymerase II promoter (GO:0000122); DNA binding (GO:0003677); double-stranded DNA binding (GO:0003690); sequence-specific DNA binding transcription factor activity (GO:0003700); nucleus (GO:0005634); transcription factor complex (GO:0005667); chromatin remodeling (GO:0006338); regulation of transcription, DNA-dependent (GO:0006355); multicellular org…	0.469408	-2.13034	43.2106	20.2834	0.0189056	0.278849	-3.58617	38.18	10.6464	0.000402042	1.68338
2.02	FOXF1A	chr8:123,608,374-123,610,779	NM_010426	Foxf1a	Forkhead box F1a	vasculogenesis (GO:0001570); in utero embryonic development (GO:0001701); somitogenesis (GO:0001756); positive regulation of mesenchymal cell proliferation (GO:0002053); DNA binding (GO:0003677); sequence-specific DNA binding transcription factor activity (GO:0003700); nucleus (GO:0005634); transcription factor complex (GO:0005667); regulation of transcription, DNA-dependent (GO:0006355); smoothe…	0.562271	-1.7785	114.671	64.4764	0.0027873	0.448115	-2.23157	101.321	45.4035	0.000166212	1.25475
2.02	FTSJD1	chr8:112,741,860-112,748,389	NM_146215	Ftsjd1	FtsJ methyltransferase domain containing 1	molecular_function (GO:0003674); nucleic acid binding (GO:0003676); cellular_component (GO:0005575); biological_process (GO:0008150); methyltransferase activity (GO:0008168); membrane (GO:0016020); integral to membrane (GO:0016021); transferase activity (GO:0016740); methylation (GO:0032259)	0.657244	-1.52151	301.975	198.471	0.000136907	0.49372	-2.02544	266.817	131.733	7.59e-08	1.33121
2.02	FZD3	chr14:65,811,278-65,881,300	NM_021458	Fzd3	Frizzled homolog 3 (Drosophila)	establishment of planar polarity (GO:0001736); neural tube closure (GO:0001843); signal transducer activity (GO:0004871); receptor activity (GO:0004872); transmembrane signaling receptor activity (GO:0004888); G-protein coupled receptor activity (GO:0004930); protein binding (GO:0005515); cellular_component (GO:0005575); extracellular space (GO:0005615); signal transduction (GO:0007165); cell sur…	0.566889	-1.76401	503.498	285.427	1.11e-07	0.478754	-2.08875	444.872	212.984	1.13e-12	1.18409
2.02	GALNT12	chr4:47,104,825-47,135,914	NM_172693	Galnt12	UDP-N-acetyl-alpha-D-galactosamine:polypeptide N-acetylgalactosaminyltransferase 12	molecular_function (GO:0003674); polypeptide N-acetylgalactosaminyltransferase activity (GO:0004653); cellular_component (GO:0005575); Golgi apparatus (GO:0005794); biological_process (GO:0008150); membrane (GO:0016020); integral to membrane (GO:0016021); transferase activity (GO:0016740); transferase activity, transferring glycosyl groups (GO:0016757); manganese ion binding (GO:0030145)	0.534322	-1.87153	1448.28	773.85	2.85e-23	0.457844	-2.18415	1279.66	585.886	5.31e-30	1.16704
2.02	GEMIN4	chr11:76,024,073-76,031,074	NM_177367	Gemin4	Gem (nuclear organelle) associated protein 4	protein binding (GO:0005515); nucleolus (GO:0005730); biological_process (GO:0008150); Cajal body (GO:0015030); ribonucleoprotein complex binding (GO:0043021)	0.537772	-1.85953	553.154	297.47	4.14e-12	0.453928	-2.20299	488.742	221.853	8.72e-15	1.18471
2.02	GEMIN6	chr17:80,623,829-80,627,837	NM_026053	Gemin6	Gem (nuclear organelle) associated protein 6	spliceosomal complex assembly (GO:0000245); mRNA splicing, via spliceosome (GO:0000398); protein binding (GO:0005515); nucleus (GO:0005634); spliceosomal complex (GO:0005681); cytoplasm (GO:0005737); mRNA processing (GO:0006397); RNA splicing (GO:0008380)	0.504914	-1.98053	256.418	129.469	3.36e-08	0.38602	-2.59054	226.568	87.4597	6.85e-11	1.308
2.02	GFM1	chr3:67,234,037-67,278,990	NM_138591	Gfm1	G elongation factor, mitochondrial 1	nucleotide binding (GO:0000166); translation elongation factor activity (GO:0003746); GTPase activity (GO:0003924); GTP binding (GO:0005525); intracellular (GO:0005622); mitochondrion (GO:0005739); GTP catabolic process (GO:0006184); translation (GO:0006412); translational elongation (GO:0006414)	0.501883	-1.9925	1029.37	516.623	5.46e-23	0.466119	-2.14537	909.527	423.948	1.17e-22	1.07673
2.02	GGT7	chr2:155,316,116-155,340,582	NM_144786	Ggt7	Gamma-glutamyltransferase 7	molecular_function (GO:0003674); gamma-glutamyltransferase activity (GO:0003840); cellular_component (GO:0005575); glutathione biosynthetic process (GO:0006750); biological_process (GO:0008150); membrane (GO:0016020); integral to membrane (GO:0016021); transferase activity (GO:0016740)	0.513723	-1.94657	766.047	393.536	5.97e-17	0.464028	-2.15504	676.841	314.073	2.06e-18	1.1071
2.02	GLDC	chr19:30,172,937-30,249,908	NM_138595	Gldc	Glycine decarboxylase	catalytic activity (GO:0003824); glycine dehydrogenase (decarboxylating) activity (GO:0004375); protein binding (GO:0005515); mitochondrion (GO:0005739); glycine cleavage complex (GO:0005960); cellular amino acid metabolic process (GO:0006520); glycine metabolic process (GO:0006544); oxidoreductase activity (GO:0016491); glycine binding (GO:0016594); lyase activity (GO:0016829); glycine decarboxy…	0.720401	-1.38812	99.5476	71.7142	0.120803	0.431393	-2.31807	87.9558	37.9435	0.000360942	1.66994
2.02	GM10451	chr12:77,545,484-77,549,685	NR_028520	Gm10451	predicted gene 10451	molecular_function (GO:0003674); cellular_component (GO:0005575); biological_process (GO:0008150)	0.667255	-1.49868	201.433	134.407	0.00256699	0.470107	-2.12718	177.978	83.6688	3.28e-06	1.41937
2.02	GM14139	chr2:150,007,491-150,019,015	NM_001145863	Gm14139			0.73107	-1.36786	114.508	83.7133	0.0906828	0.482237	-2.07367	101.175	48.7901	0.000743613	1.516
2.02	GM1673	chr5:34,326,123-34,327,655	NM_001033458	Gm1673	Predicted gene 1673	molecular_function (GO:0003674); cellular_component (GO:0005575); biological_process (GO:0008150)	0.574615	-1.74029	177.367	101.918	0.0139413	0.417337	-2.39615	156.712	65.4015	1.5e-06	1.37686
2.02	GM19757	chr6:105,431,260-105,442,662	NR_040297	Gm19757			0.505999	-1.97629	678.342	343.241	9.85e-17	0.401838	-2.48857	599.363	240.847	2.21e-22	1.25921
2.02	GM600	chr14:66,224,104-66,267,280	NM_001195674	Gm600	predicted gene 600	molecular_function (GO:0003674); cellular_component (GO:0005575); biological_process (GO:0008150)	0.477775	-2.09304	62.6009	29.9091	0.00618702	0.320748	-3.11771	55.3129	17.7415	0.000364801	1.48956
2.02	GM8267	chr14:45,336,842-45,344,662	NM_001162954	Gm8267	Predicted gene 8267	molecular_function (GO:0003674); cellular_component (GO:0005575); biological_process (GO:0008150)	0.586117	-1.70614	222.829	130.604	3.86e-05	0.445655	-2.24389	196.884	87.7422	1.43e-07	1.31518
2.02	GMPS	chr3:63,780,065-63,823,000	NM_001033300	Gmps	guanine monophosphate synthetase	nucleotide binding (GO:0000166); catalytic activity (GO:0003824); GMP synthase activity (GO:0003921); GMP synthase (glutamine-hydrolyzing) activity (GO:0003922); ATP binding (GO:0005524); cytoplasm (GO:0005737); cytosol (GO:0005829); purine nucleotide biosynthetic process (GO:0006164); GMP biosynthetic process (GO:0006177); glutamine metabolic process (GO:0006541); biosynthetic process (GO:000905…	0.537482	-1.86053	1158.52	622.683	2.71e-20	0.483895	-2.06656	1023.63	495.33	9e-24	1.11074
2.02	GPD2	chr2:57,090,089-57,223,130	NM_010274 NM_001145820	Gpd2	Glycerol phosphate dehydrogenase 2, mitochondrial	glycerol-3-phosphate dehydrogenase [NAD+] activity (GO:0004367); glycerol-3-phosphate dehydrogenase activity (GO:0004368); calcium ion binding (GO:0005509); extracellular space (GO:0005615); mitochondrion (GO:0005739); mitochondrial inner membrane (GO:0005743); glycerol-3-phosphate metabolic process (GO:0006072); gluconeogenesis (GO:0006094); electron transport (GO:0006118); NADH metabolic proces…	0.521848	-1.91627	1592.99	831.296	1.08e-09	0.455383	-2.19596	1407.55	640.974	1.08e-20	1.14595
2.02	GPR98	chr13:81,234,067-81,772,143	NM_054053	Gpr98	G protein-coupled receptor 98	stereocilia ankle link complex (GO:0002142); signal transducer activity (GO:0004871); receptor activity (GO:0004872); transmembrane signaling receptor activity (GO:0004888); G-protein coupled receptor activity (GO:0004930); calcium ion binding (GO:0005509); extracellular region (GO:0005576); plasma membrane (GO:0005886); polyamine biosynthetic process (GO:0006596); cell communication (GO:0007154)…	0.527182	-1.89688	365.906	192.899	7.37e-10	0.417684	-2.39416	323.31	135.041	4.75e-13	1.26216
2.02	GRIK2	chr10:48,819,269-49,508,560	NM_001111268 NM_010349	Grik2	Glutamate receptor, ionotropic, kainate 2 (beta 2)	behavioral fear response (GO:0001662); receptor activity (GO:0004872); ionotropic glutamate receptor activity (GO:0004970); ion channel activity (GO:0005216); extracellular-glutamate-gated ion channel activity (GO:0005234); potassium channel activity (GO:0005267); protein binding (GO:0005515); extracellular space (GO:0005615); membrane fraction (GO:0005624); plasma membrane (GO:0005886); integral…	0.610923	-1.63687	67.1988	41.0533	0.0433563	0.323259	-3.0935	59.375	19.1935	0.000188778	1.88989
2.02	GRIK5	chr7:25,794,870-25,857,388	NM_008168	Grik5	Glutamate receptor, ionotropic, kainate 5 (gamma 2)	receptor activity (GO:0004872); ionotropic glutamate receptor activity (GO:0004970); transporter activity (GO:0005215); ion channel activity (GO:0005216); extracellular-glutamate-gated ion channel activity (GO:0005234); potassium channel activity (GO:0005267); protein binding (GO:0005515); extracellular space (GO:0005615); membrane fraction (GO:0005624); plasma membrane (GO:0005886); protein rete…	0.580393	-1.72297	777.154	451.055	3.61e-12	0.498083	-2.0077	686.66	342.014	1.2e-15	1.16525
2.02	GSPT2	chrX:91,881,408-91,883,900	NM_008179	Gspt2	G1 to S phase transition 2	G1/S transition of mitotic cell cycle (GO:0000082); nucleotide binding (GO:0000166); translation elongation factor activity (GO:0003746); GTPase activity (GO:0003924); GTP binding (GO:0005525); cytoplasm (GO:0005737); GTP catabolic process (GO:0006184); translation (GO:0006412); translational elongation (GO:0006414); cell cycle (GO:0007049); cell proliferation (GO:0008283)	0.60693	-1.64764	350.033	212.445	1.41e-06	0.481216	-2.07807	309.281	148.831	1.7e-09	1.26124
2.02	GSTP2	chr19:4,040,288-4,042,221	NM_181796	Gstp2	Glutathione S-transferase, pi 2	glutathione transferase activity (GO:0004364); nucleus (GO:0005634); cytoplasm (GO:0005737); cytosol (GO:0005829); plasma membrane (GO:0005886); glutathione metabolic process (GO:0006749); xenobiotic metabolic process (GO:0006805); drug binding (GO:0008144); metabolic process (GO:0008152); transferase activity (GO:0016740); glutathione binding (GO:0043295)	0.496512	-2.01405	68.878	34.1988	0.00657286	0.382335	-2.61551	60.8545	23.2668	0.000868728	1.29863
2.02	GTF3A	chr5:147,760,233-147,767,190	NM_025652	Gtf3a	General transcription factor III A	nucleic acid binding (GO:0003676); DNA binding (GO:0003677); sequence-specific DNA binding transcription factor activity (GO:0003700); RNA binding (GO:0003723); cellular_component (GO:0005575); intracellular (GO:0005622); nucleus (GO:0005634); zinc ion binding (GO:0008270); metal ion binding (GO:0046872)	0.507598	-1.97006	221.84	112.605	9.46e-07	0.432242	-2.31352	196.002	84.7204	2.78e-07	1.17434
2.02	GTSE1	chr15:85,690,137-85,707,003	NM_013882 NM_001168672	Gtse1	G two S phase expressed protein 1	cytoplasm (GO:0005737); microtubule (GO:0005874)	0.595732	-1.67861	703.252	418.95	9.93e-11	0.49733	-2.01074	621.371	309.027	2.51e-14	1.19786
2.02	HCCS	chrX:165,749,463-165,758,275	NM_008222	Hccs	Holocytochrome c synthetase	holocytochrome-c synthase activity (GO:0004408); mitochondrion (GO:0005739); mitochondrial inner membrane (GO:0005743); membrane (GO:0016020); lyase activity (GO:0016829); metal ion binding (GO:0046872)	0.567363	-1.76254	1236.97	701.812	3.83e-18	0.499978	-2.00009	1092.96	546.459	2.81e-23	1.13478
2.02	HDAC6	chrX:7,507,248-7,525,015	NM_010413 NM_001130416	Hdac6	Histone deacetylase 6	protein polyubiquitination (GO:0000209); actin binding (GO:0003779); histone deacetylase activity (GO:0004407); protein binding (GO:0005515); nucleus (GO:0005634); cytoplasm (GO:0005737); cytoplasmic microtubule (GO:0005881); regulation of transcription, DNA-dependent (GO:0006355); protein deacetylation (GO:0006476); ubiquitin-dependent protein catabolic process (GO:0006511); negative regulation …	0.51548	-1.93994	957.663	493.656	7.55e-20	0.497683	-2.00931	846.166	421.123	3.75e-18	1.03576
2.02	HEATR1	chr13:12,487,642-12,531,160	NM_144835	Heatr1	HEAT repeat containing 1	molecular_function (GO:0003674); cellular_component (GO:0005575); biological_process (GO:0008150)	0.542252	-1.84416	1751.01	949.488	4.85e-25	0.46091	-2.16962	1547.14	713.095	2.4e-32	1.17648
2.02	HELQ	chr5:101,191,167-101,227,619	NM_001081107	Helq	Helicase, POLQ-like	nucleotide binding (GO:0000166); nucleic acid binding (GO:0003676); helicase activity (GO:0004386); protein binding (GO:0005515); ATP binding (GO:0005524); ATP catabolic process (GO:0006200); DNA metabolic process (GO:0006259); ATP-dependent helicase activity (GO:0008026); hydrolase activity (GO:0016787); single-stranded DNA-dependent ATP-dependent DNA helicase activity (GO:0017116); single-stran…	0.537443	-1.86066	343.588	184.659	4.76e-09	0.494487	-2.0223	303.591	150.122	4.51e-09	1.08687
2.02	HELZ	chr11:107,409,274-107,548,257	NM_198298	Helz	Helicase with zinc finger domain	nucleotide binding (GO:0000166); nucleic acid binding (GO:0003676); helicase activity (GO:0004386); ATP binding (GO:0005524); nucleus (GO:0005634); zinc ion binding (GO:0008270); hydrolase activity (GO:0016787); metal ion binding (GO:0046872)	0.624475	-1.60135	861.094	537.731	1.23e-08	0.496677	-2.01338	760.859	377.901	4.17e-14	1.25731
2.02	HIP1R	chr5:124,423,637-124,453,224	NM_145070	Hip1r	Huntingtin interacting protein 1 related	actin binding (GO:0003779); phospholipid binding (GO:0005543); membrane fraction (GO:0005624); cytoplasm (GO:0005737); cytoskeleton (GO:0005856); coated pit (GO:0005905); endocytosis (GO:0006897); receptor-mediated endocytosis (GO:0006898); membrane (GO:0016020); cytoplasmic vesicle (GO:0031410)	0.546533	-1.82972	686.076	374.963	1.99e-07	0.489252	-2.04394	606.172	296.571	7.02e-09	1.11708
2.02	HJURP	chr1:90,155,431-90,174,154	NM_198652	Hjurp	Holliday junction recognition protein	molecular_function (GO:0003674); cellular_component (GO:0005575); biological_process (GO:0008150)	0.57114	-1.75088	214.142	122.305	3.18e-05	0.498689	-2.00526	189.205	94.3546	8.76e-06	1.14528
2.02	HMGXB4	chr8:77,517,602-77,555,871	NM_178017	Hmgxb4	HMG box domain containing 4	molecular_function (GO:0003674); DNA binding (GO:0003677); cellular_component (GO:0005575); nucleus (GO:0005634); biological_process (GO:0008150)	0.509777	-1.96164	792.682	404.091	3.23e-18	0.498623	-2.00552	700.39	349.23	6.37e-16	1.02237
2.02	HMMR	chr11:40,514,890-40,546,939	NM_013552	Hmmr	Hyaluronan mediated motility receptor (RHAMM)	receptor activity (GO:0004872); hyaluronic acid binding (GO:0005540); cytoplasm (GO:0005737); signal transduction (GO:0007165)	0.520689	-1.92053	2082.98	1084.59	3.57e-30	0.426162	-2.34653	1840.47	784.339	6.15e-42	1.22181
2.02	HOXA1	chr6:52,105,366-52,108,316	NM_010449	Hoxa1	homeobox A1	DNA binding (GO:0003677); sequence-specific DNA binding transcription factor activity (GO:0003700); nucleus (GO:0005634); transcription factor complex (GO:0005667); regulation of transcription, DNA-dependent (GO:0006355); regulation of transcription from RNA polymerase II promoter (GO:0006357); multicellular organismal development (GO:0007275); nervous system development (GO:0007399); motor neuro…	0.531435	-1.8817	93.3655	49.6177	0.00258856	0.365111	-2.7389	82.4919	30.1187	0.000207082	1.45555
2.02	HUS1	chr11:8,893,145-8,911,140	NM_008316	Hus1	Hus1 homolog (S. pombe)	DNA damage checkpoint (GO:0000077); double-strand break repair via homologous recombination (GO:0000724); protein serine/threonine kinase activity (GO:0004674); nucleus (GO:0005634); cytoplasm (GO:0005737); DNA repair (GO:0006281); protein phosphorylation (GO:0006468); cellular response to DNA damage stimulus (GO:0006974); negative regulation of DNA replication (GO:0008156); response to UV (GO:00…	0.52305	-1.91186	711.862	372.339	1.09e-15	0.466458	-2.14381	628.978	293.392	3.5e-18	1.12132
2.02	HUWE1	chrX:148,237,825-148,369,961	NM_021523	Huwe1	HECT, UBA and WWE domain containing 1	DNA binding (GO:0003677); ubiquitin-protein ligase activity (GO:0004842); binding (GO:0005488); intracellular (GO:0005622); nucleus (GO:0005634); cytoplasm (GO:0005737); regulation of transcription, DNA-dependent (GO:0006355); cellular protein modification process (GO:0006464); ubiquitin cycle (GO:0006512); ligase activity (GO:0016874); acid-amino acid ligase activity (GO:0016881); cell different…	0.540435	-1.85036	9200.28	4972.15	3.67e-43	0.471077	-2.12279	8129.12	3829.44	2.53e-62	1.14723
2.02	IARS	chr13:49,777,499-49,829,636	NM_172015	Iars	Isoleucine-tRNA synthetase	nucleotide binding (GO:0000166); aminoacyl-tRNA ligase activity (GO:0004812); isoleucine-tRNA ligase activity (GO:0004822); ATP binding (GO:0005524); cytoplasm (GO:0005737); translation (GO:0006412); tRNA aminoacylation for protein translation (GO:0006418); isoleucyl-tRNA aminoacylation (GO:0006428); zinc ion binding (GO:0008270); ligase activity (GO:0016874)	0.529987	-1.88684	2816.05	1492.47	5.26e-33	0.4747	-2.10659	2488.15	1181.13	3.41e-40	1.11647
2.02	ID1	chr2:152,562,010-152,563,146	NM_010495	Id1	Inhibitor of DNA binding 1	negative regulation of transcription from RNA polymerase II promoter (GO:0000122); endothelial cell morphogenesis (GO:0001886); protein binding (GO:0005515); soluble fraction (GO:0005625); nucleus (GO:0005634); cytoplasm (GO:0005737); apoptotic process (GO:0006915); multicellular organismal development (GO:0007275); heart development (GO:0007507); BMP signaling pathway (GO:0030509); transcription…	0.550785	-1.81559	718.57	395.777	3.81e-11	0.492016	-2.03245	634.893	312.378	3.14e-15	1.11944
2.02	IFRD2	chr9:107,490,049-107,495,369	NM_025903	Ifrd2	Interferon-related developmental regulator 2	molecular_function (GO:0003674); cellular_component (GO:0005575); biological_process (GO:0008150); cell proliferation (GO:0008283); cell differentiation (GO:0030154)	0.502147	-1.99145	555.056	278.72	1.77e-14	0.467748	-2.1379	490.433	229.399	4.44e-15	1.07354
2.02	IGF2BP2	chr16:22,059,082-22,163,372	NM_183029	Igf2bp2	Insulin-like growth factor 2 mRNA binding protein 2	nucleotide binding (GO:0000166); nucleic acid binding (GO:0003676); RNA binding (GO:0003723); cytoplasm (GO:0005737); regulation of translation (GO:0006417)	0.584938	-1.70958	889.207	520.131	1.27e-13	0.496997	-2.01208	785.682	390.482	8.38e-18	1.17694
2.02	IKBKAP	chr4:56,762,552-56,815,203	NM_026079	Ikbkap	Inhibitor of kappa light polypeptide enhancer in B-cells, kinase complex-associated protein	protein kinase activity (GO:0004672); protein binding (GO:0005515); ATP binding (GO:0005524); cellular_component (GO:0005575); nucleus (GO:0005634); cytoplasm (GO:0005737); I-kappaB phosphorylation (GO:0007252); biological_process (GO:0008150); kinase activity (GO:0016301)	0.547032	-1.82805	1673.3	915.348	2.59e-23	0.498603	-2.0056	1478.47	737.17	3.05e-26	1.09713
2.02	INADL	chr4:98,062,517-98,386,294	NM_001005787 NM_172696 NM_001005784 NM_007704	Inadl	InaD-like (Drosophila)	protein binding (GO:0005515); cytoplasm (GO:0005737); plasma membrane (GO:0005886); tight junction (GO:0005923); membrane (GO:0016020); cell junction (GO:0030054); apical part of cell (GO:0045177)	0.504589	-1.98181	188.048	94.8868	2.16e-06	0.476129	-2.10027	166.158	79.1128	5.66e-06	1.05977
2.02	INTS7	chr1:193,399,613-193,445,570	NM_178632	Ints7	Integrator complex subunit 7	molecular_function (GO:0003674); binding (GO:0005488); cellular_component (GO:0005575); nucleus (GO:0005634); protein targeting (GO:0006605); biological_process (GO:0008150)	0.544653	-1.83603	1103.43	600.984	5.98e-19	0.46267	-2.16137	974.959	451.084	5.08e-24	1.1772
2.02	ITGB3BP	chr4:99,432,093-99,495,809	NM_026348	Itgb3bp	Integrin beta 3 binding protein (beta3-endonexin)	chromosome, centromeric region (GO:0000775); molecular_function (GO:0003674); cellular_component (GO:0005575); nucleus (GO:0005634); chromosome (GO:0005694); regulation of transcription, DNA-dependent (GO:0006355); apoptotic process (GO:0006915); integrin-mediated signaling pathway (GO:0007229); biological_process (GO:0008150)	0.531752	-1.88058	221.577	117.824	1.2e-06	0.453107	-2.20699	195.776	88.7076	6.47e-07	1.17357
2.02	JMJD6	chr11:116,698,746-116,704,763	NM_033398	Jmjd6	Jumonji domain containing 6	blood vessel development (GO:0001568); kidney development (GO:0001822); receptor activity (GO:0004872); nucleus (GO:0005634); plasma membrane (GO:0005886); mRNA processing (GO:0006397); apoptotic process (GO:0006915); signal transduction (GO:0007165); cell surface receptor signaling pathway (GO:0007166); multicellular organismal development (GO:0007275); heart development (GO:0007507); RNA splici…	0.544799	-1.83554	1235.39	673.037	4.82e-20	0.485946	-2.05784	1091.56	530.44	1.39e-23	1.12111
2.02	KAT2A	chr11:100,566,060-100,573,781	NM_020004 NM_001038010	Kat2a	K(lysine) acetyltransferase 2A	histone acetyltransferase complex (GO:0000123); in utero embryonic development (GO:0001701); somitogenesis (GO:0001756); neural tube closure (GO:0001843); chromatin binding (GO:0003682); histone acetyltransferase activity (GO:0004402); protein binding (GO:0005515); nucleus (GO:0005634); regulation of transcription, DNA-dependent (GO:0006355); nervous system development (GO:0007399); N-acetyltrans…	0.562801	-1.77683	2837.82	1597.13	1.43e-27	0.490123	-2.0403	2507.41	1228.94	7.1e-37	1.14829
2.02	KDM5C	chrX:148,667,773-148,708,897	NM_013668	Kdm5c	Lysine (K)-specific demethylase 5C	molecular_function (GO:0003674); DNA binding (GO:0003677); protein binding (GO:0005515); cellular_component (GO:0005575); intracellular (GO:0005622); nucleus (GO:0005634); biological_process (GO:0008150); zinc ion binding (GO:0008270); oxidoreductase activity (GO:0016491); chromatin modification (GO:0016568); oxidoreductase activity, acting on single donors with incorporation of molecular oxygen,…	0.557601	-1.7934	3642.54	2031.08	4.5e-31	0.455011	-2.19775	3218.44	1464.42	1.78e-49	1.22547
2.02	KIF18A	chr2:109,120,895-109,181,903	NM_139303	Kif18a	Kinesin family member 18A	nucleotide binding (GO:0000166); motor activity (GO:0003774); microtubule motor activity (GO:0003777); ATP binding (GO:0005524); nucleus (GO:0005634); cytoplasm (GO:0005737); cytoskeleton (GO:0005856); microtubule (GO:0005874); microtubule associated complex (GO:0005875); transport (GO:0006810); microtubule-based movement (GO:0007018); protein transport (GO:0015031); cell projection (GO:0042995)	0.546495	-1.82984	475.92	260.088	8.56e-11	0.494517	-2.02218	420.503	207.946	1.78e-11	1.10511
2.02	KIF23	chr9:61,765,085-61,794,606	NM_024245	Kif23	Kinesin family member 23	nucleotide binding (GO:0000166); motor activity (GO:0003774); ATP binding (GO:0005524); microtubule (GO:0005874); microtubule associated complex (GO:0005875)	0.527682	-1.89508	972.869	513.365	1.17e-19	0.436098	-2.29306	859.605	374.872	2.38e-24	1.21001
2.02	KIF24	chr4:41,337,781-41,411,881	NM_024241	Kif24	Kinesin family member 24	nucleotide binding (GO:0000166); motor activity (GO:0003774); microtubule motor activity (GO:0003777); ATP binding (GO:0005524); microtubule (GO:0005874); microtubule-based movement (GO:0007018)	0.549814	-1.8188	189.309	104.085	4.28e-05	0.453683	-2.20418	167.269	75.8871	1.93e-06	1.21189
2.02	KIF2C	chr4:116,832,241-116,855,229	NM_134471	Kif2c	Kinesin family member 2C	nucleotide binding (GO:0000166); chromosome, centromeric region (GO:0000775); kinetochore (GO:0000776); motor activity (GO:0003774); microtubule motor activity (GO:0003777); ATP binding (GO:0005524); nucleus (GO:0005634); chromosome (GO:0005694); cytoplasm (GO:0005737); cytoskeleton (GO:0005856); microtubule (GO:0005874); microtubule associated complex (GO:0005875); microtubule-based process (GO:…	0.523537	-1.91009	1127.77	590.43	1.69e-21	0.419186	-2.38558	996.457	417.701	5.37e-30	1.24894
2.02	KIFC1	chr17:34,012,611-34,027,578	NM_001195298	Kifc1	Kinesin family member C1	nucleotide binding (GO:0000166); motor activity (GO:0003774); microtubule motor activity (GO:0003777); ATP binding (GO:0005524); nucleus (GO:0005634); cytoplasm (GO:0005737); endosome (GO:0005768); cytoskeleton (GO:0005856); kinesin complex (GO:0005871); microtubule (GO:0005874); microtubule associated complex (GO:0005875); microtubule-based process (GO:0007017); microtubule-based movement (GO:00…	0.530405	-1.88535	634.623	336.607	2.42e-14	0.476189	-2.1	560.738	267.017	1.34e-15	1.11385
2.02	KIFC5B	chr17:27,054,036-27,069,524	NM_053173	Kifc5b			0.595145	-1.68026	249.741	148.632	2.79e-05	0.498127	-2.00752	220.663	109.918	1.63e-06	1.19477
2.02	KLC3	chr7:19,979,789-19,985,205	NM_146182	Klc3	Kinesin light chain 3	motor activity (GO:0003774); microtubule motor activity (GO:0003777); binding (GO:0005488); protein binding (GO:0005515); cytoplasm (GO:0005737); kinesin complex (GO:0005871); microtubule (GO:0005874); microtubule binding (GO:0008017); cardiolipin synthase activity (GO:0008808); kinesin binding (GO:0019894); ciliary rootlet (GO:0035253); intraciliary transport (GO:0042073); neuron projection (GO:…	0.499918	-2.00033	85.4225	42.7042	0.0021276	0.396922	-2.51939	75.4752	29.9578	0.000899026	1.25949
2.02	KLHL15	chrX:91,480,269-91,518,854	NM_001039060 NM_001039061 NM_153165 NM_001039059	Klhl15	Kelch-like 15 (Drosophila)	molecular_function (GO:0003674); cellular_component (GO:0005575); nucleus (GO:0005634); spermatogenesis (GO:0007283); biological_process (GO:0008150)	0.598954	-1.66958	136.985	82.0476	0.00192445	0.464731	-2.15178	121.038	56.2501	7.25e-05	1.28882
2.02	KPNA2	chr11:106,849,943-106,860,839	NM_010655	Kpna2	Karyopherin (importin) alpha 2	binding (GO:0005488); protein binding (GO:0005515); nucleus (GO:0005634); nuclear pore (GO:0005643); cytoplasm (GO:0005737); protein import into nucleus (GO:0006606); transport (GO:0006810); intracellular protein transport (GO:0006886); protein transporter activity (GO:0008565); protein transport (GO:0015031); regulation of transcription by glucose (GO:0046015)	0.551611	-1.81287	5602.08	3090.17	9.71e-37	0.464638	-2.15221	4949.84	2299.88	1e-54	1.18718
2.02	LARP1	chr11:57,822,566-57,875,534	NM_028451	Larp1	La ribonucleoprotein domain family, member 1	molecular_function (GO:0003674); cytoplasm (GO:0005737); biological_process (GO:0008150)	0.535179	-1.86853	6297.14	3370.1	3.45e-41	0.492408	-2.03084	5564.02	2739.76	4.87e-44	1.08686
2.02	LAS1L	chrX:93,130,652-93,152,298	NM_152822	Las1l	LAS1-like (S. cerevisiae)	molecular_function (GO:0003674); cellular_component (GO:0005575); nucleus (GO:0005634); biological_process (GO:0008150)	0.53065	-1.88448	1262.83	670.119	2.97e-22	0.498991	-2.00404	1115.79	556.772	2.51e-22	1.06344
2.02	LIG3	chr11:82,594,637-82,617,776	NM_010716	Lig3	Ligase III, DNA, ATP-dependent	nucleotide binding (GO:0000166); cytokinesis (GO:0000910); DNA binding (GO:0003677); DNA ligase (ATP) activity (GO:0003910); ATP binding (GO:0005524); intracellular (GO:0005622); nucleus (GO:0005634); DNA replication (GO:0006260); DNA repair (GO:0006281); DNA recombination (GO:0006310); cellular response to DNA damage stimulus (GO:0006974); cell cycle (GO:0007049); zinc ion binding (GO:0008270); …	0.521451	-1.91773	1403.38	731.795	9.22e-25	0.461295	-2.16781	1240	572.006	4.76e-28	1.13041
2.02	LMTK3	chr7:53,039,317-53,059,500	NM_001005511	Lmtk3	Lemur tyrosine kinase 3	nucleotide binding (GO:0000166); protein kinase activity (GO:0004672); protein serine/threonine kinase activity (GO:0004674); protein tyrosine kinase activity (GO:0004713); protein binding (GO:0005515); ATP binding (GO:0005524); protein phosphorylation (GO:0006468); membrane (GO:0016020); integral to membrane (GO:0016021); kinase activity (GO:0016301); transferase activity (GO:0016740); protein a…	0.554588	-1.80314	530.401	294.154	4.18e-11	0.416517	-2.40086	468.648	195.2	4.8e-17	1.33149
2.02	LRP6	chr6:134,396,496-134,516,931	NM_008514	Lrp6	Low density lipoprotein receptor-related protein 6	gastrulation with mouth forming second (GO:0001702); somitogenesis (GO:0001756); neural tube closure (GO:0001843); heart looping (GO:0001947); pericardium morphogenesis (GO:0003344); axis elongation (GO:0003401); receptor activity (GO:0004872); low-density lipoprotein receptor activity (GO:0005041); protein binding (GO:0005515); membrane fraction (GO:0005624); plasma membrane (GO:0005886); endocy…	0.536377	-1.86436	4107.83	2203.34	3.57e-31	0.480568	-2.08087	3629.6	1744.27	3.67e-47	1.11613
2.02	MAFF	chr15:79,178,108-79,189,506	NM_010755	Maff	V-maf musculoaponeurotic fibrosarcoma oncogene family, protein F (avian)	in utero embryonic development (GO:0001701); DNA binding (GO:0003677); sequence-specific DNA binding transcription factor activity (GO:0003700); intracellular (GO:0005622); nucleus (GO:0005634); regulation of transcription, DNA-dependent (GO:0006355); sequence-specific DNA binding (GO:0043565); regulation of epidermal cell differentiation (GO:0045604)	0.586249	-1.70576	573.543	336.239	5.41e-10	0.464605	-2.15237	506.759	235.443	1.02e-14	1.26182
2.02	MAPK8IP1	chr2:92,223,833-92,241,420	NM_011162 NM_001202446 NM_001202445	Mapk8ip1	Mitogen-activated protein kinase 8 interacting protein 1	MAP-kinase scaffold activity (GO:0005078); protein binding (GO:0005515); nucleus (GO:0005634); cytoplasm (GO:0005737); cytosol (GO:0005829); regulation of transcription, DNA-dependent (GO:0006355); signal transduction (GO:0007165); JUN phosphorylation (GO:0007258); JUN kinase binding (GO:0008432); membrane (GO:0016020); vesicle-mediated transport (GO:0016192); kinase activity (GO:0016301); phosph…	0.503386	-1.98655	664.294	334.396	1.28e-16	0.43844	-2.28082	586.954	257.344	9.33e-20	1.14813
2.02	MARS	chr10:126,733,277-126,748,842	NM_001003913 NM_001171582	Mars	Methionine-tRNA synthetase	tRNA binding (GO:0000049); nucleotide binding (GO:0000166); RNA binding (GO:0003723); aminoacyl-tRNA ligase activity (GO:0004812); methionine-tRNA ligase activity (GO:0004825); ATP binding (GO:0005524); nucleolus (GO:0005730); cytoplasm (GO:0005737); mitochondrion (GO:0005739); translation (GO:0006412); tRNA aminoacylation for protein translation (GO:0006418); methionyl-tRNA aminoacylation (GO:00…	0.520691	-1.92053	1979.76	1030.84	1.36e-28	0.494044	-2.02411	1749.22	864.193	4.81e-30	1.05393
2.02	MBTPS2	chrX:153,985,754-154,036,647	NM_172307	Mbtps2	Membrane-bound transcription factor peptidase, site 2	molecular_function (GO:0003674); metalloendopeptidase activity (GO:0004222); cellular_component (GO:0005575); proteolysis (GO:0006508); lipid metabolic process (GO:0006629); biological_process (GO:0008150); steroid metabolic process (GO:0008202); cholesterol metabolic process (GO:0008203); peptidase activity (GO:0008233); metallopeptidase activity (GO:0008237); membrane (GO:0016020); integral to …	0.514178	-1.94485	1261.54	648.656	4.98e-24	0.490374	-2.03926	1114.68	546.608	2.49e-23	1.04854
2.02	MDH2	chr5:136,254,519-136,266,256	NM_008617	Mdh2	Malate dehydrogenase 2, NAD (mitochondrial)	catalytic activity (GO:0003824); L-lactate dehydrogenase activity (GO:0004459); binding (GO:0005488); protein binding (GO:0005515); mitochondrion (GO:0005739); mitochondrial inner membrane (GO:0005743); mitochondrial matrix (GO:0005759); carbohydrate metabolic process (GO:0005975); glycolysis (GO:0006096); tricarboxylic acid cycle (GO:0006099); tricarboxylic acid cycle intermediate metabolic proc…	0.510216	-1.95995	4305.74	2196.86	1.38e-42	0.492498	-2.03047	3804.43	1873.67	3.15e-45	1.03598
2.02	METTL5	chr2:69,709,252-69,723,661	NM_029280	Mettl5	Methyltransferase like 5	molecular_function (GO:0003674); nucleic acid binding (GO:0003676); DNA binding (GO:0003677); cellular_component (GO:0005575); DNA methylation (GO:0006306); biological_process (GO:0008150); methyltransferase activity (GO:0008168); N-methyltransferase activity (GO:0008170); S-adenosylmethionine-dependent methyltransferase activity (GO:0008757); transferase activity (GO:0016740); methylation (GO:00…	0.547662	-1.82594	157.727	86.3814	0.000202229	0.441823	-2.26335	139.358	61.5714	1.86e-05	1.23955
2.02	MEX3D	chr10:79,843,100-79,850,396	NM_198615	Mex3d	Mex3 homolog D (C. elegans)	RNA binding (GO:0003723); mRNA 3'-UTR binding (GO:0003730); protein binding (GO:0005515); nucleus (GO:0005634); cytoplasm (GO:0005737); mRNA catabolic process (GO:0006402); zinc ion binding (GO:0008270); metal ion binding (GO:0046872); RNA destabilization (GO:0050779)	0.591679	-1.6901	921.951	545.5	3.25e-13	0.470433	-2.1257	814.625	383.226	3.42e-21	1.25773
2.02	MRI1	chr8:86,774,475-86,781,223	NM_026423	Mri1	Methylthioribose-1-phosphate isomerase homolog (S. cerevisiae)	molecular_function (GO:0003674); cellular_component (GO:0005575); biological_process (GO:0008150); cellular amino acid biosynthetic process (GO:0008652); methionine biosynthetic process (GO:0009086); isomerase activity (GO:0016853); cellular metabolic process (GO:0044237); cellular biosynthetic process (GO:0044249); S-methyl-5-thioribose-1-phosphate isomerase activity (GO:0046523)	0.517785	-1.93131	660.141	341.811	8.76e-15	0.466984	-2.1414	583.27	272.378	4.29e-16	1.10878
2.02	MRPL38	chr11:115,993,131-116,000,182	NM_024177	Mrpl38	Mitochondrial ribosomal protein L38	molecular_function (GO:0003674); structural constituent of ribosome (GO:0003735); mitochondrion (GO:0005739); mitochondrial ribosome (GO:0005761); ribosome (GO:0005840); biological_process (GO:0008150); ribonucleoprotein complex (GO:0030529)	0.539389	-1.85395	664.308	358.321	8.48e-14	0.494008	-2.02426	586.959	289.962	6.3e-15	1.09186
2.02	MRPL47	chr3:32,626,419-32,635,677	NM_029017	Mrpl47	Mitochondrial ribosomal protein L47	molecular_function (GO:0003674); structural constituent of ribosome (GO:0003735); mitochondrion (GO:0005739); mitochondrial ribosome (GO:0005761); ribosome (GO:0005840); translation (GO:0006412); biological_process (GO:0008150); ribonucleoprotein complex (GO:0030529)	0.53674	-1.8631	231.272	124.133	1.25e-06	0.458001	-2.1834	204.343	93.5893	1.79e-07	1.17192
2.02	MRPS27	chr13:100,114,741-100,185,516	NM_173757	Mrps27	Mitochondrial ribosomal protein S27	molecular_function (GO:0003674); structural constituent of ribosome (GO:0003735); extracellular space (GO:0005615); mitochondrion (GO:0005739); ribosome (GO:0005840); biological_process (GO:0008150); ribonucleoprotein complex (GO:0030529)	0.5319	-1.88005	299.805	159.466	1.08e-07	0.48223	-2.0737	264.899	127.742	2.78e-08	1.103
2.02	MT1	chr8:96,702,989-96,704,227	NM_013602	Mt1	Metallothionein 1	copper ion binding (GO:0005507); lysosome (GO:0005764); cytosol (GO:0005829); cellular metal ion homeostasis (GO:0006875); cellular zinc ion homeostasis (GO:0006882); nitric oxide mediated signal transduction (GO:0007263); zinc ion binding (GO:0008270); detoxification of copper ion (GO:0010273); metal ion binding (GO:0046872)	0.55972	-1.78661	3608.04	2019.49	7.44e-16	0.493793	-2.02514	3187.99	1574.21	8.57e-43	1.13351
2.02	MT2	chr8:96,696,518-96,697,467	NM_008630	Mt2	Metallothionein 2	cellular zinc ion homeostasis (GO:0006882); nitric oxide mediated signal transduction (GO:0007263); zinc ion binding (GO:0008270); detoxification of copper ion (GO:0010273); metal ion binding (GO:0046872)	0.541575	-1.84647	4290.44	2323.6	2.67e-15	0.415246	-2.40821	3790.96	1574.18	2.09e-40	1.30423
2.02	MTUS2	chr5:148,768,896-149,127,641	NM_029920	Mtus2	Microtubule associated tumor suppressor candidate 2	cytoplasm (GO:0005737); cytoskeleton (GO:0005856); microtubule (GO:0005874)	0.606622	-1.64847	316.604	192.059	3.69e-06	0.458943	-2.17892	279.742	128.386	2.63e-09	1.32178
2.02	MXD3	chr13:55,426,529-55,431,091	NM_016662	Mxd3	Max dimerization protein 3	DNA binding (GO:0003677); sequence-specific DNA binding transcription factor activity (GO:0003700); protein binding (GO:0005515); nucleus (GO:0005634); transcription factor complex (GO:0005667); transcription regulator activity (GO:0030528)	0.53215	-1.87917	139.999	74.5002	0.000176425	0.405532	-2.4659	123.698	50.1636	1.58e-06	1.31223
2.02	NDC80	chr17:71,845,440-71,876,197	NM_023294	Ndc80	NDC80 homolog, kinetochore complex component (S. cerevisiae)	mitotic metaphase (GO:0000089); chromosome, centromeric region (GO:0000775); kinetochore (GO:0000776); protein binding (GO:0005515); nucleus (GO:0005634); cell cycle (GO:0007049); mitosis (GO:0007067); cell division (GO:0051301)	0.547367	-1.82693	513.834	281.255	1.64e-11	0.406393	-2.46067	454.02	184.51	5.89e-13	1.34689
2.02	NEBL	chr2:17,268,361-17,652,695	NM_028757	Nebl	Nebulette	molecular_function (GO:0003674); cellular_component (GO:0005575); biological_process (GO:0008150); metal ion binding (GO:0046872)	0.546968	-1.82826	233.523	127.73	1.28e-06	0.303483	-3.29507	206.335	62.6192	3.3e-13	1.8023
2.02	NEDD1	chr10:92,147,490-92,185,163	NM_008682	Nedd1	Neural precursor cell expressed, developmentally down-regulated gene 1	pericentriolar material (GO:0000242); spindle pole (GO:0000922); gamma-tubulin ring complex, centrosomal (GO:0000924); cytoplasm (GO:0005737); centrosome (GO:0005813); centriole (GO:0005814); cytoskeleton (GO:0005856); microtubule basal body (GO:0005932); microtubule depolymerization (GO:0007019); cell cycle (GO:0007049); mitosis (GO:0007067); microtubule polymerization or depolymerization (GO:00…	0.57758	-1.73136	842.32	486.507	4.81e-14	0.499359	-2.00257	744.253	371.65	1.07e-16	1.15664
2.02	NIPBL	chr15:8,241,225-8,394,463	NM_201232 NM_027707	Nipbl	Nipped-B homolog (Drosophila)	molecular_function (GO:0003674); binding (GO:0005488); cellular_component (GO:0005575); nucleus (GO:0005634); cell cycle (GO:0007049); heart development (GO:0007507); positive regulation of multicellular organism growth (GO:0040018); fat cell differentiation (GO:0045444); positive regulation of ossification (GO:0045778); embryonic cranial skeleton morphogenesis (GO:0048701); embryonic viscerocran…	0.503052	-1.98787	4201.91	2113.78	1.04e-43	0.420193	-2.37986	3712.66	1560.03	1.01e-62	1.19719
2.02	NOL11	chr11:107,027,975-107,050,695	NM_133702 NM_001161329	Nol11	Nucleolar protein 11	molecular_function (GO:0003674); cellular_component (GO:0005575); nucleus (GO:0005634); biological_process (GO:0008150)	0.531602	-1.88111	1487.75	790.891	5.72e-24	0.498371	-2.00654	1314.53	655.121	3.73e-25	1.06668
2.02	NOP10	chr2:112,102,126-112,103,055	NM_025403	Nop10	NOP10 ribonucleoprotein homolog (yeast)	molecular_function (GO:0003674); cellular_component (GO:0005575); nucleus (GO:0005634); rRNA processing (GO:0006364); biological_process (GO:0008150); ribonucleoprotein complex (GO:0030529); ribosome biogenesis (GO:0042254)	0.50947	-1.96282	764.659	389.571	5.9e-18	0.489553	-2.04268	675.642	330.763	1.84e-16	1.04068
2.02	NOP14	chr5:34,981,185-35,002,797	NM_029278	Nop14	NOP14 nucleolar protein homolog (yeast)	molecular_function (GO:0003674); cellular_component (GO:0005575); nucleus (GO:0005634); rRNA processing (GO:0006364); biological_process (GO:0008150); ribosome biogenesis (GO:0042254)	0.515603	-1.93948	1658.16	854.955	1.2e-27	0.462008	-2.16446	1465.1	676.889	1.93e-31	1.116
2.02	NUDT5	chr2:5,766,080-5,789,782	NM_016918	Nudt5	Nudix (nucleoside diphosphate linked moiety X)-type motif 5	magnesium ion binding (GO:0000287); cellular_component (GO:0005575); nucleobase-containing compound metabolic process (GO:0006139); hydrolase activity (GO:0016787); nucleoside-diphosphatase activity (GO:0017110); ADP-ribose diphosphatase activity (GO:0047631)	0.529556	-1.88837	718.035	380.24	3.11e-15	0.469038	-2.13203	634.439	297.576	8.17e-17	1.12903
2.02	NUF2	chr1:171,428,065-171,461,595	NM_023284	Nuf2	NUF2, NDC80 kinetochore complex component, homolog (S. cerevisiae)	chromosome, centromeric region (GO:0000775); kinetochore (GO:0000776); molecular_function (GO:0003674); nucleus (GO:0005634); cell cycle (GO:0007049); mitosis (GO:0007067); attachment of spindle microtubules to kinetochore (GO:0008608); cell division (GO:0051301)	0.513969	-1.94564	729.487	374.934	3.9e-17	0.393803	-2.53934	644.557	253.828	3.67e-24	1.30514
2.02	NUP160	chr2:90,517,372-90,576,485	NM_021512	Nup160	Nucleoporin 160	acid phosphatase activity (GO:0003993); nucleocytoplasmic transporter activity (GO:0005487); nucleus (GO:0005634); nuclear pore (GO:0005643); mRNA export from nucleus (GO:0006406); transport (GO:0006810); protein transport (GO:0015031); mRNA transport (GO:0051028); transmembrane transport (GO:0055085)	0.52156	-1.91733	1250.36	652.135	7.41e-23	0.447902	-2.23263	1104.78	494.836	2.44e-28	1.16445
2.02	NUSAP1	chr2:119,444,034-119,475,896	NM_133851 NM_001042652	Nusap1	Nucleolar and spindle associated protein 1	mitotic sister chromatid segregation (GO:0000070); mitotic cytokinesis (GO:0000281); DNA binding (GO:0003677); nucleus (GO:0005634); nucleolus (GO:0005730); cytoplasm (GO:0005737); cytoskeleton (GO:0005856); microtubule (GO:0005874); spindle microtubule (GO:0005876); cell cycle (GO:0007049); mitosis (GO:0007067); mitotic chromosome condensation (GO:0007076); microtubule binding (GO:0008017); esta…	0.562884	-1.77656	1238.15	696.933	6.59e-19	0.499534	-2.00187	1094	546.49	2.62e-22	1.12682
2.02	NVL	chr1:183,023,554-183,074,288	NM_026171	Nvl	Nuclear VCP-like	nucleotide binding (GO:0000166); molecular_function (GO:0003674); ATP binding (GO:0005524); cellular_component (GO:0005575); nucleus (GO:0005634); biological_process (GO:0008150); nucleoside-triphosphatase activity (GO:0017111)	0.564937	-1.77011	1026.18	579.728	6.54e-17	0.476943	-2.09669	906.717	432.452	4.28e-21	1.1845
2.02	NXF3	chrX:132,606,638-132,619,794	NM_001024141	Nxf3	Nuclear RNA export factor 3	mRNA binding (GO:0003729); protein binding (GO:0005515); cytoplasm (GO:0005737); poly(A)+ mRNA export from nucleus (GO:0016973)	0.508997	-1.96465	1323.21	673.509	1.06e-24	0.440425	-2.27053	1169.13	514.912	2.39e-29	1.1557
2.02	OPALIN	chr19:41,137,910-41,151,603	NM_153520	Opalin	Oligodendrocytic myelin paranodal and inner loop protein	molecular_function (GO:0003674); cellular_component (GO:0005575); plasma membrane (GO:0005886); biological_process (GO:0008150); membrane (GO:0016020); integral to membrane (GO:0016021)	0.632706	-1.58051	308.91	195.449	0.000625167	0.455014	-2.19773	272.946	124.194	1.01e-09	1.39052
2.02	OSR2	chr15:35,225,867-35,233,060	NM_054049	Osr2	Odd-skipped related 2 (Drosophila)	eye development (GO:0001654); nucleic acid binding (GO:0003676); intracellular (GO:0005622); nucleus (GO:0005634); zinc ion binding (GO:0008270); positive regulation of cell proliferation (GO:0008284); positive regulation of gene expression (GO:0010628); transcription activator activity (GO:0016563); osteoblast proliferation (GO:0033687); middle ear morphogenesis (GO:0042474); odontogenesis (GO:0…	0.547289	-1.82719	703.093	384.795	1.46e-13	0.497401	-2.01045	621.226	308.999	8.02e-16	1.1003
2.02	OTX1	chr11:21,894,767-21,901,654	NM_011023	Otx1	Orthodenticle homolog 1 (Drosophila)	DNA binding (GO:0003677); sequence-specific DNA binding transcription factor activity (GO:0003700); protein binding (GO:0005515); nucleus (GO:0005634); regulation of transcription, DNA-dependent (GO:0006355); regulation of transcription from RNA polymerase II promoter (GO:0006357); multicellular organismal development (GO:0007275); anterior/posterior pattern specification (GO:0009952); transcript…	0.693844	-1.44125	122.287	84.8484	0.0532182	0.443728	-2.25363	108.045	47.9425	0.000205989	1.56367
2.02	PABPC1	chr15:36,525,413-36,538,728	NM_008774	Pabpc1	poly(A) binding protein, cytoplasmic 1	nucleotide binding (GO:0000166); mRNA splicing, via spliceosome (GO:0000398); nucleic acid binding (GO:0003676); RNA binding (GO:0003723); mRNA binding (GO:0003729); nucleus (GO:0005634); spliceosomal complex (GO:0005681); cytoplasm (GO:0005737); mRNA processing (GO:0006397); poly(A) RNA binding (GO:0008143); RNA splicing (GO:0008380)	0.507539	-1.97029	30316.7	15386.9	3.16e-46	0.434837	-2.29971	26787.3	11648.1	1.12e-60	1.16719
2.02	PAK3	chrX:139,953,134-140,232,339	NM_008778 NM_001195048 NM_001195049 NM_001195047 NM_001195046	Pak3	p21 protein (Cdc42/Rac)-activated kinase 3	nucleotide binding (GO:0000166); protein kinase activity (GO:0004672); protein serine/threonine kinase activity (GO:0004674); protein binding (GO:0005515); ATP binding (GO:0005524); protein phosphorylation (GO:0006468); multicellular organismal development (GO:0007275); kinase activity (GO:0016301); transferase activity (GO:0016740); Rho GTPase binding (GO:0017048); SH3 domain binding (GO:0017124…	0.538993	-1.85531	1037.48	559.194	2.02e-19	0.434852	-2.29963	916.692	398.625	3.74e-26	1.23949
2.02	PASK	chr1:95,206,014-95,239,365	NM_080850	Pask	PAS domain containing serine/threonine kinase	nucleotide binding (GO:0000166); protein kinase activity (GO:0004672); protein serine/threonine kinase activity (GO:0004674); protein tyrosine kinase activity (GO:0004713); signal transducer activity (GO:0004871); ATP binding (GO:0005524); intracellular (GO:0005622); cytoplasm (GO:0005737); regulation of transcription, DNA-dependent (GO:0006355); protein phosphorylation (GO:0006468); signal trans…	0.563161	-1.77569	235.289	132.505	1.56e-05	0.476181	-2.10004	207.889	98.993	4.87e-07	1.18266
2.02	PAX6	chr2:105,509,053-105,537,521	NM_013627 NM_001244201 NM_001244198 NM_001244200 NM_001244202	Pax6	Paired box gene 6	cell fate determination (GO:0001709); neuron migration (GO:0001764); positive regulation of neuroblast proliferation (GO:0002052); lens development in camera-type eye (GO:0002088); DNA binding (GO:0003677); AT DNA binding (GO:0003680); double-stranded DNA binding (GO:0003690); sequence-specific DNA binding transcription factor activity (GO:0003700); RNA polymerase II transcription factor activity…	0.517106	-1.93384	329.962	170.625	1.65e-09	0.439665	-2.27446	291.553	128.185	6.68e-11	1.17614
2.02	PCBD1	chr10:60,552,091-60,557,077	NM_025273	Pcbd1	Pterin 4 alpha carbinolamine dehydratase/dimerization cofactor of hepatocyte nuclear factor 1 alpha (TCF1) 1	transcription coactivator activity (GO:0003713); phenylalanine 4-monooxygenase activity (GO:0004505); protein binding (GO:0005515); nucleus (GO:0005634); cytoplasm (GO:0005737); L-phenylalanine metabolic process (GO:0006558); tetrahydrobiopterin biosynthetic process (GO:0006729); 4-alpha-hydroxytetrahydrobiopterin dehydratase activity (GO:0008124); lyase activity (GO:0016829); regulation of prote…	0.516848	-1.93481	192.999	99.7513	9.55e-06	0.430598	-2.32235	170.522	73.4266	8.16e-07	1.2003
2.02	PCDHGC3	chr18:37,966,064-38,001,526	NM_033581	Pcdhgc3			0.50427	-1.98306	3150.13	1588.52	8.49e-39	0.455052	-2.19755	2783.38	1266.58	2.47e-48	1.10816
2.02	PCMT1	chr10:7,350,034-7,383,382	NM_008786	Pcmt1	Protein-L-isoaspartate (D-aspartate) O-methyltransferase 1	protein-L-isoaspartate (D-aspartate) O-methyltransferase activity (GO:0004719); protein binding (GO:0005515); cytoplasm (GO:0005737); cellular protein modification process (GO:0006464); protein methylation (GO:0006479); methyltransferase activity (GO:0008168); S-adenosylmethionine-dependent methyltransferase activity (GO:0008757); transferase activity (GO:0016740); S-adenosylhomocysteine metaboli…	0.548127	-1.82439	1935.98	1061.16	3.11e-25	0.494362	-2.02281	1710.58	845.644	5.34e-30	1.10876
2.02	PCYOX1L	chr18:61,856,491-61,867,289	NM_172832	Pcyox1l	Prenylcysteine oxidase 1 like	molecular_function (GO:0003674); cellular_component (GO:0005575); extracellular region (GO:0005576); biological_process (GO:0008150); oxidoreductase activity (GO:0016491); oxidoreductase activity, acting on a sulfur group of donors, oxygen as acceptor (GO:0016670); prenylcysteine catabolic process (GO:0030328); oxidation-reduction process (GO:0055114)	0.564483	-1.77153	268.895	151.787	3.68e-06	0.473858	-2.11034	237.579	112.579	2.3e-07	1.19125
2.02	PDK3	chrX:91,009,955-91,077,434	NM_145630	Pdk3	Pyruvate dehydrogenase kinase, isoenzyme 3	phosphorelay sensor kinase activity (GO:0000155); nucleotide binding (GO:0000166); molecular_function (GO:0003674); protein histidine kinase activity (GO:0004673); pyruvate dehydrogenase (acetyl-transferring) kinase activity (GO:0004740); ATP binding (GO:0005524); mitochondrion (GO:0005739); carbohydrate metabolic process (GO:0005975); glucose metabolic process (GO:0006006); protein phosphorylati…	0.577444	-1.73177	801.955	463.084	2.92e-13	0.46748	-2.13913	708.585	331.249	5.16e-19	1.23523
2.02	PDS5A	chr5:66,006,499-66,089,095	NM_001081321	Pds5a	PDS5, regulator of cohesion maintenance, homolog A (S. cerevisiae)	binding (GO:0005488); nucleus (GO:0005634); cell cycle (GO:0007049); mitosis (GO:0007067); cell division (GO:0051301)	0.517397	-1.93275	2112.68	1093.09	5.73e-20	0.436394	-2.29151	1866.74	814.634	2.22e-25	1.18562
2.02	PEG10	chr6:4,697,306-4,710,516	NM_130877 NM_001040611	Peg10	Paternally expressed 10	placenta development (GO:0001890); nucleic acid binding (GO:0003676); DNA binding (GO:0003677); nucleus (GO:0005634); cytoplasm (GO:0005737); apoptotic process (GO:0006915); zinc ion binding (GO:0008270); cell differentiation (GO:0030154); metal ion binding (GO:0046872)	0.680555	-1.46939	431.511	293.667	4.07e-05	0.485396	-2.06017	381.28	185.072	6.19e-05	1.40206
2.02	PES1	chr11:3,863,978-3,880,007	NM_022889	Pes1	Pescadillo homolog 1, containing BRCT domain (zebrafish)	mitotic metaphase (GO:0000089); condensed chromosome (GO:0000793); molecular_function (GO:0003674); intracellular (GO:0005622); nucleus (GO:0005634); nucleolus (GO:0005730); rRNA processing (GO:0006364); nucleolus organization (GO:0007000); cell proliferation (GO:0008283); ribosome biogenesis (GO:0042254)	0.531876	-1.88014	2312.41	1229.92	1.25e-29	0.491121	-2.03616	2043.19	1003.45	1.14e-32	1.08298
2.02	PGM1	chr5:64,484,189-64,519,397	NM_025700	Pgm1	Phosphoglucomutase 1	magnesium ion binding (GO:0000287); phosphoglucomutase activity (GO:0004614); transporter activity (GO:0005215); cytoplasm (GO:0005737); carbohydrate metabolic process (GO:0005975); glucose metabolic process (GO:0006006); transport (GO:0006810); phosphopentomutase activity (GO:0008973); isomerase activity (GO:0016853); intramolecular transferase activity, phosphotransferases (GO:0016868); metal i…	0.584743	-1.71015	874.832	511.552	2.38e-13	0.488939	-2.04525	772.98	377.94	4.54e-18	1.19594
2.02	PGP	chr17:24,607,418-24,608,541	NM_025954	Pgp	Phosphoglycolate phosphatase	molecular_function (GO:0003674); catalytic activity (GO:0003824); cellular_component (GO:0005575); carbohydrate metabolic process (GO:0005975); biological_process (GO:0008150); metabolic process (GO:0008152); phosphoglycolate phosphatase activity (GO:0008967); dephosphorylation (GO:0016311); hydrolase activity (GO:0016787); phosphatase activity (GO:0016791)	0.532872	-1.87662	779.129	415.176	2.4e-16	0.469121	-2.13164	688.422	322.953	2.76e-18	1.13589
2.02	PHACTR4	chr4:131,911,839-131,978,361	NM_175306 NM_001161797	Phactr4	Phosphatase and actin regulator 4	actin binding (GO:0003779); protein phosphatase inhibitor activity (GO:0004864); regulation of catalytic activity (GO:0050790)	0.506486	-1.97439	5272.37	2670.38	3e-46	0.412858	-2.42214	4658.55	1923.32	3.33e-66	1.22678
2.02	PHF19	chr2:34,749,275-34,769,496	NM_028716	Phf19	PHD finger protein 19	molecular_function (GO:0003674); nucleic acid binding (GO:0003676); protein binding (GO:0005515); cellular_component (GO:0005575); nucleus (GO:0005634); biological_process (GO:0008150); zinc ion binding (GO:0008270); metal ion binding (GO:0046872)	0.640599	-1.56104	387.874	248.472	0.000579633	0.48215	-2.07405	342.728	165.246	1.04e-07	1.32863
2.02	PHF5A	chr15:81,694,946-81,702,322	NM_026737	Phf5a	PHD finger protein 5A	mRNA splicing, via spliceosome (GO:0000398); molecular_function (GO:0003674); DNA binding (GO:0003677); sequence-specific DNA binding transcription factor activity (GO:0003700); nucleus (GO:0005634); spliceosomal complex (GO:0005681); nucleolus (GO:0005730); regulation of transcription, DNA-dependent (GO:0006355); mRNA processing (GO:0006397); RNA splicing (GO:0008380); nuclear matrix (GO:0016363…	0.506617	-1.97388	1374.99	696.593	1.13e-25	0.457318	-2.18666	1214.9	555.595	6.33e-28	1.1078
2.02	PHLDB1	chr9:44,494,391-44,543,281	NM_153537	Phldb1	Pleckstrin homology-like domain, family B, member 1	molecular_function (GO:0003674); cellular_component (GO:0005575); nucleus (GO:0005634); biological_process (GO:0008150)	0.540401	-1.85048	7923.89	4282.08	9.66e-42	0.485184	-2.06108	7001.31	3396.92	3.85e-56	1.11381
2.02	PIGA	chrX:160,857,719-160,871,847	NM_011081	Piga	Phosphatidylinositol glycan anchor biosynthesis, class A	catalytic activity (GO:0003824); endoplasmic reticulum (GO:0005783); endoplasmic reticulum membrane (GO:0005789); GPI anchor biosynthetic process (GO:0006506); biosynthetic process (GO:0009058); membrane (GO:0016020); integral to membrane (GO:0016021); transferase activity (GO:0016740); transferase activity, transferring glycosyl groups (GO:0016757)	0.613993	-1.62868	434.452	266.75	3.85e-07	0.495482	-2.01824	383.87	190.2	2.51e-10	1.23918
2.02	PLAG1	chr4:3,828,305-3,865,552	NM_019969	Plag1	Pleiomorphic adenoma gene 1	nucleic acid binding (GO:0003676); DNA binding (GO:0003677); intracellular (GO:0005622); nucleus (GO:0005634); zinc ion binding (GO:0008270); gland morphogenesis (GO:0022612); multicellular organism growth (GO:0035264); organ growth (GO:0035265); metal ion binding (GO:0046872); prostate gland growth (GO:0060736)	0.541191	-1.84778	173.178	93.7224	3.29e-05	0.463245	-2.15869	153.016	70.8838	2.96e-05	1.16826
2.02	PLAGL1	chr10:12,810,594-12,851,501	NM_009538	Plagl1	Pleiomorphic adenoma gene-like 1	nucleic acid binding (GO:0003676); DNA binding (GO:0003677); protein binding (GO:0005515); apoptotic process (GO:0006915); positive regulation of transcription from RNA polymerase II promoter (GO:0045944)	0.532064	-1.87947	3656.26	1945.37	1.27e-14	0.461924	-2.16486	3230.65	1492.31	2.17e-15	1.15184
2.02	PLP2	chrX:7,245,242-7,248,404	NM_019755	Plp2	Proteolipid protein 2	membrane (GO:0016020); integral to membrane (GO:0016021)	0.545996	-1.83152	2632.23	1437.19	5.3e-29	0.489628	-2.04237	2325.75	1138.75	1.41e-36	1.11512
2.02	PLS1	chr9:95,653,061-95,745,698	NM_001033210	Pls1	Plastin 1 (I-isoform)	molecular_function (GO:0003674); actin binding (GO:0003779); calcium ion binding (GO:0005509); cytoplasm (GO:0005737); biological_process (GO:0008150)	0.442556	-2.2596	48.2305	21.3447	0.0143527	0.266879	-3.74702	42.6127	11.3724	0.0001442	1.65827
2.02	POLA2	chr19:5,940,543-5,964,206	NM_008893 NM_001164057	Pola2	Polymerase (DNA directed), alpha 2	protein import into nucleus, translocation (GO:0000060); DNA binding (GO:0003677); DNA-directed DNA polymerase activity (GO:0003887); protein binding (GO:0005515); nucleus (GO:0005634); alpha DNA polymerase:primase complex (GO:0005658); DNA replication (GO:0006260); protein heterodimerization activity (GO:0046982)	0.539703	-1.85287	945.244	510.151	3.98e-17	0.486754	-2.05442	835.174	406.525	2.14e-18	1.10878
2.02	POLR1C	chr17:46,380,869-46,384,994	NM_009085	Polr1c	Polymerase (RNA) I polypeptide C	DNA binding (GO:0003677); DNA-directed RNA polymerase activity (GO:0003899); nucleus (GO:0005634); protein dimerization activity (GO:0046983)	0.516855	-1.93478	920.036	475.525	1.47e-19	0.478704	-2.08898	812.928	389.152	4.57e-20	1.0797
2.02	POLR1E	chr4:45,031,497-45,046,564	NM_022811	Polr1e	Polymerase (RNA) I polypeptide E	DNA binding (GO:0003677); DNA-directed RNA polymerase activity (GO:0003899); protein binding (GO:0005515); nucleus (GO:0005634); nucleolus (GO:0005730); rRNA transcription (GO:0009303); transferase activity (GO:0016740); nucleotidyltransferase activity (GO:0016779)	0.575347	-1.73808	491.638	282.862	2.93e-09	0.480372	-2.08172	434.388	208.668	6.02e-12	1.19771
2.02	POLR2K	chr15:36,103,772-36,106,767	NM_023127 NM_001039368	Polr2k	Polymerase (RNA) II (DNA directed) polypeptide K	DNA binding (GO:0003677); DNA-directed RNA polymerase activity (GO:0003899); nucleus (GO:0005634); transferase activity (GO:0016740); nucleotidyltransferase activity (GO:0016779); metal ion binding (GO:0046872)	0.523085	-1.91174	599.515	313.597	2.16e-14	0.481834	-2.0754	529.719	255.237	8.99e-14	1.08561
2.02	POLR3G	chr13:81,812,836-81,850,012	NM_001081176	Polr3g	Polymerase (RNA) III (DNA directed) polypeptide G	DNA-directed RNA polymerase activity (GO:0003899); nucleus (GO:0005634); response to virus (GO:0009615); transferase activity (GO:0016740); nucleotidyltransferase activity (GO:0016779); innate immune response (GO:0045087)	0.601541	-1.6624	150.021	90.2435	0.000959305	0.487313	-2.05207	132.558	64.597	7.63e-05	1.2344
2.02	POM121	chr5:135,852,010-135,870,416	NM_148932	Pom121	Nuclear pore membrane protein 121	cellular_component (GO:0005575); nucleus (GO:0005634); nuclear pore (GO:0005643); endoplasmic reticulum (GO:0005783); transport (GO:0006810); nuclear pore organization (GO:0006999); protein transport (GO:0015031); membrane (GO:0016020); integral to membrane (GO:0016021); structural constituent of nuclear pore (GO:0017056); mRNA transport (GO:0051028); transmembrane transport (GO:0055085)	0.507736	-1.96953	2297.46	1166.5	6.21e-34	0.43718	-2.28739	2029.97	887.464	1.92e-44	1.16139
2.02	PPA1	chr10:61,111,369-61,136,913	NM_026438	Ppa1	Pyrophosphatase (inorganic) 1	magnesium ion binding (GO:0000287); inorganic diphosphatase activity (GO:0004427); cytoplasm (GO:0005737); phosphate-containing compound metabolic process (GO:0006796); metabolic process (GO:0008152); pyrophosphatase activity (GO:0016462); hydrolase activity (GO:0016787); metal ion binding (GO:0046872)	0.518829	-1.92742	1935.89	1004.4	3.46e-29	0.440396	-2.27068	1710.5	753.298	3.11e-38	1.1781
2.02	PPIE	chr4:122,804,368-122,817,184	NM_019489	Ppie	Peptidylprolyl isomerase E (cyclophilin E)	nucleotide binding (GO:0000166); molecular_function (GO:0003674); nucleic acid binding (GO:0003676); RNA binding (GO:0003723); peptidyl-prolyl cis-trans isomerase activity (GO:0003755); cellular_component (GO:0005575); nucleus (GO:0005634); spliceosomal complex (GO:0005681); mRNA processing (GO:0006397); protein folding (GO:0006457); biological_process (GO:0008150); RNA splicing (GO:0008380); iso…	0.541623	-1.8463	650.41	352.277	8.06e-14	0.491845	-2.03316	574.692	282.66	1.59e-14	1.10121
2.02	PPP2R1A	chr17:21,082,418-21,102,869	NM_016891	Ppp2r1a	Protein phosphatase 2 (formerly 2A), regulatory subunit A (PR 65), alpha isoform	protein phosphatase type 2A complex (GO:0000159); chromosome, centromeric region (GO:0000775); phosphoprotein phosphatase activity (GO:0004721); binding (GO:0005488); protein binding (GO:0005515); cytosol (GO:0005829); chromosome segregation (GO:0007059); hydrolase activity (GO:0016787)	0.506582	-1.97401	4602.48	2331.53	1.93e-43	0.479921	-2.08368	4066.56	1951.62	2.17e-49	1.05555
2.02	PPYR1	chr14:34,958,832-34,965,605	NM_008919	Ppyr1	Pancreatic polypeptide receptor 1	rhodopsin-like receptor activity (GO:0001584); peptide YY receptor activity (GO:0001601); pancreatic polypeptide receptor activity (GO:0001602); catalytic activity (GO:0003824); signal transducer activity (GO:0004871); receptor activity (GO:0004872); G-protein coupled receptor activity (GO:0004930); neuropeptide Y receptor activity (GO:0004983); plasma membrane (GO:0005886); signal transduction (…	0.623121	-1.60483	46.8871	29.2163	0.135583	0.279336	-3.57992	41.429	11.5726	0.000650329	2.23072
2.02	PREP	chr10:44,787,020-44,878,801	NM_011156	Prep	Prolyl endopeptidase	catalytic activity (GO:0003824); endopeptidase activity (GO:0004175); serine-type endopeptidase activity (GO:0004252); prolyl oligopeptidase activity (GO:0004287); nucleus (GO:0005634); cytoplasm (GO:0005737); cytosol (GO:0005829); proteolysis (GO:0006508); peptidase activity (GO:0008233); serine-type peptidase activity (GO:0008236); hydrolase activity (GO:0016787); protein metabolic process (GO:…	0.55309	-1.80802	1697.4	938.815	4.99e-23	0.473964	-2.10986	1499.8	710.849	1.59e-31	1.16695
2.02	PRKAA1	chr15:5,093,861-5,131,899	NM_001013367	Prkaa1	Protein kinase, AMP-activated, alpha 1 catalytic subunit	nucleotide binding (GO:0000166); protein kinase activity (GO:0004672); protein serine/threonine kinase activity (GO:0004674); AMP-activated protein kinase activity (GO:0004679); protein binding (GO:0005515); ATP binding (GO:0005524); cytoplasm (GO:0005737); glucose metabolic process (GO:0006006); protein phosphorylation (GO:0006468); fatty acid biosynthetic process (GO:0006633); steroid biosynthe…	0.574918	-1.73938	2633.89	1514.27	6.3e-25	0.497999	-2.00804	2327.22	1158.96	2.97e-35	1.15445
2.02	PRPF8	chr11:75,300,279-75,322,949	NM_138659	Prpf8	Pre-mRNA processing factor 8	mRNA splicing, via spliceosome (GO:0000398); RNA binding (GO:0003723); protein binding (GO:0005515); nucleus (GO:0005634); spliceosomal complex (GO:0005681); U5 snRNP (GO:0005682); mRNA processing (GO:0006397); RNA splicing (GO:0008380); ribonucleoprotein complex (GO:0030529)	0.533186	-1.87552	8495.43	4529.64	2.27e-44	0.448124	-2.23153	7506.34	3363.77	2.75e-69	1.18982
2.02	PRPSAP2	chr11:61,543,152-61,575,590	NM_144806 NM_001164243 NM_001164242 NM_001164244	Prpsap2	Phosphoribosyl pyrophosphate synthetase-associated protein 2	magnesium ion binding (GO:0000287); molecular_function (GO:0003674); ribose phosphate diphosphokinase activity (GO:0004749); biological_process (GO:0008150); nucleoside metabolic process (GO:0009116); nucleotide biosynthetic process (GO:0009165); protein complex (GO:0043234)	0.555832	-1.79911	1145.36	636.628	8.08e-17	0.484819	-2.06263	1012.02	490.648	2.26e-23	1.14647
2.02	PRR11	chr11:86,902,658-86,922,216	NM_175563	Prr11	Proline rich 11	molecular_function (GO:0003674); cellular_component (GO:0005575); biological_process (GO:0008150)	0.587365	-1.70252	1401.42	823.144	4.75e-12	0.480357	-2.08179	1238.24	594.798	3.13e-26	1.22277
2.02	PSME3	chr11:101,177,565-101,184,844	NM_011192	Psme3	Proteaseome (prosome, macropain) 28 subunit, 3	proteasome complex (GO:0000502); nucleus (GO:0005634); cytoplasm (GO:0005737); cytosol (GO:0005829); apoptotic process (GO:0006915); cell cycle (GO:0007049); peptidase activity (GO:0008233); proteasome activator complex (GO:0008537); proteasome activator activity (GO:0008538)	0.570325	-1.75339	3508.03	2000.72	6.84e-29	0.497696	-2.00926	3099.61	1542.66	3.45e-40	1.14593
2.02	PSPH	chr5:130,271,434-130,293,129	NM_133900	Psph	Phosphoserine phosphatase	magnesium ion binding (GO:0000287); molecular_function (GO:0003674); catalytic activity (GO:0003824); phosphoserine phosphatase activity (GO:0004647); L-serine metabolic process (GO:0006563); L-serine biosynthetic process (GO:0006564); biological_process (GO:0008150); metabolic process (GO:0008152); cellular amino acid biosynthetic process (GO:0008652); dephosphorylation (GO:0016311); hydrolase a…	0.50181	-1.99279	757.914	380.329	2.38e-18	0.481157	-2.07832	669.669	322.216	7e-17	1.04292
2.02	PTCH1	chr13:63,612,841-63,666,828	NM_008957	Ptch1	Patched homolog 1	neural tube formation (GO:0001841); neural tube closure (GO:0001843); heart morphogenesis (GO:0003007); receptor activity (GO:0004872); patched binding (GO:0005113); protein binding (GO:0005515); extracellular region (GO:0005576); plasma membrane (GO:0005886); integral to plasma membrane (GO:0005887); signal transduction (GO:0007165); smoothened signaling pathway (GO:0007224); pattern specificati…	0.556289	-1.79763	415.63	231.21	1.97e-09	0.474759	-2.10633	367.248	174.354	3.09e-11	1.17173
2.02	PUS7L	chr15:94,353,071-94,373,938	NM_172437	Pus7l	Pseudouridylate synthase 7 homolog (S. cerevisiae)-like	pseudouridine synthesis (GO:0001522); molecular_function (GO:0003674); RNA binding (GO:0003723); cellular_component (GO:0005575); tRNA processing (GO:0008033); biological_process (GO:0008150); RNA modification (GO:0009451); pseudouridine synthase activity (GO:0009982); isomerase activity (GO:0016853)	0.525959	-1.90129	232.425	122.246	4.42e-07	0.444129	-2.2516	205.371	91.2112	2.35e-08	1.18425
2.02	PYCR2	chr1:182,834,405-182,838,219	NM_133705	Pycr2	Pyrroline-5-carboxylate reductase family, member 2	catalytic activity (GO:0003824); pyrroline-5-carboxylate reductase activity (GO:0004735); binding (GO:0005488); extracellular space (GO:0005615); proline biosynthetic process (GO:0006561); metabolic process (GO:0008152); cellular amino acid biosynthetic process (GO:0008652); oxidoreductase activity (GO:0016491); oxidation-reduction process (GO:0055114)	0.565948	-1.76695	946.784	535.83	6.34e-16	0.476453	-2.09884	836.561	398.582	5.49e-20	1.18784
2.02	QSOX2	chr2:26,064,650-26,092,940	NM_153559	Qsox2	Quiescin Q6 sulfhydryl oxidase 2	molecular_function (GO:0003674); cellular_component (GO:0005575); biological_process (GO:0008150); membrane (GO:0016020); integral to membrane (GO:0016021); oxidoreductase activity (GO:0016491); thiol oxidase activity (GO:0016972); cell redox homeostasis (GO:0045454); oxidation-reduction process (GO:0055114)	0.503434	-1.98636	690.143	347.442	1.46e-16	0.464675	-2.15204	609.781	283.35	1.66e-17	1.08341
2.02	RABGGTB	chr3:153,570,253-153,575,930	NM_011231 NR_028098 NM_001163478 NR_028095 NR_028097 NR_028094 NM_001163479 NR_028096	Rabggtb	RAB geranylgeranyl transferase, b subunit	catalytic activity (GO:0003824); prenyltransferase activity (GO:0004659); Rab geranylgeranyltransferase activity (GO:0004663); transferase activity (GO:0016740); metal ion binding (GO:0046872)	0.504945	-1.98041	1864.85	941.645	5.46e-31	0.481428	-2.07715	1647.73	793.263	3.77e-31	1.04885
2.02	RABL2	chr15:89,412,958-89,422,354	NM_026817	Rabl2			0.577001	-1.7331	260.021	150.032	5.19e-06	0.492644	-2.02986	229.746	113.183	1.01e-06	1.17123
2.02	RANBP1	chr16:18,240,072-18,248,787	NM_011239	Ranbp1	RAN binding protein 1	GTPase activator activity (GO:0005096); cytoplasm (GO:0005737); centrosome (GO:0005813); spindle organization (GO:0007051); positive regulation of mitotic centrosome separation (GO:0046604); intracellular transport (GO:0046907); regulation of catalytic activity (GO:0050790)	0.503061	-1.98783	1754.89	882.814	7.18e-23	0.471176	-2.12235	1550.6	730.604	9.89e-27	1.06767
2.02	RANGAP1	chr15:81,534,678-81,560,349	NM_011241 NM_001146174	Rangap1	RAN GTPase activating protein 1	kinetochore (GO:0000776); GTPase activator activity (GO:0005096); Ran GTPase activator activity (GO:0005098); protein binding (GO:0005515); nucleus (GO:0005634); cytoplasm (GO:0005737); cytoskeleton (GO:0005856); signal transduction (GO:0007165); membrane (GO:0016020); perinuclear region of cytoplasm (GO:0048471); regulation of catalytic activity (GO:0050790)	0.539735	-1.85276	3110.04	1678.6	1.56e-31	0.44661	-2.23909	2747.9	1227.24	1.07e-31	1.20852
2.02	RBBP4	chr4:128,984,344-129,012,614	NM_009030	Rbbp4	Retinoblastoma binding protein 4	protein binding (GO:0005515); nucleus (GO:0005634); DNA replication (GO:0006260); DNA repair (GO:0006281); chromatin remodeling (GO:0006338); regulation of transcription, DNA-dependent (GO:0006355); cellular response to DNA damage stimulus (GO:0006974); cell cycle (GO:0007049); chromatin modification (GO:0016568); NuRD complex (GO:0016581); ESC/E(Z) complex (GO:0035098)	0.535219	-1.86839	4523.06	2420.83	1.17e-37	0.49056	-2.03849	3996.44	1960.49	8.09e-47	1.09104
2.02	RBM14	chr19:4,800,925-4,811,634	NM_019869	Rbm14	RNA binding motif protein 14	nucleotide binding (GO:0000166); mRNA splicing, via spliceosome (GO:0000398); molecular_function (GO:0003674); nucleic acid binding (GO:0003676); RNA binding (GO:0003723); cellular_component (GO:0005575); nucleus (GO:0005634); mRNA processing (GO:0006397); biological_process (GO:0008150)	0.526576	-1.89906	824.949	434.398	2.45e-17	0.423367	-2.36202	728.897	308.591	5.71e-24	1.24378
2.02	RFC3	chr5:152,445,399-152,453,783	NM_027009	Rfc3	Replication factor C (activator 1) 3	nucleotide binding (GO:0000166); DNA binding (GO:0003677); ATP binding (GO:0005524); nucleus (GO:0005634); DNA replication factor C complex (GO:0005663); DNA replication (GO:0006260); nucleoside-triphosphatase activity (GO:0017111)	0.505056	-1.97998	478.222	241.529	5.94e-10	0.493449	-2.02655	422.558	208.511	1.66e-09	1.02352
2.02	RFXAP	chr3:54,607,037-54,611,713	NM_133231	Rfxap	Regulatory factor X-associated protein	DNA binding (GO:0003677); nucleus (GO:0005634); biological_process (GO:0008150); transcription activator activity (GO:0016563)	0.530154	-1.88624	472.071	250.27	2.24e-11	0.495347	-2.01879	417.104	206.612	6.15e-11	1.07027
2.02	RICTOR	chr15:6,658,381-6,750,400	NM_030168	Rictor	RPTOR independent companion of MTOR, complex 2	positive regulation of endothelial cell proliferation (GO:0001938); binding (GO:0005488); protein binding (GO:0005515); multicellular organismal development (GO:0007275); embryo development (GO:0009790); positive regulation of actin filament polymerization (GO:0030838); TORC2 complex (GO:0031932); regulation of Rac GTPase activity (GO:0032314); regulation of phosphorylation (GO:0042325); positive…	0.519346	-1.9255	2491.36	1293.88	4.05e-33	0.450579	-2.21937	2201.3	991.861	1.02e-43	1.15262
2.02	RLBP1	chr7:86,519,756-86,531,913	NM_020599 NM_001173483	Rlbp1	Retinaldehyde binding protein 1	transporter activity (GO:0005215); 11-cis retinal binding (GO:0005502); intracellular (GO:0005622); cytoplasm (GO:0005737); transport (GO:0006810); sensory perception (GO:0007600); visual perception (GO:0007601); retinol binding (GO:0019841); response to stimulus (GO:0050896)	0.506741	-1.9734	1774.81	899.369	3.19e-30	0.441878	-2.26307	1568.19	692.947	1.32e-37	1.14679
2.02	RND2	chr11:101,329,652-101,332,620	NM_009708	Rnd2	Rho family GTPase 2	nucleotide binding (GO:0000166); protein binding (GO:0005515); GTP binding (GO:0005525); intracellular (GO:0005622); soluble fraction (GO:0005625); early endosome (GO:0005769); small GTPase mediated signal transduction (GO:0007264); Rho protein signal transduction (GO:0007266); membrane (GO:0016020); cytoplasmic vesicle (GO:0031410); protein N-terminus binding (GO:0047485)	0.611342	-1.63574	238.47	145.787	0.000180308	0.484735	-2.06298	210.698	102.133	0.000173801	1.26119
2.02	RNF126	chr10:79,221,260-79,229,697	NM_144528 NR_027505	Rnf126	Ring finger protein 126	molecular_function (GO:0003674); protein binding (GO:0005515); cellular_component (GO:0005575); biological_process (GO:0008150); zinc ion binding (GO:0008270); metal ion binding (GO:0046872)	0.520038	-1.92294	1271.84	661.407	8.73e-23	0.457029	-2.18805	1123.77	513.593	2.07e-28	1.13787
2.02	RPS19BP1	chr15:80,091,044-80,094,736	NM_175109	Rps19bp1	Ribosomal protein S19 binding protein 1	protein binding (GO:0005515); nucleus (GO:0005634); nucleoplasm (GO:0005654); nucleolus (GO:0005730); biological_process (GO:0008150)	0.540665	-1.84957	615.982	333.04	1.27e-13	0.471492	-2.12093	544.268	256.618	3.48e-16	1.14671
2.02	RRP8	chr7:112,880,244-112,885,899	NM_025897 NM_133951	Rrp8	Ribosomal RNA processing 8, methyltransferase, homolog (yeast)	molecular_function (GO:0003674); cellular_component (GO:0005575); nucleus (GO:0005634); rRNA processing (GO:0006364); biological_process (GO:0008150); methyltransferase activity (GO:0008168); chromatin modification (GO:0016568); transferase activity (GO:0016740)	0.541408	-1.84704	575.631	311.651	2.59e-12	0.498681	-2.00529	508.605	253.632	4.19e-13	1.08568
2.02	RRS1	chr1:9,535,489-9,537,536	NM_021511	Rrs1	RRS1 ribosome biogenesis regulator homolog (S. cerevisiae)	molecular_function (GO:0003674); cellular_component (GO:0005575); nucleus (GO:0005634); biological_process (GO:0008150); ribosome biogenesis (GO:0042254)	0.574605	-1.74033	1279.28	735.082	7.42e-18	0.492147	-2.03191	1130.34	556.293	5.9e-24	1.16755
2.02	SACS	chr14:61,757,294-61,859,530	NM_172809	Sacs	Sacsin	ATP binding (GO:0005524); protein folding (GO:0006457); heat shock protein binding (GO:0031072); low-density lipoprotein particle receptor binding (GO:0050750); unfolded protein binding (GO:0051082)	0.191137	-5.23185	35.0134	6.69236	0.00171515	0.0899235	-11.1206	30.9406	2.78229	0.000217515	2.12555
2.02	SC5D	chr9:42,062,260-42,072,383	NM_172769	Sc5d	Sterol-C5-desaturase (fungal ERG3, delta-5-desaturase) homolog (S. cerevisae)	C-5 sterol desaturase activity (GO:0000248); catalytic activity (GO:0003824); iron ion binding (GO:0005506); endoplasmic reticulum (GO:0005783); microsome (GO:0005792); fatty acid biosynthetic process (GO:0006633); steroid biosynthetic process (GO:0006694); metabolic process (GO:0008152); lipid biosynthetic process (GO:0008610); membrane (GO:0016020); integral to membrane (GO:0016021); sterol bio…	0.555347	-1.80068	385.146	213.89	3.05e-08	0.473376	-2.11248	340.301	161.09	1.17e-10	1.17316
2.02	SCML2	chrX:157,600,704-157,696,145	NM_133194	Scml2	Sex comb on midleg-like 2 (Drosophila)		0.588567	-1.69904	246.822	145.271	2.04e-05	0.453749	-2.20386	218.08	98.9537	3.32e-08	1.29712
2.02	SENP1	chr15:97,869,175-97,924,000	NM_144851	Senp1	SUMO1/sentrin specific peptidase 1	nucleus (GO:0005634); cytoplasm (GO:0005737); proteolysis (GO:0006508); ubiquitin cycle (GO:0006512); multicellular organismal development (GO:0007275); peptidase activity (GO:0008233); cysteine-type peptidase activity (GO:0008234); hydrolase activity (GO:0016787); protein desumoylation (GO:0016926)	0.535276	-1.86819	1478.31	791.303	2.91e-23	0.485622	-2.05921	1306.18	634.311	3.26e-26	1.10225
2.02	SERPINI1	chr3:75,361,455-75,446,445	NM_009250	Serpini1	Serine (or cysteine) peptidase inhibitor, clade I, member 1	endopeptidase inhibitor activity (GO:0004866); serine-type endopeptidase inhibitor activity (GO:0004867); extracellular region (GO:0005576); extracellular space (GO:0005615); negative regulation of peptidase activity (GO:0010466); negative regulation of endopeptidase activity (GO:0010951); regulation of cell adhesion (GO:0030155); peptidase inhibitor activity (GO:0030414)	0.520676	-1.92058	249.986	130.162	2.09e-07	0.464782	-2.15155	220.883	102.662	6.73e-08	1.12026
2.02	SF3A1	chr11:4,060,357-4,082,544	NM_026175	Sf3a1	Splicing factor 3a, subunit 1	mRNA splicing, via spliceosome (GO:0000398); molecular_function (GO:0003674); RNA binding (GO:0003723); cellular_component (GO:0005575); nucleus (GO:0005634); spliceosomal complex (GO:0005681); RNA processing (GO:0006396); mRNA processing (GO:0006397); biological_process (GO:0008150); RNA splicing (GO:0008380)	0.561414	-1.78122	2232.23	1253.21	1.65e-25	0.471371	-2.12147	1972.36	929.713	1.95e-36	1.19102
2.02	SF3A2	chr10:80,261,480-80,267,667	NM_013651	Sf3a2	Splicing factor 3a, subunit 2	RNA splicing, via transesterification reactions (GO:0000375); mRNA splicing, via spliceosome (GO:0000398); molecular_function (GO:0003674); nucleic acid binding (GO:0003676); intracellular (GO:0005622); nucleus (GO:0005634); spliceosomal complex (GO:0005681); mRNA processing (GO:0006397); zinc ion binding (GO:0008270); RNA splicing (GO:0008380); metal ion binding (GO:0046872)	0.54905	-1.82133	1212.16	665.535	1.02e-19	0.490753	-2.03769	1071.03	525.613	4.71e-24	1.11879
2.02	SF3A3	chr4:124,392,105-124,409,666	NM_029157	Sf3a3	Splicing factor 3a, subunit 3	mRNA splicing, via spliceosome (GO:0000398); molecular_function (GO:0003674); nucleic acid binding (GO:0003676); cellular_component (GO:0005575); intracellular (GO:0005622); nucleus (GO:0005634); spliceosomal complex (GO:0005681); mRNA processing (GO:0006397); biological_process (GO:0008150); zinc ion binding (GO:0008270); RNA splicing (GO:0008380); metal ion binding (GO:0046872)	0.517654	-1.93179	1579.58	817.675	1.27e-26	0.458475	-2.18114	1395.68	639.883	2.02e-32	1.12908
2.02	SF3B3	chr8:113,334,392-113,370,703	NM_133953	Sf3b3	Splicing factor 3b, subunit 3	molecular_function (GO:0003674); nucleic acid binding (GO:0003676); cellular_component (GO:0005575); nucleus (GO:0005634); spliceosomal complex (GO:0005681); mRNA processing (GO:0006397); biological_process (GO:0008150); RNA splicing (GO:0008380)	0.570401	-1.75315	4077.48	2325.8	3.52e-30	0.49608	-2.0158	3602.75	1787.25	1.15e-42	1.14982
2.02	SFXN2	chr19:46,647,855-46,671,390	NM_053196	Sfxn2	Sideroflexin 2	molecular_function (GO:0003674); mitochondrion (GO:0005739); mitochondrial inner membrane (GO:0005743); transport (GO:0006810); ion transport (GO:0006811); cation transport (GO:0006812); iron ion transport (GO:0006826); biological_process (GO:0008150); cation transmembrane transporter activity (GO:0008324); membrane (GO:0016020); integral to membrane (GO:0016021); ion transmembrane transport (GO:…	0.547344	-1.827	476.905	261.031	8.48e-11	0.482942	-2.07064	421.383	203.504	2.12e-11	1.13335
2.02	SGOL2	chr1:58,042,184-58,083,121	NM_199007 NM_001177867	Sgol2	Shugoshin-like 2 (S. pombe)	chromosome, centromeric region (GO:0000775); kinetochore (GO:0000776); condensed nuclear chromosome, centromeric region (GO:0000780); molecular_function (GO:0003674); DNA binding (GO:0003677); nucleus (GO:0005634); cell cycle (GO:0007049); chromosome segregation (GO:0007059); meiosis (GO:0007126); protein localization (GO:0008104); mitotic cohesin complex (GO:0030892); cell division (GO:0051301);…	0.635978	-1.57238	809.476	514.809	1.59e-09	0.474186	-2.10888	715.232	339.153	1.31e-18	1.3412
2.02	SH3BP4	chr1:90,967,037-91,050,368	NM_133816	Sh3bp4	SH3-domain binding protein 4	molecular_function (GO:0003674); cellular_component (GO:0005575); nucleus (GO:0005634); coated pit (GO:0005905); endocytosis (GO:0006897); biological_process (GO:0008150); membrane (GO:0016020); cytoplasmic vesicle (GO:0031410)	0.511083	-1.95663	858.465	438.747	2.36e-19	0.47366	-2.11122	758.511	359.276	1.06e-19	1.07901
2.02	SHF	chr2:122,174,628-122,194,654	NM_001013829	Shf	Src homology 2 domain containing F	molecular_function (GO:0003674); protein binding (GO:0005515); cellular_component (GO:0005575); apoptotic process (GO:0006915); biological_process (GO:0008150)	0.544422	-1.83681	858.774	467.535	3.72e-16	0.414111	-2.41481	758.798	314.226	1.88e-24	1.31468
2.02	SIAH1B	chrX:160,508,635-160,513,981	NM_009173	Siah1b	Seven in absentia 1B	ubiquitin ligase complex (GO:0000151); ubiquitin-protein ligase activity (GO:0004842); protein binding (GO:0005515); nucleus (GO:0005634); cytoplasm (GO:0005737); ubiquitin-dependent protein catabolic process (GO:0006511); ubiquitin cycle (GO:0006512); multicellular organismal development (GO:0007275); zinc ion binding (GO:0008270); protein ubiquitination (GO:0016567); ligase activity (GO:0016874…	0.532561	-1.87772	240.2	127.921	4.84e-07	0.469453	-2.13014	212.24	99.6366	2.17e-07	1.13443
2.02	SIP1	chr12:60,114,380-60,128,975	NM_025656	Sip1	Survival of motor neuron protein interacting protein 1	spliceosomal complex assembly (GO:0000245); mRNA splicing, via spliceosome (GO:0000398); intracellular (GO:0005622); nucleus (GO:0005634); spliceosomal complex (GO:0005681); cytoplasm (GO:0005737); mRNA processing (GO:0006397); RNA splicing (GO:0008380)	0.612914	-1.63155	232.688	142.618	0.000185824	0.483056	-2.07015	205.597	99.3148	8.42e-07	1.26882
2.02	SIX3OS1	chr17:86,001,272-86,017,736	NR_015385 NR_015387 NR_015386 NR_038085 NR_038086 NR_038084 NR_038083 NR_038082	Six3os1	Six3 opposite strand transcript 1	molecular_function (GO:0003674); cellular_component (GO:0005575); biological_process (GO:0008150)	0.470565	-2.12511	64.9385	30.5578	0.00293227	0.382303	-2.61572	57.3798	21.9365	0.000650721	1.23087
2.02	SLC16A8	chr15:79,081,446-79,085,178	NM_020516	Slc16a8	Solute carrier family 16 (monocarboxylic acid transporters), member 8	transporter activity (GO:0005215); plasma membrane (GO:0005886); transport (GO:0006810); basal plasma membrane (GO:0009925); symporter activity (GO:0015293); secondary active monocarboxylate transmembrane transporter activity (GO:0015355); organic anion transport (GO:0015711); monocarboxylic acid transport (GO:0015718); membrane (GO:0016020); integral to membrane (GO:0016021); transmembrane trans…	0.606417	-1.64903	121.03	73.3948	0.00400369	0.456991	-2.18823	106.936	48.8687	0.000516151	1.32698
2.02	SLC25A3	chr10:90,579,323-90,586,708	NM_133668	Slc25a3	Solute carrier family 25 (mitochondrial carrier, phosphate carrier), member 3	binding (GO:0005488); mitochondrion (GO:0005739); mitochondrial inner membrane (GO:0005743); transport (GO:0006810); symporter activity (GO:0015293); membrane (GO:0016020); integral to membrane (GO:0016021); organelle inner membrane (GO:0019866); transmembrane transport (GO:0055085)	0.502835	-1.98872	10186	5121.87	8.76e-54	0.457527	-2.18567	9000.13	4117.8	3.66e-71	1.09903
2.02	SLC38A2	chr15:96,517,823-96,530,129	NM_175121	Slc38a2	Solute carrier family 38, member 2	amino acid transmembrane transport (GO:0003333); plasma membrane (GO:0005886); transport (GO:0006810); ion transport (GO:0006811); sodium ion transport (GO:0006814); amino acid transport (GO:0006865); amino acid transmembrane transporter activity (GO:0015171); symporter activity (GO:0015293); membrane (GO:0016020); integral to membrane (GO:0016021); transmembrane transport (GO:0055085)	0.539656	-1.85303	6311	3405.77	5.26e-40	0.495652	-2.01754	5576.22	2763.87	1.54e-52	1.08878
2.02	SLC39A4	chr15:76,442,813-76,447,282	NM_028064	Slc39a4	Solute carrier family 39 (zinc transporter), member 4	zinc ion transmembrane transporter activity (GO:0005385); endosome (GO:0005768); plasma membrane (GO:0005886); transport (GO:0006810); ion transport (GO:0006811); zinc ion transport (GO:0006829); cellular zinc ion homeostasis (GO:0006882); membrane (GO:0016020); integral to membrane (GO:0016021); cytoplasmic membrane-bounded vesicle (GO:0016023); apical plasma membrane (GO:0016324); metal ion tra…	0.625349	-1.59911	248.333	155.295	0.00301331	0.471564	-2.1206	219.412	103.467	4.54e-07	1.32612
2.02	SLFN3	chr11:83,004,832-83,028,656	NM_011409	Slfn3	Schlafen 3	negative regulation of cell proliferation (GO:0008285)	0.519026	-1.92669	584.89	303.573	3.38e-14	0.476646	-2.09799	516.796	246.329	3.11e-14	1.08891
2.02	SLITRK6	chr14:111,147,800-111,154,371	NM_175499	Slitrk6	SLIT and NTRK-like family, member 6	molecular_function (GO:0003674); protein binding (GO:0005515); axonogenesis (GO:0007409); membrane (GO:0016020); integral to membrane (GO:0016021)	0.559864	-1.78615	442.912	247.971	2.86e-09	0.475621	-2.10251	391.335	186.127	4.3e-11	1.17712
2.02	SMARCC1	chr9:110,034,528-110,142,682	NM_009211	Smarcc1	SWI/SNF related, matrix associated, actin dependent regulator of chromatin, subfamily c, member 1	chromatin (GO:0000785); XY body (GO:0001741); DNA binding (GO:0003677); chromatin binding (GO:0003682); protein binding (GO:0005515); intracellular (GO:0005622); nucleus (GO:0005634); DNA packaging (GO:0006323); chromatin assembly or disassembly (GO:0006333); regulation of transcription, DNA-dependent (GO:0006355); nervous system development (GO:0007399); insulin receptor signaling pathway (GO:00…	0.508021	-1.96842	2340.79	1189.17	3.41e-33	0.463745	-2.15636	2068.24	959.137	4.24e-37	1.09547
2.02	SNHG4	chr18:35,713,064-35,717,970	NR_038073	Snhg4			0.628502	-1.59108	366.186	230.149	1.07e-05	0.49825	-2.00703	323.541	161.204	3.8e-06	1.26142
2.02	SNORA65	chr2:32,818,821-32,818,938	NR_002898	Snora65			0.528699	-1.89143	114.676	60.629	0.000959023	0.433778	-2.30532	101.323	43.9515	0.000132676	1.21882
2.02	SNX22	chr9:65,912,983-65,917,538	NM_001025612	Snx22	Sorting nexin 22	molecular_function (GO:0003674); cellular_component (GO:0005575); biological_process (GO:0008150)	0.523282	-1.91102	380.126	198.913	1.09e-09	0.456922	-2.18856	335.868	153.466	8.68e-11	1.14523
2.02	SOX10	chr15:78,985,343-78,994,920	NM_011437	Sox10	SRY-box containing gene 10	in utero embryonic development (GO:0001701); DNA binding (GO:0003677); chromatin binding (GO:0003682); sequence-specific DNA binding transcription factor activity (GO:0003700); RNA polymerase II distal enhancer sequence-specific DNA binding transcription factor activity (GO:0003705); nucleus (GO:0005634); transcription factor complex (GO:0005667); cytoplasm (GO:0005737); regulation of transcripti…	0.504927	-1.98049	10770	5438.06	6.37e-45	0.397378	-2.5165	9515.91	3781.41	2.34e-81	1.27065
2.02	SPAG5	chr11:78,115,093-78,135,956	NM_017407	Spag5	Sperm associated antigen 5	kinetochore (GO:0000776); cytokinesis (GO:0000910); cytoplasm (GO:0005737); spindle (GO:0005819); cytoskeleton (GO:0005856); microtubule (GO:0005874); spindle microtubule (GO:0005876); proteolysis (GO:0006508); cell cycle (GO:0007049); mitosis (GO:0007067); microtubule binding (GO:0008017); metallopeptidase activity (GO:0008237); cell division (GO:0051301)	0.527127	-1.89708	1322.95	697.36	5.52e-23	0.439433	-2.27566	1168.9	513.653	1.22e-15	1.19956
2.02	SRFBP1	chr18:52,625,347-52,650,392	NM_026040	Srfbp1	Serum response factor binding protein 1	protein binding (GO:0005515); nucleus (GO:0005634); cytoplasm (GO:0005737); biological_process (GO:0008150)	0.632749	-1.58041	403.705	255.444	6.46e-06	0.492521	-2.03037	356.697	175.681	2.96e-09	1.28471
2.02	SSX2IP	chr3:146,067,606-146,103,101	NM_138744 NM_001253770 NM_001253769 NM_001253768	Ssx2ip	Synovial sarcoma, X breakpoint 2 interacting protein	protein binding (GO:0005515); cell-cell adherens junction (GO:0005913); cell adhesion (GO:0007155); biological_process (GO:0008150); cell junction (GO:0030054); actinin binding (GO:0042805)	0.510481	-1.95894	498.147	254.294	3.87e-13	0.467768	-2.13781	440.145	205.886	6.68e-13	1.09131
2.02	STRAP	chr6:137,683,603-137,700,451	NM_011499	Strap	Serine/threonine kinase receptor associated protein	negative regulation of transcription from RNA polymerase II promoter (GO:0000122); receptor activity (GO:0004872); receptor binding (GO:0005102); protein binding (GO:0005515); nucleus (GO:0005634); spliceosomal complex (GO:0005681); cytoplasm (GO:0005737); mRNA processing (GO:0006397); signal transduction (GO:0007165); RNA splicing (GO:0008380); kinase activity (GO:0016301); phosphorylation (GO:0…	0.510731	-1.95798	4471.28	2283.62	6.49e-43	0.450804	-2.21826	3950.72	1781	8.19e-56	1.13293
2.02	SUPT16H	chr14:52,780,094-52,816,914	NM_033618	Supt16h	Suppressor of Ty 16 homolog (S. cerevisiae)	translation elongation factor activity (GO:0003746); aminopeptidase activity (GO:0004177); nucleus (GO:0005634); chromosome (GO:0005694); DNA replication (GO:0006260); DNA repair (GO:0006281); cellular response to DNA damage stimulus (GO:0006974); peptidase activity (GO:0008233); cellular process (GO:0009987); hydrolase activity (GO:0016787)	0.506372	-1.97483	1764.26	893.369	1.69e-29	0.493158	-2.02775	1558.83	768.748	3.08e-28	1.02679
2.02	SYNCRIP	chr9:88,344,576-88,377,235	NM_019666 NM_019796	Syncrip	Synaptotagmin binding, cytoplasmic RNA interacting protein	mRNA splicing, via spliceosome (GO:0000398); nucleic acid binding (GO:0003676); RNA binding (GO:0003723); nucleus (GO:0005634); spliceosomal complex (GO:0005681); cytoplasm (GO:0005737); mRNA processing (GO:0006397); poly(A) RNA binding (GO:0008143); biological_process (GO:0008150); RNA splicing (GO:0008380); ribonucleoprotein complex (GO:0030529); histone pre-mRNA 3'end processing complex (GO:00…	0.507761	-1.96943	3531.19	1793	4.87e-36	0.488776	-2.04593	3120.11	1525.04	8.42e-38	1.03884
2.02	SYT11	chr3:88,548,623-88,576,521	NM_018804	Syt11	Synaptotagmin XI	transporter activity (GO:0005215); calcium ion binding (GO:0005509); calcium-dependent phospholipid binding (GO:0005544); integral to plasma membrane (GO:0005887); transport (GO:0006810); synaptic vesicle (GO:0008021); membrane (GO:0016020); integral to membrane (GO:0016021); cell junction (GO:0030054); cytoplasmic vesicle (GO:0031410); synapse (GO:0045202); metal ion binding (GO:0046872)	0.567045	-1.76353	1754.67	994.978	6.71e-13	0.491148	-2.03605	1550.34	761.449	4.29e-28	1.15453
2.02	TARBP2	chr15:102,348,623-102,354,107	NM_009319 NM_001253795	Tarbp2	TAR (HIV) RNA binding protein 2	RNA binding (GO:0003723); double-stranded RNA binding (GO:0003725); protein binding (GO:0005515); intracellular (GO:0005622); nucleus (GO:0005634); cytoplasm (GO:0005737); regulation of translation (GO:0006417); gene silencing by RNA (GO:0031047)	0.523684	-1.90955	762.68	399.403	8.26e-17	0.494852	-2.0208	673.879	333.47	1.75e-16	1.05826
2.02	TCOF1	chr18:60,973,410-61,008,618	NM_011552 NM_001198984	Tcof1	Treacher Collins Franceschetti syndrome 1, homolog	nucleus (GO:0005634); nucleolus (GO:0005730); transport (GO:0006810); transcription of nuclear large rRNA transcript from RNA polymerase I promoter (GO:0042790)	0.532531	-1.87782	1942.91	1034.66	1.88e-27	0.467231	-2.14027	1716.7	802.096	1.56e-34	1.13976
2.02	TDP1	chr12:101,122,725-101,193,426	NM_028354	Tdp1	Tyrosyl-DNA phosphodiesterase 1	single strand break repair (GO:0000012); molecular_function (GO:0003674); nuclease activity (GO:0004518); exonuclease activity (GO:0004527); nucleus (GO:0005634); cytoplasm (GO:0005737); DNA repair (GO:0006281); cellular response to DNA damage stimulus (GO:0006974); phosphoric diester hydrolase activity (GO:0008081); hydrolase activity (GO:0016787)	0.513135	-1.94881	367.649	188.653	1.98e-08	0.423269	-2.36256	324.856	137.502	6.58e-11	1.21231
2.02	TEX19.1	chr11:121,007,457-121,009,627	NM_028602	Tex19.1	Testis expressed gene 19.1	molecular_function (GO:0003674); nucleus (GO:0005634); biological_process (GO:0008150)	0.576628	-1.73422	710.01	409.412	5.6e-12	0.448948	-2.22743	627.349	281.647	4.24e-18	1.2844
2.02	TFDP1	chr8:13,339,674-13,377,702	NM_009361	Tfdp1	Transcription factor Dp 1	mitotic S phase (GO:0000084); DNA binding (GO:0003677); sequence-specific DNA binding transcription factor activity (GO:0003700); protein binding (GO:0005515); nucleus (GO:0005634); transcription factor complex (GO:0005667); regulation of transcription, DNA-dependent (GO:0006355); apoptotic process (GO:0006915); cell cycle (GO:0007049); epidermis development (GO:0008544); transcription activator …	0.543772	-1.839	2123.16	1154.52	4.95e-27	0.465275	-2.14926	1875.99	872.851	1.03e-35	1.16871
2.02	TIMELESS	chr10:127,669,119-127,689,997	NM_011589 NM_001164081 NM_001164080 NM_001136082	Timeless	Timeless homolog (Drosophila)	branching involved in ureteric bud morphogenesis (GO:0001658); morphogenesis of a branching structure (GO:0001763); kidney development (GO:0001822); morphogenesis of an epithelium (GO:0002009); DNA binding (GO:0003677); protein binding (GO:0005515); nucleus (GO:0005634); regulation of transcription, DNA-dependent (GO:0006355); cellular response to DNA damage stimulus (GO:0006974); cell cycle (GO:…	0.511666	-1.9544	998.191	510.741	5.16e-21	0.45581	-2.1939	881.98	402.015	1.21e-23	1.12254
2.02	TIMM9	chr12:72,224,159-72,237,662	NM_001024853 NM_013896 NM_001024854	Timm9	Translocase of inner mitochondrial membrane 9 homolog (yeast)	protein binding (GO:0005515); mitochondrion (GO:0005739); mitochondrial inner membrane (GO:0005743); protein targeting to mitochondrion (GO:0006626); transport (GO:0006810); protein transport (GO:0015031); membrane (GO:0016020); mitochondrial intermembrane space protein transporter complex (GO:0042719); protein import into mitochondrial inner membrane (GO:0045039); metal ion binding (GO:0046872);…	0.539311	-1.85422	391.65	211.221	2.43e-09	0.495668	-2.01748	346.056	171.529	2.6e-09	1.08805
2.02	TMEM136	chr9:42,916,736-42,924,653	NM_001034863	Tmem136	Transmembrane protein 136	molecular_function (GO:0003674); cellular_component (GO:0005575); biological_process (GO:0008150); membrane (GO:0016020); integral to membrane (GO:0016021)	0.506983	-1.97245	228.185	115.686	1.03e-06	0.472204	-2.11773	201.612	95.2022	6.85e-07	1.07365
2.02	TMEM194	chr10:127,114,121-127,138,103	NM_173732 NM_001113211	Tmem194	Transmembrane protein 194	molecular_function (GO:0003674); cellular_component (GO:0005575); biological_process (GO:0008150); membrane (GO:0016020); integral to membrane (GO:0016021)	0.538056	-1.85854	904.249	486.536	3.71e-17	0.439731	-2.27412	798.974	351.334	3.31e-24	1.2236
2.02	TMEM74	chr15:43,698,241-43,701,575	NM_175502	Tmem74	Transmembrane protein 74	molecular_function (GO:0003674); cellular_component (GO:0005575); lysosome (GO:0005764); autophagy (GO:0006914); biological_process (GO:0008150); membrane (GO:0016020); integral to membrane (GO:0016021); cytoplasmic vesicle (GO:0031410)	0.631023	-1.58473	194.661	122.836	0.000914323	0.496999	-2.01207	171.996	85.4819	3.05e-05	1.26967
2.02	TOM1L1	chr11:90,507,005-90,548,915	NM_028011	Tom1l1	Target of myb1-like 1 (chicken)	protein binding (GO:0005515); cellular_component (GO:0005575); intracellular (GO:0005622); endosome (GO:0005768); Golgi apparatus (GO:0005794); Golgi stack (GO:0005795); transport (GO:0006810); intracellular protein transport (GO:0006886); intra-Golgi vesicle-mediated transport (GO:0006891); transmembrane receptor protein tyrosine kinase signaling pathway (GO:0007169); protein transporter activit…	0.608361	-1.64376	119.092	72.4512	0.00925386	0.415724	-2.40544	105.232	43.7476	0.000545388	1.46338
2.02	TOMM5	chr4:45,118,082-45,120,985	NM_001099675 NM_001134646	Tomm5	Translocase of outer mitochondrial membrane 5 homolog (yeast)	molecular_function (GO:0003674); cellular_component (GO:0005575); mitochondrion (GO:0005739); mitochondrial outer membrane (GO:0005741); protein targeting to mitochondrion (GO:0006626); transport (GO:0006810); biological_process (GO:0008150); protein transporter activity (GO:0008565); protein transport (GO:0015031); membrane (GO:0016020); integral to membrane (GO:0016021)	0.515365	-1.94037	1143.71	589.427	5.86e-22	0.483237	-2.06938	1010.55	488.337	8.26e-22	1.06648
2.02	TONSL	chr15:76,456,667-76,470,359	NM_183091	Tonsl			0.519778	-1.9239	750.035	389.851	5.44e-17	0.401319	-2.49178	662.719	265.962	1.61e-23	1.29517
2.02	TOPBP1	chr9:103,207,657-103,252,757	NM_176979	Topbp1	Topoisomerase (DNA) II binding protein 1	condensed nuclear chromosome (GO:0000794); DNA binding (GO:0003677); nucleus (GO:0005634); DNA repair (GO:0006281); cellular response to DNA damage stimulus (GO:0006974); reciprocal meiotic recombination (GO:0007131)	0.51245	-1.95141	3029.81	1552.62	7.82e-37	0.459218	-2.17761	2677.05	1229.35	7e-45	1.11592
2.02	TPX2	chr2:152,673,700-152,721,057	NM_001141978 NM_001141977 NM_028109 NM_001141976 NM_001141975	Tpx2	TPX2, microtubule-associated protein homolog (Xenopus laevis)	nucleus (GO:0005634); cytoplasm (GO:0005737); aster (GO:0005818); spindle (GO:0005819); cytoskeleton (GO:0005856); microtubule (GO:0005874); spindle microtubule (GO:0005876); apoptotic process (GO:0006915); cell cycle (GO:0007049); mitosis (GO:0007067); protein kinase binding (GO:0019901); spindle assembly (GO:0051225); cell division (GO:0051301); regulation of mitotic spindle organization (GO:00…	0.516249	-1.93705	2227.56	1149.98	2.51e-32	0.426794	-2.34305	1968.23	840.028	4.21e-44	1.2096
2.02	TRIM28	chr7:13,609,501-13,616,381	NM_011588	Trim28	Tripartite motif-containing 28	negative regulation of transcription from RNA polymerase II promoter (GO:0000122); ubiquitin ligase complex (GO:0000151); chromatin (GO:0000785); epithelial to mesenchymal transition (GO:0001837); DNA binding (GO:0003677); sequence-specific DNA binding transcription factor activity (GO:0003700); transcription coactivator activity (GO:0003713); protein kinase activity (GO:0004672); ubiquitin-prote…	0.535772	-1.86646	4504.06	2413.15	7.83e-37	0.498489	-2.00606	3979.62	1983.8	1.41e-44	1.07479
2.02	TRIM59	chr3:68,839,216-68,848,664	NM_025863	Trim59	Tripartite motif-containing 59	molecular_function (GO:0003674); protein binding (GO:0005515); cellular_component (GO:0005575); intracellular (GO:0005622); biological_process (GO:0008150); zinc ion binding (GO:0008270); membrane (GO:0016020); integral to membrane (GO:0016021); metal ion binding (GO:0046872)	0.583291	-1.71441	870.135	507.542	1.21e-13	0.48314	-2.06979	768.839	371.457	7.69e-20	1.20729
2.02	TRNAU1AP	chr4:131,867,678-131,885,453	NM_027925	Trnau1ap	TRNA selenocysteine 1 associated protein 1	nucleotide binding (GO:0000166); selenocysteine incorporation (GO:0001514); nucleic acid binding (GO:0003676); RNA binding (GO:0003723); protein binding (GO:0005515); nucleus (GO:0005634); cytoplasm (GO:0005737); translation (GO:0006412)	0.526401	-1.89969	687.111	361.696	2.65e-15	0.461455	-2.16706	607.115	280.156	9.72e-17	1.14074
2.02	TRNT1	chr6:106,719,132-106,732,468	NM_027296 NM_001242360 NM_001242358	Trnt1	TRNA nucleotidyl transferase, CCA-adding, 1	nucleotide binding (GO:0000166); magnesium ion binding (GO:0000287); RNA binding (GO:0003723); tRNA adenylyltransferase activity (GO:0004810); ATP binding (GO:0005524); mitochondrion (GO:0005739); RNA processing (GO:0006396); tRNA processing (GO:0008033); tRNA nucleotidyltransferase activity (GO:0009022); transferase activity (GO:0016740); nucleotidyltransferase activity (GO:0016779)	0.520289	-1.92201	724.535	376.968	3.2e-16	0.479313	-2.08632	640.193	306.853	9.72e-17	1.08549
2.02	TSPAN6	chrX:130,425,609-130,432,968	NM_019656	Tspan6	Tetraspanin 6	membrane (GO:0016020); integral to membrane (GO:0016021)	0.50345	-1.98629	632.558	318.461	7.32e-16	0.470545	-2.1252	558.899	262.987	6.01e-16	1.06993
2.02	TSPAN7	chrX:10,062,242-10,173,730	NM_019634	Tspan7	Tetraspanin 7	membrane (GO:0016020); integral to membrane (GO:0016021)	0.566664	-1.76471	2108.41	1194.76	3.74e-24	0.492957	-2.02857	1862.93	918.344	1.31e-31	1.14952
2.02	TSR2	chrX:147,521,637-147,531,086	NM_001164578 NR_028392 NM_175146	Tsr2	TSR2, 20S rRNA accumulation, homolog (S. cerevisiae)	molecular_function (GO:0003674); cellular_component (GO:0005575); rRNA processing (GO:0006364); biological_process (GO:0008150)	0.542619	-1.84291	638.159	346.277	5.04e-13	0.488645	-2.04648	563.848	275.521	5.82e-14	1.11046
2.02	TTC27	chr17:75,117,090-75,262,910	NM_152817	Ttc27	Tetratricopeptide repeat domain 27	molecular_function (GO:0003674); binding (GO:0005488); cellular_component (GO:0005575); biological_process (GO:0008150)	0.510961	-1.9571	421.662	215.452	6.17e-12	0.47869	-2.08904	372.57	178.345	7.56e-11	1.06742
2.02	TTLL12	chr15:83,405,524-83,425,587	NM_183017	Ttll12	Tubulin tyrosine ligase-like family, member 12	molecular_function (GO:0003674); tubulin-tyrosine ligase activity (GO:0004835); cytokine activity (GO:0005125); cellular_component (GO:0005575); cellular protein modification process (GO:0006464); biological_process (GO:0008150)	0.519184	-1.9261	1138.11	590.887	3.45e-22	0.468788	-2.13316	1005.61	471.416	5.09e-25	1.1075
2.02	TUB	chr7:116,154,394-116,177,973	NM_021885	Tub	Tubby candidate gene	protein binding (GO:0005515); extracellular region (GO:0005576); nucleus (GO:0005634); cytoplasm (GO:0005737); cytosol (GO:0005829); plasma membrane (GO:0005886); phagocytosis (GO:0006909); G-protein coupled receptor signaling pathway (GO:0007186); phototransduction (GO:0007602); sensory perception of sound (GO:0007605); G-protein coupled photoreceptor activity (GO:0008020); detection of visible …	0.536445	-1.86413	356.482	191.233	7.59e-09	0.499657	-2.00137	314.972	157.378	1.55e-08	1.07363
2.02	TULP4	chr17:6,106,830-6,240,637	NM_054040 NM_001103181	Tulp4	Tubby like protein 4	molecular_function (GO:0003674); cytoplasm (GO:0005737); biological_process (GO:0008150)	0.528398	-1.89251	15941.8	8423.62	3.31e-50	0.432331	-2.31304	14085.7	6089.68	2.46e-85	1.22221
2.02	TXNRD1	chr10:82,296,696-82,360,469	NM_015762 NM_001042523 NM_001042513 NM_001042514	Txnrd1	Thioredoxin reductase 1	mesoderm formation (GO:0001707); thioredoxin-disulfide reductase activity (GO:0004791); nucleus (GO:0005634); cytoplasm (GO:0005737); mitochondrion (GO:0005739); cytosol (GO:0005829); electron transport (GO:0006118); thioredoxin pathway (GO:0006125); response to oxidative stress (GO:0006979); gastrulation (GO:0007369); cell proliferation (GO:0008283); disulfide oxidoreductase activity (GO:0015036…	0.550191	-1.81755	5964.14	3281.42	3.83e-37	0.488258	-2.0481	5269.7	2572.97	1.04e-50	1.12685
2.02	TYRO3	chr2:119,625,250-119,643,839	NM_019392	Tyro3	TYRO3 protein tyrosine kinase 3	nucleotide binding (GO:0000166); protein kinase activity (GO:0004672); protein serine/threonine kinase activity (GO:0004674); protein tyrosine kinase activity (GO:0004713); transmembrane receptor protein tyrosine kinase activity (GO:0004714); receptor activity (GO:0004872); protein binding (GO:0005515); ATP binding (GO:0005524); extracellular space (GO:0005615); plasma membrane (GO:0005886); prot…	0.513134	-1.94881	487.413	250.108	1.71e-08	0.43628	-2.29211	430.68	187.897	5.24e-07	1.17616
2.02	U2AF1	chr17:31,784,027-31,795,699	NM_001163769 NM_024187	U2af1	U2 small nuclear ribonucleoprotein auxiliary factor (U2AF) 1	nucleotide binding (GO:0000166); mRNA splicing, via spliceosome (GO:0000398); nucleic acid binding (GO:0003676); RNA binding (GO:0003723); cellular_component (GO:0005575); nucleus (GO:0005634); spliceosomal complex (GO:0005681); mRNA processing (GO:0006397); biological_process (GO:0008150); zinc ion binding (GO:0008270); RNA splicing (GO:0008380); ribonucleoprotein complex (GO:0030529); metal ion…	0.535544	-1.86726	1316.9	705.261	1.51e-21	0.48903	-2.04486	1163.58	569.024	2.19e-23	1.09511
2.02	UBAP2	chr4:41,141,348-41,222,168	NM_026872	Ubap2	Ubiquitin-associated protein 2	molecular_function (GO:0003674); cellular_component (GO:0005575); biological_process (GO:0008150)	0.579027	-1.72703	3647.56	2112.04	2.18e-27	0.49326	-2.02733	3222.87	1589.72	1.63e-41	1.17388
2.02	UBE3A	chr7:66,484,120-66,562,097	NM_011668 NM_173010 NM_001033962	Ube3a	Ubiquitin protein ligase E3A	proteasome complex (GO:0000502); ovarian follicle development (GO:0001541); transcription coactivator activity (GO:0003713); ubiquitin-protein ligase activity (GO:0004842); protein binding (GO:0005515); intracellular (GO:0005622); nucleus (GO:0005634); cytoplasm (GO:0005737); cytosol (GO:0005829); cellular protein modification process (GO:0006464); ubiquitin-dependent protein catabolic process (G…	0.52313	-1.91157	1061.39	555.243	2.95e-20	0.449876	-2.22284	937.813	421.899	5.65e-26	1.16283
2.02	UBE3C	chr5:29,895,782-30,002,617	NM_133907	Ube3c	Ubiquitin protein ligase E3C	ubiquitin-protein ligase activity (GO:0004842); intracellular (GO:0005622); nucleus (GO:0005634); cellular protein modification process (GO:0006464); ubiquitin cycle (GO:0006512); ligase activity (GO:0016874); acid-amino acid ligase activity (GO:0016881)	0.536112	-1.86528	2272.15	1218.13	2.17e-17	0.482112	-2.07421	2007.65	967.911	8.3e-23	1.11201
2.02	UBR5	chr15:37,897,083-38,008,608	NM_001112721 NM_001081359	Ubr5	Ubiquitin protein ligase E3 component n-recognin 5	RNA binding (GO:0003723); ubiquitin-protein ligase activity (GO:0004842); intracellular (GO:0005622); nucleus (GO:0005634); cellular protein modification process (GO:0006464); ubiquitin cycle (GO:0006512); zinc ion binding (GO:0008270); protein ubiquitination (GO:0016567); ligase activity (GO:0016874); acid-amino acid ligase activity (GO:0016881); metal ion binding (GO:0046872)	0.544817	-1.83548	6996.21	3811.66	2.33e-40	0.477363	-2.09484	6181.65	2950.89	3.45e-55	1.14131
2.02	UBXN2B	chr4:6,118,252-6,146,935	NM_026534	Ubxn2b	UBX domain protein 2B	molecular_function (GO:0003674); cellular_component (GO:0005575); nucleus (GO:0005634); cytoplasm (GO:0005737); endoplasmic reticulum (GO:0005783); Golgi apparatus (GO:0005794); biological_process (GO:0008150)	0.554984	-1.80185	405.212	224.886	9.08e-09	0.437313	-2.28669	358.027	156.57	4.48e-12	1.26908
2.02	URB1	chr16:90,751,772-90,810,658	NM_029497	Urb1	URB1 ribosome biogenesis 1 homolog (S. cerevisiae)	molecular_function (GO:0003674); cellular_component (GO:0005575); nucleus (GO:0005634); biological_process (GO:0008150)	0.547946	-1.825	688.287	377.144	5.91e-13	0.452577	-2.20957	608.151	275.235	3.83e-17	1.21072
2.02	USP10	chr8:122,434,752-122,481,457	NM_009462	Usp10	Ubiquitin specific peptidase 10	molecular_function (GO:0003674); cysteine-type endopeptidase activity (GO:0004197); ubiquitin thiolesterase activity (GO:0004221); cellular_component (GO:0005575); nucleus (GO:0005634); cytoplasm (GO:0005737); endosome (GO:0005768); Golgi apparatus (GO:0005794); DNA repair (GO:0006281); ubiquitin-dependent protein catabolic process (GO:0006511); ubiquitin cycle (GO:0006512); cellular response to …	0.599893	-1.66696	1245.09	746.919	1.62e-15	0.487262	-2.05228	1100.13	536.052	2.75e-24	1.23115
2.02	USP20	chr2:30,837,799-30,878,175	NM_028846	Usp20	Ubiquitin specific peptidase 20	molecular_function (GO:0003674); cysteine-type endopeptidase activity (GO:0004197); ubiquitin thiolesterase activity (GO:0004221); cellular_component (GO:0005575); cytoplasm (GO:0005737); cellular protein modification process (GO:0006464); ubiquitin-dependent protein catabolic process (GO:0006511); ubiquitin cycle (GO:0006512); endocytosis (GO:0006897); biological_process (GO:0008150); peptidase …	0.515985	-1.93804	788.202	406.7	5.36e-17	0.472755	-2.11526	696.413	329.232	9.27e-18	1.09144
2.02	USP31	chr7:128,785,535-128,850,767	NM_001033173	Usp31	Ubiquitin specific peptidase 31	molecular_function (GO:0003674); cellular_component (GO:0005575); biological_process (GO:0008150)	0.557495	-1.79374	1040.52	580.082	4.9e-17	0.451449	-2.21509	919.359	415.044	4.88e-25	1.2349
2.02	USP34	chr11:23,206,895-23,390,560	NM_001190401	Usp34	Ubiquitin specific peptidase 34	molecular_function (GO:0003674); ubiquitin thiolesterase activity (GO:0004221); cellular_component (GO:0005575); ubiquitin-dependent protein catabolic process (GO:0006511); biological_process (GO:0008150); peptidase activity (GO:0008233); cysteine-type peptidase activity (GO:0008234); hydrolase activity (GO:0016787)	0.523125	-1.91159	2682.31	1403.18	6.76e-34	0.461234	-2.1681	2370.04	1093.14	1.69e-42	1.13419
2.02	USP6NL	chr2:6,243,803-6,364,866	NM_181399 NM_001080548	Usp6nl	USP6 N-terminal like	molecular_function (GO:0003674); GTPase activator activity (GO:0005096); Rab GTPase activator activity (GO:0005097); cellular_component (GO:0005575); intracellular (GO:0005622); biological_process (GO:0008150); regulation of Rab GTPase activity (GO:0032313)	0.522043	-1.91555	1093.33	570.765	1.48e-20	0.440278	-2.27129	966.029	425.322	1.02e-26	1.18571
2.02	UST	chr10:7,924,551-8,238,623	NM_177387	Ust	Uronyl-2-sulfotransferase	molecular_function (GO:0003674); cellular_component (GO:0005575); Golgi apparatus (GO:0005794); sulfotransferase activity (GO:0008146); biological_process (GO:0008150); membrane (GO:0016020); integral to membrane (GO:0016021); carbohydrate biosynthetic process (GO:0016051); transferase activity (GO:0016740)	0.59113	-1.69167	2867.02	1694.79	1.56e-23	0.498332	-2.00669	2533.2	1262.37	7.44e-36	1.18622
2.02	VBP1	chrX:72,759,636-72,780,285	NM_011692	Vbp1	Von Hippel-Lindau binding protein 1	protein binding (GO:0005515); nucleus (GO:0005634); cytoplasm (GO:0005737); protein folding (GO:0006457); prefoldin complex (GO:0016272); unfolded protein binding (GO:0051082)	0.503065	-1.98781	1601.97	805.897	6.96e-29	0.474996	-2.10528	1415.47	672.341	4.93e-30	1.05909
2.02	VMN2R29	chr7:7,165,707-7,231,000	NR_003555 NM_001113468	Vmn2r29	Vomeronasal 2, receptor 29	molecular_function (GO:0003674); receptor activity (GO:0004872); cellular_component (GO:0005575); biological_process (GO:0008150)	0.532052	-1.87951	80.9836	43.0875	0.00327611	0.364576	-2.74291	71.5581	26.0884	0.000150637	1.45937
2.02	WDR43	chr17:71,965,555-72,008,371	NM_175639	Wdr43	WD repeat domain 43	molecular_function (GO:0003674); cellular_component (GO:0005575); nucleus (GO:0005634); biological_process (GO:0008150)	0.506325	-1.97502	1896.19	960.086	2.35e-31	0.450894	-2.21782	1675.42	755.437	3.83e-36	1.12294
2.02	XLR	chrX:51,086,925-51,100,873	NM_011725	Xlr	X-linked lymphocyte-regulated complex		0.516802	-1.93498	316.922	163.786	2e-09	0.445506	-2.24464	280.032	124.756	6.11e-10	1.16003
2.02	XPO1	chr11:23,156,041-23,197,597	NM_001035226 NM_134014	Xpo1	Exportin 1, CRM1 homolog (yeast)	RNA binding (GO:0003723); binding (GO:0005488); protein binding (GO:0005515); nucleus (GO:0005634); cytoplasm (GO:0005737); protein export from nucleus (GO:0006611); transport (GO:0006810); intracellular protein transport (GO:0006886); protein transporter activity (GO:0008565); response to virus (GO:0009615); regulation of centrosome duplication (GO:0010824); protein transport (GO:0015031); ribon…	0.547168	-1.82759	4770.99	2610.53	8.91e-36	0.498817	-2.00474	4215.49	2102.76	4.48e-46	1.09693
2.02	XRCC2	chr5:25,195,634-25,211,615	NM_020570	Xrcc2	X-ray repair complementing defective repair in Chinese hamster cells 2	double-strand break repair via homologous recombination (GO:0000724); in utero embryonic development (GO:0001701); DNA binding (GO:0003677); damaged DNA binding (GO:0003684); ATP binding (GO:0005524); nucleus (GO:0005634); ATP catabolic process (GO:0006200); DNA metabolic process (GO:0006259); DNA repair (GO:0006281); DNA recombination (GO:0006310); cellular response to DNA damage stimulus (GO:00…	0.573331	-1.74419	484.676	277.88	1.49e-09	0.452225	-2.21129	428.25	193.666	2.39e-13	1.2678
2.02	XRCC6BP1	chr10:126,305,484-126,338,427	NM_001159559 NM_026858	Xrcc6bp1	XRCC6 binding protein 1	molecular_function (GO:0003674); cellular_component (GO:0005575); biological_process (GO:0008150); peptidase activity (GO:0008233); metallopeptidase activity (GO:0008237); hydrolase activity (GO:0016787); metal ion binding (GO:0046872)	0.606121	-1.64984	159.393	96.6116	0.00124594	0.48816	-2.04851	140.833	68.7489	0.000111074	1.24164
2.02	YBX1	chr4:118,949,932-118,967,118	NM_011732	Ybx1	Y box protein 1	negative regulation of transcription from RNA polymerase II promoter (GO:0000122); in utero embryonic development (GO:0001701); p53 binding (GO:0002039); nucleic acid binding (GO:0003676); DNA binding (GO:0003677); single-stranded DNA binding (GO:0003697); RNA binding (GO:0003723); mRNA binding (GO:0003729); protein binding (GO:0005515); nucleus (GO:0005634); cytoplasm (GO:0005737); regulation of…	0.502214	-1.99118	12461.8	6258.48	1.07e-54	0.487827	-2.04991	11010.9	5371.4	4.18e-63	1.02949
2.02	YRDC	chr4:124,528,003-124,532,486	NM_153566	Yrdc	YrdC domain containing (E.coli)	protein binding (GO:0005515); membrane fraction (GO:0005624); negative regulation of transport (GO:0051051)	0.523319	-1.91088	967.149	506.127	2.21e-17	0.476214	-2.0999	854.525	406.936	1.06e-20	1.09892
2.02	YWHAZ	chr15:36,700,016-36,726,684	NM_011740 NM_001253807 NM_001253805 NM_001253806	Ywhaz	Tyrosine 3-monooxygenase/tryptophan 5-monooxygenase activation protein, zeta polypeptide	histamine secretion by mast cell (GO:0002553); monooxygenase activity (GO:0004497); protein binding (GO:0005515); soluble fraction (GO:0005625); nucleus (GO:0005634); cytoplasm (GO:0005737); mitochondrion (GO:0005739); protein targeting (GO:0006605); protein targeting to mitochondrion (GO:0006626); postsynaptic density (GO:0014069); protein domain specific binding (GO:0019904); protein complex bi…	0.532169	-1.8791	15435.9	8214.51	9.65e-49	0.465434	-2.14853	13638.8	6347.98	9.21e-73	1.14338
2.02	ZBED3	chr13:96,095,192-96,107,796	NM_028106	Zbed3	Zinc finger, BED domain containing 3	molecular_function (GO:0003674); cellular_component (GO:0005575); biological_process (GO:0008150)	0.510832	-1.95759	1173.39	599.407	1.77e-23	0.433339	-2.30766	1036.77	449.275	2.3e-29	1.17883
2.02	ZBED6	chr1:135,552,456-135,557,462	NM_001166552	Zbed6	zinc finger, BED domain containing 6	negative regulation of transcription from RNA polymerase II promoter (GO:0000122); DNA binding (GO:0003677); nucleus (GO:0005634); nucleolus (GO:0005730); metal ion binding (GO:0046872); protein dimerization activity (GO:0046983)	0.500313	-1.99875	703.229	351.835	2.37e-16	0.40434	-2.47317	621.363	251.242	1.07e-17	1.23736
2.02	ZFHX2	chr14:55,680,496-55,710,885	NM_001039198	Zfhx2	Zinc finger homeobox 2	molecular_function (GO:0003674); DNA binding (GO:0003677); cellular_component (GO:0005575); nucleus (GO:0005634); biological_process (GO:0008150)	0.552594	-1.80965	374.847	207.138	5.46e-09	0.44606	-2.24185	331.211	147.74	2.12e-11	1.23883
2.02	ZFP169	chr13:48,583,029-48,608,805	NM_026450 NM_001164576 NM_001164575	Zfp169	Zinc finger protein 169	molecular_function (GO:0003674); DNA binding (GO:0003677); cellular_component (GO:0005575); nucleus (GO:0005634); biological_process (GO:0008150); metal ion binding (GO:0046872)	0.580106	-1.72382	274.155	159.039	6.56e-06	0.472083	-2.11827	242.23	114.353	1.51e-07	1.22882
2.02	ZFP251	chr15:76,682,574-76,701,865	NM_001007568	Zfp251	Zinc finger protein 251	molecular_function (GO:0003674); DNA binding (GO:0003677); cellular_component (GO:0005575); nucleus (GO:0005634); regulation of transcription, DNA-dependent (GO:0006355); biological_process (GO:0008150); metal ion binding (GO:0046872)	0.549107	-1.82114	719.986	395.35	1.22e-13	0.468987	-2.13226	636.147	298.345	6.55e-17	1.17084
2.02	ZFP382	chr7:30,906,967-30,920,051	NM_001081007	Zfp382	zinc finger protein 382	nucleic acid binding (GO:0003676); DNA binding (GO:0003677); intracellular (GO:0005622); nucleus (GO:0005634); regulation of transcription, DNA-dependent (GO:0006355); zinc ion binding (GO:0008270); transcription repressor activity (GO:0016564); metal ion binding (GO:0046872)	0.728716	-1.37228	136.826	99.7071	0.0711475	0.476293	-2.09955	120.893	57.5805	0.000174023	1.52998
2.02	ZFP462	chr4:54,960,817-55,096,435	NM_172867	Zfp462	Zinc finger protein 462	molecular_function (GO:0003674); nucleus (GO:0005634); negative regulation of DNA binding (GO:0043392); positive regulation of transcription from RNA polymerase II promoter (GO:0045944)	0.605496	-1.65154	1526.75	924.443	1.13e-16	0.475583	-2.10268	1349	641.563	9.39e-28	1.27317
2.02	ZFP536	chr7:38,264,128-38,554,771	NM_172385	Zfp536	Zinc finger protein 536	nucleic acid binding (GO:0003676); DNA binding (GO:0003677); intracellular (GO:0005622); nucleus (GO:0005634); protein targeting (GO:0006605); zinc ion binding (GO:0008270); metal ion binding (GO:0046872)	0.579227	-1.72644	106.81	61.8673	0.00372671	0.376385	-2.65685	94.3776	35.5223	4.34e-05	1.53892
2.02	ZFP7	chr15:76,709,706-76,722,824	NM_145916	Zfp7	Zinc finger protein 7	nucleic acid binding (GO:0003676); DNA binding (GO:0003677); nucleus (GO:0005634); regulation of transcription, DNA-dependent (GO:0006355); metal ion binding (GO:0046872)	0.565061	-1.76972	717.346	405.344	4.81e-13	0.439459	-2.27553	633.841	278.547	5.34e-20	1.28581
2.02	ZFP706	chr15:36,926,782-36,937,157	NM_026521	Zfp706	Zinc finger protein 706	molecular_function (GO:0003674); cellular_component (GO:0005575); intracellular (GO:0005622); biological_process (GO:0008150); zinc ion binding (GO:0008270); metal ion binding (GO:0046872)	0.503906	-1.9845	3842.05	1936.03	1.87e-42	0.460767	-2.17029	3394.77	1564.2	5.63e-51	1.09362
2.02	ZFP827	chr8:81,552,336-81,717,665	NM_178267	Zfp827	Zinc finger protein 827	molecular_function (GO:0003674); DNA binding (GO:0003677); cellular_component (GO:0005575); intracellular (GO:0005622); nucleus (GO:0005634); biological_process (GO:0008150); zinc ion binding (GO:0008270); metal ion binding (GO:0046872)	0.516278	-1.93694	468.997	242.133	3.57e-11	0.498805	-2.00479	414.378	206.694	1.06e-10	1.03503
2.02	ZFP940	chr7:30,628,955-30,638,667	NM_173738	Zfp940			0.531528	-1.88137	83.6704	44.4731	0.00576345	0.391069	-2.55709	73.9254	28.91	0.000755943	1.35916
2.02	ZXDA	chrX:92,036,624-92,043,628	NR_003292	Zxda	zinc finger, X-linked, duplicated A		0.567029	-1.76358	172.774	97.9678	0.00285955	0.489491	-2.04294	152.651	74.7214	0.000215802	1.1584
1.1	SEPT3	chr15:82,105,365-82,124,872	NM_011889	SEPT3	Septin 3	nucleotide binding (GO:0000166); cytokinesis (GO:0000910); protein binding (GO:0005515); GTP binding (GO:0005525); cytoplasm (GO:0005737); cytosol (GO:0005829); cytoskeleton (GO:0005856); cell cycle (GO:0007049); synaptosome (GO:0019717); cell junction (GO:0030054); septin complex (GO:0031105); presynaptic membrane (GO:0042734); synapse (GO:0045202); cell division (GO:0051301)	3.02979	3.02979	32.6802	99.0143	3.01e-07	2.24825	2.24825	28.8752	64.9188	0.00229218	1.34762
1.1	1700011E24RIK	chr17:87,788,911-87,827,081	NM_029298	1700011E24Rik	RIKEN cDNA 1700011E24 gene	molecular_function (GO:0003674); cellular_component (GO:0005575); biological_process (GO:0008150)	15.2537	15.2537	1.0031	15.301	0.000553795	4.95934	4.95934	0.886238	4.39515	0.340259	3.07575
1.1	1700017B05RIK	chr9:57,100,129-57,110,406	NM_028820	1700017B05Rik	RIKEN cDNA 1700017B05 gene	molecular_function (GO:0003674); cellular_component (GO:0005575); biological_process (GO:0008150)	2.04501	2.04501	426.595	872.393	2.61e-21	1.92895	1.92895	376.928	727.076	6.35e-05	1.06017
1.1	2010300C02RIK	chr1:37,668,521-37,776,656	NM_028096	2010300C02Rik	RIKEN cDNA 2010300C02 gene	molecular_function (GO:0003674); cellular_component (GO:0005575); biological_process (GO:0008150)	3.71492	3.71492	12.6183	46.8758	9.51e-05	2.73032	2.73032	11.1505	30.4443	0.0275282	1.36062
1.1	2210404O07RIK	chr10:80,855,809-80,857,824	NM_001099917	2210404O07Rik	RIKEN cDNA 2210404O07 gene	molecular_function (GO:0003674); cellular_component (GO:0005575); biological_process (GO:0008150); membrane (GO:0016020); integral to membrane (GO:0016021)	6.03278	6.03278	8.60586	51.9173	3.89e-07	6.78144	6.78144	7.6055	51.5762	0.00722618	0.889603
1.1	4833418N02RIK	chr17:87,674,226-87,682,154	NR_015506	4833418N02Rik	RIKEN cDNA 4833418N02 gene	molecular_function (GO:0003674); cellular_component (GO:0005575); biological_process (GO:0008150)	5.91199	5.91199	5.43308	32.1204	7.44e-05	5.03167	5.03167	4.80033	24.1537	0.00226856	1.17496
1.1	9130019O22RIK	chr7:134,525,774-134,530,680	NM_030226	9130019O22Rik	RIKEN cDNA 9130019O22 gene	molecular_function (GO:0003674); cellular_component (GO:0005575); biological_process (GO:0008150); metal ion binding (GO:0046872)	3.495	3.495	13.29	46.4484	0.000109327	3.08365	3.08365	11.7423	36.209	0.0027715	1.1334
1.1	A530016L24RIK	chr12:113,727,659-113,738,138	NM_177039	A530016L24Rik	RIKEN cDNA A530016L24 gene	molecular_function (GO:0003674); cellular_component (GO:0005575); biological_process (GO:0008150); membrane (GO:0016020); integral to membrane (GO:0016021)	60.3986	60.3986	0.417587	25.2217	0.000970459	102.013	102.013	0.369141	37.6572	0.00279047	0.592067
1.1	A630012P03RIK	chrX:49,929,020-49,972,224	NR_045367	A630012P03Rik	RIKEN cDNA A630012P03 gene	molecular_function (GO:0003674); cellular_component (GO:0005575); biological_process (GO:0008150)	17.5975	17.5975	1.42069	25.0005	6.22e-06	7.13029	7.13029	1.25538	8.95122	0.0497813	2.46799
1.1	A930015D03RIK	chr17:36,131,449-36,175,119	NR_015618	A930015D03Rik	RIKEN cDNA A930015D03 gene		3.17107	3.17107	40.6189	128.805	1.03e-09	2.64121	2.64121	35.8904	94.7942	0.00110089	1.20061
1.1	ADAM12	chr7:141,074,883-141,416,780	NM_007400	Adam12	A disintegrin and metallopeptidase domain 12 (meltrin alpha)	metalloendopeptidase activity (GO:0004222); protein binding (GO:0005515); proteinaceous extracellular matrix (GO:0005578); plasma membrane (GO:0005886); proteolysis (GO:0006508); cell adhesion (GO:0007155); peptidase activity (GO:0008233); metallopeptidase activity (GO:0008237); zinc ion binding (GO:0008270); membrane (GO:0016020); integral to membrane (GO:0016021); hydrolase activity (GO:0016787…	2.05454	2.05454	912.495	1874.75	1.33e-09	1.86062	1.86062	806.23	1500.09	4.34e-23	1.10422
1.1	ADAMTS4	chr1:173,180,553-173,190,053	NM_172845	Adamts4	A disintegrin-like and metallopeptidase (reprolysin type) with thrombospondin type 1 motif, 4	skeletal system development (GO:0001501); metalloendopeptidase activity (GO:0004222); extracellular region (GO:0005576); proteinaceous extracellular matrix (GO:0005578); proteolysis (GO:0006508); peptidase activity (GO:0008233); metallopeptidase activity (GO:0008237); zinc ion binding (GO:0008270); hydrolase activity (GO:0016787); extracellular matrix (GO:0031012); metal ion binding (GO:0046872)	2.00163	2.00163	609.473	1219.94	8.48e-25	1.44934	1.44934	538.511	780.485	1.99e-06	1.38106
1.1	ADIPOQ	chr16:23,146,609-23,158,041	NM_009605	Adipoq	Adiponectin, C1Q and collagen domain containing	receptor binding (GO:0005102); hormone activity (GO:0005179); protein binding (GO:0005515); extracellular region (GO:0005576); extracellular space (GO:0005615); cytoplasm (GO:0005737); endoplasmic reticulum (GO:0005783); glucose metabolic process (GO:0006006); fatty acid beta-oxidation (GO:0006635); response to glucose (GO:0009749); positive regulation of signal transduction (GO:0009967); fatty a…	11.2737	11.2737	37.2559	420.011	2.78e-53	13.7953	13.7953	32.9298	454.276	0.00255014	0.817211
1.1	AI646023	chr10:75,012,870-75,023,075	NM_198860	AI646023	Expressed sequence AI646023	molecular_function (GO:0003674); cellular_component (GO:0005575); biological_process (GO:0008150)	2.25697	2.25697	38.7761	87.5165	0.000482161	2.19356	2.19356	34.2644	75.1611	0.00218157	1.0289
1.1	AK8	chr2:28,555,681-28,668,685	NM_001033874	Ak8			10.3091	10.3091	1.58861	16.3771	0.000958317	11.3784	11.3784	1.40334	15.9678	0.00115861	0.906017
1.1	ANG	chr14:51,710,752-51,721,684	NM_007447 NM_001161731	Ang	angiogenin, ribonuclease, RNase A family, 5	angiogenesis (GO:0001525); nucleic acid binding (GO:0003676); RNA binding (GO:0003723); nuclease activity (GO:0004518); endonuclease activity (GO:0004519); pancreatic ribonuclease activity (GO:0004522); ribonuclease activity (GO:0004540); extracellular region (GO:0005576); multicellular organismal development (GO:0007275); central nervous system development (GO:0007417); hydrolase activity (GO:00…	2.85242	2.85242	18.3872	52.4479	0.000488578	2.30817	2.30817	16.2467	37.5001	0.025043	1.23579
1.1	ANKRD35	chr3:96,474,054-96,494,957	NM_001081139	Ankrd35	Ankyrin repeat domain 35	molecular_function (GO:0003674); cellular_component (GO:0005575); biological_process (GO:0008150)	2.28682	2.28682	33.184	75.8858	0.000350393	2.17165	2.17165	29.3191	63.6708	0.00508777	1.05303
1.1	ANKRD55	chr13:113,078,659-113,174,210	NM_029898 NM_001168405 NM_001168403 NM_001168404	Ankrd55	Ankyrin repeat domain 55	molecular_function (GO:0003674); DNA binding (GO:0003677); sequence-specific DNA binding transcription factor activity (GO:0003700); cellular_component (GO:0005575); regulation of transcription, DNA-dependent (GO:0006355); biological_process (GO:0008150)	6.9019	6.9019	3.0093	20.7699	0.000965467	9.34302	9.34302	2.65872	24.8404	0.00148813	0.738723
1.1	AREG	chr5:91,568,641-91,577,458	NM_009704	Areg	Amphiregulin	cytokine activity (GO:0005125); epidermal growth factor receptor binding (GO:0005154); extracellular space (GO:0005615); intracellular (GO:0005622); nucleus (GO:0005634); cytoplasm (GO:0005737); epidermal growth factor receptor signaling pathway (GO:0007173); growth factor activity (GO:0008083); positive regulation of cell proliferation (GO:0008284); glial cell proliferation (GO:0014009); membran…	2.87679	2.87679	21.9003	63.0024	9.86e-05	2.49234	2.49234	19.3493	48.2251	0.00301797	1.15425
1.1	ARHGEF37	chr18:61,653,448-61,696,190	NM_177828	Arhgef37	Rho guanine nucleotide exchange factor (GEF) 37	molecular_function (GO:0003674); guanyl-nucleotide exchange factor activity (GO:0005085); Rho guanyl-nucleotide exchange factor activity (GO:0005089); protein binding (GO:0005515); cellular_component (GO:0005575); intracellular (GO:0005622); cytoplasm (GO:0005737); biological_process (GO:0008150); regulation of Rho protein signal transduction (GO:0035023); regulation of catalytic activity (GO:005…	4.4665	4.4665	7.60721	33.9776	0.000139966	4.03766	4.03766	6.72077	27.1362	0.00185146	1.10621
1.1	ARNTL	chr7:120,350,979-120,457,640	NM_007489 NM_001243048	Arntl	Aryl hydrocarbon receptor nuclear translocator-like	protein import into nucleus, translocation (GO:0000060); DNA binding (GO:0003677); sequence-specific DNA binding transcription factor activity (GO:0003700); signal transducer activity (GO:0004871); receptor activity (GO:0004872); protein binding (GO:0005515); nucleus (GO:0005634); transcription factor complex (GO:0005667); regulation of transcription, DNA-dependent (GO:0006355); signal transducti…	2.12647	2.12647	114.081	242.59	1.82e-05	1.42725	1.42725	100.802	143.871	0.0459814	1.4899
1.1	ASTN2	chr4:65,041,837-66,065,517	NM_019514 NM_207109	Astn2	Astrotactin 2	molecular_function (GO:0003674); cellular_component (GO:0005575); biological_process (GO:0008150); membrane (GO:0016020); integral to membrane (GO:0016021)	3.82366	3.82366	8.77823	33.565	0.000700019	3.34841	3.34841	7.75496	25.9668	0.00566547	1.14193
1.1	ATP1B1	chr1:166,367,398-166,388,486	NM_009721	Atp1b1	ATPase, Na+/K+ transporting, beta 1 polypeptide	response to hypoxia (GO:0001666); sodium:potassium-exchanging ATPase activity (GO:0005391); protein binding (GO:0005515); plasma membrane (GO:0005886); sodium:potassium-exchanging ATPase complex (GO:0005890); caveola (GO:0005901); ATP catabolic process (GO:0006200); ATP biosynthetic process (GO:0006754); transport (GO:0006810); ion transport (GO:0006811); potassium ion transport (GO:0006813); sod…	5.18995	5.18995	20.6431	107.136	5.32e-13	7.80185	7.80185	18.2404	142.308	0.0022902	0.665221
1.1	BC022687	chr12:114,047,186-114,054,456	NM_145450	BC022687	CDNA sequence BC022687	molecular_function (GO:0003674); cellular_component (GO:0005575); biological_process (GO:0008150)	2.27287	2.27287	54.5761	124.044	7.03e-06	1.95492	1.95492	48.223	94.2722	0.00153005	1.16264
1.1	BCO2	chr9:50,341,192-50,363,243	NM_133217	Bco2	Beta-carotene oxygenase 2	intracellular (GO:0005622); carotene metabolic process (GO:0016119); oxidoreductase activity (GO:0016491); oxidoreductase activity, acting on single donors with incorporation of molecular oxygen, incorporation of two atoms of oxygen (GO:0016702); retinoic acid metabolic process (GO:0042573); retinal metabolic process (GO:0042574); metal ion binding (GO:0046872); oxidation-reduction process (GO:00…	3.81257	3.81257	11.1158	42.3799	0.000121831	2.9722	2.9722	9.82185	29.1925	0.00963443	1.28274
1.1	BDKRB2	chr12:106,801,382-106,831,281	NM_009747	Bdkrb2	Bradykinin receptor, beta 2	rhodopsin-like receptor activity (GO:0001584); signal transducer activity (GO:0004871); receptor activity (GO:0004872); G-protein coupled receptor activity (GO:0004930); bradykinin receptor activity (GO:0004947); protein binding (GO:0005515); plasma membrane (GO:0005886); signal transduction (GO:0007165); G-protein coupled receptor signaling pathway (GO:0007186); positive regulation of cytosolic …	4.54141	4.54141	7.18962	32.651	0.000236506	3.09782	3.09782	6.35163	19.6762	0.0228436	1.466
1.1	BMP5	chr9:75,623,172-75,746,824	NM_007555	Bmp5	Bone morphogenetic protein 5	skeletal system development (GO:0001501); ossification (GO:0001503); cytokine activity (GO:0005125); protein binding (GO:0005515); extracellular region (GO:0005576); extracellular space (GO:0005615); transforming growth factor beta receptor signaling pathway (GO:0007179); multicellular organismal development (GO:0007275); pattern specification process (GO:0007389); growth factor activity (GO:0008…	3.88858	3.88858	10.2807	39.9772	0.000177072	2.77873	2.77873	9.08357	25.2408	0.021354	1.39941
1.1	BNC1	chr7:89,111,548-89,137,185	NM_007562	Bnc1	Basonuclin 1	nucleic acid binding (GO:0003676); DNA binding (GO:0003677); intracellular (GO:0005622); nucleus (GO:0005634); cytoplasm (GO:0005737); regulation of transcription, DNA-dependent (GO:0006355); zinc ion binding (GO:0008270); metal ion binding (GO:0046872)	5.42749	5.42749	4.34825	23.6001	0.000584132	3.92642	3.92642	3.84087	15.0809	0.0321524	1.3823
1.1	BTBD17	chr11:114,651,983-114,657,206	NM_028055	Btbd17	BTB (POZ) domain containing 17	molecular_function (GO:0003674); protein binding (GO:0005515); cellular_component (GO:0005575); extracellular region (GO:0005576); biological_process (GO:0008150)	2.99058	2.99058	36.1844	108.213	2.14e-07	2.24852	2.24852	31.9748	71.8961	0.00289104	1.33002
1.1	BZRAP1	chr11:87,574,043-87,599,430	NM_172449	Bzrap1	Benzodiazapine receptor associated protein 1	molecular_function (GO:0003674); receptor activity (GO:0004872); cellular_component (GO:0005575); cytoplasm (GO:0005737); mitochondrion (GO:0005739); signal transduction (GO:0007165); biological_process (GO:0008150)	2.20444	2.20444	33.6016	74.0728	0.000840202	1.54296	1.54296	29.6882	45.8077	0.21699	1.42871
1.1	C130021I20RIK	chr2:33,496,713-33,501,183	NR_046275	C130021I20Rik	Riken cDNA C130021I20 gene		2.26303	2.26303	32.2627	73.0115	0.000948609	2.31275	2.31275	28.5061	65.9273	0.00165815	0.978505
1.1	CABLES1	chr18:11,997,783-12,104,136	NM_022021 NM_001146287	Cables1	Cdk5 and Abl enzyme substrate 1	G1/S transition of mitotic cell cycle (GO:0000082); cytokinesis (GO:0000910); protein binding (GO:0005515); nucleus (GO:0005634); cytoplasm (GO:0005737); cell cycle (GO:0007049); nervous system development (GO:0007399); cyclin-dependent protein serine/threonine kinase regulator activity (GO:0016538); regulation of phosphorylation (GO:0042325); cell projection (GO:0042995); regulation of catalytic…	2.10012	2.10012	57.9212	121.641	4.53e-05	1.99419	1.99419	51.1776	102.058	0.00126838	1.05312
1.1	CASQ2	chr3:101,890,433-101,950,435	NM_009814	Casq2	Calsequestrin 2	calcium ion binding (GO:0005509); extracellular space (GO:0005615); smooth endoplasmic reticulum (GO:0005790); regulation of muscle contraction (GO:0006937); striated muscle contraction (GO:0006941); heart development (GO:0007507); muscle organ development (GO:0007517); sarcoplasmic reticulum (GO:0016529)	4.1908	4.1908	7.18962	30.1303	0.000616253	8.50754	8.50754	6.35163	54.0367	0.00824003	0.492599
1.1	CES2E	chr8:107,450,160-107,458,572	NM_172759 NM_001163756	Ces2e			3.24341	3.24341	13.8755	45.0038	0.000273666	3.06881	3.06881	12.2594	37.6217	0.00339487	1.05689
1.1	CH25H	chr19:34,548,274-34,549,625	NM_009890	Ch25h	Cholesterol 25-hydroxylase	cholesterol 25-hydroxylase activity (GO:0001567); monooxygenase activity (GO:0004497); iron ion binding (GO:0005506); cellular_component (GO:0005575); endoplasmic reticulum (GO:0005783); fatty acid biosynthetic process (GO:0006633); steroid biosynthetic process (GO:0006694); metabolic process (GO:0008152); cholesterol metabolic process (GO:0008203); steroid hydroxylase activity (GO:0008395); lipi…	2.01138	2.01138	85.0866	171.141	3.66e-06	1.61445	1.61445	75.1793	121.373	0.0140855	1.24586
1.1	CHIT1	chr1:136,007,819-136,048,013	NM_027979	Chit1	Chitinase 1 (chitotriosidase)	polysaccharide catabolic process (GO:0000272); catalytic activity (GO:0003824); hydrolase activity, hydrolyzing O-glycosyl compounds (GO:0004553); chitinase activity (GO:0004568); extracellular region (GO:0005576); extracellular space (GO:0005615); lysosome (GO:0005764); carbohydrate metabolic process (GO:0005975); chitin metabolic process (GO:0006030); chitin catabolic process (GO:0006032); chit…	2.28258	2.28258	950.111	2168.7	1.88e-26	1.93796	1.93796	839.51	1626.94	3.69e-26	1.17783
1.1	CHRNA1	chr2:73,401,338-73,418,363	NM_007389	Chrna1	Cholinergic receptor, nicotinic, alpha polypeptide 1 (muscle)	receptor activity (GO:0004872); acetylcholine-activated cation-selective channel activity (GO:0004889); ion channel activity (GO:0005216); extracellular ligand-gated ion channel activity (GO:0005230); extracellular space (GO:0005615); Golgi apparatus (GO:0005794); plasma membrane (GO:0005886); acetylcholine-gated channel complex (GO:0005892); transport (GO:0006810); ion transport (GO:0006811); ca…	3.12495	3.12495	23.0668	72.0827	8.4e-06	4.73654	4.73654	20.382	96.5401	0.0368369	0.659753
1.1	CIDEC	chr6:113,374,630-113,385,749	NM_178373	Cidec	Cell death-inducing DFFA-like effector c	protein binding (GO:0005515); intracellular (GO:0005622); cytoplasm (GO:0005737); cytosol (GO:0005829); apoptotic process (GO:0006915)	8.56774	8.56774	42.9387	367.887	3.04e-35	10.9279	10.9279	37.9513	414.727	0.00119489	0.784026
1.1	CITED2	chr10:17,443,034-17,445,480	NM_010828	Cited2	Cbp/p300-interacting transactivator, with Glu/Asp-rich carboxy-terminal domain, 2	blood vessel development (GO:0001568); vasculogenesis (GO:0001570); branching involved in ureteric bud morphogenesis (GO:0001658); in utero embryonic development (GO:0001701); trophectodermal cell differentiation (GO:0001829); embryonic placenta development (GO:0001892); sequence-specific DNA binding transcription factor activity (GO:0003700); transcription cofactor activity (GO:0003712); transcr…	2.05792	2.05792	442.064	909.732	8.78e-22	1.81053	1.81053	390.592	707.176	4.05e-13	1.13664
1.1	CLDN1	chr16:26,356,732-26,371,925	NM_016674	Cldn1	Claudin 1	structural molecule activity (GO:0005198); protein binding (GO:0005515); extracellular space (GO:0005615); plasma membrane (GO:0005886); tight junction (GO:0005923); membrane (GO:0016020); integral to membrane (GO:0016021); lateral plasma membrane (GO:0016328); calcium-independent cell-cell adhesion (GO:0016338); cell junction (GO:0030054); PDZ domain binding (GO:0030165); myelination (GO:0042552…	2.48843	2.48843	24.4058	60.7322	0.000546999	3.87836	3.87836	21.5641	83.6334	0.00115754	0.641621
1.1	CLU	chr14:66,587,320-66,600,382	NM_013492	Clu	Clusterin	protein binding (GO:0005515); extracellular region (GO:0005576); extracellular space (GO:0005615); cell death (GO:0008219); positive regulation of cell proliferation (GO:0008284); aggresome (GO:0016235); endocrine pancreas development (GO:0031018); positive regulation of cell differentiation (GO:0045597); perinuclear region of cytoplasm (GO:0048471); neuron projection morphogenesis (GO:0048812)	2.52356	2.52356	733.49	1851.01	1.63e-16	1.63844	1.63844	648.099	1061.87	1.05e-10	1.54023
1.1	COL12A1	chr9:79,446,798-79,566,485	NM_007730	Col12a1	Collagen, type XII, alpha 1	structural molecule activity (GO:0005198); protein binding (GO:0005515); extracellular region (GO:0005576); proteinaceous extracellular matrix (GO:0005578); collagen (GO:0005581); collagen type XII (GO:0005595); extracellular space (GO:0005615); cytoplasm (GO:0005737); phosphate ion transport (GO:0006817); cell adhesion (GO:0007155); extracellular matrix structural constituent conferring tensile …	2.0145	2.0145	9371.72	18879.4	7.08e-27	1.76949	1.76949	8280.27	14651.9	7.47e-20	1.13846
1.1	COL5A3	chr9:20,574,494-20,619,478	NM_016919	Col5a3	Collagen, type V, alpha 3	structural molecule activity (GO:0005198); extracellular matrix structural constituent (GO:0005201); proteinaceous extracellular matrix (GO:0005578); collagen (GO:0005581); collagen type V (GO:0005588); extracellular space (GO:0005615); cell adhesion (GO:0007155); cell-matrix adhesion (GO:0007160); heparin binding (GO:0008201); extracellular matrix organization (GO:0030198)	2.17454	2.17454	2062.15	4484.22	8.24e-06	1.64293	1.64293	1822.03	2993.46	5.23e-16	1.32358
1.1	CRLF1	chr8:73,017,055-73,027,980	NM_018827	Crlf1	Cytokine receptor-like factor 1	ureteric bud development (GO:0001657); receptor activity (GO:0004872); extracellular region (GO:0005576); extracellular space (GO:0005615); signal transduction (GO:0007165)	2.1822	2.1822	144.828	316.044	9.68e-11	1.78836	1.78836	127.975	228.866	0.00150172	1.22022
1.1	CRYBA4	chr5:112,675,553-112,681,522	NM_021351	Cryba4	Crystallin, beta A4	structural constituent of eye lens (GO:0005212); cellular_component (GO:0005575); cytoplasm (GO:0005737); sensory organ development (GO:0007423); biological_process (GO:0008150)	8.32243	8.32243	3.0093	25.0447	7.01e-05	7.90244	7.90244	2.65872	21.0103	0.0794001	1.05315
1.1	CSRP1	chr1:137,625,774-137,648,806	NM_007791	Csrp1	Cysteine and glycine-rich protein 1	protein binding (GO:0005515); nucleus (GO:0005634); zinc ion binding (GO:0008270); actin cytoskeleton (GO:0015629); actin cytoskeleton organization (GO:0030036); metal ion binding (GO:0046872)	2.00656	2.00656	1247.86	2503.91	1.68e-36	1.75327	1.75327	1102.57	1933.1	3.58e-22	1.14447
1.1	CSTAD	chr2:30,450,564-30,464,465	NM_030137	Cstad	CSA-conditional, T cell activation-dependent protein	molecular_function (GO:0003674); mitochondrion (GO:0005739); mitochondrial outer membrane (GO:0005741); mitochondrial membrane organization (GO:0007006)	23.036	23.036	0.585512	13.4879	0.000713527	15.5954	15.5954	0.517098	8.06433	0.0216586	1.47711
1.1	CYSLTR2	chr14:73,428,935-73,448,921	NM_133720 NM_001162412	Cysltr2	Cysteinyl leukotriene receptor 2	rhodopsin-like receptor activity (GO:0001584); cysteinyl leukotriene receptor activity (GO:0001631); signal transducer activity (GO:0004871); receptor activity (GO:0004872); G-protein coupled receptor activity (GO:0004930); leukotriene receptor activity (GO:0004974); plasma membrane (GO:0005886); signal transduction (GO:0007165); G-protein coupled receptor signaling pathway (GO:0007186); membrane…	4.2647	4.2647	13.2038	56.3101	4.81e-06	3.43536	3.43536	11.6676	40.0822	0.0019052	1.24141
1.1	CYTL1	chr5:38,126,758-38,131,059	NM_001081106	Cytl1	cytokine-like 1		2.24898	2.24898	43.2923	97.3634	0.000163097	1.52638	1.52638	38.2532	58.3888	0.20024	1.47341
1.1	D14ERTD668E	chr14:59,966,244-59,984,327	NM_199015	D14Ertd668e	DNA segment, Chr 14, ERATO Doi 668, expressed	molecular_function (GO:0003674); protein binding (GO:0005515); cellular_component (GO:0005575); nucleus (GO:0005634); biological_process (GO:0008150); zinc ion binding (GO:0008270); metal ion binding (GO:0046872)	2.12714	2.12714	424.512	902.995	1.04e-23	1.80163	1.80163	375.083	675.763	1.11e-12	1.18067
1.1	D18ERTD653E	chr18:68,092,911-68,415,203	NM_172631	D18Ertd653e	DNA segment, Chr 18, ERATO Doi 653, expressed	molecular_function (GO:0003674); cellular_component (GO:0005575); plasma membrane (GO:0005886); biological_process (GO:0008150); membrane (GO:0016020); integral to membrane (GO:0016021)	2.24372	2.24372	125.878	282.435	3.93e-11	1.91281	1.91281	111.219	212.741	3.43e-06	1.173
1.1	DAGLA	chr19:10,319,755-10,379,367	NM_198114	Dagla	Diacylglycerol lipase, alpha	triglyceride lipase activity (GO:0004806); plasma membrane (GO:0005886); lipid metabolic process (GO:0006629); membrane (GO:0016020); integral to membrane (GO:0016021); lipid catabolic process (GO:0016042); hydrolase activity (GO:0016787); metal ion binding (GO:0046872)	2.17104	2.17104	117.599	255.312	2.25e-09	1.82895	1.82895	103.907	190.039	4.63e-05	1.18704
1.1	DISC1	chr8:127,578,095-127,785,051	NM_174853 NM_174854	Disc1	Disrupted in schizophrenia 1	neuron migration (GO:0001764); positive regulation of neuroblast proliferation (GO:0002052); cytokine activity (GO:0005125); protein binding (GO:0005515); cellular_component (GO:0005575); cytoplasm (GO:0005737); centrosome (GO:0005813); cytoskeleton (GO:0005856); microtubule (GO:0005874); multicellular organismal development (GO:0007275); nervous system development (GO:0007399); biological_proces…	3.18036	3.18036	12.7044	40.4046	0.000898173	1.82837	1.82837	11.2252	20.5238	0.242839	1.73945
1.1	DLEU2	chr14:62,221,673-62,301,210	NR_028264	Dleu2	Deleted in lymphocytic leukemia, 2	molecular_function (GO:0003674); cellular_component (GO:0005575); biological_process (GO:0008150)	2.21259	2.21259	52.1523	115.391	3.85e-05	1.85238	1.85238	46.0814	85.3603	0.00462239	1.19446
1.1	DNAJC6	chr4:101,169,253-101,315,404	NM_198412 NM_001164585 NM_001164584 NM_001164583	Dnajc6	DnaJ (Hsp40) homolog, subfamily C, member 6	molecular_function (GO:0003674); phosphoprotein phosphatase activity (GO:0004721); protein tyrosine phosphatase activity (GO:0004725); cellular_component (GO:0005575); biological_process (GO:0008150); dephosphorylation (GO:0016311); hydrolase activity (GO:0016787); SH3 domain binding (GO:0017124); heat shock protein binding (GO:0031072); negative regulation of cell cycle (GO:0045786)	42.1836	42.1836	0.417587	17.6154	0.000101367	28.618	28.618	0.369141	10.5641	0.00401828	1.47402
1.1	DQX1	chr6:83,007,838-83,017,213	NM_033606	Dqx1	DEAQ RNA-dependent ATPase	nucleotide binding (GO:0000166); nucleic acid binding (GO:0003676); helicase activity (GO:0004386); binding (GO:0005488); ATP binding (GO:0005524); cellular_component (GO:0005575); nucleus (GO:0005634); mitochondrial inner membrane (GO:0005743); ATP catabolic process (GO:0006200); transport (GO:0006810); ATP-dependent helicase activity (GO:0008026); biological_process (GO:0008150); hydrolase acti…	2.45185	2.45185	26.0806	63.9457	0.000340029	2.25912	2.25912	23.0422	52.0552	0.00409205	1.08531
1.1	DUOX2	chr2:122,106,173-122,123,901	NM_177610	Duox2	Dual oxidase 2	fertilization (GO:0009566); membrane (GO:0016020); integral to membrane (GO:0016021); oxidoreductase activity (GO:0016491); bone mineralization (GO:0030282); thyroid gland development (GO:0030878); multicellular organism growth (GO:0035264); thyroid hormone metabolic process (GO:0042403); hormone metabolic process (GO:0042445); inner ear development (GO:0048839); adenohypophysis morphogenesis (GO…	7.56244	7.56244	3.17722	24.0276	0.000119777	5.32989	5.32989	2.80667	14.9592	0.0112667	1.41888
1.1	E230029C05RIK	chr7:97,177,669-97,188,790	NR_015614	E230029C05Rik	RIKEN cDNA E230029C05 gene	molecular_function (GO:0003674); cellular_component (GO:0005575); biological_process (GO:0008150)	4.84553	4.84553	7.10343	34.4199	0.000199975	2.96777	2.96777	6.2769	18.6284	0.0533613	1.63272
1.1	EGFL6	chrX:162,960,939-163,023,648	NM_019397	Egfl6	EGF-like-domain, multiple 6	calcium ion binding (GO:0005509); protein binding (GO:0005515); extracellular region (GO:0005576); proteinaceous extracellular matrix (GO:0005578); basement membrane (GO:0005604); extracellular space (GO:0005615); cell adhesion (GO:0007155); multicellular organismal development (GO:0007275); positive regulation of cell-substrate adhesion (GO:0010811); membrane (GO:0016020); cell differentiation (…	9.78697	9.78697	2.67345	26.165	3.4e-05	9.45355	9.45355	2.3628	22.3369	0.00794216	1.03527
1.1	EMP1	chr6:135,312,949-135,333,191	NM_010128	Emp1	Epithelial membrane protein 1	extracellular space (GO:0005615); plasma membrane (GO:0005886); membrane (GO:0016020); integral to membrane (GO:0016021); cell growth (GO:0016049)	2.03815	2.03815	4533.97	9240.91	1.59e-28	1.63954	1.63954	4006.06	6568.11	2.16e-27	1.24312
1.1	ENC1	chr13:98,011,060-98,022,995	NM_007930	Enc1	Ectodermal-neural cortex 1	actin binding (GO:0003779); cysteine-type endopeptidase activity (GO:0004197); protein binding (GO:0005515); cytoplasm (GO:0005737); cytoskeleton (GO:0005856); proteolysis (GO:0006508); multicellular organismal development (GO:0007275)	2.08165	2.08165	543.604	1131.6	1.02e-25	1.96059	1.96059	480.316	941.701	6e-19	1.06175
1.1	EREG	chr5:91,503,643-91,522,675	NM_007950	Ereg	Epiregulin	angiogenesis (GO:0001525); ovarian cumulus expansion (GO:0001550); oocyte maturation (GO:0001556); positive regulation of cytokine production (GO:0001819); epidermal growth factor receptor binding (GO:0005154); extracellular region (GO:0005576); extracellular space (GO:0005615); plasma membrane (GO:0005886); female meiosis (GO:0007143); epidermal growth factor receptor signaling pathway (GO:00071…	6.56764	6.56764	3.25896	21.4037	0.000976895	4.94228	4.94228	2.8799	14.2333	0.0240434	1.32887
1.1	ESPNL	chr1:93,218,652-93,244,880	NM_001033292	Espnl	Espin-like	molecular_function (GO:0003674); cellular_component (GO:0005575); biological_process (GO:0008150)	4.09498	4.09498	9.77688	40.0362	0.000216553	3.7804	3.7804	8.6397	32.6615	0.00239914	1.08321
1.1	ETOHD2	chr13:59,871,327-59,875,041	NR_015349	Etohd2	ethanol decreased 2	molecular_function (GO:0003674); cellular_component (GO:0005575); biological_process (GO:0008150)	3.33009	3.33009	14.1251	47.038	0.000183445	2.60095	2.60095	12.4806	32.4613	0.0288478	1.28034
1.1	ETV3	chr3:87,329,500-87,344,078	NM_012051 NM_001083318	Etv3	Ets variant gene 3	negative regulation of transcription from RNA polymerase II promoter (GO:0000122); DNA binding (GO:0003677); sequence-specific DNA binding transcription factor activity (GO:0003700); protein binding (GO:0005515); nucleus (GO:0005634); regulation of transcription, DNA-dependent (GO:0006355); transcription repressor activity (GO:0016564); transcriptional repressor complex (GO:0017053); sequence-spe…	2.04317	2.04317	504.156	1030.08	7.04e-24	1.94397	1.94397	445.459	865.96	1.49e-18	1.05103
1.1	FBXW10	chr11:62,660,625-62,690,964	NM_001033669	Fbxw10	F-box and WD-40 domain protein 10	molecular_function (GO:0003674); cellular_component (GO:0005575); biological_process (GO:0008150)	10.9583	10.9583	2.25586	24.7204	3.39e-05	9.72767	9.72767	1.99366	19.3937	0.00402063	1.12651
1.1	FCRLB	chr1:172,837,404-172,843,072	NM_001029984	Fcrlb	Fc receptor-like B	molecular_function (GO:0003674); cytoplasm (GO:0005737); endoplasmic reticulum (GO:0005783); biological_process (GO:0008150)	3.15635	3.15635	19.0544	60.1426	4.26e-05	2.69898	2.69898	16.837	45.4428	0.00303026	1.16946
1.1	FGF9	chr14:58,691,523-58,731,557	NM_013518	Fgf9	Fibroblast growth factor 9	angiogenesis (GO:0001525); osteoblast differentiation (GO:0001649); positive regulation of mesenchymal cell proliferation (GO:0002053); chondrocyte differentiation (GO:0002062); fibroblast growth factor receptor binding (GO:0005104); extracellular region (GO:0005576); basement membrane (GO:0005604); extracellular space (GO:0005615); cytoplasm (GO:0005737); protein import into nucleus (GO:0006606)…	7.06076	7.06076	2.84137	20.0622	0.000904327	6.68168	6.68168	2.51076	16.7761	0.137164	1.05673
1.1	FLT3	chr5:148,142,317-148,212,065	NM_010229	Flt3	FMS-like tyrosine kinase 3	nucleotide binding (GO:0000166); myeloid progenitor cell differentiation (GO:0002318); lymphoid progenitor cell differentiation (GO:0002320); pro-B cell differentiation (GO:0002328); pro-T cell differentiation (GO:0002572); protein kinase activity (GO:0004672); protein serine/threonine kinase activity (GO:0004674); protein tyrosine kinase activity (GO:0004713); transmembrane receptor protein tyro…	3.85385	3.85385	22.3951	86.3075	2.06e-06	2.48778	2.48778	19.7902	49.2336	0.00570944	1.54911
1.1	FLT4	chr11:49,423,181-49,466,241	NM_008029	Flt4	FMS-like tyrosine kinase 4	nucleotide binding (GO:0000166); protein kinase activity (GO:0004672); protein serine/threonine kinase activity (GO:0004674); protein tyrosine kinase activity (GO:0004713); transmembrane receptor protein tyrosine kinase activity (GO:0004714); receptor activity (GO:0004872); vascular endothelial growth factor-activated receptor activity (GO:0005021); protein binding (GO:0005515); ATP binding (GO:0…	2.03193	2.03193	79.068	160.66	6.91e-06	1.8481	1.8481	69.8619	129.112	0.000598277	1.09947
1.1	FNDC3A	chr14:72,937,760-73,109,810	NM_207636	Fndc3a	Fibronectin type III domain containing 3a	acrosomal vesicle (GO:0001669); molecular_function (GO:0003674); Golgi apparatus (GO:0005794); cytosol (GO:0005829); spermatid development (GO:0007286); fertilization (GO:0009566); vesicle membrane (GO:0012506); membrane (GO:0016020); integral to membrane (GO:0016021); cell-cell adhesion (GO:0016337); cytoplasmic vesicle (GO:0031410); vesicular fraction (GO:0042598); Sertoli cell development (GO:…	2.05896	2.05896	937.855	1931.01	2.45e-34	1.94303	1.94303	828.664	1610.12	6.33e-27	1.05967
1.1	FOSB	chr7:19,888,045-19,895,394	NM_008036	Fosb	FBJ osteosarcoma oncogene B	DNA binding (GO:0003677); double-stranded DNA binding (GO:0003690); sequence-specific DNA binding transcription factor activity (GO:0003700); subtilase activity (GO:0004289); intracellular (GO:0005622); nucleus (GO:0005634); regulation of transcription, DNA-dependent (GO:0006355); transcription from RNA polymerase II promoter (GO:0006366); proteolysis (GO:0006508); sequence-specific DNA binding (…	2.94364	2.94364	41.1182	121.037	4.02e-07	2.11524	2.11524	36.3328	76.8525	0.00163058	1.39163
1.1	FURIN	chr7:87,534,080-87,550,317	NM_011046 NM_001081454	Furin	Furin (paired basic amino acid cleaving enzyme)	serine-type endopeptidase activity (GO:0004252); furin activity (GO:0004276); subtilase activity (GO:0004289); protein binding (GO:0005515); extracellular space (GO:0005615); early endosome (GO:0005769); endoplasmic reticulum membrane (GO:0005789); Golgi apparatus (GO:0005794); plasma membrane (GO:0005886); proteolysis (GO:0006508); peptidase activity (GO:0008233); serine-type peptidase activity …	2.08935	2.08935	965.261	2016.77	6.8e-15	1.93247	1.93247	852.884	1648.17	3.26e-13	1.08118
1.1	GAD1	chr2:70,400,221-70,440,069	NM_008077	Gad1	Glutamic acid decarboxylase 1	catalytic activity (GO:0003824); glutamate decarboxylase activity (GO:0004351); cytoplasm (GO:0005737); mitochondrion (GO:0005739); cellular amino acid metabolic process (GO:0006520); synaptic transmission (GO:0007268); lyase activity (GO:0016829); carboxy-lyase activity (GO:0016831); carboxylic acid metabolic process (GO:0019752); pyridoxal phosphate binding (GO:0030170); axon (GO:0030424); neur…	14.6196	14.6196	1.42069	20.7699	8.06e-05	9.82799	9.82799	1.25538	12.3379	0.00664761	1.48755
1.1	GALNTL4	chr7:118,615,175-118,923,491	NM_173739	Galntl4	UDP-N-acetyl-alpha-D-galactosamine:polypeptide N-acetylgalactosaminyltransferase-like 4	molecular_function (GO:0003674); polypeptide N-acetylgalactosaminyltransferase activity (GO:0004653); cellular_component (GO:0005575); Golgi apparatus (GO:0005794); biological_process (GO:0008150); membrane (GO:0016020); integral to membrane (GO:0016021); transferase activity (GO:0016740); transferase activity, transferring glycosyl groups (GO:0016757); manganese ion binding (GO:0030145)	3.56072	3.56072	14.1251	50.2957	4.13e-05	3.16944	3.16944	12.4806	39.5564	0.00179012	1.12346
1.1	GBP11	chr5:105,752,045-105,775,491	NM_001039647	Gbp11	guanylate binding protein 11	molecular_function (GO:0003674); cellular_component (GO:0005575); biological_process (GO:0008150)	2.22011	2.22011	55.8333	123.956	1.33e-05	1.74424	1.74424	49.3319	86.047	0.0102596	1.27282
1.1	GBP5	chr3:142,159,898-142,185,308	NM_153564	Gbp5	guanylate binding protein 5	GTPase activity (GO:0003924); GTP binding (GO:0005525); immune response (GO:0006955)	2.17149	2.17149	447.638	972.041	2.88e-25	1.75141	1.75141	395.531	692.739	1.87e-11	1.23985
1.1	GBP9	chr5:105,507,413-105,539,311	NM_172777	Gbp9	Guanylate-binding protein 9		2.11273	2.11273	869.744	1837.54	7.08e-19	1.87985	1.87985	768.479	1444.62	9.42e-24	1.12388
1.1	GDNF	chr15:7,761,011-7,787,575	NM_010275	Gdnf	Glial cell line derived neurotrophic factor	metanephros development (GO:0001656); ureteric bud development (GO:0001657); branching involved in ureteric bud morphogenesis (GO:0001658); neural crest cell migration (GO:0001755); organ induction (GO:0001759); postsynaptic membrane organization (GO:0001941); mesenchymal to epithelial transition involved in metanephros morphogenesis (GO:0003337); transforming growth factor beta receptor binding …	2.37674	2.37674	348.281	827.773	5.1e-14	1.96982	1.96982	307.731	606.174	4.76e-14	1.20658
1.1	GM10324	chr13:66,214,389-66,223,772	NM_001177832	Gm10324	predicted gene 10324	molecular_function (GO:0003674); cellular_component (GO:0005575); biological_process (GO:0008150); metal ion binding (GO:0046872)	7.58808	7.58808	3.84447	29.1722	4.22e-05	5.6975	5.6975	3.397	19.3544	0.00373403	1.33183
1.1	GM10565	chr4:141,640,213-141,644,016	NR_027137	Gm10565	predicted gene 10565	molecular_function (GO:0003674); cellular_component (GO:0005575); biological_process (GO:0008150)	10.1807	10.1807	2.25586	22.9663	0.000154375	9.68827	9.68827	1.99366	19.3151	0.00105582	1.05083
1.1	GM10638	chr8:89,269,598-89,270,959	NR_027829	Gm10638	predicted gene 10638	molecular_function (GO:0003674); cellular_component (GO:0005575); biological_process (GO:0008150)	6.42992	6.42992	5.18342	33.329	0.000584466	4.61399	4.61399	4.57915	21.1282	0.00340055	1.39357
1.1	GM12505	chr4:55,423,315-55,431,714	NR_040674	Gm12505			4.5314	4.5314	7.52102	34.0808	0.000236306	2.77872	2.77872	6.64604	18.4675	0.079995	1.63075
1.1	GM13247	chr4:145,658,644-145,696,039	NM_001243139 NM_001243138	Gm13247	predicted gene 13247	molecular_function (GO:0003674); cellular_component (GO:0005575); biological_process (GO:0008150)	2.63694	2.63694	28.3364	74.7214	6.67e-05	2.3982	2.3982	25.0359	60.0409	0.00189415	1.09955
1.1	GM3716	chr5:64,985,102-65,001,938	NR_045078	Gm3716	predicted gene 3716	molecular_function (GO:0003674); cellular_component (GO:0005575); biological_process (GO:0008150)	7.28113	7.28113	3.67655	26.7694	0.000433848	5.6719	5.6719	3.24904	18.4282	0.00943353	1.28372
1.1	GM5779	chr10:74,814,800-74,815,706	NR_033602	Gm5779	Predicted gene 5779	molecular_function (GO:0003674); cellular_component (GO:0005575); biological_process (GO:0008150)	2.70029	2.70029	24.2379	65.4493	0.000152512	2.58896	2.58896	21.4162	55.4456	0.00266184	1.043
1.1	GM6907	chr14:59,999,670-60,012,349	NM_001164289	Gm6907	predicted gene 6907	molecular_function (GO:0003674); cellular_component (GO:0005575); biological_process (GO:0008150)	2.23239	2.23239	35.2675	78.7309	0.000850428	1.95259	1.95259	31.1633	60.8493	0.0338197	1.1433
1.1	GPR141	chr13:19,841,551-19,916,126	NM_181754	Gpr141	G protein-coupled receptor 141	rhodopsin-like receptor activity (GO:0001584); molecular_function (GO:0003674); signal transducer activity (GO:0004871); receptor activity (GO:0004872); G-protein coupled receptor activity (GO:0004930); cellular_component (GO:0005575); plasma membrane (GO:0005886); signal transduction (GO:0007165); G-protein coupled receptor signaling pathway (GO:0007186); biological_process (GO:0008150); membran…	2.45208	2.45208	94.9586	232.846	9.99e-12	2.14509	2.14509	83.8967	179.966	0.001478	1.14312
1.1	GPR171	chr3:58,900,370-58,905,743	NM_173398	Gpr171	G protein-coupled receptor 171	molecular_function (GO:0003674); signal transducer activity (GO:0004871); receptor activity (GO:0004872); G-protein coupled receptor activity (GO:0004930); cellular_component (GO:0005575); plasma membrane (GO:0005886); signal transduction (GO:0007165); G-protein coupled receptor signaling pathway (GO:0007186); biological_process (GO:0008150); membrane (GO:0016020); integral to membrane (GO:001602…	2.12732	2.12732	63.1953	134.436	6.82e-06	1.88133	1.88133	55.833	105.04	0.0012312	1.13075
1.1	GPR64	chrX:156,828,622-156,936,002	NM_001079848 NM_178712 NM_001079847 NM_001079857	Gpr64	G protein-coupled receptor 64	signal transducer activity (GO:0004871); receptor activity (GO:0004872); transmembrane signaling receptor activity (GO:0004888); G-protein coupled receptor activity (GO:0004930); plasma membrane (GO:0005886); signal transduction (GO:0007165); cell surface receptor signaling pathway (GO:0007166); G-protein coupled receptor signaling pathway (GO:0007186); neuropeptide signaling pathway (GO:0007218)…	5.02762	5.02762	8.0248	40.3456	1.16e-05	4.04939	4.04939	7.08991	28.7098	0.00199749	1.24158
1.1	GREM1	chr2:113,588,832-113,598,805	NM_011824	Grem1	Gremlin 1	angiogenesis (GO:0001525); branching involved in ureteric bud morphogenesis (GO:0001658); negative regulation of leukocyte chemotaxis (GO:0002689); mesenchymal to epithelial transition involved in metanephros morphogenesis (GO:0003337); cytokine activity (GO:0005125); protein binding (GO:0005515); extracellular region (GO:0005576); extracellular space (GO:0005615); cell-cell signaling (GO:0007267…	3.08088	3.08088	38.4492	118.457	0.000217967	3.2453	3.2453	33.9715	110.248	0.00270226	0.949336
1.1	GRIP2	chr6:91,711,503-91,757,387	NM_001159507	Grip2	Glutamate receptor interacting protein 2	membrane fraction (GO:0005624); cytoplasm (GO:0005737); plasma membrane (GO:0005886); protein C-terminus binding (GO:0008022); postsynaptic density (GO:0014069); dendrite (GO:0030425); glutamate receptor binding (GO:0035254); identical protein binding (GO:0042802); dendritic shaft (GO:0043198); postsynaptic membrane (GO:0045211)	10.0178	10.0178	6.43618	64.4764	2.6e-12	10.942	10.942	5.68657	62.2227	0.00298965	0.915533
1.1	H2-T10	chr17:36,252,816-36,258,389	NM_010395 NR_046286	H2-T10	Histocompatibility 2, T region locus 10	molecular_function (GO:0003674); cellular_component (GO:0005575); defense response (GO:0006952); biological_process (GO:0008150); integral to membrane (GO:0016021)	2.07204	2.07204	246.99	511.773	2.91e-07	1.79582	1.79582	218.228	391.899	3.86e-08	1.15381
1.1	H2-T22	chr17:36,175,354-36,179,647	NM_010397	H2-T22	Histocompatibility 2, T region locus 22	molecular_function (GO:0003674); cellular_component (GO:0005575); biological_process (GO:0008150); integral to membrane (GO:0016021)	3.01782	3.01782	22.0637	66.5844	4.8e-05	2.04145	2.04145	19.4957	39.7997	0.0647809	1.47827
1.1	HDAC11	chr6:91,106,809-91,124,677	NM_144919	Hdac11	Histone deacetylase 11	histone deacetylase complex (GO:0000118); histone deacetylase activity (GO:0004407); protein binding (GO:0005515); nucleus (GO:0005634); cytoplasm (GO:0005737); regulation of transcription, DNA-dependent (GO:0006355); transcription factor binding (GO:0008134); oligodendrocyte development (GO:0014003); chromatin modification (GO:0016568); hydrolase activity (GO:0016787)	2.22557	2.22557	35.104	78.1264	0.000452803	2.15539	2.15539	31.0168	66.8535	0.00263094	1.03256
1.1	HECTD2	chr19:36,629,129-36,695,625	NM_172637 NM_001163471	Hectd2	HECT domain containing 2	molecular_function (GO:0003674); cellular_component (GO:0005575); intracellular (GO:0005622); cellular protein modification process (GO:0006464); biological_process (GO:0008150); ligase activity (GO:0016874); acid-amino acid ligase activity (GO:0016881)	3.34934	3.34934	30.0068	100.503	1.89e-08	2.86218	2.86218	26.5124	75.8833	0.00241717	1.17021
1.1	HIST1H2AC	chr13:23,773,336-23,775,828	NM_178189	Hist1h2ac	Histone cluster 1, H2ac	molecular_function (GO:0003674); cellular_component (GO:0005575); biological_process (GO:0008150)	6.2873	6.2873	4.18032	26.283	0.000194711	3.85421	3.85421	3.69291	14.2333	0.0343699	1.63128
1.1	HIST1H2BG	chr13:23,663,269-23,663,883	NM_178196	Hist1h2bg	histone cluster 1, H2bg	molecular_function (GO:0003674); cellular_component (GO:0005575); biological_process (GO:0008150)	6.49124	6.49124	3.59481	23.3348	0.000403139	3.97391	3.97391	3.17581	12.6204	0.0479885	1.63346
1.1	HIST1H4H	chr13:23,622,913-23,623,390	NM_153173	Hist1h4h	histone cluster 1, H4h	molecular_function (GO:0003674); cellular_component (GO:0005575); biological_process (GO:0008150)	12.1277	12.1277	1.58861	19.2663	0.000159468	6.1772	6.1772	1.40334	8.66868	0.0506035	1.96331
1.1	HIST2H2BB	chr3:96,073,623-96,074,115	NM_175666	Hist2h2bb	Histone cluster 2, H2bb	nucleosome (GO:0000786); DNA binding (GO:0003677); nucleus (GO:0005634); chromosome (GO:0005694)	5.58913	5.58913	5.51482	30.8231	0.000160572	4.30225	4.30225	4.87356	20.9673	0.00957951	1.29912
1.1	HIST2H3C2	chr3:96,042,031-96,043,050	NM_054045	Hist2h3c2			12.1294	12.1294	1.42069	17.232	0.000558741	10.9533	10.9533	1.25538	13.7505	0.00539424	1.10737
1.1	HP	chr8:112,099,028-112,103,072	NM_017370	Hp	Haptoglobin	liver development (GO:0001889); catalytic activity (GO:0003824); serine-type endopeptidase activity (GO:0004252); chymotrypsin activity (GO:0004263); trypsin activity (GO:0004295); extracellular region (GO:0005576); extracellular space (GO:0005615); endoplasmic reticulum (GO:0005783); Golgi apparatus (GO:0005794); proteolysis (GO:0006508); acute-phase response (GO:0006953); hemoglobin binding (GO…	4.21306	4.21306	425.655	1793.31	0.000339068	2.95413	2.95413	376.2	1111.34	0.0086791	1.42616
1.1	HRH2	chr13:54,287,498-54,317,801	NM_008286 NM_001010973	Hrh2	Histamine receptor H2	rhodopsin-like receptor activity (GO:0001584); signal transducer activity (GO:0004871); receptor activity (GO:0004872); G-protein coupled receptor activity (GO:0004930); adrenergic receptor activity (GO:0004935); histamine receptor activity (GO:0004969); neuropeptide Y receptor activity (GO:0004983); plasma membrane (GO:0005886); signal transduction (GO:0007165); G-protein coupled receptor signal…	3.37699	3.37699	12.5365	42.3357	0.000504684	2.80647	2.80647	11.0772	31.0879	0.0114933	1.20329
1.1	HTR7	chr19:36,033,219-36,131,850	NM_008315	Htr7	5-hydroxytryptamine (serotonin) receptor 7	rhodopsin-like receptor activity (GO:0001584); signal transducer activity (GO:0004871); receptor activity (GO:0004872); G-protein coupled receptor activity (GO:0004930); melanocortin receptor activity (GO:0004977); serotonin receptor activity (GO:0004993); plasma membrane (GO:0005886); signal transduction (GO:0007165); G-protein coupled receptor signaling pathway (GO:0007186); adenylate cyclase-a…	5.26042	5.26042	5.09724	26.8136	0.00075187	3.54491	3.54491	4.50442	15.9678	0.0579828	1.48394
1.1	IFITM6	chr7:148,201,711-148,202,791	NM_001033632	Ifitm6	Interferon induced transmembrane protein 6	molecular_function (GO:0003674); cellular_component (GO:0005575); biological_process (GO:0008150); integral to membrane (GO:0016021)	5.30064	5.30064	6.26826	33.2258	6.8e-05	3.96774	3.96774	5.53861	21.9758	0.0103701	1.33594
1.1	IL10	chr1:132,916,422-132,921,547	NM_010548	Il10	Interleukin 10	negative regulation of cytokine production (GO:0001818); negative regulation of chronic inflammatory response to antigenic stimulus (GO:0002875); positive regulation of B cell apoptotic process (GO:0002904); cytokine activity (GO:0005125); interleukin-10 receptor binding (GO:0005141); extracellular region (GO:0005576); extracellular space (GO:0005615); immune response (GO:0006955); regulation of …	15.9321	15.9321	1.25276	19.9591	9.8e-05	11.3962	11.3962	1.10742	12.6204	0.00651514	1.39802
1.1	IL12B	chr11:44,213,565-44,227,519	NM_008352	Il12b	Interleukin 12b	natural killer cell activation involved in immune response (GO:0002323); cytokine receptor activity (GO:0004896); cytokine activity (GO:0005125); protein binding (GO:0005515); extracellular region (GO:0005576); extracellular space (GO:0005615); cell surface receptor signaling pathway (GO:0007166); membrane (GO:0016020); cytokine-mediated signaling pathway (GO:0019221); sensory perception of pain …	3.75373	3.75373	10.1945	38.2672	0.000598116	2.17538	2.17538	9.00884	19.5977	0.232616	1.72555
1.1	IL12RB2	chr6:67,242,012-67,326,131	NM_008354	Il12rb2	Interleukin 12 receptor, beta 2	receptor activity (GO:0004872); cytokine receptor activity (GO:0004896); extracellular space (GO:0005615); integral to plasma membrane (GO:0005887); signal transduction (GO:0007165); cell surface receptor signaling pathway (GO:0007166); external side of plasma membrane (GO:0009897); membrane (GO:0016020); integral to membrane (GO:0016021); peptidyl-tyrosine phosphorylation (GO:0018108); cytokine-…	2.87195	2.87195	18.6369	53.524	0.000535607	2.53429	2.53429	16.4679	41.7343	0.0102791	1.13324
1.1	IL13RA1	chrX:33,652,134-33,711,256	NM_133990	Il13ra1	Interleukin 13 receptor, alpha 1	positive regulation of immunoglobulin production (GO:0002639); receptor activity (GO:0004872); cytokine receptor activity (GO:0004896); extracellular space (GO:0005615); integral to plasma membrane (GO:0005887); signal transduction (GO:0007165); cell surface receptor signaling pathway (GO:0007166); membrane (GO:0016020); integral to membrane (GO:0016021); interleukin-13 receptor activity (GO:0016…	2.0018	2.0018	539.397	1079.77	1.57e-22	1.99554	1.99554	476.614	951.103	4.06e-10	1.00314
1.1	IL18RAP	chr1:40,572,207-40,606,142	NM_010553	Il18rap	Interleukin 18 receptor accessory protein	receptor activity (GO:0004872); transmembrane signaling receptor activity (GO:0004888); interleukin-1 receptor activity (GO:0004908); interleukin-1, Type I, activating receptor activity (GO:0004909); extracellular space (GO:0005615); signal transduction (GO:0007165); membrane (GO:0016020); integral to membrane (GO:0016021); cytokine-mediated signaling pathway (GO:0019221); intrinsic to membrane (…	3.62409	3.62409	15.5458	56.3394	7.4e-05	2.96205	2.96205	13.7359	40.6865	0.00367115	1.22351
1.1	INHBA	chr13:16,106,308-16,119,044	NM_008380	Inhba	Inhibin beta-A	mesoderm formation (GO:0001707); hematopoietic progenitor cell differentiation (GO:0002244); receptor binding (GO:0005102); hormone activity (GO:0005179); extracellular region (GO:0005576); extracellular space (GO:0005615); growth factor activity (GO:0008083); growth (GO:0040007); inhibin A complex (GO:0043512); positive regulation of transcription from RNA polymerase II promoter (GO:0045944); pr…	2.16695	2.16695	56.0056	121.361	1.76e-05	1.59725	1.59725	49.4814	79.0342	0.0532041	1.35667
1.1	IP6K3	chr17:27,280,916-27,304,709	NM_173027	Ip6k3	Inositol hexaphosphate kinase 3	nucleotide binding (GO:0000166); inositol hexakisphosphate 6-kinase activity (GO:0000831); ATP binding (GO:0005524); nucleus (GO:0005634); cytoplasm (GO:0005737); inositol-1,4,5-trisphosphate 3-kinase activity (GO:0008440); kinase activity (GO:0016301); phosphorylation (GO:0016310); transferase activity (GO:0016740); inositol phosphate biosynthetic process (GO:0032958)	2.5406	2.5406	37.1102	94.2823	8.57e-06	2.36369	2.36369	32.7893	77.5037	0.0130107	1.07485
1.1	ITGA1	chr13:115,748,289-115,892,172	NM_001033228	Itga1	Integrin alpha 1	cell adhesion (GO:0007155); neutrophil chemotaxis (GO:0030593); cellular extravasation (GO:0045123)	2.26947	2.26947	273.802	621.385	9.12e-21	1.80121	1.80121	241.928	435.764	5.98e-09	1.25997
1.1	ITGA5	chr15:103,174,718-103,197,179	NM_010577	Itga5	Integrin alpha 5 (fibronectin receptor alpha)	receptor activity (GO:0004872); integrin binding (GO:0005178); protein binding (GO:0005515); extracellular space (GO:0005615); cytoplasm (GO:0005737); cell-substrate junction assembly (GO:0007044); cell adhesion (GO:0007155); heterophilic cell-cell adhesion (GO:0007157); leukocyte cell-cell adhesion (GO:0007159); cell-matrix adhesion (GO:0007160); signal transduction (GO:0007165); integrin-mediat…	2.09984	2.09984	1016.95	2135.45	4.3e-07	1.98372	1.98372	898.536	1782.44	5.53e-19	1.05854
1.1	IYD	chr10:6,791,664-6,806,262	NM_027391	Iyd	Iodotyrosine deiodinase	iodide peroxidase activity (GO:0004447); microsome (GO:0005792); biological_process (GO:0008150); membrane (GO:0016020); integral to membrane (GO:0016021); oxidoreductase activity (GO:0016491); oxidation-reduction process (GO:0055114)	6.75886	6.75886	7.27136	49.1461	1.15e-05	2.87439	2.87439	6.42485	18.4675	0.0629734	2.35141
1.1	JUP	chr11:100,230,170-100,259,104	NM_010593	Jup	Junction plakoglobin	desmosome assembly (GO:0002159); structural molecule activity (GO:0005198); binding (GO:0005488); protein binding (GO:0005515); cytoplasm (GO:0005737); cytosol (GO:0005829); cytoskeleton (GO:0005856); cell-cell junction (GO:0005911); cell-cell adherens junction (GO:0005913); fascia adherens (GO:0005916); cell adhesion (GO:0007155); cytoplasmic side of plasma membrane (GO:0009898); actin cytoskele…	2.1379	2.1379	394.995	844.459	1.87e-22	1.88519	1.88519	349.01	657.95	4.28e-13	1.13405
1.1	KCNN4	chr7:25,155,282-25,170,231	NM_008433 NM_001163510	Kcnn4	Potassium intermediate/small conductance calcium-activated channel, subfamily N, member 4	ion channel activity (GO:0005216); potassium channel activity (GO:0005267); calmodulin binding (GO:0005516); integral to plasma membrane (GO:0005887); transport (GO:0006810); ion transport (GO:0006811); potassium ion transport (GO:0006813); cell volume homeostasis (GO:0006884); calcium-activated potassium channel activity (GO:0015269); membrane (GO:0016020); integral to membrane (GO:0016021); sma…	2.02079	2.02079	204.919	414.1	7.41e-09	1.78244	1.78244	181.072	322.749	0.00209631	1.13373
1.1	KCTD11	chr11:69,691,766-69,694,487	NM_153143	Kctd11	Potassium channel tetramerisation domain containing 11	molecular_function (GO:0003674); ion channel activity (GO:0005216); voltage-gated potassium channel activity (GO:0005249); protein binding (GO:0005515); cytoplasm (GO:0005737); potassium ion transport (GO:0006813); cell cycle (GO:0007049); multicellular organismal development (GO:0007275); nervous system development (GO:0007399); voltage-gated potassium channel complex (GO:0008076); membrane (GO:…	2.03611	2.03611	274.074	558.044	2.16e-14	1.76323	1.76323	242.157	426.977	1.9e-08	1.15476
1.1	KLF11	chr12:25,336,236-25,347,647	NM_178357	Klf11	Kruppel-like factor 11	nucleic acid binding (GO:0003676); DNA binding (GO:0003677); sequence-specific DNA binding transcription factor activity (GO:0003700); intracellular (GO:0005622); nucleus (GO:0005634); regulation of transcription, DNA-dependent (GO:0006355); apoptotic process (GO:0006915); zinc ion binding (GO:0008270); hemopoiesis (GO:0030097); negative regulation of transcription, DNA-dependent (GO:0045892); me…	2.02014	2.02014	188.393	380.579	1.23e-09	1.97545	1.97545	166.457	328.828	2.71e-09	1.02262
1.1	KRT16	chr11:100,107,406-100,110,216	NM_008470	Krt16	Keratin 16	structural molecule activity (GO:0005198); structural constituent of cytoskeleton (GO:0005200); protein binding (GO:0005515); intermediate filament (GO:0005882); intermediate filament cytoskeleton organization (GO:0045104)	19.6798	19.6798	0.835175	16.4361	0.000453288	8.90323	8.90323	0.738282	6.57309	0.146036	2.21041
1.1	KRT80	chr15:101,180,002-101,200,556	NM_028770	Krt80	Keratin 80	structural molecule activity (GO:0005198); intermediate filament (GO:0005882); keratin filament (GO:0045095)	4.09075	4.09075	10.2807	42.0556	5.42e-05	3.89332	3.89332	9.08357	35.3652	0.0151869	1.05071
1.1	LAMA1	chr17:68,046,605-68,171,985	NM_008480	Lama1	Laminin, alpha 1	morphogenesis of an epithelial sheet (GO:0002011); receptor binding (GO:0005102); extracellular matrix structural constituent (GO:0005201); protein binding (GO:0005515); extracellular region (GO:0005576); proteinaceous extracellular matrix (GO:0005578); basement membrane (GO:0005604); basal lamina (GO:0005605); laminin-1 complex (GO:0005606); cell adhesion (GO:0007155); cell surface receptor sign…	2.77023	2.77023	47.055	130.354	0.000354258	2.44675	2.44675	41.577	101.728	0.0117733	1.13221
1.1	LAMA3	chr18:12,492,533-12,741,521	NM_010680	Lama3	Laminin, alpha 3	receptor binding (GO:0005102); structural molecule activity (GO:0005198); extracellular matrix structural constituent (GO:0005201); binding (GO:0005488); protein binding (GO:0005515); extracellular region (GO:0005576); proteinaceous extracellular matrix (GO:0005578); basement membrane (GO:0005604); basal lamina (GO:0005605); laminin-1 complex (GO:0005606); laminin-3 complex (GO:0005608); laminin-…	3.32106	3.32106	14.4565	48.011	0.00034716	3.21313	3.21313	12.775	41.0476	0.00149997	1.03359
1.1	LCN2	chr2:32,240,157-32,243,259	NM_008491	Lcn2	Lipocalin 2	protease binding (GO:0002020); transporter activity (GO:0005215); binding (GO:0005488); extracellular region (GO:0005576); extracellular space (GO:0005615); cytosol (GO:0005829); transport (GO:0006810); response to virus (GO:0009615); response to herbicide (GO:0009635); positive regulation of gene expression (GO:0010628); positive regulation of cell projection organization (GO:0031346); response …	4.0573	4.0573	21.392	86.794	1.3e-08	2.10744	2.10744	18.9039	39.8389	0.0510069	1.92523
1.1	LEP	chr6:29,010,221-29,023,876	NM_008493	Lep	Leptin	ovulation from ovarian follicle (GO:0001542); response to dietary excess (GO:0002021); hormone activity (GO:0005179); protein binding (GO:0005515); extracellular region (GO:0005576); extracellular space (GO:0005615); glucose metabolic process (GO:0006006); regulation of gluconeogenesis (GO:0006111); energy reserve metabolic process (GO:0006112); lipid metabolic process (GO:0006629); signal transd…	9.03204	9.03204	6.01415	54.32	3.52e-09	14.6527	14.6527	5.31593	77.8927	0.0759121	0.616408
1.1	LEPREL1	chr16:25,960,409-26,105,870	NM_173379	Leprel1	Leprecan-like 1	iron ion binding (GO:0005506); endoplasmic reticulum (GO:0005783); Golgi apparatus (GO:0005794); oxidoreductase activity (GO:0016491); oxidoreductase activity, acting on single donors with incorporation of molecular oxygen, incorporation of two atoms of oxygen (GO:0016702); oxidoreductase activity, acting on paired donors, with incorporation or reduction of molecular oxygen (GO:0016705); procolla…	2.43043	2.43043	136.817	332.524	5.44e-06	1.80981	1.80981	120.89	218.789	1.97e-05	1.34292
1.1	LGR6	chr1:136,882,930-137,001,853	NM_001033409	Lgr6	Leucine-rich repeat-containing G protein-coupled receptor 6	rhodopsin-like receptor activity (GO:0001584); molecular_function (GO:0003674); signal transducer activity (GO:0004871); receptor activity (GO:0004872); G-protein coupled receptor activity (GO:0004930); protein binding (GO:0005515); cellular_component (GO:0005575); plasma membrane (GO:0005886); signal transduction (GO:0007165); G-protein coupled receptor signaling pathway (GO:0007186); biological…	4.04685	4.04685	11.0296	44.6353	9.63e-05	3.11093	3.11093	9.74712	30.3226	0.0120667	1.30085
1.1	LINGO1	chr9:56,466,282-56,533,060	NM_181074	Lingo1	Leucine rich repeat and Ig domain containing 1	epidermal growth factor receptor binding (GO:0005154); protein binding (GO:0005515); plasma membrane (GO:0005886); membrane (GO:0016020); integral to membrane (GO:0016021); central nervous system neuron development (GO:0021954); neuron projection development (GO:0031175); protein kinase B signaling (GO:0043491); negative regulation of oligodendrocyte differentiation (GO:0048715)	4.06855	4.06855	9.44548	38.4294	0.000169905	3.82677	3.82677	8.34529	31.9355	0.00151966	1.06318
1.1	LIPG	chr18:75,098,976-75,120,917	NM_010720	Lipg	Lipase, endothelial	catalytic activity (GO:0003824); lipoprotein lipase activity (GO:0004465); triglyceride lipase activity (GO:0004806); extracellular region (GO:0005576); extracellular space (GO:0005615); lipid metabolic process (GO:0006629); heparin binding (GO:0008201); cell proliferation (GO:0008283); phosphatidylcholine 1-acylhydrolase activity (GO:0008970); lipid catabolic process (GO:0016042); hydrolase acti…	3.43263	3.43263	30.7602	105.589	4.07e-09	1.77748	1.77748	27.1775	48.3074	0.0731832	1.93118
1.1	LOC624759	chr3:158,739,328-158,971,044	NR_040750	LOC624759			4.02532	4.02532	7.52547	30.2924	0.000587361	4.10044	4.10044	6.64754	27.2578	0.00147366	0.981681
[truncated: 166 more rows]

## Sheet: Table S12B
Table S12B. Stringent gene responses induced by CPA/9d or CPA/6d treatment. The gene list in Table S12A was further filtered by applying an additional stringency filter, (ratio-CPA/9d) / (ratio-CPA/6d) > 1.33. Shown are stringent gene responses induced by CPA/9d treatment (subset of TFS 2.01, 172 genes up regulated; subset of TFS 2.02, 41 genes down regulated) or CPA/6d treatment (subset of TFS 1…
[truncated: 276 more rows]

[truncated: 2 more sheets: Table S12C, Table S12D]
