# Supplementary material for: Metronomic cyclophosphamide activation of anti-tumor immunity: tumor model, mouse host, and drug schedule dependence of gene responses and their upstream regulators
Source: BMC Cancer. 2016 Aug 11;16:623. doi: 10.1186/s12885-016-2597-2 (PMC4982114; doi:10.1186/s12885-016-2597-2)
Supplement: Additional file 12: Table S13. — KEGG pathways and DAVID clusters that are associated with genes preferentially up regulated (>1.33-fold) in GL261(scid) tumors treated with CPA/6d (Table S13A, B) or CPA/9d (Table S13C, D). Also shown (Table S13E) are KEGG pathways enriched in the set of genes expressed at a level 1.5-fold higher level in GL261(scid) tumors treated on the CPA/9d schedule than those treated on CPA/6d schedule. (XLSX 55 kb) [file 12885_2016_2597_MOESM12_ESM.xlsx]

## Sheet: Table S13A
Table S13. KEGG pathways and DAVID clusters that are associated with genes preferentially up regulated (>1.33-fold) in GL261(scid) tumors treated with CPA/6d (Table S13A, S13B) or CPA/9d (Table S13C, S13D). Also shown (Table S13E) are KEGG pathways enriched in the set of genes expressed at a level 1.5-fold higher level in GL261(scid) tumors treated on the CPA/9d schedule than those treated on CPA…
Table S13A. KEGG pathways enriched in the 54 genes (see Table S12B, TFS 1.1) that are preferentially up regulated (>1.33-fold) by the CPA/6d schedule in GL261(scid) tumors.
Category	Term	Count	%	PValue	Genes	List Total	Pop Hits	Pop Total	Fold Enrichment	Bonferroni	Benjamini	FDR
KEGG_PATHWAY	mmu05322:Systemic lupus erythematosus	4	7.54717	0.00218473	HIST1H2AC, HIST1H2BG, IL10, HIST1H4H	16	103	5738	13.9272	0.0716646	0.0716646	1.90499
KEGG_PATHWAY	mmu05330:Allograft rejection	3	5.66038	0.00969023	H2-T22, IL12B, IL10	16	58	5738	18.5496	0.281848	0.152562	8.20682
KEGG_PATHWAY	mmu04940:Type I diabetes mellitus	3	5.66038	0.011363	H2-T22, IL12B, GAD1	16	63	5738	17.0774	0.321963	0.121481	9.56139
KEGG_PATHWAY	mmu04060:Cytokine-cytokine receptor interaction	4	7.54717	0.0236494	INHBA, FLT3, IL12B, IL10	16	244	5738	5.8791	0.556802	0.184077	18.9799

## Sheet: Table S13B
Table S13B. DAVID Clusters enriched in the 54 genes (see Table S12B, TFS 1.1) that are preferentially up regulated (>1.33-fold) by the CPA/6d schedule in GL261(scid) tumors. Classification stringency: high.
Annotation Cluster 1	Enrichment Score: 1.3066638637971646
Category	Term	Count	%	PValue	Genes	List Total	Pop Hits	Pop Total	Fold Enrichment	Bonferroni	Benjamini	FDR
KEGG_PATHWAY	mmu05322:Systemic lupus erythematosus	4	7.54717	0.00218473	HIST1H2AC, HIST1H2BG, IL10, HIST1H4H	16	103	5738	13.9272	0.0716646	0.0716646	1.90499
INTERPRO	IPR007125:Histone core	3	5.66038	0.00422144	HIST1H2AC, HIST1H2BG, HIST1H4H	42	42	17763	30.2092	0.44692	0.44692	4.8689
SP_PIR_KEYWORDS	nucleosome core	3	5.66038	0.00480056	HIST1H2AC, HIST1H2BG, HIST1H4H	43	44	17854	28.3097	0.433246	0.132342	5.35828
INTERPRO	IPR009072:Histone-fold	3	5.66038	0.00872781	HIST1H2AC, HIST1H2BG, HIST1H4H	42	61	17763	20.7998	0.706904	0.458617	9.82622
GOTERM_CC_FAT	GO:0000786~nucleosome	3	5.66038	0.0167188	HIST1H2AC, HIST1H2BG, HIST1H4H	41	62	12504	14.7569	0.769345	0.519735	16.658
GOTERM_BP_FAT	GO:0006334~nucleosome assembly	3	5.66038	0.0185568	HIST1H2AC, HIST1H2BG, HIST1H4H	40	73	13588	13.9603	0.999276	0.999276	22.8878
GOTERM_BP_FAT	GO:0031497~chromatin assembly	3	5.66038	0.0195246	HIST1H2AC, HIST1H2BG, HIST1H4H	40	75	13588	13.588	0.999505	0.977753	23.9363
GOTERM_BP_FAT	GO:0034728~nucleosome organization	3	5.66038	0.0200164	HIST1H2AC, HIST1H2BG, HIST1H4H	40	76	13588	13.4092	0.999592	0.925843	24.4639
GOTERM_BP_FAT	GO:0065004~protein-DNA complex assembly	3	5.66038	0.0200164	HIST1H2AC, HIST1H2BG, HIST1H4H	40	76	13588	13.4092	0.999592	0.925843	24.4639
GOTERM_CC_FAT	GO:0032993~protein-DNA complex	3	5.66038	0.0239043	HIST1H2AC, HIST1H2BG, HIST1H4H	41	75	12504	12.199	0.878146	0.50423	23.0093
SP_PIR_KEYWORDS	isopeptide bond	4	7.54717	0.0271805	HIST1H2AC, HIST1H2BG, ARNTL, HIST1H4H	43	277	17854	5.9958	0.961292	0.418387	27.0481
GOTERM_BP_FAT	GO:0006323~DNA packaging	3	5.66038	0.033916	HIST1H2AC, HIST1H2BG, HIST1H4H	40	101	13588	10.0901	0.999998	0.964196	38.0458
GOTERM_BP_FAT	GO:0006333~chromatin assembly or disassembly	3	5.66038	0.0389705	HIST1H2AC, HIST1H2BG, HIST1H4H	40	109	13588	9.34954	1	0.953519	42.3951
SP_PIR_KEYWORDS	chromosomal protein	3	5.66038	0.0406721	HIST1H2AC, HIST1H2BG, HIST1H4H	43	136	17854	9.15903	0.992551	0.503389	37.8238
SP_PIR_KEYWORDS	methylation	3	5.66038	0.0951791	HIST1H2AC, HIST1H2BG, HIST1H4H	43	221	17854	5.63633	0.999993	0.730544	68.1664
GOTERM_CC_FAT	GO:0000785~chromatin	3	5.66038	0.0975282	HIST1H2AC, HIST1H2BG, HIST1H4H	41	165	12504	5.54501	0.999867	0.89268	67.0129
GOTERM_CC_FAT	GO:0005694~chromosome	4	7.54717	0.11954	HIST1H2AC, HIST1H2BG, XIST, HIST1H4H	41	378	12504	3.22726	0.999985	0.890868	74.7393
SP_PIR_KEYWORDS	ubl conjugation	4	7.54717	0.124893	HIST1H2AC, HIST1H2BG, ARNTL, HIST1H4H	43	524	17854	3.16954	1	0.730681	78.2768
GOTERM_BP_FAT	GO:0034622~cellular macromolecular complex assembly	3	5.66038	0.128255	HIST1H2AC, HIST1H2BG, HIST1H4H	40	217	13588	4.69631	1	0.987907	85.1112
GOTERM_BP_FAT	GO:0034621~cellular macromolecular complex subunit organization	3	5.66038	0.155799	HIST1H2AC, HIST1H2BG, HIST1H4H	40	245	13588	4.15959	1	0.990624	90.4637
GOTERM_BP_FAT	GO:0006325~chromatin organization	3	5.66038	0.228524	HIST1H2AC, HIST1H2BG, HIST1H4H	40	315	13588	3.23524	1	0.989456	97.2678
GOTERM_BP_FAT	GO:0065003~macromolecular complex assembly	3	5.66038	0.253062	HIST1H2AC, HIST1H2BG, HIST1H4H	40	338	13588	3.01509	1	0.992529	98.2553
GOTERM_CC_FAT	GO:0044427~chromosomal part	3	5.66038	0.270653	HIST1H2AC, HIST1H2BG, HIST1H4H	41	318	12504	2.87713	1	0.989707	96.699
GOTERM_BP_FAT	GO:0043933~macromolecular complex subunit organization	3	5.66038	0.284123	HIST1H2AC, HIST1H2BG, HIST1H4H	40	367	13588	2.77684	1	0.993003	99.0322
GOTERM_BP_FAT	GO:0051276~chromosome organization	3	5.66038	0.323634	HIST1H2AC, HIST1H2BG, HIST1H4H	40	404	13588	2.52252	1	0.996266	99.5598
SP_PIR_KEYWORDS	acetylation	5	9.43396	0.814616	HIST1H2AC, PPP1R1B, HIST1H2BG, ARNTL, HIST1H4H	43	2325	17854	0.892923	1	0.999177	100
Annotation Cluster 2	Enrichment Score: 1.2737664432437805
Category	Term	Count	%	PValue	Genes	List Total	Pop Hits	Pop Total	Fold Enrichment	Bonferroni	Benjamini	FDR
KEGG_PATHWAY	mmu04060:Cytokine-cytokine receptor interaction	4	7.54717	0.0236494	INHBA, FLT3, IL12B, IL10	16	244	5738	5.8791	0.556802	0.184077	18.9799
GOTERM_BP_FAT	GO:0051249~regulation of lymphocyte activation	3	5.66038	0.064059	FLT3, IL12B, IL10	40	144	13588	7.07708	1	0.985864	60.0928
GOTERM_BP_FAT	GO:0002694~regulation of leukocyte activation	3	5.66038	0.0720133	FLT3, IL12B, IL10	40	154	13588	6.61753	1	0.972842	64.5498
GOTERM_BP_FAT	GO:0050865~regulation of cell activation	3	5.66038	0.0736414	FLT3, IL12B, IL10	40	156	13588	6.53269	1	0.962399	65.4032
Annotation Cluster 3	Enrichment Score: 0.7324152837576083
Category	Term	Count	%	PValue	Genes	List Total	Pop Hits	Pop Total	Fold Enrichment	Bonferroni	Benjamini	FDR
SP_PIR_KEYWORDS	cytokine	3	5.66038	0.0650002	IL12B, IL10, BMP5	43	177	17854	7.03745	0.99964	0.628918	53.66
GOTERM_MF_FAT	GO:0005125~cytokine activity	3	5.66038	0.0811772	IL12B, IL10, BMP5	36	180	13288	6.15185	0.999975	0.999975	62.4329
GOTERM_CC_FAT	GO:0044421~extracellular region part	4	7.54717	0.454097	IL12B, IL10, BMP5, ADAMTS4	41	774	12504	1.5761	1	0.997124	99.8558
GOTERM_CC_FAT	GO:0005615~extracellular space	3	5.66038	0.490729	IL12B, IL10, BMP5	41	511	12504	1.79046	1	0.997179	99.932
Annotation Cluster 4	Enrichment Score: 0.5091183542918848
Category	Term	Count	%	PValue	Genes	List Total	Pop Hits	Pop Total	Fold Enrichment	Bonferroni	Benjamini	FDR
GOTERM_BP_FAT	GO:0051173~positive regulation of nitrogen compound metabolic process	4	7.54717	0.190898	INHBA, CYTL1, ARNTL, PTX3	40	526	13588	2.58327	1	0.993966	94.7097
GOTERM_BP_FAT	GO:0010557~positive regulation of macromolecule biosynthetic process	4	7.54717	0.193827	INHBA, CYTL1, ARNTL, IL10	40	530	13588	2.56377	1	0.992495	94.9694
GOTERM_BP_FAT	GO:0031328~positive regulation of cellular biosynthetic process	4	7.54717	0.210143	INHBA, CYTL1, ARNTL, PTX3	40	552	13588	2.46159	1	0.989464	96.212
GOTERM_BP_FAT	GO:0010604~positive regulation of macromolecule metabolic process	4	7.54717	0.272555	INHBA, CYTL1, ARNTL, IL10	40	633	13588	2.1466	1	0.994012	98.7911
GOTERM_BP_FAT	GO:0045944~positive regulation of transcription from RNA polymerase II promoter	3	5.66038	0.274481	INHBA, CYTL1, ARNTL	40	358	13588	2.84665	1	0.992946	98.8348
GOTERM_BP_FAT	GO:0045893~positive regulation of transcription, DNA-dependent	3	5.66038	0.336362	INHBA, CYTL1, ARNTL	40	416	13588	2.44976	1	0.996491	99.6618
GOTERM_BP_FAT	GO:0051254~positive regulation of RNA metabolic process	3	5.66038	0.339535	INHBA, CYTL1, ARNTL	40	419	13588	2.43222	1	0.995999	99.6836
GOTERM_BP_FAT	GO:0045941~positive regulation of transcription	3	5.66038	0.397856	INHBA, CYTL1, ARNTL	40	475	13588	2.14547	1	0.998536	99.9123
GOTERM_BP_FAT	GO:0010628~positive regulation of gene expression	3	5.66038	0.411096	INHBA, CYTL1, ARNTL	40	488	13588	2.08832	1	0.99863	99.9356
GOTERM_BP_FAT	GO:0045935~positive regulation of nucleobase, nucleoside, nucleotide and nucleic acid metabolic process	3	5.66038	0.433194	INHBA, CYTL1, ARNTL	40	510	13588	1.99824	1	0.998939	99.9621
GOTERM_BP_FAT	GO:0006357~regulation of transcription from RNA polymerase II promoter	3	5.66038	0.533283	INHBA, CYTL1, ARNTL	40	616	13588	1.65438	1	0.999647	99.9974
Annotation Cluster 5	Enrichment Score: 0.3216311467966365
Category	Term	Count	%	PValue	Genes	List Total	Pop Hits	Pop Total	Fold Enrichment	Bonferroni	Benjamini	FDR
SP_PIR_KEYWORDS	dna-binding	6	11.3208	0.232317	HIST1H2AC, HIST1H2BG, BNC1, FOSB, ARNTL, HIST1H4H	43	1404	17854	1.7744	1	0.892292	95.1474
GOTERM_MF_FAT	GO:0003677~DNA binding	6	11.3208	0.51311	HIST1H2AC, HIST1H2BG, BNC1, FOSB, ARNTL, HIST1H4H	36	1781	13288	1.2435	1	1	99.9757
SP_PIR_KEYWORDS	nucleus	7	13.2075	0.909526	HIST1H2AC, HIST1H2BG, BNC1, GM10324, FOSB, ARNTL, HIST1H4H	43	3808	17854	0.763252	1	0.999858	100
Annotation Cluster 6	Enrichment Score: 0.31829069682819905
Category	Term	Count	%	PValue	Genes	List Total	Pop Hits	Pop Total	Fold Enrichment	Bonferroni	Benjamini	FDR
GOTERM_BP_FAT	GO:0042981~regulation of apoptosis	3	5.66038	0.475146	CLU, BDKRB2, IL10	40	553	13588	1.84286	1	0.999469	99.987
GOTERM_BP_FAT	GO:0043067~regulation of programmed cell death	3	5.66038	0.481808	CLU, BDKRB2, IL10	40	560	13588	1.81982	1	0.999426	99.9891
GOTERM_BP_FAT	GO:0010941~regulation of cell death	3	5.66038	0.484648	CLU, BDKRB2, IL10	40	563	13588	1.81012	1	0.999332	99.9899
Annotation Cluster 7	Enrichment Score: 0.23909914599134094
Category	Term	Count	%	PValue	Genes	List Total	Pop Hits	Pop Total	Fold Enrichment	Bonferroni	Benjamini	FDR
GOTERM_MF_FAT	GO:0070011~peptidase activity, acting on L-amino acid peptides	3	5.66038	0.475941	PRSS16, HP, ADAMTS4	36	603	13288	1.83637	1	1	99.9431
GOTERM_MF_FAT	GO:0008233~peptidase activity	3	5.66038	0.4985	PRSS16, HP, ADAMTS4	36	629	13288	1.76047	1	1	99.9658
GOTERM_BP_FAT	GO:0006508~proteolysis	3	5.66038	0.808135	PRSS16, HP, ADAMTS4	40	1034	13588	0.98559	1	1	100
Annotation Cluster 8	Enrichment Score: 0.1704174166831861
Category	Term	Count	%	PValue	Genes	List Total	Pop Hits	Pop Total	Fold Enrichment	Bonferroni	Benjamini	FDR
GOTERM_BP_FAT	GO:0006355~regulation of transcription, DNA-dependent	5	9.43396	0.618563	INHBA, CYTL1, GM10324, FOSB, ARNTL	40	1465	13588	1.15939	1	0.999928	99.9998
GOTERM_BP_FAT	GO:0051252~regulation of RNA metabolic process	5	9.43396	0.631324	INHBA, CYTL1, GM10324, FOSB, ARNTL	40	1488	13588	1.14147	1	0.999934	99.9999
GOTERM_BP_FAT	GO:0045449~regulation of transcription	6	11.3208	0.789062	INHBA, BNC1, CYTL1, GM10324, FOSB, ARNTL	40	2227	13588	0.915222	1	1	100
Annotation Cluster 9	Enrichment Score: 0.07778827602826982
Category	Term	Count	%	PValue	Genes	List Total	Pop Hits	Pop Total	Fold Enrichment	Bonferroni	Benjamini	FDR
SP_PIR_KEYWORDS	transducer	4	7.54717	0.682049	RXFP3, HTR7, RGS9, BDKRB2	43	1467	17854	1.13213	1	0.998401	99.9998
SP_PIR_KEYWORDS	cell membrane	4	7.54717	0.781189	MRAP, RXFP3, HTR7, BDKRB2	43	1713	17854	0.969549	1	0.998989	100
SP_PIR_KEYWORDS	g-protein coupled receptor	3	5.66038	0.855288	RXFP3, HTR7, BDKRB2	43	1411	17854	0.882798	1	0.999616	100
INTERPRO	IPR000276:7TM GPCR, rhodopsin-like	3	5.66038	0.861007	RXFP3, HTR7, BDKRB2	42	1458	17763	0.870223	1	1	100
PIR_SUPERFAMILY	PIRSF800006:rhodopsin-like G protein-coupled receptors	3	5.66038	0.888478	RXFP3, HTR7, BDKRB2	25	1200	8136	0.8136	1	1	100
INTERPRO	IPR017452:GPCR, rhodopsin-like superfamily	3	5.66038	0.88942	RXFP3, HTR7, BDKRB2	42	1575	17763	0.805578	1	1	100
GOTERM_BP_FAT	GO:0007186~G-protein coupled receptor protein signaling pathway	4	7.54717	0.920529	RXFP3, HTR7, RGS9, BDKRB2	40	1877	13588	0.723921	1	1	100
Annotation Cluster 10	Enrichment Score: 0.04759445843315865
Category	Term	Count	%	PValue	Genes	List Total	Pop Hits	Pop Total	Fold Enrichment	Bonferroni	Benjamini	FDR
SP_PIR_KEYWORDS	transmembrane	12	22.6415	0.726359	STYK1, MRAP, FLT3, TMEM163, RXFP3, HTR7, DUOX2, IFITM6, ST8SIA1, H2-T22, BDKRB2, IYD	43	5237	17854	0.951406	1	0.998291	100
GOTERM_CC_FAT	GO:0016021~integral to membrane	12	22.6415	0.994164	STYK1, MRAP, FLT3, TMEM163, RXFP3, HTR7, DUOX2, IFITM6, ST8SIA1, H2-T22, BDKRB2, IYD	41	5709	12504	0.641042	1	1	100
GOTERM_CC_FAT	GO:0031224~intrinsic to membrane	12	22.6415	0.996798	STYK1, MRAP, FLT3, TMEM163, RXFP3, HTR7, DUOX2, IFITM6, ST8SIA1, H2-T22, BDKRB2, IYD	41	5914	12504	0.618821	1	1	100
Annotation Cluster 11	Enrichment Score: 0.031820622214254725
Category	Term	Count	%	PValue	Genes	List Total	Pop Hits	Pop Total	Fold Enrichment	Bonferroni	Benjamini	FDR
GOTERM_MF_FAT	GO:0017076~purine nucleotide binding	4	7.54717	0.888232	STYK1, SEPT3, FLT3, DUOX2	36	1871	13288	0.78912	1	1	100
SP_PIR_KEYWORDS	nucleotide-binding	3	5.66038	0.90683	STYK1, SEPT3, FLT3	43	1631	17854	0.76372	1	0.999881	100
GOTERM_MF_FAT	GO:0030554~adenyl nucleotide binding	3	5.66038	0.924394	STYK1, FLT3, DUOX2	36	1535	13288	0.72139	1	1	100
GOTERM_MF_FAT	GO:0001883~purine nucleoside binding	3	5.66038	0.926699	STYK1, FLT3, DUOX2	36	1548	13288	0.715332	1	1	100
GOTERM_MF_FAT	GO:0001882~nucleoside binding	3	5.66038	0.928427	STYK1, FLT3, DUOX2	36	1558	13288	0.71074	1	1	100
GOTERM_MF_FAT	GO:0000166~nucleotide binding	4	7.54717	0.942468	STYK1, SEPT3, FLT3, DUOX2	36	2183	13288	0.676337	1	1	100
GOTERM_MF_FAT	GO:0032553~ribonucleotide binding	3	5.66038	0.960033	STYK1, SEPT3, FLT3	36	1796	13288	0.616555	1	1	100
GOTERM_MF_FAT	GO:0032555~purine ribonucleotide binding	3	5.66038	0.960033	STYK1, SEPT3, FLT3	36	1796	13288	0.616555	1	1	100
Annotation Cluster 12	Enrichment Score: 0.018716140060685393
Category	Term	Count	%	PValue	Genes	List Total	Pop Hits	Pop Total	Fold Enrichment	Bonferroni	Benjamini	FDR
SP_PIR_KEYWORDS	metal-binding	5	9.43396	0.894249	TGM1, BNC1, GM10324, LEPREL1, ADAMTS4	43	2682	17854	0.774067	1	0.999855	100
GOTERM_MF_FAT	GO:0046914~transition metal ion binding	5	9.43396	0.933252	DUOX2, BNC1, GM10324, LEPREL1, ADAMTS4	36	2608	13288	0.707652	1	1	100
GOTERM_MF_FAT	GO:0046872~metal ion binding	6	11.3208	0.987424	DUOX2, TGM1, BNC1, GM10324, LEPREL1, ADAMTS4	36	3850	13288	0.575238	1	1	100
GOTERM_MF_FAT	GO:0043169~cation binding	6	11.3208	0.988431	DUOX2, TGM1, BNC1, GM10324, LEPREL1, ADAMTS4	36	3885	13288	0.570056	1	1	100
GOTERM_MF_FAT	GO:0043167~ion binding	6	11.3208	0.989719	DUOX2, TGM1, BNC1, GM10324, LEPREL1, ADAMTS4	36	3934	13288	0.562955	1	1	100

## Sheet: Table S13C
Table S13C. KEGG pathways enriched in the 172 genes (see Table S12B, TFS 2.01) that are preferentially up regulated (>1.33-fold) by the CPA/9d schedule in GL261(scid) tumors.
Category	Term	Count	%	PValue	Genes	List Total	Pop Hits	Pop Total	Fold Enrichment	Bonferroni	Benjamini	FDR
KEGG_PATHWAY	mmu00340:Histidine metabolism	3	1.75439	0.0154164	ASPA, HNMT, ACY3	45	25	5738	15.3013	0.612377	0.612377	14.4653
KEGG_PATHWAY	mmu00980:Metabolism of xenobiotics by cytochrome P450	3	1.75439	0.0905833	GSTA4, ADH7, CYP2E1	45	66	5738	5.79596	0.996948	0.944758	61.5157

## Sheet: Table S13D
Table S13D. DAVID Clusters enriched in the 172 genes (see Table S12B, TFS 2.01) that are preferentially up regulated (>1.33-fold) by the CPA/9d schedule in GL261(scid) tumors. Classification stringency: high.
Annotation Cluster 1	Enrichment Score: 4.19870511818025
Category	Term	Count	%	PValue	Genes	List Total	Pop Hits	Pop Total	Fold Enrichment	Bonferroni	Benjamini	FDR
GOTERM_CC_FAT	GO:0030017~sarcomere	7	4.09357	3.74e-05	MURC, ABCC9, TRIM54, MYH1, PDLIM3, ABRA, SMTNL1	99	80	12504	11.0515	0.00574164	0.00574164	0.044844
GOTERM_CC_FAT	GO:0044449~contractile fiber part	7	4.09357	5.63e-05	MURC, ABCC9, TRIM54, MYH1, PDLIM3, ABRA, SMTNL1	99	86	12504	10.2805	0.00863772	0.00432823	0.067554
GOTERM_CC_FAT	GO:0030016~myofibril	7	4.09357	7.74e-05	MURC, ABCC9, TRIM54, MYH1, PDLIM3, ABRA, SMTNL1	99	91	12504	9.71562	0.0118478	0.00396496	0.0927976
GOTERM_CC_FAT	GO:0043292~contractile fiber	7	4.09357	9.84e-05	MURC, ABCC9, TRIM54, MYH1, PDLIM3, ABRA, SMTNL1	99	95	12504	9.30654	0.0150399	0.00378136	0.117975
Annotation Cluster 2	Enrichment Score: 2.041397864157731
Category	Term	Count	%	PValue	Genes	List Total	Pop Hits	Pop Total	Fold Enrichment	Bonferroni	Benjamini	FDR
INTERPRO	IPR013600:Ly49-like N-terminal	4	2.33918	0.000276	CLEC1A, KLRA10, KLRA1, KLRA3	137	17	17763	30.5075	0.0865494	0.0865494	0.373129
INTERPRO	IPR001304:C-type lectin	5	2.92398	0.0128906	CLEC1A, MGL2, KLRA10, KLRA1, KLRA3	137	118	17763	5.49394	0.985816	0.880901	16.116
INTERPRO	IPR016186:C-type lectin-like	5	2.92398	0.0164765	CLEC1A, MGL2, KLRA10, KLRA1, KLRA3	137	127	17763	5.1046	0.995701	0.837396	20.1507
SMART	SM00034:CLECT	5	2.92398	0.0231704	CLEC1A, MGL2, KLRA10, KLRA1, KLRA3	85	118	9131	4.55184	0.850265	0.850265	22.1075
INTERPRO	IPR018378:C-type lectin, conserved site	4	2.33918	0.0457192	CLEC1A, MGL2, KLRA1, KLRA3	137	104	17763	4.98681	1	0.97845	46.9458
Annotation Cluster 3	Enrichment Score: 1.6066711812729424
Category	Term	Count	%	PValue	Genes	List Total	Pop Hits	Pop Total	Fold Enrichment	Bonferroni	Benjamini	FDR
GOTERM_MF_FAT	GO:0022836~gated channel activity	8	4.67836	0.00556631	CLCN1, KCNQ4, GABRA3, GRIA1, KCNA2, KCNN3, CACNG6, TMEM38A	102	281	13288	3.70888	0.729141	0.479559	6.92446
SP_PIR_KEYWORDS	ionic channel	8	4.67836	0.0128547	CLCN1, KCNQ4, GABRA3, GRIA1, KCNA2, KCNN3, CACNG6, TMEM38A	149	301	17854	3.18473	0.898737	0.681782	14.6933
GOTERM_MF_FAT	GO:0005216~ion channel activity	8	4.67836	0.0170025	CLCN1, KCNQ4, GABRA3, GRIA1, KCNA2, KCNN3, CACNG6, TMEM38A	102	349	13288	2.98624	0.981917	0.737524	19.7849
GOTERM_MF_FAT	GO:0022838~substrate specific channel activity	8	4.67836	0.0197968	CLCN1, KCNQ4, GABRA3, GRIA1, KCNA2, KCNN3, CACNG6, TMEM38A	102	360	13288	2.89499	0.990711	0.689549	22.6674
GOTERM_MF_FAT	GO:0022803~passive transmembrane transporter activity	8	4.67836	0.0211679	CLCN1, KCNQ4, GABRA3, GRIA1, KCNA2, KCNN3, CACNG6, TMEM38A	102	365	13288	2.85533	0.993305	0.632595	24.0465
GOTERM_MF_FAT	GO:0015267~channel activity	8	4.67836	0.0211679	CLCN1, KCNQ4, GABRA3, GRIA1, KCNA2, KCNN3, CACNG6, TMEM38A	102	365	13288	2.85533	0.993305	0.632595	24.0465
GOTERM_BP_FAT	GO:0006811~ion transport	10	5.84795	0.0785784	CLCN1, CTTNBP2, ABCC9, KCNQ4, GABRA3, GRIA1, KCNA2, KCNN3, CACNG6, TMEM38A	101	712	13588	1.88953	1	0.865953	70.6297
SP_PIR_KEYWORDS	ion transport	8	4.67836	0.165286	CLCN1, KCNQ4, GABRA3, GRIA1, KCNA2, KCNN3, CACNG6, TMEM38A	149	543	17854	1.76538	1	0.736161	89.1294
Annotation Cluster 4	Enrichment Score: 1.3154059485417935
Category	Term	Count	%	PValue	Genes	List Total	Pop Hits	Pop Total	Fold Enrichment	Bonferroni	Benjamini	FDR
INTERPRO	IPR018378:C-type lectin, conserved site	4	2.33918	0.0457192	CLEC1A, MGL2, KLRA1, KLRA3	137	104	17763	4.98681	1	0.97845	46.9458
GOTERM_MF_FAT	GO:0005529~sugar binding	5	2.92398	0.0491305	CLEC1A, MGL2, GALNT5, KLRA1, KLRA3	102	181	13288	3.59874	0.999992	0.770894	47.6726
SP_PIR_KEYWORDS	Lectin	5	2.92398	0.0503886	CLEC1A, MGL2, GALNT5, KLRA1, KLRA3	149	167	17854	3.58759	0.999894	0.839629	47.0094
Annotation Cluster 5	Enrichment Score: 1.312387281902812
Category	Term	Count	%	PValue	Genes	List Total	Pop Hits	Pop Total	Fold Enrichment	Bonferroni	Benjamini	FDR
GOTERM_BP_FAT	GO:0051129~negative regulation of cellular component organization	4	2.33918	0.0311696	TRIM54, TMSB15A, INPP5J, KANK4	101	93	13588	5.78644	1	0.877474	37.7534
GOTERM_BP_FAT	GO:0051494~negative regulation of cytoskeleton organization	3	1.75439	0.0485936	TRIM54, TMSB15A, KANK4	101	48	13588	8.40842	1	0.808206	52.5628
GOTERM_BP_FAT	GO:0010639~negative regulation of organelle organization	3	1.75439	0.0763006	TRIM54, TMSB15A, KANK4	101	62	13588	6.50974	1	0.878137	69.5238
Annotation Cluster 6	Enrichment Score: 1.254165338269892
Category	Term	Count	%	PValue	Genes	List Total	Pop Hits	Pop Total	Fold Enrichment	Bonferroni	Benjamini	FDR
UP_SEQ_FEATURE	transmembrane region	50	29.2398	0.0153949	MPZL3, TM7SF4, CLDN5, DLK1, FCRL6, GPR88, TMEM179, ST6GALNAC5, EDNRB, KCNQ4, UNC5A, TMEM100, GAPT, CACNG6, TMEM38A, TMEM26, TMEM150B, ST6GALNAC2, TMEM132C, CLEC1A, STBD1, 6330403A02RIK, CLCN1, PTCHD1, ADCYAP1R1, KCNA2, PCDH20, GALNT5, RNF128, CD2, ADAM33, HRCT1, KLRA1, KLRA3, GIMAP3, GABRA3, MYADML2, NPY1R, CYB5, P4HTM, PORCN, PROM1, ABCC9, TMEM47, THSD1, GRIA1, KCNN3, LRRN1, ITGAD, ADAM22	145	4113	16021	1.34318	0.999308	0.911562	19.8609
GOTERM_CC_FAT	GO:0031224~intrinsic to membrane	55	32.1637	0.0733216	MPZL3, MGL2, TM7SF4, CLDN5, TSPAN8, DLK1, FCRL6, GPR88, TMEM179, ST6GALNAC5, EDNRB, KCNQ4, UNC5A, TMEM100, GAPT, CACNG6, TMEM38A, TMEM26, TMEM150B, ST6GALNAC2, TMEM132C, CLEC1A, STXBP6, EFNA4, STBD1, 6330403A02RIK, RASD2, CLCN1, PTCHD1, ADCYAP1R1, KCNA2, PCDH20, GALNT5, RNF128, CD2, ADAM33, HRCT1, KLRA1, KLRA3, GIMAP3, GABRA3, MYADML2, NPY1R, CYB5, P4HTM, PORCN, PROM1, ABCC9, TMEM47, THSD1, GRIA1…	99	5914	12504	1.17461	0.999992	0.728282	59.8874
GOTERM_CC_FAT	GO:0016021~integral to membrane	53	30.9942	0.0847369	MPZL3, MGL2, TM7SF4, CLDN5, TSPAN8, DLK1, FCRL6, GPR88, TMEM179, ST6GALNAC5, EDNRB, KCNQ4, UNC5A, TMEM100, GAPT, CACNG6, TMEM38A, TMEM26, TMEM150B, ST6GALNAC2, TMEM132C, CLEC1A, STXBP6, STBD1, 6330403A02RIK, CLCN1, PTCHD1, ADCYAP1R1, KCNA2, PCDH20, GALNT5, RNF128, CD2, ADAM33, HRCT1, KLRA1, KLRA3, GIMAP3, GABRA3, MYADML2, NPY1R, CYB5, P4HTM, PORCN, PROM1, ABCC9, TMEM47, THSD1, GRIA1, KCNN3, LRRN1…	99	5709	12504	1.17255	0.999999	0.678999	65.4295
SP_PIR_KEYWORDS	transmembrane	52	30.4094	0.100614	MPZL3, MGL2, TM7SF4, CLDN5, TSPAN8, DLK1, FCRL6, GPR88, TMEM179, ST6GALNAC5, EDNRB, KCNQ4, UNC5A, TMEM100, GAPT, CACNG6, TMEM38A, TMEM26, TMEM150B, ST6GALNAC2, TMEM132C, CLEC1A, STBD1, 6330403A02RIK, CLCN1, PTCHD1, ADCYAP1R1, KCNA2, PCDH20, GALNT5, RNF128, CD2, ADAM33, HRCT1, KLRA1, KLRA3, GIMAP3, GABRA3, MYADML2, NPY1R, CYB5, P4HTM, PORCN, PROM1, ABCC9, TMEM47, THSD1, GRIA1, KCNN3, LRRN1, ITGAD,…	149	5237	17854	1.18979	1	0.763974	72.8152
Annotation Cluster 7	Enrichment Score: 1.189962109469846
Category	Term	Count	%	PValue	Genes	List Total	Pop Hits	Pop Total	Fold Enrichment	Bonferroni	Benjamini	FDR
GOTERM_BP_FAT	GO:0045944~positive regulation of transcription from RNA polymerase II promoter	8	4.67836	0.0164377	HOXD9, MURC, AR, ABRA, HOXB9, HSF4, RARB, ALX4	101	358	13588	3.00636	0.999983	0.935892	21.9744
GOTERM_BP_FAT	GO:0045893~positive regulation of transcription, DNA-dependent	8	4.67836	0.0337208	HOXD9, MURC, AR, ABRA, HOXB9, HSF4, RARB, ALX4	101	416	13588	2.5872	1	0.826126	40.1627
GOTERM_BP_FAT	GO:0051254~positive regulation of RNA metabolic process	8	4.67836	0.0348552	HOXD9, MURC, AR, ABRA, HOXB9, HSF4, RARB, ALX4	101	419	13588	2.56868	1	0.813644	41.2059
GOTERM_BP_FAT	GO:0006357~regulation of transcription from RNA polymerase II promoter	10	5.84795	0.0374719	HOXD9, MURC, AR, PER2, BCL6B, ABRA, HOXB9, HSF4, RARB, ALX4	101	616	13588	2.184	1	0.794556	43.5476
GOTERM_BP_FAT	GO:0045941~positive regulation of transcription	8	4.67836	0.0608384	HOXD9, MURC, AR, ABRA, HOXB9, HSF4, RARB, ALX4	101	475	13588	2.26585	1	0.862161	60.9252
GOTERM_BP_FAT	GO:0010628~positive regulation of gene expression	8	4.67836	0.0682229	HOXD9, MURC, AR, ABRA, HOXB9, HSF4, RARB, ALX4	101	488	13588	2.20549	1	0.869567	65.2807
GOTERM_BP_FAT	GO:0045935~positive regulation of nucleobase, nucleoside, nucleotide and nucleic acid metabolic process	8	4.67836	0.0819076	HOXD9, MURC, AR, ABRA, HOXB9, HSF4, RARB, ALX4	101	510	13588	2.11035	1	0.858256	72.179
GOTERM_BP_FAT	GO:0051173~positive regulation of nitrogen compound metabolic process	8	4.67836	0.0927968	HOXD9, MURC, AR, ABRA, HOXB9, HSF4, RARB, ALX4	101	526	13588	2.04615	1	0.875427	76.73
GOTERM_BP_FAT	GO:0010557~positive regulation of macromolecule biosynthetic process	8	4.67836	0.0956415	HOXD9, MURC, AR, ABRA, HOXB9, HSF4, RARB, ALX4	101	530	13588	2.03071	1	0.875424	77.7988
GOTERM_BP_FAT	GO:0031328~positive regulation of cellular biosynthetic process	8	4.67836	0.112151	HOXD9, MURC, AR, ABRA, HOXB9, HSF4, RARB, ALX4	101	552	13588	1.94978	1	0.908359	83.1504
GOTERM_BP_FAT	GO:0009891~positive regulation of biosynthetic process	8	4.67836	0.116104	HOXD9, MURC, AR, ABRA, HOXB9, HSF4, RARB, ALX4	101	557	13588	1.93228	1	0.903464	84.2393
GOTERM_BP_FAT	GO:0010604~positive regulation of macromolecule metabolic process	8	4.67836	0.184708	HOXD9, MURC, AR, ABRA, HOXB9, HSF4, RARB, ALX4	101	633	13588	1.70028	1	0.950643	95.2981
Annotation Cluster 8	Enrichment Score: 1.174288157382868
Category	Term	Count	%	PValue	Genes	List Total	Pop Hits	Pop Total	Fold Enrichment	Bonferroni	Benjamini	FDR
GOTERM_BP_FAT	GO:0030036~actin cytoskeleton organization	5	2.92398	0.0334807	CTTNBP2, MURC, TMSB15A, XIRP2, PDLIM3	101	165	13588	4.07681	1	0.847636	39.9397
GOTERM_BP_FAT	GO:0030029~actin filament-based process	5	2.92398	0.0409031	CTTNBP2, MURC, TMSB15A, XIRP2, PDLIM3	101	176	13588	3.82201	1	0.785249	46.4864
GOTERM_BP_FAT	GO:0007010~cytoskeleton organization	5	2.92398	0.219071	CTTNBP2, MURC, TMSB15A, XIRP2, PDLIM3	101	326	13588	2.06341	1	0.943649	97.5323
Annotation Cluster 9	Enrichment Score: 1.125068568595583
Category	Term	Count	%	PValue	Genes	List Total	Pop Hits	Pop Total	Fold Enrichment	Bonferroni	Benjamini	FDR
GOTERM_MF_FAT	GO:0043167~ion binding	39	22.807	0.0504354	CLCN1, TNNC1, KCNA2, GALNT5, PCDH20, PDLIM3, ADH7, DLK1, ZFP641, ZFP454, KCNQ4, ASPA, STAC, PRRG1, RNF128, ADAM33, RARB, AR, NUDT12, SCUBE2, GABRA3, ACY3, RBM20, CACNG6, TMEM38A, CYP2E1, CYB5, P4HTM, PRDM8, CHGA, PITPNM3, TRIM54, XIRP2, BCL6B, SH3RF2, ITGAD, ALOX5, ADAM22, GM2382	102	3934	13288	1.29149	0.999994	0.739602	48.5883
GOTERM_MF_FAT	GO:0046872~metal ion binding	37	21.6374	0.0866386	TNNC1, KCNA2, GALNT5, PCDH20, PDLIM3, ADH7, DLK1, ZFP641, ZFP454, ASPA, KCNQ4, STAC, PRRG1, RNF128, ADAM33, RARB, AR, NUDT12, SCUBE2, ACY3, RBM20, CACNG6, TMEM38A, CYP2E1, CYB5, P4HTM, PRDM8, CHGA, PITPNM3, TRIM54, XIRP2, BCL6B, SH3RF2, ITGAD, ALOX5, ADAM22, GM2382	102	3850	13288	1.25199	1	0.756765	68.8087
GOTERM_MF_FAT	GO:0043169~cation binding	37	21.6374	0.0964601	TNNC1, KCNA2, GALNT5, PCDH20, PDLIM3, ADH7, DLK1, ZFP641, ZFP454, ASPA, KCNQ4, STAC, PRRG1, RNF128, ADAM33, RARB, AR, NUDT12, SCUBE2, ACY3, RBM20, CACNG6, TMEM38A, CYP2E1, CYB5, P4HTM, PRDM8, CHGA, PITPNM3, TRIM54, XIRP2, BCL6B, SH3RF2, ITGAD, ALOX5, ADAM22, GM2382	102	3885	13288	1.24071	1	0.773155	72.8561
Annotation Cluster 10	Enrichment Score: 1.1176225995733735
Category	Term	Count	%	PValue	Genes	List Total	Pop Hits	Pop Total	Fold Enrichment	Bonferroni	Benjamini	FDR
UP_SEQ_FEATURE	repeat:LRR 10	5	2.92398	0.0139409	OMD, LRRC30, LRRN1, FBXL7, FBXL2	145	103	16021	5.36358	0.998618	0.962826	18.1554
UP_SEQ_FEATURE	repeat:LRR 9	5	2.92398	0.0243332	OMD, LRRC30, LRRN1, FBXL7, FBXL2	145	122	16021	4.52826	0.99999	0.944332	29.6402
UP_SEQ_FEATURE	repeat:LRR 8	5	2.92398	0.0320315	OMD, LRRC30, LRRN1, FBXL7, FBXL2	145	133	16021	4.15375	1	0.921509	37.1611
UP_SEQ_FEATURE	repeat:LRR 7	5	2.92398	0.0532039	OMD, LRRC30, LRRN1, FBXL7, FBXL2	145	157	16021	3.51878	1	0.902801	54.1688
SP_PIR_KEYWORDS	leucine-rich repeat	6	3.50877	0.0790172	OMD, LRRN2, LRRC30, LRRN1, FBXL7, FBXL2	149	275	17854	2.61437	1	0.838168	63.6165
UP_SEQ_FEATURE	repeat:LRR 6	5	2.92398	0.0856932	OMD, LRRC30, LRRN1, FBXL7, FBXL2	145	185	16021	2.98621	1	0.950274	72.1547
UP_SEQ_FEATURE	repeat:LRR 5	5	2.92398	0.110589	OMD, LRRC30, LRRN1, FBXL7, FBXL2	145	203	16021	2.72142	1	0.96057	81.2218
UP_SEQ_FEATURE	repeat:LRR 4	5	2.92398	0.138327	OMD, LRRC30, LRRN1, FBXL7, FBXL2	145	221	16021	2.49977	1	0.979331	88.0522
UP_SEQ_FEATURE	repeat:LRR 3	5	2.92398	0.179116	OMD, LRRC30, LRRN1, FBXL7, FBXL2	145	245	16021	2.25489	1	0.992342	94.0196
UP_SEQ_FEATURE	repeat:LRR 2	5	2.92398	0.217701	OMD, LRRC30, LRRN1, FBXL7, FBXL2	145	266	16021	2.07687	1	0.991752	96.9915
UP_SEQ_FEATURE	repeat:LRR 1	5	2.92398	0.217701	OMD, LRRC30, LRRN1, FBXL7, FBXL2	145	266	16021	2.07687	1	0.991752	96.9915
Annotation Cluster 11	Enrichment Score: 0.9527080444126395
Category	Term	Count	%	PValue	Genes	List Total	Pop Hits	Pop Total	Fold Enrichment	Bonferroni	Benjamini	FDR
SP_PIR_KEYWORDS	cell adhesion	7	4.09357	0.0967201	MPZL3, OMD, PCDH20, CD2, ITGAD, KLRA1, KLRA3	149	380	17854	2.20731	1	0.805401	71.3338
GOTERM_BP_FAT	GO:0007155~cell adhesion	8	4.67836	0.119319	MPZL3, OMD, PCDH20, CLDN5, CD2, ITGAD, KLRA1, KLRA3	101	561	13588	1.9185	1	0.903674	85.0761
GOTERM_BP_FAT	GO:0022610~biological adhesion	8	4.67836	0.12013	MPZL3, OMD, PCDH20, CLDN5, CD2, ITGAD, KLRA1, KLRA3	101	562	13588	1.91508	1	0.899065	85.2805
Annotation Cluster 12	Enrichment Score: 0.8798100314427297
Category	Term	Count	%	PValue	Genes	List Total	Pop Hits	Pop Total	Fold Enrichment	Bonferroni	Benjamini	FDR
GOTERM_BP_FAT	GO:0006821~chloride transport	3	1.75439	0.0741841	CLCN1, CTTNBP2, GABRA3	101	61	13588	6.61646	1	0.881083	68.4615
GOTERM_BP_FAT	GO:0015698~inorganic anion transport	3	1.75439	0.124596	CLCN1, CTTNBP2, GABRA3	101	83	13588	4.8627	1	0.901895	86.3603
GOTERM_BP_FAT	GO:0006820~anion transport	3	1.75439	0.248173	CLCN1, CTTNBP2, GABRA3	101	130	13588	3.10465	1	0.957234	98.6025
Annotation Cluster 13	Enrichment Score: 0.8696945398499443
Category	Term	Count	%	PValue	Genes	List Total	Pop Hits	Pop Total	Fold Enrichment	Bonferroni	Benjamini	FDR
SP_PIR_KEYWORDS	voltage-gated channel	4	2.33918	0.101838	CLCN1, KCNQ4, KCNA2, CACNG6	149	135	17854	3.55039	1	0.7428	73.2662
GOTERM_MF_FAT	GO:0005244~voltage-gated ion channel activity	4	2.33918	0.155419	CLCN1, KCNQ4, KCNA2, CACNG6	102	179	13288	2.91116	1	0.875109	88.5995
GOTERM_MF_FAT	GO:0022832~voltage-gated channel activity	4	2.33918	0.155419	CLCN1, KCNQ4, KCNA2, CACNG6	102	179	13288	2.91116	1	0.875109	88.5995
Annotation Cluster 14	Enrichment Score: 0.8617982284017911
Category	Term	Count	%	PValue	Genes	List Total	Pop Hits	Pop Total	Fold Enrichment	Bonferroni	Benjamini	FDR
GOTERM_BP_FAT	GO:0014706~striated muscle tissue development	4	2.33918	0.0671425	HOXD9, MURC, PDLIM3, RARB	101	127	13588	4.23731	1	0.876876	64.6731
GOTERM_BP_FAT	GO:0060537~muscle tissue development	4	2.33918	0.0788502	HOXD9, MURC, PDLIM3, RARB	101	136	13588	3.9569	1	0.856982	70.7592
GOTERM_BP_FAT	GO:0007507~heart development	3	1.75439	0.490687	MURC, PDLIM3, RARB	101	223	13588	1.80988	1	0.995133	99.9959
Annotation Cluster 15	Enrichment Score: 0.8411719005514622
Category	Term	Count	%	PValue	Genes	List Total	Pop Hits	Pop Total	Fold Enrichment	Bonferroni	Benjamini	FDR
GOTERM_BP_FAT	GO:0006813~potassium ion transport	5	2.92398	0.0303913	ABCC9, KCNQ4, KCNA2, KCNN3, TMEM38A	101	160	13588	4.20421	1	0.897054	37.0006
GOTERM_MF_FAT	GO:0005261~cation channel activity	5	2.92398	0.12022	KCNQ4, KCNA2, KCNN3, CACNG6, TMEM38A	102	248	13288	2.6265	1	0.828476	80.7297
GOTERM_MF_FAT	GO:0046873~metal ion transmembrane transporter activity	5	2.92398	0.179116	KCNQ4, KCNA2, KCNN3, CACNG6, TMEM38A	102	290	13288	2.24611	1	0.900666	92.0927
GOTERM_BP_FAT	GO:0015672~monovalent inorganic cation transport	5	2.92398	0.184229	ABCC9, KCNQ4, KCNA2, KCNN3, TMEM38A	101	303	13588	2.22004	1	0.953495	95.2566
GOTERM_BP_FAT	GO:0030001~metal ion transport	6	3.50877	0.226073	ABCC9, KCNQ4, KCNA2, KCNN3, CACNG6, TMEM38A	101	442	13588	1.82626	1	0.946577	97.8436
GOTERM_BP_FAT	GO:0006812~cation transport	6	3.50877	0.329231	ABCC9, KCNQ4, KCNA2, KCNN3, CACNG6, TMEM38A	101	515	13588	1.56739	1	0.978443	99.7467
Annotation Cluster 16	Enrichment Score: 0.8216199157153116
Category	Term	Count	%	PValue	Genes	List Total	Pop Hits	Pop Total	Fold Enrichment	Bonferroni	Benjamini	FDR
SP_PIR_KEYWORDS	chemotaxis	3	1.75439	0.0935715	CCL24, EAR2, CXCL13	149	62	17854	5.79801	1	0.824287	70.082
GOTERM_BP_FAT	GO:0042330~taxis	3	1.75439	0.191425	CCL24, EAR2, CXCL13	101	109	13588	3.70279	1	0.95323	95.8458
GOTERM_BP_FAT	GO:0006935~chemotaxis	3	1.75439	0.191425	CCL24, EAR2, CXCL13	101	109	13588	3.70279	1	0.95323	95.8458
Annotation Cluster 17	Enrichment Score: 0.7850481496337375
Category	Term	Count	%	PValue	Genes	List Total	Pop Hits	Pop Total	Fold Enrichment	Bonferroni	Benjamini	FDR
GOTERM_BP_FAT	GO:0019226~transmission of nerve impulse	5	2.92398	0.0854084	CLCN1, CTTNBP2, HNMT, COLQ, MYCBPAP	101	226	13588	2.97643	1	0.860966	73.7255
GOTERM_BP_FAT	GO:0007268~synaptic transmission	4	2.33918	0.143527	CTTNBP2, HNMT, COLQ, MYCBPAP	101	178	13588	3.02325	1	0.923311	90.1675
GOTERM_BP_FAT	GO:0007267~cell-cell signaling	4	2.33918	0.3601	CTTNBP2, HNMT, COLQ, MYCBPAP	101	290	13588	1.85565	1	0.980679	99.8749
Annotation Cluster 18	Enrichment Score: 0.7676347194140338
Category	Term	Count	%	PValue	Genes	List Total	Pop Hits	Pop Total	Fold Enrichment	Bonferroni	Benjamini	FDR
INTERPRO	IPR013753:Ras	4	2.33918	0.065948	RAB15, RASD1, RASD2, RAB40B	137	121	17763	4.28618	1	0.988615	60.3098
INTERPRO	IPR001806:Ras GTPase	4	2.33918	0.0780553	RAB15, RASD1, RASD2, RAB40B	137	130	17763	3.98944	1	0.948276	66.7389
SP_PIR_KEYWORDS	prenylation	4	2.33918	0.119284	RAB15, RASD1, RASD2, RAB40B	149	145	17854	3.30553	1	0.675063	78.99
INTERPRO	IPR005225:Small GTP-binding protein	4	2.33918	0.131366	RAB15, RASD1, RASD2, RAB40B	137	164	17763	3.16236	1	0.990141	85.1556
UP_SEQ_FEATURE	nucleotide phosphate-binding region:GTP	5	2.92398	0.232965	GIMAP3, RAB15, RASD1, RASD2, RAB40B	145	274	16021	2.01623	1	0.991639	97.729
SP_PIR_KEYWORDS	gtp-binding	5	2.92398	0.261647	GIMAP3, RAB15, RASD1, RASD2, RAB40B	149	313	17854	1.91415	1	0.84298	97.5907
GOTERM_MF_FAT	GO:0005525~GTP binding	5	2.92398	0.28263	GIMAP3, RAB15, RASD1, RASD2, RAB40B	102	354	13288	1.84004	1	0.960781	98.6021
GOTERM_MF_FAT	GO:0032561~guanyl ribonucleotide binding	5	2.92398	0.297987	GIMAP3, RAB15, RASD1, RASD2, RAB40B	102	363	13288	1.79441	1	0.963542	98.9416
GOTERM_MF_FAT	GO:0019001~guanyl nucleotide binding	5	2.92398	0.297987	GIMAP3, RAB15, RASD1, RASD2, RAB40B	102	363	13288	1.79441	1	0.963542	98.9416
Annotation Cluster 19	Enrichment Score: 0.7535282161067013
Category	Term	Count	%	PValue	Genes	List Total	Pop Hits	Pop Total	Fold Enrichment	Bonferroni	Benjamini	FDR
GOTERM_BP_FAT	GO:0006355~regulation of transcription, DNA-dependent	18	10.5263	0.0382373	HLF, ERG, AR, IRX1, NOSTRIN, ZFP641, HOXD9, ZFP454, MURC, HEY1, PER2, BCL6B, ABRA, HOXB9, RARB, HSF4, RFX2, ALX4	101	1465	13588	1.65299	1	0.7814	44.2159
GOTERM_BP_FAT	GO:0051252~regulation of RNA metabolic process	18	10.5263	0.0433625	HLF, ERG, AR, IRX1, NOSTRIN, ZFP641, HOXD9, ZFP454, MURC, HEY1, PER2, BCL6B, ABRA, HOXB9, RARB, HSF4, RFX2, ALX4	101	1488	13588	1.62744	1	0.787095	48.5044
GOTERM_BP_FAT	GO:0045449~regulation of transcription	20	11.6959	0.276865	HLF, ERG, AR, IRX1, NOSTRIN, ZFP641, HOXD9, PRDM8, ZFP454, MURC, HEY1, PER2, BCL6B, ABRA, HOXB9, ID4, RFX2, RARB, HSF4, ALX4	101	2227	13588	1.20821	1	0.967005	99.2195
GOTERM_BP_FAT	GO:0006350~transcription	16	9.35673	0.32134	HLF, ERG, AR, ZFP641, HOXD9, PRDM8, MURC, ZFP454, HEY1, PER2, ABRA, HOXB9, RARB, HSF4, RFX2, ALX4	101	1772	13588	1.21476	1	0.977164	99.6982
SP_PIR_KEYWORDS	transcription regulation	15	8.77193	0.405536	HLF, ERG, AR, ZFP641, HOXD9, PRDM8, MURC, HEY1, PER2, ABRA, HOXB9, RARB, HSF4, RFX2, ALX4	149	1546	17854	1.1626	1	0.922473	99.8319
SP_PIR_KEYWORDS	Transcription	16	9.35673	0.503463	HLF, ERG, AR, ZFP641, HOXD9, PRDM8, MURC, ZFP454, HEY1, PER2, ABRA, HOXB9, RARB, HSF4, RFX2, ALX4	149	1769	17854	1.08378	1	0.947682	99.9816
Annotation Cluster 20	Enrichment Score: 0.7396323891254114
Category	Term	Count	%	PValue	Genes	List Total	Pop Hits	Pop Total	Fold Enrichment	Bonferroni	Benjamini	FDR
GOTERM_BP_FAT	GO:0035137~hindlimb morphogenesis	3	1.75439	0.025817	HOXD9, RARB, ALX4	101	34	13588	11.8707	1	0.916035	32.4014
GOTERM_BP_FAT	GO:0048562~embryonic organ morphogenesis	4	2.33918	0.115542	HOXD9, KCNQ4, RARB, ALX4	101	161	13588	3.34248	1	0.908756	84.0887
GOTERM_BP_FAT	GO:0035113~embryonic appendage morphogenesis	3	1.75439	0.159895	HOXD9, RARB, ALX4	101	97	13588	4.16087	1	0.940239	92.6346
GOTERM_BP_FAT	GO:0030326~embryonic limb morphogenesis	3	1.75439	0.159895	HOXD9, RARB, ALX4	101	97	13588	4.16087	1	0.940239	92.6346
GOTERM_BP_FAT	GO:0035108~limb morphogenesis	3	1.75439	0.207491	HOXD9, RARB, ALX4	101	115	13588	3.5096	1	0.945474	96.9239
GOTERM_BP_FAT	GO:0035107~appendage morphogenesis	3	1.75439	0.207491	HOXD9, RARB, ALX4	101	115	13588	3.5096	1	0.945474	96.9239
GOTERM_BP_FAT	GO:0048736~appendage development	3	1.75439	0.218281	HOXD9, RARB, ALX4	101	119	13588	3.39163	1	0.945825	97.4947
GOTERM_BP_FAT	GO:0060173~limb development	3	1.75439	0.218281	HOXD9, RARB, ALX4	101	119	13588	3.39163	1	0.945825	97.4947
GOTERM_BP_FAT	GO:0048568~embryonic organ development	4	2.33918	0.261531	HOXD9, KCNQ4, RARB, ALX4	101	241	13588	2.23294	1	0.962939	98.9314
SP_PIR_KEYWORDS	DNA binding	4	2.33918	0.36121	HOXD9, HOXB9, RARB, ALX4	149	258	17854	1.85776	1	0.909633	99.5933
GOTERM_BP_FAT	GO:0048598~embryonic morphogenesis	4	2.33918	0.494781	HOXD9, KCNQ4, RARB, ALX4	101	359	13588	1.49899	1	0.994824	99.9964
Annotation Cluster 21	Enrichment Score: 0.7144265732197288
Category	Term	Count	%	PValue	Genes	List Total	Pop Hits	Pop Total	Fold Enrichment	Bonferroni	Benjamini	FDR
GOTERM_MF_FAT	GO:0005267~potassium channel activity	4	2.33918	0.0751449	KCNQ4, KCNA2, KCNN3, TMEM38A	102	129	13288	4.03952	1	0.729015	63.3686
SP_PIR_KEYWORDS	potassium channel	3	1.75439	0.1146	KCNQ4, KCNA2, TMEM38A	149	70	17854	5.13538	1	0.718402	77.5756
SP_PIR_KEYWORDS	potassium transport	3	1.75439	0.222444	KCNQ4, KCNA2, TMEM38A	149	107	17854	3.35959	1	0.807831	95.4515
GOTERM_MF_FAT	GO:0030955~potassium ion binding	3	1.75439	0.226053	KCNQ4, KCNA2, TMEM38A	102	118	13288	3.31206	1	0.942466	96.2906
SP_PIR_KEYWORDS	potassium	3	1.75439	0.256132	KCNQ4, KCNA2, TMEM38A	149	118	17854	3.04641	1	0.845947	97.36
GOTERM_MF_FAT	GO:0031420~alkali metal ion binding	3	1.75439	0.466081	KCNQ4, KCNA2, TMEM38A	102	206	13288	1.8972	1	0.993676	99.9686
Annotation Cluster 22	Enrichment Score: 0.7112728147905342
Category	Term	Count	%	PValue	Genes	List Total	Pop Hits	Pop Total	Fold Enrichment	Bonferroni	Benjamini	FDR
SP_PIR_KEYWORDS	egf-like domain	5	2.92398	0.113256	SCUBE2, C6, ADAM33, ADAM22, DLK1	149	222	17854	2.69877	1	0.735444	77.154
INTERPRO	IPR000742:EGF-like, type 3	4	2.33918	0.195942	SCUBE2, ADAM33, ADAM22, DLK1	137	199	17763	2.60617	1	0.99396	94.7864
INTERPRO	IPR006210:EGF-like	4	2.33918	0.203775	SCUBE2, ADAM33, ADAM22, DLK1	137	203	17763	2.55482	1	0.993145	95.4338
INTERPRO	IPR013032:EGF-like region, conserved site	5	2.92398	0.214076	SCUBE2, C6, ADAM33, ADAM22, DLK1	137	310	17763	2.09124	1	0.992834	96.1722
SMART	SM00181:EGF	4	2.33918	0.286897	SCUBE2, ADAM33, ADAM22, DLK1	85	203	9131	2.11672	1	0.995821	97.2773
Annotation Cluster 23	Enrichment Score: 0.6779728282888448
Category	Term	Count	%	PValue	Genes	List Total	Pop Hits	Pop Total	Fold Enrichment	Bonferroni	Benjamini	FDR
INTERPRO	IPR000210:BTB/POZ-like	4	2.33918	0.159899	KLHL38, KBTBD12, KCNA2, BCL6B	137	180	17763	2.88127	1	0.987674	90.5574
INTERPRO	IPR011333:BTB/POZ fold	4	2.33918	0.159899	KLHL38, KBTBD12, KCNA2, BCL6B	137	180	17763	2.88127	1	0.987674	90.5574
SMART	SM00225:BTB	4	2.33918	0.229825	KLHL38, KBTBD12, KCNA2, BCL6B	85	180	9131	2.38719	1	0.994948	93.8149
INTERPRO	IPR013069:BTB/POZ	3	1.75439	0.256821	KLHL38, KBTBD12, BCL6B	137	128	17763	3.03883	1	0.994048	98.2053
UP_SEQ_FEATURE	domain:BTB	3	1.75439	0.270035	KLHL38, KBTBD12, BCL6B	145	113	16021	2.93335	1	0.995778	98.88
Annotation Cluster 24	Enrichment Score: 0.6674732834601876
Category	Term	Count	%	PValue	Genes	List Total	Pop Hits	Pop Total	Fold Enrichment	Bonferroni	Benjamini	FDR
GOTERM_CC_FAT	GO:0031301~integral to organelle membrane	3	1.75439	0.154144	ST6GALNAC5, PORCN, ST6GALNAC2	99	89	12504	4.25741	1	0.841416	86.5771
GOTERM_CC_FAT	GO:0031300~intrinsic to organelle membrane	3	1.75439	0.21901	ST6GALNAC5, PORCN, ST6GALNAC2	99	112	12504	3.38312	1	0.865146	94.8456
GOTERM_BP_FAT	GO:0009100~glycoprotein metabolic process	3	1.75439	0.294571	ST6GALNAC5, PORCN, ST6GALNAC2	101	147	13588	2.74561	1	0.969964	99.4615
Annotation Cluster 25	Enrichment Score: 0.6176508465501545
Category	Term	Count	%	PValue	Genes	List Total	Pop Hits	Pop Total	Fold Enrichment	Bonferroni	Benjamini	FDR
GOTERM_BP_FAT	GO:0010605~negative regulation of macromolecule metabolic process	7	4.09357	0.1691	INPP5J, RNF128, PER2, BCL6B, NOSTRIN, HSF4, RARB	101	506	13588	1.86115	1	0.946294	93.7545
GOTERM_BP_FAT	GO:0045892~negative regulation of transcription, DNA-dependent	5	2.92398	0.191641	PER2, BCL6B, NOSTRIN, HSF4, RARB	101	308	13588	2.184	1	0.950268	95.8624
GOTERM_BP_FAT	GO:0010558~negative regulation of macromolecule biosynthetic process	6	3.50877	0.194576	RNF128, PER2, BCL6B, NOSTRIN, HSF4, RARB	101	418	13588	1.93112	1	0.949654	96.0817
GOTERM_BP_FAT	GO:0051253~negative regulation of RNA metabolic process	5	2.92398	0.194632	PER2, BCL6B, NOSTRIN, HSF4, RARB	101	310	13588	2.16991	1	0.946538	96.0858
GOTERM_BP_FAT	GO:0031327~negative regulation of cellular biosynthetic process	6	3.50877	0.210126	RNF128, PER2, BCL6B, NOSTRIN, HSF4, RARB	101	430	13588	1.87723	1	0.944762	97.0735
GOTERM_BP_FAT	GO:0009890~negative regulation of biosynthetic process	6	3.50877	0.215399	RNF128, PER2, BCL6B, NOSTRIN, HSF4, RARB	101	434	13588	1.85993	1	0.946292	97.3528
GOTERM_BP_FAT	GO:0000122~negative regulation of transcription from RNA polymerase II promoter	4	2.33918	0.241782	PER2, BCL6B, HSF4, RARB	101	231	13588	2.3296	1	0.955413	98.4136
GOTERM_BP_FAT	GO:0016481~negative regulation of transcription	5	2.92398	0.29317	PER2, BCL6B, NOSTRIN, HSF4, RARB	101	372	13588	1.80826	1	0.970959	99.4452
GOTERM_BP_FAT	GO:0045934~negative regulation of nucleobase, nucleoside, nucleotide and nucleic acid metabolic process	5	2.92398	0.334861	PER2, BCL6B, NOSTRIN, HSF4, RARB	101	397	13588	1.69439	1	0.978975	99.7767
GOTERM_BP_FAT	GO:0051172~negative regulation of nitrogen compound metabolic process	5	2.92398	0.341572	PER2, BCL6B, NOSTRIN, HSF4, RARB	101	401	13588	1.67749	1	0.979806	99.8082
GOTERM_BP_FAT	GO:0010629~negative regulation of gene expression	5	2.92398	0.35669	PER2, BCL6B, NOSTRIN, HSF4, RARB	101	410	13588	1.64067	1	0.980789	99.8645
Annotation Cluster 26	Enrichment Score: 0.5348108758312629
Category	Term	Count	%	PValue	Genes	List Total	Pop Hits	Pop Total	Fold Enrichment	Bonferroni	Benjamini	FDR
GOTERM_BP_FAT	GO:0048706~embryonic skeletal system development	4	2.33918	0.023253	HOXD9, HOXB9, DLK1, ALX4	101	83	13588	6.4836	1	0.955832	29.6882
INTERPRO	IPR017970:Homeobox, conserved site	4	2.33918	0.241876	HOXD9, IRX1, HOXB9, ALX4	137	222	17763	2.33616	1	0.995217	97.6497
INTERPRO	IPR001356:Homeobox	4	2.33918	0.308177	HOXD9, IRX1, HOXB9, ALX4	137	254	17763	2.04184	1	0.996831	99.3196
GOTERM_BP_FAT	GO:0009952~anterior/posterior pattern formation	3	1.75439	0.310889	HOXD9, HOXB9, ALX4	101	153	13588	2.63793	1	0.974893	99.6207
INTERPRO	IPR012287:Homeodomain-related	4	2.33918	0.318649	HOXD9, IRX1, HOXB9, ALX4	137	259	17763	2.00242	1	0.995795	99.4466
GOTERM_BP_FAT	GO:0001501~skeletal system development	4	2.33918	0.350024	HOXD9, HOXB9, DLK1, ALX4	101	285	13588	1.88821	1	0.981072	99.8419
SP_PIR_KEYWORDS	Homeobox	4	2.33918	0.372494	HOXD9, IRX1, HOXB9, ALX4	149	263	17854	1.82244	1	0.905262	99.6733
SMART	SM00389:HOX	4	2.33918	0.415285	HOXD9, IRX1, HOXB9, ALX4	85	254	9131	1.69171	1	0.992011	99.6717
GOTERM_BP_FAT	GO:0003002~regionalization	3	1.75439	0.469096	HOXD9, HOXB9, ALX4	101	214	13588	1.886	1	0.994021	99.9924
UP_SEQ_FEATURE	DNA-binding region:Homeobox	3	1.75439	0.482829	HOXD9, HOXB9, ALX4	145	180	16021	1.84149	1	0.999953	99.9918
GOTERM_BP_FAT	GO:0007389~pattern specification process	3	1.75439	0.621834	HOXD9, HOXB9, ALX4	101	284	13588	1.42114	1	0.99861	100
Annotation Cluster 27	Enrichment Score: 0.5200911029896392
Category	Term	Count	%	PValue	Genes	List Total	Pop Hits	Pop Total	Fold Enrichment	Bonferroni	Benjamini	FDR
GOTERM_CC_FAT	GO:0000267~cell fraction	8	4.67836	0.186287	CTTNBP2, GRIA1, INPP5J, AKR1C18, ACY3, CYP2E1, CYB5, RASD1	99	596	12504	1.69534	1	0.862505	91.5664
GOTERM_CC_FAT	GO:0005624~membrane fraction	6	3.50877	0.370525	CTTNBP2, GRIA1, INPP5J, ACY3, CYP2E1, CYB5	99	510	12504	1.48592	1	0.960839	99.6123
GOTERM_CC_FAT	GO:0005626~insoluble fraction	6	3.50877	0.398773	CTTNBP2, GRIA1, INPP5J, ACY3, CYP2E1, CYB5	99	528	12504	1.43526	1	0.966847	99.7765
Annotation Cluster 28	Enrichment Score: 0.4654876412157454
Category	Term	Count	%	PValue	Genes	List Total	Pop Hits	Pop Total	Fold Enrichment	Bonferroni	Benjamini	FDR
GOTERM_BP_FAT	GO:0006006~glucose metabolic process	3	1.75439	0.275474	PPP1R1A, NPY1R, FABP5	101	140	13588	2.88289	1	0.968123	99.1967
GOTERM_BP_FAT	GO:0019318~hexose metabolic process	3	1.75439	0.353975	PPP1R1A, NPY1R, FABP5	101	169	13588	2.38819	1	0.981092	99.8557
GOTERM_BP_FAT	GO:0005996~monosaccharide metabolic process	3	1.75439	0.411608	PPP1R1A, NPY1R, FABP5	101	191	13588	2.11311	1	0.988333	99.9644
Annotation Cluster 29	Enrichment Score: 0.432122388233153
Category	Term	Count	%	PValue	Genes	List Total	Pop Hits	Pop Total	Fold Enrichment	Bonferroni	Benjamini	FDR
INTERPRO	IPR002110:Ankyrin	4	2.33918	0.243915	CTTNBP2, NUDT12, ASB14, KANK4	137	223	17763	2.32568	1	0.993873	97.734
SP_PIR_KEYWORDS	ank repeat	4	2.33918	0.279713	CTTNBP2, NUDT12, ASB14, KANK4	149	222	17854	2.15902	1	0.846396	98.2227
SMART	SM00248:ANK	4	2.33918	0.337445	CTTNBP2, NUDT12, ASB14, KANK4	85	223	9131	1.92688	1	0.991463	98.7563
UP_SEQ_FEATURE	repeat:ANK 3	3	1.75439	0.419527	NUDT12, ASB14, KANK4	145	159	16021	2.08471	1	0.999849	99.9574
UP_SEQ_FEATURE	repeat:ANK 2	3	1.75439	0.514251	NUDT12, ASB14, KANK4	145	191	16021	1.73544	1	0.999953	99.9967
UP_SEQ_FEATURE	repeat:ANK 1	3	1.75439	0.514251	NUDT12, ASB14, KANK4	145	191	16021	1.73544	1	0.999953	99.9967
Annotation Cluster 30	Enrichment Score: 0.23424718254010327
Category	Term	Count	%	PValue	Genes	List Total	Pop Hits	Pop Total	Fold Enrichment	Bonferroni	Benjamini	FDR
GOTERM_BP_FAT	GO:0019941~modification-dependent protein catabolic process	5	2.92398	0.517337	RNF128, SH3RF2, FBXL7, RAB40B, FBXL2	101	508	13588	1.32416	1	0.995601	99.9982
GOTERM_BP_FAT	GO:0043632~modification-dependent macromolecule catabolic process	5	2.92398	0.517337	RNF128, SH3RF2, FBXL7, RAB40B, FBXL2	101	508	13588	1.32416	1	0.995601	99.9982
GOTERM_BP_FAT	GO:0051603~proteolysis involved in cellular protein catabolic process	5	2.92398	0.557102	RNF128, SH3RF2, FBXL7, RAB40B, FBXL2	101	534	13588	1.25969	1	0.99752	99.9995
GOTERM_BP_FAT	GO:0044257~cellular protein catabolic process	5	2.92398	0.56158	RNF128, SH3RF2, FBXL7, RAB40B, FBXL2	101	537	13588	1.25265	1	0.99754	99.9996
SP_PIR_KEYWORDS	ubl conjugation pathway	5	2.92398	0.572412	RNF128, SH3RF2, FBXL7, RAB40B, FBXL2	149	484	17854	1.23787	1	0.961959	99.9971
GOTERM_BP_FAT	GO:0030163~protein catabolic process	5	2.92398	0.58938	RNF128, SH3RF2, FBXL7, RAB40B, FBXL2	101	556	13588	1.20984	1	0.997995	99.9998
GOTERM_BP_FAT	GO:0044265~cellular macromolecule catabolic process	5	2.92398	0.661332	RNF128, SH3RF2, FBXL7, RAB40B, FBXL2	101	609	13588	1.10455	1	0.999237	100
GOTERM_BP_FAT	GO:0009057~macromolecule catabolic process	5	2.92398	0.715495	RNF128, SH3RF2, FBXL7, RAB40B, FBXL2	101	654	13588	1.02855	1	0.999717	100
Annotation Cluster 31	Enrichment Score: 0.21712190940208353
Category	Term	Count	%	PValue	Genes	List Total	Pop Hits	Pop Total	Fold Enrichment	Bonferroni	Benjamini	FDR
GOTERM_BP_FAT	GO:0070271~protein complex biogenesis	3	1.75439	0.500108	C1QTNF7, CTTNBP2, HSF4	101	227	13588	1.77799	1	0.994614	99.9969
GOTERM_BP_FAT	GO:0006461~protein complex assembly	3	1.75439	0.500108	C1QTNF7, CTTNBP2, HSF4	101	227	13588	1.77799	1	0.994614	99.9969
GOTERM_BP_FAT	GO:0065003~macromolecular complex assembly	3	1.75439	0.715119	C1QTNF7, CTTNBP2, HSF4	101	338	13588	1.19409	1	0.999737	100
GOTERM_BP_FAT	GO:0043933~macromolecular complex subunit organization	3	1.75439	0.756844	C1QTNF7, CTTNBP2, HSF4	101	367	13588	1.09974	1	0.999889	100
Annotation Cluster 32	Enrichment Score: 0.21308385865211396
Category	Term	Count	%	PValue	Genes	List Total	Pop Hits	Pop Total	Fold Enrichment	Bonferroni	Benjamini	FDR
INTERPRO	IPR018957:Zinc finger, C3HC4 RING-type	3	1.75439	0.50162	TRIM54, RNF128, SH3RF2	137	219	17763	1.77612	1	0.999788	99.992
INTERPRO	IPR017907:Zinc finger, RING-type, conserved site	3	1.75439	0.581718	TRIM54, RNF128, SH3RF2	137	254	17763	1.53138	1	0.999963	99.9993
INTERPRO	IPR001841:Zinc finger, RING-type	3	1.75439	0.646397	TRIM54, RNF128, SH3RF2	137	286	17763	1.36004	1	0.999992	99.9999
SMART	SM00184:RING	3	1.75439	0.744866	TRIM54, RNF128, SH3RF2	85	286	9131	1.12682	1	0.999957	100
Annotation Cluster 33	Enrichment Score: 0.07314265905005497
Category	Term	Count	%	PValue	Genes	List Total	Pop Hits	Pop Total	Fold Enrichment	Bonferroni	Benjamini	FDR
INTERPRO	IPR015880:Zinc finger, C2H2-like	5	2.92398	0.76536	PRDM8, ZFP454, RBM20, BCL6B, ZFP641	137	676	17763	0.959001	1	1	100
SMART	SM00355:ZnF_C2H2	5	2.92398	0.878131	PRDM8, ZFP454, RBM20, BCL6B, ZFP641	85	676	9131	0.794553	1	0.999998	100
INTERPRO	IPR007087:Zinc finger, C2H2-type	4	2.33918	0.897733	PRDM8, ZFP454, BCL6B, ZFP641	137	681	17763	0.761568	1	1	100
Annotation Cluster 34	Enrichment Score: 0.06725977979388185
Category	Term	Count	%	PValue	Genes	List Total	Pop Hits	Pop Total	Fold Enrichment	Bonferroni	Benjamini	FDR
GOTERM_CC_FAT	GO:0005856~cytoskeleton	9	5.26316	0.662629	CTTNBP2, TRIM54, MYH1, GRIA1, PDLIM3, ABRA, NEXN, LMOD3, SYNPO2L	99	1122	12504	1.01313	1	0.989138	99.9998
GOTERM_CC_FAT	GO:0043232~intracellular non-membrane-bounded organelle	10	5.84795	0.973812	PROM1, CTTNBP2, TRIM54, MYH1, GRIA1, PDLIM3, ABRA, NEXN, LMOD3, SYNPO2L	99	1919	12504	0.658171	1	0.999998	100
GOTERM_CC_FAT	GO:0043228~non-membrane-bounded organelle	10	5.84795	0.973812	PROM1, CTTNBP2, TRIM54, MYH1, GRIA1, PDLIM3, ABRA, NEXN, LMOD3, SYNPO2L	99	1919	12504	0.658171	1	0.999998	100
Annotation Cluster 35	Enrichment Score: 0.0655404631635898
Category	Term	Count	%	PValue	Genes	List Total	Pop Hits	Pop Total	Fold Enrichment	Bonferroni	Benjamini	FDR
GOTERM_BP_FAT	GO:0008104~protein localization	5	2.92398	0.812006	TMSB15A, RAB15, ABRA, SELENBP1, RAB40B	101	753	13588	0.893324	1	0.999974	100
GOTERM_BP_FAT	GO:0015031~protein transport	4	2.33918	0.864022	RAB15, ABRA, SELENBP1, RAB40B	101	651	13588	0.826634	1	0.999996	100
GOTERM_BP_FAT	GO:0045184~establishment of protein localization	4	2.33918	0.867477	RAB15, ABRA, SELENBP1, RAB40B	101	656	13588	0.820333	1	0.999995	100
SP_PIR_KEYWORDS	protein transport	3	1.75439	0.898455	RAB15, ABRA, SELENBP1	149	461	17854	0.779776	1	0.998689	100
Annotation Cluster 36	Enrichment Score: 0.035597381984666145
Category	Term	Count	%	PValue	Genes	List Total	Pop Hits	Pop Total	Fold Enrichment	Bonferroni	Benjamini	FDR
GOTERM_BP_FAT	GO:0042981~regulation of apoptosis	3	1.75439	0.918526	RARB, ALX4, GM2382	101	553	13588	0.729844	1	1	100
GOTERM_BP_FAT	GO:0043067~regulation of programmed cell death	3	1.75439	0.921977	RARB, ALX4, GM2382	101	560	13588	0.720721	1	1	100
GOTERM_BP_FAT	GO:0010941~regulation of cell death	3	1.75439	0.923414	RARB, ALX4, GM2382	101	563	13588	0.716881	1	1	100
Annotation Cluster 37	Enrichment Score: 0.005003911852533415
Category	Term	Count	%	PValue	Genes	List Total	Pop Hits	Pop Total	Fold Enrichment	Bonferroni	Benjamini	FDR
SP_PIR_KEYWORDS	nucleotide-binding	8	4.67836	0.985064	GIMAP3, ABCC9, MYH1, RAB15, RASD1, RASD2, GM2382, RAB40B	149	1631	17854	0.58774	1	0.999985	100
GOTERM_MF_FAT	GO:0032553~ribonucleotide binding	8	4.67836	0.987832	GIMAP3, ABCC9, MYH1, RAB15, RASD1, RASD2, GM2382, RAB40B	102	1796	13288	0.580287	1	1	100
GOTERM_MF_FAT	GO:0032555~purine ribonucleotide binding	8	4.67836	0.987832	GIMAP3, ABCC9, MYH1, RAB15, RASD1, RASD2, GM2382, RAB40B	102	1796	13288	0.580287	1	1	100
GOTERM_MF_FAT	GO:0000166~nucleotide binding	10	5.84795	0.990147	GIMAP3, ABCC9, MYH1, RAVER2, RAB15, BDH2, RASD1, RASD2, GM2382, RAB40B	102	2183	13288	0.596768	1	1	100
GOTERM_MF_FAT	GO:0017076~purine nucleotide binding	8	4.67836	0.99186	GIMAP3, ABCC9, MYH1, RAB15, RASD1, RASD2, GM2382, RAB40B	102	1871	13288	0.557026	1	1	100
Annotation Cluster 38	Enrichment Score: 0.0020345167635132592
Category	Term	Count	%	PValue	Genes	List Total	Pop Hits	Pop Total	Fold Enrichment	Bonferroni	Benjamini	FDR
GOTERM_CC_FAT	GO:0070013~intracellular organelle lumen	4	2.33918	0.994867	ALAS2, HS3ST1, ALOX5, ALX4	99	1133	12504	0.445907	1	1	100
GOTERM_CC_FAT	GO:0043233~organelle lumen	4	2.33918	0.994973	ALAS2, HS3ST1, ALOX5, ALX4	99	1136	12504	0.444729	1	1	100
GOTERM_CC_FAT	GO:0031974~membrane-enclosed lumen	4	2.33918	0.99614	ALAS2, HS3ST1, ALOX5, ALX4	99	1174	12504	0.430334	1	1	100
Annotation Cluster 39	Enrichment Score: 1.418140840621092E-4
Category	Term	Count	%	PValue	Genes	List Total	Pop Hits	Pop Total	Fold Enrichment	Bonferroni	Benjamini	FDR
PIR_SUPERFAMILY	PIRSF800006:rhodopsin-like G protein-coupled receptors	3	1.75439	0.999233	EDNRB, NPY1R, GPR88	61	1200	8136	0.333443	1	1	100
SP_PIR_KEYWORDS	g-protein coupled receptor	4	2.33918	0.999538	EDNRB, ADCYAP1R1, NPY1R, GPR88	149	1411	17854	0.33969	1	1	100
SP_PIR_KEYWORDS	transducer	4	2.33918	0.999699	EDNRB, ADCYAP1R1, NPY1R, GPR88	149	1467	17854	0.326723	1	1	100
GOTERM_BP_FAT	GO:0007186~G-protein coupled receptor protein signaling pathway	5	2.92398	0.999727	EDNRB, GABRA3, ADCYAP1R1, NPY1R, GPR88	101	1877	13588	0.358377	1	1	100
INTERPRO	IPR000276:7TM GPCR, rhodopsin-like	3	1.75439	0.999889	EDNRB, NPY1R, GPR88	137	1458	17763	0.266784	1	1	100
INTERPRO	IPR017452:GPCR, rhodopsin-like superfamily	3	1.75439	0.999955	EDNRB, NPY1R, GPR88	137	1575	17763	0.246966	1	1	100
Annotation Cluster 40	Enrichment Score: 4.038077669274963E-5
Category	Term	Count	%	PValue	Genes	List Total	Pop Hits	Pop Total	Fold Enrichment	Bonferroni	Benjamini	FDR
SP_PIR_KEYWORDS	atp-binding	3	1.75439	0.999813	ABCC9, MYH1, GM2382	149	1287	17854	0.279314	1	1	100
GOTERM_MF_FAT	GO:0005524~ATP binding	3	1.75439	0.999884	ABCC9, MYH1, GM2382	102	1443	13288	0.270841	1	1	100
GOTERM_MF_FAT	GO:0032559~adenyl ribonucleotide binding	3	1.75439	0.999898	ABCC9, MYH1, GM2382	102	1460	13288	0.267687	1	1	100
GOTERM_MF_FAT	GO:0030554~adenyl nucleotide binding	3	1.75439	0.999944	ABCC9, MYH1, GM2382	102	1535	13288	0.254608	1	1	100
GOTERM_MF_FAT	GO:0001883~purine nucleoside binding	3	1.75439	0.999949	ABCC9, MYH1, GM2382	102	1548	13288	0.25247	1	1	100
GOTERM_MF_FAT	GO:0001882~nucleoside binding	3	1.75439	0.999953	ABCC9, MYH1, GM2382	102	1558	13288	0.25085	1	1	100

## Sheet: Table S13E
Table S13E. KEGG pathways enriched in genes expressed at a level 1.5-fold higher and p-value < 0.001 in GL261(scid) tumors treated on the CPA/9d schedule than those treated on CPA/6d schedule. See Table S12C (TFS 1.1) for 151 genes used in this analysis.
Category	Term	Count	%	PValue	Genes	List Total	Pop Hits	Pop Total	Fold Enrichment	Bonferroni	Benjamini	FDR
KEGG_PATHWAY	mmu00980:Metabolism of xenobiotics by cytochrome P450	6	4.02685	0.000353473	GSTM1, CYP2F2, ADH1, GSTT1, GSTT2, CYP2E1	55	66	5738	9.4843	0.0292603	0.0292603	0.37876
KEGG_PATHWAY	mmu00982:Drug metabolism	6	4.02685	0.000640296	GSTM1, ADH1, FMO1, GSTT1, GSTT2, CYP2E1	55	75	5738	8.34618	0.0523803	0.0265424	0.685146
KEGG_PATHWAY	mmu04640:Hematopoietic cell lineage	5	3.3557	0.00775291	CD36, H2-EB1, H2-AA, ANPEP, IL7R	55	84	5738	6.20996	0.479925	0.195816	8.01483
KEGG_PATHWAY	mmu00480:Glutathione metabolism	4	2.68456	0.0125809	GSTM1, GSTT1, ANPEP, GSTT2	55	52	5738	8.02517	0.654755	0.233465	12.7069
KEGG_PATHWAY	mmu05332:Graft-versus-host disease	4	2.68456	0.0168858	H2-M2, KLRA8, H2-EB1, H2-AA	55	58	5738	7.19498	0.760816	0.248816	16.7063
KEGG_PATHWAY	mmu00010:Glycolysis / Gluconeogenesis	4	2.68456	0.025685	ADH1, ENO3, PGAM2, PFKM	55	68	5738	6.1369	0.887605	0.305309	24.3688
KEGG_PATHWAY	mmu04020:Calcium signaling pathway	6	4.02685	0.0328315	TNNC2, ATP2A1, RYR1, CAMK2A, CACNA1S, CACNA1A	55	191	5738	3.2773	0.939441	0.330076	30.1153
KEGG_PATHWAY	mmu04512:ECM-receptor interaction	4	2.68456	0.0426986	CD36, TNXB, COL6A6, THBS4	55	83	5738	5.02782	0.974409	0.367572	37.3993
KEGG_PATHWAY	mmu05416:Viral myocarditis	4	2.68456	0.0579987	H2-M2, H2-EB1, H2-AA, MYH4	55	94	5738	4.43946	0.993388	0.427449	47.341
KEGG_PATHWAY	mmu04930:Type II diabetes mellitus	3	2.01342	0.0772234	SLC2A4, KCNJ11, CACNA1A	55	49	5738	6.38738	0.99883	0.490891	57.7962
KEGG_PATHWAY	mmu05010:Alzheimer's disease	5	3.3557	0.0910167	LPL, APH1C, ATP2A1, COX6A2, CACNA1S	55	182	5738	2.86613	0.99967	0.517477	64.0958
