# Supplementary material for: Metronomic cyclophosphamide activation of anti-tumor immunity: tumor model, mouse host, and drug schedule dependence of gene responses and their upstream regulators
Source: BMC Cancer. 2016 Aug 11;16:623. doi: 10.1186/s12885-016-2597-2 (PMC4982114; doi:10.1186/s12885-016-2597-2)
Supplement: Additional file 13: Table S6. — Responses to metronomic CPA in responsive tumors compared to unresponsive tumor models. Shown are the differential gene responses, and associated KEGG pathways or DAVID clusters, induced by CPA/6d treatment of GL261(B6) tumors compared to LLC and B16F10 tumors. (XLSX 718 kb) [file 12885_2016_2597_MOESM13_ESM.xlsx]

## Sheet: Table S6_text
Table S6. Responses to metronomic CPA in responsive versus unresponsive tumor models – Shown are the differential gene responses, and associated KEGG pathways or DAVID clusters, induced by CPA/6d treatment of GL261(B6) compared to LLC and B16F10 tumors. Significance threshold values: |FC| > 2; p < 0.001; Stringency filter between responsive and unresponsive tumor models:|FC| > 2.
We directly compared the magnitude of CPA-induced gene responses between responsive (GL261(B6)) and unresponsive (LLC and B16F10) tumor models (Fig. S5). KEGG pathways enriched in the genes significantly up regulated in CPA-treated GL261(B6) compared to CPA-treated LLC and B16F10 tumors (Table S6A) primarily relate to immune response (Table S6E), similar to the results when CPA responses in GL261…

## Sheet: Table S6A
Table S6A. 1153 genes showing significant up regulation by CPA uniquely in GL261(B6) tumors compard to LLC and B16F10 tumors, including TFS groups 1.100, 3.120, 5.102.
TFS	Probe ID	Mapping Location(s)	Accession No.	Gene Symbol	Gene Name/Desc.	GO terms	Ratio	Fold change	Intensity (untreated GL261(B6))	Intensity (CPA-treated GL261(B6))	P-value	Ratio	Fold change	Intensity (untreated LLC)	Intensity (CPA-treated LLC)	P-value	Ratio	Fold change	Intensity (untreated B16F10)	Intensity (CPA-treated B16F10)	P-value	ratio GL261/LLC	ratio GL261/B16F10
1.1	S100A9	chr3:90,496,555-90,499,613	NM_009114	S100a9	S100 calcium binding protein A9 (calgranulin B)	calcium ion binding (GO:0005509); extracellular region (GO:0005576); extracellular space (GO:0005615); cytoplasm (GO:0005737); cytoskeleton (GO:0005856); plasma membrane (GO:0005886); chemotaxis (GO:0006935); membrane (GO:0016020); leukocyte chemotaxis (GO:0030595); actin cytoskeleton reorganization (GO:0031532); regulation of integrin biosynthetic process (GO:0045113)	132.431	132.431	2.35303	443.045	6.4082e-08	2.54603	2.54603	350.985	895.165	0.478	0.757943	-1.31936	34.9155	26.2219	0.887337	52.0147	174.724
1.1	IDO1	chr8:25,694,613-25,707,481	NM_008324	Ido1	Indoleamine 2,3-dioxygenase 1	cytokine production involved in inflammatory response (GO:0002534); positive regulation of T cell tolerance induction (GO:0002666); positive regulation of chronic inflammatory response (GO:0002678); positive regulation of type 2 immune response (GO:0002830); tryptophan 2,3-dioxygenase activity (GO:0004833); soluble fraction (GO:0005625); cytoplasm (GO:0005737); cytosol (GO:0005829); tryptophan ca…	33.0117	33.0117	1.12832	69.2594	1.20106e-17	0.419258	-2.38517	1.38517	0	0.911	1.10638	1.10638	0.417298	0.568069	1	78.7385	29.8376
1.1	CLEC1B	chr6:129,347,315-129,355,431	NM_019985 NM_001204253 NM_001204239	Clec1b	C-type lectin domain family 1, member b	receptor activity (GO:0004872); transmembrane signaling receptor activity (GO:0004888); binding (GO:0005488); integral to plasma membrane (GO:0005887); signal transduction (GO:0007165); cell surface receptor signaling pathway (GO:0007166); membrane (GO:0016020); integral to membrane (GO:0016021)	25.7975	25.7975	4.41687	138.742	1.31864e-30	0.497161	-2.01142	1.78357	0.383881	1	0.702215	-1.42407	3.49303	2.15507	0.93197	51.8896	36.7373
1.1	TNF	chr17:35,336,336-35,338,941	NM_013693	Tnf	Tumor necrosis factor	negative regulation of transcription from RNA polymerase II promoter (GO:0000122); cell activation (GO:0001775); phagocytic cup (GO:0001891); regulation of protein phosphorylation (GO:0001932); negative regulation of L-glutamate transport (GO:0002037); positive regulation of chronic inflammatory response to antigenic stimulus (GO:0002876); positive regulation of humoral immune response mediated b…	13.2521	13.2521	7.47865	111.36	4.71984e-12	0.322455	-3.10121	26.8393	7.97692	0.0776	0.380497	-2.62814	2.81307	0.450863	0.699048	41.0976	34.8284
1.1	NGP	chr9:110,322,312-110,325,516	NM_008694	Ngp	Neutrophilic granule protein	molecular_function (GO:0003674); endopeptidase inhibitor activity (GO:0004866); cysteine-type endopeptidase inhibitor activity (GO:0004869); extracellular region (GO:0005576); extracellular space (GO:0005615); defense response (GO:0006952); biological_process (GO:0008150); cytoplasmic vesicle (GO:0031410)	295.057	295.057	0	294.057	9.43501e-15	8.93233	8.93233	28.7607	264.832	0.224	10.6175	10.6175	1.66919	27.3401	0.0334565	33.0325	27.7897
1.1	S100A8	chr3:90,472,993-90,473,956	NM_013650	S100a8	S100 calcium binding protein A8 (calgranulin A)	calcium ion binding (GO:0005509); extracellular region (GO:0005576); extracellular space (GO:0005615); cytoplasm (GO:0005737); cytoskeleton (GO:0005856); plasma membrane (GO:0005886); chemotaxis (GO:0006935); sensory perception (GO:0007600); membrane (GO:0016020)	61.0855	61.0855	7.18946	499.257	4.37198e-12	2.70278	2.70278	307.245	832.118	0.483	1.35803	1.35803	28.8721	39.5673	0.883334	22.601	44.9809
1.1	PDCD1LG2	chr19:29,485,409-29,547,417	NM_021396	Pdcd1lg2	Programmed cell death 1 ligand 2	receptor activity (GO:0004872); protein binding (GO:0005515); cellular_component (GO:0005575); plasma membrane (GO:0005886); signal transduction (GO:0007165); membrane (GO:0016020); integral to membrane (GO:0016021); positive regulation of T cell proliferation (GO:0042102); negative regulation of T cell proliferation (GO:0042130)	14.8652	14.8652	50.519	764.838	3.73552e-112	0.559086	-1.78863	2.8485	1.15164	1	0.602884	-1.65869	1.40654	0.450863	1	26.5883	24.6567
1.1	COL6A5	chr9:105,758,400-105,862,974	NM_001167923	Col6a5			14.5765	14.5765	67.7329	1000.89	6.45168e-67	0.834753	-1.19796	1.43728	1.03453	1	0.354128	-2.82383	1.82383	0	0.707774	17.462	41.1616
1.1	KLRC2	chr6:129,606,364-129,610,614	NM_001098669 NM_010653	Klrc2	Killer cell lectin-like receptor subfamily C, member 2	receptor activity (GO:0004872); external side of plasma membrane (GO:0009897); integral to membrane (GO:0016021)	18.4703	18.4703	0	17.4703	3.20485e-05	0.581856	-1.71864	0.718639	0	1	1	1	0	0	1	31.7438	18.4703
1.1	CAMP	chr9:109,749,891-109,751,970	NM_009921	Camp	Cathelicidin antimicrobial peptide	positive regulation of protein phosphorylation (GO:0001934); extracellular region (GO:0005576); extracellular space (GO:0005615); cytoplasm (GO:0005737); defense response (GO:0006952); positive regulation of cell proliferation (GO:0008284); specific granule (GO:0042581); defense response to bacterium (GO:0042742); cell projection (GO:0042995); negative regulation of growth of symbiont in host (GO…	58.5883	58.5883	0.51596	87.8175	1.02335e-23	3.45671	3.45671	3.86132	15.8042	0.48	1.74261	1.74261	0.417298	1.4698	0.99949	16.9491	33.621
1.1	SLAMF6	chr1:173,847,668-173,873,999	NM_030710	Slamf6	SLAM family member 6	DNA binding (GO:0003677); receptor activity (GO:0004872); extracellular space (GO:0005615); plasma membrane (GO:0005886); integral to plasma membrane (GO:0005887); DNA methylation (GO:0006306); signal transduction (GO:0007165); N-methyltransferase activity (GO:0008170); membrane (GO:0016020); integral to membrane (GO:0016021)	8.57056	8.57056	17.9906	161.76	2.55303e-23	0.404166	-2.47423	2.42404	0.383881	0.939	0.361441	-2.76671	3.33839	0.568069	0.779871	21.2056	23.7122
1.1	NKG7	chr7:50,692,508-50,693,616	NM_024253	Nkg7	Natural killer cell group 7 sequence	molecular_function (GO:0003674); cellular_component (GO:0005575); extracellular space (GO:0005615); biological_process (GO:0008150); membrane (GO:0016020); integral to membrane (GO:0016021)	7.41297	7.41297	48.8747	368.72	6.29847e-14	0.348326	-2.87088	8.1471	2.18617	0.577	0.409508	-2.44196	4.74492	1.35259	0.768025	21.2817	18.1022
1.1	HVCN1	chr5:122,659,746-122,692,306	NM_001042489 NM_028752	Hvcn1	Hydrogen voltage-gated channel 1	ion channel activity (GO:0005216); voltage-gated ion channel activity (GO:0005244); transport (GO:0006810); ion transport (GO:0006811); response to pH (GO:0009268); response to zinc ion (GO:0010043); proton transport (GO:0015992); membrane (GO:0016020); integral to membrane (GO:0016021); voltage-gated proton channel activity (GO:0030171); ion transmembrane transport (GO:0034220); regulation of io…	12.0436	12.0436	74.276	905.594	2.71322e-23	0.757001	-1.321	30.0341	22.4928	0.815	0.630932	-1.58496	869.195	548.033	4.25889e-05	15.9096	19.0886
1.1	AW112010	chr19:11,122,102-11,125,056	NM_001177351	AW112010	Expressed sequence AW112010	molecular_function (GO:0003674); cellular_component (GO:0005575); biological_process (GO:0008150)	12.6329	12.6329	214.419	2720.38	1.08428e-81	0.749858	-1.33359	21.9652	16.2206	1	0.744648	-1.34292	14.9466	10.8746	0.820782	16.8471	16.9649
1.1	SPIC	chr10:88,138,015-88,145,768	NM_011461	Spic	Spi-C transcription factor (Spi-1/PU.1 related)	DNA binding (GO:0003677); sequence-specific DNA binding transcription factor activity (GO:0003700); nucleus (GO:0005634); transcription factor complex (GO:0005667); regulation of transcription, DNA-dependent (GO:0006355); sequence-specific DNA binding (GO:0043565)	14.3693	14.3693	1.03192	28.1973	1.44843e-06	0.567798	-1.76119	1.43728	0.383881	1	1.15202	1.15202	1.14388	1.4698	1	25.3071	12.4731
1.1	GZMG	chr14:56,775,418-56,778,416	NM_010375	Gzmg	Granzyme G	catalytic activity (GO:0003824); serine-type endopeptidase activity (GO:0004252); chymotrypsin activity (GO:0004263); trypsin activity (GO:0004295); extracellular space (GO:0005615); proteolysis (GO:0006508); peptidase activity (GO:0008233); serine-type peptidase activity (GO:0008236); hydrolase activity (GO:0016787); cytolysis (GO:0019835)	12.5712	12.5712	3.48134	55.3357	3.48638e-11	1.14175	1.14175	134.524	153.735	0.946	0.368213	-2.71582	1.71582	0	0.868286	11.0105	34.141
1.1	SLC6A7	chr18:61,155,034-61,173,853	NM_201353	Slc6a7	Solute carrier family 6 (neurotransmitter transporter, L-proline), member 7	neurotransmitter:sodium symporter activity (GO:0005328); integral to plasma membrane (GO:0005887); transport (GO:0006810); neurotransmitter transport (GO:0006836); amino acid transport (GO:0006865); amino acid transmembrane transporter activity (GO:0015171); L-proline transmembrane transporter activity (GO:0015193); symporter activity (GO:0015293); proline transport (GO:0015824); membrane (GO:001…	23.9987	23.9987	0	22.9987	1.08648e-06	1	1	0	0	1	1.92028	1.92028	3.12236	6.91607	0.678998	23.9987	12.4975
1.1	IRG1	chr14:103,446,229-103,455,790	NM_008392	Irg1	Immunoresponsive gene 1	propionate catabolic process (GO:0019543); response to lipopolysaccharide (GO:0032496); 2-methylcitrate dehydratase activity (GO:0047547)	9.52826	9.52826	75.7275	730.08	2.4131e-88	0.846319	-1.18159	82.3351	69.5281	1	0.330084	-3.02953	5.4715	1.13614	0.353405	11.2585	28.8662
1.1	CD2	chr3:101,079,831-101,091,862	NM_013486	Cd2	CD2 antigen	antigen binding (GO:0003823); protein kinase activity (GO:0004672); protein binding (GO:0005515); ATP binding (GO:0005524); extracellular region (GO:0005576); extracellular space (GO:0005615); cytoplasm (GO:0005737); plasma membrane (GO:0005886); protein phosphorylation (GO:0006468); defense response (GO:0006952); cell adhesion (GO:0007155); external side of plasma membrane (GO:0009897); cytoplas…	6.85056	6.85056	25.7924	182.543	3.76416e-15	0.395145	-2.53072	2.50221	0.383881	0.988	0.455175	-2.19696	4.68353	1.587	0.708672	17.3368	15.0504
1.1	IL12RB2	chr6:67,242,012-67,326,131	NM_008354	Il12rb2	Interleukin 12 receptor, beta 2	receptor activity (GO:0004872); cytokine receptor activity (GO:0004896); extracellular space (GO:0005615); integral to plasma membrane (GO:0005887); signal transduction (GO:0007165); cell surface receptor signaling pathway (GO:0007166); external side of plasma membrane (GO:0009897); membrane (GO:0016020); integral to membrane (GO:0016021); peptidyl-tyrosine phosphorylation (GO:0018108); cytokine-…	20.2508	20.2508	1.03192	40.148	4.91403e-05	0.96465	-1.03665	1.78357	1.68517	1	1.56807	1.56807	0	0.568069	1	20.9929	12.9145
1.1	KSR2	chr5:117,864,011-118,217,997	NM_001114545	Ksr2	Kinase suppressor of ras 2	molecular_function (GO:0003674); protein kinase activity (GO:0004672); protein serine/threonine kinase activity (GO:0004674); ATP binding (GO:0005524); cellular_component (GO:0005575); cytoplasm (GO:0005737); protein phosphorylation (GO:0006468); biological_process (GO:0008150); membrane (GO:0016020); kinase activity (GO:0016301); metal ion binding (GO:0046872)	14.687	14.687	3.09576	59.1544	4.16232e-12	0.868349	-1.15161	32.5884	28.1665	1	0.997537	-1.00247	0.57194	0.568069	1	16.9137	14.7233
1.1	LY6I	chr15:74,810,242-74,813,860	NM_020498	Ly6i	Lymphocyte antigen 6 complex, locus I	extracellular space (GO:0005615); plasma membrane (GO:0005886); membrane (GO:0016020); anchored to membrane (GO:0031225)	23.3631	23.3631	9.73528	249.809	6.13952e-15	1.67906	1.67906	2.12986	4.25522	0.928	1.3418	1.3418	0.417298	0.901727	1	13.9144	17.4118
1.1	GZMF	chr14:56,824,100-56,830,244	NM_010374	Gzmf	Granzyme F	catalytic activity (GO:0003824); serine-type endopeptidase activity (GO:0004252); chymotrypsin activity (GO:0004263); trypsin activity (GO:0004295); extracellular space (GO:0005615); proteolysis (GO:0006508); peptidase activity (GO:0008233); serine-type peptidase activity (GO:0008236); hydrolase activity (GO:0016787); cytolysis (GO:0019835)	23.3547	23.3547	3.28855	99.1576	2.12807e-22	1.29239	1.29239	165.839	214.622	0.471	1.74261	1.74261	0.417298	1.4698	0.99949	18.0709	13.4021
3.12	CD40	chr2:164,881,136-164,897,154	NM_011611 NR_027852 NM_170703 NM_170704 NM_170702	Cd40	CD40 antigen	immune response-regulating cell surface receptor signaling pathway (GO:0002768); receptor activity (GO:0004872); transmembrane signaling receptor activity (GO:0004888); protein binding (GO:0005515); extracellular region (GO:0005576); plasma membrane (GO:0005886); apoptotic process (GO:0006915); immune response (GO:0006955); signal transduction (GO:0007165); external side of plasma membrane (GO:00…	9.39577	9.39577	29.9825	290.105	4.45928e-27	0.256056	-3.90539	49.6349	11.9654	0.000513	0.976173	-1.02441	5.36349	5.21187	1	36.6942	9.62511
1.1	GPR84	chr15:103,138,666-103,140,869	NM_030720	Gpr84	G protein-coupled receptor 84	rhodopsin-like receptor activity (GO:0001584); signal transducer activity (GO:0004871); receptor activity (GO:0004872); G-protein coupled receptor activity (GO:0004930); plasma membrane (GO:0005886); signal transduction (GO:0007165); G-protein coupled receptor signaling pathway (GO:0007186); membrane (GO:0016020); integral to membrane (GO:0016021)	8.92515	8.92515	2.35303	28.9263	8.62969e-06	0.382447	-2.61474	13.0473	4.37234	0.406	0.788276	-1.26859	0.989238	0.568069	1	23.337	11.3224
1.1	H2-M2	chr17:37,617,796-37,620,474	NM_008204	H2-M2	Histocompatibility 2, M region locus 2	molecular_function (GO:0003674); defense response (GO:0006952); biological_process (GO:0008150); cell surface (GO:0009986); integral to membrane (GO:0016021); antigen processing and presentation of endogenous antigen (GO:0019883); antigen processing and presentation of endogenous peptide antigen via MHC class I (GO:0019885); MHC class I receptor activity (GO:0030106)	14.6611	14.6611	59.1939	881.51	6.83487e-78	1.38388	1.38388	0	0.383881	1	0.636157	-1.57194	0.57194	0	1	10.5942	23.0464
1.1	GIMAP3	chr6:48,714,463-48,720,850	NM_031247	Gimap3	GTPase, IMAP family member 3	nucleotide binding (GO:0000166); GTP binding (GO:0005525); mitochondrion (GO:0005739); mitochondrial outer membrane (GO:0005741); biological_process (GO:0008150); membrane (GO:0016020); integral to membrane (GO:0016021); outer membrane (GO:0019867)	5.04415	5.04415	66.5082	339.522	2.08014e-09	0.462087	-2.1641	4.23367	1.41841	0.853	0.250514	-3.9918	4.79155	0.450863	0.331884	10.916	20.1352
1.1	SLC17A6	chr7:58,877,200-58,926,496	NM_080853	Slc17a6	Solute carrier family 17 (sodium-dependent inorganic phosphate cotransporter), member 6	neurotransmitter uptake (GO:0001504); amino acid transmembrane transport (GO:0003333); transporter activity (GO:0005215); L-glutamate transmembrane transporter activity (GO:0005313); early endosome (GO:0005769); transport (GO:0006810); ion transport (GO:0006811); sodium ion transport (GO:0006814); neurotransmitter transport (GO:0006836); synaptic vesicle (GO:0008021); symporter activity (GO:00152…	14.2463	14.2463	1.22471	30.6939	0.00048041	1.33902	1.33902	0.718639	1.30129	1	0.705568	-1.4173	0.417298	0	1	10.6394	20.1913
1.1	CD8A	chr6:71,323,421-71,329,165	NM_001081110 NM_009857	Cd8a	CD8 antigen, alpha chain	T cell mediated immunity (GO:0002456); immune response (GO:0006955); cell surface receptor signaling pathway (GO:0007166); external side of plasma membrane (GO:0009897); cell surface (GO:0009986); membrane (GO:0016020); integral to membrane (GO:0016021); protein kinase binding (GO:0019901); T cell activation (GO:0042110); protein homodimerization activity (GO:0042803); cytotoxic T cell differenti…	7.44027	7.44027	73.1193	550.468	3.72211e-25	0.733139	-1.364	1.41122	0.767763	1	0.338046	-2.95818	6.3061	1.4698	0.365646	10.1485	22.0097
1.1	SKAP1	chr11:96,325,905-96,620,936	NM_001177899 NM_001033186 NM_001177898	Skap1	Src family associated phosphoprotein 1	nucleus (GO:0005634); cytoplasm (GO:0005737); plasma membrane (GO:0005886); membrane (GO:0016020); protein domain specific binding (GO:0019904)	6.84485	6.84485	10.3816	76.9054	5.31723e-06	0.361418	-2.76688	3.56714	0.650645	0.781	0.636157	-1.57194	0.57194	0	1	18.9389	10.7597
1.1	SIRPB1B	chr3:15,495,754-15,575,065	NM_001173460	Sirpb1b	signal-regulatory protein beta 1B	molecular_function (GO:0003674); cellular_component (GO:0005575); biological_process (GO:0008150)	11.6178	11.6178	3.38495	49.9433	6.15994e-10	1.10455	1.10455	3.16874	3.60458	1	0.644286	-1.55211	1.25189	0.450863	1	10.5181	18.032
1.1	TNIP3	chr6:65,540,392-65,584,034	NM_001001495	Tnip3	TNFAIP3 interacting protein 3	molecular_function (GO:0003674); cellular_component (GO:0005575); biological_process (GO:0008150)	14.1354	14.1354	9.1569	142.572	1.99939e-26	0.613141	-1.63095	20.5279	12.1996	0.979	1.51986	1.51986	1.66919	3.0568	1	23.0541	9.30045
3.12	CD36	chr5:17,287,508-17,394,777	NM_007643 NM_001159558 NM_001159555 NM_001159556 NM_001159557	Cd36	CD36 antigen	long-chain fatty acid metabolic process (GO:0001676); pattern recognition receptor signaling pathway (GO:0002221); receptor activity (GO:0004872); low-density lipoprotein receptor activity (GO:0005041); protein binding (GO:0005515); intracellular (GO:0005622); mitochondrion (GO:0005739); microsome (GO:0005792); Golgi apparatus (GO:0005794); plasma membrane (GO:0005886); caveola (GO:0005901); fatt…	11.7736	11.7736	190.107	2249.02	7.81119e-69	0.349175	-2.8639	378.193	131.404	1.49e-05	1.46264	1.46264	274.481	401.93	0.121004	33.7184	8.04954
1.1	1810033B17RIK	chr8:3,665,762-3,668,905	NM_026985	1810033B17Rik	RIKEN cDNA 1810033B17 gene	molecular_function (GO:0003674); cellular_component (GO:0005575); biological_process (GO:0008150); membrane (GO:0016020); integral to membrane (GO:0016021)	21.2368	21.2368	3.38495	92.1221	2.33942e-20	1.78533	1.78533	21.1423	38.5313	0.239	1.52411	1.52411	3.07573	5.21187	0.981052	11.8952	13.9339
1.1	KLRB1F	chr6:128,995,919-129,007,489	NR_024262 NM_153094 NR_024263	Klrb1f	Killer cell lectin-like receptor subfamily B member 1F	binding (GO:0005488); protein binding (GO:0005515); biological_process (GO:0008150); cell surface (GO:0009986); membrane (GO:0016020); integral to membrane (GO:0016021)	7.06482	7.06482	2.67619	24.9717	0.000183394	0.590813	-1.69258	0.692584	0	1	0.545079	-1.8346	0.834597	0	0.994796	11.9578	12.9611
1.1	ATP2B2	chr6:113,695,662-113,992,074	NM_009723 NM_001036684	Atp2b2	ATPase, Ca++ transporting, plasma membrane 2	nucleotide binding (GO:0000166); magnesium ion binding (GO:0000287); cell morphogenesis (GO:0000902); catalytic activity (GO:0003824); calcium-transporting ATPase activity (GO:0005388); calcium ion binding (GO:0005509); calmodulin binding (GO:0005516); ATP binding (GO:0005524); endoplasmic reticulum (GO:0005783); microsome (GO:0005792); plasma membrane (GO:0005886); cilium (GO:0005929); ATP catab…	12.3633	12.3633	0.51596	17.7423	0.000182003	1	1	0	0	1	1	1	0	0	1	12.3633	12.3633
1.1	TM4SF19	chr16:32,400,592-32,408,313	NM_001160402	Tm4sf19	Transmembrane 4 L six family member 19	molecular_function (GO:0003674); cellular_component (GO:0005575); biological_process (GO:0008150)	21.1781	21.1781	1.12832	44.0736	4.20241e-09	0.923422	-1.08293	14.0341	12.8828	1	2.54423	2.54423	0.417298	2.60593	0.773029	22.9343	8.32396
1.1	IL27	chr7:133,732,809-133,738,424	NM_145636	Il27	Interleukin 27	receptor binding (GO:0005102); cytokine activity (GO:0005125); protein binding (GO:0005515); extracellular region (GO:0005576); extracellular space (GO:0005615); inflammatory response (GO:0006954); regulation of T cell proliferation (GO:0042129); innate immune response (GO:0045087); interleukin-27 receptor binding (GO:0045523)	12.372	12.372	1.64428	31.715	5.27517e-07	1.05531	1.05531	1.03888	1.15164	1	1	1	0	0	1	11.7236	12.372
1.1	GZMK	chr13:113,962,082-113,971,105	NM_008196	Gzmk	Granzyme K	catalytic activity (GO:0003824); serine-type endopeptidase activity (GO:0004252); chymotrypsin activity (GO:0004263); trypsin activity (GO:0004295); extracellular space (GO:0005615); proteolysis (GO:0006508); peptidase activity (GO:0008233); serine-type peptidase activity (GO:0008236); hydrolase activity (GO:0016787)	6.99368	6.99368	4.83643	39.8181	3.43941e-06	0.742781	-1.34629	0.346292	0	1	0.44407	-2.25189	1.25189	0	0.866287	9.41554	15.749
1.1	KLRA3	chr6:130,273,305-130,287,644	NM_010648	Klra3	Killer cell lectin-like receptor, subfamily A, member 3	receptor activity (GO:0004872); plasma membrane (GO:0005886); defense response (GO:0006952)	13.4381	13.4381	0.612356	20.667	2.85269e-05	0.419258	-2.38517	1.38517	0	0.911	1.90173	1.90173	0	0.901727	0.979557	32.0521	7.06627
1.1	SLAMF8	chr1:174,511,508-174,520,699	NM_029084	Slamf8	SLAM family member 8	molecular_function (GO:0003674); cellular_component (GO:0005575); extracellular space (GO:0005615); biological_process (GO:0008150); membrane (GO:0016020); integral to membrane (GO:0016021)	12.2138	12.2138	64.1836	795.139	8.66436e-48	0.595638	-1.67887	8.46734	4.63911	0.903	1.54511	1.54511	4.32762	7.23177	0.909457	20.5054	7.9048
1.1	AA467197	chr2:122,463,623-122,466,812	NM_001004174	AA467197	expressed sequence AA467197	molecular_function (GO:0003674); nucleus (GO:0005634); mitochondrion (GO:0005739); biological_process (GO:0008150)	11.7093	11.7093	68.1525	808.724	5.56231e-98	0.539797	-1.85255	217.31	116.843	0.000131	1.51843	1.51843	14.5759	22.6509	0.561296	21.692	7.71143
1.1	CLGN	chr8:85,913,790-85,950,728	NM_009904	Clgn	Calmegin	subtilase activity (GO:0004289); calcium ion binding (GO:0005509); extracellular space (GO:0005615); nuclear envelope (GO:0005635); endoplasmic reticulum (GO:0005783); protein folding (GO:0006457); protein complex assembly (GO:0006461); proteolysis (GO:0006508); meiosis (GO:0007126); multicellular organismal development (GO:0007275); spermatogenesis (GO:0007283); binding of sperm to zona pellucid…	16.5755	16.5755	0	15.5755	0.000122559	1.38388	1.38388	0	0.383881	1	1.56807	1.56807	0	0.568069	1	11.9775	10.5706
1.1	THEMIS	chr10:28,388,201-28,602,555	NM_178666	Themis	thymocyte selection associated	protein binding (GO:0005515); nucleus (GO:0005634); cytoplasm (GO:0005737); multicellular organismal development (GO:0007275); positive T cell selection (GO:0043368); negative T cell selection (GO:0043383); T cell receptor signaling pathway (GO:0050852)	11.6619	11.6619	6.06114	81.346	2.01639e-11	1	1	0	0	1	1.09676	1.09676	1.25189	1.4698	1	11.6619	10.633
3.12	LYZ1	chr10:116,724,851-116,729,924	NM_013590	Lyz1	Lysozyme 1	lysozyme activity (GO:0003796); catalytic activity (GO:0003824); extracellular region (GO:0005576); extracellular space (GO:0005615); carbohydrate metabolic process (GO:0005975); metabolic process (GO:0008152); hydrolase activity (GO:0016787); hydrolase activity, acting on glycosyl bonds (GO:0016798); cell wall macromolecule catabolic process (GO:0016998); cytolysis (GO:0019835); defense response…	9.43957	9.43957	268.568	2543.6	3.24699e-17	0.498441	-2.00625	1481.18	737.78	7.18e-14	1.20082	1.20082	79.6473	95.843	0.714638	18.9382	7.86093
1.1	TNNI3	chr7:4,469,910-4,474,045	NM_009406	Tnni3	Troponin I, cardiac 3	actin binding (GO:0003779); protein binding (GO:0005515); cytoplasm (GO:0005737); regulation of muscle contraction (GO:0006937); muscle organ development (GO:0007517); sarcomere (GO:0030017)	10.3399	10.3399	5.35239	64.6828	2.35732e-11	0.98961	-1.0105	4.57996	4.52199	1	0.887049	-1.12733	1.14388	0.901727	1	10.4484	11.6565
1.1	CD226	chr18:89,366,819-89,439,719	NM_178687 NM_001039149	Cd226	CD226 antigen	cytokine production (GO:0001816); receptor activity (GO:0004872); protein binding (GO:0005515); cell adhesion (GO:0007155); signal transduction (GO:0007165); membrane (GO:0016020); integral to membrane (GO:0016021)	8.69149	8.69149	11.7991	110.243	5.54211e-17	0.398448	-2.50974	3.14268	0.650645	0.663	1.18203	1.18203	1.66919	2.15507	1	21.8133	7.35301
1.1	GBP1	chr3:142,257,811-142,282,140	NM_010259	Gbp1	Guanylate binding protein 1	nucleotide binding (GO:0000166); GTPase activity (GO:0003924); GTP binding (GO:0005525); plasma membrane (GO:0005886); GTP catabolic process (GO:0006184); membrane (GO:0016020); GMP binding (GO:0019002)	7.49387	7.49387	131.984	995.569	4.336e-96	0.484278	-2.06493	1.06493	0	1	0.88764	-1.12658	1.40654	1.13614	1	15.4743	8.44247
1.1	CD7	chr11:120,898,063-120,900,792	NM_009854	Cd7	CD7 antigen	receptor activity (GO:0004872); extracellular space (GO:0005615); plasma membrane (GO:0005886); immune response (GO:0006955); signal transduction (GO:0007165); membrane (GO:0016020); integral to membrane (GO:0016021); homeostasis of number of cells within a tissue (GO:0048873)	8.76675	8.76675	3.80451	41.12	3.685e-07	0.410294	-2.43728	1.43728	0	1	1.26417	1.26417	2.65843	3.62487	1	21.367	6.93481
1.1	SECTM1A	chr11:120,928,717-120,942,453	NM_145373	Sectm1a	Secreted and transmembrane 1A	molecular_function (GO:0003674); cellular_component (GO:0005575); extracellular region (GO:0005576); plasma membrane (GO:0005886); biological_process (GO:0008150); membrane (GO:0016020); integral to membrane (GO:0016021)	11.2852	11.2852	7.60902	96.1548	6.98206e-17	1.31306	1.31306	0.346292	0.767763	1	0.891727	-1.12142	120.717	107.538	0.798204	8.5946	12.6555
1.1	CXCR6	chr9:123,715,595-123,720,872	NM_030712	Cxcr6	Chemokine (C-X-C motif) receptor 6	rhodopsin-like receptor activity (GO:0001584); signal transducer activity (GO:0004871); receptor activity (GO:0004872); G-protein coupled receptor activity (GO:0004930); plasma membrane (GO:0005886); signal transduction (GO:0007165); G-protein coupled receptor signaling pathway (GO:0007186); membrane (GO:0016020); integral to membrane (GO:0016021); C-C chemokine receptor activity (GO:0016493); C-…	8.71866	8.71866	40.1998	358.207	1.69731e-18	1.38388	1.38388	0	0.383881	1	0.330869	-3.02235	3.38501	0.450863	0.588194	6.30015	26.3508
1.1	NOS2	chr11:78,734,361-78,773,626	NM_010927	Nos2	Nitric oxide synthase 2, inducible, macrophage	ovulation from ovarian follicle (GO:0001542); response to hypoxia (GO:0001666); nitric-oxide synthase activity (GO:0004517); electron transporter activity (GO:0005489); protein binding (GO:0005515); calmodulin binding (GO:0005516); cytoplasm (GO:0005737); electron transport (GO:0006118); nitric oxide biosynthetic process (GO:0006809); FMN binding (GO:0010181); oxidoreductase activity (GO:0016491)…	23.5603	23.5603	60.5095	1448.18	1.99095e-59	3.11966	3.11966	166.74	522.293	0.298	1.55754	1.55754	32.9075	51.8124	0.220768	7.55221	15.1266
1.1	LPL	chr8:71,404,454-71,430,831	NM_008509	Lpl	Lipoprotein lipase	catalytic activity (GO:0003824); lipoprotein lipase activity (GO:0004465); triglyceride lipase activity (GO:0004806); lipid transporter activity (GO:0005319); extracellular space (GO:0005615); plasma membrane (GO:0005886); lipid metabolic process (GO:0006629); heparin binding (GO:0008201); positive regulation of macrophage derived foam cell differentiation (GO:0010744); membrane (GO:0016020); lip…	13.0118	13.0118	266.129	3474.84	1.54964e-15	1.26454	1.26454	148.707	188.31	0.281	1.31897	1.31897	105.662	139.684	0.215998	10.2898	9.86512
1.1	CD3G	chr9:44,777,655-44,788,514	NM_009850	Cd3g	CD3 antigen, gamma polypeptide	receptor activity (GO:0004872); transmembrane signaling receptor activity (GO:0004888); protein binding (GO:0005515); signal transduction (GO:0007165); cell surface receptor signaling pathway (GO:0007166); membrane (GO:0016020); integral to membrane (GO:0016021); alpha-beta T cell receptor complex (GO:0042105)	7.12317	7.12317	43.6472	317.029	6.71278e-22	1	1	0	0	1	0.415535	-2.40654	1.40654	0	0.847976	7.12317	17.1422
1.1	ITK	chr11:46,138,652-46,203,017	NM_010583	Itk	IL2-inducible T-cell kinase	nucleotide binding (GO:0000166); protein kinase activity (GO:0004672); protein serine/threonine kinase activity (GO:0004674); protein tyrosine kinase activity (GO:0004713); non-membrane spanning protein tyrosine kinase activity (GO:0004715); protein binding (GO:0005515); ATP binding (GO:0005524); plasma membrane (GO:0005886); protein phosphorylation (GO:0006468); membrane (GO:0016020); kinase act…	7.38117	7.38117	23.1162	177.006	2.01155e-23	1.00672	1.00672	1.78357	1.80229	1	0.463073	-2.15949	2.13312	0.450863	0.916113	7.33186	15.9395
1.1	TNFSF15	chr4:63,385,637-63,406,147	NM_177371	Tnfsf15	Tumor necrosis factor (ligand) superfamily, member 15	death receptor binding (GO:0005123); cytokine activity (GO:0005125); tumor necrosis factor receptor binding (GO:0005164); protein binding (GO:0005515); extracellular space (GO:0005615); plasma membrane (GO:0005886); activation of cysteine-type endopeptidase activity involved in apoptotic process (GO:0006919); immune response (GO:0006955); activation of NF-kappaB-inducing kinase activity (GO:00072…	7.90609	7.90609	3.38495	33.6678	5.39239e-06	0.592996	-1.68635	1.78357	0.650645	1	0.997537	-1.00247	0.57194	0.568069	1	13.3325	7.92561
1.1	MRGPRG	chr7:150,949,615-150,952,898	NM_203492	Mrgprg	MAS-related GPR, member G	rhodopsin-like receptor activity (GO:0001584); molecular_function (GO:0003674); signal transducer activity (GO:0004871); receptor activity (GO:0004872); G-protein coupled receptor activity (GO:0004930); cellular_component (GO:0005575); plasma membrane (GO:0005886); signal transduction (GO:0007165); G-protein coupled receptor signaling pathway (GO:0007186); biological_process (GO:0008150); membran…	12.8728	12.8728	4.60966	71.2121	7.38662e-14	1.02792	1.02792	0.346292	0.383881	1	1.56807	1.56807	0	0.568069	1	12.5232	8.20934
1.1	FAM26F	chr10:33,845,873-33,847,778	NM_175449	Fam26f	Family with sequence similarity 26, member F	molecular_function (GO:0003674); cellular_component (GO:0005575); biological_process (GO:0008150); membrane (GO:0016020); integral to membrane (GO:0016021)	9.74331	9.74331	22.6627	229.553	9.63732e-35	0.63507	-1.57463	1.78357	0.767763	1	1.36177	1.36177	3.64767	5.32907	1	15.3421	7.15487
1.1	TMPRSS4	chr9:44,980,809-45,012,158	NM_145403	Tmprss4	Transmembrane protease, serine 4	catalytic activity (GO:0003824); serine-type endopeptidase activity (GO:0004252); chymotrypsin activity (GO:0004263); trypsin activity (GO:0004295); scavenger receptor activity (GO:0005044); proteolysis (GO:0006508); signal transduction (GO:0007165); peptidase activity (GO:0008233); serine-type peptidase activity (GO:0008236); membrane (GO:0016020); integral to membrane (GO:0016021); hydrolase ac…	9.16709	9.16709	1.22471	19.3941	0.00023555	1	1	0	0	1	0.887049	-1.12733	1.14388	0.901727	1	9.16709	10.3344
1.1	CCR9	chr9:123,676,329-123,692,575	NM_009913 NM_001166625	Ccr9	Chemokine (C-C motif) receptor 9	rhodopsin-like receptor activity (GO:0001584); signal transducer activity (GO:0004871); receptor activity (GO:0004872); G-protein coupled receptor activity (GO:0004930); protein binding (GO:0005515); plasma membrane (GO:0005886); chemotaxis (GO:0006935); defense response (GO:0006952); signal transduction (GO:0007165); G-protein coupled receptor signaling pathway (GO:0007186); membrane (GO:0016020…	6.95872	6.95872	3.9973	33.7748	1.06838e-05	0.581856	-1.71864	0.718639	0	1	0.854721	-1.16997	0.834597	0.568069	1	11.9595	8.1415
1.1	CREG1	chr1:167,693,911-167,705,435	NM_011804	Creg1	Cellular repressor of E1A-stimulated genes 1	regulation of cell growth (GO:0001558); extracellular region (GO:0005576); transcription factor complex (GO:0005667); regulation of transcription, DNA-dependent (GO:0006355); transcription factor binding (GO:0008134); regulation of growth (GO:0040008)	10.3189	10.3189	155.515	1614.05	3.05868e-54	0.664843	-1.50411	239.822	159.109	0.0256	1.47009	1.47009	492.034	723.804	0.000677292	15.5208	7.01922
1.1	HAAO	chr17:84,230,694-84,246,130	NM_025325	Haao	3-hydroxyanthranilate 3,4-dioxygenase	3-hydroxyanthranilate 3,4-dioxygenase activity (GO:0000334); iron ion binding (GO:0005506); soluble fraction (GO:0005625); cytoplasm (GO:0005737); metabolic process (GO:0008152); oxidoreductase activity (GO:0016491); oxidoreductase activity, acting on single donors with incorporation of molecular oxygen, incorporation of two atoms of oxygen (GO:0016702); pyridine nucleotide biosynthetic process (…	7.34515	7.34515	3.28855	30.5	3.11172e-05	0.99332	-1.00672	2.47615	2.45293	1	0.526737	-1.89848	37.0191	19.0261	0.151805	7.39454	13.9446
1.1	CTSE	chr1:133,534,891-133,572,084	NM_007799	Ctse	Cathepsin E	aspartic-type endopeptidase activity (GO:0004190); cathepsin E activity (GO:0004193); pepsin A activity (GO:0004194); extracellular space (GO:0005615); endosome (GO:0005768); proteolysis (GO:0006508); neutrophil collagenase activity (GO:0008130); peptidase activity (GO:0008233); protein autoprocessing (GO:0016540); hydrolase activity (GO:0016787); viral envelope (GO:0019031); antigen processing a…	9.1819	9.1819	1.74067	24.1646	0.000682104	1.56238	1.56238	0.718639	1.68517	1	0.343755	-2.90905	9.48985	2.60593	0.626407	5.87686	26.7106
1.1	MEFV	chr16:3,707,215-3,718,124	NM_019453 NM_001161790 NM_001161791	Mefv	Mediterranean fever	actin binding (GO:0003779); protein binding (GO:0005515); cellular_component (GO:0005575); intracellular (GO:0005622); cytoplasm (GO:0005737); cytoskeleton (GO:0005856); microtubule (GO:0005874); inflammatory response (GO:0006954); biological_process (GO:0008150); zinc ion binding (GO:0008270); metal ion binding (GO:0046872)	10.0767	10.0767	29.8522	309.889	1.11815e-45	1.12358	1.12358	22.8216	25.7656	1	0.969875	-1.03106	3.64767	3.50766	1	8.96841	10.3897
1.1	TNFAIP2	chr12:112,680,872-112,693,229	NM_009396	Tnfaip2	Tumor necrosis factor, alpha-induced protein 2	angiogenesis (GO:0001525); multicellular organismal development (GO:0007275); cell differentiation (GO:0030154)	8.41406	8.41406	219.284	1852.49	2.83906e-37	1.05829	1.05829	1950.86	2064.64	1	0.701591	-1.42533	621.775	435.933	0.00446529	7.9506	11.9928
1.1	LTF	chr9:110,921,796-110,945,270	NM_008522	Ltf	Lactotransferrin	extracellular region (GO:0005576); extracellular space (GO:0005615); cytoplasm (GO:0005737); transport (GO:0006810); ion transport (GO:0006811); iron ion transport (GO:0006826); cellular iron ion homeostasis (GO:0006879); ferric iron binding (GO:0008199); heparin binding (GO:0008201); peptidase activity (GO:0008233); serine-type peptidase activity (GO:0008236); hydrolase activity (GO:0016787); se…	64.8068	64.8068	1.64428	170.367	5.59433e-10	4.62437	4.62437	23.6445	112.965	0.315	9.00189	9.00189	0.417298	11.7584	0.00921996	14.0142	7.19924
1.1	SIRPA	chr2:129,418,575-129,457,964	NM_007547 NM_001177646 NM_001177647	Sirpa	Signal-regulatory protein alpha	protein binding (GO:0005515); extracellular space (GO:0005615); integral to plasma membrane (GO:0005887); phagocytosis, recognition (GO:0006910); phagocytosis, engulfment (GO:0006911); cellular component movement (GO:0006928); cytoskeleton organization (GO:0007010); actin filament organization (GO:0007015); cell-matrix adhesion (GO:0007160); membrane (GO:0016020); integral to membrane (GO:0016021…	9.23394	9.23394	539.732	4992.08	3.57907e-58	0.669258	-1.49419	778.898	520.953	0.358	1.27356	1.27356	1719.73	2190.46	0.0162927	13.7973	7.25047
1.1	SNAI3	chr8:124,978,106-124,984,592	NM_013914	Snai3	Snail homolog 3 (Drosophila)	nucleic acid binding (GO:0003676); DNA binding (GO:0003677); sequence-specific DNA binding transcription factor activity (GO:0003700); copper ion binding (GO:0005507); intracellular (GO:0005622); nucleus (GO:0005634); transcription factor complex (GO:0005667); regulation of transcription, DNA-dependent (GO:0006355); zinc ion binding (GO:0008270); metal ion binding (GO:0046872)	14.1657	14.1657	0	13.1657	0.000634011	1	1	0	0	1	2.00712	2.00712	0.57194	2.15507	0.886452	14.1657	7.05772
1.1	9130015A21RIK	chr12:36,356,963-36,379,790	NR_045051 NR_045050	9130015A21Rik	RIKEN cDNA 9130015A21 gene	molecular_function (GO:0003674); cellular_component (GO:0005575); biological_process (GO:0008150)	45.403	45.403	3.38495	198.09	4.06714e-38	3.45293	3.45293	0	2.45293	0.688	6.19391	6.19391	0	5.19391	0.159155	13.1491	7.33027
1.1	CEACAM19	chr7:20,461,091-20,473,314	NM_177036	Ceacam19	carcinoembryonic antigen-related cell adhesion molecule 19	molecular_function (GO:0003674); cellular_component (GO:0005575); biological_process (GO:0008150)	7.3313	7.3313	5.12562	43.9087	4.45592e-07	0.273416	-3.65743	10.2249	2.06905	0.201	1.28459	1.28459	1.71582	2.48873	1	26.8137	5.70709
1.1	CYP2E1	chr7:147,949,731-147,960,876	NM_021282	Cyp2e1	Cytochrome P450, family 2, subfamily e, polypeptide 1	Golgi membrane (GO:0000139); monooxygenase activity (GO:0004497); iron ion binding (GO:0005506); extracellular space (GO:0005615); mitochondrion (GO:0005739); endoplasmic reticulum (GO:0005783); microsome (GO:0005792); electron transport (GO:0006118); transport (GO:0006810); electron carrier activity (GO:0009055); membrane (GO:0016020); oxidoreductase activity (GO:0016491); oxidoreductase activit…	14.0358	14.0358	11.7367	177.77	0.000490735	1.30991	1.30991	16.9347	22.4928	0.983	1.68639	1.68639	8.79513	15.5184	0.526795	10.7151	8.32301
1.1	FBXW10	chr11:62,660,625-62,690,964	NM_001033669	Fbxw10	F-box and WD-40 domain protein 10	molecular_function (GO:0003674); cellular_component (GO:0005575); biological_process (GO:0008150)	13.6218	13.6218	0	12.6218	0.000747207	1.01983	1.01983	3.51503	3.60458	1	1.90173	1.90173	0	0.901727	0.979557	13.3569	7.16286
1.1	2010001M06RIK	chr5:135,487,992-135,489,027	NR_026688	2010001M06Rik	RIKEN cDNA 2010001M06 gene	molecular_function (GO:0003674); cellular_component (GO:0005575); biological_process (GO:0008150)	11.7736	11.7736	0.51596	16.8484	0.00031074	1	1	0	0	1	1.52715	1.52715	0.989238	2.03786	1	11.7736	7.70955
1.1	GM11435	chr11:83,325,238-83,335,677	NM_001045543	Gm11435	predicted gene 11435	molecular_function (GO:0003674); binding (GO:0005488); cellular_component (GO:0005575); biological_process (GO:0008150)	12.5224	12.5224	1.12832	25.6515	6.6138e-06	0.805219	-1.2419	0.718639	0.383881	1	1.90173	1.90173	0	0.901727	0.979557	15.5515	6.58473
1.1	CD6	chr19:10,863,829-10,904,548	NM_001037801 NM_009852	Cd6	CD6 antigen	regulation of protein phosphorylation (GO:0001932); scavenger receptor activity (GO:0005044); protein binding (GO:0005515); extracellular space (GO:0005615); plasma membrane (GO:0005886); cell adhesion (GO:0007155); signal transduction (GO:0007165); external side of plasma membrane (GO:0009897); membrane (GO:0016020); integral to membrane (GO:0016021); peptidyl-tyrosine phosphorylation (GO:001810…	7.28738	7.28738	18.2798	139.499	1.04779e-18	0.419258	-2.38517	1.38517	0	0.911	1.16436	1.16436	0.834597	1.13614	1	17.3816	6.25868
1.1	KRT7	chr15:101,242,834-101,258,237	NM_033073	Krt7	Keratin 7	structural molecule activity (GO:0005198); structural constituent of cytoskeleton (GO:0005200); protein binding (GO:0005515); intermediate filament (GO:0005882); cytoskeleton organization (GO:0007010); keratin filament (GO:0045095)	16.5465	16.5465	0	15.5465	0.000106122	0.447862	-2.23283	6.70982	2.45293	0.715	3.15507	3.15507	0	2.15507	0.651404	36.9456	5.24443
1.1	IFNG	chr10:117,878,103-117,882,948	NM_008337	Ifng	Interferon gamma	neutrophil apoptotic process (GO:0001781); regulation of the force of heart contraction (GO:0002026); cytokine activity (GO:0005125); interferon-gamma receptor binding (GO:0005133); extracellular region (GO:0005576); extracellular space (GO:0005615); inflammatory cell apoptotic process (GO:0006925); immune response (GO:0006955); negative regulation of cell proliferation (GO:0008285); response to …	7.80222	7.80222	8.73734	74.9729	2.23733e-11	1	1	0	0	1	0.705568	-1.4173	0.417298	0	1	7.80222	11.0581
1.1	HPGDS	chr6:65,067,287-65,094,724	NM_019455	Hpgds	Hematopoietic prostaglandin D synthase	prostaglandin biosynthetic process (GO:0001516); glutathione transferase activity (GO:0004364); prostaglandin-D synthase activity (GO:0004667); cellular_component (GO:0005575); cytoplasm (GO:0005737); fatty acid biosynthetic process (GO:0006633); prostaglandin metabolic process (GO:0006693); lipid biosynthetic process (GO:0008610); transferase activity (GO:0016740); isomerase activity (GO:0016853)	4.85105	4.85105	57.0621	280.662	4.5444e-26	0.393805	-2.53933	69.2466	26.6635	0.493	0.669218	-1.49428	492.879	329.513	0.00770456	12.3184	7.24883
1.1	AIF1	chr17:35,307,937-35,312,946	NM_019467	Aif1	Allograft inflammatory factor 1	ruffle (GO:0001726); phagocytic cup (GO:0001891); positive regulation of protein phosphorylation (GO:0001934); actin binding (GO:0003779); calcium ion binding (GO:0005509); protein binding (GO:0005515); cytoplasm (GO:0005737); cytosol (GO:0005829); cytoskeleton (GO:0005856); actin filament (GO:0005884); plasma membrane (GO:0005886); negative regulation of gene expression (GO:0010629); positive re…	7.52838	7.52838	126.921	962.04	1.10641e-58	0.554907	-1.8021	30.9948	16.7541	0.361	1.09771	1.09771	17.8677	19.7113	1	13.5669	6.85823
1.1	CD22	chr7:31,650,423-31,665,361	NM_009845 NM_001043317	Cd22	CD22 antigen	protein binding (GO:0005515); extracellular space (GO:0005615); plasma membrane (GO:0005886); integral to plasma membrane (GO:0005887); defense response (GO:0006952); cell adhesion (GO:0007155); signal transduction (GO:0007165); cell surface receptor signaling pathway (GO:0007166); external side of plasma membrane (GO:0009897); coreceptor activity (GO:0015026); membrane (GO:0016020); integral to …	10.328	10.328	36.7185	388.556	1.42613e-52	0.881051	-1.13501	6.4417	5.55651	1	1.38664	1.38664	9.27382	13.2461	0.899591	11.7224	7.4482
1.1	ADAMTS15	chr9:30,706,740-30,730,037	NM_001024139	Adamts15	A disintegrin-like and metallopeptidase (reprolysin type) with thrombospondin type 1 motif, 15	molecular_function (GO:0003674); metalloendopeptidase activity (GO:0004222); cellular_component (GO:0005575); extracellular region (GO:0005576); proteinaceous extracellular matrix (GO:0005578); proteolysis (GO:0006508); biological_process (GO:0008150); peptidase activity (GO:0008233); metallopeptidase activity (GO:0008237); zinc ion binding (GO:0008270); hydrolase activity (GO:0016787); extracell…	13.6893	13.6893	28.8202	407.219	1.46748e-65	1.18973	1.18973	8.78757	10.6446	1	1.84853	1.84853	10.9896	21.1632	0.365646	11.5063	7.40553
1.1	PTGIR	chr7:17,491,839-17,496,254	NM_008967	Ptgir	Prostaglandin I receptor (IP)	rhodopsin-like receptor activity (GO:0001584); signal transducer activity (GO:0004871); receptor activity (GO:0004872); G-protein coupled receptor activity (GO:0004930); prostaglandin receptor activity (GO:0004955); thromboxane receptor activity (GO:0004960); plasma membrane (GO:0005886); signal transduction (GO:0007165); G-protein coupled receptor signaling pathway (GO:0007186); membrane (GO:001…	7.24185	7.24185	12.3151	95.4258	1.55318e-13	0.652958	-1.53149	27.9042	17.8732	0.848	0.959378	-1.04234	13.8493	13.2461	1	11.0908	7.54849
1.1	IL2RG	chrX:98,459,726-98,463,545	NM_013563	Il2rg	Interleukin 2 receptor, gamma chain	receptor activity (GO:0004872); cytokine receptor activity (GO:0004896); extracellular space (GO:0005615); integral to plasma membrane (GO:0005887); cell surface receptor signaling pathway (GO:0007166); external side of plasma membrane (GO:0009897); cell surface (GO:0009986); regulation of gene expression (GO:0010468); membrane (GO:0016020); integral to membrane (GO:0016021); interleukin-2 bindin…	8.07944	8.07944	170.636	1385.73	1.84706e-32	0.520492	-1.92126	180.905	93.68	0.000293	1.28295	1.28295	45.8438	59.0981	0.710228	15.5227	6.29756
1.1	LYZ2	chr10:116,714,597-116,719,328	NM_017372	Lyz2	Lysozyme 2	Golgi cis cisterna (GO:0000137); lysozyme activity (GO:0003796); catalytic activity (GO:0003824); extracellular region (GO:0005576); extracellular space (GO:0005615); soluble fraction (GO:0005625); cytoplasm (GO:0005737); mitochondrion (GO:0005739); endoplasmic reticulum lumen (GO:0005788); Golgi stack (GO:0005795); microvillus (GO:0005902); carbohydrate metabolic process (GO:0005975); metabolic …	9.16744	9.16744	1811.59	16615.8	3.50627e-13	0.582246	-1.71749	8226.53	4789.44	0.000533	1.46466	1.46466	460.617	675.112	0.0850442	15.745	6.2591
1.1	WAS	chrX:7,658,592-7,667,617	NM_009515	Was	Wiskott-Aldrich syndrome homolog (human)	small GTPase regulator activity (GO:0005083); protein binding (GO:0005515); cytoplasm (GO:0005737); cytoskeleton (GO:0005856); protein complex assembly (GO:0006461); actin polymerization or depolymerization (GO:0008154); vesicle membrane (GO:0012506); actin cytoskeleton (GO:0015629); endosomal transport (GO:0016197); actin filament polymerization (GO:0030041); actin filament-based movement (GO:00…	9.85633	9.85633	33.2371	336.452	7.75006e-26	0.788898	-1.26759	53.6786	42.1358	0.927	1.42905	1.42905	21.778	31.551	0.604248	12.4938	6.8971
1.1	GPR18	chr14:122,310,656-122,314,996	NM_182806	Gpr18	G protein-coupled receptor 18	signal transducer activity (GO:0004871); receptor activity (GO:0004872); G-protein coupled receptor activity (GO:0004930); plasma membrane (GO:0005886); integral to plasma membrane (GO:0005887); signal transduction (GO:0007165); G-protein coupled receptor signaling pathway (GO:0007186); membrane (GO:0016020); integral to membrane (GO:0016021); G-protein coupled purinergic nucleotide receptor acti…	8.41995	8.41995	3.57774	37.5443	8.64683e-07	0.960437	-1.04119	0.718639	0.650645	1	0.937285	-1.06691	2.24113	2.03786	1	8.76678	8.98334
1.1	UBASH3A	chr17:31,345,011-31,379,348	NM_177823	Ubash3a	Ubiquitin associated and SH3 domain containing, A	regulation of cytokine production (GO:0001817); catalytic activity (GO:0003824); metabolic process (GO:0008152); negative regulation of T cell receptor signaling pathway (GO:0050860)	4.98047	4.98047	10.3816	55.6858	1.07e-06	0.581856	-1.71864	0.718639	0	1	0.555298	-1.80084	1.82383	0.568069	0.925739	8.55963	8.96901
1.1	MIR5107	chr18:60,971,730-60,971,817	NR_039567	Mir5107			6.89036	6.89036	3.48134	29.8781	4.44882e-05	0.581856	-1.71864	0.718639	0	1	1	1	0	0	1	11.842	6.89036
3.12	CHGA	chr12:103,793,179-103,803,237	NM_007693	Chga	Chromogranin A	calcium ion binding (GO:0005509); protein binding (GO:0005515); extracellular region (GO:0005576); extracellular space (GO:0005615); organelle organization (GO:0006996)	5.01872	5.01872	8.70336	47.6984	3.92866e-06	0.136116	-7.34669	69.7307	8.62757	8.9e-05	1.02368	1.02368	0.417298	0.450863	1	36.871	4.90261
1.1	GMFG	chr7:29,222,466-29,231,914	NM_022024 NM_001039192	Gmfg	Glia maturation factor, gamma	actin binding (GO:0003779); protein kinase inhibitor activity (GO:0004860); intracellular (GO:0005622); protein phosphorylation (GO:0006468); enzyme activator activity (GO:0008047); growth factor activity (GO:0008083)	7.27985	7.27985	53.5468	396.093	2.49466e-37	0.603722	-1.65639	72.907	43.6193	0.111	1.07897	1.07897	17.5436	19.0081	1	12.0583	6.74701
1.1	WNT10A	chr1:74,838,593-74,850,749	NM_009518	Wnt10a	Wingless related MMTV integration site 10a	signal transducer activity (GO:0004871); receptor binding (GO:0005102); extracellular region (GO:0005576); proteinaceous extracellular matrix (GO:0005578); extracellular space (GO:0005615); signal transduction (GO:0007165); Wnt receptor signaling pathway, calcium modulating pathway (GO:0007223); cell-cell signaling (GO:0007267); multicellular organismal development (GO:0007275); organ morphogenes…	7.46778	7.46778	2.25663	23.3198	0.000183573	0.819583	-1.22013	20.2337	16.4028	1	0.907916	-1.10142	1.97848	1.70421	1	9.11168	8.22519
1.1	NLRP1C-PS	chr11:71,055,932-71,098,734	NR_027858	Nlrp1c-ps	NLR family, pyrin domain containing 1C, pseudogene		9.42716	9.42716	6.6735	71.3393	2.92564e-12	0.61881	-1.61601	4.57996	2.45293	0.97	1.56807	1.56807	0	0.568069	1	15.2343	6.01196
1.1	MPO	chr11:87,607,286-87,617,914	NM_010824	Mpo	Myeloperoxidase	response to yeast (GO:0001878); hypochlorous acid biosynthetic process (GO:0002149); respiratory burst involved in defense response (GO:0002679); peroxidase activity (GO:0004601); calcium ion binding (GO:0005509); extracellular space (GO:0005615); soluble fraction (GO:0005625); mitochondrion (GO:0005739); lysosome (GO:0005764); response to oxidative stress (GO:0006979); heparin binding (GO:000820…	40.3611	40.3611	0	39.3611	3.50298e-08	6.29575	6.29575	0.346292	7.47592	0.138	3.15507	3.15507	0	2.15507	0.651404	6.41084	12.7925
1.1	ZFP518A	chr19:40,969,195-40,992,437	NM_028319	Zfp518a			6.59188	6.59188	25.8888	176.248	1.00826e-21	0.989124	-1.011	168.967	167.118	1	0.560519	-1.78406	392.892	219.784	0.00799387	6.66436	11.7603
1.1	PYCARD	chr7:135,134,887-135,137,381	NM_023258	Pycard	PYD and CARD domain containing	cysteine-type endopeptidase activity (GO:0004197); protein binding (GO:0005515); extracellular region (GO:0005576); intracellular (GO:0005622); cytoplasm (GO:0005737); cytosol (GO:0005829); proteolysis (GO:0006508); apoptotic process (GO:0006915); activation of cysteine-type endopeptidase activity involved in apoptotic process (GO:0006919); inflammatory response (GO:0006954); cell cycle (GO:00070…	6.40735	6.40735	46.6805	304.506	1.81142e-34	0.800985	-1.24846	53.9988	43.0532	0.911	0.706818	-1.41479	294.867	208.124	0.0294513	7.99934	9.06506
1.1	TXK	chr5:73,087,217-73,144,012	NM_013698 NM_001122754	Txk	TXK tyrosine kinase	nucleotide binding (GO:0000166); protein kinase activity (GO:0004672); protein serine/threonine kinase activity (GO:0004674); protein tyrosine kinase activity (GO:0004713); non-membrane spanning protein tyrosine kinase activity (GO:0004715); protein binding (GO:0005515); ATP binding (GO:0005524); cytoplasm (GO:0005737); protein phosphorylation (GO:0006468); kinase activity (GO:0016301); transfera…	5.54988	5.54988	7.57504	46.5905	2.2446e-06	0.38396	-2.60444	5.2986	1.41841	0.695	0.922976	-1.08345	0.57194	0.450863	1	14.4543	6.01303
1.1	PCP4L1	chr1:173,103,395-173,126,399	NM_025557	Pcp4l1	Purkinje cell protein 4-like 1	molecular_function (GO:0003674); cellular_component (GO:0005575); biological_process (GO:0008150)	14.0109	14.0109	5.44879	89.3535	2.26771e-17	0.567798	-1.76119	1.43728	0.383881	1	2.73757	2.73757	2.55042	8.71953	0.324489	24.6759	5.11801
1.1	KLRD1	chr6:129,541,829-129,548,793	NM_010654	Klrd1	Killer cell lectin-like receptor, subfamily D, member 1	receptor activity (GO:0004872); binding (GO:0005488); extracellular space (GO:0005615); signal transduction (GO:0007165); external side of plasma membrane (GO:0009897); membrane (GO:0016020); integral to membrane (GO:0016021)	9.24917	9.24917	24.4374	234.274	7.63588e-34	0.89462	-1.11779	7.05612	6.20716	1	1.29698	1.29698	1.25189	1.92066	1	10.3387	7.13132
1.1	HTRA4	chr8:26,135,400-26,149,434	NM_001081187	Htra4	HtrA serine peptidase 4	molecular_function (GO:0003674); cellular_component (GO:0005575); biological_process (GO:0008150)	11.8897	11.8897	2.35303	38.8663	3.08224e-08	0.818066	-1.22239	3.22085	2.45293	1	2.01893	2.01893	0	1.01893	0.977021	14.5339	5.88908
1.1	ARL11	chr14:61,928,590-61,930,773	NM_177337	Arl11	ADP-ribosylation factor-like 11	nucleotide binding (GO:0000166); molecular_function (GO:0003674); GTP binding (GO:0005525); cellular_component (GO:0005575); intracellular (GO:0005622); Golgi apparatus (GO:0005794); transport (GO:0006810); small GTPase mediated signal transduction (GO:0007264); biological_process (GO:0008150); protein transport (GO:0015031)	7.46732	7.46732	27.2099	209.653	2.97386e-27	0.827363	-1.20866	59.4016	48.9741	0.873	0.961138	-1.04043	163.47	157.078	1	9.02544	7.76925
1.1	GBP10	chr5:105,644,718-105,668,552	NM_001039646	Gbp10	guanylate-binding protein 10		10.2516	10.2516	85.5308	886.08	1.52973e-105	1.38388	1.38388	0	0.383881	1	1.07499	1.07499	1.40654	1.587	1	7.40788	9.53649
1.1	EAR2	chr14:44,680,319-44,681,196	NM_007895	Ear2	Eosinophil-associated, ribonuclease A family, member 2	molecular_function (GO:0003674); nucleic acid binding (GO:0003676); nuclease activity (GO:0004518); endonuclease activity (GO:0004519); pancreatic ribonuclease activity (GO:0004522); cellular_component (GO:0005575); chemotaxis (GO:0006935); hydrolase activity (GO:0016787)	8.27669	8.27669	31.5928	268.761	6.73045e-37	1	1	0	0	1	1	1	0	0	1	8.27669	8.27669
1.1	NIACR1	chr5:124,313,579-124,315,525	NM_030701	Niacr1	Niacin receptor 1	purinergic nucleotide receptor activity (GO:0001614); signal transducer activity (GO:0004871); receptor activity (GO:0004872); G-protein coupled receptor activity (GO:0004930); GTP binding (GO:0005525); plasma membrane (GO:0005886); apoptotic process (GO:0006915); signal transduction (GO:0007165); G-protein coupled receptor signaling pathway (GO:0007186); membrane (GO:0016020); integral to membra…	5.52926	5.52926	9.83167	58.8912	2.36317e-05	1.01266	1.01266	68.9675	69.8533	1	0.33672	-2.96982	8.02192	2.03786	0.298446	5.46014	16.4209
1.1	TNNT2	chr1:137,732,963-137,748,838	NM_011619 NM_001130178 NM_001130181 NM_001130177 NM_001130179 NM_001130180 NM_001130174 NM_001130175 NM_001136083 NM_001130176	Tnnt2	Troponin T2, cardiac	structural constituent of cytoskeleton (GO:0005200); cytoplasm (GO:0005737); troponin complex (GO:0005861); muscle contraction (GO:0006936); regulation of muscle contraction (GO:0006937); heart development (GO:0007507); muscle organ development (GO:0007517); regulation of heart contraction (GO:0008016); myofibril (GO:0030016); sarcomere (GO:0030017); protein binding, bridging (GO:0030674); tropon…	8.07575	8.07575	6.15754	56.8025	3.9234e-09	0.438811	-2.27888	11.584	4.52199	0.388	1.53725	1.53725	18.0689	28.3137	0.511056	18.4037	5.25339
1.1	BCL2A1D	chr9:88,618,126-88,626,688	NM_007536	Bcl2a1d	B-cell leukemia/lymphoma 2 related protein A1d	cellular_component (GO:0005575); negative regulation of endopeptidase activity (GO:0010951); T cell differentiation (GO:0030217); cysteine-type endopeptidase inhibitor activity involved in apoptotic process (GO:0043027); negative regulation of cysteine-type endopeptidase activity involved in apoptotic process (GO:0043154); T cell receptor signaling pathway (GO:0050852)	8.4358	8.4358	4.41687	44.6956	1.45023e-07	1.36996	1.36996	1.41122	2.30329	1	0.705568	-1.4173	0.417298	0	1	6.15768	11.956
1.1	BST1	chr5:44,210,132-44,234,707	NM_009763	Bst1	Bone marrow stromal cell antigen 1	catalytic activity (GO:0003824); NAD+ nucleosidase activity (GO:0003953); binding (GO:0005488); extracellular space (GO:0005615); plasma membrane (GO:0005886); defense response (GO:0006952); metabolic process (GO:0008152); membrane (GO:0016020); hydrolase activity (GO:0016787); anchored to membrane (GO:0031225)	9.5648	9.5648	38.5555	377.341	1.47531e-52	0.720434	-1.38805	209.174	150.416	0.176	1.63414	1.63414	14.6373	24.5536	0.472406	13.2764	5.85309
1.1	IL18RAP	chr1:40,572,207-40,606,142	NM_010553	Il18rap	Interleukin 18 receptor accessory protein	receptor activity (GO:0004872); transmembrane signaling receptor activity (GO:0004888); interleukin-1 receptor activity (GO:0004908); interleukin-1, Type I, activating receptor activity (GO:0004909); extracellular space (GO:0005615); signal transduction (GO:0007165); membrane (GO:0016020); integral to membrane (GO:0016021); cytokine-mediated signaling pathway (GO:0019221); intrinsic to membrane (…	9.84592	9.84592	15.6036	162.478	9.29454e-09	0.876772	-1.14055	1563.96	1371.11	0.399	1.54924	1.54924	1.25189	2.48873	1	11.2297	6.35532
1.1	NFKBID	chr7:31,208,323-31,213,765	NM_172142	Nfkbid	Nuclear factor of kappa light polypeptide gene enhancer in B-cells inhibitor, delta	protein binding (GO:0005515); nucleus (GO:0005634); inflammatory response (GO:0006954); negative regulation of NF-kappaB transcription factor activity (GO:0032088); negative regulation of T cell differentiation in thymus (GO:0033085); negative regulation of I-kappaB kinase/NF-kappaB signaling (GO:0043124); NF-kappaB binding (GO:0051059); positive regulation of thymocyte apoptotic process (GO:0070…	6.95788	6.95788	10.3476	77.9555	2.94955e-11	0.740984	-1.34956	18.0517	13.117	1	0.973447	-1.02728	2.24113	2.15507	1	9.39005	7.14768
1.1	FAM83F	chr15:80,502,277-80,530,855	NM_145986	Fam83f	Family with sequence similarity 83, member F	molecular_function (GO:0003674); cellular_component (GO:0005575); biological_process (GO:0008150)	14.1436	14.1436	3.90091	68.3163	6.82887e-13	2.11646	2.11646	1.06493	3.37034	0.939	1.37418	1.37418	33.2782	46.1043	0.650357	6.68265	10.2924
1.1	CD8B1	chr6:71,272,806-71,287,445	NM_009858	Cd8b1	CD8 antigen, beta chain 1	protein binding (GO:0005515); plasma membrane (GO:0005886); immune response (GO:0006955); external side of plasma membrane (GO:0009897); cell surface (GO:0009986); membrane (GO:0016020); integral to membrane (GO:0016021)	9.42955	9.42955	19.3117	190.531	2.26616e-28	1	1	0	0	1	1.35362	1.35362	1.82383	2.82239	1	9.42955	6.9662
1.1	ABI3	chr11:95,691,386-95,703,790	NM_025659 NM_001163464	Abi3	ABI gene family, member 3	molecular_function (GO:0003674); intracellular (GO:0005622); cytoplasm (GO:0005737); peptidyl-tyrosine phosphorylation (GO:0018108); lamellipodium (GO:0030027); regulation of cell migration (GO:0030334)	5.4692	5.4692	47.582	264.705	2.27161e-09	0.507361	-1.97098	23.2722	11.3147	0.48	0.863105	-1.15861	38.6883	33.2552	0.974144	10.7797	6.33666
1.1	APOL7C	chr15:77,355,297-77,363,745	NM_175391	Apol7c	Apolipoprotein L 7c	molecular_function (GO:0003674); cellular_component (GO:0005575); biological_process (GO:0008150)	11.9777	11.9777	9.44609	124.121	1.14982e-09	2.30129	2.30129	0	1.30129	1	0.705568	-1.4173	0.417298	0	1	5.20479	16.976
1.1	ZFP831	chr2:174,469,035-174,536,331	NM_001099328	Zfp831	Zinc finger protein 831	molecular_function (GO:0003674); cellular_component (GO:0005575); biological_process (GO:0008150)	4.82858	4.82858	6.15754	33.5608	0.000215613	0.670183	-1.49213	1.06493	0.383881	1	0.543559	-1.83973	1.66919	0.450863	0.944421	7.20487	8.88327
1.1	DNASE1L3	chr14:8,797,704-8,826,696	NM_007870	Dnase1l3	Deoxyribonuclease 1-like 3	DNA binding (GO:0003677); nuclease activity (GO:0004518); endonuclease activity (GO:0004519); endodeoxyribonuclease activity (GO:0004520); deoxyribonuclease activity (GO:0004536); extracellular space (GO:0005615); nucleus (GO:0005634); DNA catabolic process (GO:0006308); apoptotic DNA fragmentation (GO:0006309); apoptotic process (GO:0006915); hydrolase activity (GO:0016787)	6.99762	6.99762	85.27	602.685	5.17698e-39	1.1219	1.1219	2.07775	2.45293	1	0.638161	-1.567	6.77003	3.95852	0.866225	6.23728	10.9653
1.1	SLCO4A1	chr2:180,195,683-180,209,557	NM_148933	Slco4a1	Solute carrier organic anion transporter family, member 4a1	transporter activity (GO:0005215); integral to plasma membrane (GO:0005887); transport (GO:0006810); ion transport (GO:0006811); organic anion transmembrane transporter activity (GO:0008514); thyroid hormone transmembrane transporter activity (GO:0015349); organic anion transport (GO:0015711); membrane (GO:0016020); integral to membrane (GO:0016021); ion transmembrane transport (GO:0034220); thyr…	5.82129	5.82129	8.51056	54.3637	2.35421e-07	1.02851	1.02851	77.4609	79.6976	1	0.44407	-2.25189	1.25189	0	0.866287	5.65994	13.1089
1.1	MCOLN2	chr3:145,812,797-145,858,476	NM_026656 NM_001005846	Mcoln2	Mucolipin 2	ion channel activity (GO:0005216); cation channel activity (GO:0005261); transport (GO:0006810); ion transport (GO:0006811); cation transport (GO:0006812); membrane (GO:0016020); integral to membrane (GO:0016021); ion transmembrane transport (GO:0034220)	6.78097	6.78097	26.7564	187.215	5.8799e-05	0.365193	-2.73827	38.1551	13.2992	0.0297	1.3516	1.3516	34.5915	47.1053	0.662819	18.5682	5.01701
1.1	ZAP70	chr1:36,818,706-36,839,661	NM_009539	Zap70	Zeta-chain (TCR) associated protein kinase	nucleotide binding (GO:0000166); immunological synapse (GO:0001772); phosphotyrosine binding (GO:0001784); protein kinase activity (GO:0004672); protein tyrosine kinase activity (GO:0004713); non-membrane spanning protein tyrosine kinase activity (GO:0004715); protein binding (GO:0005515); ATP binding (GO:0005524); cytoplasm (GO:0005737); cytosol (GO:0005829); plasma membrane (GO:0005886); protei…	7.01177	7.01177	17.4067	128.064	1.26295e-17	1.03977	1.03977	3.54109	3.7217	1	0.745355	-1.34164	3.07573	2.03786	0.994796	6.74356	9.4073
1.1	CD3E	chr9:44,806,826-44,817,673	NM_007648	Cd3e	CD3 antigen, epsilon polypeptide	immunological synapse (GO:0001772); positive regulation of T cell anergy (GO:0002669); signal transducer activity (GO:0004871); receptor activity (GO:0004872); transmembrane signaling receptor activity (GO:0004888); protein binding (GO:0005515); plasma membrane (GO:0005886); signal transduction (GO:0007165); cell surface receptor signaling pathway (GO:0007166); response to nutrient (GO:0007584); …	6.25406	6.25406	42.1333	268.758	5.89679e-26	0.581856	-1.71864	0.718639	0	1	1.02629	1.02629	1.40654	1.4698	1	10.7485	6.09387
1.1	HHEX	chr19:37,509,331-37,515,221	NM_008245	Hhex	Hematopoietically expressed homeobox	negative regulation of transcription from RNA polymerase II promoter (GO:0000122); vasculogenesis (GO:0001570); liver development (GO:0001889); morphogenesis of an epithelium (GO:0002009); myeloid leukocyte differentiation (GO:0002573); DNA binding (GO:0003677); chromatin binding (GO:0003682); sequence-specific DNA binding transcription factor activity (GO:0003700); nucleus (GO:0005634); transcri…	5.12529	5.12529	23.6946	125.567	7.26578e-14	0.55534	-1.8007	50.1375	27.3987	0.143	0.76555	-1.30625	11.9789	8.93598	0.93084	9.2291	6.69491
1.1	MS4A4B	chr19:11,518,048-11,538,038	NM_021718	Ms4a4b	Membrane-spanning 4-domains, subfamily A, member 4B	integral to plasma membrane (GO:0005887); integral to membrane (GO:0016021)	11.4139	11.4139	47.8712	556.812	1.27998e-23	0.493898	-2.02471	5.99118	2.45293	0.789	2.46153	2.46153	0.417298	2.48873	0.779728	23.1098	4.63691
1.1	TBC1D10C	chr19:4,184,357-4,191,047	NM_178650	Tbc1d10c	TBC1 domain family, member 10c	molecular_function (GO:0003674); GTPase activator activity (GO:0005096); Rab GTPase activator activity (GO:0005097); cellular_component (GO:0005575); intracellular (GO:0005622); protein targeting (GO:0006605); biological_process (GO:0008150); regulation of Rab GTPase activity (GO:0032313)	4.78028	4.78028	30.2717	148.488	6.9324e-15	0.766347	-1.30489	29.766	22.5774	1	0.474685	-2.10666	11.3455	4.86025	0.562852	6.23775	10.0704
1.1	GZMB	chr14:56,877,695-56,881,097	NM_013542	Gzmb	Granzyme B	T cell mediated cytotoxicity (GO:0001913); catalytic activity (GO:0003824); serine-type endopeptidase activity (GO:0004252); chymotrypsin activity (GO:0004263); granzyme B activity (GO:0004278); trypsin activity (GO:0004295); protein binding (GO:0005515); extracellular space (GO:0005615); cytoplasm (GO:0005737); proteolysis (GO:0006508); apoptotic process (GO:0006915); peptidase activity (GO:0008…	6.68401	6.68401	86.2395	582.11	3.42986e-60	0.74043	-1.35057	77.5391	57.1527	0.477	0.995094	-1.00493	3.64767	3.62487	1	9.0272	6.71697
1.1	SERPINA3F	chr12:105,452,754-105,459,339	NM_001033335 NM_001168294 NM_001168295	Serpina3f	Serine (or cysteine) peptidase inhibitor, clade A, member 3F	molecular_function (GO:0003674); endopeptidase inhibitor activity (GO:0004866); serine-type endopeptidase inhibitor activity (GO:0004867); cellular_component (GO:0005575); negative regulation of peptidase activity (GO:0010466); negative regulation of endopeptidase activity (GO:0010951); peptidase inhibitor activity (GO:0030414); response to cytokine (GO:0034097); response to peptide hormone (GO:0…	7.99044	7.99044	39.4286	322.043	3.74496e-21	1.02792	1.02792	0.346292	0.383881	1	1.04841	1.04841	4.06497	4.31014	1	7.7734	7.62152
1.1	ABCG1	chr17:31,194,639-31,254,926	NM_009593	Abcg1	ATP-binding cassette, sub-family G (WHITE), member 1	nucleotide binding (GO:0000166); ATP binding (GO:0005524); extracellular space (GO:0005615); endosome (GO:0005768); ATP catabolic process (GO:0006200); transport (GO:0006810); lipid transport (GO:0006869); external side of plasma membrane (GO:0009897); negative regulation of macrophage derived foam cell differentiation (GO:0010745); regulation of cholesterol esterification (GO:0010872); positive …	12.5399	12.5399	135.432	1709.85	2.69146e-43	1.71222	1.71222	117.027	201.089	0.00672	1.55554	1.55554	51.8258	81.1724	0.348326	7.3238	8.0615
1.1	ARL5C	chr11:97,850,894-97,857,487	NM_207231	Arl5c	ADP-ribosylation factor-like 5C	nucleotide binding (GO:0000166); molecular_function (GO:0003674); GTP binding (GO:0005525); cellular_component (GO:0005575); intracellular (GO:0005622); small GTPase mediated signal transduction (GO:0007264); biological_process (GO:0008150)	7.93744	7.93744	26.178	214.724	1.87905e-16	0.706867	-1.41469	20.1034	13.9173	0.898	1.38075	1.38075	3.91033	5.77994	1	11.229	5.74864
1.1	CYP4V3	chr8:46,391,156-46,418,550	NM_133969	Cyp4v3	cytochrome P450, family 4, subfamily v, polypeptide 3	monooxygenase activity (GO:0004497); oxidoreductase activity (GO:0016491)	7.70687	7.70687	72.6033	566.251	3.67222e-64	0.880189	-1.13612	260.279	228.975	0.653	1.14955	1.14955	142.31	163.742	0.617326	8.75593	6.70427
1.1	IL18R1	chr1:40,522,397-40,557,699	NM_001161842 NM_008365 NM_001161843	Il18r1	Interleukin 18 receptor 1	receptor activity (GO:0004872); transmembrane signaling receptor activity (GO:0004888); extracellular space (GO:0005615); integral to plasma membrane (GO:0005887); signal transduction (GO:0007165); cell surface receptor signaling pathway (GO:0007166); membrane (GO:0016020); integral to membrane (GO:0016021); intrinsic to membrane (GO:0031224); innate immune response (GO:0045087)	7.84801	7.84801	32.3016	260.351	3.26033e-07	0.906099	-1.10363	8.51945	7.62557	1	1.16436	1.16436	0.834597	1.13614	1	8.66132	6.74017
1.1	PRF1	chr10:60,760,584-60,767,011	NM_011073	Prf1	Perforin 1 (pore forming protein)	calcium ion binding (GO:0005509); extracellular region (GO:0005576); extracellular space (GO:0005615); plasma membrane (GO:0005886); circadian rhythm (GO:0007623); membrane (GO:0016020); integral to membrane (GO:0016021); cytoplasmic membrane-bounded vesicle (GO:0016023); cytolysis (GO:0019835)	7.70496	7.70496	23.2126	185.557	2.39382e-25	0.93805	-1.06604	61.7215	57.8359	1	1.09676	1.09676	1.25189	1.4698	1	8.2138	7.02518
1.1	CXCR3	chrX:98,926,875-98,929,486	NM_009910	Cxcr3	Chemokine (C-X-C motif) receptor 3	rhodopsin-like receptor activity (GO:0001584); signal transducer activity (GO:0004871); receptor activity (GO:0004872); G-protein coupled receptor activity (GO:0004930); chemokine receptor activity (GO:0004950); plasma membrane (GO:0005886); chemotaxis (GO:0006935); defense response (GO:0006952); signal transduction (GO:0007165); G-protein coupled receptor signaling pathway (GO:0007186); positive…	7.80209	7.80209	8.31777	71.6981	5.93327e-11	1.49409	1.49409	1.41122	2.60258	1	0.571952	-1.7484	88.8302	50.3785	0.040835	5.22197	13.6412
1.1	ADAL	chr2:120,967,877-120,982,414	NM_029475	Adal	Adenosine deaminase-like	molecular_function (GO:0003674); adenosine deaminase activity (GO:0004000); cellular_component (GO:0005575); biological_process (GO:0008150); nucleotide metabolic process (GO:0009117); purine ribonucleoside monophosphate biosynthetic process (GO:0009168); hydrolase activity (GO:0016787); deaminase activity (GO:0019239)	5.93482	5.93482	5.44879	37.2724	2.40263e-05	0.898587	-1.11286	31.1251	27.8672	1	0.675372	-1.48067	119.094	80.1081	0.121864	6.60462	8.78748
1.1	FMN1	chr2:113,167,893-113,556,924	NM_001043322 NM_010230	Fmn1	Formin 1	DNA binding (GO:0003677); actin binding (GO:0003779); sugar:hydrogen symporter activity (GO:0005351); protein binding (GO:0005515); nucleus (GO:0005634); cytoplasm (GO:0005737); cytoskeleton (GO:0005856); plasma membrane (GO:0005886); adherens junction (GO:0005912); multicellular organismal development (GO:0007275); phosphoenolpyruvate-dependent sugar phosphotransferase system (GO:0009401); gene …	8.05429	8.05429	23.791	198.674	8.97531e-28	1.12256	1.12256	200.61	225.319	0.917	1.03011	1.03011	1784.53	1838.3	0.982582	7.17494	7.81884
1.1	GPR174	chrX:104,451,217-104,492,108	NM_001177781 NM_001033251 NM_001177782	Gpr174	G protein-coupled receptor 174	molecular_function (GO:0003674); signal transducer activity (GO:0004871); receptor activity (GO:0004872); G-protein coupled receptor activity (GO:0004930); cellular_component (GO:0005575); plasma membrane (GO:0005886); signal transduction (GO:0007165); G-protein coupled receptor signaling pathway (GO:0007186); biological_process (GO:0008150); membrane (GO:0016020); integral to membrane (GO:001602…	8.90225	8.90225	7.99461	79.0722	1.46555e-07	1.04199	1.04199	1.06493	1.15164	1	1.3418	1.3418	0.417298	0.901727	1	8.54348	6.63457
1.1	ID2	chr12:25,778,664-25,780,957	NM_010496	Id2	Inhibitor of DNA binding 2	negative regulation of transcription from RNA polymerase II promoter (GO:0000122); chromatin (GO:0000785); bundle of His development (GO:0003166); protein binding (GO:0005515); nucleus (GO:0005634); cytoplasm (GO:0005737); cytosol (GO:0005829); multicellular organismal development (GO:0007275); heart development (GO:0007507); lymph gland development (GO:0007515); positive regulation of cell proli…	6.45627	6.45627	140.625	913.372	7.5591e-81	1.17958	1.17958	335.983	396.497	0.395	0.551087	-1.8146	583.923	321.344	1.63408e-06	5.47338	11.7155
1.1	GIMAP8	chr6:48,597,233-48,610,874	NM_212486 NM_001077410	Gimap8	GTPase, IMAP family member 8	nucleotide binding (GO:0000166); molecular_function (GO:0003674); GTP binding (GO:0005525); cellular_component (GO:0005575); mitochondrion (GO:0005739); endoplasmic reticulum (GO:0005783); Golgi apparatus (GO:0005794); biological_process (GO:0008150)	5.03146	5.03146	61.961	315.785	2.08692e-16	0.518202	-1.92975	40.6313	20.5734	0.13	0.836166	-1.19593	12.2415	10.0721	0.97788	9.70945	6.01729
1.1	TMEM150B	chr7:4,658,434-4,676,853	NM_177887 NM_001142792	Tmem150b	transmembrane protein 150B	molecular_function (GO:0003674); cellular_component (GO:0005575); biological_process (GO:0008150); membrane (GO:0016020); integral to membrane (GO:0016021)	8.12225	8.12225	3.28855	33.8327	6.10492e-06	1.79635	1.79635	0.346292	1.41841	1	0.390445	-2.56118	1.56118	0	0.831628	4.52154	20.8025
1.1	AB124611	chr9:21,330,621-21,349,775	NM_206536 NM_001198794	AB124611	CDNA sequence AB124611	molecular_function (GO:0003674); cellular_component (GO:0005575); biological_process (GO:0008150); membrane (GO:0016020); integral to membrane (GO:0016021)	9.77192	9.77192	48.1944	479.724	7.91944e-65	0.995521	-1.0045	43.99	43.7885	1	1.64017	1.64017	20.3248	33.9764	0.633892	9.81589	5.95787
1.1	IFI30	chr8:73,286,672-73,290,562	NM_023065	Ifi30	Interferon gamma inducible protein 30	extracellular space (GO:0005615); lysosome (GO:0005764); disulfide oxidoreductase activity (GO:0015036); antigen processing and presentation of exogenous peptide antigen via MHC class II (GO:0019886); negative regulation of fibroblast proliferation (GO:0048147); protein stabilization (GO:0050821)	5.77696	5.77696	512.981	2968.24	6.92761e-55	0.619201	-1.61498	860.891	532.684	5.94e-06	0.942692	-1.06079	862.265	812.793	0.796653	9.32969	6.12815
1.1	CYBA	chr8:124,948,671-124,956,840	NM_007806	Cyba	Cytochrome b-245, alpha polypeptide	positive regulation of endothelial cell proliferation (GO:0001938); negative regulation of glomerular filtration by angiotensin (GO:0003106); protein binding (GO:0005515); cytoplasm (GO:0005737); mitochondrion (GO:0005739); Golgi apparatus (GO:0005794); electron transport (GO:0006118); superoxide metabolic process (GO:0006801); transport (GO:0006810); regulation of blood pressure (GO:0008217); sm…	9.36356	9.36356	216.897	2039.29	1.44248e-30	0.909878	-1.09905	880.913	801.433	0.486	1.62182	1.62182	502.067	814.885	0.000112653	10.291	5.77348
1.1	CYBB	chrX:9,012,378-9,046,450	NM_007807	Cybb	Cytochrome b-245, beta polypeptide	ion channel activity (GO:0005216); voltage-gated ion channel activity (GO:0005244); iron ion binding (GO:0005506); protein binding (GO:0005515); intracellular (GO:0005622); cytoplasm (GO:0005737); mitochondrion (GO:0005739); endoplasmic reticulum (GO:0005783); rough endoplasmic reticulum (GO:0005791); Golgi apparatus (GO:0005794); plasma membrane (GO:0005886); electron transport (GO:0006118); tra…	11.4207	11.4207	462.949	5297.61	3.66153e-45	0.495672	-2.01747	430.702	212.982	0.0106	2.60497	2.60497	67.4819	177.393	0.00313102	23.0408	4.38418
1.1	KLRI2	chr6:129,679,059-129,690,502	NM_177155	Klri2	Killer cell lectin-like receptor family I member 2	molecular_function (GO:0003674); receptor activity (GO:0004872); integral to plasma membrane (GO:0005887); signal transduction (GO:0007165); biological_process (GO:0008150)	8.91914	8.91914	11.2207	107.998	1.49504e-13	1.01532	1.01532	3.56714	3.63711	1	1.42449	1.42449	0.417298	1.01893	1	8.78456	6.26127
1.1	CXCL12	chr6:117,118,553-117,131,386	NM_013655 NM_021704 NM_001012477	Cxcl12	Chemokine (C-X-C motif) ligand 12	patterning of blood vessels (GO:0001569); ameboidal cell migration (GO:0001667); neuron migration (GO:0001764); positive regulation of endothelial cell proliferation (GO:0001938); cytokine activity (GO:0005125); extracellular region (GO:0005576); extracellular space (GO:0005615); plasma membrane (GO:0005886); chemotaxis (GO:0006935); immune response (GO:0006955); germ cell development (GO:0007281…	13.5356	13.5356	132.79	1809.92	1.43838e-125	1.18955	1.18955	216.729	258.001	0.794	2.51364	2.51364	131.581	332.262	0.0108057	11.3787	5.38485
1.1	6030429G01RIK	chr7:4,474,559-4,484,044	NM_001033548	6030429G01Rik	RIKEN cDNA 6030429G01 gene	molecular_function (GO:0003674); cellular_component (GO:0005575); biological_process (GO:0008150)	9.0575	9.0575	18.9886	180.047	1.16962e-26	1.1038	1.1038	21.887	24.2626	1	1.3845	1.3845	2.08649	3.27325	1	8.20577	6.54207
3.12	PRRG3	chrX:69,208,360-69,218,067	NM_001081135	Prrg3	Proline rich Gla (G-carboxyglutamic acid) 3 (transmembrane)	molecular_function (GO:0003674); calcium ion binding (GO:0005509); cellular_component (GO:0005575); extracellular region (GO:0005576); biological_process (GO:0008150); membrane (GO:0016020); integral to membrane (GO:0016021)	3.82244	3.82244	14.4753	58.1534	1.39771e-05	0.186849	-5.35191	44.3623	7.47592	4.88e-05	0.863542	-1.15802	24.5297	21.046	0.977021	20.4573	4.42647
1.1	TPSB2	chr17:25,503,278-25,505,037	NM_010781	Tpsb2	Tryptase beta 2	catalytic activity (GO:0003824); serine-type endopeptidase activity (GO:0004252); chymotrypsin activity (GO:0004263); trypsin activity (GO:0004295); protein binding (GO:0005515); extracellular region (GO:0005576); extracellular space (GO:0005615); proteolysis (GO:0006508); inflammatory response (GO:0006954); heparin binding (GO:0008201); peptidase activity (GO:0008233); serine-type peptidase acti…	5.30035	5.30035	4.41687	27.7113	0.000545619	0.354126	-2.82386	20.5279	6.62357	0.128	1.10889	1.10889	2.65843	3.0568	1	14.9674	4.77987
1.1	SOX9	chr11:112,643,524-112,649,071	NM_011448	Sox9	SRY-box containing gene 9	cartilage condensation (GO:0001502); cell fate specification (GO:0001708); epithelial to mesenchymal transition (GO:0001837); hair follicle development (GO:0001942); DNA binding (GO:0003677); sequence-specific DNA binding transcription factor activity (GO:0003700); protein binding (GO:0005515); nucleus (GO:0005634); regulation of transcription, DNA-dependent (GO:0006355); spermatogenesis (GO:0007…	9.15505	9.15505	3.19215	37.3794	8.45648e-07	1.20326	1.20326	1033.62	1243.91	0.496	1.3383	1.3383	113.932	152.813	0.153985	7.60854	6.8408
1.1	4930523C07RIK	chr1:161,974,511-162,008,717	NR_028111 NM_001162896	4930523C07Rik	RIKEN cDNA 4930523C07 gene	molecular_function (GO:0003674); cellular_component (GO:0005575); biological_process (GO:0008150)	6.54559	6.54559	28.3043	190.814	7.99791e-24	1.00353	1.00353	267.146	268.092	1	0.81428	-1.22808	12.5974	10.0721	1	6.52257	8.03851
1.1	NGFR	chr11:95,430,140-95,449,012	NM_033217	Ngfr	Nerve growth factor receptor (TNFR superfamily, member 16)	catalytic activity (GO:0003824); receptor activity (GO:0004872); neurotrophin receptor activity (GO:0005030); death receptor activity (GO:0005035); protein binding (GO:0005515); extracellular space (GO:0005615); nucleus (GO:0005634); cytoplasm (GO:0005737); plasma membrane (GO:0005886); lipid metabolic process (GO:0006629); apoptotic process (GO:0006915); signal transduction (GO:0007165); multice…	4.83781	4.83781	93.9394	458.299	6.1132e-39	0.484278	-2.06493	1.06493	0	1	0.859266	-1.16378	4.79155	3.97648	1	9.98975	5.63017
1.1	GM13212	chr4:145,207,049-145,214,297	NM_001205101	Gm13212			7.73932	7.73932	2.77259	28.1973	4.12764e-05	1.32703	1.32703	4.63207	6.47392	1	0.829214	-1.20596	1.97848	1.4698	1	5.83206	9.33331
1.1	SIGLEC5	chr7:50,606,775-50,614,840	NM_145581	Siglec5	Sialic acid binding Ig-like lectin 5	protein binding (GO:0005515); cell adhesion (GO:0007155); membrane (GO:0016020); integral to membrane (GO:0016021); monosaccharide binding (GO:0048029)	5.69374	5.69374	8.73734	54.4418	3.60762e-07	0.590813	-1.69258	0.692584	0	1	1	1	0	0	1	9.63712	5.69374
1.1	APH1C	chr9:66,662,801-66,682,513	NM_026674	Aph1c	Anterior pharynx defective 1c homolog (C. elegans)	metanephros development (GO:0001656); endopeptidase activity (GO:0004175); protein binding (GO:0005515); Notch signaling pathway (GO:0007219); peptidase activity (GO:0008233); membrane (GO:0016020); integral to membrane (GO:0016021); protein processing (GO:0016485); positive regulation of catalytic activity (GO:0043085)	8.83201	8.83201	17.2139	159.866	4.39548e-24	1.16457	1.16457	11.6361	13.7156	1	1.30419	1.30419	953.788	1244.23	0.0139348	7.58392	6.77202
1.1	TLR11	chr14:50,980,177-50,983,338	NM_205819	Tlr11	toll-like receptor 11	receptor activity (GO:0004872); transmembrane signaling receptor activity (GO:0004888); protein binding (GO:0005515); inflammatory response (GO:0006954); signal transduction (GO:0007165); response to bacterium (GO:0009617); membrane (GO:0016020); integral to membrane (GO:0016021); intrinsic to membrane (GO:0031224); innate immune response (GO:0045087)	8.76213	8.76213	6.5771	65.3916	1.39442e-08	0.484278	-2.06493	1.06493	0	1	1.96552	1.96552	0.834597	2.60593	0.931451	18.0932	4.45792
3.12	GIMAP4	chr6:48,634,577-48,642,061	NM_175048 NM_174990 NM_001243200 NM_001243199 NM_001243201	Gimap4	GTPase, IMAP family member 4	nucleotide binding (GO:0000166); GTP binding (GO:0005525)	3.97232	3.97232	141.788	566.199	4.40902e-23	0.348816	-2.86684	95.7287	32.7405	3.05e-05	0.77334	-1.29309	85.7373	66.0775	0.425141	11.388	5.13658
1.1	SLA2	chr2:156,698,658-156,712,814	NM_029983	Sla2	Src-like-adaptor 2	SH3/SH2 adaptor activity (GO:0005070); protein binding (GO:0005515); cytoplasm (GO:0005737); endosome (GO:0005768); late endosome (GO:0005770); plasma membrane (GO:0005886); immune response (GO:0006955); signal transduction (GO:0007165); membrane (GO:0016020); cytoplasmic membrane-bounded vesicle (GO:0016023); cytoplasmic vesicle (GO:0031410); T cell activation (GO:0042110)	5.6378	5.6378	6.25393	39.8962	1.02022e-05	0.70593	-1.41657	36.3716	25.3817	0.804	0.894448	-1.11801	2.65843	2.27228	1	7.98635	6.30311
1.1	PDCD1	chr1:95,934,882-95,949,130	NM_008798	Pdcd1	Programmed cell death 1	protein binding (GO:0005515); extracellular space (GO:0005615); apoptotic process (GO:0006915); external side of plasma membrane (GO:0009897); membrane (GO:0016020); integral to membrane (GO:0016021)	6.27177	6.27177	42.7116	273.149	7.06147e-16	1.36866	1.36866	1.43728	2.33582	1	0.423262	-2.3626	3.49303	0.901727	0.703579	4.5824	14.8177
1.1	CXCL9	chr5:92,750,357-92,757,105	NM_008599	Cxcl9	Chemokine (C-X-C motif) ligand 9	cytokine activity (GO:0005125); extracellular region (GO:0005576); extracellular space (GO:0005615); inflammatory response (GO:0006954); immune response (GO:0006955); chemokine activity (GO:0008009)	7.65521	7.65521	534.549	4098.74	1.2948e-27	0.799325	-1.25105	19.4369	15.3357	1	1.38986	1.38986	48.8581	68.2959	0.426472	9.57709	5.50789
1.1	IRF4	chr13:30,841,127-30,858,796	NM_013674	Irf4	Interferon regulatory factor 4	nuclear nucleosome (GO:0000788); DNA binding (GO:0003677); sequence-specific DNA binding transcription factor activity (GO:0003700); nucleus (GO:0005634); regulation of transcription, DNA-dependent (GO:0006355); myeloid dendritic cell differentiation (GO:0043011); positive regulation of DNA binding (GO:0043388); histone H3 acetylation (GO:0043966); histone H4 acetylation (GO:0043967)	5.79879	5.79879	28.6899	171.165	2.55588e-15	0.514583	-1.94332	6.68377	2.95393	0.857	1.14482	1.14482	24.267	27.9261	0.930218	11.2689	5.06526
1.1	BMYC	chr2:25,562,399-25,563,239	NM_023326	Bmyc	Brain expressed myelocytomatosis oncogene	DNA binding (GO:0003677); sequence-specific DNA binding transcription factor activity (GO:0003700); protein binding (GO:0005515); nucleus (GO:0005634); spindle (GO:0005819); regulation of transcription, DNA-dependent (GO:0006355)	4.24412	4.24412	6.99666	32.9388	0.000872479	0.583501	-1.71379	4.25972	2.06905	1	0.631799	-1.58278	271.282	171.028	0.00648042	7.27354	6.71751
1.1	BTLA	chr16:45,224,450-45,253,008	NM_001037719 NM_177584	Btla	B and T lymphocyte associated	immune response-regulating cell surface receptor signaling pathway (GO:0002768); receptor activity (GO:0004872); protein binding (GO:0005515); integral to plasma membrane (GO:0005887); signal transduction (GO:0007165); cell surface receptor signaling pathway (GO:0007166); external side of plasma membrane (GO:0009897); membrane (GO:0016020); integral to membrane (GO:0016021); negative regulation o…	5.51231	5.51231	13.0238	76.3036	2.03886e-09	0.780284	-1.28159	1.75751	1.15164	1	0.80012	-1.24981	2.50379	1.80345	1	7.06449	6.88935
3.12	CLEC12A	chr6:129,300,262-129,315,321	NM_177686	Clec12a	C-type lectin domain family 12, member a	receptor activity (GO:0004872); binding (GO:0005488); plasma membrane (GO:0005886); signal transduction (GO:0007165); cell surface (GO:0009986); membrane (GO:0016020); integral to membrane (GO:0016021); protein phosphatase binding (GO:0019903); regulation of immune response (GO:0050776)	11.1122	11.1122	95.714	1073.71	7.62227e-19	0.241815	-4.13539	57.5139	13.1496	8.01e-05	2.95056	2.95056	13.3388	41.3074	0.0101658	45.9533	3.76614
1.1	SIRPB1A	chr3:15,371,827-15,426,427	NM_001002898	Sirpb1a	signal-regulatory protein beta 1A	molecular_function (GO:0003674); plasma membrane (GO:0005886); positive regulation of phagocytosis (GO:0050766)	9.65449	9.65449	11.1868	116.657	5.83308e-19	1.1703	1.1703	7.45452	8.89433	1	1.60652	1.60652	2.08649	3.95852	0.977021	8.24958	6.00955
1.1	OSBPL3	chr6:50,243,326-50,406,169	NM_001163645 NM_027881	Osbpl3	Oxysterol binding protein-like 3	molecular_function (GO:0003674); cellular_component (GO:0005575); transport (GO:0006810); lipid transport (GO:0006869); biological_process (GO:0008150); steroid metabolic process (GO:0008202)	5.3511	5.3511	41.1353	224.47	3.17769e-23	0.891249	-1.12202	661.923	589.83	0.497	0.648755	-1.54141	101.519	65.5094	0.0859849	6.00404	8.24826
1.1	ENTPD2	chr2:25,251,394-25,256,843	NM_009849	Entpd2	ectonucleoside triphosphate diphosphohydrolase 2	extracellular space (GO:0005615); integral to membrane (GO:0016021)	10.3768	10.3768	11.8955	132.814	3.03126e-11	0.657617	-1.52064	75.8337	49.5272	0.275	2.33064	2.33064	20.5727	49.2783	0.123517	15.7794	4.45233
1.1	ALS2CL	chr9:110,782,678-110,803,034	NM_001146060 NM_146228 NM_001146059	Als2cl	ALS2 C-terminal like	Rho guanyl-nucleotide exchange factor activity (GO:0005089); GTPase activator activity (GO:0005096); protein binding (GO:0005515); intracellular (GO:0005622); cytoplasm (GO:0005737); endosome organization (GO:0007032); protein localization (GO:0008104); cytoplasmic membrane-bounded vesicle (GO:0016023); Rab guanyl-nucleotide exchange factor activity (GO:0017112); Rab GTPase binding (GO:0017137); …	3.96333	3.96333	58.2868	233.973	2.12395e-18	0.530943	-1.88344	19.1427	9.69462	0.563	0.614705	-1.6268	56.9267	34.6078	0.185124	7.46471	6.44754
1.1	ZFP534	chr4:147,047,612-147,076,662	NM_001127188	Zfp534	Zinc finger protein 534	molecular_function (GO:0003674); cellular_component (GO:0005575); biological_process (GO:0008150); metal ion binding (GO:0046872)	8.01676	8.01676	2.25663	25.1076	7.21655e-05	1.67218	1.67218	1.06493	2.45293	1	0.647718	-1.54388	2.81307	1.4698	0.979557	4.7942	12.3769
1.1	4930506M07RIK	chr19:59,047,848-59,150,559	NM_001114312 NM_175172	4930506M07Rik	RIKEN cDNA 4930506M07 gene	molecular_function (GO:0003674); multicellular organismal development (GO:0007275); axonogenesis (GO:0007409); growth cone (GO:0030426); cell projection (GO:0042995); membrane depolarization (GO:0051899)	10.7452	10.7452	61.961	675.531	1.05582e-88	0.917666	-1.08972	58.8393	53.9125	1	2.19695	2.19695	15.1626	34.5085	0.100809	11.7093	4.89097
1.1	TMEM171	chr13:99,456,193-99,464,786	NM_001025606	Tmem171	Transmembrane protein 171	molecular_function (GO:0003674); cellular_component (GO:0005575); biological_process (GO:0008150); membrane (GO:0016020); integral to membrane (GO:0016021)	9.82182	9.82182	2.25663	30.986	3.12642e-06	0.471399	-2.12134	8.51945	3.48746	0.764	2.37823	2.37823	2.65843	7.70059	0.54751	20.8355	4.12988
1.1	STAB2	chr10:86,303,955-86,470,687	NM_138673	Stab2	Stabilin 2	actin binding (GO:0003779); receptor activity (GO:0004872); structural molecule activity (GO:0005198); binding (GO:0005488); hyaluronic acid binding (GO:0005540); extracellular space (GO:0005615); cytoplasm (GO:0005737); plasma membrane (GO:0005886); endocytosis (GO:0006897); cell adhesion (GO:0007155); signal transduction (GO:0007165); external side of plasma membrane (GO:0009897); membrane (GO:…	10.934	10.934	0.51596	15.5755	0.000677264	2.27963	2.27963	0.346292	2.06905	0.994	0.896548	-1.11539	1.25189	1.01893	1	4.79638	12.1956
1.1	H2-Q6	chr17:35,561,822-35,565,306	NM_207648	H2-Q6	histocompatibility 2, Q region locus 6	antigen processing and presentation of peptide antigen via MHC class I (GO:0002474); immune response (GO:0006955); membrane (GO:0016020); integral to membrane (GO:0016021); antigen processing and presentation (GO:0019882); MHC class I protein complex (GO:0042612)	9.19502	9.19502	75.3419	700.966	1.07252e-27	0.495026	-2.0201	22.1551	10.4624	0.264	2.18375	2.18375	6.87804	16.2037	0.397879	18.5748	4.21066
1.1	GNGT2	chr11:95,703,609-95,707,045	NM_001038664 NM_023121	Gngt2	Guanine nucleotide binding protein (G protein), gamma transducing activity polypeptide 2	signal transducer activity (GO:0004871); heterotrimeric G-protein complex (GO:0005834); plasma membrane (GO:0005886); signal transduction (GO:0007165); G-protein coupled receptor signaling pathway (GO:0007186); membrane (GO:0016020)	7.67424	7.67424	43.0064	336.715	8.53715e-42	0.681107	-1.4682	26.9771	18.0554	0.729	1.56313	1.56313	15.2092	24.3372	0.549951	11.2673	4.90953
1.1	RAB32	chr10:10,264,837-10,278,005	NM_026405	Rab32	RAB32, member RAS oncogene family	nucleotide binding (GO:0000166); protein kinase activity (GO:0004672); ATP binding (GO:0005524); GTP binding (GO:0005525); mitochondrion (GO:0005739); protein phosphorylation (GO:0006468); small GTPase mediated signal transduction (GO:0007264); protein transport (GO:0015031)	6.37625	6.37625	58.9956	381.547	1.59637e-34	0.862664	-1.1592	83.1243	71.571	1	1.00589	1.00589	357.545	359.657	1	7.39135	6.33892
1.1	ZFP503	chr14:22,803,184-22,808,823	NM_145459	Zfp503	Zinc finger protein 503	intracellular (GO:0005622); nucleus (GO:0005634); zinc ion binding (GO:0008270); metal ion binding (GO:0046872)	5.27002	5.27002	13.1542	73.5929	1.10418e-08	0.590139	-1.69452	7.05612	3.75423	0.836	0.958894	-1.04287	27.652	26.4743	1	8.93014	5.49594
1.1	GPR141	chr13:19,841,551-19,916,126	NM_181754	Gpr141	G protein-coupled receptor 141	rhodopsin-like receptor activity (GO:0001584); molecular_function (GO:0003674); signal transducer activity (GO:0004871); receptor activity (GO:0004872); G-protein coupled receptor activity (GO:0004930); cellular_component (GO:0005575); plasma membrane (GO:0005886); signal transduction (GO:0007165); G-protein coupled receptor signaling pathway (GO:0007186); biological_process (GO:0008150); membran…	10.091	10.091	26.4672	276.172	3.12893e-41	1.6306	1.6306	25.402	42.0512	0.337	1.34349	1.34349	4.79155	6.78091	0.955156	6.18852	7.51104
1.1	CLEC5A	chr6:40,524,897-40,535,804	NM_001038604 NM_021364	Clec5a	C-type lectin domain family 5, member a	binding (GO:0005488); extracellular space (GO:0005615); immune response (GO:0006955); membrane (GO:0016020); integral to membrane (GO:0016021)	7.68449	7.68449	34.2066	269.545	2.38324e-25	0.730593	-1.36875	87.9388	63.978	0.981	1.53489	1.53489	5.62615	9.17039	0.847976	10.5182	5.00655
1.1	TMEM51	chr4:141,586,908-141,640,219	NM_145402	Tmem51	Transmembrane protein 51	molecular_function (GO:0003674); cellular_component (GO:0005575); biological_process (GO:0008150); membrane (GO:0016020); integral to membrane (GO:0016021)	5.77571	5.77571	33.3675	197.497	7.43589e-13	0.642811	-1.55567	67.9472	43.32	0.516	1.06219	1.06219	1047.81	1113.05	0.751072	8.98508	5.43753
1.1	NPPB	chr4:147,359,898-147,361,314	NM_008726	Nppb	Natriuretic peptide precursor type B	hormone activity (GO:0005179); extracellular region (GO:0005576); extracellular space (GO:0005615); nucleus (GO:0005634); cytoplasm (GO:0005737); cGMP biosynthetic process (GO:0006182); regulation of blood pressure (GO:0008217); negative regulation of cell growth (GO:0030308); perinuclear region of cytoplasm (GO:0048471); negative regulation of smooth muscle cell proliferation (GO:0048662); regul…	7.15104	7.15104	5.73797	47.1835	1.58333e-07	0.789768	-1.2662	10.5972	8.1591	0.983	1.3229	1.3229	116.033	153.823	0.250408	9.05461	5.40558
1.1	GM7694	chr1:172,228,324-172,236,463	NM_001198955	Gm7694	predicted gene 7694	molecular_function (GO:0003674); cellular_component (GO:0005575); biological_process (GO:0008150)	7.73932	7.73932	2.77259	28.1973	4.12764e-05	0.974924	-1.02572	8.12105	7.89233	1	1.31211	1.31211	1.82383	2.70518	1	7.93838	5.89838
1.1	FASL	chr1:163,710,823-163,718,626	NM_010177 NM_001205243	Fasl	Fas ligand (TNF superfamily, member 6)	cytokine activity (GO:0005125); tumor necrosis factor receptor binding (GO:0005164); extracellular region (GO:0005576); extracellular space (GO:0005615); plasma membrane (GO:0005886); caveola (GO:0005901); apoptotic process (GO:0006915); inflammatory cell apoptotic process (GO:0006925); immune response (GO:0006955); signal transduction (GO:0007165); positive regulation of cell proliferation (GO:0…	5.23434	5.23434	11.8955	66.4995	4.77787e-08	0.843774	-1.18515	1.41122	1.03453	1	0.705568	-1.4173	0.417298	0	1	6.20349	7.41863
1.1	MGMT	chr7:144,086,294-144,319,871	NM_008598	Mgmt	O-6-methylguanine-DNA methyltransferase	DNA binding (GO:0003677); catalytic activity (GO:0003824); methylated-DNA-[protein]-cysteine S-methyltransferase activity (GO:0003908); calcium ion binding (GO:0005509); nucleus (GO:0005634); DNA repair (GO:0006281); DNA dealkylation involved in DNA repair (GO:0006307); cellular response to DNA damage stimulus (GO:0006974); methyltransferase activity (GO:0008168); transferase activity (GO:0016740…	6.16176	6.16176	3.90091	29.1982	0.00011173	0.649354	-1.53999	8.09499	4.90587	0.904	1.1773	1.1773	3.6943	4.52659	1	9.48906	5.23381
1.1	GZMD	chr14:56,748,405-56,751,430	NM_010372	Gzmd	Granzyme D	catalytic activity (GO:0003824); serine-type endopeptidase activity (GO:0004252); chymotrypsin activity (GO:0004263); trypsin activity (GO:0004295); extracellular space (GO:0005615); proteolysis (GO:0006508); peptidase activity (GO:0008233); serine-type peptidase activity (GO:0008236); hydrolase activity (GO:0016787); cytolysis (GO:0019835)	16.5275	16.5275	4.22407	85.341	1.21649e-17	1.60219	1.60219	122.542	196.937	0.0184	3.30352	3.30352	0.57194	4.19293	0.432512	10.3156	5.00301
1.1	SH3TC1	chr5:36,039,829-36,071,925	NM_194344	Sh3tc1	SH3 domain and tetratricopeptide repeats 1	molecular_function (GO:0003674); cellular_component (GO:0005575); biological_process (GO:0008150)	7.42484	7.42484	29.7897	227.609	4.13535e-29	0.630734	-1.58545	78.2317	48.9741	0.103	1.57629	1.57629	38.5337	61.3165	0.167776	11.7718	4.71033
3.12	ACAP1	chr11:69,695,069-69,709,041	NM_153788	Acap1	ArfGAP with coiled-coil, ankyrin repeat and PH domains 1	nucleotide binding (GO:0000166); molecular_function (GO:0003674); phospholipase C activity (GO:0004629); protein tyrosine kinase activity (GO:0004713); signal transducer activity (GO:0004871); receptor activity (GO:0004872); ATP binding (GO:0005524); cellular_component (GO:0005575); lipid metabolic process (GO:0006629); signal transduction (GO:0007165); ARF GTPase activator activity (GO:0008060);…	5.84172	5.84172	37.0756	221.427	4.21556e-05	0.42314	-2.36328	415.563	175.264	0.000124	1.31437	1.31437	2.08649	3.0568	1	13.8056	4.4445
1.1	ATP8B4	chr2:126,146,709-126,317,289	NM_001080944	Atp8b4	ATPase, class I, type 8B, member 4	nucleotide binding (GO:0000166); magnesium ion binding (GO:0000287); molecular_function (GO:0003674); ATP binding (GO:0005524); cellular_component (GO:0005575); biological_process (GO:0008150); membrane (GO:0016020); integral to membrane (GO:0016021); hydrolase activity (GO:0016787)	8.12552	8.12552	43.0688	357.082	6.366e-46	0.933953	-1.07072	102.751	95.8987	1	1.48833	1.48833	10.6804	16.3842	0.7403	8.70014	5.45949
1.1	STAT4	chr1:52,065,088-52,164,028	NM_011487	Stat4	Signal transducer and activator of transcription 4	DNA binding (GO:0003677); sequence-specific DNA binding transcription factor activity (GO:0003700); signal transducer activity (GO:0004871); calcium ion binding (GO:0005509); protein binding (GO:0005515); nucleus (GO:0005634); cytoplasm (GO:0005737); regulation of transcription, DNA-dependent (GO:0006355); protein phosphorylation (GO:0006468); signal transduction (GO:0007165); cell proliferation …	4.86517	4.86517	21.0524	106.289	3.66578e-11	0.496025	-2.01603	13.7659	6.32428	0.56	0.96432	-1.037	1.56118	1.4698	1	9.80831	5.04518
1.1	SPN	chr7:134,276,978-134,281,331	NM_009259 NM_001037810	Spn	Sialophorin	response to protozoan (GO:0001562); negative regulation of type IV hypersensitivity (GO:0001808); uropod (GO:0001931); protein binding (GO:0005515); basement membrane (GO:0005604); extracellular space (GO:0005615); integral to plasma membrane (GO:0005887); microvillus (GO:0005902); negative regulation of cell adhesion (GO:0007162); cell surface receptor signaling pathway (GO:0007166); external si…	7.33269	7.33269	74.0493	549.313	4.01913e-61	1.12892	1.12892	45.9299	51.9801	0.934	1.0832	1.0832	13.1841	14.3643	1	6.49532	6.76946
1.1	PLCG2	chr8:120,022,191-120,159,042	NM_172285	Plcg2	Phospholipase C, gamma 2	follicular B cell differentiation (GO:0002316); phosphatidylinositol phospholipase C activity (GO:0004435); phospholipase C activity (GO:0004629); signal transducer activity (GO:0004871); calcium ion binding (GO:0005509); protein binding (GO:0005515); membrane fraction (GO:0005624); lipid metabolic process (GO:0006629); signal transduction (GO:0007165); positive regulation of cytosolic calcium io…	6.50117	6.50117	61.8646	407.693	2.9138e-19	0.862312	-1.15967	243.483	209.82	0.531	1.0996	1.0996	144.367	158.846	0.820782	7.53924	5.91232
1.1	CD180	chr13:103,483,638-103,496,711	NM_008533	Cd180	CD180 antigen	receptor activity (GO:0004872); protein binding (GO:0005515); extracellular space (GO:0005615); plasma membrane (GO:0005886); defense response (GO:0006952); inflammatory response (GO:0006954); immune response (GO:0006955); signal transduction (GO:0007165); membrane (GO:0016020); integral to membrane (GO:0016021); innate immune response (GO:0045087)	11.327	11.327	62.9589	723.461	5.12364e-63	0.479993	-2.08336	48.4321	22.7271	0.0885	2.93843	2.93843	16.3531	49.991	0.00246087	23.5982	3.85477
1.1	FAM20C	chr5:139,231,035-139,286,017	NM_030565	Fam20c	Family with sequence similarity 20, member C	extracellular region (GO:0005576)	8.33061	8.33061	28.2079	242.32	3.0072e-33	1.21511	1.21511	58.8469	71.7207	0.822	1.29925	1.29925	70.1574	91.4515	0.474771	6.85584	6.41184
1.1	KLRC1	chr6:129,624,877-129,628,928	NM_010652 NM_001136068	Klrc1	Killer cell lectin-like receptor subfamily C, member 1	receptor activity (GO:0004872); signal transduction (GO:0007165); external side of plasma membrane (GO:0009897); integral to membrane (GO:0016021)	6.70619	6.70619	7.47865	55.8594	0.00055038	0.581856	-1.71864	0.718639	0	1	1.45086	1.45086	0	0.450863	1	11.5255	4.62221
1.1	SLAMF7	chr1:173,562,534-173,583,168	NM_144539	Slamf7	SLAM family member 7	receptor activity (GO:0004872); protein binding (GO:0005515); plasma membrane (GO:0005886); signal transduction (GO:0007165); membrane (GO:0016020); integral to membrane (GO:0016021); regulation of natural killer cell activation (GO:0032814)	14.5976	14.5976	68.7024	1016.49	5.06182e-60	0.818699	-1.22145	21.1944	17.1705	1	3.61907	3.61907	11.3603	43.7328	0.0788038	17.8303	4.03353
1.1	CTSC	chr7:95,426,603-95,459,385	NM_009982	Ctsc	Cathepsin C	cysteine-type endopeptidase activity (GO:0004197); dipeptidyl-peptidase I activity (GO:0004214); extracellular space (GO:0005615); lysosome (GO:0005764); endoplasmic reticulum (GO:0005783); Golgi apparatus (GO:0005794); proteolysis (GO:0006508); peptidase activity (GO:0008233); cysteine-type peptidase activity (GO:0008234); response to organic substance (GO:0010033); hydrolase activity (GO:001678…	5.92754	5.92754	870.526	5165.01	1.72198e-162	0.649811	-1.53891	683.906	444.059	0.617	1.15815	1.15815	529.064	612.893	0.403942	9.12195	5.11811
1.1	NCR1	chr7:4,289,326-4,296,766	NM_010746	Ncr1	Natural cytotoxicity triggering receptor 1	receptor activity (GO:0004872); extracellular space (GO:0005615); plasma membrane (GO:0005886); defense response (GO:0006952); signal transduction (GO:0007165); membrane (GO:0016020); integral to membrane (GO:0016021)	6.10127	6.10127	8.83373	58.9982	6.95335e-08	0.29308	-3.41204	4.63207	0.650645	0.589	1.56807	1.56807	0	0.568069	1	20.8178	3.89094
1.1	TLR1	chr5:65,316,073-65,323,938	NM_030682	Tlr1	Toll-like receptor 1	receptor activity (GO:0004872); transmembrane signaling receptor activity (GO:0004888); protein binding (GO:0005515); plasma membrane (GO:0005886); defense response (GO:0006952); inflammatory response (GO:0006954); immune response (GO:0006955); signal transduction (GO:0007165); activation of NF-kappaB-inducing kinase activity (GO:0007250); membrane (GO:0016020); integral to membrane (GO:0016021);…	5.95635	5.95635	65.4763	394.956	2.60835e-31	0.519064	-1.92655	41.402	21.0094	0.285	1.29866	1.29866	18.177	23.9043	0.874282	11.4752	4.58655
1.1	CD52	chr4:133,649,453-133,650,988	NM_013706	Cd52	CD52 antigen	extracellular space (GO:0005615); plasma membrane (GO:0005886); membrane (GO:0016020); integral to membrane (GO:0016021); anchored to membrane (GO:0031225)	7.91102	7.91102	240.688	1911	1.50882e-56	0.563329	-1.77516	151.641	84.9874	0.00656	1.85254	1.85254	32.4584	60.9828	0.079543	14.0433	4.27037
1.1	ITGAL	chr7:134,439,774-134,478,651	NM_008400 NM_001253873 NM_001253874 NM_001253872	Itgal	Integrin alpha L	magnesium ion binding (GO:0000287); immunological synapse (GO:0001772); receptor activity (GO:0004872); protein binding (GO:0005515); extracellular space (GO:0005615); plasma membrane (GO:0005886); defense response (GO:0006952); cell adhesion (GO:0007155); leukocyte cell-cell adhesion (GO:0007159); cell-matrix adhesion (GO:0007160); signal transduction (GO:0007165); cell surface receptor signalin…	6.3801	6.3801	162.126	1039.76	1.48375e-16	1.00787	1.00787	42.709	43.0532	1	0.941103	-1.06258	24.5911	23.0838	1	6.33025	6.77939
1.1	PDPN	chr4:142,857,325-142,889,410	NM_010329	Pdpn	Podoplanin	cell morphogenesis (GO:0000902); ruffle (GO:0001726); lymphangiogenesis (GO:0001946); water transmembrane transporter activity (GO:0005372); extracellular space (GO:0005615); plasma membrane (GO:0005886); prostaglandin metabolic process (GO:0006693); water transport (GO:0006833); amino acid transport (GO:0006865); cellular component movement (GO:0006928); cell cycle (GO:0007049); cell adhesion (G…	7.74003	7.74003	73.2441	573.651	1.41233e-31	0.901239	-1.10958	158.88	143.09	0.976	1.46629	1.46629	226.148	332.064	0.0093866	8.5882	5.27865
1.1	MNDA	chr1:175,826,486-175,843,053	NM_001033450	Mnda	myeloid cell nuclear differentiation antigen	molecular_function (GO:0003674); cellular_component (GO:0005575); biological_process (GO:0008150)	8.40439	8.40439	35.7545	307.899	3.78374e-41	1.48898	1.48898	42.683	64.0431	0.39	1.08472	1.08472	12.3495	13.4805	1	5.64439	7.74797
1.1	GCNT1	chr19:17,400,631-17,447,334	NM_173442 NM_010265 NM_001136484	Gcnt1	Glucosaminyl (N-acetyl) transferase 1, core 2	beta-1,3-galactosyl-O-glycosyl-glycoprotein beta-1,6-N-acetylglucosaminyltransferase activity (GO:0003829); extracellular space (GO:0005615); Golgi apparatus (GO:0005794); acetylglucosaminyltransferase activity (GO:0008375); membrane (GO:0016020); integral to membrane (GO:0016021); transferase activity (GO:0016740); transferase activity, transferring glycosyl groups (GO:0016757)	6.70618	6.70618	37.7504	258.867	6.10962e-31	1.13322	1.13322	825.733	935.869	0.226	0.924095	-1.08214	116.541	107.619	0.928596	5.91781	7.25703
1.1	GM4759	chr7:113,565,064-113,584,587	NR_003967	Gm4759	GTPase, very large interferon inducible 1 pseudogene	molecular_function (GO:0003674); cellular_component (GO:0005575); biological_process (GO:0008150)	6.59924	6.59924	5.02922	38.7883	5.24218e-06	0.58013	-1.72375	3.16874	1.41841	0.991	1.45086	1.45086	0	0.450863	1	11.3755	4.54849
1.1	CSF3R	chr4:125,701,903-125,722,219	NM_007782 NM_001252651 NR_045561	Csf3r	Colony stimulating factor 3 receptor (granulocyte)	receptor activity (GO:0004872); cytokine receptor activity (GO:0004896); protein binding (GO:0005515); extracellular space (GO:0005615); cell adhesion (GO:0007155); signal transduction (GO:0007165); membrane (GO:0016020); integral to membrane (GO:0016021); cytokine-mediated signaling pathway (GO:0019221); neutrophil chemotaxis (GO:0030593)	8.20316	8.20316	68.1525	566.269	1.53015e-66	0.833207	-1.20018	106.933	88.9303	1	1.69183	1.69183	14.1734	24.6708	0.47382	9.84528	4.84868
1.1	GPR137B	chr13:13,449,888-13,485,891	NM_031999	Gpr137b	G protein-coupled receptor 137B	molecular_function (GO:0003674); cellular_component (GO:0005575); biological_process (GO:0008150); membrane (GO:0016020); integral to membrane (GO:0016021)	8.0832	8.0832	26.694	222.856	9.4217e-10	1.11734	1.11734	264.617	295.784	0.776	1.37327	1.37327	773.13	1062.09	0.00320682	7.23436	5.8861
1.1	GZME	chr14:56,736,456-56,739,462	NM_010373	Gzme	Granzyme E	catalytic activity (GO:0003824); serine-type endopeptidase activity (GO:0004252); chymotrypsin activity (GO:0004263); trypsin activity (GO:0004295); extracellular space (GO:0005615); proteolysis (GO:0006508); peptidase activity (GO:0008233); serine-type peptidase activity (GO:0008236); hydrolase activity (GO:0016787); cytolysis (GO:0019835)	14.1028	14.1028	1.64428	36.2916	3.36418e-08	1.65399	1.65399	44.7607	74.6876	0.222	2.69695	2.69695	0.417298	2.82239	0.666424	8.52654	5.22915
1.1	ADAP2	chr11:79,967,664-79,992,329	NM_172133	Adap2	ArfGAP with dual PH domains 2	1-phosphatidylinositol binding (GO:0005545); phosphatidylinositol-4,5-bisphosphate binding (GO:0005546); phosphatidylinositol-3,4,5-trisphosphate binding (GO:0005547); membrane fraction (GO:0005624); mitochondrial envelope (GO:0005740); cytosol (GO:0005829); plasma membrane (GO:0005886); phosphatidylinositol-3,4-bisphosphate binding (GO:0043325); inositol lipid-mediated signaling (GO:0048017)	7.08265	7.08265	69.7968	500.429	1.01723e-48	0.927364	-1.07833	43.4798	40.249	1	1.26263	1.26263	12.9681	16.6366	0.924464	7.6374	5.60944
1.1	PTGER2	chr14:45,607,786-45,623,495	NM_008964	Ptger2	Prostaglandin E receptor 2 (subtype EP2)	rhodopsin-like receptor activity (GO:0001584); signal transducer activity (GO:0004871); receptor activity (GO:0004872); G-protein coupled receptor activity (GO:0004930); prostaglandin E receptor activity (GO:0004957); thromboxane receptor activity (GO:0004960); plasma membrane (GO:0005886); signal transduction (GO:0007165); G-protein coupled receptor signaling pathway (GO:0007186); membrane (GO:0…	9.15407	9.15407	7.99461	81.3373	1.35427e-13	1.09465	1.09465	6.28536	6.97492	1	1.73664	1.73664	1.14388	2.72314	0.924145	8.36256	5.27115
1.1	FGL2	chr5:20,878,491-20,884,204	NM_008013	Fgl2	Fibrinogen-like protein 2	receptor binding (GO:0005102); extracellular region (GO:0005576); extracellular space (GO:0005615); signal transduction (GO:0007165); cytolysis (GO:0019835)	6.81339	6.81339	483.821	3302.27	2.65441e-171	0.792663	-1.26157	54.0509	42.6368	0.959	1.32562	1.32562	54.6684	72.7951	0.905302	8.59557	5.13978
1.1	SGK3	chr1:9,788,211-9,892,649	NM_177547 NM_133220 NM_001037759	Sgk3	Serum/glucocorticoid regulated kinase 3	nucleotide binding (GO:0000166); protein kinase activity (GO:0004672); protein serine/threonine kinase activity (GO:0004674); protein binding (GO:0005515); ATP binding (GO:0005524); endosome (GO:0005768); protein phosphorylation (GO:0006468); cell communication (GO:0007154); cytoplasmic membrane-bounded vesicle (GO:0016023); kinase activity (GO:0016301); phosphorylation (GO:0016310); transferase …	4.34873	4.34873	62.4145	274.772	2.88762e-19	0.717387	-1.39395	55.2201	39.3315	0.774	0.635106	-1.57454	305.331	193.553	0.00392667	6.0619	6.84725
1.1	VAMP8	chr6:72,335,215-72,340,661	NM_016794	Vamp8	Vesicle-associated membrane protein 8	protein binding (GO:0005515); mitochondrion (GO:0005739); early endosome (GO:0005769); protein complex assembly (GO:0006461); membrane (GO:0016020); integral to membrane (GO:0016021); vesicle-mediated transport (GO:0016192); SNARE complex (GO:0031201)	8.19844	8.19844	93.7466	775.774	7.83298e-36	0.914116	-1.09395	398.389	364.088	0.819	1.64109	1.64109	1405.39	2307.01	0.0409354	8.9687	4.99572
1.1	INHBB	chr1:121,312,042-121,318,825	NM_008381	Inhbb	Inhibin beta-B	hormone activity (GO:0005179); extracellular region (GO:0005576); growth factor activity (GO:0008083); growth (GO:0040007); negative regulation of insulin secretion (GO:0046676)	5.50544	5.50544	106.997	593.572	1.16851e-52	0.560315	-1.78471	285.108	159.311	0.000843	1.1606	1.1606	146.081	169.702	0.599645	9.82562	4.74361
1.1	SELL	chr1:165,992,207-166,010,916	NM_011346 NM_001164059	Sell	Selectin, lymphocyte	binding (GO:0005488); protein binding (GO:0005515); extracellular space (GO:0005615); plasma membrane (GO:0005886); defense response (GO:0006952); cell adhesion (GO:0007155); external side of plasma membrane (GO:0009897); membrane (GO:0016020); integral to membrane (GO:0016021); response to ATP (GO:0033198); cell adhesion molecule binding (GO:0050839)	7.12478	7.12478	19.6009	145.777	1.5943e-19	1.44514	1.44514	30.857	45.0377	0.355	0.782497	-1.27796	7.34197	5.52757	1	4.93017	9.10518
1.1	CLEC9A	chr6:129,358,880-129,374,782	NM_172732 NM_001205363 NM_001205365 NM_001205364	Clec9a	C-type lectin domain family 9, member a	receptor activity (GO:0004872); binding (GO:0005488); signal transduction (GO:0007165); membrane (GO:0016020); integral to membrane (GO:0016021)	14.3618	14.3618	10.7672	167.998	3.00523e-21	0.886742	-1.12772	3.19479	2.7197	1	3.60593	3.60593	0	2.60593	0.519103	16.1961	3.98281
1.1	TFEC	chr6:16,783,381-16,848,441	NM_031198	Tfec			8.27928	8.27928	27.7883	237.347	3.89781e-33	1.53568	1.53568	31.0209	48.1738	0.49	1.05733	1.05733	6.04344	6.44725	1	5.39127	7.83035
1.1	2010110P09RIK	chr7:129,363,010-129,366,053	NM_027363	2010110P09Rik	RIKEN cDNA 2010110P09 gene	calcium ion binding (GO:0005509); protein binding (GO:0005515); cytoplasm (GO:0005737); plasma membrane (GO:0005886); sodium ion transport (GO:0006814); regulation of pH (GO:0006885)	4.56588	4.56588	7.38225	37.2724	0.000137156	0.49377	-2.02524	4.97836	1.95194	0.819	0.938359	-1.06569	2.96771	2.72314	1	9.24699	4.86582
1.1	CLEC7A	chr6:129,411,609-129,422,795	NM_020008	Clec7a	C-type lectin domain family 7, member a	opsonin binding (GO:0001846); (1->3)-beta-D-glucan binding (GO:0001872); (1->3)-beta-D-glucan receptor activity (GO:0001874); response to yeast (GO:0001878); detection of yeast (GO:0001879); response to molecule of fungal origin (GO:0002238); cell surface pattern recognition receptor signaling pathway (GO:0002752); receptor activity (GO:0004872); binding (GO:0005488); phagocytosis, recognition (G…	9.68826	9.68826	528.788	5131.72	2.09173e-254	1.44214	1.44214	32.4842	47.2889	0.592	1.60464	1.60464	19.9542	32.6238	0.563777	6.71797	6.03767
1.1	TIFA	chr3:127,492,831-127,501,307	NM_145133	Tifa	TRAF-interacting protein with forkhead-associated domain	protein binding (GO:0005515); cellular_component (GO:0005575); nucleus (GO:0005634); I-kappaB kinase/NF-kappaB signaling (GO:0007249)	7.17247	7.17247	47.5196	347.006	3.27787e-41	0.771416	-1.29632	60.1724	46.1893	0.873	1.50317	1.50317	67.391	101.803	0.110299	9.2978	4.77155
1.1	LY6C2	chr15:74,938,591-74,942,379	NM_001099217	Ly6c2	Lymphocyte antigen 6 complex, locus C2		15.2817	15.2817	50.1279	780.321	8.48087e-55	2.6358	2.6358	7.77475	22.1285	0.243	2.23648	2.23648	5.57952	13.7149	0.68743	5.79776	6.83294
1.1	TYROBP	chr7:31,198,807-31,202,598	NM_011662	Tyrobp	TYRO protein tyrosine kinase binding protein	protein binding (GO:0005515); extracellular space (GO:0005615); membrane (GO:0016020); integral to membrane (GO:0016021); kinase activity (GO:0016301); phosphorylation (GO:0016310)	8.32159	8.32159	258.458	2158.1	1.39346e-44	0.648248	-1.54262	380.583	246.361	0.27	2.00526	2.00526	71.7652	144.913	0.306737	12.837	4.14987
1.1	GM14446	chr19:34,667,378-34,676,458	NM_001110517 NM_001101605	Gm14446	Predicted gene 14446	molecular_function (GO:0003674); cellular_component (GO:0005575); biological_process (GO:0008150)	10.9103	10.9103	13.863	161.159	1.30987e-26	1.01624	1.01624	1.75751	1.80229	1	2.48384	2.48384	1.40654	4.97746	0.586772	10.7359	4.39249
1.1	TDO2	chr3:81,762,336-81,779,650	NM_019911	Tdo2	Tryptophan 2,3-dioxygenase	tryptophan 2,3-dioxygenase activity (GO:0004833); iron ion binding (GO:0005506); soluble fraction (GO:0005625); tryptophan metabolic process (GO:0006568); tryptophan catabolic process (GO:0006569); oxidoreductase activity (GO:0016491); amino acid binding (GO:0016597); oxidoreductase activity, acting on single donors with incorporation of molecular oxygen, incorporation of two atoms of oxygen (GO:…	6.22292	6.22292	4.83643	35.3196	2.54218e-05	1	1	0	0	1	1	1	0	0	1	6.22292	6.22292
1.1	LONRF3	chrX:33,868,404-33,906,851	NM_028894	Lonrf3	LON peptidase N-terminal domain and ring finger 3	molecular_function (GO:0003674); ATP-dependent peptidase activity (GO:0004176); binding (GO:0005488); protein binding (GO:0005515); cellular_component (GO:0005575); ATP catabolic process (GO:0006200); proteolysis (GO:0006508); biological_process (GO:0008150); peptidase activity (GO:0008233); zinc ion binding (GO:0008270); metal ion binding (GO:0046872)	5.18428	5.18428	16.7319	90.9273	1.99905e-10	0.786236	-1.27188	25.8265	20.0919	1	0.888522	-1.12546	347.822	308.936	0.678217	6.59379	5.83472
1.1	LYL1	chr8:87,225,356-87,228,615	NM_008535	Lyl1	lymphoblastomic leukemia 1	DNA binding (GO:0003677); nucleus (GO:0005634); transcription regulator activity (GO:0030528)	6.32821	6.32821	20.2133	133.242	1.35905e-16	0.770166	-1.29842	31.8437	24.2951	0.89	1.27985	1.27985	9.1658	12.0107	0.977851	8.21668	4.94448
1.1	CLCF1	chr19:4,214,392-4,222,615	NM_019952	Clcf1	Cardiotrophin-like cytokine factor 1	cytokine activity (GO:0005125); extracellular region (GO:0005576); extracellular space (GO:0005615); cell surface receptor signaling pathway (GO:0007166); JAK-STAT cascade (GO:0007259); B cell differentiation (GO:0030183)	6.70108	6.70108	5.73797	44.1517	8.15987e-07	0.931278	-1.07379	101.582	94.5323	1	1.24158	1.24158	0.989238	1.4698	1	7.19558	5.39723
1.1	KYNU	chr2:43,410,849-43,538,235	NM_027552	Kynu	Kynureninase (L-kynurenine hydrolase)	catalytic activity (GO:0003824); soluble fraction (GO:0005625); cytoplasm (GO:0005737); mitochondrion (GO:0005739); cytosol (GO:0005829); cellular amino acid metabolic process (GO:0006520); tryptophan catabolic process (GO:0006569); biological_process (GO:0008150); metabolic process (GO:0008152); NAD biosynthetic process (GO:0009435); hydrolase activity (GO:0016787); pyridine nucleotide biosynthe…	4.07898	4.07898	18.9262	80.2784	1.388e-07	0.641071	-1.55989	1.75751	0.767763	1	0.681793	-1.46672	2.13312	1.13614	1	6.36276	5.98273
1.1	HOPX	chr5:77,516,011-77,544,148	NM_175606 NM_001159901 NM_001159900	Hopx	HOP homeobox	negative regulation of transcription from RNA polymerase II promoter (GO:0000122); trophectodermal cell differentiation (GO:0001829); DNA binding (GO:0003677); sequence-specific DNA binding transcription factor activity (GO:0003700); protein binding (GO:0005515); nucleus (GO:0005634); cytoplasm (GO:0005737); regulation of transcription, DNA-dependent (GO:0006355); multicellular organismal develop…	5.31223	5.31223	13.863	77.9555	3.34003e-09	0.827592	-1.20832	287.994	238.169	0.369	0.90009	-1.111	4.89956	4.31014	1	6.4189	5.90189
1.1	IKZF3	chr11:98,326,007-98,407,345	NM_011771	Ikzf3	IKAROS family zinc finger 3	nucleic acid binding (GO:0003676); DNA binding (GO:0003677); sequence-specific DNA binding transcription factor activity (GO:0003700); protein binding (GO:0005515); intracellular (GO:0005622); nucleus (GO:0005634); transcription factor complex (GO:0005667); regulation of transcription, DNA-dependent (GO:0006355); zinc ion binding (GO:0008270); metal ion binding (GO:0046872); protein heterodimeriz…	4.96286	4.96286	37.8807	191.96	4.32721e-19	0.63507	-1.57463	1.78357	0.767763	1	0.980588	-1.0198	1.97848	1.92066	1	7.81466	5.0611
1.1	FAM19A3	chr3:104,570,323-104,580,465	NM_183224	Fam19a3	family with sequence similarity 19, member A3	molecular_function (GO:0003674); cellular_component (GO:0005575); extracellular region (GO:0005576); biological_process (GO:0008150)	7.77987	7.77987	3.80451	36.3785	3.86218e-06	1.0657	1.0657	4.18156	4.52199	1	1.46823	1.46823	0.989238	1.92066	1	7.30024	5.29881
1.1	SMPD3	chr8:108,776,448-108,861,888	NM_021491	Smpd3	Sphingomyelin phosphodiesterase 3, neutral	Golgi cis cisterna (GO:0000137); sphingomyelin phosphodiesterase activity (GO:0004767); Golgi apparatus (GO:0005794); sphingomyelin metabolic process (GO:0006684); response to stress (GO:0006950); cell cycle (GO:0007049); signal transduction (GO:0007165); multicellular organismal development (GO:0007275); membrane (GO:0016020); integral to membrane (GO:0016021); hydrolase activity (GO:0016787); p…	9.11076	9.11076	14.2825	138.235	7.31041e-07	1.70653	1.70653	4.55391	8.47792	0.914	1.26234	1.26234	1.40654	2.03786	1	5.33875	7.21736
1.1	SEL1L3	chr5:53,498,322-53,604,691	NM_172710	Sel1l3	Sel-1 suppressor of lin-12-like 3 (C. elegans)	molecular_function (GO:0003674); binding (GO:0005488); cellular_component (GO:0005575); biological_process (GO:0008150); membrane (GO:0016020); integral to membrane (GO:0016021)	6.56216	6.56216	12.831	89.7615	3.64642e-12	0.632781	-1.58033	32.8565	20.4238	0.482	1.51179	1.51179	11.8709	18.458	0.647791	10.3703	4.34067
1.1	FGR	chr4:132,530,010-132,557,797	NM_010208	Fgr	Gardner-Rasheed feline sarcoma viral (Fgr) oncogene homolog	nucleotide binding (GO:0000166); protein kinase activity (GO:0004672); protein serine/threonine kinase activity (GO:0004674); protein tyrosine kinase activity (GO:0004713); non-membrane spanning protein tyrosine kinase activity (GO:0004715); protein binding (GO:0005515); ATP binding (GO:0005524); intracellular (GO:0005622); cytosol (GO:0005829); plasma membrane (GO:0005886); protein phosphorylati…	7.21648	7.21648	72.8246	531.753	2.41093e-21	0.55522	-1.80109	126.976	70.0551	0.353	1.80483	1.80483	12.6588	23.6519	0.3728	12.9975	3.99842
1.1	MITF	chr6:97,757,052-97,971,352	NM_008601 NM_001113198 NM_001178049	Mitf	Microphthalmia-associated transcription factor	DNA binding (GO:0003677); chromatin binding (GO:0003682); sequence-specific DNA binding transcription factor activity (GO:0003700); RNA polymerase II distal enhancer sequence-specific DNA binding transcription factor activity (GO:0003705); nucleus (GO:0005634); regulation of transcription, DNA-dependent (GO:0006355); multicellular organismal development (GO:0007275); sensory perception of sound (…	5.84915	5.84915	83.4329	492.861	9.90916e-48	1.33119	1.33119	197.415	263.128	0.407	0.583076	-1.71504	8173.69	4765.46	2.36109e-10	4.39393	10.0315
1.1	GM8221	chr15:77,449,398-77,457,828	NR_033577	Gm8221	apolipoprotein L, 3-like		9.55881	9.55881	5.54518	61.5642	8.85992e-11	2.76292	2.76292	0.346292	2.7197	0.903	0.368213	-2.71582	1.71582	0	0.868286	3.45968	25.96
1.1	MERTK	chr2:128,524,733-128,627,924	NM_008587	Mertk	C-mer proto-oncogene tyrosine kinase	nucleotide binding (GO:0000166); photoreceptor outer segment (GO:0001750); protein kinase activity (GO:0004672); protein serine/threonine kinase activity (GO:0004674); protein tyrosine kinase activity (GO:0004713); transmembrane receptor protein tyrosine kinase activity (GO:0004714); receptor activity (GO:0004872); protein binding (GO:0005515); ATP binding (GO:0005524); extracellular space (GO:00…	9.69578	9.69578	81.5959	799.831	8.0657e-33	1.15076	1.15076	350.441	403.426	0.449	2.02826	2.02826	35.21	72.4434	0.0209135	8.42551	4.78034
1.1	PTPRCAP	chr19:4,154,646-4,156,710	NM_016933	Ptprcap	Protein tyrosine phosphatase, receptor type, C polypeptide-associated protein	protein tyrosine phosphatase activity (GO:0004725); plasma membrane (GO:0005886); transmembrane receptor protein tyrosine phosphatase signaling pathway (GO:0007185); integral to membrane (GO:0016021)	6.11013	6.11013	16.0232	103.014	9.24027e-13	0.51238	-1.95168	2.4501	0.767763	0.98	1.49719	1.49719	1.25189	2.37152	1	11.925	4.08106
1.1	GIMAP7	chr6:48,668,620-48,674,635	NM_146167	Gimap7	GTPase, IMAP family member 7		5.24457	5.24457	11.4759	64.431	1.32708e-07	1.02858	1.02858	0.718639	0.767763	1	0.705568	-1.4173	0.417298	0	1	5.09883	7.43312
1.1	SEMA4A	chr3:88,239,884-88,265,104	NM_013658 NM_001163491 NM_001163489 NM_001163490	Sema4a	Sema domain, immunoglobulin domain (Ig), transmembrane domain (TM) and short cytoplasmic domain, (semaphorin) 4A	receptor activity (GO:0004872); extracellular space (GO:0005615); signal transduction (GO:0007165); multicellular organismal development (GO:0007275); nervous system development (GO:0007399); membrane (GO:0016020); integral to membrane (GO:0016021); cell differentiation (GO:0030154)	8.33655	8.33655	111.38	935.862	1.43488e-31	1.1258	1.1258	68.2934	77.0104	0.796	1.63156	1.63156	31.933	52.7321	0.226114	7.40501	5.10957
1.1	CXCR4	chr1:130,484,776-130,488,876	NM_009911	Cxcr4	Chemokine (C-X-C motif) receptor 4	patterning of blood vessels (GO:0001569); ameboidal cell migration (GO:0001667); neuron migration (GO:0001764); epithelial cell development (GO:0002064); signal transducer activity (GO:0004871); receptor activity (GO:0004872); G-protein coupled receptor activity (GO:0004930); chemokine receptor activity (GO:0004950); protein binding (GO:0005515); endosome (GO:0005768); plasma membrane (GO:0005886…	4.56508	4.56508	86.7555	399.61	2.11266e-32	0.59628	-1.67706	166.852	99.0869	0.00431	0.914878	-1.09304	55.8294	50.992	1	7.65593	4.98982
1.1	ALDH1B1	chr4:45,811,894-45,817,480	NM_028270	Aldh1b1	Aldehyde dehydrogenase 1 family, member B1	molecular_function (GO:0003674); 3-chloroallyl aldehyde dehydrogenase activity (GO:0004028); aldehyde dehydrogenase (NAD) activity (GO:0004029); cellular_component (GO:0005575); extracellular space (GO:0005615); mitochondrion (GO:0005739); carbohydrate metabolic process (GO:0005975); biological_process (GO:0008150); metabolic process (GO:0008152); oxidoreductase activity (GO:0016491); oxidation-r…	10.0762	10.0762	13.0238	140.307	8.51235e-23	0.829343	-1.20577	10.9695	8.92686	1	2.50822	2.50822	27.3428	70.0899	0.00291112	12.1496	4.01726
1.1	SPIB	chr7:51,781,365-51,787,441	NM_019866	Spib	Spi-B transcription factor (Spi-1/PU.1 related)	DNA binding (GO:0003677); sequence-specific DNA binding transcription factor activity (GO:0003700); nucleus (GO:0005634); transcription factor complex (GO:0005667); regulation of transcription, DNA-dependent (GO:0006355); macrophage differentiation (GO:0030225); sequence-specific DNA binding (GO:0043565)	4.47092	4.47092	9.12292	44.2588	3.10388e-05	0.608625	-1.64305	18.0257	10.5795	0.744	0.875852	-1.14175	3.23037	2.70518	1	7.34593	5.10465
1.1	SH2D2A	chr3:87,650,677-87,659,644	NM_021309 NM_001025571	Sh2d2a	SH2 domain protein 2A	SH3/SH2 adaptor activity (GO:0005070); protein binding (GO:0005515); cytoplasm (GO:0005737); plasma membrane (GO:0005886); signal transduction (GO:0007165); cell proliferation (GO:0008283); membrane (GO:0016020); SH3 domain binding (GO:0017124)	6.08146	6.08146	41.3281	256.417	1.66298e-09	0.366739	-2.72673	8.41523	2.45293	0.388	1.65334	1.65334	1.25189	2.72314	1	16.5825	3.6783
1.1	ENTPD1	chr19:40,734,284-40,816,092	NM_009848	Entpd1	Ectonucleoside triphosphate diphosphohydrolase 1	nucleotide binding (GO:0000166); magnesium ion binding (GO:0000287); apyrase activity (GO:0004050); protein binding (GO:0005515); ATP binding (GO:0005524); basal lamina (GO:0005605); plasma membrane (GO:0005886); ATP catabolic process (GO:0006200); G-protein coupled receptor signaling pathway (GO:0007186); purine ribonucleoside diphosphate catabolic process (GO:0009181); membrane (GO:0016020); in…	5.93336	5.93336	220.571	1313.66	3.34559e-96	0.732913	-1.36442	228.774	167.405	0.168	1.23833	1.23833	66.7405	82.8851	0.895913	8.09558	4.79142
1.1	PLA2G2D	chr4:138,331,650-138,338,058	NM_011109	Pla2g2d	Phospholipase A2, group IID	phospholipase A2 activity (GO:0004623); calcium ion binding (GO:0005509); extracellular region (GO:0005576); extracellular space (GO:0005615); cytoplasm (GO:0005737); phospholipid metabolic process (GO:0006644); lipid catabolic process (GO:0016042); hydrolase activity (GO:0016787); metal ion binding (GO:0046872)	8.90812	8.90812	14.9913	141.452	8.63016e-16	1.56271	1.56271	1.03888	2.18617	1	1.3975	1.3975	3.12236	4.761	0.97788	5.70043	6.37432
1.1	RASGRP1	chr2:117,105,729-117,168,613	NM_011246	Rasgrp1	RAS guanyl releasing protein 1	guanyl-nucleotide exchange factor activity (GO:0005085); calcium ion binding (GO:0005509); intracellular (GO:0005622); cytoplasm (GO:0005737); endoplasmic reticulum (GO:0005783); Golgi apparatus (GO:0005794); plasma membrane (GO:0005886); small GTPase mediated signal transduction (GO:0007264); membrane (GO:0016020); cell differentiation (GO:0030154); metal ion binding (GO:0046872); regulation of …	7.32171	7.32171	57.7709	429.303	9.11868e-32	1.04865	1.04865	15.2293	16.0189	1	1.39077	1.39077	2.24113	3.50766	1	6.98201	5.26452
1.1	MBNL3	chrX:48,466,671-48,559,009	NM_134163	Mbnl3	Muscleblind-like 3 (Drosophila)	nucleic acid binding (GO:0003676); nucleus (GO:0005634); cytoplasm (GO:0005737); mRNA processing (GO:0006397); multicellular organismal development (GO:0007275); zinc ion binding (GO:0008270); RNA splicing (GO:0008380); negative regulation of myoblast differentiation (GO:0045662); metal ion binding (GO:0046872)	4.57296	4.57296	13.5398	65.4898	2.29134e-07	0.949486	-1.0532	611.875	580.916	1	0.586578	-1.7048	180.331	105.365	0.0036171	4.81625	7.79599
1.1	4930556M19RIK	chr15:10,644,591-10,719,878	NR_045063 NR_045064 NR_045065	4930556M19Rik	RIKEN cDNA 4930556M19 gene	molecular_function (GO:0003674); cellular_component (GO:0005575); biological_process (GO:0008150)	4.76576	4.76576	4.93283	27.2744	0.000928048	0.834312	-1.19859	44.1203	36.6444	0.958	0.771606	-1.296	26.5548	20.2614	0.811467	5.7122	6.17642
1.1	LY9	chr1:173,518,744-173,537,491	NM_008534	Ly9	Lymphocyte antigen 9	protein binding (GO:0005515); cell adhesion (GO:0007155); membrane (GO:0016020); integral to membrane (GO:0016021)	11.6077	11.6077	58.4796	689.423	8.25569e-37	0.930059	-1.0752	95.7211	88.9563	1	2.99606	2.99606	13.7561	43.2101	0.00669261	12.4806	3.87433
1.1	IL10RA	chr9:45,061,922-45,077,229	NM_008348	Il10ra	Interleukin 10 receptor, alpha	receptor activity (GO:0004872); cytokine receptor activity (GO:0004896); extracellular space (GO:0005615); cytoplasm (GO:0005737); integral to plasma membrane (GO:0005887); signal transduction (GO:0007165); cell surface receptor signaling pathway (GO:0007166); blood coagulation (GO:0007596); membrane (GO:0016020); integral to membrane (GO:0016021)	6.9513	6.9513	193.622	1351.88	2.75653e-110	0.751706	-1.33031	103.6	77.6286	0.638	1.60223	1.60223	24.8537	40.4236	0.415785	9.24736	4.33852
1.1	CLEC4A1	chr6:122,871,866-122,884,637	NM_199311	Clec4a1	C-type lectin domain family 4, member a1	molecular_function (GO:0003674); receptor activity (GO:0004872); cellular_component (GO:0005575); signal transduction (GO:0007165); biological_process (GO:0008150); integral to membrane (GO:0016021)	7.50422	7.50422	92.8111	702.979	1.8846e-67	0.716246	-1.39617	97.6871	69.6842	0.679	1.82802	1.82802	29.8932	55.4732	0.0942704	10.4772	4.10512
1.1	ACP5	chr9:21,931,171-21,940,190	NM_007388 NM_001102405 NM_001102404	Acp5	Acid phosphatase 5, tartrate resistant	acid phosphatase activity (GO:0003993); extracellular space (GO:0005615); lysosome (GO:0005764); negative regulation of cell adhesion (GO:0007162); dephosphorylation (GO:0016311); hydrolase activity (GO:0016787); positive regulation of cell migration (GO:0030335); response to lipopolysaccharide (GO:0032496); negative regulation of interleukin-1 beta production (GO:0032691); negative regulation of…	5.64135	5.64135	251.943	1425.94	8.94908e-97	0.791875	-1.26282	88.196	69.6321	0.616	1.13063	1.13063	24.839	28.2144	1	7.12403	4.98954
1.1	ARG2	chr12:80,231,775-80,257,288	NM_009705	Arg2	Arginase type II	urea cycle (GO:0000050); ureteric bud development (GO:0001657); catalytic activity (GO:0003824); arginase activity (GO:0004053); protein binding (GO:0005515); mitochondrion (GO:0005739); arginine metabolic process (GO:0006525); arginine catabolic process (GO:0006527); striated muscle contraction (GO:0006941); hydrolase activity (GO:0016787); hydrolase activity, acting on carbon-nitrogen (but not …	8.5122	8.5122	2.44942	28.3622	1.6846e-05	2.02226	2.02226	8.06894	17.3397	0.812	0.880097	-1.13624	3.23037	2.72314	1	4.20926	9.67189
3.12	FLI1	chr9:32,229,793-32,348,953	NM_008026	Fli1	Friend leukemia integration 1	DNA binding (GO:0003677); sequence-specific DNA binding transcription factor activity (GO:0003700); nucleus (GO:0005634); regulation of transcription, DNA-dependent (GO:0006355); blood circulation (GO:0008015); organ morphogenesis (GO:0009887); cellular process (GO:0009987); transcription activator activity (GO:0016563); sequence-specific DNA binding (GO:0043565)	3.9835	3.9835	80.7567	324.678	1.90882e-24	0.433706	-2.30571	143.435	61.6422	0.000138	0.927891	-1.07771	46.0917	42.6959	0.977021	9.18479	4.29307
1.1	LIPN	chr19:34,141,848-34,159,408	NM_027340	Lipn	Lipase, family member N	molecular_function (GO:0003674); cellular_component (GO:0005575); extracellular region (GO:0005576); lipid metabolic process (GO:0006629); biological_process (GO:0008150); lipid catabolic process (GO:0016042); hydrolase activity (GO:0016787)	14.2096	14.2096	0.612356	21.9109	1.11698e-05	3.8605	3.8605	4.63207	20.7426	0.0138	1	1	0	0	1	3.68077	14.2096
1.1	PPARG	chr6:115,311,239-115,440,419	NM_001127330 NM_011146	Pparg	Peroxisome proliferator activated receptor gamma	negative regulation of transcription from RNA polymerase II promoter (GO:0000122); negative regulation of cytokine production (GO:0001818); placenta development (GO:0001890); negative regulation of acute inflammatory response (GO:0002674); DNA binding (GO:0003677); chromatin binding (GO:0003682); sequence-specific DNA binding transcription factor activity (GO:0003700); steroid hormone receptor ac…	6.20698	6.20698	10.0924	67.8505	6.69187e-09	1.06906	1.06906	21.1944	22.7271	1	1.05452	1.05452	12.8601	13.6157	1	5.80604	5.8861
1.1	BC017612	chr9:15,309,939-15,349,703	NM_133214	BC017612	CDNA sequence BC017612	molecular_function (GO:0003674); cellular_component (GO:0005575); biological_process (GO:0008150); membrane (GO:0016020); integral to membrane (GO:0016021)	4.11513	4.11513	11.1243	48.8932	0.000218445	0.56317	-1.77566	63.5908	35.3756	0.134	0.848605	-1.1784	115.044	97.4753	0.728518	7.30708	4.84929
1.1	PIK3CD	chr4:149,023,277-149,075,738	NM_008840 NM_001164051 NM_001029837 NM_001164049 NM_001164052 NM_001164050	Pik3cd	Phosphatidylinositol 3-kinase catalytic delta polypeptide	nucleotide binding (GO:0000166); B cell homeostasis (GO:0001782); inositol or phosphatidylinositol kinase activity (GO:0004428); binding (GO:0005488); ATP binding (GO:0005524); phosphatidylinositol 3-kinase complex (GO:0005942); signal transduction (GO:0007165); cell surface receptor signaling pathway (GO:0007166); kinase activity (GO:0016301); 1-phosphatidylinositol-3-kinase activity (GO:0016303…	5.12741	5.12741	203.743	1048.8	4.86158e-74	0.952808	-1.04953	298.096	283.981	1	0.807651	-1.23816	247.602	199.784	0.359015	5.38137	6.34854
1.1	KLRA7	chr6:130,168,623-130,183,340	NM_001110323 NM_014194	Klra7	Killer cell lectin-like receptor, subfamily A, member 7	receptor activity (GO:0004872); protein binding (GO:0005515); plasma membrane (GO:0005886); defense response (GO:0006952); cell adhesion (GO:0007155); integral to membrane (GO:0016021)	9.62627	9.62627	3.9973	47.1054	1.41133e-08	1.17118	1.17118	1.06493	1.41841	1	2.13614	2.13614	0	1.13614	0.975127	8.21929	4.50639
1.1	LMO2	chr2:103,798,152-103,822,035	NM_008505 NM_001142337 NM_001142336 NM_001142335	Lmo2	LIM domain only 2	DNA binding (GO:0003677); protein binding (GO:0005515); nucleus (GO:0005634); zinc ion binding (GO:0008270); protein complex (GO:0043234); negative regulation of erythrocyte differentiation (GO:0045647); metal ion binding (GO:0046872)	7.07712	7.07712	52.5489	377.971	3.43087e-37	0.553143	-1.80785	111.401	61.1737	0.0564	1.88066	1.88066	37.4045	71.226	0.0918576	12.7944	3.7631
1.1	AOAH	chr13:20,885,988-21,116,121	NM_012054	Aoah	Acyloxyacyl hydrolase	lipid metabolic process (GO:0006629); xenobiotic metabolic process (GO:0006805); lipopolysaccharide metabolic process (GO:0008653); hydrolase activity (GO:0016787); hydrolase activity, acting on ester bonds (GO:0016788); acyloxyacyl hydrolase activity (GO:0050528); negative regulation of inflammatory response (GO:0050728)	7.36696	7.36696	55.3499	414.127	3.77208e-49	0.872263	-1.14644	69.9728	60.907	1	1.6672	1.6672	16.0905	27.4932	0.360114	8.44579	4.41876
1.1	CSF2RA	chr19:61,300,305-61,304,321	NM_009970	Csf2ra	colony stimulating factor 2 receptor, alpha, low-affinity (granulocyte-macrophage)	receptor activity (GO:0004872); cytokine receptor activity (GO:0004896); signal transduction (GO:0007165); membrane (GO:0016020); integral to membrane (GO:0016021); cytokine-mediated signaling pathway (GO:0019221)	7.50944	7.50944	158.514	1196.86	5.00773e-108	0.76332	-1.31007	191.33	145.81	0.626	1.83437	1.83437	40.5121	75.1486	0.0356368	9.83786	4.09374
1.1	2510002D24RIK	chr16:18,836,673-18,840,206	NM_001033164	2510002D24Rik	RIKEN cDNA 2510002D24 gene	molecular_function (GO:0003674); cellular_component (GO:0005575); biological_process (GO:0008150)	6.19026	6.19026	3.80451	28.7412	0.000183206	0.718609	-1.39158	131.035	93.8817	0.208	1.42449	1.42449	0.417298	1.01893	1	8.61423	4.34559
1.1	FGD2	chr17:29,497,859-29,516,480	NM_013710 NM_001159538	Fgd2	FYVE, RhoGEF and PH domain containing 2	guanyl-nucleotide exchange factor activity (GO:0005085); Rho guanyl-nucleotide exchange factor activity (GO:0005089); intracellular (GO:0005622); nucleus (GO:0005634); cytoplasm (GO:0005737); endosome (GO:0005768); cytoskeleton (GO:0005856); plasma membrane (GO:0005886); zinc ion binding (GO:0008270); membrane (GO:0016020); regulation of Rho protein signal transduction (GO:0035023); cell projecti…	6.12166	6.12166	76.663	474.427	4.54506e-38	1.01924	1.01924	34.804	35.4927	1	1.10358	1.10358	25.4723	28.2144	1	6.00613	5.54708
1.1	KAZN	chr4:141,658,305-141,795,316	NM_001109684 NM_144531 NM_001109685	Kazn			4.98661	4.98661	13.5398	71.5042	2.03403e-08	0.36372	-2.74937	8.49339	2.45293	0.512	1.36966	1.36966	319.752	438.322	0.021076	13.71	3.64076
1.1	CTSK	chr3:95,303,208-95,313,284	NM_007802	Ctsk	Cathepsin K	cysteine-type endopeptidase activity (GO:0004197); cathepsin K activity (GO:0004216); extracellular space (GO:0005615); cytoplasm (GO:0005737); lysosome (GO:0005764); proteolysis (GO:0006508); peptidase activity (GO:0008233); cysteine-type peptidase activity (GO:0008234); hydrolase activity (GO:0016787); bone resorption (GO:0045453)	8.61821	8.61821	182.141	1577.35	2.5591e-56	1.17704	1.17704	163.925	193.125	1	1.82045	1.82045	199.809	364.562	1.26793e-05	7.32191	4.73412
1.1	GM13710	chr2:84,340,905-84,347,030	NR_046046	Gm13710	predicted gene 13710	molecular_function (GO:0003674); cellular_component (GO:0005575); biological_process (GO:0008150)	11.212	11.212	1.12832	22.8627	3.72364e-05	1.35963	1.35963	0.692584	1.30129	1	2.54423	2.54423	0.417298	2.60593	0.773029	8.24638	4.40685
1.1	CYS1	chr12:25,350,703-25,366,660	NM_138686 NM_001004455 NM_001161807	Cys1	Cystin 1	molecular_function (GO:0003674); cytoplasm (GO:0005737); cytoskeleton (GO:0005856); cilium (GO:0005929); microtubule basal body (GO:0005932); biological_process (GO:0008150); cell projection (GO:0042995)	6.56081	6.56081	2.25663	20.3661	0.000768585	1.38388	1.38388	0	0.383881	1	0.901123	-1.10973	2.24113	1.92066	1	4.74087	7.2807
1.1	CD3D	chr9:44,789,869-44,795,135	NM_013487	Cd3d	CD3 antigen, delta polypeptide	receptor activity (GO:0004872); transmembrane signaling receptor activity (GO:0004888); protein binding (GO:0005515); protein complex assembly (GO:0006461); signal transduction (GO:0007165); cell surface receptor signaling pathway (GO:0007166); membrane (GO:0016020); integral to membrane (GO:0016021); T cell receptor complex (GO:0042101); alpha-beta T cell receptor complex (GO:0042105); T cell ac…	5.30868	5.30868	26.7564	146.35	3.89572e-16	1.07051	1.07051	1.75751	1.95194	1	0.788283	-1.26858	1.56118	1.01893	1	4.95904	6.73449
1.1	TRIM29	chr9:43,118,846-43,144,208	NM_023655	Trim29	Tripartite motif-containing 29	protein binding (GO:0005515); intracellular (GO:0005622); cytoplasm (GO:0005737); biological_process (GO:0008150); zinc ion binding (GO:0008270); metal ion binding (GO:0046872)	11.3074	11.3074	5.54518	73.0087	0.000281625	2.53553	2.53553	0	1.53553	0.917	1.42449	1.42449	0.417298	1.01893	1	4.45957	7.9378
1.1	LCP2	chr11:33,947,201-33,992,280	NM_010696	Lcp2	Lymphocyte cytosolic protein 2	protein binding (GO:0005515); cytoplasm (GO:0005737); mast cell activation (GO:0045576); cytokine secretion (GO:0050663)	6.14348	6.14348	121.569	752	3.01124e-68	0.566093	-1.7665	202.721	114.325	0.0207	1.58992	1.58992	36.6632	58.8816	0.219984	10.8524	3.86401
1.1	LDOC1L	chr15:84,383,828-84,388,253	NM_177630	Ldoc1l	Leucine zipper, down-regulated in cancer 1-like	molecular_function (GO:0003674); cellular_component (GO:0005575); biological_process (GO:0008150)	7.04028	7.04028	4.83643	40.0901	3.2725e-06	1.13079	1.13079	9.10781	10.4299	1	1.3404	1.3404	4.21961	5.99639	0.992885	6.22596	5.25235
1.1	PLA2G4A	chr1:151,676,752-151,808,414	NM_008869	Pla2g4a	Phospholipase A2, group IVA (cytosolic, calcium-dependent)	ovulation from ovarian follicle (GO:0001542); subtilase activity (GO:0004289); phospholipase activity (GO:0004620); lysophospholipase activity (GO:0004622); phospholipase A2 activity (GO:0004623); membrane fraction (GO:0005624); nucleus (GO:0005634); cytoplasm (GO:0005737); cytosol (GO:0005829); proteolysis (GO:0006508); metabolic process (GO:0008152); positive regulation of cell proliferation (G…	6.51793	6.51793	54.5163	360.851	1.07181e-39	1.48131	1.48131	354.552	525.683	0.00198	0.814281	-1.22808	94.6871	76.9162	0.594925	4.40011	8.00452
1.1	TLR12	chr4:128,292,690-128,295,863	NM_205823	Tlr12	Toll-like receptor 12	receptor activity (GO:0004872); transmembrane signaling receptor activity (GO:0004888); protein binding (GO:0005515); inflammatory response (GO:0006954); signal transduction (GO:0007165); membrane (GO:0016020); integral to membrane (GO:0016021); intrinsic to membrane (GO:0031224); innate immune response (GO:0045087)	5.74472	5.74472	41.2657	241.805	6.16469e-26	1.38388	1.38388	0	0.383881	1	0.644283	-1.55211	13.5401	8.36791	0.731765	4.15117	8.91645
1.1	PCK1	chr2:172,978,574-172,984,754	NM_011044	Pck1	Phosphoenolpyruvate carboxykinase 1, cytosolic	nucleotide binding (GO:0000166); phosphoenolpyruvate carboxykinase activity (GO:0004611); phosphoenolpyruvate carboxykinase (GTP) activity (GO:0004613); GTP binding (GO:0005525); soluble fraction (GO:0005625); cytoplasm (GO:0005737); glucose metabolic process (GO:0006006); gluconeogenesis (GO:0006094); oxaloacetate metabolic process (GO:0006107); lipid metabolic process (GO:0006629); kinase activ…	15.3433	15.3433	4.41687	82.1127	0.000456213	3.6699	3.6699	4.25972	18.3027	0.802	1.7479	1.7479	8.26981	15.2027	0.874592	4.18086	8.77815
1.1	ENGASE	chr11:118,338,274-118,350,512	NM_172573	Engase	Endo-beta-N-acetylglucosaminidase	molecular_function (GO:0003674); cellular_component (GO:0005575); intracellular (GO:0005622); cytoplasm (GO:0005737); biological_process (GO:0008150); metabolic process (GO:0008152); hydrolase activity (GO:0016787); hydrolase activity, acting on glycosyl bonds (GO:0016798); mannosyl-glycoprotein endo-beta-N-acetylglucosaminidase activity (GO:0033925)	5.44712	5.44712	13.2506	76.6247	2.57736e-09	0.921696	-1.08496	8.06894	7.3588	1	1.00494	1.00494	65.3977	65.7259	1	5.90989	5.42033
1.1	CRLF2	chr5:109,983,728-109,988,012	NM_016715 NM_001164735	Crlf2	Cytokine receptor-like factor 2	receptor activity (GO:0004872); cytokine receptor activity (GO:0004896); cytokine activity (GO:0005125); extracellular region (GO:0005576); extracellular space (GO:0005615); plasma membrane (GO:0005886); signal transduction (GO:0007165); membrane (GO:0016020); integral to membrane (GO:0016021)	9.25214	9.25214	38.2663	362.298	9.95324e-19	1.01852	1.01852	49.7391	50.6788	1	2.25835	2.25835	43.0159	98.4035	0.00488324	9.0839	4.09685
3.12	BZRAP1	chr11:87,574,043-87,599,430	NM_172449	Bzrap1	Benzodiazapine receptor associated protein 1	molecular_function (GO:0003674); receptor activity (GO:0004872); cellular_component (GO:0005575); cytoplasm (GO:0005737); mitochondrion (GO:0005739); signal transduction (GO:0007165); biological_process (GO:0008150)	2.94664	2.94664	27.9187	84.2129	1.24688e-05	0.339595	-2.94468	259.371	87.4208	3.55e-13	0.705568	-1.4173	0.417298	0	1	8.6769	4.17626
1.1	SLC7A8	chr14:55,341,052-55,400,723	NM_016972	Slc7a8	Solute carrier family 7 (cationic amino acid transporter, y+ system), member 8	amino acid transmembrane transport (GO:0003333); amine transmembrane transporter activity (GO:0005275); cytoplasm (GO:0005737); plasma membrane (GO:0005886); transport (GO:0006810); amino acid transport (GO:0006865); amino acid transmembrane transporter activity (GO:0015171); L-amino acid transmembrane transporter activity (GO:0015179); L-amino acid transport (GO:0015807); membrane (GO:0016020); …	6.7905	6.7905	75.274	516.938	1.21252e-55	0.826619	-1.20975	115.877	95.6124	0.701	1.58325	1.58325	134.536	213.588	0.00694649	8.21479	4.28896
1.1	ARHGDIB	chr6:136,872,230-136,890,238	NM_007486	Arhgdib	Rho, GDP dissociation inhibitor (GDI) beta	Rho GDP-dissociation inhibitor activity (GO:0005094); GTPase activator activity (GO:0005096); protein binding (GO:0005515); cytoplasm (GO:0005737); regulation of catalytic activity (GO:0050790)	6.18637	6.18637	219.54	1363.34	7.27997e-38	0.779386	-1.28306	1056.47	823.178	0.00987	1.41683	1.41683	2876.11	4075.37	0.0847228	7.93749	4.36636
1.1	CHCHD6	chr6:89,333,140-89,545,646	NM_025351 NM_001167736	Chchd6	Coiled-coil-helix-coiled-coil-helix domain containing 6	molecular_function (GO:0003674); cellular_component (GO:0005575); biological_process (GO:0008150)	5.72011	5.72011	5.22201	34.5906	3.98734e-05	0.94403	-1.05929	135.988	128.32	0.961	1.08673	1.08673	510.042	554.362	0.809368	6.05925	5.26362
1.1	FABP7	chr10:57,504,729-57,508,256	NM_021272	Fabp7	Fatty acid binding protein 7, brain	startle response (GO:0001964); transporter activity (GO:0005215); binding (GO:0005488); nucleus (GO:0005634); cytoplasm (GO:0005737); transport (GO:0006810); lipid binding (GO:0008289); cell proliferation in forebrain (GO:0021846); neurogenesis (GO:0022008); cell projection (GO:0042995); neuronal cell body (GO:0043025); epithelial cell proliferation (GO:0050673); prepulse inhibition (GO:0060134)	4.67183	4.67183	108.777	511.861	3.95467e-14	0.649027	-1.54077	5.27254	3.07105	1	1.01067	1.01067	99.2012	100.27	1	7.1982	4.62251
1.1	COTL1	chr8:122,333,114-122,364,479	NM_028071	Cotl1	Coactosin-like 1 (Dictyostelium)	actin binding (GO:0003779); protein binding (GO:0005515); cellular_component (GO:0005575); intracellular (GO:0005622); cytoplasm (GO:0005737); cytoskeleton (GO:0005856); biological_process (GO:0008150); enzyme binding (GO:0019899); defense response to fungus (GO:0050832)	4.88713	4.88713	620.199	3034.88	2.25639e-122	0.776557	-1.28774	517.557	401.689	0.286	0.961666	-1.03986	3640.93	3501.32	0.900034	6.29334	5.08195
1.1	GPR132	chr12:114,089,087-114,099,127	NM_019925	Gpr132	G protein-coupled receptor 132	G1/S transition of mitotic cell cycle (GO:0000082); rhodopsin-like receptor activity (GO:0001584); signal transducer activity (GO:0004871); receptor activity (GO:0004872); G-protein coupled receptor activity (GO:0004930); plasma membrane (GO:0005886); integral to plasma membrane (GO:0005887); signal transduction (GO:0007165); G-protein coupled receptor signaling pathway (GO:0007186); membrane (GO…	6.1561	6.1561	40.1034	252.037	1.01437e-28	0.647036	-1.54551	27.2638	17.2877	0.763	1.5435	1.5435	4.63691	7.70059	0.89223	9.51432	3.98839
1.1	GSTT2	chr10:75,294,590-75,297,626	NM_010361	Gstt2	Glutathione S-transferase, theta 2	glutathione transferase activity (GO:0004364); nucleus (GO:0005634); cytoplasm (GO:0005737); cytosol (GO:0005829); glutathione metabolic process (GO:0006749); transferase activity (GO:0016740)	6.65062	6.65062	8.93013	65.0415	5.54302e-05	0.869123	-1.15059	21.1944	18.2897	1	1.50208	1.50208	7.80589	12.2272	0.705679	7.65211	4.4276
1.1	PRKCH	chr12:74,686,028-74,879,171	NM_008856	Prkch	Protein kinase C, eta	nucleotide binding (GO:0000166); protein kinase activity (GO:0004672); protein serine/threonine kinase activity (GO:0004674); protein kinase C activity (GO:0004697); protein tyrosine kinase activity (GO:0004713); ATP binding (GO:0005524); protein phosphorylation (GO:0006468); kinase activity (GO:0016301); transferase activity (GO:0016740); diacylglycerol binding (GO:0019992); metal ion binding (G…	4.42047	4.42047	62.5109	279.748	1.07817e-23	0.499718	-2.00113	96.2052	47.5752	0.00913	1.07825	1.07825	39.6923	42.8764	1	8.84593	4.09968
1.1	SAA3	chr7:53,967,368-53,971,046	NM_011315	Saa3	Serum amyloid A 3	lipid transporter activity (GO:0005319); extracellular region (GO:0005576); extracellular space (GO:0005615); acute-phase response (GO:0006953); high-density lipoprotein particle (GO:0034364)	6.57415	6.57415	82.9454	550.87	0.000205767	1.08197	1.08197	473.017	511.87	1	1.27244	1.27244	130.219	165.969	0.905645	6.07612	5.16655
1.1	GRAP2	chr15:80,453,913-80,480,728	NM_010815	Grap2	GRB2-related adaptor protein 2	protein binding (GO:0005515)	7.10741	7.10741	21.2452	157.106	1.37102e-20	1.11075	1.11075	10.2509	11.4969	1	1.44969	1.44969	1.40654	2.48873	1	6.39877	4.90271
1.1	1700029I01RIK	chr4:146,514,186-146,556,724	NR_040355	1700029I01Rik	RIKEN cDNA 1700029I01 gene	nucleus (GO:0005634)	4.32152	4.32152	11.5099	53.0619	1.1177e-05	0.521237	-1.91851	8.12105	3.75423	0.713	1.03663	1.03663	24.051	24.9686	1	8.2909	4.16882
1.1	HDGFRP3	chr7:89,026,142-89,079,345	NM_013886	Hdgfrp3	hepatoma-derived growth factor, related protein 3	chromatin binding (GO:0003682); nucleus (GO:0005634); cytoplasm (GO:0005737); growth factor activity (GO:0008083); cell proliferation (GO:0008283)	6.21568	6.21568	7.99461	54.9076	1.08127e-07	1.16133	1.16133	26.1988	30.5869	0.942	1.08404	1.08404	9.73774	10.6402	1	5.3522	5.73379
1.1	NUAK2	chr1:134,212,702-134,230,065	NM_028778 NM_001195025	Nuak2	NUAK family, SNF1-like kinase, 2	nucleotide binding (GO:0000166); magnesium ion binding (GO:0000287); protein kinase activity (GO:0004672); protein serine/threonine kinase activity (GO:0004674); ATP binding (GO:0005524); protein phosphorylation (GO:0006468); apoptotic process (GO:0006915); kinase activity (GO:0016301); transferase activity (GO:0016740); cellular response to glucose starvation (GO:0042149); metal ion binding (GO:…	6.34783	6.34783	37.688	244.585	2.75932e-28	0.703572	-1.42132	73.7559	51.5962	0.446	1.58962	1.58962	7.60462	12.6781	0.720871	9.02229	3.99331
1.1	F10	chr8:13,037,308-13,056,676	NM_007972 NM_001242368	F10	Coagulation factor X	coagulation factor Xa activity (GO:0003804); catalytic activity (GO:0003824); serine-type endopeptidase activity (GO:0004252); chymotrypsin activity (GO:0004263); trypsin activity (GO:0004295); calcium ion binding (GO:0005509); protein binding (GO:0005515); extracellular region (GO:0005576); extracellular space (GO:0005615); membrane fraction (GO:0005624); microsome (GO:0005792); proteolysis (GO:…	10.7205	10.7205	65.771	714.817	1.48593e-91	1.75494	1.75494	56.8213	100.473	0.0239	2.12558	2.12558	9.05779	20.3786	0.217017	6.10875	5.04355
1.1	GM885	chr11:106,612,582-106,628,882	NM_001033435	Gm885	Predicted gene 885	molecular_function (GO:0003674); cellular_component (GO:0005575); extracellular region (GO:0005576); biological_process (GO:0008150); membrane (GO:0016020); integral to membrane (GO:0016021)	9.14094	9.14094	14.9913	145.175	2.07878e-22	0.666992	-1.49927	28.5447	18.7061	0.64	2.64999	2.64999	4.59028	13.8142	0.310944	13.7047	3.44943
1.1	CD38	chr5:44,260,066-44,303,613	NM_007646	Cd38	CD38 antigen	response to hypoxia (GO:0001666); catalytic activity (GO:0003824); NAD+ nucleosidase activity (GO:0003953); binding (GO:0005488); membrane fraction (GO:0005624); nucleus (GO:0005634); microsome (GO:0005792); plasma membrane (GO:0005886); positive regulation of cytosolic calcium ion concentration (GO:0007204); metabolic process (GO:0008152); response to hormone (GO:0009725); cell surface (GO:00099…	7.38556	7.38556	103.096	767.809	3.98491e-79	0.846737	-1.181	545.51	461.75	0.367	1.83464	1.83464	152.664	280.919	0.000154386	8.72238	4.02562
1.1	SLC29A3	chr10:60,174,820-60,215,530	NM_023596	Slc29a3	Solute carrier family 29 (nucleoside transporters), member 3	nucleoside transmembrane transporter activity (GO:0005337); lysosome (GO:0005764); endosome (GO:0005768); transport (GO:0006810); nucleoside transport (GO:0015858); membrane (GO:0016020); integral to membrane (GO:0016021); transmembrane transport (GO:0055085)	7.24654	7.24654	122.794	896.076	6.48855e-87	1.1141	1.1141	244.142	272.113	0.742	1.52031	1.52031	221.155	336.744	0.00454909	6.50437	4.7665
1.1	TNFAIP8L3	chr9:53,873,413-53,916,218	NM_001033535	Tnfaip8l3	Tumor necrosis factor, alpha-induced protein 8-like 3	molecular_function (GO:0003674); cellular_component (GO:0005575); biological_process (GO:0008150)	6.5543	6.5543	3.90091	31.122	4.61572e-05	1.38388	1.38388	0	0.383881	1	1	1	0	0	1	4.73617	6.5543
1.1	NRN1	chr13:36,817,495-36,826,323	NM_153529	Nrn1	Neuritin 1	plasma membrane (GO:0005886); nervous system development (GO:0007399); axonogenesis (GO:0007409); membrane (GO:0016020); anchored to membrane (GO:0031225)	7.94785	7.94785	3.80451	37.1855	1.66403e-06	1.23801	1.23801	478.487	592.608	0.587	1.65588	1.65588	0.834597	2.03786	1	6.41988	4.79979
1.1	NTNG2	chr2:29,050,341-29,103,560	NM_133501 NM_133500	Ntng2	Netrin G2	structural molecule activity (GO:0005198); proteinaceous extracellular matrix (GO:0005578); plasma membrane (GO:0005886); multicellular organismal development (GO:0007275); nervous system development (GO:0007399); axonogenesis (GO:0007409); membrane (GO:0016020); cell differentiation (GO:0030154); anchored to membrane (GO:0031225); anchored to plasma membrane (GO:0046658)	6.15229	6.15229	9.96205	66.4416	5.93837e-09	0.818172	-1.22224	50.4577	41.1013	0.969	1.44007	1.44007	14.1586	20.8295	0.635633	7.51955	4.27221
1.1	ADCY7	chr8:90,796,302-90,853,861	NM_007406 NM_001037724 NM_001109756 NM_001037723	Adcy7	Adenylate cyclase 7	nucleotide binding (GO:0000166); magnesium ion binding (GO:0000287); adenylate cyclase activity (GO:0004016); ATP binding (GO:0005524); membrane fraction (GO:0005624); plasma membrane (GO:0005886); cAMP biosynthetic process (GO:0006171); activation of adenylate cyclase activity (GO:0007190); cyclic nucleotide biosynthetic process (GO:0009190); membrane (GO:0016020); integral to membrane (GO:00160…	5.46885	5.46885	316.036	1732.82	4.9936e-49	1.15193	1.15193	516.857	595.536	0.496	0.856078	-1.16812	906.401	775.806	0.518978	4.74755	6.38826
1.1	FPR2	chr17:18,024,788-18,030,916	NM_008039	Fpr2	Formyl peptide receptor 2	signal transducer activity (GO:0004871); receptor activity (GO:0004872); G-protein coupled receptor activity (GO:0004930); N-formyl peptide receptor activity (GO:0004982); plasma membrane (GO:0005886); chemotaxis (GO:0006935); signal transduction (GO:0007165); G-protein coupled receptor signaling pathway (GO:0007186); membrane (GO:0016020); integral to membrane (GO:0016021)	7.84525	7.84525	7.15548	62.9818	5.38964e-06	1.14205	1.14205	32.8565	37.6659	0.992	1.74349	1.74349	1.97848	4.19293	0.88043	6.86944	4.49975
1.1	CD200R4	chr16:44,820,841-44,839,263	NM_207244	Cd200r4	CD200 receptor 4	receptor activity (GO:0004872); protein binding (GO:0005515); signal transduction (GO:0007165); external side of plasma membrane (GO:0009897)	10.8587	10.8587	18.3422	209.031	1.47843e-33	0.985149	-1.01507	22.8998	22.5449	1	3.01306	3.01306	4.48227	15.5184	0.164169	11.0223	3.60386
1.1	APOBEC1	chr6:122,527,810-122,552,462	NM_031159 NM_001134391	Apobec1	apolipoprotein B mRNA editing enzyme, catalytic polypeptide 1	cytidine deaminase activity (GO:0004126); mRNA processing (GO:0006397); zinc ion binding (GO:0008270); cytidine to uridine editing (GO:0016554); hydrolase activity (GO:0016787); hydrolase activity, acting on carbon-nitrogen (but not peptide) bonds, in cyclic amidines (GO:0016814); lipoprotein metabolic process (GO:0042157)	8.37382	8.37382	137.524	1158.98	2.7284e-107	0.734818	-1.36088	244.506	179.403	0.23	2.35653	2.35653	33.5408	80.3964	0.00295243	11.3958	3.55346
1.1	SERPINA3G	chr12:105,452,754-105,480,144	NM_009251	Serpina3g	Serine (or cysteine) peptidase inhibitor, clade A, member 3G	endopeptidase inhibitor activity (GO:0004866); serine-type endopeptidase inhibitor activity (GO:0004867); cysteine-type endopeptidase inhibitor activity (GO:0004869); cellular_component (GO:0005575); nucleus (GO:0005634); cytoplasm (GO:0005737); apoptotic process (GO:0006915); negative regulation of peptidase activity (GO:0010466); negative regulation of endopeptidase activity (GO:0010951); pepti…	8.4216	8.4216	192.494	1628.53	2.68044e-140	1.90254	1.90254	14.0601	27.6525	0.629	1.21548	1.21548	17.605	21.614	0.944716	4.4265	6.92862
1.1	POU2F2	chr7:25,876,134-25,917,479	NM_001163554 NM_011138 NM_001163555 NM_001163556	Pou2f2	POU domain, class 2, transcription factor 2	mature B cell differentiation (GO:0002335); immunoglobulin secretion involved in immune response (GO:0002380); DNA binding (GO:0003677); sequence-specific DNA binding transcription factor activity (GO:0003700); nucleus (GO:0005634); cytoplasm (GO:0005737); regulation of transcription, DNA-dependent (GO:0006355); protein domain specific binding (GO:0019904); transcription regulator activity (GO:00…	3.92963	3.92963	19.085	77.9265	2.67039e-07	0.640855	-1.56041	21.8609	13.6506	0.765	0.817499	-1.22324	5.20885	4.07573	1	6.13185	4.80689
1.1	LCK	chr4:129,225,588-129,250,885	NM_010693 NM_001162432 NM_001162433	Lck	Lymphocyte protein tyrosine kinase	nucleotide binding (GO:0000166); protein kinase activity (GO:0004672); protein serine/threonine kinase activity (GO:0004674); protein tyrosine kinase activity (GO:0004713); non-membrane spanning protein tyrosine kinase activity (GO:0004715); protein binding (GO:0005515); ATP binding (GO:0005524); cytoplasm (GO:0005737); plasma membrane (GO:0005886); protein phosphorylation (GO:0006468); cell surf…	2.95519	2.95519	108.386	322.257	6.3068e-13	0.72765	-1.37429	8.49339	5.90787	1	0.370003	-2.70268	43.2786	15.3832	0.0117967	4.06127	7.98691
1.1	BC035044	chr6:128,798,062-128,841,142	NM_001254946 NM_001254947	BC035044	cDNA sequence BC035044	molecular_function (GO:0003674); cellular_component (GO:0005575); biological_process (GO:0008150)	6.94647	6.94647	2.96538	26.5454	9.61184e-05	0.567798	-1.76119	1.43728	0.383881	1	2.01893	2.01893	0	1.01893	0.977021	12.2341	3.44067
1.1	PTPRC	chr1:139,959,438-140,071,882	NM_011210 NM_001111316	Ptprc	Protein tyrosine phosphatase, receptor type, C	activation of MAPK activity (GO:0000187); negative regulation of T cell mediated cytotoxicity (GO:0001915); positive regulation of T cell mediated cytotoxicity (GO:0001916); negative regulation of cytokine-mediated signaling pathway (GO:0001960); positive regulation of T cell mediated immunity (GO:0002711); regulation of humoral immune response mediated by circulating immunoglobulin (GO:0002923);…	7.02077	7.02077	546.343	3841.76	1.05441e-165	0.841221	-1.18875	319.223	268.378	0.617	1.77406	1.77406	59.7079	106.7	0.0339514	8.34592	3.95745
1.1	LIPA	chr19:34,566,806-34,601,964	NM_001111100 NM_021460	Lipa	Lysosomal acid lipase A	cell morphogenesis (GO:0000902); cytokine production (GO:0001816); catalytic activity (GO:0003824); sterol esterase activity (GO:0004771); extracellular space (GO:0005615); lysosome (GO:0005764); lipid metabolic process (GO:0006629); fatty acid metabolic process (GO:0006631); inflammatory response (GO:0006954); cell proliferation (GO:0008283); lipid catabolic process (GO:0016042); sterol metaboli…	7.11678	7.11678	322.602	2302	2.52001e-49	0.886499	-1.12803	956.083	847.453	0.613	1.76706	1.76706	1080.89	1910.76	8.60927e-10	8.02796	4.02747
1.1	NOD2	chr8:91,171,246-91,212,373	NM_145857	Nod2	Nucleotide-binding oligomerization domain containing 2	nucleotide binding (GO:0000166); innate immune response in mucosa (GO:0002227); activation of immune response (GO:0002253); microglial cell activation involved in immune response (GO:0002282); immunoglobulin production involved in immunoglobulin mediated immune response (GO:0002381); positive regulation of dendritic cell cytokine production (GO:0002732); positive regulation of humoral immune resp…	4.92087	4.92087	19.085	97.8356	1.11665e-10	0.873854	-1.14436	15.4974	13.4163	1	0.96432	-1.037	1.56118	1.4698	1	5.63123	5.10295
3.12	CDC42EP3	chr17:79,733,365-79,754,431	NM_026514	Cdc42ep3	CDC42 effector protein (Rho GTPase binding) 3	protein binding (GO:0005515); cellular_component (GO:0005575); cytoplasm (GO:0005737); cytoskeleton (GO:0005856); biological_process (GO:0008150); regulation of cell shape (GO:0008360); membrane (GO:0016020)	3.60281	3.60281	28.5311	105.395	1.71982e-08	0.281021	-3.55846	66.2754	17.9058	0.000121	1.06637	1.06637	107.454	114.653	1	12.8204	3.37856
1.1	ARHGAP9	chr10:126,760,783-126,766,999	NM_146011	Arhgap9	Rho GTPase activating protein 9	GTPase activator activity (GO:0005096); cellular_component (GO:0005575); biological_process (GO:0008150); regulation of catalytic activity (GO:0050790)	4.91733	4.91733	103.709	513.886	7.27915e-43	0.638206	-1.56689	344.391	219.43	0.000794	1.20611	1.20611	288.561	348.241	0.264787	7.70492	4.07702
1.1	BNC2	chr4:83,918,446-84,320,990	NM_172870	Bnc2	Basonuclin 2	DNA binding (GO:0003677); intracellular (GO:0005622); nucleus (GO:0005634); biological_process (GO:0008150); zinc ion binding (GO:0008270); metal ion binding (GO:0046872)	3.7243	3.7243	15.9892	62.273	7.86734e-06	0.72826	-1.37314	12.3808	8.74468	1	0.670271	-1.49193	626.566	419.639	0.00137641	5.11397	5.55641
1.1	RASGEF1B	chr5:99,646,439-99,681,946	NM_145839 NM_181318	Rasgef1b	RasGEF domain family, member 1B	cytokinesis (GO:0000910); molecular_function (GO:0003674); guanyl-nucleotide exchange factor activity (GO:0005085); cellular_component (GO:0005575); intracellular (GO:0005622); small GTPase mediated signal transduction (GO:0007264); biological_process (GO:0008150); regulation of catalytic activity (GO:0050790); regulation of small GTPase mediated signal transduction (GO:0051056)	10.1752	10.1752	29.563	309.985	6.52912e-35	0.912447	-1.09595	39.194	35.6749	1	2.9093	2.9093	11.5616	35.5454	0.0157884	11.1516	3.49748
1.1	FAM124A	chr14:63,174,574-63,227,322	NM_001243857	Fam124a	family with sequence similarity 124, member A	molecular_function (GO:0003674); cellular_component (GO:0005575); biological_process (GO:0008150)	5.63652	5.63652	3.9973	27.1674	0.000304357	0.577408	-1.73188	5.64489	2.83682	0.939	1.54514	1.54514	4.11159	6.89811	0.804446	9.76176	3.64791
1.1	TMEM159	chr7:127,245,940-127,264,500	NM_145586	Tmem159	Transmembrane protein 159	molecular_function (GO:0003674); cellular_component (GO:0005575); biological_process (GO:0008150); membrane (GO:0016020); integral to membrane (GO:0016021)	5.78216	5.78216	22.2771	133.592	1.36102e-15	0.765978	-1.30552	126.854	96.9332	0.319	1.41239	1.41239	147.333	208.503	0.059598	7.54873	4.0939
1.1	BFSP1	chr2:143,652,264-143,688,909	NM_009751	Bfsp1	Beaded filament structural protein 1, in lens-CP94	structural constituent of eye lens (GO:0005212); cytoplasm (GO:0005737); cytoskeleton (GO:0005856); intermediate filament (GO:0005882); membrane (GO:0016020)	9.46811	9.46811	1.12832	19.1511	0.000295352	1.56271	1.56271	1.03888	2.18617	1	2.00712	2.00712	0.57194	2.15507	0.886452	6.05878	4.71726
1.1	CD5	chr19:10,792,633-10,813,464	NM_007650	Cd5	CD5 antigen	glycoprotein binding (GO:0001948); scavenger receptor activity (GO:0005044); protein binding (GO:0005515); plasma membrane (GO:0005886); signal transduction (GO:0007165); external side of plasma membrane (GO:0009897); membrane (GO:0016020); integral to membrane (GO:0016021); T cell costimulation (GO:0031295); regulation of lymphocyte proliferation (GO:0050670)	6.09756	6.09756	9.92807	65.6346	7.08231e-08	1	1	0	0	1	1.3005	1.3005	0.989238	1.587	1	6.09756	4.68863
1.1	KIF9	chr9:110,379,462-110,427,678	NM_010628 NM_001163569	Kif9	Kinesin family member 9	nucleotide binding (GO:0000166); motor activity (GO:0003774); microtubule motor activity (GO:0003777); peroxidase activity (GO:0004601); ATP binding (GO:0005524); kinesin complex (GO:0005871); microtubule (GO:0005874); microtubule associated complex (GO:0005875); microtubule-based process (GO:0007017); microtubule-based movement (GO:0007018)	6.53091	6.53091	3.9973	31.637	3.59673e-05	1.22382	1.22382	12.0345	14.9518	0.947	1.24416	1.24416	26.0761	32.6871	0.740448	5.3365	5.24924
1.1	RNF113A2	chr12:85,758,150-85,759,528	NM_025525	Rnf113a2	Ring finger protein 113A2	molecular_function (GO:0003674); DNA binding (GO:0003677); cellular_component (GO:0005575); nucleus (GO:0005634); multicellular organismal development (GO:0007275); biological_process (GO:0008150); metal ion binding (GO:0046872)	5.31874	5.31874	9.92807	57.1236	1.86489e-07	1.14403	1.14403	56.4229	64.6937	1	0.865893	-1.15488	61.5954	53.2009	0.886264	4.64911	6.14249
1.1	EIF2S3Y	chrY:347,055-365,037	NM_012011	Eif2s3y	Eukaryotic translation initiation factor 2, subunit 3, structural gene Y-linked	nucleotide binding (GO:0000166); translation initiation factor activity (GO:0003743); GTPase activity (GO:0003924); GTP binding (GO:0005525); GTP catabolic process (GO:0006184); translation (GO:0006412); positive regulation of translational initiation (GO:0045948)	4.50933	4.50933	60.1239	274.628	5.81534e-24	0.738891	-1.35338	52.0253	38.1799	0.825	0.966227	-1.03495	16.1985	15.6176	1	6.10283	4.66694
1.1	OGN	chr13:49,703,440-49,719,869	NM_008760	Ogn	Osteoglycin	protein binding (GO:0005515); extracellular region (GO:0005576); proteinaceous extracellular matrix (GO:0005578); extracellular space (GO:0005615); growth factor activity (GO:0008083)	6.4563	6.4563	44.1687	290.622	2.87311e-33	0.919964	-1.087	300.598	276.459	0.807	1.52471	1.52471	21.6086	33.4716	0.378481	7.01799	4.23443
1.1	TIFAB	chr13:56,275,064-56,280,246	NM_145976 NM_001168615	Tifab	TRAF-interacting protein with forkhead-associated domain, family member B	molecular_function (GO:0003674); cellular_component (GO:0005575); nucleus (GO:0005634); biological_process (GO:0008150)	5.52366	5.52366	126.695	704.342	3.20895e-60	0.745848	-1.34076	82.6738	61.408	0.605	1.34728	1.34728	21.5006	29.3146	0.646189	7.40588	4.09986
1.1	ATP8B1	chr18:64,688,633-64,820,654	NM_001001488	Atp8b1	ATPase, class I, type 8B, member 1	nucleotide binding (GO:0000166); magnesium ion binding (GO:0000287); molecular_function (GO:0003674); catalytic activity (GO:0003824); phospholipid-translocating ATPase activity (GO:0004012); ATP binding (GO:0005524); membrane fraction (GO:0005624); ATP catabolic process (GO:0006200); ATP biosynthetic process (GO:0006754); metabolic process (GO:0008152); bile acid metabolic process (GO:0008206); …	4.19254	4.19254	45.5806	194.291	3.6403e-17	0.57352	-1.74362	45.9299	25.9152	0.322	1.01628	1.01628	24.375	24.788	1	7.3102	4.1254
1.1	SEPT1	chr7:134,357,956-134,361,959	NM_017461	SEPT1	Septin 1	nucleotide binding (GO:0000166); cytokinesis (GO:0000910); protein binding (GO:0005515); GTP binding (GO:0005525); cytoplasm (GO:0005737); cytoskeleton (GO:0005856); cell cycle (GO:0007049); septin complex (GO:0031105); cell division (GO:0051301)	5.30492	5.30492	38.7199	209.711	3.45663e-16	0.416488	-2.40103	22.4753	8.77721	0.138	1.59651	1.59651	9.69111	16.0685	0.672402	12.7372	3.32281
1.1	PKIB	chr10:57,351,787-57,460,918	NM_001039053 NM_008863 NM_001039050 NM_001039051 NM_001039052 NM_001190402	Pkib	Protein kinase inhibitor beta, cAMP dependent, testis specific	protein kinase inhibitor activity (GO:0004860); cAMP-dependent protein kinase inhibitor activity (GO:0004862); negative regulation of protein kinase activity (GO:0006469); kinase activity (GO:0016301); negative regulation of phosphorylation (GO:0042326)	5.0798	5.0798	32.9479	171.449	6.93951e-18	0.692406	-1.44424	14.8309	9.96138	0.828	1.23824	1.23824	108.706	134.842	0.469432	7.33645	4.10244
1.1	LRCH4-SAP25	chr5:138,070,351-138,084,124	NR_033148	Lrch4-sap25			3.48834	3.48834	13.2166	48.5923	0.000134407	0.867982	-1.1521	34.4317	29.754	1	0.458116	-2.18285	6.61538	2.48873	0.582087	4.0189	7.61453
1.1	CFB	chr17:34,993,319-34,999,459	NM_008198 NM_001142706	Cfb	Complement factor B	alternative-complement-pathway C3/C5 convertase activity (GO:0003812); serine-type endopeptidase activity (GO:0004252); chymotrypsin activity (GO:0004263); trypsin activity (GO:0004295); extracellular region (GO:0005576); extracellular space (GO:0005615); proteolysis (GO:0006508); immune response (GO:0006955); complement activation (GO:0006956); complement activation, alternative pathway (GO:0006…	8.4192	8.4192	595.626	5022.11	3.82811e-81	1.04201	1.04201	64.1119	66.8474	1	2.17621	2.17621	86.9574	190.414	0.201542	8.07975	3.86874
1.1	LTB	chr17:35,331,452-35,333,250	NM_008518	Ltb	Lymphotoxin B	cytokine activity (GO:0005125); tumor necrosis factor receptor binding (GO:0005164); extracellular space (GO:0005615); plasma membrane (GO:0005886); immune response (GO:0006955); lymph gland development (GO:0007515); gene expression (GO:0010467); membrane (GO:0016020); integral to membrane (GO:0016021); skin development (GO:0043588); positive regulation of interleukin-12 biosynthetic process (GO:…	5.99953	5.99953	23.309	144.843	4.85408e-07	1.14762	1.14762	3.14268	3.75423	1	1.14872	1.14872	2.24113	2.72314	1	5.2278	5.22281
1.1	PTPN22	chr3:103,664,215-103,716,170	NM_008979	Ptpn22	Protein tyrosine phosphatase, non-receptor type 22 (lymphoid)	phosphoprotein phosphatase activity (GO:0004721); protein tyrosine phosphatase activity (GO:0004725); receptor activity (GO:0004872); cytoplasm (GO:0005737); protein dephosphorylation (GO:0006470); signal transduction (GO:0007165); dephosphorylation (GO:0016311); hydrolase activity (GO:0016787); phosphatase activity (GO:0016791); T cell differentiation (GO:0030217); T cell receptor signaling path…	7.63137	7.63137	39.4286	307.526	5.46373e-17	0.968122	-1.03293	104.587	101.221	1	1.95605	1.95605	6.04344	12.7773	0.479581	7.88266	3.90143
1.1	EOMES	chr9:118,387,307-118,395,250	NM_010136 NM_001164789	Eomes	Eomesodermin homolog (Xenopus laevis)	endoderm formation (GO:0001706); mesoderm formation (GO:0001707); blastocyst development (GO:0001824); trophectodermal cell differentiation (GO:0001829); CD8-positive, alpha-beta T cell differentiation involved in immune response (GO:0002302); DNA binding (GO:0003677); sequence-specific DNA binding transcription factor activity (GO:0003700); intracellular (GO:0005622); nucleus (GO:0005634); regul…	6.96682	6.96682	12.2187	91.0922	1.24751e-12	0.763115	-1.31042	6.38959	4.63911	1	1.9124	1.9124	2.65843	5.99639	0.772617	9.12946	3.64297
1.1	SLC28A2	chr2:122,252,213-122,286,866	NM_172980	Slc28a2	Solute carrier family 28 (sodium-coupled nucleoside transporter), member 2	nucleoside binding (GO:0001882); retina homeostasis (GO:0001895); nucleoside transmembrane transporter activity (GO:0005337); nucleoside:sodium symporter activity (GO:0005415); integral to plasma membrane (GO:0005887); transport (GO:0006810); purine nucleoside transmembrane transporter activity (GO:0015211); nucleoside transport (GO:0015858); purine nucleoside transmembrane transport (GO:0015860)…	6.04333	6.04333	25.7924	160.916	6.50437e-19	0.518888	-1.9272	57.592	29.4027	0.12	1.80435	1.80435	5.62615	10.9559	0.645116	11.6467	3.34931
1.1	PIWIL2	chr14:70,772,287-70,828,901	NM_021308	Piwil2	Piwi-like homolog 2 (Drosophila)	RNA 5'-end processing (GO:0000966); nucleic acid binding (GO:0003676); RNA binding (GO:0003723); mRNA binding (GO:0003729); protein binding (GO:0005515); cytoplasm (GO:0005737); polysome (GO:0005844); regulation of translation (GO:0006417); meiosis (GO:0007126); meiotic prophase I (GO:0007128); multicellular organismal development (GO:0007275); spermatogenesis (GO:0007283); cell differentiation (…	5.12613	5.12613	6.25393	36.1846	5.18901e-05	1.00449	1.00449	19.9135	20.0074	1	0.968621	-1.0324	29.1052	28.1605	1	5.10322	5.29219
1.1	ANK1	chr8:24,085,354-24,260,968	NM_001110783 NM_031158	Ank1	Ankyrin 1, erythroid	protein binding (GO:0005515); nucleus (GO:0005634); cytoplasm (GO:0005737); cytoskeleton (GO:0005856); plasma membrane (GO:0005886); porphyrin-containing compound biosynthetic process (GO:0006779); signal transduction (GO:0007165); monovalent inorganic cation transport (GO:0015672); membrane (GO:0016020); sarcoplasmic reticulum (GO:0016529); synaptosome (GO:0019717); Z disc (GO:0030018); axolemma…	5.09984	5.09984	6.35033	36.4855	5.5233e-05	0.843874	-1.18501	309.966	261.416	0.423	1.12428	1.12428	17.1411	19.3956	1	6.04336	4.5361
1.1	ITGB7	chr15:102,046,426-102,062,366	NM_013566	Itgb7	Integrin beta 7	receptor activity (GO:0004872); binding (GO:0005488); protein binding (GO:0005515); cell adhesion (GO:0007155); cell-matrix adhesion (GO:0007160); signal transduction (GO:0007165); integrin-mediated signaling pathway (GO:0007229); integrin complex (GO:0008305); membrane (GO:0016020); integral to membrane (GO:0016021)	8.97621	8.97621	45.4218	415.692	3.0894e-55	0.983694	-1.01658	2998.11	2949.2	1	2.48626	2.48626	12.2882	32.0378	0.0489794	9.12501	3.61033
1.1	NCF2	chr1:154,655,020-154,684,120	NM_010877	Ncf2	Neutrophil cytosolic factor 2	acrosomal vesicle (GO:0001669); binding (GO:0005488); protein binding (GO:0005515); membrane fraction (GO:0005624); cytoplasm (GO:0005737); cytosol (GO:0005829); NADP catabolic process (GO:0006742); superoxide metabolic process (GO:0006801); response to glucose (GO:0009749); response to organic cyclic compound (GO:0014070); superoxide-generating NADPH oxidase activity (GO:0016175); response to li…	6.57991	6.57991	160.708	1063.03	5.88017e-91	0.799517	-1.25076	221.986	177.281	0.383	1.75223	1.75223	331.699	581.964	4.46888e-06	8.22985	3.75517
1.1	RIPK3	chr14:56,403,832-56,407,694	NM_019955 NM_001164108 NM_001164107	Ripk3	Receptor-interacting serine-threonine kinase 3	nucleotide binding (GO:0000166); protein kinase activity (GO:0004672); protein serine/threonine kinase activity (GO:0004674); NF-kappaB-inducing kinase activity (GO:0004704); receptor activity (GO:0004872); protein binding (GO:0005515); ATP binding (GO:0005524); intracellular (GO:0005622); cytoplasm (GO:0005737); protein phosphorylation (GO:0006468); apoptotic process (GO:0006915); signal transdu…	3.72568	3.72568	82.7866	311.162	4.16328e-22	0.477329	-2.09499	83.4261	39.299	0.00972	0.969764	-1.03118	33.1702	32.137	1	7.80527	3.84184
1.1	ITGAM	chr7:135,206,154-135,262,005	NM_008401 NM_001082960	Itgam	Integrin alpha M	opsonin binding (GO:0001846); receptor activity (GO:0004872); protein binding (GO:0005515); nucleus (GO:0005634); cell adhesion (GO:0007155); leukocyte cell-cell adhesion (GO:0007159); cell-matrix adhesion (GO:0007160); signal transduction (GO:0007165); integrin-mediated signaling pathway (GO:0007229); heparin binding (GO:0008201); integrin complex (GO:0008305); external side of plasma membrane (…	6.19512	6.19512	256.456	1593.97	2.84119e-57	0.782564	-1.27785	1686.96	1319.94	0.109	1.62541	1.62541	90.6517	147.971	0.102189	7.91643	3.81143
1.1	TIGIT	chr16:43,648,974-43,664,297	NM_001146325	Tigit	T cell immunoreceptor with Ig and ITIM domains	molecular_function (GO:0003674); plasma membrane (GO:0005886); cell surface (GO:0009986); membrane (GO:0016020); integral to membrane (GO:0016021); negative regulation of interleukin-12 production (GO:0032695); positive regulation of interleukin-10 production (GO:0032733); negative regulation of T cell activation (GO:0050868)	4.12987	4.12987	21.5344	92.0642	6.88916e-09	1.27644	1.27644	60.2581	77.1926	0.731	0.330869	-3.02235	3.38501	0.450863	0.588194	3.23545	12.4819
1.1	HPSE	chr5:101,108,505-101,148,702	NM_152803	Hpse	Heparanase	extracellular region (GO:0005576); proteinaceous extracellular matrix (GO:0005578); lysosome (GO:0005764); membrane (GO:0016020); hydrolase activity (GO:0016787); hydrolase activity, acting on glycosyl bonds (GO:0016798); heparanase activity (GO:0030305)	8.84962	8.84962	90.6793	810.327	7.79459e-53	1.5268	1.5268	299.161	457.287	0.000602	1.91825	1.91825	1045.53	2006.51	1.80977e-07	5.79617	4.61338
1.1	IKBKE	chr1:133,151,179-133,176,140	NM_019777	Ikbke	Inhibitor of kappaB kinase epsilon	nucleotide binding (GO:0000166); protein kinase activity (GO:0004672); protein serine/threonine kinase activity (GO:0004674); protein tyrosine kinase activity (GO:0004713); ATP binding (GO:0005524); cytoplasm (GO:0005737); protein phosphorylation (GO:0006468); IkappaB kinase activity (GO:0008384); kinase activity (GO:0016301); phosphorylation (GO:0016310); transferase activity (GO:0016740)	6.53906	6.53906	72.1782	477.517	2.03444e-31	1.00349	1.00349	258.183	259.087	1	1.55001	1.55001	127.489	198.16	0.262316	6.51633	4.21871
1.1	1300002K09RIK	chr4:45,861,819-45,899,880	NM_028788	1300002K09Rik	RIKEN cDNA 1300002K09 gene	molecular_function (GO:0003674); cellular_component (GO:0005575); biological_process (GO:0008150)	8.73779	8.73779	19.8901	181.534	1.06058e-26	1.07892	1.07892	3.51503	3.87134	1	2.33954	2.33954	2.13312	6.33005	0.473303	8.09867	3.73484
1.1	KDM5D	chrY:234,231-280,254	NM_011419	Kdm5d	Lysine (K)-specific demethylase 5D	DNA binding (GO:0003677); protein binding (GO:0005515); intracellular (GO:0005622); nucleus (GO:0005634); zinc ion binding (GO:0008270); oxidoreductase activity (GO:0016491); chromatin modification (GO:0016568); oxidoreductase activity, acting on single donors with incorporation of molecular oxygen, incorporation of two atoms of oxygen (GO:0016702); metal ion binding (GO:0046872); oxidation-reduc…	5.09196	5.09196	28.9166	151.334	5.14811e-16	0.497417	-2.01038	28.5186	13.6831	0.214	1.49812	1.49812	7.44998	11.6591	0.826052	10.2368	3.39889
1.1	CLEC2G	chr6:128,884,399-128,934,725	NM_027562 NM_001168223 NM_001168224	Clec2g	C-type lectin domain family 2, member g	molecular_function (GO:0003674); receptor activity (GO:0004872); binding (GO:0005488); extracellular space (GO:0005615); plasma membrane (GO:0005886); membrane (GO:0016020); integral to membrane (GO:0016021); negative regulation of osteoclast differentiation (GO:0045671)	6.85336	6.85336	2.86899	25.5155	0.000158451	1.58488	1.58488	1.75751	3.37034	1	1.10638	1.10638	0.417298	0.568069	1	4.3242	6.1944
1.1	SLCO2B1	chr7:106,806,314-106,859,850	NM_175316 NM_001252531 NM_001252530	Slco2b1	Solute carrier organic anion transporter family, member 2b1	transporter activity (GO:0005215); transport (GO:0006810); ion transport (GO:0006811); organic anion transmembrane transporter activity (GO:0008514); basal plasma membrane (GO:0009925); organic anion transport (GO:0015711); membrane (GO:0016020); integral to membrane (GO:0016021); apical plasma membrane (GO:0016324); ion transmembrane transport (GO:0034220)	3.54296	3.54296	28.4347	103.286	4.63857e-08	0.687671	-1.45418	20.1816	13.566	0.86	0.70379	-1.42088	20.3567	14.0306	0.762637	5.15212	5.03412
1.1	BC013712	chr4:132,338,272-132,352,279	NM_001033308	BC013712	CDNA sequence BC013712	molecular_function (GO:0003674); cellular_component (GO:0005575); biological_process (GO:0008150)	9.60054	9.60054	101.582	983.847	4.47939e-110	0.706617	-1.41519	58.8393	41.2835	0.908	3.06756	3.06756	11.3603	36.916	0.0154035	13.5866	3.1297
1.1	TBC1D2	chr4:46,617,262-46,663,071	NM_198664	Tbc1d2	TBC1 domain family, member 2	molecular_function (GO:0003674); cellular_component (GO:0005575); biological_process (GO:0008150)	7.16791	7.16791	2.67619	25.3506	0.000148855	0.993929	-1.00611	97.6165	97.0178	1	1.83506	1.83506	66.2937	122.488	0.00832889	7.21169	3.90608
1.1	ZFP429	chr13:67,490,265-67,500,703	NM_001080941	Zfp429	Zinc finger protein 429	molecular_function (GO:0003674); cellular_component (GO:0005575); biological_process (GO:0008150); metal ion binding (GO:0046872)	4.31723	4.31723	11.7991	54.2567	8.2019e-06	0.769985	-1.29873	27.2377	20.7426	1	0.935957	-1.06842	30.1558	28.1605	1	5.6069	4.61263
1.1	NFE2	chr15:103,078,649-103,085,847	NM_008685	Nfe2	Nuclear factor, erythroid derived 2	DNA binding (GO:0003677); sequence-specific DNA binding transcription factor activity (GO:0003700); transcription coactivator activity (GO:0003713); nucleus (GO:0005634); cytoplasm (GO:0005737); regulation of transcription, DNA-dependent (GO:0006355); regulation of transcription from RNA polymerase II promoter (GO:0006357); multicellular organismal development (GO:0007275); hemostasis (GO:0007599…	6.17148	6.17148	2.44942	20.288	0.000982276	1.23209	1.23209	7.7487	9.77921	1	1.21364	1.21364	1.40654	1.92066	1	5.00894	5.08511
1.1	TRAF5	chr1:193,821,088-193,916,445	NM_011633	Traf5	Tnf receptor-associated factor 5	ubiquitin ligase complex (GO:0000151); ubiquitin-protein ligase activity (GO:0004842); signal transducer activity (GO:0004871); receptor activity (GO:0004872); protein binding (GO:0005515); cytoplasm (GO:0005737); apoptotic process (GO:0006915); signal transduction (GO:0007165); zinc ion binding (GO:0008270); positive regulation of cell proliferation (GO:0008284); protein ubiquitination (GO:00165…	4.32074	4.32074	32.1428	142.201	4.79767e-13	1.07744	1.07744	93.3307	100.635	1	0.636488	-1.57112	8.54723	5.0767	0.903438	4.0102	6.78841
1.1	GZMA	chr13:113,884,035-113,891,189	NM_010370	Gzma	Granzyme A	catalytic activity (GO:0003824); serine-type endopeptidase activity (GO:0004252); chymotrypsin activity (GO:0004263); granzyme A activity (GO:0004277); trypsin activity (GO:0004295); extracellular region (GO:0005576); extracellular space (GO:0005615); proteolysis (GO:0006508); apoptotic process (GO:0006915); peptidase activity (GO:0008233); serine-type peptidase activity (GO:0008236); hydrolase a…	5.51502	5.51502	39.4286	221.965	1.24411e-23	0.105336	-9.49339	8.49339	0	0.0403	2.0835	2.0835	0.834597	2.82239	0.833215	52.3563	2.647
1.1	CLEC4E	chr6:123,231,807-123,239,889	NM_019948	Clec4e	C-type lectin domain family 4, member e	binding (GO:0005488); immune response (GO:0006955); membrane (GO:0016020); integral to membrane (GO:0016021)	6.41958	6.41958	13.6362	92.9581	1.68476e-12	0.867028	-1.15336	128.958	111.677	1	1.68207	1.68207	5.78079	10.4058	0.673867	7.40412	3.81647
1.1	HCK	chr2:152,934,204-152,977,177	NM_001172117 NM_010407	Hck	Hemopoietic cell kinase	nucleotide binding (GO:0000166); protein kinase activity (GO:0004672); protein serine/threonine kinase activity (GO:0004674); protein tyrosine kinase activity (GO:0004713); non-membrane spanning protein tyrosine kinase activity (GO:0004715); protein binding (GO:0005515); ATP binding (GO:0005524); protein phosphorylation (GO:0006468); phagocytosis (GO:0006909); membrane (GO:0016020); kinase activi…	6.22525	6.22525	84.3685	530.44	2.81363e-10	0.606582	-1.64858	87.8867	52.917	0.841	1.86693	1.86693	12.1949	23.6339	0.346749	10.2628	3.33449
1.1	TM7SF4	chr15:39,577,478-39,592,480	NM_029422	Tm7sf4	Transmembrane 7 superfamily member 4	plasma membrane (GO:0005886); cell surface (GO:0009986); membrane (GO:0016020); integral to membrane (GO:0016021); osteoclast differentiation (GO:0030316)	6.56615	6.56615	6.15754	45.9974	3.09785e-05	1.82439	1.82439	1.03888	2.7197	1	0.787558	-1.26975	9.47508	7.24973	0.979557	3.5991	8.33735
1.1	CCL2	chr11:81,849,079-81,850,954	NM_011333	Ccl2	Chemokine (C-C motif) ligand 2	G-protein coupled receptor binding (GO:0001664); positive regulation of endothelial cell proliferation (GO:0001938); cytokine activity (GO:0005125); protein binding (GO:0005515); extracellular region (GO:0005576); extracellular space (GO:0005615); cytoplasm (GO:0005737); cellular calcium ion homeostasis (GO:0006874); chemotaxis (GO:0006935); inflammatory response (GO:0006954); immune response (GO…	7.31241	7.31241	68.8557	509.813	1.01158e-18	1.06302	1.06302	2370.51	2519.96	1	1.84604	1.84604	58.1467	108.187	0.0273744	6.87892	3.96112
1.1	HOXB4	chr11:96,179,581-96,182,952	NM_010459	Hoxb4	homeobox B4	negative regulation of transcription from RNA polymerase II promoter (GO:0000122); morphogenesis of an epithelial sheet (GO:0002011); DNA binding (GO:0003677); sequence-specific DNA binding transcription factor activity (GO:0003700); nucleus (GO:0005634); transcription factor complex (GO:0005667); regulation of transcription, DNA-dependent (GO:0006355); multicellular organismal development (GO:00…	4.19048	4.19048	12.831	56.9586	4.7227e-06	0.915259	-1.09259	20.8221	18.9728	1	0.753335	-1.32743	10.4177	7.60135	0.840014	4.57846	5.56257
1.1	LST1	chr17:35,322,040-35,325,385	NM_010734	Lst1	leukocyte specific transcript 1	cell morphogenesis (GO:0000902); immune response (GO:0006955); regulation of cell shape (GO:0008360); membrane (GO:0016020); integral to membrane (GO:0016021); dendrite development (GO:0016358)	7.99185	7.99185	29.013	238.86	1.16166e-15	0.727235	-1.37507	19.3066	13.7677	0.902	2.45957	2.45957	9.1658	24.0035	0.113345	10.9894	3.24929
1.1	CCDC125	chr13:101,439,436-101,467,195	NM_183115 NM_001168386	Ccdc125	Coiled-coil domain containing 125	molecular_function (GO:0003674); cellular_component (GO:0005575); biological_process (GO:0008150)	4.94935	4.94935	12.7971	67.2864	1.80024e-07	1.01754	1.01754	36.7179	37.3796	1	0.956103	-1.04591	22.3033	21.2804	1	4.86401	5.17658
1.1	IL2RB	chr15:78,310,979-78,325,496	NM_008368	Il2rb	Interleukin 2 receptor, beta chain	receptor activity (GO:0004872); cytokine receptor activity (GO:0004896); interleukin-2 receptor activity (GO:0004911); extracellular space (GO:0005615); integral to plasma membrane (GO:0005887); signal transduction (GO:0007165); cell surface receptor signaling pathway (GO:0007166); external side of plasma membrane (GO:0009897); membrane (GO:0016020); integral to membrane (GO:0016021); cytokine-me…	7.49363	7.49363	94.7161	716.261	3.83677e-40	0.72771	-1.37417	29.2894	21.0419	0.788	2.26201	2.26201	6.04344	14.9324	0.307682	10.2976	3.31281
1.1	CTSW	chr19:5,465,240-5,468,498	NM_009985	Ctsw	Cathepsin W	cysteine-type endopeptidase activity (GO:0004197); extracellular space (GO:0005615); proteolysis (GO:0006508); peptidase activity (GO:0008233); cysteine-type peptidase activity (GO:0008234); hydrolase activity (GO:0016787)	7.82354	7.82354	24.2785	196.768	2.64896e-10	0.264994	-3.77367	5.67095	0.767763	0.542	2.86235	2.86235	0.417298	3.0568	0.65321	29.5234	2.73326
1.1	CD247	chr1:167,718,812-167,801,284	NM_001113391 NM_001113394 NM_031162 NM_001113393 NM_001113392	Cd247	CD247 antigen	receptor activity (GO:0004872); transmembrane signaling receptor activity (GO:0004888); protein binding (GO:0005515); cytoplasm (GO:0005737); plasma membrane (GO:0005886); signal transduction (GO:0007165); cell surface receptor signaling pathway (GO:0007166); membrane (GO:0016020); integral to membrane (GO:0016021); T cell receptor complex (GO:0042101); alpha-beta T cell receptor complex (GO:0042…	5.51631	5.51631	19.5045	112.109	4.86228e-13	1.22368	1.22368	9.18598	11.4644	0.998	0.982625	-1.01768	2.55042	2.48873	1	4.50796	5.61385
1.1	CMKLR1	chr5:114,062,364-114,100,399	NM_008153	Cmklr1	Chemokine-like receptor 1	rhodopsin-like receptor activity (GO:0001584); signal transducer activity (GO:0004871); receptor activity (GO:0004872); G-protein coupled receptor activity (GO:0004930); anaphylatoxin receptor activity (GO:0004942); plasma membrane (GO:0005886); integral to plasma membrane (GO:0005887); chemotaxis (GO:0006935); signal transduction (GO:0007165); G-protein coupled receptor signaling pathway (GO:000…	6.19053	6.19053	102.841	641.832	4.61061e-25	0.857714	-1.16589	88.8213	76.041	1	1.62109	1.62109	35.3328	57.8986	0.771551	7.21748	3.81876
1.1	ADORA2B	chr11:62,062,486-62,079,954	NM_007413	Adora2b	Adenosine A2b receptor	rhodopsin-like receptor activity (GO:0001584); G-protein coupled adenosine receptor activity (GO:0001609); positive regulation of chronic inflammatory response to non-antigenic stimulus (GO:0002882); signal transducer activity (GO:0004871); receptor activity (GO:0004872); G-protein coupled receptor activity (GO:0004930); extracellular space (GO:0005615); plasma membrane (GO:0005886); signal trans…	4.24122	4.24122	9.73528	44.5307	4.93436e-05	0.786271	-1.27183	106.665	83.6535	0.746	0.915104	-1.09277	12.7055	11.5419	1	5.3941	4.63469
1.1	CARD9	chr2:26,207,832-26,215,067	NM_001037747	Card9	caspase recruitment domain family, member 9	protein binding (GO:0005515); cellular_component (GO:0005575); I-kappaB kinase/NF-kappaB signaling (GO:0007249); response to fungus (GO:0009620); protein domain specific binding (GO:0019904); response to peptidoglycan (GO:0032494); response to muramyl dipeptide (GO:0032495); positive regulation of interleukin-6 production (GO:0032755); positive regulation of tumor necrosis factor production (GO:0…	4.99328	4.99328	30.045	154.016	5.28802e-16	0.707584	-1.41326	36.4497	25.4988	0.905	1.30041	1.30041	5.78079	7.8178	0.997373	7.0568	3.83977
1.1	LY86	chr13:37,437,214-37,510,905	NM_010745	Ly86	Lymphocyte antigen 86	protein binding (GO:0005515); extracellular region (GO:0005576); extracellular space (GO:0005615); plasma membrane (GO:0005886); defense response (GO:0006952); inflammatory response (GO:0006954); immune response (GO:0006955); innate immune response (GO:0045087)	5.9769	5.9769	199.428	1196.94	5.73854e-91	0.575239	-1.73841	43.584	24.6465	0.543	1.83833	1.83833	22.3966	42.0106	0.171461	10.3903	3.25126
1.1	DPEP1	chr8:125,710,135-125,725,713	NM_007876	Dpep1	Dipeptidase 1 (renal)	membrane dipeptidase activity (GO:0004237); extracellular space (GO:0005615); endoplasmic reticulum (GO:0005783); microsome (GO:0005792); plasma membrane (GO:0005886); proteolysis (GO:0006508); peptidase activity (GO:0008233); metalloexopeptidase activity (GO:0008235); metallopeptidase activity (GO:0008237); dipeptidyl-peptidase activity (GO:0008239); membrane (GO:0016020); hydrolase activity (GO…	6.7995	6.7995	22.6627	159.895	1.46011e-20	1.51361	1.51361	4.95231	8.00945	0.946	1.23723	1.23723	15.5652	19.4949	0.977021	4.49225	5.49575
1.1	RAB20	chr8:11,453,977-11,478,499	NM_011227	Rab20	RAB20, member RAS oncogene family	nucleotide binding (GO:0000166); GTP binding (GO:0005525); intracellular (GO:0005622); Golgi apparatus (GO:0005794); transport (GO:0006810); small GTPase mediated signal transduction (GO:0007264); protein transport (GO:0015031)	4.12808	4.12808	18.4726	79.3845	7.31243e-08	0.893262	-1.11949	56.9852	50.7959	0.976	0.781637	-1.27937	42.444	32.9575	0.645767	4.62136	5.28132
1.1	AF251705	chr11:114,858,083-114,863,194	NM_134158	AF251705	CDNA sequence AF251705	receptor activity (GO:0004872); protein binding (GO:0005515); plasma membrane (GO:0005886); signal transduction (GO:0007165); biological_process (GO:0008150); membrane (GO:0016020); integral to membrane (GO:0016021)	8.30127	8.30127	88.2694	740.049	2.66091e-82	0.634649	-1.57567	52.2153	32.773	0.347	2.73884	2.73884	12.5508	36.1135	0.0216711	13.0801	3.03094
1.1	NRP1	chr8:130,882,973-131,029,375	NM_008737	Nrp1	Neuropilin 1	angiogenesis (GO:0001525); patterning of blood vessels (GO:0001569); receptor activity (GO:0004872); vascular endothelial growth factor-activated receptor activity (GO:0005021); protein binding (GO:0005515); plasma membrane (GO:0005886); cell adhesion (GO:0007155); signal transduction (GO:0007165); multicellular organismal development (GO:0007275); nervous system development (GO:0007399); axon gu…	4.03435	4.03435	289.727	1171.9	2.14329e-22	0.819412	-1.22039	510.788	418.365	0.701	0.820414	-1.2189	527.257	432.389	0.196714	4.92347	4.91745
1.1	OLR1	chr6:129,435,266-129,457,183	NM_138648	Olr1	Oxidized low density lipoprotein (lectin-like) receptor 1	receptor activity (GO:0004872); low-density lipoprotein receptor activity (GO:0005041); binding (GO:0005488); protein binding (GO:0005515); extracellular region (GO:0005576); plasma membrane (GO:0005886); inflammatory response (GO:0006954); cell adhesion (GO:0007155); leukocyte cell-cell adhesion (GO:0007159); signal transduction (GO:0007165); cell death (GO:0008219); membrane (GO:0016020); integ…	8.27724	8.27724	29.7558	253.573	8.53168e-35	2.39318	2.39318	23.2722	57.0877	0.00913	0.973447	-1.02728	2.24113	2.15507	1	3.45868	8.50302
1.1	GIMAP1	chr6:48,689,046-48,693,794	NM_175860 NM_008376	Gimap1	GTPase, IMAP family member 1	nucleotide binding (GO:0000166); GTP binding (GO:0005525); endoplasmic reticulum (GO:0005783); membrane (GO:0016020); integral to membrane (GO:0016021)	3.44789	3.44789	33.6227	118.375	1.24243e-05	0.557544	-1.79358	45.9559	25.18	0.234	0.845698	-1.18245	16.3998	13.7149	0.975127	6.18408	4.07698
1.1	NPC2	chr12:86,095,509-86,114,062	NM_023409	Npc2	Niemann Pick type C2	extracellular region (GO:0005576); extracellular space (GO:0005615); lysosome (GO:0005764); cholesterol binding (GO:0015485); cholesterol transport (GO:0030301); intracellular sterol transport (GO:0032366); intracellular cholesterol transport (GO:0032367); cholesterol homeostasis (GO:0042632)	5.41352	5.41352	1391.85	7539.21	3.68216e-177	1.12217	1.12217	2200.33	2469.27	0.395	1.08488	1.08488	3167.28	3436.21	0.579007	4.82414	4.98996
1.1	WBSCR27	chr5:135,408,243-135,418,507	NM_024479	Wbscr27	Williams Beuren syndrome chromosome region 27 (human)	molecular_function (GO:0003674); cellular_component (GO:0005575); biological_process (GO:0008150); methyltransferase activity (GO:0008168); S-adenosylmethionine-dependent methyltransferase activity (GO:0008757); transferase activity (GO:0016740)	6.77082	6.77082	2.77259	24.5435	0.000955735	1.30167	1.30167	33.8433	44.3545	0.742	1.46435	1.46435	30.4037	44.9861	0.715529	5.20164	4.62376
1.1	GRAP	chr11:61,466,823-61,486,279	NM_027817	Grap	GRB2-related adaptor protein	molecular_function (GO:0003674); SH3/SH2 adaptor activity (GO:0005070); protein binding (GO:0005515); cellular_component (GO:0005575); cytoplasm (GO:0005737); Ras protein signal transduction (GO:0007265); cell-cell signaling (GO:0007267); biological_process (GO:0008150)	3.28513	3.28513	29.047	97.7084	0.000107679	0.699324	-1.42995	91.4874	63.6787	0.446	0.643307	-1.55447	33.6341	21.2804	0.439554	4.69758	5.10663
1.1	MSR1	chr8:40,667,054-40,728,032	NM_001113326 NM_031195	Msr1	Macrophage scavenger receptor 1	receptor activity (GO:0004872); scavenger receptor activity (GO:0005044); lipid transporter activity (GO:0005319); protein binding (GO:0005515); cytoplasm (GO:0005737); cytosol (GO:0005829); plasma membrane (GO:0005886); phosphate ion transport (GO:0006817); endocytosis (GO:0006897); receptor-mediated endocytosis (GO:0006898); signal transduction (GO:0007165); positive regulation of macrophage de…	6.02283	6.02283	214.924	1299.48	2.39371e-69	0.703793	-1.42087	634.525	446.278	0.0986	1.76253	1.76253	46.9876	83.5799	0.0515569	8.55768	3.41714
1.1	FAM78A	chr2:31,922,405-31,939,225	NM_175511	Fam78a	Family with sequence similarity 78, member A	molecular_function (GO:0003674); cellular_component (GO:0005575); biological_process (GO:0008150)	5.08826	5.08826	25.3389	133.019	2.34922e-14	0.86819	-1.15182	18.0257	15.5179	1	1.21618	1.21618	39.059	47.7187	0.730848	5.86077	4.18382
1.1	CD69	chr6:129,217,343-129,225,387	NM_001033122	Cd69	CD69 antigen	binding (GO:0005488); calcium ion binding (GO:0005509); external side of plasma membrane (GO:0009897); membrane (GO:0016020); integral to membrane (GO:0016021)	9.04815	9.04815	10.2852	101.11	6.63795e-16	1.68838	1.68838	1.41122	3.07105	0.999	2.01893	2.01893	0	1.01893	0.977021	5.35909	4.48165
1.1	CCL22	chr8:97,269,584-97,275,288	NM_009137	Ccl22	Chemokine (C-C motif) ligand 22	cytokine activity (GO:0005125); extracellular region (GO:0005576); extracellular space (GO:0005615); chemotaxis (GO:0006935); inflammatory response (GO:0006954); immune response (GO:0006955); signal transduction (GO:0007165); sensory perception (GO:0007600); chemokine activity (GO:0008009)	4.48742	4.48742	33.2371	152.636	2.20889e-14	0.637762	-1.56798	11.6882	7.09204	0.946	1.20377	1.20377	8.39259	10.3065	1	7.0362	3.7278
1.1	PLCB2	chr2:118,533,253-118,554,174	NM_177568	Plcb2	Phospholipase C, beta 2	detection of chemical stimulus involved in sensory perception of bitter taste (GO:0001580); phosphatidylinositol phospholipase C activity (GO:0004435); phospholipase C activity (GO:0004629); signal transducer activity (GO:0004871); calcium ion binding (GO:0005509); phospholipid binding (GO:0005543); Golgi apparatus (GO:0005794); cytosol (GO:0005829); plasma membrane (GO:0005886); lipid metabolic …	6.71484	6.71484	52.5828	358.8	3.11502e-19	0.67818	-1.47454	35.8093	23.9633	0.957	2.08617	2.08617	27.328	58.0971	0.0807164	9.90127	3.21874
1.1	CD300LB	chr11:114,784,095-114,795,700	NM_199221	Cd300lb	CD300 antigen like family member B	receptor activity (GO:0004872); plasma membrane (GO:0005886); signal transduction (GO:0007165); membrane (GO:0016020); integral to membrane (GO:0016021)	10.4916	10.4916	39.3946	422.803	3.6699e-36	0.840227	-1.19016	114.603	96.1329	0.728	3.48494	3.48494	9.1658	34.4272	0.00643485	12.4866	3.01054
1.1	PIK3R5	chr11:68,245,627-68,311,348	NM_177320	Pik3r5	Phosphoinositide-3-kinase, regulatory subunit 5, p101	nucleus (GO:0005634); cytoplasm (GO:0005737); membrane (GO:0016020); kinase activity (GO:0016301); phosphorylation (GO:0016310)	6.19895	6.19895	82.6278	517.404	1.47983e-51	0.825691	-1.21111	114.7	94.5323	1	1.73059	1.73059	18.9502	33.5255	0.262804	7.50759	3.58199
1.1	0610031J06RIK	chr3:88,128,945-88,132,553	NM_020003	0610031J06Rik	RIKEN cDNA 0610031J06 gene	extracellular space (GO:0005615); lysosome (GO:0005764); membrane (GO:0016020); integral to membrane (GO:0016021)	5.88842	5.88842	110.223	653.93	3.07512e-44	0.774506	-1.29115	884.264	684.642	0.00636	1.65853	1.65853	1940.75	3219.44	9.42708e-09	7.60281	3.55039
3.12	ITGA9	chr9:118,515,827-118,810,121	NM_001113514 NM_133721	Itga9	Integrin alpha 9	receptor activity (GO:0004872); protein binding (GO:0005515); extracellular space (GO:0005615); cell adhesion (GO:0007155); cell-matrix adhesion (GO:0007160); signal transduction (GO:0007165); integrin-mediated signaling pathway (GO:0007229); integrin complex (GO:0008305); membrane (GO:0016020); integral to membrane (GO:0016021)	2.74214	2.74214	159.353	438.711	2.76873e-19	0.450699	-2.21878	142.984	63.8934	0.000122	0.684139	-1.46169	657.841	449.739	0.0987234	6.0842	4.00816
1.1	GBP8	chr5:105,443,172-105,482,580	NM_029509	Gbp8	Guanylate-binding protein 8	molecular_function (GO:0003674); cellular_component (GO:0005575); biological_process (GO:0008150)	7.7536	7.7536	136.271	1063.34	7.46928e-61	2.30959	2.30959	3.51503	9.42786	0.638	0.901123	-1.10973	2.24113	1.92066	1	3.35714	8.60438
1.1	PIK3CG	chr12:32,858,262-32,893,514	NM_020272 NM_001146200 NM_001146201	Pik3cg	Phosphoinositide-3-kinase, catalytic, gamma polypeptide	nucleotide binding (GO:0000166); positive regulation of acute inflammatory response (GO:0002675); inositol or phosphatidylinositol kinase activity (GO:0004428); binding (GO:0005488); protein binding (GO:0005515); ATP binding (GO:0005524); nucleus (GO:0005634); phosphatidylinositol 3-kinase complex (GO:0005942); protein phosphorylation (GO:0006468); kinase activity (GO:0016301); 1-phosphatidylinos…	6.63572	6.63572	51.8061	349.407	7.2863e-40	0.711218	-1.40604	96.0153	67.999	0.355	2.03679	2.03679	14.22	29.9999	0.176442	9.33008	3.25794
1.1	RAB11FIP1	chr8:28,249,245-28,285,118	NM_001080813 NM_029423	Rab11fip1	RAB11 family interacting protein 1 (class I)	molecular_function (GO:0003674); cellular_component (GO:0005575); endosome (GO:0005768); transport (GO:0006810); biological_process (GO:0008150); protein transport (GO:0015031); membrane (GO:0016020); cytoplasmic vesicle (GO:0031410); intracellular membrane-bounded organelle (GO:0043231)	4.05565	4.05565	28.8202	119.94	9.36766e-11	1.06409	1.06409	132.204	140.741	0.965	0.621748	-1.60837	77.0673	47.5382	0.1192	3.81139	6.52298
1.1	HTR2A	chr14:75,040,647-75,106,666	NM_172812	Htr2a	5-hydroxytryptamine (serotonin) receptor 2A	rhodopsin-like receptor activity (GO:0001584); temperature homeostasis (GO:0001659); signal transducer activity (GO:0004871); receptor activity (GO:0004872); G-protein coupled receptor activity (GO:0004930); serotonin receptor activity (GO:0004993); cytoplasm (GO:0005737); plasma membrane (GO:0005886); response to stress (GO:0006950); signal transduction (GO:0007165); G-protein coupled receptor s…	4.84697	4.84697	5.44879	30.257	0.000561543	0.515607	-1.93946	4.95231	2.06905	0.881	1.49925	1.49925	2.24113	3.85928	1	9.4005	3.23292
1.1	SPINT2	chr7:30,041,349-30,066,996	NM_001082548 NM_011464	Spint2	Serine protease inhibitor, Kunitz type 2	serine-type endopeptidase inhibitor activity (GO:0004867); negative regulation of peptidase activity (GO:0010466); negative regulation of endopeptidase activity (GO:0010951); membrane (GO:0016020); integral to membrane (GO:0016021); peptidase inhibitor activity (GO:0030414)	4.30773	4.30773	14.4753	65.6635	0.000105319	0.243986	-4.0986	14.1122	2.68717	0.166	1.54727	1.54727	3.23037	5.54552	0.930047	17.6557	2.78409
1.1	RASSF2	chr2:131,818,586-131,855,724	NM_175445	Rassf2	Ras association (RalGDS/AF-6) domain family member 2	molecular_function (GO:0003674); protein binding (GO:0005515); cellular_component (GO:0005575); cell cycle (GO:0007049); signal transduction (GO:0007165); neuropeptide signaling pathway (GO:0007218); biological_process (GO:0008150)	3.39804	3.39804	234.434	799.016	7.30453e-18	0.864136	-1.15723	169.954	146.727	0.863	0.548986	-1.82154	394.004	215.852	1.10261e-05	3.9323	6.18966
1.1	HAVCR2	chr11:46,268,433-46,294,756	NM_134250	Havcr2	Hepatitis A virus cellular receptor 2	protein kinase activity (GO:0004672); receptor activity (GO:0004872); ATP binding (GO:0005524); extracellular space (GO:0005615); protein phosphorylation (GO:0006468); signal transduction (GO:0007165); membrane (GO:0016020); integral to membrane (GO:0016021)	7.46196	7.46196	63.866	483.028	2.72461e-55	1.90792	1.90792	61.297	117.858	0.01	1.19995	1.19995	21.1447	25.5726	0.922434	3.91104	6.21855
1.1	ADORA2A	chr10:74,779,688-74,797,533	NM_009630	Adora2a	Adenosine A2a receptor	rhodopsin-like receptor activity (GO:0001584); G-protein coupled adenosine receptor activity (GO:0001609); synaptic transmission, dopaminergic (GO:0001963); adenosine receptor signaling pathway (GO:0001973); response to amphetamine (GO:0001975); signal transducer activity (GO:0004871); receptor activity (GO:0004872); G-protein coupled receptor activity (GO:0004930); protein binding (GO:0005515); …	4.44769	4.44769	13.829	64.9547	4.29664e-07	0.619709	-1.61366	17.2549	10.3127	0.718	1.23479	1.23479	11.9175	14.9503	0.910224	7.17706	3.60199
1.1	TRAF3IP3	chr1:195,001,698-195,027,740	NM_153137	Traf3ip3	TRAF3 interacting protein 3	molecular_function (GO:0003674); cellular_component (GO:0005575); biological_process (GO:0008150); membrane (GO:0016020); integral to membrane (GO:0016021)	5.40193	5.40193	22.7931	127.529	3.87179e-13	1.08172	1.08172	7.08217	7.74269	1	1.17427	1.17427	5.62615	6.78091	1	4.99381	4.60023
1.1	LAIR1	chr7:3,958,675-4,014,806	NM_001113474 NM_178611	Lair1	Leukocyte-associated Ig-like receptor 1	receptor activity (GO:0004872); extracellular space (GO:0005615); plasma membrane (GO:0005886); signal transduction (GO:0007165); membrane (GO:0016020); integral to membrane (GO:0016021)	6.39944	6.39944	147.656	950.315	3.21705e-82	0.364356	-2.74457	56.9776	20.1245	0.0153	2.30904	2.30904	15.5652	37.2496	0.0442611	17.5637	2.77147
1.1	RAC2	chr15:78,389,599-78,403,213	NM_009008	Rac2	RAS-related C3 botulinum substrate 2	nucleotide binding (GO:0000166); GTPase activity (GO:0003924); GTP binding (GO:0005525); intracellular (GO:0005622); membrane fraction (GO:0005624); nuclear envelope (GO:0005635); cytoplasm (GO:0005737); GTP catabolic process (GO:0006184); chemotaxis (GO:0006935); small GTPase mediated signal transduction (GO:0007264); positive regulation of cell proliferation (GO:0008284); membrane (GO:0016020);…	6.14239	6.14239	145.23	897.198	5.36535e-15	0.662176	-1.51017	170.065	112.275	0.438	1.90694	1.90694	48.4556	93.3089	0.166568	9.27606	3.22107
1.1	CD300LD	chr11:114,843,761-114,851,200	NM_145437	Cd300ld	CD300 molecule-like family member d	receptor activity (GO:0004872); plasma membrane (GO:0005886); signal transduction (GO:0007165); membrane (GO:0016020); integral to membrane (GO:0016021)	7.47066	7.47066	51.3241	389.896	6.51797e-47	0.600128	-1.66631	140.612	83.9854	0.0368	2.52534	2.52534	15.3639	40.3244	0.0485867	12.4484	2.95828
1.1	HMGA2-PS1	chr1:178,764,755-178,766,264	NR_037996	Hmga2-ps1	High mobility group AT-hook 2, pseudogene 1		9.26877	9.26877	6.5771	69.2304	1.19401e-11	1.13263	1.13263	138.758	157.294	0.837	2.74784	2.74784	2.28776	8.03425	0.286089	8.18343	3.37311
1.1	CLEC4A3	chr6:122,902,533-122,919,896	NM_153197 NM_001204241	Clec4a3	C-type lectin domain family 4, member a3	molecular_function (GO:0003674); receptor activity (GO:0004872); cellular_component (GO:0005575); signal transduction (GO:0007165); biological_process (GO:0008150); integral to membrane (GO:0016021)	6.56687	6.56687	100.363	664.639	1.40259e-64	0.545523	-1.8331	40.6573	21.7251	0.203	2.20635	2.20635	11.8242	27.2947	0.158141	12.0377	2.97635
1.1	KLRE1	chr6:129,528,304-129,535,845	NM_153590	Klre1	Killer cell lectin-like receptor family E member 1	stimulatory C-type lectin receptor signaling pathway (GO:0002223); receptor activity (GO:0004872); transmembrane signaling receptor activity (GO:0004888); integral to plasma membrane (GO:0005887); signal transduction (GO:0007165); external side of plasma membrane (GO:0009897); protein phosphatase binding (GO:0019903); natural killer cell activation (GO:0030101); positive regulation of interferon-…	5.21698	5.21698	13.4434	74.3509	7.38401e-09	0.737812	-1.35536	1.75751	1.03453	1	1.45086	1.45086	0	0.450863	1	7.07088	3.59578
1.1	GPX3	chr11:54,716,355-54,723,889	NM_008161 NM_001083929	Gpx3	Glutathione peroxidase 3	peroxidase activity (GO:0004601); glutathione peroxidase activity (GO:0004602); extracellular region (GO:0005576); extracellular space (GO:0005615); soluble fraction (GO:0005625); glutathione metabolic process (GO:0006749); response to oxidative stress (GO:0006979); selenium binding (GO:0008430); oxidoreductase activity (GO:0016491); hydrogen peroxide catabolic process (GO:0042744); glutathione b…	7.82895	7.82895	420.453	3298.53	3.77331e-188	1.22644	1.22644	82.9419	101.95	1	2.06849	2.06849	255.437	529.438	0.0327261	6.38348	3.78486
1.1	RNF180	chr13:105,937,574-106,083,094	NM_027934	Rnf180	Ring finger protein 180	ubiquitin-protein ligase activity (GO:0004842); protein binding (GO:0005515); zinc ion binding (GO:0008270); membrane (GO:0016020); integral to membrane (GO:0016021); protein ubiquitination (GO:0016567); intrinsic to endoplasmic reticulum membrane (GO:0031227); ubiquitin conjugating enzyme binding (GO:0031624); positive regulation of proteasomal ubiquitin-dependent protein catabolic process (GO:0…	3.94758	3.94758	7.80181	33.7459	0.000674767	0.790867	-1.26444	5.64489	4.25522	1	0.872896	-1.14561	7.91391	6.78091	1	4.99146	4.5224
1.1	KLRK1	chr6:129,560,339-129,573,859	NM_001083322 NM_033078	Klrk1	Killer cell lectin-like receptor subfamily K, member 1	stimulatory C-type lectin receptor signaling pathway (GO:0002223); receptor activity (GO:0004872); binding (GO:0005488); protein binding (GO:0005515); signal transduction (GO:0007165); external side of plasma membrane (GO:0009897); membrane (GO:0016020); integral to membrane (GO:0016021); natural killer cell activation (GO:0030101); MHC class Ib receptor activity (GO:0032394); positive regulation…	7.66859	7.66859	61.2577	476.429	1.59918e-41	0.948793	-1.05397	3.88738	3.63711	1	2.28333	2.28333	1.66919	5.09466	0.714022	8.08247	3.3585
1.1	GM4902	chr14:59,939,801-59,960,167	NM_001164327	Gm4902	Predicted gene 4902	molecular_function (GO:0003674); cellular_component (GO:0005575); biological_process (GO:0008150)	8.35119	8.35119	27.2099	234.587	1.84219e-32	1.14632	1.14632	4.95231	5.82328	1	2.37504	2.37504	4.89956	13.0117	0.351777	7.28519	3.51623
1.1	SASH3	chrX:45,499,704-45,514,740	NM_028773	Sash3	SAM and SH3 domain containing 3	positive regulation of immunoglobulin production (GO:0002639); positive regulation of T cell cytokine production (GO:0002726); positive regulation of adaptive immune response (GO:0002821); nucleus (GO:0005634); cytoplasm (GO:0005737); positive regulation of B cell proliferation (GO:0030890); positive regulation of interferon-gamma production (GO:0032729); positive regulation of interleukin-10 pro…	6.88513	6.88513	59.8971	418.284	4.70366e-20	0.906323	-1.10336	41.4542	37.4772	1	2.00067	2.00067	14.328	29.6662	0.221678	7.59676	3.44142
1.1	BATF	chr12:87,027,670-87,050,037	NM_016767	Batf	Basic leucine zipper transcription factor, ATF-like	DNA binding (GO:0003677); sequence-specific DNA binding transcription factor activity (GO:0003700); nucleus (GO:0005634); regulation of transcription, DNA-dependent (GO:0006355); sequence-specific DNA binding (GO:0043565); protein dimerization activity (GO:0046983)	4.55755	4.55755	19.051	90.3834	1.00932e-09	0.663771	-1.50654	14.4846	9.27821	0.925	1.26318	1.26318	61.7034	78.2054	0.527488	6.86615	3.60801
1.1	MMP8	chr9:7,558,429-7,568,486	NM_008611	Mmp8	Matrix metallopeptidase 8	metalloendopeptidase activity (GO:0004222); calcium ion binding (GO:0005509); extracellular region (GO:0005576); proteinaceous extracellular matrix (GO:0005578); extracellular space (GO:0005615); proteolysis (GO:0006508); neutrophil collagenase activity (GO:0008130); metabolic process (GO:0008152); peptidase activity (GO:0008233); metallopeptidase activity (GO:0008237); zinc ion binding (GO:00082…	12.8795	12.8795	5.02922	76.6537	1.00101e-14	3.21371	3.21371	52.7179	171.634	0.0352	2.23497	2.23497	5.67277	13.9134	0.267574	4.00768	5.76274
1.1	DAPP1	chr3:137,593,970-137,644,513	NM_011932	Dapp1	Dual adaptor for phosphotyrosine and 3-phosphoinositides 1	protein binding (GO:0005515); cytoplasm (GO:0005737); phosphatidylinositol 3-kinase complex (GO:0005942); membrane (GO:0016020); 1-phosphatidylinositol-3-kinase activity (GO:0016303); phosphatidylinositol 3-kinase regulator activity (GO:0035014); regulation of phosphorylation (GO:0042325); regulation of catalytic activity (GO:0050790)	3.99791	3.99791	63.4804	256.787	4.62013e-14	0.875111	-1.14271	147.616	129.056	0.891	0.822371	-1.216	72.5066	59.4497	0.578439	4.56846	4.86145
1.1	ST8SIA4	chr1:97,484,259-97,564,171	NM_009183 NM_001159745	St8sia4	ST8 alpha-N-acetyl-neuraminide alpha-2,8-sialyltransferase 4	alpha-N-acetylneuraminate alpha-2,8-sialyltransferase activity (GO:0003828); Golgi apparatus (GO:0005794); protein glycosylation (GO:0006486); sialyltransferase activity (GO:0008373); membrane (GO:0016020); integral to membrane (GO:0016021); transferase activity (GO:0016740); transferase activity, transferring glycosyl groups (GO:0016757); integral to Golgi membrane (GO:0030173)	3.78562	3.78562	66.8938	256.02	5.28625e-19	0.512777	-1.95016	135.805	69.1506	0.00212	1.09477	1.09477	40.6349	44.5807	1	7.38259	3.45792
1.1	SLC8A1	chr17:81,772,445-82,137,717	NM_011406 NM_001112798	Slc8a1	Solute carrier family 8 (sodium/calcium exchanger), member 1	response to hypoxia (GO:0001666); regulation of the force of heart contraction (GO:0002026); regulation of sodium ion transport (GO:0002028); calcium:sodium antiporter activity (GO:0005432); protein binding (GO:0005515); calmodulin binding (GO:0005516); membrane fraction (GO:0005624); mitochondrion (GO:0005739); microtubule (GO:0005874); plasma membrane (GO:0005886); integral to plasma membrane (…	7.01974	7.01974	67.183	477.627	1.36918e-53	1.0104	1.0104	37.8088	38.2124	1	1.97414	1.97414	21.9793	44.3642	0.0910278	6.94749	3.55585
1.1	PFKFB4	chr9:108,893,947-108,934,739	NM_173019	Pfkfb4	6-phosphofructo-2-kinase/fructose-2,6-biphosphatase 4	nucleotide binding (GO:0000166); catalytic activity (GO:0003824); 6-phosphofructo-2-kinase activity (GO:0003873); fructose-2,6-bisphosphate 2-phosphatase activity (GO:0004331); ATP binding (GO:0005524); cellular_component (GO:0005575); fructose metabolic process (GO:0006000); fructose 2,6-bisphosphate metabolic process (GO:0006003); biological_process (GO:0008150); metabolic process (GO:0008152);…	5.82211	5.82211	45.3254	268.712	1.64058e-29	1.25615	1.25615	80.2573	101.071	0.757	1.2225	1.2225	33.5408	41.2261	0.866287	4.63489	4.76247
1.1	SAMD3	chr10:25,949,513-25,991,978	NM_001115154 NM_001013766	Samd3	Sterile alpha motif domain containing 3	molecular_function (GO:0003674); cellular_component (GO:0005575); biological_process (GO:0008150)	8.56159	8.56159	3.19215	34.8915	0.000181393	0.490466	-2.03888	1.03888	0	0.983	3.15507	3.15507	0	2.15507	0.651404	17.456	2.7136
1.1	CYP1B1	chr17:80,106,293-80,114,381	NM_009994	Cyp1b1	Cytochrome P450, family 1, subfamily b, polypeptide 1	monooxygenase activity (GO:0004497); iron ion binding (GO:0005506); extracellular space (GO:0005615); endoplasmic reticulum (GO:0005783); microsome (GO:0005792); electron transport (GO:0006118); cellular aromatic compound metabolic process (GO:0006725); transport (GO:0006810); estrogen metabolic process (GO:0008210); electron carrier activity (GO:0009055); toxin metabolic process (GO:0009404); me…	7.31811	7.31811	58.8992	437.349	6.23199e-31	1.56673	1.56673	8.46734	13.8327	0.883	1.55463	1.55463	47.3902	74.2289	0.151959	4.67095	4.70729
1.1	LOC100038947	chr3:15,695,147-15,748,487	NM_001173459	LOC100038947			9.9893	9.9893	16.7319	176.13	1.01998e-09	1.38351	1.38351	13.7138	19.3567	0.946	2.89609	2.89609	0.989238	4.761	0.516615	7.22026	3.44924
1.1	TRPM2	chr10:77,370,467-77,432,617	NM_138301	Trpm2	Transient receptor potential cation channel, subfamily M, member 2	receptor activity (GO:0004872); ion channel activity (GO:0005216); cation channel activity (GO:0005261); calcium channel activity (GO:0005262); sodium channel activity (GO:0005272); manganese ion transmembrane transporter activity (GO:0005384); plasma membrane (GO:0005886); transport (GO:0006810); ion transport (GO:0006811); cation transport (GO:0006812); sodium ion transport (GO:0006814); calciu…	7.04716	7.04716	73.7601	525.846	3.77873e-24	1.27698	1.27698	27.1595	34.9592	0.853	1.74311	1.74311	4.37425	8.36791	0.685833	5.5186	4.04286
1.1	SLC7A2	chr8:41,947,721-42,007,424	NM_007514 NM_001044740	Slc7a2	Solute carrier family 7 (cationic amino acid transporter, y+ system), member 2	L-ornithine transmembrane transporter activity (GO:0000064); nitric oxide production involved in inflammatory response (GO:0002537); amino acid transmembrane transport (GO:0003333); high affinity arginine transmembrane transporter activity (GO:0005289); nitric oxide biosynthetic process (GO:0006809); transport (GO:0006810); amino acid transport (GO:0006865); amino acid transmembrane transporter a…	7.91741	7.91741	378.717	3005.37	6.66413e-157	2.05238	2.05238	51.9732	107.721	0.308	1.35179	1.35179	18.177	24.9232	0.806978	3.85768	5.85699
1.1	TNFSF8	chr4:63,493,858-63,522,318	NM_009403	Tnfsf8	Tumor necrosis factor (ligand) superfamily, member 8	cytokine activity (GO:0005125); tumor necrosis factor receptor binding (GO:0005164); extracellular space (GO:0005615); immune response (GO:0006955); membrane (GO:0016020); integral to membrane (GO:0016021)	10.0516	10.0516	5.54518	64.7898	1.92779e-11	3.33582	3.33582	0	2.33582	0.788	1	1	0	0	1	3.01325	10.0516
1.1	OBFC2A	chr1:51,526,332-51,535,243	NM_028696	Obfc2a	Oligonucleotide/oligosaccharide-binding fold containing 2A	nucleic acid binding (GO:0003676); DNA binding (GO:0003677); single-stranded DNA binding (GO:0003697); RNA binding (GO:0003723); nucleus (GO:0005634); DNA repair (GO:0006281); cellular response to DNA damage stimulus (GO:0006974); biological_process (GO:0008150)	5.55152	5.55152	109.577	612.87	1.59139e-54	1.00059	1.00059	725.093	725.522	1	1.39594	1.39594	339.211	473.913	0.0131765	5.54824	3.97691
1.1	SERPINA3C	chr12:105,385,117-105,392,082	NM_008458	Serpina3c	Serine (or cysteine) peptidase inhibitor, clade A, member 3C	endopeptidase inhibitor activity (GO:0004866); serine-type endopeptidase inhibitor activity (GO:0004867); extracellular region (GO:0005576); negative regulation of peptidase activity (GO:0010466); negative regulation of endopeptidase activity (GO:0010951); peptidase inhibitor activity (GO:0030414); response to cytokine (GO:0034097); response to peptide hormone (GO:0043434)	6.23985	6.23985	5.02922	36.6215	1.49927e-05	0.800149	-1.24977	2.50221	1.80229	1	1.89486	1.89486	1.97848	4.6438	0.7972	7.79837	3.29304
1.1	CCR5	chr9:124,036,282-124,041,922	NM_009917	Ccr5	Chemokine (C-C motif) receptor 5	rhodopsin-like receptor activity (GO:0001584); signal transducer activity (GO:0004871); receptor activity (GO:0004872); G-protein coupled receptor activity (GO:0004930); endosome (GO:0005768); plasma membrane (GO:0005886); chemotaxis (GO:0006935); defense response (GO:0006952); signal transduction (GO:0007165); G-protein coupled receptor signaling pathway (GO:0007186); external side of plasma mem…	8.19823	8.19823	273.733	2251.32	1.65419e-164	0.906547	-1.10309	199.399	180.671	1	2.63687	2.63687	44.2826	118.404	0.00379859	9.04336	3.10908
1.1	ACE	chr11:105,829,259-105,851,278	NM_207624 NM_009598	Ace	Angiotensin I converting enzyme (peptidyl-dipeptidase A) 1	neutrophil mediated immunity (GO:0002446); carboxypeptidase activity (GO:0004180); peptidyl-dipeptidase A activity (GO:0004246); extracellular region (GO:0005576); extracellular space (GO:0005615); plasma membrane (GO:0005886); proteolysis (GO:0006508); peptide metabolic process (GO:0006518); regulation of blood pressure (GO:0008217); peptidase activity (GO:0008233); metallopeptidase activity (GO…	9.38917	9.38917	103.55	980.636	5.93958e-36	1.79587	1.79587	95.6429	172.558	0.00169	2.26428	2.26428	59.0131	134.887	0.036951	5.22821	4.14665
1.1	NEURL3	chr1:36,321,447-36,330,270	NM_153408	Neurl3	Neuralized homolog 3 homolog (Drosophila)	molecular_function (GO:0003674); protein binding (GO:0005515); cellular_component (GO:0005575); biological_process (GO:0008150); zinc ion binding (GO:0008270); ligase activity (GO:0016874); metal ion binding (GO:0046872)	6.54937	6.54937	102.966	679.911	3.70482e-33	0.745016	-1.34225	95.9371	71.2197	0.441	2.08747	2.08747	20.8354	44.5807	0.063631	8.79091	3.13747
1.1	STYK1	chr6:131,249,162-131,263,845	NM_172891	Styk1	serine/threonine/tyrosine kinase 1	nucleotide binding (GO:0000166); molecular_function (GO:0003674); protein kinase activity (GO:0004672); protein tyrosine kinase activity (GO:0004713); non-membrane spanning protein tyrosine kinase activity (GO:0004715); protein binding (GO:0005515); ATP binding (GO:0005524); cellular_component (GO:0005575); protein phosphorylation (GO:0006468); biological_process (GO:0008150); membrane (GO:001602…	4.68749	4.68749	12.7346	63.3809	4.33877e-07	1.17266	1.17266	379.158	444.795	0.645	0.856165	-1.168	4.79155	3.95852	1	3.99732	5.47498
1.1	CXCL11	chr5:92,788,571-92,792,322	NM_019494 NR_038116	Cxcl11	Chemokine (C-X-C motif) ligand 11	cytokine activity (GO:0005125); extracellular region (GO:0005576); extracellular space (GO:0005615); chemotaxis (GO:0006935); inflammatory response (GO:0006954); immune response (GO:0006955); sensory perception (GO:0007600); chemokine activity (GO:0008009)	5.78183	5.78183	16.6355	100.966	1.00056e-07	0.817615	-1.22307	0.692584	0.383881	1	1.68574	1.68574	1.40654	3.0568	0.955073	7.07158	3.42984
1.1	TUSC1	chr4:93,000,839-93,002,202	NM_026954	Tusc1	Tumor suppressor candidate 1	molecular_function (GO:0003674); cellular_component (GO:0005575); biological_process (GO:0008150)	5.05597	5.05597	6.44673	36.6504	6.02195e-05	0.682537	-1.46512	3.88738	2.33582	1	1.50687	1.50687	3.12236	5.21187	0.912298	7.40761	3.35527
3.12	MYH10	chr11:68,505,417-68,630,126	NM_175260	Myh10	Myosin, heavy polypeptide 10, non-muscle	microfilament motor activity (GO:0000146); nucleotide binding (GO:0000166); mitotic cytokinesis (GO:0000281); cell morphogenesis (GO:0000902); in utero embryonic development (GO:0001701); stress fiber (GO:0001725); neuron migration (GO:0001764); plasma membrane repair (GO:0001778); motor activity (GO:0003774); actin binding (GO:0003779); protein binding (GO:0005515); calmodulin binding (GO:000551…	4.12914	4.12914	55.2875	231.419	2.39994e-19	0.376025	-2.6594	155.208	57.7383	1.52e-06	1.41342	1.41342	27.0187	38.6022	0.479797	10.981	2.92138
1.1	LPCAT2	chr8:95,379,249-95,443,178	NM_173014	Lpcat2	Lysophosphatidylcholine acyltransferase 2	calcium ion binding (GO:0005509); endoplasmic reticulum (GO:0005783); Golgi apparatus (GO:0005794); Golgi stack (GO:0005795); platelet activating factor biosynthetic process (GO:0006663); metabolic process (GO:0008152); phospholipid biosynthetic process (GO:0008654); membrane (GO:0016020); integral to membrane (GO:0016021); transferase activity (GO:0016740); 1-acylglycerophosphocholine O-acyltran…	4.26987	4.26987	220.832	946.195	7.46172e-58	0.647461	-1.54449	57.1415	36.6444	0.336	1.20335	1.20335	851.801	1025.22	0.166568	6.59479	3.54832
1.1	CACNA1D	chr14:30,853,125-31,304,342	NM_028981 NM_001083616	Cacna1d	Calcium channel, voltage-dependent, L type, alpha 1D subunit	ion channel activity (GO:0005216); voltage-gated ion channel activity (GO:0005244); voltage-gated calcium channel activity (GO:0005245); cation channel activity (GO:0005261); calcium channel activity (GO:0005262); calcium ion binding (GO:0005509); protein binding (GO:0005515); plasma membrane (GO:0005886); integral to plasma membrane (GO:0005887); voltage-gated calcium channel complex (GO:0005891…	5.96955	5.96955	17.2479	107.932	1.6169e-13	0.886112	-1.12853	90.3704	79.9644	1	1.7028	1.7028	7.03268	12.6781	0.658642	6.7368	3.50573
1.1	PRSS35	chr9:86,636,434-86,650,678	NM_178738	Prss35	protease, serine, 35	molecular_function (GO:0003674); catalytic activity (GO:0003824); serine-type endopeptidase activity (GO:0004252); extracellular region (GO:0005576); mitochondrion (GO:0005739); proteolysis (GO:0006508); biological_process (GO:0008150)	5.61638	5.61638	11.8955	71.4262	4.41378e-09	1.25219	1.25219	1.75751	2.45293	1	1.18535	1.18535	6.04344	7.34898	1	4.48525	4.73815
1.1	RINL	chr7:29,573,988-29,583,984	NM_177158	Rinl	Ras and Rab interactor-like	molecular_function (GO:0003674); GTPase activator activity (GO:0005096); cellular_component (GO:0005575); biological_process (GO:0008150); regulation of catalytic activity (GO:0050790)	4.47222	4.47222	62.1253	281.31	8.79729e-08	0.687568	-1.4544	32.5624	22.0764	0.762	1.25365	1.25365	24.9936	31.5869	0.810106	6.5044	3.56736
1.1	GM5431	chr11:48,700,924-48,715,654	NM_001024230	Gm5431	predicted gene 5431	molecular_function (GO:0003674); cellular_component (GO:0005575); biological_process (GO:0008150)	8.48825	8.48825	24.789	217.903	2.39455e-31	1.69446	1.69446	5.99118	10.8463	0.838	1.99426	1.99426	3.64767	8.26866	0.664354	5.00942	4.25634
1.1	LEF1	chr3:130,813,389-130,926,249	NM_010703	Lef1	Lymphoid enhancer binding factor 1	negative regulation of transcription from RNA polymerase II promoter (GO:0000122); somitogenesis (GO:0001756); epithelial to mesenchymal transition (GO:0001837); DNA binding (GO:0003677); chromatin binding (GO:0003682); sequence-specific DNA binding transcription factor activity (GO:0003700); RNA polymerase II distal enhancer sequence-specific DNA binding transcription factor activity (GO:0003705…	7.56166	7.56166	1.83707	20.453	0.000929453	2.86071	2.86071	1.38517	5.82328	0.785	0.428618	-2.33308	2.65843	0.568069	0.701159	2.64328	17.642
1.1	ADAMDEC1	chr14:69,181,444-69,200,129	NM_021475	Adamdec1	ADAM-like, decysin 1	molecular_function (GO:0003674); metalloendopeptidase activity (GO:0004222); cellular_component (GO:0005575); extracellular region (GO:0005576); extracellular space (GO:0005615); proteolysis (GO:0006508); biological_process (GO:0008150); peptidase activity (GO:0008233); metallopeptidase activity (GO:0008237); zinc ion binding (GO:0008270); hydrolase activity (GO:0016787); metal ion binding (GO:00…	4.44023	4.44023	39.6894	179.67	3.63704e-06	1.22607	1.22607	0.346292	0.650645	1	0.705568	-1.4173	0.417298	0	1	3.62152	6.29313
1.1	PROCR	chr2:155,576,953-155,581,214	NM_011171	Procr	Protein C receptor, endothelial	receptor activity (GO:0004872); extracellular space (GO:0005615); centrosome (GO:0005813); immune response (GO:0006955); signal transduction (GO:0007165); blood coagulation (GO:0007596); protein C-terminus binding (GO:0008022); membrane (GO:0016020); integral to membrane (GO:0016021); antigen processing and presentation (GO:0019882); negative regulation of coagulation (GO:0050819)	6.23438	6.23438	28.1115	180.492	7.46499e-07	0.804041	-1.24372	215.545	173.111	0.412	1.91592	1.91592	81.8418	157.718	0.0323461	7.75381	3.25399
1.1	MPPE1	chr18:67,385,184-67,405,484	NM_172630	Mppe1	Metallophosphoesterase 1	molecular_function (GO:0003674); cellular_component (GO:0005575); biological_process (GO:0008150); hydrolase activity (GO:0016787)	4.26461	4.26461	42.5244	184.614	3.91273e-16	0.770664	-1.29758	113.564	87.2907	0.535	1.09261	1.09261	81.503	89.1433	0.919662	5.53368	3.90315
1.1	VCAM1	chr3:115,812,938-115,832,606	NM_011693	Vcam1	Vascular cell adhesion molecule 1	integrin binding (GO:0005178); protein binding (GO:0005515); extracellular space (GO:0005615); plasma membrane (GO:0005886); cell adhesion (GO:0007155); heterophilic cell-cell adhesion (GO:0007157); leukocyte cell-cell adhesion (GO:0007159); heart development (GO:0007507); cell surface (GO:0009986); membrane (GO:0016020); integral to membrane (GO:0016021); cell-cell adhesion (GO:0016337); anchore…	3.98751	3.98751	341.398	1364.31	3.91204e-67	0.740712	-1.35005	1520.24	1125.8	9.2e-05	1.00244	1.00244	43.8039	43.9133	1	5.38335	3.9778
1.1	GP49A	chr10:51,200,485-51,206,025	NM_008147	Gp49a	Glycoprotein 49 A	membrane (GO:0016020); integral to membrane (GO:0016021)	8.30492	8.30492	124.602	1042.12	8.05389e-105	1.00498	1.00498	248.617	249.861	1	2.63528	2.63528	14.0654	38.7015	0.0238082	8.26374	3.15143
1.1	A230028O05RIK	chr16:25,059,725-25,069,144	NR_040374	A230028O05Rik	RIKEN cDNA A230028O05 gene	molecular_function (GO:0003674); cellular_component (GO:0005575); biological_process (GO:0008150)	8.42283	8.42283	1.12832	16.9264	0.000773095	2.27764	2.27764	10.5972	25.4142	0.17	1.41699	1.41699	1.14388	2.03786	1	3.69806	5.94416
1.1	SH2D1B1	chr1:172,207,455-172,215,793	NM_012009	Sh2d1b1	SH2 domain protein 1B1	phosphotyrosine binding (GO:0001784); natural killer cell inhibitory signaling pathway (GO:0002769); protein binding (GO:0005515); cellular_component (GO:0005575); peptidyl-tyrosine phosphorylation (GO:0018108); negative regulation of interferon-gamma production (GO:0032689); negative regulation of natural killer cell mediated cytotoxicity (GO:0045953); positive regulation of peptidyl-tyrosine ph…	3.94075	3.94075	24.4034	99.1085	5.11976e-09	0.385602	-2.59335	4.57996	1.15164	0.792	1.34623	1.34623	0.834597	1.4698	1	10.2197	2.92724
1.1	BAIAP3	chr17:25,379,604-25,393,309	NM_001163270	Baiap3	BAI1-associated protein 3	molecular_function (GO:0003674); cellular_component (GO:0005575); G-protein coupled receptor signaling pathway (GO:0007186)	5.33698	5.33698	8.41417	49.2433	2.21155e-06	0.778288	-1.28487	2.4501	1.68517	1	1.56807	1.56807	0	0.568069	1	6.85733	3.40354
1.1	RHBDF2	chr11:116,459,479-116,488,333	NM_172572 NM_001167680	Rhbdf2	Rhomboid 5 homolog 2 (Drosophila)	molecular_function (GO:0003674); serine-type endopeptidase activity (GO:0004252); receptor activity (GO:0004872); cellular_component (GO:0005575); endoplasmic reticulum (GO:0005783); biological_process (GO:0008150); membrane (GO:0016020); integral to membrane (GO:0016021)	5.51215	5.51215	83.8809	466.877	6.67292e-20	0.921678	-1.08498	331.247	305.224	0.906	1.50305	1.50305	81.8122	123.471	0.0851985	5.98056	3.6673
1.1	BCO2	chr9:50,341,192-50,363,243	NM_133217	Bco2	Beta-carotene oxygenase 2	intracellular (GO:0005622); carotene metabolic process (GO:0016119); oxidoreductase activity (GO:0016491); oxidoreductase activity, acting on single donors with incorporation of molecular oxygen, incorporation of two atoms of oxygen (GO:0016702); retinoic acid metabolic process (GO:0042573); retinal metabolic process (GO:0042574); metal ion binding (GO:0046872); oxidation-reduction process (GO:00…	5.47203	5.47203	6.15754	38.1663	2.97749e-05	1.00474	1.00474	14.909	14.9844	1	1.40734	1.40734	18.5476	26.5102	0.824899	5.44624	3.8882
1.1	CYGB	chr11:116,506,909-116,515,627	NM_030206	Cygb	Cytoglobin	peroxidase activity (GO:0004601); oxygen transporter activity (GO:0005344); binding (GO:0005488); iron ion binding (GO:0005506); cytoplasm (GO:0005737); transport (GO:0006810); response to oxidative stress (GO:0006979); muscle organ development (GO:0007517); oxygen transport (GO:0015671); oxygen binding (GO:0019825); heme binding (GO:0020037); neuron projection (GO:0043005); neuronal cell body (G…	4.59284	4.59284	78.5965	364.574	6.84922e-31	0.549084	-1.82121	28.5968	15.2511	0.33	1.47763	1.47763	89.3089	132.443	0.0946373	8.36455	3.10825
1.1	RHOV	chr2:119,094,937-119,096,962	NM_145530	Rhov	Ras homolog gene family, member V	nucleotide binding (GO:0000166); protein binding (GO:0005515); GTP binding (GO:0005525); cellular_component (GO:0005575); intracellular (GO:0005622); endosome (GO:0005768); plasma membrane (GO:0005886); signal transduction (GO:0007165); small GTPase mediated signal transduction (GO:0007264); membrane (GO:0016020); metal ion binding (GO:0046872)	5.62396	5.62396	4.93283	32.366	9.00876e-05	1.10306	1.10306	11.9042	13.2341	1	1.38035	1.38035	4.63691	6.78091	0.955582	5.09849	4.0743
1.1	CCL8	chr11:81,928,687-81,930,301	NM_021443	Ccl8	Chemokine (C-C motif) ligand 8	cytokine activity (GO:0005125); extracellular region (GO:0005576); extracellular space (GO:0005615); chemotaxis (GO:0006935); inflammatory response (GO:0006954); immune response (GO:0006955); signal transduction (GO:0007165); sensory perception (GO:0007600); chemokine activity (GO:0008009); heparin binding (GO:0008201)	7.94093	7.94093	730.28	5806.04	2.3562e-155	1.67347	1.67347	184.636	309.655	0.714	1.83609	1.83609	76.4464	141.199	0.299594	4.7452	4.32491
1.1	ICOS	chr1:61,034,758-61,057,164	NM_017480	Icos	Inducible T-cell co-stimulator	protein binding (GO:0005515); extracellular space (GO:0005615); integral to plasma membrane (GO:0005887); defense response (GO:0006952); external side of plasma membrane (GO:0009897); membrane (GO:0016020); integral to membrane (GO:0016021); MHC protein binding (GO:0042287)	4.34601	4.34601	25.9513	116.131	0.000113808	1.53062	1.53062	1.75751	3.2207	1	0.390445	-2.56118	1.56118	0	0.831628	2.83939	11.1309
1.1	RBM47	chr5:66,407,796-66,543,163	NM_139065 NM_178446 NM_001127382	Rbm47	RNA binding motif protein 47	nucleotide binding (GO:0000166); molecular_function (GO:0003674); nucleic acid binding (GO:0003676); RNA binding (GO:0003723); cellular_component (GO:0005575); nucleus (GO:0005634); biological_process (GO:0008150)	7.27012	7.27012	39.4571	293.128	1.10544e-36	0.929339	-1.07603	90.9512	84.4538	1	2.2847	2.2847	15.5799	36.8801	0.0693281	7.8229	3.1821
1.1	H2-Q8	chr17:35,531,044-35,532,577	NM_023124	H2-Q8	Histocompatibility 2, Q region locus 8	antigen processing and presentation of peptide antigen via MHC class I (GO:0002474); plasma membrane (GO:0005886); defense response (GO:0006952); immune response (GO:0006955); membrane (GO:0016020); integral to membrane (GO:0016021); antigen processing and presentation (GO:0019882); antigen processing and presentation of endogenous antigen (GO:0019883); antigen processing and presentation of endo…	4.13995	4.13995	135.143	562.624	3.53526e-26	0.641431	-1.55901	34.5098	21.7771	0.54	1.19159	1.19159	3.53965	4.40939	1	6.45423	3.47432
1.1	BIRC3	chr9:7,848,701-7,873,170	NM_007464	Birc3	Baculoviral IAP repeat-containing 3	ubiquitin ligase complex (GO:0000151); ubiquitin-protein ligase activity (GO:0004842); protein binding (GO:0005515); intracellular (GO:0005622); cytoplasm (GO:0005737); apoptotic process (GO:0006915); zinc ion binding (GO:0008270); protein ubiquitination (GO:0016567); regulation of apoptotic process (GO:0042981); protein complex (GO:0043234); membrane raft (GO:0045121); metal ion binding (GO:0046…	4.26832	4.26832	120.128	516.016	9.58847e-37	0.850399	-1.17592	264.107	224.447	0.994	1.04546	1.04546	57.7612	60.4327	1	5.0192	4.08271
1.1	EVI2B	chr11:79,326,887-79,344,091	NM_146023 NM_001077496	Evi2b	ecotropic viral integration site 2b	membrane (GO:0016020); integral to membrane (GO:0016021)	6.43483	6.43483	81.4995	529.87	8.24297e-54	0.673599	-1.48456	88.1808	59.0721	0.721	2.1858	2.1858	14.3746	32.6058	0.105339	9.5529	2.94393
1.1	2210404O09RIK	chr17:22,016,537-22,046,893	NM_001256493	2210404O09Rik			3.81388	3.81388	11.4759	46.5817	0.000600342	0.951425	-1.05105	136.222	129.557	1	0.744986	-1.34231	77.1287	57.2048	0.472268	4.00859	5.11939
1.1	CCL24	chr5:136,045,807-136,048,913	NM_019577	Ccl24	Chemokine (C-C motif) ligand 24	cytokine activity (GO:0005125); extracellular region (GO:0005576); extracellular space (GO:0005615); chemotaxis (GO:0006935); inflammatory response (GO:0006954); immune response (GO:0006955); sensory perception (GO:0007600); chemokine activity (GO:0008009); positive regulation of angiogenesis (GO:0045766)	6.1082	6.1082	129.41	795.572	1.02679e-05	2.0005	2.0005	18.0257	37.0608	0.161	0.716864	-1.39496	3.53965	2.25432	1	3.05334	8.52072
1.1	TUBA4A	chr1:75,211,549-75,215,828	NM_009447	Tuba4a	Tubulin, alpha 4A	nucleotide binding (GO:0000166); GTPase activity (GO:0003924); structural molecule activity (GO:0005198); structural constituent of cytoskeleton (GO:0005200); GTP binding (GO:0005525); microtubule (GO:0005874); GTP catabolic process (GO:0006184); microtubule-based process (GO:0007017); microtubule-based movement (GO:0007018); protein complex (GO:0043234); protein polymerization (GO:0051258)	3.75103	3.75103	37.9432	145.077	9.90908e-12	0.709652	-1.40914	633.944	449.59	0.0112	0.959427	-1.04229	997.516	957.003	0.962294	5.28573	3.90965
1.1	EHBP1L1	chr19:5,707,374-5,726,317	NM_053252 NM_001114595 NM_001114596 NM_001114597	Ehbp1l1	EH domain binding protein 1-like 1	molecular_function (GO:0003674); cellular_component (GO:0005575); biological_process (GO:0008150)	4.62684	4.62684	187.816	872.623	5.5652e-60	1.03486	1.03486	1177.18	1218.25	0.917	1.02524	1.02524	427.253	438.061	1	4.47097	4.51295
1.1	PIK3R6	chr11:68,316,521-68,366,200	NM_001004435 NM_001081566	Pik3r6	Phosphoinositide-3-kinase, regulatory subunit 6	molecular_function (GO:0003674); cellular_component (GO:0005575); cytoplasm (GO:0005737); biological_process (GO:0008150); kinase activity (GO:0016301)	7.83375	7.83375	29.563	238.423	5.68036e-23	0.701307	-1.42591	26.8393	18.5239	0.931	2.79292	2.79292	2.24113	8.05221	0.582455	11.1702	2.80487
1.1	FCER1G	chr1:173,159,703-173,164,480	NM_010185	Fcer1g	Fc receptor, IgE, high affinity I, gamma polypeptide	positive regulation of type IIa hypersensitivity (GO:0001798); positive regulation of type III hypersensitivity (GO:0001805); positive regulation of type I hypersensitivity (GO:0001812); Fc receptor mediated stimulatory signaling pathway (GO:0002431); receptor activity (GO:0004872); transmembrane signaling receptor activity (GO:0004888); protein binding (GO:0005515); plasma membrane (GO:0005886);…	6.64475	6.64475	226.718	1512.13	5.04297e-34	0.676176	-1.4789	377.534	254.956	0.00432	2.29196	2.29196	98.7521	227.627	0.0175502	9.82695	2.89916
1.1	SOX13	chr1:135,278,877-135,320,789	NM_011439	Sox13	SRY-box containing gene 13	DNA binding (GO:0003677); sequence-specific DNA binding transcription factor activity (GO:0003700); nucleus (GO:0005634); transcription factor complex (GO:0005667); regulation of transcription, DNA-dependent (GO:0006355); sequence-specific DNA binding (GO:0043565)	2.81642	2.81642	29.6594	85.3498	2.06395e-05	0.640962	-1.56016	31.1251	19.5909	0.718	0.617832	-1.61856	11.623	6.79887	0.710228	4.39406	4.55856
1.1	CYP4F18	chr8:74,512,381-74,533,525	NM_024444	Cyp4f18	Cytochrome P450, family 4, subfamily f, polypeptide 18	nucleic acid binding (GO:0003676); monooxygenase activity (GO:0004497); iron ion binding (GO:0005506); extracellular space (GO:0005615); endoplasmic reticulum (GO:0005783); microsome (GO:0005792); electron transport (GO:0006118); electron carrier activity (GO:0009055); membrane (GO:0016020); integral to membrane (GO:0016021); oxidoreductase activity (GO:0016491); heme binding (GO:0020037); metal …	7.33062	7.33062	87.9802	651.28	3.14844e-69	0.965527	-1.0357	22.6577	21.8422	1	2.31172	2.31172	9.27382	22.7502	0.17542	7.59235	3.17107
1.1	RASAL3	chr17:32,527,606-32,540,526	NM_178785	Rasal3	RAS protein activator like 3	molecular_function (GO:0003674); GTPase activator activity (GO:0005096); cellular_component (GO:0005575); intracellular (GO:0005622); signal transduction (GO:0007165); biological_process (GO:0008150); regulation of catalytic activity (GO:0050790); regulation of small GTPase mediated signal transduction (GO:0051056)	3.57084	3.57084	96.1336	345.848	8.54674e-18	0.622651	-1.60604	22.0173	13.3317	0.89	0.973837	-1.02687	194.215	189.107	1	5.73489	3.66677
1.1	IFIT2	chr19:34,625,184-34,651,024	NM_008332	Ifit2	Interferon-induced protein with tetratricopeptide repeats 2	binding (GO:0005488); immune response (GO:0006955); cellular response to interferon-alpha (GO:0035457)	5.08715	5.08715	526.203	2680.96	1.39278e-120	1.06513	1.06513	306.157	326.162	0.943	1.211	1.211	442.602	536.203	0.177405	4.77609	4.20078
1.1	SUSD3	chr13:49,326,200-49,344,075	NM_025491 NM_028340	Susd3	Sushi domain containing 3	molecular_function (GO:0003674); cellular_component (GO:0005575); biological_process (GO:0008150); membrane (GO:0016020); integral to membrane (GO:0016021)	6.80881	6.80881	10.5404	77.5765	3.4905e-11	0.789785	-1.26617	19.0906	14.8673	0.967	2.25677	2.25677	3.80231	9.83771	0.426063	8.62109	3.01706
1.1	NWD1	chr8:75,170,610-75,238,645	NM_176940	Nwd1	NACHT and WD repeat domain containing 1	nucleotide binding (GO:0000166); molecular_function (GO:0003674); ATP binding (GO:0005524); cellular_component (GO:0005575); biological_process (GO:0008150)	6.10571	6.10571	4.41687	32.0738	0.000166066	1.65592	1.65592	2.47615	4.75622	0.891	1.07864	1.07864	31.0837	33.6068	0.997373	3.68721	5.66055
1.1	MAFB	chr2:160,189,413-160,192,801	NM_010658	Mafb	V-maf musculoaponeurotic fibrosarcoma oncogene family, protein B (avian)	DNA binding (GO:0003677); sequence-specific DNA binding transcription factor activity (GO:0003700); protein binding (GO:0005515); nucleus (GO:0005634); transcription factor complex (GO:0005667); regulation of transcription, DNA-dependent (GO:0006355); regulation of transcription from RNA polymerase II promoter (GO:0006357); segment specification (GO:0007379); respiratory gaseous exchange (GO:0007…	7.29296	7.29296	216.387	1584.39	9.13649e-119	1.21042	1.21042	260.462	315.479	0.327	2.06483	2.06483	60.5129	126.014	0.00131101	6.02515	3.53198
1.1	GSTT3	chr10:75,236,867-75,244,159	NM_133994	Gstt3	Glutathione S-transferase, theta 3	glutathione transferase activity (GO:0004364); cellular_component (GO:0005575); glutathione metabolic process (GO:0006749); transferase activity (GO:0016740)	6.20498	6.20498	9.44609	63.8178	1.29918e-08	0.930753	-1.0744	70.0846	65.1622	1	1.86209	1.86209	110.129	205.933	0.000275204	6.66663	3.33227
1.1	CYSLTR2	chr14:73,428,935-73,448,921	NM_133720 NM_001162412	Cysltr2	Cysteinyl leukotriene receptor 2	rhodopsin-like receptor activity (GO:0001584); cysteinyl leukotriene receptor activity (GO:0001631); signal transducer activity (GO:0004871); receptor activity (GO:0004872); G-protein coupled receptor activity (GO:0004930); leukotriene receptor activity (GO:0004974); plasma membrane (GO:0005886); signal transduction (GO:0007165); G-protein coupled receptor signaling pathway (GO:0007186); membrane…	5.07978	5.07978	24.5338	128.706	5.13327e-14	0.867028	-1.15336	1.03888	0.767763	1	1.42449	1.42449	0.417298	1.01893	1	5.85884	3.56603
1.1	MOB3B	chr4:34,896,323-35,104,733	NM_178061	Mob3b			3.59099	3.59099	21.3416	79.2284	9.646e-07	0.599056	-1.66929	20.5018	11.8808	0.647	1.02215	1.02215	147.178	150.46	1	5.99441	3.51318
1.1	NBEAL2	chr9:110,527,293-110,556,665	NM_183276	Nbeal2	Neurobeachin-like 2	molecular_function (GO:0003674); binding (GO:0005488); cellular_component (GO:0005575); biological_process (GO:0008150)	4.09519	4.09519	103.13	425.433	0.000157703	0.586612	-1.7047	564.623	330.801	0.0568	1.2627	1.2627	123.127	155.735	0.405671	6.98108	3.24321
1.1	ZMYND15	chr11:70,273,124-70,279,701	NM_001029929	Zmynd15	Zinc finger, MYND-type containing 15	molecular_function (GO:0003674); cellular_component (GO:0005575); biological_process (GO:0008150); metal ion binding (GO:0046872)	7.04896	7.04896	56.9657	407.598	1.55961e-46	0.948908	-1.05384	15.1251	14.3012	1	2.23871	2.23871	3.64767	9.4048	0.535511	7.42849	3.14866
1.1	RASA4	chr5:136,559,786-136,587,730	NM_133914 NM_001039103	Rasa4	RAS p21 protein activator 4	GTPase activator activity (GO:0005096); intracellular (GO:0005622); cytoplasm (GO:0005737); plasma membrane (GO:0005886); signal transduction (GO:0007165); membrane (GO:0016020); metal ion binding (GO:0046872); regulation of catalytic activity (GO:0050790); regulation of small GTPase mediated signal transduction (GO:0051056)	7.53819	7.53819	105.835	804.341	3.87856e-54	0.927341	-1.07835	455.658	422.477	0.679	2.48162	2.48162	24.5763	62.4706	0.00366901	8.12882	3.03761
1.1	CD97	chr8:86,247,150-86,265,210	NM_011925 NM_001163030 NM_001163031 NM_001163029	Cd97	CD97 antigen	signal transducer activity (GO:0004871); receptor activity (GO:0004872); transmembrane signaling receptor activity (GO:0004888); G-protein coupled receptor activity (GO:0004930); calcium ion binding (GO:0005509); protein binding (GO:0005515); extracellular space (GO:0005615); plasma membrane (GO:0005886); cell adhesion (GO:0007155); signal transduction (GO:0007165); cell surface receptor signalin…	4.56093	4.56093	140.263	643.29	1.14274e-22	0.937	-1.06724	295.698	277.006	0.984	1.12599	1.12599	813.596	916.228	0.503119	4.86759	4.05059
1.1	IGF2R	chr17:12,875,272-12,962,572	NM_010515	Igf2r	Insulin-like growth factor 2 receptor	liver development (GO:0001889); glycoprotein binding (GO:0001948); G-protein alpha-subunit binding (GO:0001965); retinoic acid binding (GO:0001972); receptor activity (GO:0004872); G-protein coupled receptor activity (GO:0004930); transporter activity (GO:0005215); protein binding (GO:0005515); insulin-like growth factor binding (GO:0005520); mannose binding (GO:0005537); extracellular space (GO:…	4.98945	4.98945	163.186	818.198	3.00378e-61	1.11152	1.11152	3049.87	3390.11	0.226	1.14561	1.14561	1727.98	1979.74	0.577812	4.48884	4.35528
1.1	GEM	chr4:11,631,594-11,642,140	NM_010276	Gem	GTP binding protein (gene overexpressed in skeletal muscle)	nucleotide binding (GO:0000166); GTPase activity (GO:0003924); GTP binding (GO:0005525); plasma membrane (GO:0005886); GTP catabolic process (GO:0006184); signal transduction (GO:0007165); small GTPase mediated signal transduction (GO:0007264); membrane (GO:0016020)	5.15327	5.15327	15.6036	84.5629	9.99046e-10	0.98946	-1.01065	8.49339	8.39333	1	1.34704	1.34704	21.8394	29.7655	0.930791	5.20816	3.82563
1.1	HTR7	chr19:36,033,219-36,131,850	NM_008315	Htr7	5-hydroxytryptamine (serotonin) receptor 7	rhodopsin-like receptor activity (GO:0001584); signal transducer activity (GO:0004871); receptor activity (GO:0004872); G-protein coupled receptor activity (GO:0004930); melanocortin receptor activity (GO:0004977); serotonin receptor activity (GO:0004993); plasma membrane (GO:0005886); signal transduction (GO:0007165); G-protein coupled receptor signaling pathway (GO:0007186); adenylate cyclase-a…	6.3916	6.3916	7.80181	55.2576	8.10875e-08	1.90258	1.90258	1.43728	3.63711	0.991	0.997537	-1.00247	0.57194	0.568069	1	3.35944	6.40738
1.1	TNFSF11	chr14:78,677,253-78,707,850	NM_011613	Tnfsf11	Tumor necrosis factor (ligand) superfamily, member 11	ossification (GO:0001503); receptor activity (GO:0004872); cytokine activity (GO:0005125); tumor necrosis factor receptor binding (GO:0005164); protein binding (GO:0005515); extracellular region (GO:0005576); extracellular space (GO:0005615); cytoplasm (GO:0005737); plasma membrane (GO:0005886); immune response (GO:0006955); signal transduction (GO:0007165); multicellular organismal development (…	6.81548	6.81548	5.31841	42.063	8.03543e-07	1.93112	1.93112	5.27254	11.113	0.775	1.16436	1.16436	0.834597	1.13614	1	3.52929	5.8534
1.1	LCP1	chr14:75,530,930-75,630,649	NM_008879 NM_001247984	Lcp1	Lymphocyte cytosolic protein 1	ruffle (GO:0001726); phagocytic cup (GO:0001891); actin binding (GO:0003779); calcium ion binding (GO:0005509); protein binding (GO:0005515); cytoplasm (GO:0005737); cytoskeleton (GO:0005856); actin filament (GO:0005884); plasma membrane (GO:0005886); response to wounding (GO:0009611); membrane (GO:0016020); cell junction (GO:0030054); identical protein binding (GO:0042802); cell projection (GO:0…	5.62247	5.62247	865.627	4871.59	3.52494e-47	0.683694	-1.46264	1325.94	906.22	0.00116	1.8707	1.8707	560.645	1049.67	2.49896e-08	8.22367	3.00554
1.1	DOCK2	chr11:34,126,864-34,597,325	NM_033374	Dock2	Dedicator of cyto-kinesis 2	membrane raft polarization (GO:0001766); establishment of T cell polarity (GO:0001768); immunological synapse formation (GO:0001771); guanyl-nucleotide exchange factor activity (GO:0005085); GTP binding (GO:0005525); cellular_component (GO:0005575); cytoplasm (GO:0005737); cytoskeleton (GO:0005856); chemotaxis (GO:0006935); cytoskeleton organization (GO:0007010); membrane (GO:0016020); Rac GTPase…	6.08979	6.08979	157.579	964.71	4.56109e-26	0.636868	-1.57018	162.101	102.874	0.0381	2.13088	2.13088	34.9008	75.5002	0.012118	9.56209	2.85787
1.1	CD177	chr7:25,529,002-25,545,330	NM_026862	Cd177	CD177 antigen	molecular_function (GO:0003674); cellular_component (GO:0005575); plasma membrane (GO:0005886); biological_process (GO:0008150); membrane (GO:0016020); anchored to membrane (GO:0031225)	15.5902	15.5902	1.12832	32.1808	1.50222e-07	5.03221	5.03221	9.50621	51.8695	0.49	2.05377	2.05377	1.25189	3.62487	0.858374	3.09808	7.59102
1.1	ZFP783	chr6:47,893,174-47,904,548	NR_027963	Zfp783	zinc finger protein 783	molecular_function (GO:0003674); cellular_component (GO:0005575); biological_process (GO:0008150)	5.78473	5.78473	4.41687	30.3351	0.000124876	1.44589	1.44589	2.4501	3.98846	1	1.18612	1.18612	1.56118	2.03786	1	4.00081	4.87702
1.1	GALNT6	chr15:100,520,346-100,559,807	NM_172451 NM_001161767 NM_001161768	Galnt6	UDP-N-acetyl-alpha-D-galactosamine:polypeptide N-acetylgalactosaminyltransferase 6	polypeptide N-acetylgalactosaminyltransferase activity (GO:0004653); cellular_component (GO:0005575); Golgi apparatus (GO:0005794); biological_process (GO:0008150); membrane (GO:0016020); integral to membrane (GO:0016021); transferase activity (GO:0016740); transferase activity, transferring glycosyl groups (GO:0016757); manganese ion binding (GO:0030145)	5.38976	5.38976	71.0839	387.515	2.23533e-37	1.21174	1.21174	109.305	132.66	0.663	1.24185	1.24185	164.29	204.265	0.294765	4.44797	4.34011
1.1	GPR183	chr14:122,351,553-122,364,415	NM_183031	Gpr183	G protein-coupled receptor 183	mature B cell differentiation involved in immune response (GO:0002313); signal transducer activity (GO:0004871); receptor activity (GO:0004872); G-protein coupled receptor activity (GO:0004930); plasma membrane (GO:0005886); humoral immune response (GO:0006959); signal transduction (GO:0007165); G-protein coupled receptor signaling pathway (GO:0007186); membrane (GO:0016020); integral to membrane…	5.40242	5.40242	15.7964	89.7413	1.50505e-10	0.570129	-1.75399	19.8353	10.8788	0.575	1.89365	1.89365	5.20885	10.7574	0.598175	9.47579	2.85291
1.1	4833422F24RIK	chr2:165,220,950-165,225,894	NM_029021	4833422F24Rik	RIKEN cDNA 4833422F24 gene	molecular_function (GO:0003674); cellular_component (GO:0005575); biological_process (GO:0008150); membrane (GO:0016020); integral to membrane (GO:0016021)	3.66895	3.66895	17.1515	65.5969	5.19713e-06	0.675841	-1.47964	3.54109	2.06905	1	1	1	0	0	1	5.42871	3.66895
1.1	LILRB4	chr10:51,210,781-51,216,417	NM_013532	Lilrb4	Leukocyte immunoglobulin-like receptor, subfamily B, member 4	receptor activity (GO:0004872); extracellular space (GO:0005615); plasma membrane (GO:0005886); immune response (GO:0006955); membrane (GO:0016020); integral to membrane (GO:0016021)	9.40557	9.40557	154.551	1462.04	2.87033e-140	0.881736	-1.13413	386.779	340.919	0.801	3.41932	3.41932	17.0797	60.8202	0.00356841	10.6671	2.75072
1.1	ITGAX	chr7:135,273,082-135,294,171	NM_021334	Itgax	Integrin alpha X	magnesium ion binding (GO:0000287); receptor activity (GO:0004872); protein binding (GO:0005515); cell adhesion (GO:0007155); cell-matrix adhesion (GO:0007160); signal transduction (GO:0007165); integrin-mediated signaling pathway (GO:0007229); integrin complex (GO:0008305); external side of plasma membrane (GO:0009897); membrane (GO:0016020); integral to membrane (GO:0016021); activated T cell p…	8.09346	8.09346	407.526	3305.39	2.52901e-51	0.954079	-1.04813	119.105	113.59	1	2.75455	2.75455	14.5293	41.7762	0.0120247	8.483	2.93821
1.1	KLRA2	chr6:131,169,253-131,197,380	NM_001170851 NM_008462	Klra2	Killer cell lectin-like receptor, subfamily A, member 2	receptor activity (GO:0004872); binding (GO:0005488); protein binding (GO:0005515); plasma membrane (GO:0005886); defense response (GO:0006952); cell adhesion (GO:0007155); signal transduction (GO:0007165); membrane (GO:0016020); integral to membrane (GO:0016021)	6.78112	6.78112	66.3438	455.666	1.94801e-50	1.0901	1.0901	55.1159	60.1717	1	2.01952	2.01952	2.24113	5.54552	0.745262	6.22066	3.35779
1.1	FAM105A	chr15:27,584,826-27,611,297	NM_198301 NM_001242424 NM_001242423	Fam105a	Family with sequence similarity 105, member A	molecular_function (GO:0003674); cellular_component (GO:0005575); biological_process (GO:0008150)	5.74626	5.74626	100.681	583.285	5.87089e-54	0.685118	-1.4596	70.8217	48.2063	0.696	1.95071	1.95071	17.605	35.2931	0.142021	8.38726	2.94572
1.1	TNFAIP8L2	chr3:94,943,443-94,946,282	NM_027206	Tnfaip8l2	Tumor necrosis factor, alpha-induced protein 8-like 2	protein binding (GO:0005515); cellular_component (GO:0005575); protein targeting (GO:0006605); biological_process (GO:0008150); innate immune response (GO:0045087)	7.0501	7.0501	31.3036	226.744	2.69705e-28	0.821149	-1.21781	33.8694	27.6329	0.93	2.41729	2.41729	11.8242	29.9999	0.0810152	8.58566	2.91653
1.1	KLF2	chr8:74,842,961-74,845,553	NM_008452	Klf2	Kruppel-like factor 2 (lung)	nucleic acid binding (GO:0003676); DNA binding (GO:0003677); sequence-specific DNA binding transcription factor activity (GO:0003700); protein binding (GO:0005515); intracellular (GO:0005622); nucleus (GO:0005634); regulation of transcription, DNA-dependent (GO:0006355); zinc ion binding (GO:0008270); transcription regulator activity (GO:0030528); negative regulation of interleukin-6 production (…	2.8296	2.8296	55.3839	158.544	8.73643e-08	0.652571	-1.5324	1024.99	668.532	2.69e-06	0.65238	-1.53285	66.4631	43.0116	0.174474	4.33607	4.33734
1.1	PRKCD	chr14:31,408,540-31,439,394	NM_011103	Prkcd	Protein kinase C, delta	nucleotide binding (GO:0000166); protein kinase activity (GO:0004672); protein serine/threonine kinase activity (GO:0004674); protein kinase C activity (GO:0004697); calcium-independent protein kinase C activity (GO:0004699); protein binding (GO:0005515); ATP binding (GO:0005524); membrane fraction (GO:0005624); nucleus (GO:0005634); cytoplasm (GO:0005737); mitochondrion (GO:0005739); protein pho…	4.81968	4.81968	529.123	2554.02	4.39739e-112	1.12761	1.12761	564.869	637.08	0.399	1.10099	1.10099	197.615	217.673	0.717217	4.27424	4.37757
1.1	CLEC2D	chr6:129,130,633-129,136,553	NM_053109	Clec2d	C-type lectin domain family 2, member d	receptor activity (GO:0004872); transmembrane signaling receptor activity (GO:0004888); binding (GO:0005488); protein binding (GO:0005515); plasma membrane (GO:0005886); integral to plasma membrane (GO:0005887); cellular defense response (GO:0006968); signal transduction (GO:0007165); external side of plasma membrane (GO:0009897); membrane (GO:0016020); integral to membrane (GO:0016021); protecti…	6.47745	6.47745	141.243	920.374	5.67705e-21	1.05985	1.05985	383.585	406.602	0.877	1.9377	1.9377	11.2057	22.6509	0.415821	6.11167	3.34285
1.1	GBGT1	chr2:28,352,411-28,360,935	NM_139197	Gbgt1	Globoside alpha-1,3-N-acetylgalactosaminyltransferase 1	extracellular space (GO:0005615); Golgi apparatus (GO:0005794); carbohydrate metabolic process (GO:0005975); membrane (GO:0016020); integral to membrane (GO:0016021); transferase activity (GO:0016740); transferase activity, transferring glycosyl groups (GO:0016757); transferase activity, transferring hexosyl groups (GO:0016758); manganese ion binding (GO:0030145); lipid glycosylation (GO:0030259)…	5.71605	5.71605	21.438	127.257	6.90797e-15	0.931816	-1.07317	9.90462	9.16109	1	1.71804	1.71804	40.3575	70.054	0.0776078	6.13431	3.32707
3.12	SLAMF9	chr1:174,405,491-174,408,540	NM_029612	Slamf9	SLAM family member 9	molecular_function (GO:0003674); cellular_component (GO:0005575); extracellular space (GO:0005615); biological_process (GO:0008150); membrane (GO:0016020); integral to membrane (GO:0016021)	4.95266	4.95266	49.9691	251.432	1.4881e-08	0.262594	-3.80815	52.5615	13.065	0.000128	2.0384	2.0384	11.0363	23.5347	0.190813	18.8605	2.42968
1.1	RNASEL	chr1:155,596,556-155,611,351	NM_011882	Rnasel	Ribonuclease L (2', 5'-oligoisoadenylate synthetase-dependent)	nucleotide binding (GO:0000166); RNA binding (GO:0003723); nuclease activity (GO:0004518); endonuclease activity (GO:0004519); ribonuclease activity (GO:0004540); protein kinase activity (GO:0004672); ATP binding (GO:0005524); cytoplasm (GO:0005737); mitochondrion (GO:0005739); rRNA processing (GO:0006364); mRNA processing (GO:0006397); protein phosphorylation (GO:0006468); response to virus (GO:…	5.35407	5.35407	79.8892	432.086	2.82745e-40	1.00228	1.00228	246.316	246.881	1	1.4876	1.4876	71.78	107.268	0.146462	5.34186	3.59913
1.1	GPSM3	chr17:34,726,751-34,728,699	NM_134116	Gpsm3	G-protein signalling modulator 3 (AGS3-like, C. elegans)	GTPase activator activity (GO:0005096); cytoplasm (GO:0005737); signal transduction (GO:0007165); regulation of catalytic activity (GO:0050790)	5.40947	5.40947	77.627	424.33	2.4219e-40	0.97421	-1.02647	486.924	474.34	1	1.54359	1.54359	333.85	515.869	0.000584482	5.55267	3.50448
1.1	A530064D06RIK	chr17:48,288,846-48,304,207	NM_001113556 NM_178796	A530064D06Rik	RIKEN cDNA A530064D06 gene	molecular_function (GO:0003674); receptor activity (GO:0004872); cellular_component (GO:0005575); signal transduction (GO:0007165); biological_process (GO:0008150); integral to membrane (GO:0016021)	5.69741	5.69741	5.31841	34.9985	3.65677e-05	0.881151	-1.13488	12.0084	10.4624	1	1.77092	1.77092	4.11159	8.05221	0.798	6.46587	3.21721
1.1	DOK3	chr13:55,624,596-55,629,899	NM_013739	Dok3	Docking protein 3	insulin receptor binding (GO:0005158); protein binding (GO:0005515); cytoplasm (GO:0005737); plasma membrane (GO:0005886); Ras protein signal transduction (GO:0007265); membrane (GO:0016020)	4.82034	4.82034	35.301	173.983	2.4316e-14	0.766786	-1.30414	84.2414	64.3619	0.881	1.47715	1.47715	14.004	21.1632	0.596	6.28643	3.26327
1.1	TLR2	chr3:83,640,194-83,645,530	NM_011905	Tlr2	Toll-like receptor 2	toll-like receptor signaling pathway (GO:0002224); response to molecule of fungal origin (GO:0002238); microglial cell activation involved in immune response (GO:0002282); positive regulation of leukocyte migration (GO:0002687); cell surface pattern recognition receptor signaling pathway (GO:0002752); MyD88-dependent toll-like receptor signaling pathway (GO:0002755); receptor activity (GO:0004872…	5.72179	5.72179	82.6902	477.858	6.62985e-46	0.75563	-1.3234	166.595	125.64	0.883	1.90931	1.90931	37.4045	72.3262	0.0425748	7.57222	2.99678
1.1	TREML2	chr17:48,439,363-48,451,859	NM_001033405	Treml2	triggering receptor expressed on myeloid cells-like 2	receptor activity (GO:0004872); plasma membrane (GO:0005886); signal transduction (GO:0007165); membrane (GO:0016020); integral to membrane (GO:0016021)	5.54238	5.54238	18.053	104.599	1.16424e-12	0.977721	-1.02279	17.0389	16.637	1	1.60564	1.60564	4.06497	7.13253	0.88283	5.66867	3.45181
1.1	HMHA1	chr10:79,479,417-79,494,216	NM_027521 NM_001142701	Hmha1	Histocompatibility (minor) HA-1	molecular_function (GO:0003674); GTPase activator activity (GO:0005096); cellular_component (GO:0005575); intracellular (GO:0005622); signal transduction (GO:0007165); biological_process (GO:0008150); diacylglycerol binding (GO:0019992); metal ion binding (GO:0046872); regulation of catalytic activity (GO:0050790)	4.61721	4.61721	249.647	1156.29	2.87734e-13	0.752579	-1.32876	1867.76	1405.39	0.000396	1.40163	1.40163	57.6066	81.145	0.326648	6.13518	3.29416
1.1	PILRB2	chr5:138,307,057-138,312,986	NM_001024932	Pilrb2	Paired immunoglobin-like type 2 receptor beta 2	molecular_function (GO:0003674); cellular_component (GO:0005575); biological_process (GO:0008150); membrane (GO:0016020); integral to membrane (GO:0016021)	4.10693	4.10693	8.51056	38.0593	0.000299168	0.472853	-2.11482	18.7964	8.3608	0.684	1.44969	1.44969	1.40654	2.48873	1	8.68543	2.83298
1.1	PLXDC1	chr11:97,784,551-97,847,760	NM_001163608 NM_028199	Plxdc1	Plexin domain containing 1	receptor activity (GO:0004872); extracellular space (GO:0005615); plasma membrane (GO:0005886); membrane (GO:0016020); integral to membrane (GO:0016021)	6.17205	6.17205	13.5398	88.7403	2.45195e-10	1.21919	1.21919	24.0168	29.5003	1	1.67248	1.67248	9.47508	16.5194	0.5118	5.06242	3.69036
1.1	SLFN5	chr11:82,765,604-82,778,352	NM_183201	Slfn5	Schlafen 5	nucleotide binding (GO:0000166); ATP binding (GO:0005524); nucleus (GO:0005634); hydrolase activity (GO:0016787); cell differentiation (GO:0030154)	5.86276	5.86276	443.502	2605.01	1.18599e-136	0.850286	-1.17608	183.183	155.608	1	1.90501	1.90501	110.854	212.083	0.000416893	6.89505	3.07755
1.1	AKR1B7	chr6:34,362,362-34,373,137	NM_009731	Akr1b7	Aldo-keto reductase family 1, member B7	alditol:NADP+ 1-oxidoreductase activity (GO:0004032); oxidoreductase activity (GO:0016491); cellular lipid metabolic process (GO:0044255)	6.59639	6.59639	8.60696	62.3713	2.51626e-06	2.8298	2.8298	1.41122	5.82328	0.65	0.271235	-3.68684	25.6588	6.2308	0.149426	2.33104	24.3198
1.1	SNAPC5	chr9:64,027,104-64,030,495	NM_183316	Snapc5	Small nuclear RNA activating complex, polypeptide 5	molecular_function (GO:0003674); cellular_component (GO:0005575); nucleus (GO:0005634); regulation of transcription, DNA-dependent (GO:0006355); biological_process (GO:0008150)	3.57072	3.57072	44.2935	160.731	3.02263e-12	0.887457	-1.12682	93.7291	83.068	0.932	0.791585	-1.26329	152.279	120.333	0.319008	4.02355	4.51086
1.1	C6	chr15:4,677,210-4,754,045	NM_016704	C6	Complement component 6	in utero embryonic development (GO:0001701); positive regulation of activation of membrane attack complex (GO:0001970); extracellular space (GO:0005615); activation of cysteine-type endopeptidase activity involved in apoptotic process (GO:0006919); complement activation (GO:0006956); positive regulation of apoptotic process (GO:0043065); positive regulation of angiogenesis (GO:0045766); positive …	7.90271	7.90271	12.4115	104.987	1.51214e-15	0.952489	-1.04988	2.50221	2.33582	1	2.76978	2.76978	1.97848	7.24973	0.401293	8.2969	2.85319
1.1	H2-AA	chr17:34,419,696-34,424,716	NM_010378	H2-Aa	Histocompatibility 2, class II antigen A, alpha	antigen processing and presentation of peptide or polysaccharide antigen via MHC class II (GO:0002504); protein binding (GO:0005515); lysosome (GO:0005764); plasma membrane (GO:0005886); immune response (GO:0006955); external side of plasma membrane (GO:0009897); membrane (GO:0016020); integral to membrane (GO:0016021); antigen processing and presentation (GO:0019882); antigen processing and pres…	6.90656	6.90656	2767.44	19119.4	1.36097e-59	0.806143	-1.24048	68.2153	54.7974	0.753	2.44859	2.44859	155.829	383.01	0.129275	8.56741	2.82062
1.1	DAPK1	chr13:60,703,308-60,864,547	NM_134062 NM_029653	Dapk1	Death associated protein kinase 1	nucleotide binding (GO:0000166); protein kinase activity (GO:0004672); protein serine/threonine kinase activity (GO:0004674); protein binding (GO:0005515); calmodulin binding (GO:0005516); ATP binding (GO:0005524); cytoplasm (GO:0005737); protein phosphorylation (GO:0006468); apoptotic process (GO:0006915); signal transduction (GO:0007165); kinase activity (GO:0016301); transferase activity (GO:0…	5.9687	5.9687	53.1896	322.442	1.01442e-30	0.742507	-1.34679	64.6221	47.7249	0.667	2.07074	2.07074	11.4536	24.788	0.178385	8.03858	2.88241
1.1	MMP27	chr9:7,571,458-7,581,393	NM_001030289	Mmp27	Matrix metallopeptidase 27	molecular_function (GO:0003674); cellular_component (GO:0005575); biological_process (GO:0008150)	11.3792	11.3792	5.02922	67.6075	1.52968e-12	1.24027	1.24027	5.61884	7.20916	1	4.12323	4.12323	0.834597	6.56446	0.249459	9.17473	2.75977
1.1	SULT1A1	chr7:133,816,384-133,819,871	NM_133670	Sult1a1	Sulfotransferase family 1A, phenol-preferring, member 1	nucleotide binding (GO:0000166); aryl sulfotransferase activity (GO:0004062); cytoplasm (GO:0005737); cytosol (GO:0005829); catecholamine metabolic process (GO:0006584); lipid metabolic process (GO:0006629); xenobiotic metabolic process (GO:0006805); response to stress (GO:0006950); sulfotransferase activity (GO:0008146); steroid metabolic process (GO:0008202); estrogen metabolic process (GO:0008…	3.82681	3.82681	17.2479	68.8312	3.3602e-06	0.859589	-1.16335	23.0301	19.656	1	0.944298	-1.05899	5.10083	4.761	1	4.4519	4.05254
1.1	IL1RN	chr2:24,192,380-24,207,011	NM_001039701 NM_031167 NM_001159562	Il1rn	Interleukin 1 receptor antagonist	receptor activity (GO:0004872); cytokine activity (GO:0005125); interleukin-1 receptor binding (GO:0005149); interleukin-1 receptor antagonist activity (GO:0005152); extracellular region (GO:0005576); extracellular space (GO:0005615); cytoplasm (GO:0005737); integral to plasma membrane (GO:0005887); lipid metabolic process (GO:0006629); immune response (GO:0006955); signal transduction (GO:000716…	6.67686	6.67686	105.676	711.261	3.36569e-70	0.700691	-1.42716	227.613	159.187	0.753	2.44669	2.44669	46.9876	116.411	0.00949088	9.52896	2.72894
1.1	DHRS4	chr14:56,097,595-56,109,177	NM_001037938 NM_030686	Dhrs4	Dehydrogenase/reductase (SDR family) member 4	retinal dehydrogenase activity (GO:0001758); catalytic activity (GO:0003824); carbonyl reductase (NADPH) activity (GO:0004090); binding (GO:0005488); mitochondrion (GO:0005739); peroxisome (GO:0005777); metabolic process (GO:0008152); oxidoreductase activity (GO:0016491); retinal metabolic process (GO:0042574); oxidation-reduction process (GO:0055114)	4.80974	4.80974	19.5045	97.6215	2.53648e-10	1.37503	1.37503	23.6706	32.9227	0.737	0.89437	-1.11811	285.996	255.68	0.683976	3.49793	5.3778
1.1	AIM1	chr10:43,670,113-43,724,652	NM_172393	Aim1	Absent in melanoma 1	molecular_function (GO:0003674); cellular_component (GO:0005575); biological_process (GO:0008150)	7.25787	7.25787	47.582	351.602	1.38798e-42	0.742002	-1.3477	562.769	417.318	0.11	2.68587	2.68587	8.85652	25.4733	0.0785115	9.78147	2.70224
1.1	DSE	chr10:33,871,199-33,927,357	NM_172508	Dse	Dermatan sulfate epimerase	membrane (GO:0016020); integral to membrane (GO:0016021); isomerase activity (GO:0016853); chondroitin-glucuronate 5-epimerase activity (GO:0047757)	4.06492	4.06492	202.944	828.014	4.93186e-50	0.889547	-1.12417	896.205	797.106	0.584	1.03151	1.03151	255.42	263.499	1	4.56965	3.94076
1.1	PHF11	chr14:59,895,750-59,916,359	NM_172603	Phf11	PHD finger protein 11	molecular_function (GO:0003674); cellular_component (GO:0005575); nucleus (GO:0005634); biological_process (GO:0008150); metal ion binding (GO:0046872)	6.67285	6.67285	17.6675	123.565	4.21757e-16	0.580084	-1.72389	6.73588	3.48746	0.946	2.58018	2.58018	3.64767	10.9918	0.367794	11.5032	2.5862
1.1	MMP14	chr14:55,050,441-55,060,095	NM_008608	Mmp14	Matrix metallopeptidase 14 (membrane-inserted)	sequence-specific DNA binding transcription factor activity (GO:0003700); metalloendopeptidase activity (GO:0004222); integrin binding (GO:0005178); calcium ion binding (GO:0005509); proteinaceous extracellular matrix (GO:0005578); extracellular space (GO:0005615); cytoplasm (GO:0005737); proteolysis (GO:0006508); metabolic process (GO:0008152); peptidase activity (GO:0008233); metallopeptidase a…	4.22216	4.22216	685.925	2899.31	6.56904e-19	1.10469	1.10469	3037.63	3355.74	0.258	0.896758	-1.11513	1415.41	1269.18	0.486594	3.82204	4.70825
1.1	CD4	chr6:124,814,711-124,838,227	NM_013488	Cd4	CD4 antigen	cytokine production (GO:0001816); protein binding (GO:0005515); endoplasmic reticulum lumen (GO:0005788); endoplasmic reticulum membrane (GO:0005789); plasma membrane (GO:0005886); immune response (GO:0006955); cell adhesion (GO:0007155); cell surface receptor signaling pathway (GO:0007166); external side of plasma membrane (GO:0009897); cell surface (GO:0009986); membrane (GO:0016020); integral …	8.21847	8.21847	40.2338	337.879	9.29634e-08	0.384906	-2.59804	4.28578	1.03453	0.903	3.51715	3.51715	2.08649	9.85567	0.239753	21.3519	2.33668
1.1	CD300A	chr11:114,751,355-114,765,965	NM_170758	Cd300a	CD300A antigen	receptor activity (GO:0004872); plasma membrane (GO:0005886); signal transduction (GO:0007165); membrane (GO:0016020); integral to membrane (GO:0016021); phosphatase binding (GO:0019902)	6.9038	6.9038	94.8125	660.471	2.16975e-67	1.01122	1.01122	65.4189	66.1642	1	2.26767	2.26767	33.3396	76.8708	0.00654824	6.8272	3.04445
1.1	SLC14A1	chr18:78,296,830-78,338,858	NM_028122 NM_001171010 NM_001171011	Slc14a1	Solute carrier family 14 (urea transporter), member 1	water transmembrane transporter activity (GO:0005372); copper ion binding (GO:0005507); plasma membrane (GO:0005886); transport (GO:0006810); water transport (GO:0006833); urea transmembrane transporter activity (GO:0015204); urea transport (GO:0015840); membrane (GO:0016020); integral to membrane (GO:0016021); transmembrane transport (GO:0055085)	5.05979	5.05979	25.7924	134.564	4.32105e-14	0.98889	-1.01123	947.75	937.21	1	1.42243	1.42243	2.96771	4.6438	0.979375	5.11663	3.55714
1.1	SH3BP2	chr5:34,868,433-34,906,288	NM_001145859 NM_011893 NM_001145858 NM_001136088	Sh3bp2	SH3-domain binding protein 2	protein binding (GO:0005515); SH3 domain binding (GO:0017124)	3.75445	3.75445	215.996	813.7	2.47235e-45	0.85371	-1.17136	220.125	187.776	0.599	0.937609	-1.06654	104.749	98.1512	0.909457	4.39781	4.00428
1.1	ADRBK2	chr5:113,339,498-113,444,534	NM_177078 NM_001035531	Adrbk2	Adrenergic receptor kinase, beta 2	nucleotide binding (GO:0000166); protein kinase activity (GO:0004672); protein serine/threonine kinase activity (GO:0004674); G-protein coupled receptor kinase activity (GO:0004703); protein tyrosine kinase activity (GO:0004713); signal transducer activity (GO:0004871); receptor activity (GO:0004872); ATP binding (GO:0005524); nucleus (GO:0005634); protein phosphorylation (GO:0006468); signal tra…	5.95988	5.95988	80.1784	482.814	2.3113e-47	0.495468	-2.01829	27.5579	13.1496	0.34	2.34898	2.34898	1.97848	5.99639	0.546936	12.0288	2.53722
1.1	GPR171	chr3:58,900,370-58,905,743	NM_173398	Gpr171	G protein-coupled receptor 171	molecular_function (GO:0003674); signal transducer activity (GO:0004871); receptor activity (GO:0004872); G-protein coupled receptor activity (GO:0004930); cellular_component (GO:0005575); plasma membrane (GO:0005886); signal transduction (GO:0007165); G-protein coupled receptor signaling pathway (GO:0007186); biological_process (GO:0008150); membrane (GO:0016020); integral to membrane (GO:001602…	3.68369	3.68369	40.3302	151.248	6.55615e-12	0.711419	-1.40564	6.76193	4.52199	1	1.04865	1.04865	2.55042	2.72314	1	5.17795	3.5128
1.1	ABCC3	chr11:94,204,609-94,254,290	NM_029600	Abcc3	ATP-binding cassette, sub-family C (CFTR/MRP), member 3	nucleotide binding (GO:0000166); transporter activity (GO:0005215); ATP binding (GO:0005524); integral to plasma membrane (GO:0005887); ATP catabolic process (GO:0006200); transport (GO:0006810); drug transmembrane transport (GO:0006855); xenobiotic-transporting ATPase activity (GO:0008559); drug transmembrane transporter activity (GO:0015238); bile acid-exporting ATPase activity (GO:0015432); ca…	6.86384	6.86384	50.7402	354.137	1.7788e-27	1.50937	1.50937	39.7824	60.5556	0.464	1.77325	1.77325	25.8282	46.5731	0.49188	4.54749	3.87077
1.1	B4GALNT1	chr10:126,602,212-126,609,396	NM_008080 NM_027739 NR_045166 NM_001244617 NM_001244618	B4galnt1	Beta-1,4-N-acetyl-galactosaminyl transferase 1	ganglioside biosynthetic process (GO:0001574); (N-acetylneuraminyl)-galactosylglucosylceramide N-acetylgalactosaminyltransferase activity (GO:0003947); extracellular space (GO:0005615); Golgi apparatus (GO:0005794); plasma membrane (GO:0005886); glycosphingolipid metabolic process (GO:0006687); spermatogenesis (GO:0007283); acetylgalactosaminyltransferase activity (GO:0008376); membrane (GO:00160…	6.0122	6.0122	102.518	621.37	5.14396e-50	1.27295	1.27295	147.14	187.575	0.349	1.60493	1.60493	34.5301	56.0233	0.2092	4.72303	3.74608
1.1	FERMT3	chr19:7,073,448-7,093,959	NM_153795	Fermt3	Fermitin family homolog 3 (Drosophila)	podosome (GO:0002102); integrin binding (GO:0005178); protein binding (GO:0005515); cytoskeleton (GO:0005856); tRNA splicing, via endonucleolytic cleavage and ligation (GO:0006388); cell adhesion (GO:0007155); leukocyte cell-cell adhesion (GO:0007159); 2'-phosphotransferase activity (GO:0008665); transferase activity (GO:0016740); integrin activation (GO:0033622); regulation of cell-cell adhesion…	6.41442	6.41442	149.459	964.109	1.48077e-33	0.826394	-1.21008	181.556	149.863	0.952	2.24569	2.24569	39.1204	89.098	0.00353372	7.76194	2.85632
1.1	DPEP2	chr8:108,508,957-108,520,323	NM_176913	Dpep2	Dipeptidase 2	cellular_component (GO:0005575); proteolysis (GO:0006508); biological_process (GO:0008150); peptidase activity (GO:0008233); metalloexopeptidase activity (GO:0008235); metallopeptidase activity (GO:0008237); exopeptidase activity (GO:0008238); dipeptidyl-peptidase activity (GO:0008239); membrane (GO:0016020); hydrolase activity (GO:0016787); dipeptidase activity (GO:0016805); anchored to membrane…	9.89359	9.89359	23.791	244.272	2.59561e-30	0.814918	-1.22712	137.443	111.82	0.761	3.92499	3.92499	5.25547	23.5526	0.010918	12.1406	2.52067
1.1	GDF10	chr14:34,736,773-34,748,468	NM_145741	Gdf10	Growth differentiation factor 10	cytokine activity (GO:0005125); extracellular region (GO:0005576); extracellular space (GO:0005615); growth factor activity (GO:0008083); growth (GO:0040007); positive regulation of osteoblast differentiation (GO:0045669)	10.6539	10.6539	3.38495	45.7168	5.87797e-09	2.03453	2.03453	0	1.03453	1	3.07253	3.07253	1.97848	8.15146	0.289924	5.23655	3.46747
1.1	UCP3	chr7:107,621,500-107,634,941	NM_009464	Ucp3	Uncoupling protein 3 (mitochondrial, proton carrier)	response to superoxide (GO:0000303); response to hypoxia (GO:0001666); transporter activity (GO:0005215); binding (GO:0005488); mitochondrion (GO:0005739); mitochondrial inner membrane (GO:0005743); fatty acid metabolic process (GO:0006631); transport (GO:0006810); mitochondrial transport (GO:0006839); proton transport (GO:0015992); membrane (GO:0016020); integral to membrane (GO:0016021); oxidat…	9.07585	9.07585	1.03192	17.4414	0.000608526	1.20202	1.20202	0.692584	1.03453	1	3.15894	3.15894	1.25189	6.11359	0.429577	7.55047	2.87307
1.1	THBS4	chr13:93,521,541-93,564,773	NM_011582	Thbs4	Thrombospondin 4	fibronectin binding (GO:0001968); structural molecule activity (GO:0005198); calcium ion binding (GO:0005509); protein binding (GO:0005515); collagen binding (GO:0005518); extracellular region (GO:0005576); proteinaceous extracellular matrix (GO:0005578); extracellular space (GO:0005615); cell adhesion (GO:0007155); nervous system development (GO:0007399); neuromuscular junction (GO:0031594); lam…	4.88108	4.88108	77.627	382.785	2.12986e-25	1.63599	1.63599	9.50621	16.1881	0.845	0.710659	-1.40714	169.251	119.99	0.373206	2.98356	6.86839
1.1	PSAP	chr10:59,740,376-59,765,348	NM_011179 NM_001146121 NM_001146122 NM_001146120 NM_001146123 NM_001146124	Psap	Prosaposin	extracellular region (GO:0005576); extracellular space (GO:0005615); mitochondrion (GO:0005739); lysosome (GO:0005764); lipid metabolic process (GO:0006629); sphingolipid metabolic process (GO:0006665); regulation of MAPK cascade (GO:0043408); developmental growth (GO:0048589); prostate gland growth (GO:0060736); epithelial cell differentiation involved in prostate gland development (GO:0060742)	6.14385	6.14385	10513.4	64597.8	6.0732e-43	1.1258	1.1258	12270.8	13814.5	0.156	1.83203	1.83203	8166.05	14961.2	9.91754e-14	5.45733	3.35358
1.1	AKNA	chr4:63,028,162-63,064,479	NM_001045514	Akna	AT-hook transcription factor	molecular_function (GO:0003674); DNA binding (GO:0003677); cellular_component (GO:0005575); nucleus (GO:0005634); biological_process (GO:0008150)	3.0537	3.0537	209.742	642.543	1.51798e-29	0.924802	-1.08131	126.101	116.544	1	0.545965	-1.83162	157.981	85.7983	0.0567798	3.30201	5.59322
1.1	H2-AB1	chr17:34,400,172-34,406,363	NM_207105	H2-Ab1	Histocompatibility 2, class II antigen A, beta 1	antigen processing and presentation of peptide or polysaccharide antigen via MHC class II (GO:0002504); protein binding (GO:0005515); intracellular (GO:0005622); early endosome (GO:0005769); multivesicular body (GO:0005771); Golgi apparatus (GO:0005794); plasma membrane (GO:0005886); defense response (GO:0006952); immune response (GO:0006955); external side of plasma membrane (GO:0009897); membra…	6.6641	6.6641	2281.52	15209.9	1.03553e-46	0.837423	-1.19414	87.5479	73.1521	0.702	2.37685	2.37685	137.838	328.998	0.0336698	7.95786	2.80375
1.1	ALPK1	chr3:127,373,228-127,483,445	NM_027808	Alpk1	Alpha-kinase 1	molecular_function (GO:0003674); protein serine/threonine kinase activity (GO:0004674); ATP binding (GO:0005524); cellular_component (GO:0005575); protein phosphorylation (GO:0006468); biological_process (GO:0008150); kinase activity (GO:0016301); transferase activity (GO:0016740)	5.10107	5.10107	44.2311	229.727	7.85924e-21	1.47654	1.47654	46.2501	68.7668	0.293	0.9857	-1.01451	54.2068	53.4174	1	3.45474	5.17507
1.1	GM8979	chr7:113,219,245-113,222,662	NR_030719	Gm8979			7.65781	7.65781	10.6708	88.3728	1.84016e-10	0.896328	-1.11566	6.01724	5.28975	1	2.80345	2.80345	0	1.80345	0.783007	8.54354	2.73156
1.1	TICAM2	chr18:46,717,885-46,734,187	NM_173394	Ticam2	Toll-like receptor adaptor molecule 2	regulation of cytokine production (GO:0001817); receptor activity (GO:0004872); transmembrane signaling receptor activity (GO:0004888); interleukin-1 receptor binding (GO:0005149); cytoplasm (GO:0005737); Golgi apparatus (GO:0005794); plasma membrane (GO:0005886); inflammatory response (GO:0006954); signal transduction (GO:0007165); membrane (GO:0016020); intrinsic to membrane (GO:0031224); regul…	5.02029	5.02029	28.6275	147.739	8.03429e-09	0.733052	-1.36416	44.3884	32.272	0.605	1.69278	1.69278	7.82065	13.9314	0.813217	6.84849	2.96572
1.1	MAP3K8	chr18:4,331,325-4,352,951	NM_007746	Map3k8	Mitogen-activated protein kinase kinase kinase 8	nucleotide binding (GO:0000166); magnesium ion binding (GO:0000287); protein kinase activity (GO:0004672); protein serine/threonine kinase activity (GO:0004674); MAP kinase kinase kinase activity (GO:0004709); protein tyrosine kinase activity (GO:0004713); protein binding (GO:0005515); ATP binding (GO:0005524); intracellular (GO:0005622); cytoplasm (GO:0005737); protein phosphorylation (GO:000646…	7.19451	7.19451	22.6627	169.242	1.37309e-21	1.0777	1.0777	82.3015	88.7741	0.983	2.40068	2.40068	2.24113	6.78091	0.523372	6.67579	2.99687
5.102	LIMD2	chr11:106,017,570-106,021,456	NM_172397	Limd2	LIM domain containing 2	molecular_function (GO:0003674); cellular_component (GO:0005575); biological_process (GO:0008150); zinc ion binding (GO:0008270); metal ion binding (GO:0046872)	3.02553	3.02553	183.269	556.511	6.44208e-10	0.970775	-1.03011	416.728	404.52	1	0.497988	-2.00808	497.631	247.312	1.75205e-05	3.11661	6.0755
1.1	TMEM106A	chr11:101,443,556-101,453,099	NM_144830	Tmem106a	Transmembrane protein 106A	molecular_function (GO:0003674); cellular_component (GO:0005575); biological_process (GO:0008150); membrane (GO:0016020); integral to membrane (GO:0016021)	6.69439	6.69439	156.739	1054.97	3.29099e-70	0.706991	-1.41445	223.293	157.573	0.0579	2.54343	2.54343	83.8055	214.697	0.00203941	9.46885	2.63203
1.1	CCL3	chr11:83,461,345-83,462,880	NM_011337	Ccl3	Chemokine (C-C motif) ligand 3	cytokine activity (GO:0005125); protein binding (GO:0005515); extracellular region (GO:0005576); extracellular space (GO:0005615); soluble fraction (GO:0005625); chemotaxis (GO:0006935); inflammatory response (GO:0006954); immune response (GO:0006955); signal transduction (GO:0007165); positive regulation of cytosolic calcium ion concentration (GO:0007204); sensory perception (GO:0007600); chemok…	8.04369	8.04369	9.96205	87.1753	0.000200716	1.45463	1.45463	53.4701	78.2337	0.796	2.45451	2.45451	4.89956	13.4805	0.346706	5.52973	3.27711
1.1	TEX14	chr11:87,218,567-87,369,325	NM_031386 NM_001199293	Tex14	Testis expressed gene 14	nucleotide binding (GO:0000166); protein kinase activity (GO:0004672); protein serine/threonine kinase activity (GO:0004674); protein tyrosine kinase activity (GO:0004713); ATP binding (GO:0005524); cytoplasm (GO:0005737); protein phosphorylation (GO:0006468); kinase activity (GO:0016301); transferase activity (GO:0016740)	8.14403	8.14403	9.2533	82.5031	1.29337e-12	3.03023	3.03023	1.06493	5.25722	0.717	0.932611	-1.07226	10.2631	9.50405	1	2.68759	8.7325
1.1	ATP2A3	chr11:72,774,671-72,806,545	NM_001163337 NM_016745 NM_001163336	Atp2a3	ATPase, Ca++ transporting, ubiquitous	nucleotide binding (GO:0000166); magnesium ion binding (GO:0000287); catalytic activity (GO:0003824); calcium-transporting ATPase activity (GO:0005388); calcium ion binding (GO:0005509); ATP binding (GO:0005524); nucleus (GO:0005634); endoplasmic reticulum (GO:0005783); endoplasmic reticulum membrane (GO:0005789); ATP catabolic process (GO:0006200); ATP biosynthetic process (GO:0006754); transpor…	4.17581	4.17581	57.3853	242.806	8.23404e-20	1.23711	1.23711	17.6273	22.0439	0.96	0.795189	-1.25756	20.4647	16.0685	0.900165	3.37546	5.25134
1.1	FGD4	chr16:16,422,071-16,560,289	NM_139232 NM_139233 NM_139234	Fgd4	FYVE, RhoGEF and PH domain containing 4	actin binding (GO:0003779); guanyl-nucleotide exchange factor activity (GO:0005085); Rho guanyl-nucleotide exchange factor activity (GO:0005089); intracellular (GO:0005622); cytoplasm (GO:0005737); cytoskeleton (GO:0005856); activation of JUN kinase activity (GO:0007257); zinc ion binding (GO:0008270); regulation of cell shape (GO:0008360); lamellipodium (GO:0030027); lamellipodium assembly (GO:0…	4.29857	4.29857	36.3329	159.478	1.46245e-14	1.06236	1.06236	44.865	47.7249	1	1.03092	1.03092	262.949	271.109	1	4.04626	4.16966
1.1	IFI205	chr1:175,942,129-175,961,886	NM_172648	Ifi205	Interferon activated gene 205	protein binding (GO:0005515); nucleus (GO:0005634)	7.91913	7.91913	50.7742	409.007	1.8072e-50	2.34541	2.34541	13.4718	32.9422	0.251	1.51654	1.51654	9.42846	14.8152	0.710228	3.37644	5.22184
1.1	RAB27A	chr9:72,892,672-72,945,399	NM_023635	Rab27a	RAB27A, member RAS oncogene family	nucleotide binding (GO:0000166); GTPase activity (GO:0003924); protein binding (GO:0005515); GTP binding (GO:0005525); intracellular (GO:0005622); lysosome (GO:0005764); endosome (GO:0005768); Golgi apparatus (GO:0005794); protein targeting (GO:0006605); exocytosis (GO:0006887); small GTPase mediated signal transduction (GO:0007264); blood coagulation (GO:0007596); protein transport (GO:0015031);…	3.9864	3.9864	50.485	204.24	4.60138e-12	0.890887	-1.12248	44.9431	39.9301	1	1.05366	1.05366	3317.13	3495.18	0.840014	4.47465	3.78339
1.1	PGLYRP1	chr7:19,470,039-19,475,787	NM_009402	Pglyrp1	Peptidoglycan recognition protein 1	pattern recognition receptor signaling pathway (GO:0002221); cytokine activity (GO:0005125); protein binding (GO:0005515); extracellular region (GO:0005576); extracellular space (GO:0005615); cytoplasm (GO:0005737); apoptotic process (GO:0006915); immune response (GO:0006955); signal transduction (GO:0007165); N-acetylmuramoyl-L-alanine amidase activity (GO:0008745); peptidoglycan catabolic proce…	4.70324	4.70324	10.478	52.9838	5.23614e-06	1.57486	1.57486	16.9086	27.2035	0.942	0.719512	-1.38983	3.38501	2.15507	0.990501	2.98646	6.53671
1.1	KLRB1C	chr6:128,728,503-128,738,659	NM_001159904 NM_008527	Klrb1c	Killer cell lectin-like receptor subfamily B member 1C	receptor activity (GO:0004872); binding (GO:0005488); integral to plasma membrane (GO:0005887); signal transduction (GO:0007165); external side of plasma membrane (GO:0009897); membrane (GO:0016020); integral to membrane (GO:0016021); protein homodimerization activity (GO:0042803); positive regulation of natural killer cell mediated cytotoxicity (GO:0045954)	4.98256	4.98256	14.7645	77.5476	5.97145e-09	0.315333	-3.17125	4.60602	0.767763	0.711	2.11679	2.11679	1.82383	4.97746	0.713008	15.8009	2.35383
1.1	A2M	chr6:121,586,191-121,629,256	NM_175628	A2m	Alpha-2-macroglobulin	endopeptidase inhibitor activity (GO:0004866); serine-type endopeptidase inhibitor activity (GO:0004867); protein binding (GO:0005515); extracellular region (GO:0005576); extracellular space (GO:0005615); female pregnancy (GO:0007565); negative regulation of peptidase activity (GO:0010466); negative regulation of endopeptidase activity (GO:0010951); peptidase inhibitor activity (GO:0030414)	5.03869	5.03869	34.9778	180.281	1.17354e-18	1.09209	1.09209	10.1988	11.2301	1	1.36907	1.36907	3.12236	4.6438	0.978397	4.61378	3.68037
1.1	SLC16A10	chr10:39,753,341-39,862,060	NM_001114332 NM_028247	Slc16a10	Solute carrier family 16 (monocarboxylic acid transporters), member 10	plasma membrane (GO:0005886); transport (GO:0006810); membrane (GO:0016020); integral to membrane (GO:0016021); transmembrane transport (GO:0055085)	6.8275	6.8275	26.66	187.849	9.65412e-24	1.45865	1.45865	74.2846	108.814	0.124	1.87755	1.87755	25.1016	48.007	0.108538	4.6807	3.6364
1.1	ARHGAP25	chr6:87,409,379-87,483,229	NM_001037727 NM_175476	Arhgap25	Rho GTPase activating protein 25	molecular_function (GO:0003674); GTPase activator activity (GO:0005096); cellular_component (GO:0005575); intracellular (GO:0005622); signal transduction (GO:0007165); biological_process (GO:0008150); regulation of catalytic activity (GO:0050790)	5.67928	5.67928	89.1369	510.913	4.57514e-37	0.661587	-1.51152	45.5836	29.8191	0.513	2.11405	2.11405	15.1012	33.0387	0.100048	8.58433	2.68645
1.1	CCDC88B	chr19:6,919,113-6,932,701	NM_001081291	Ccdc88b	Coiled-coil domain containing 88B	molecular_function (GO:0003674); cellular_component (GO:0005575); biological_process (GO:0008150)	5.53541	5.53541	112.287	626.091	4.83401e-27	0.842571	-1.18684	61.3231	51.5116	0.828	1.86519	1.86519	15.2092	29.2333	0.426995	6.56967	2.96775
1.1	TRAF1	chr2:34,798,778-34,817,292	NM_009421	Traf1	Tnf receptor-associated factor 1	receptor activity (GO:0004872); protein binding (GO:0005515); cytoplasm (GO:0005737); apoptotic process (GO:0006915); signal transduction (GO:0007165); zinc ion binding (GO:0008270); regulation of apoptotic process (GO:0042981)	5.43637	5.43637	47.0661	260.305	7.38832e-27	0.942461	-1.06105	97.1063	91.4613	1	1.7187	1.7187	4.79155	8.95394	0.76757	5.76827	3.16307
1.1	PTPN6	chr6:124,670,736-124,688,727	NM_001077705 NM_013545	Ptpn6	Protein tyrosine phosphatase, non-receptor type 6	phosphotyrosine binding (GO:0001784); negative regulation of humoral immune response mediated by circulating immunoglobulin (GO:0002924); phosphoprotein phosphatase activity (GO:0004721); protein tyrosine phosphatase activity (GO:0004725); prenylated protein tyrosine phosphatase activity (GO:0004727); protein binding (GO:0005515); nucleus (GO:0005634); cytoplasm (GO:0005737); protein dephosphoryl…	4.38637	4.38637	282.402	1242.11	2.04081e-22	0.919716	-1.08729	207.58	190.834	1	1.23085	1.23085	361.779	445.527	0.174454	4.76927	3.56369
1.1	KLF4	chr4:55,540,009-55,545,347	NM_010637	Klf4	Kruppel-like factor 4 (gut)	chromatin (GO:0000785); nucleic acid binding (GO:0003676); DNA binding (GO:0003677); double-stranded DNA binding (GO:0003690); sequence-specific DNA binding transcription factor activity (GO:0003700); RNA polymerase II transcription factor activity (GO:0003702); intracellular (GO:0005622); nucleus (GO:0005634); transcription factor complex (GO:0005667); regulation of transcription, DNA-dependent …	4.10518	4.10518	198.43	817.698	1.41414e-50	1.19737	1.19737	139.547	167.288	0.418	0.815718	-1.22591	75.5823	61.4696	0.558464	3.42849	5.0326
1.1	AI836003	chr15:97,998,237-98,000,565	NM_177716	AI836003	Expressed sequence AI836003	molecular_function (GO:0003674); cellular_component (GO:0005575); biological_process (GO:0008150)	6.21597	6.21597	6.44673	45.2886	9.18463e-07	1.48134	1.48134	4.18156	6.67563	1	1.57118	1.57118	0.57194	1.4698	0.997373	4.19619	3.95625
1.1	FAM129A	chr1:153,418,503-153,566,477	NM_022018	Fam129a	Family with sequence similarity 129, member A	negative regulation of protein phosphorylation (GO:0001933); positive regulation of protein phosphorylation (GO:0001934); molecular_function (GO:0003674); cellular_component (GO:0005575); cytoplasm (GO:0005737); regulation of translation (GO:0006417); response to stress (GO:0006950); response to endoplasmic reticulum stress (GO:0034976); positive regulation of translation (GO:0045727)	5.71041	5.71041	57.1245	330.915	3.62413e-34	1.22113	1.22113	1322.98	1615.74	0.0114	1.58787	1.58787	233.89	371.975	0.000896708	4.67635	3.59627
1.1	ALAS1	chr9:106,135,786-106,150,285	NM_020559	Alas1	Aminolevulinic acid synthase 1	catalytic activity (GO:0003824); 5-aminolevulinate synthase activity (GO:0003870); mitochondrion (GO:0005739); heme biosynthetic process (GO:0006783); biological_process (GO:0008150); metabolic process (GO:0008152); transaminase activity (GO:0008483); biosynthetic process (GO:0009058); transferase activity (GO:0016740); transferase activity, transferring nitrogenous groups (GO:0016769); pyridoxal…	4.91752	4.91752	193.787	956.868	8.7119e-15	1.05137	1.05137	464.766	488.694	1	1.36778	1.36778	522.794	715.435	0.045302	4.67724	3.59526
1.1	PLXNC1	chr10:94,253,612-94,407,212	NM_018797	Plxnc1	Plexin C1	serine-type endopeptidase inhibitor activity (GO:0004867); receptor activity (GO:0004872); extracellular space (GO:0005615); intracellular (GO:0005622); signal transduction (GO:0007165); multicellular organismal development (GO:0007275); membrane (GO:0016020); integral to membrane (GO:0016021)	5.01542	5.01542	81.0515	410.522	7.90013e-36	1.53469	1.53469	23.3764	36.4101	0.423	0.933886	-1.07079	1112.09	1038.5	0.837519	3.26804	5.37048
1.1	VAV1	chr17:57,418,523-57,468,659	NM_011691 NM_001163815 NM_001163816	Vav1	Vav 1 oncogene	guanyl-nucleotide exchange factor activity (GO:0005085); Rho guanyl-nucleotide exchange factor activity (GO:0005089); protein binding (GO:0005515); intracellular (GO:0005622); phagocytosis (GO:0006909); immune response (GO:0006955); integrin-mediated signaling pathway (GO:0007229); diacylglycerol binding (GO:0019992); T cell differentiation (GO:0030217); Rac guanyl-nucleotide exchange factor acti…	5.89703	5.89703	123.276	731.856	7.24686e-48	0.641884	-1.55791	110.448	70.5365	0.136	2.2625	2.2625	24.0044	55.5725	0.0150326	9.18706	2.60642
1.1	GM12185	chr11:48,718,158-48,740,661	NM_001045540	Gm12185	Predicted gene 12185	molecular_function (GO:0003674); cellular_component (GO:0005575); biological_process (GO:0008150)	5.21135	5.21135	143.625	752.691	1.73331e-59	1.79192	1.79192	5.59278	10.8137	0.813	0.778317	-1.28482	4.79155	3.50766	1	2.90825	6.69567
1.1	IL10RB	chr16:91,406,480-91,426,079	NM_008349	Il10rb	Interleukin 10 receptor, beta	receptor activity (GO:0004872); interleukin-10 receptor activity (GO:0004920); protein binding (GO:0005515); blood coagulation (GO:0007596); membrane (GO:0016020); integral to membrane (GO:0016021); cytokine-mediated signaling pathway (GO:0019221)	3.86579	3.86579	192.687	747.753	3.57968e-44	0.817679	-1.22297	263.742	215.474	0.267	1.09011	1.09011	1154.81	1258.96	0.686182	4.72776	3.54623
1.1	FMNL1	chr11:103,032,452-103,060,214	NM_019679 NM_001077698	Fmnl1	Formin-like 1	actin binding (GO:0003779); profilin binding (GO:0005522); cytoplasm (GO:0005737); cytosol (GO:0005829); substrate-dependent cell migration (GO:0006929); cellular process (GO:0009987); cellular component organization (GO:0016043); actin cytoskeleton organization (GO:0030036)	5.59872	5.59872	131.367	740.084	4.2461e-17	1.09011	1.09011	143.625	156.656	0.94	1.67444	1.67444	43.1092	72.8584	0.0675682	5.13595	3.34363
1.1	PTAFR	chr4:132,119,982-132,136,781	NM_001081211	Ptafr	Platelet-activating factor receptor	lipopolysaccharide binding (GO:0001530); rhodopsin-like receptor activity (GO:0001584); cytokine production (GO:0001816); lipopolysaccharide receptor activity (GO:0001875); pattern recognition receptor signaling pathway (GO:0002221); signal transducer activity (GO:0004871); receptor activity (GO:0004872); G-protein coupled receptor activity (GO:0004930); platelet activating factor receptor activi…	9.75344	9.75344	34.8814	348.967	5.66293e-25	0.850645	-1.17558	55.0638	46.6903	0.983	3.97202	3.97202	7.71264	33.6068	0.00373926	11.4659	2.45553
1.1	NR1H3	chr2:91,024,218-91,035,273	NM_013839 NM_001177730	Nr1h3	Nuclear receptor subfamily 1, group H, member 3	DNA binding (GO:0003677); sequence-specific DNA binding transcription factor activity (GO:0003700); steroid hormone receptor activity (GO:0003707); receptor activity (GO:0004872); ligand-activated sequence-specific DNA binding RNA polymerase II transcription factor activity (GO:0004879); ecdysteroid hormone receptor activity (GO:0004884); electron transporter activity (GO:0005489); steroid bindin…	6.67707	6.67707	41.6853	284.012	3.93881e-18	0.51739	-1.93278	62.2762	31.7385	0.113	2.792	2.792	9.5831	28.5481	0.0686552	12.9053	2.3915
1.1	SLC2A6	chr2:26,876,885-26,883,518	NM_172659 NM_001177627	Slc2a6	Solute carrier family 2 (facilitated glucose transporter), member 6	molecular_function (GO:0003674); transporter activity (GO:0005215); sugar:hydrogen symporter activity (GO:0005351); cellular_component (GO:0005575); transport (GO:0006810); biological_process (GO:0008150); carbohydrate transport (GO:0008643); membrane (GO:0016020); integral to membrane (GO:0016021)	4.11479	4.11479	25.4353	107.776	4.86923e-10	0.510135	-1.96027	33.7391	16.7216	0.34	1.53	1.53	41.8573	64.5718	0.211229	8.06608	2.6894
1.1	GM6377	chrX:106,392,095-106,395,784	NM_001037917	Gm6377	predicted gene 6377	molecular_function (GO:0003674); cellular_component (GO:0005575); biological_process (GO:0008150)	3.85445	3.85445	12.3151	50.3223	3.83274e-05	1.02991	1.02991	28.9431	29.8386	1	0.88317	-1.13228	7.18732	6.2308	1	3.74252	4.36433
1.1	GSTM1	chr3:107,815,168-107,820,891	NM_010358	Gstm1	Glutathione S-transferase, mu 1	glutathione transferase activity (GO:0004364); steroid binding (GO:0005496); extracellular region (GO:0005576); cytoplasm (GO:0005737); glutathione metabolic process (GO:0006749); metabolic process (GO:0008152); transferase activity (GO:0016740); protein homodimerization activity (GO:0042803)	5.72691	5.72691	32.398	190.267	4.75724e-09	1.10355	1.10355	541.836	598.048	1	1.74032	1.74032	365.135	636.193	5.21314e-05	5.18953	3.29072
1.1	MAF	chr8:118,227,153-118,230,794	NM_001025577	Maf	Avian musculoaponeurotic fibrosarcoma (v-maf) AS42 oncogene homolog	cytokine production (GO:0001816); lens development in camera-type eye (GO:0002088); DNA binding (GO:0003677); double-stranded DNA binding (GO:0003690); sequence-specific DNA binding transcription factor activity (GO:0003700); protein binding (GO:0005515); nucleus (GO:0005634); cytoplasm (GO:0005737); transcription, DNA-templated (GO:0006351); regulation of transcription, DNA-dependent (GO:0006355…	3.73518	3.73518	202.938	760.745	3.45284e-43	0.924624	-1.08152	679.315	628.036	1	0.93256	-1.07232	387.16	360.983	0.946856	4.03967	4.0053
1.1	ISYNA1	chr8:73,118,380-73,121,189	NM_023627	Isyna1	Myo-inositol 1-phosphate synthase A1	catalytic activity (GO:0003824); inositol-3-phosphate synthase activity (GO:0004512); binding (GO:0005488); cytoplasm (GO:0005737); inositol biosynthetic process (GO:0006021); metabolic process (GO:0008152); phospholipid biosynthetic process (GO:0008654); isomerase activity (GO:0016853)	3.6878	3.6878	35.0118	131.804	2.09254e-10	0.864246	-1.15708	146.473	126.453	0.829	0.973494	-1.02723	279.564	272.128	1	4.26707	3.78821
1.1	CACNA1C	chr6:118,542,314-119,146,427	NM_009781 NM_001159533 NM_001159534 NM_001256001 NM_001255998 NM_001256000 NM_001159535 NM_001256002 NM_001255999 NM_001255997	Cacna1c	Calcium channel, voltage-dependent, L type, alpha 1C subunit	caveolar macromolecular signaling complex (GO:0002095); ion channel activity (GO:0005216); voltage-gated ion channel activity (GO:0005244); voltage-gated calcium channel activity (GO:0005245); cation channel activity (GO:0005261); calcium channel activity (GO:0005262); calcium ion binding (GO:0005509); protein binding (GO:0005515); membrane fraction (GO:0005624); nucleus (GO:0005634); plasma memb…	3.13976	3.13976	25.2425	81.3952	5.82752e-06	1.1259	1.1259	772.516	869.9	0.54	0.440201	-2.27169	40.0482	17.0695	0.0554248	2.78867	7.13255
1.1	BATF3	chr1:192,922,293-192,932,822	NM_030060	Batf3	Basic leucine zipper transcription factor, ATF-like 3	DNA binding (GO:0003677); sequence-specific DNA binding transcription factor activity (GO:0003700); nucleus (GO:0005634); regulation of transcription, DNA-dependent (GO:0006355); sequence-specific DNA binding (GO:0043565); protein dimerization activity (GO:0046983)	6.17374	6.17374	20.5365	131.96	2.63419e-16	2.58064	2.58064	1.43728	5.28975	0.505	0.499634	-2.00146	8.02192	3.50766	0.586772	2.39232	12.3565
1.1	CD274	chr19:29,441,928-29,462,584	NM_021893	Cd274	CD274 antigen	receptor activity (GO:0004872); protein binding (GO:0005515); extracellular space (GO:0005615); plasma membrane (GO:0005886); signal transduction (GO:0007165); external side of plasma membrane (GO:0009897); membrane (GO:0016020); integral to membrane (GO:0016021); negative regulation of T cell proliferation (GO:0042130)	6.77385	6.77385	361.622	2455.35	1.41556e-148	1.43729	1.43729	147.97	213.113	0.0517	1.95053	1.95053	82.2443	161.37	0.0009083	4.71294	3.47283
1.1	CSF1R	chr18:61,265,226-61,290,793	NM_001037859	Csf1r	Colony stimulating factor 1 receptor	nucleotide binding (GO:0000166); protein kinase activity (GO:0004672); protein serine/threonine kinase activity (GO:0004674); protein tyrosine kinase activity (GO:0004713); transmembrane receptor protein tyrosine kinase activity (GO:0004714); receptor activity (GO:0004872); protein binding (GO:0005515); ATP binding (GO:0005524); extracellular space (GO:0005615); intracellular (GO:0005622); plasma…	6.0385	6.0385	682.908	4128.78	2.29325e-52	0.619021	-1.61545	590.181	364.954	0.131	2.40252	2.40252	149.157	359.755	0.00267873	9.75492	2.5134
1.1	PLBD1	chr6:136,560,592-136,610,414	NM_025806	Plbd1	Phospholipase B domain containing 1	molecular_function (GO:0003674); cellular_component (GO:0005575); extracellular region (GO:0005576); biological_process (GO:0008150); lipid catabolic process (GO:0016042); hydrolase activity (GO:0016787)	6.61568	6.61568	237.695	1578.13	3.84237e-116	0.926816	-1.07896	57.35	53.0797	1	2.38547	2.38547	23.8645	58.3136	0.0266605	7.13807	2.77332
1.1	COL14A1	chr15:55,139,305-55,352,358	NM_181277	Col14a1	Collagen, type XIV, alpha 1	structural molecule activity (GO:0005198); protein binding (GO:0005515); extracellular region (GO:0005576); proteinaceous extracellular matrix (GO:0005578); collagen (GO:0005581); cytoplasm (GO:0005737); phosphate ion transport (GO:0006817); cell adhesion (GO:0007155); extracellular matrix structural constituent conferring tensile strength (GO:0030020)	6.17175	6.17175	227.472	1409.07	1.20293e-103	0.782707	-1.27762	61.1852	47.6728	0.763	2.30846	2.30846	90.9609	211.289	0.0112445	7.88514	2.67353
1.1	GALNTL2	chr14:32,842,289-32,871,512	NM_030166	Galntl2	UDP-N-acetyl-alpha-D-galactosamine:polypeptide N-acetylgalactosaminyltransferase-like 2	molecular_function (GO:0003674); polypeptide N-acetylgalactosaminyltransferase activity (GO:0004653); cellular_component (GO:0005575); Golgi apparatus (GO:0005794); biological_process (GO:0008150); membrane (GO:0016020); integral to membrane (GO:0016021); transferase activity (GO:0016740); transferase activity, transferring glycosyl groups (GO:0016757); manganese ion binding (GO:0030145)	6.49691	6.49691	3.57774	28.7412	8.15772e-05	1.70177	1.70177	95.4084	163.065	0.0117	1.55283	1.55283	9.47508	15.266	0.604517	3.81774	4.18392
1.1	SAMHD1	chr2:156,923,265-156,960,958	NM_001139520 NM_018851	Samhd1	SAM domain and HD domain, 1	catalytic activity (GO:0003824); 3',5'-cyclic-nucleotide phosphodiesterase activity (GO:0004114); nucleus (GO:0005634); immune response (GO:0006955); signal transduction (GO:0007165); hydrolase activity (GO:0016787); innate immune response (GO:0045087)	3.75587	3.75587	1316.1	4945.85	5.35493e-105	0.872395	-1.14627	1426.33	1244.19	0.337	1.01076	1.01076	498.09	503.461	1	4.30525	3.71589
1.1	SRGN	chr10:61,957,176-61,970,503	NM_011157	Srgn	Serglycin	Golgi membrane (GO:0000139); protein binding (GO:0005515); collagen binding (GO:0005518); extracellular region (GO:0005576); extracellular space (GO:0005615); Golgi apparatus (GO:0005794); apoptotic process (GO:0006915); biomineral tissue development (GO:0031214); mast cell secretory granule organization (GO:0033364); T cell secretory granule organization (GO:0033371); maintenance of protease loc…	5.15109	5.15109	539.153	2781.38	7.60665e-71	0.99211	-1.00795	790.475	784.23	1	1.59583	1.59583	67.7764	108.755	0.0844846	5.19206	3.22785
1.1	IKZF1	chr11:11,586,216-11,672,929	NM_009578 NM_001025597	Ikzf1	IKAROS family zinc finger 1	natural killer cell differentiation (GO:0001779); nucleic acid binding (GO:0003676); DNA binding (GO:0003677); sequence-specific DNA binding transcription factor activity (GO:0003700); protein binding (GO:0005515); intracellular (GO:0005622); nucleus (GO:0005634); transcription factor complex (GO:0005667); centromeric heterochromatin (GO:0005721); cytoplasm (GO:0005737); regulation of transcripti…	6.38663	6.38663	105.449	678.852	1.87135e-38	0.653357	-1.53056	81.9812	53.2163	0.371	2.55654	2.55654	15.2559	40.5588	0.11388	9.77511	2.49815
1.1	CCRL2	chr9:110,957,339-110,959,774	NM_017466	Ccrl2	Chemokine (C-C motif) receptor-like 2	rhodopsin-like receptor activity (GO:0001584); signal transducer activity (GO:0004871); receptor activity (GO:0004872); G-protein coupled receptor activity (GO:0004930); plasma membrane (GO:0005886); signal transduction (GO:0007165); G-protein coupled receptor signaling pathway (GO:0007186); membrane (GO:0016020); integral to membrane (GO:0016021); C-C chemokine receptor activity (GO:0016493)	5.44597	5.44597	28.7578	161.06	2.20471e-17	0.723328	-1.3825	28.9692	20.6775	1	2.01799	2.01799	7.91391	16.9882	0.345761	7.52905	2.69871
1.1	RAB7L1	chr1:133,763,854-133,769,464	NM_144875	Rab7l1	RAB7, member RAS oncogene family-like 1	nucleotide binding (GO:0000166); molecular_function (GO:0003674); GTP binding (GO:0005525); cellular_component (GO:0005575); plasma membrane (GO:0005886); transport (GO:0006810); small GTPase mediated signal transduction (GO:0007264); biological_process (GO:0008150); protein transport (GO:0015031); membrane (GO:0016020)	4.91115	4.91115	21.954	111.73	5.38789e-12	0.750681	-1.33212	76.4666	57.1527	0.84	1.72273	1.72273	69.7867	120.947	0.0167155	6.54226	2.85079
1.1	POSTN	chr3:54,165,029-54,194,963	NM_015784 NM_001198765 NM_001198766	Postn	Periostin, osteoblast specific factor	protein binding (GO:0005515); extracellular region (GO:0005576); proteinaceous extracellular matrix (GO:0005578); extracellular space (GO:0005615); cell adhesion (GO:0007155); heparin binding (GO:0008201); tissue development (GO:0009888); extracellular matrix organization (GO:0030198)	4.50159	4.50159	3426.88	15429.9	4.82436e-164	0.835091	-1.19747	203.146	169.48	0.681	1.43524	1.43524	454.394	652.603	0.437288	5.39054	3.13646
1.1	OSGIN1	chr8:121,961,062-121,970,156	NM_027950	Osgin1	Oxidative stress induced growth inhibitor 1	molecular_function (GO:0003674); cellular_component (GO:0005575); biological_process (GO:0008150)	4.39638	4.39638	13.2506	61.651	1.86388e-06	1.02826	1.02826	73.0634	75.1561	1	1.18916	1.18916	84.1614	100.27	0.684779	4.27557	3.69705
1.1	EPDR1	chr13:19,683,577-19,711,699	NM_134065	Epdr1	Ependymin related protein 1 (zebrafish)	molecular_function (GO:0003674); calcium ion binding (GO:0005509); extracellular region (GO:0005576); extracellular space (GO:0005615); lysosome (GO:0005764); cell-matrix adhesion (GO:0007160); biological_process (GO:0008150)	4.96061	4.96061	10.1548	54.3348	1.31331e-06	1.17988	1.17988	337.55	398.449	0.356	1.32215	1.32215	423.063	559.675	0.039069	4.20433	3.75193
1.1	IER5	chr1:156,943,497-156,946,766	NM_010500	Ier5	Immediate early response 5		3.87232	3.87232	137.853	536.683	7.93224e-35	0.985638	-1.01457	1125.64	1109.46	1	0.967664	-1.03342	91.3635	88.3768	1	3.92874	4.00172
1.1	IL13RA2	chrX:143,818,021-143,838,375	NM_008356	Il13ra2	Interleukin 13 receptor, alpha 2	receptor activity (GO:0004872); cytokine receptor activity (GO:0004896); extracellular region (GO:0005576); extracellular space (GO:0005615); integral to plasma membrane (GO:0005887); signal transduction (GO:0007165); cell surface receptor signaling pathway (GO:0007166); membrane (GO:0016020); integral to membrane (GO:0016021); cytokine-mediated signaling pathway (GO:0019221)	9.32802	9.32802	5.44879	59.1544	3.40925e-10	2.4158	2.4158	1.06493	3.98846	0.698	2.30603	2.30603	1.25189	4.19293	0.768808	3.86125	4.04506
1.1	RIN3	chr12:103,521,284-103,629,064	NM_001161365 NM_177620	Rin3	Ras and Rab interactor 3	molecular_function (GO:0003674); GTPase activator activity (GO:0005096); protein binding (GO:0005515); cellular_component (GO:0005575); cytoplasm (GO:0005737); endosome (GO:0005768); endocytosis (GO:0006897); signal transduction (GO:0007165); biological_process (GO:0008150); cytoplasmic vesicle (GO:0031410); regulation of catalytic activity (GO:0050790)	3.92157	3.92157	93.361	369.044	9.0573e-27	1.02538	1.02538	483.096	495.382	1	0.960426	-1.0412	389.446	373.994	1	3.82451	4.08316
1.1	FAT4	chr3:38,785,862-38,910,905	NM_183221	Fat4	FAT tumor suppressor homolog 4 (Drosophila)	calcium ion binding (GO:0005509); protein binding (GO:0005515); plasma membrane (GO:0005886); cell adhesion (GO:0007155); homophilic cell adhesion (GO:0007156); membrane (GO:0016020); integral to membrane (GO:0016021)	2.95239	2.95239	29.047	87.7104	9.52633e-06	0.657587	-1.52071	18.588	11.8808	0.599	0.83849	-1.19262	10.9896	9.05319	0.997373	4.48973	3.52108
1.1	NLRP3	chr11:59,356,188-59,380,458	NM_145827	Nlrp3	NLR family, pyrin domain containing 3	nucleotide binding (GO:0000166); protein binding (GO:0005515); ATP binding (GO:0005524); cytoplasm (GO:0005737); apoptotic process (GO:0006915); activation of cysteine-type endopeptidase activity involved in apoptotic process (GO:0006919); interleukin-18 production (GO:0032621); interleukin-1 secretion (GO:0050701); defense response to virus (GO:0051607)	6.89371	6.89371	20.8256	149.46	1.18242e-19	1.27069	1.27069	84.8112	108.04	0.949	2.228	2.228	4.37425	10.9738	0.397175	5.42516	3.09412
1.1	MEF2C	chr13:83,643,033-83,806,684	NM_025282 NM_001170537	Mef2c	Myocyte enhancer factor 2C	blood vessel development (GO:0001568); osteoblast differentiation (GO:0001649); endochondral ossification (GO:0001958); blood vessel remodeling (GO:0001974); chondrocyte differentiation (GO:0002062); outflow tract morphogenesis (GO:0003151); cardiac ventricle formation (GO:0003211); DNA binding (GO:0003677); sequence-specific DNA binding transcription factor activity (GO:0003700); RNA polymerase …	3.33551	3.33551	81.0175	272.571	3.31404e-08	0.593715	-1.68431	62.1199	36.4752	0.11	1.09942	1.09942	791.381	870.161	0.614613	5.61804	3.03388
1.1	TNS4	chr11:98,926,992-98,950,620	NM_172564	Tns4	Tensin 4	molecular_function (GO:0003674); structural constituent of ribosome (GO:0003735); actin binding (GO:0003779); protein binding (GO:0005515); cellular_component (GO:0005575); intracellular (GO:0005622); cytoplasm (GO:0005737); ribosome (GO:0005840); cytoskeleton (GO:0005856); translation (GO:0006412); apoptotic process (GO:0006915); biological_process (GO:0008150); cell junction (GO:0030054)	5.55624	5.55624	9.83167	59.1833	8.22941e-08	1.34846	1.34846	6.33748	8.89433	1	1.47397	1.47397	6.35273	9.83771	0.805457	4.12041	3.76957
1.1	TIMP2	chr11:118,162,375-118,216,725	NM_011594	Timp2	Tissue inhibitor of metalloproteinase 2	enzyme inhibitor activity (GO:0004857); integrin binding (GO:0005178); protein binding (GO:0005515); extracellular region (GO:0005576); proteinaceous extracellular matrix (GO:0005578); basement membrane (GO:0005604); extracellular space (GO:0005615); nucleus (GO:0005634); enzyme activator activity (GO:0008047); metalloendopeptidase inhibitor activity (GO:0008191); negative regulation of cell prol…	5.75936	5.75936	645.498	3722.42	5.48447e-153	1.36777	1.36777	5932.13	8114.13	3.89e-08	1.56039	1.56039	2475.23	3862.87	2.70759e-07	4.21078	3.69098
1.1	CAR3	chr3:14,863,538-14,872,373	NM_007606	Car3	Carbonic anhydrase 3	carbonate dehydratase activity (GO:0004089); cytoplasm (GO:0005737); one-carbon metabolic process (GO:0006730); response to oxidative stress (GO:0006979); zinc ion binding (GO:0008270); nickel cation binding (GO:0016151); lyase activity (GO:0016829); metal ion binding (GO:0046872)	8.5279	8.5279	99.0026	851.812	3.22722e-13	3.14853	3.14853	37.9055	121.495	0.809	1.18955	1.18955	264.829	315.216	1	2.70853	7.16903
1.1	KCNK6	chr7:30,006,947-30,017,541	NM_001033525	Kcnk6	Potassium inwardly-rectifying channel, subfamily K, member 6	ion channel activity (GO:0005216); inward rectifier potassium channel activity (GO:0005242); cation channel activity (GO:0005261); potassium channel activity (GO:0005267); cellular_component (GO:0005575); membrane fraction (GO:0005624); transport (GO:0006810); ion transport (GO:0006811); cation transport (GO:0006812); potassium ion transport (GO:0006813); voltage-gated potassium channel complex (…	3.54195	3.54195	63.9908	229.194	1.5534e-16	0.688308	-1.45284	67.653	46.2544	0.738	1.11404	1.11404	18.0689	20.2435	0.994796	5.14588	3.17939
1.1	PLEKHO2	chr9:65,402,191-65,427,841	NM_153119	Plekho2	Pleckstrin homology domain containing, family O member 2	molecular_function (GO:0003674); cellular_component (GO:0005575); biological_process (GO:0008150)	5.4167	5.4167	241.817	1314.26	1.40179e-79	1.16018	1.16018	1046.41	1214.18	0.193	1.59618	1.59618	403.418	644.526	8.19769e-05	4.66885	3.39353
1.1	CD86	chr16:36,603,955-36,666,163	NM_019388	Cd86	CD86 antigen	toll-like receptor signaling pathway (GO:0002224); receptor activity (GO:0004872); defense response (GO:0006952); immune response (GO:0006955); signal transduction (GO:0007165); external side of plasma membrane (GO:0009897); membrane (GO:0016020); integral to membrane (GO:0016021); T cell proliferation (GO:0042098); T cell activation (GO:0042110); B cell activation (GO:0042113); intracellular mem…	5.97353	5.97353	68.6005	414.761	5.73043e-43	0.775745	-1.28908	53.8089	41.5177	0.95	2.26655	2.26655	4.63691	11.7763	0.417244	7.70038	2.63552
1.1	IL21R	chr7:132,746,943-132,777,084	NM_021887	Il21r	Interleukin 21 receptor	receptor activity (GO:0004872); transmembrane signaling receptor activity (GO:0004888); cytokine receptor activity (GO:0004896); extracellular space (GO:0005615); signal transduction (GO:0007165); membrane (GO:0016020); integral to membrane (GO:0016021); cytokine-mediated signaling pathway (GO:0019221)	7.48298	7.48298	52.9684	402.845	1.42726e-20	0.502897	-1.98848	43.8261	21.5429	0.171	3.3086	3.3086	6.7234	24.5536	0.0363436	14.8798	2.26168
1.1	CD83	chr13:43,880,476-43,898,501	NM_009856	Cd83	CD83 antigen	extracellular space (GO:0005615); plasma membrane (GO:0005886); external side of plasma membrane (GO:0009897); response to organic cyclic compound (GO:0014070); membrane (GO:0016020); integral to membrane (GO:0016021); negative regulation of interleukin-4 production (GO:0032713); positive regulation of interleukin-10 production (GO:0032733); positive regulation of interleukin-2 production (GO:003…	3.98329	3.98329	80.7907	324.796	2.78728e-21	0.74479	-1.34266	20.1034	14.7176	0.892	1.28528	1.28528	11.6696	15.284	0.960844	5.34821	3.09916
1.1	ALDH1L1	chr6:90,500,842-90,549,165	NM_027406	Aldh1l1	Aldehyde dehydrogenase 1 family, member L1	ACP phosphopantetheine attachment site binding involved in fatty acid biosynthetic process (GO:0000036); catalytic activity (GO:0003824); aldehyde dehydrogenase [NAD(P)+] activity (GO:0004030); cytoplasm (GO:0005737); mitochondrion (GO:0005739); one-carbon metabolic process (GO:0006730); transport (GO:0006810); biological_process (GO:0008150); metabolic process (GO:0008152); methyltransferase act…	5.88973	5.88973	18.8922	116.159	0.000135902	1.17673	1.17673	35.3587	41.7845	0.86	1.82904	1.82904	496.644	909.213	0.000699992	5.00516	3.22011
1.1	ARRB2	chr11:70,246,155-70,254,176	NM_145429	Arrb2	Arrestin, beta 2	regulation of protein phosphorylation (GO:0001932); protein binding (GO:0005515); intracellular (GO:0005622); nucleus (GO:0005634); cytoplasm (GO:0005737); plasma membrane (GO:0005886); coated pit (GO:0005905); transport (GO:0006810); endocytosis (GO:0006897); signal transduction (GO:0007165); G-protein coupled receptor signaling pathway (GO:0007186); sensory perception (GO:0007600); adult walkin…	2.9763	2.9763	431.186	1285.32	2.74195e-31	0.662773	-1.50881	787.559	521.636	5.4e-05	0.856252	-1.16788	163.639	139.973	0.596724	4.49068	3.47597
1.1	SERPINB6A	chr13:34,009,787-34,094,663	NM_009254 NM_001164118 NM_001164117 NM_001243192	Serpinb6a	Serine (or cysteine) peptidase inhibitor, clade B, member 6a	molecular_function (GO:0003674); endopeptidase inhibitor activity (GO:0004866); serine-type endopeptidase inhibitor activity (GO:0004867); protein binding (GO:0005515); cellular_component (GO:0005575); cytoplasm (GO:0005737); biological_process (GO:0008150); negative regulation of peptidase activity (GO:0010466); negative regulation of endopeptidase activity (GO:0010951); peptidase inhibitor acti…	4.95969	4.95969	171.124	852.682	8.22443e-62	1.16981	1.16981	2221.74	2599.18	0.0937	1.36341	1.36341	855.696	1167.03	0.10504	4.23975	3.63771
1.1	C1QTNF1	chr11:118,289,771-118,313,096	NM_019959 NM_001204129 NM_001204130	C1qtnf1	C1q and tumor necrosis factor related protein 1	receptor activity (GO:0004872); extracellular region (GO:0005576); extracellular space (GO:0005615); protein homooligomerization (GO:0051260)	5.16779	5.16779	148.524	771.706	2.96937e-60	1.37583	1.37583	238.098	327.958	0.0501	1.26429	1.26429	70.1427	88.9448	0.486596	3.75613	4.08751
1.1	PLA1A	chr16:38,396,203-38,433,225	NM_134102	Pla1a	Phospholipase A1 member A	molecular_function (GO:0003674); catalytic activity (GO:0003824); cellular_component (GO:0005575); extracellular region (GO:0005576); extracellular space (GO:0005615); lipid metabolic process (GO:0006629); biological_process (GO:0008150); lipid catabolic process (GO:0016042); hydrolase activity (GO:0016787)	6.52367	6.52367	120.015	788.465	1.83173e-48	0.727769	-1.37406	77.3231	56.0011	0.509	2.60596	2.60596	19.5221	52.4797	0.00379859	8.96393	2.50337
1.1	RAB3IL1	chr19:10,092,718-10,110,076	NM_144538	Rab3il1	RAB3A interacting protein (rabin3)-like 1	guanyl-nucleotide exchange factor activity (GO:0005085); protein binding (GO:0005515); cellular_component (GO:0005575); biological_process (GO:0008150); Rab guanyl-nucleotide exchange factor activity (GO:0017112); regulation of catalytic activity (GO:0050790)	4.19392	4.19392	112.707	475.876	1.51997e-34	0.74532	-1.34171	207.926	154.717	0.135	1.40115	1.40115	71.0386	99.9367	0.249357	5.627	2.9932
1.1	ASB11	chrX:160,876,033-160,897,032	NM_026853	Asb11	Ankyrin repeat and SOCS box-containing 11	molecular_function (GO:0003674); cellular_component (GO:0005575); biological_process (GO:0008150)	6.46903	6.46903	2.86899	24.0286	0.000509599	1.20202	1.20202	0.692584	1.03453	1	2.11635	2.11635	3.23037	7.95297	0.975127	5.38178	3.05669
1.1	CSF2RB	chr15:78,156,420-78,181,431	NM_007780	Csf2rb	Colony stimulating factor 2 receptor, beta, low-affinity (granulocyte-macrophage)	receptor activity (GO:0004872); cytokine receptor activity (GO:0004896); protein binding (GO:0005515); extracellular space (GO:0005615); membrane (GO:0016020); integral to membrane (GO:0016021); cytokine-mediated signaling pathway (GO:0019221)	6.79996	6.79996	237.473	1620.61	4.44644e-120	1.214	1.214	157.651	191.602	0.372	2.27635	2.27635	35.102	81.1809	0.00384161	5.60129	2.98722
1.1	AU022793	chr15:39,794,195-39,799,061	NR_045719	AU022793	expressed sequence AU022793	molecular_function (GO:0003674); cellular_component (GO:0005575); biological_process (GO:0008150)	7.77066	7.77066	6.76989	59.3772	2.79069e-09	0.811728	-1.23194	11.6621	9.27821	1	3.18046	3.18046	0.417298	3.50766	0.546548	9.57298	2.44325
1.1	UCP2	chr7:107,641,854-107,650,682	NM_011671	Ucp2	Uncoupling protein 2 (mitochondrial, proton carrier)	response to superoxide (GO:0000303); transporter activity (GO:0005215); binding (GO:0005488); mitochondrion (GO:0005739); mitochondrial inner membrane (GO:0005743); transport (GO:0006810); mitochondrial transport (GO:0006839); membrane (GO:0016020); integral to membrane (GO:0016021); organelle inner membrane (GO:0019866); transmembrane transport (GO:0055085)	5.21245	5.21245	789.628	4120.11	1.1028e-99	0.788153	-1.26879	482.355	379.958	0.387	1.89023	1.89023	531.187	1004.96	0.0205313	6.61351	2.75757
1.1	DOCK11	chrX:33,428,827-33,616,557	NM_001009947	Dock11	Dedicator of cytokinesis 11	guanyl-nucleotide exchange factor activity (GO:0005085); Rho guanyl-nucleotide exchange factor activity (GO:0005089); cellular_component (GO:0005575); biological_process (GO:0008150); Rho GTPase binding (GO:0017048); regulation of catalytic activity (GO:0050790)	3.19593	3.19593	107.808	346.742	1.88088e-14	1.12274	1.12274	377.966	424.481	0.539	0.523503	-1.91021	354.928	185.329	0.0111517	2.84654	6.1049
1.1	NFASC	chr1:134,461,267-134,638,374	NM_182716 NM_001160317 NM_001160316 NM_001160318	Nfasc	Neurofascin	protein binding (GO:0005515); plasma membrane (GO:0005886); cell adhesion (GO:0007155); axon guidance (GO:0007411); membrane (GO:0016020); integral to membrane (GO:0016021); axon (GO:0030424); node of Ranvier (GO:0033268); paranode region of axon (GO:0033270); synapse organization (GO:0050808)	7.4591	7.4591	7.99461	66.0916	4.07035e-10	1.87678	1.87678	2.47615	5.52399	0.759	1.96753	1.96753	1.97848	4.86025	0.712362	3.97441	3.79109
1.1	ACP2	chr2:91,043,069-91,054,255	NM_007387	Acp2	Acid phosphatase 2, lysosomal	skeletal system development (GO:0001501); phosphotyrosine binding (GO:0001784); acid phosphatase activity (GO:0003993); phosphoprotein phosphatase activity (GO:0004721); lysosome (GO:0005764); lysosome organization (GO:0007040); response to organic substance (GO:0010033); membrane (GO:0016020); integral to membrane (GO:0016021); dephosphorylation (GO:0016311); hydrolase activity (GO:0016787); syn…	3.24566	3.24566	381.093	1239.14	8.57088e-24	0.628543	-1.59098	952.136	598.087	1.5e-07	1.04604	1.04604	452.509	473.39	0.967589	5.16379	3.10281
1.1	CAMK4	chr18:33,098,695-33,355,421	NM_009793	Camk4	Calcium/calmodulin-dependent protein kinase IV	nucleotide binding (GO:0000166); protein kinase activity (GO:0004672); protein serine/threonine kinase activity (GO:0004674); calmodulin-dependent protein kinase activity (GO:0004683); protein binding (GO:0005515); calmodulin binding (GO:0005516); ATP binding (GO:0005524); nucleus (GO:0005634); cytoplasm (GO:0005737); protein phosphorylation (GO:0006468); nucleocytoplasmic transport (GO:0006913);…	6.46135	6.46135	17.5371	118.775	2.21732e-15	0.990595	-1.00949	8.09499	8.00945	1	2.34345	2.34345	2.70506	7.68264	0.387866	6.5227	2.75719
1.1	FUT7	chr2:25,279,214-25,281,893	NM_013524 NM_001177367 NM_001177366	Fut7	Fucosyltransferase 7	extracellular space (GO:0005615); Golgi apparatus (GO:0005794); protein glycosylation (GO:0006486); fucosyltransferase activity (GO:0008417); membrane (GO:0016020); integral to membrane (GO:0016021); transferase activity (GO:0016740); transferase activity, transferring glycosyl groups (GO:0016757)	6.90016	6.90016	3.80451	32.1519	2.96683e-05	1.54299	1.54299	1.06493	2.18617	1	2.01893	2.01893	0	1.01893	0.977021	4.47194	3.41773
5.102	LPHN2	chr3:148,478,550-148,617,599	NM_001081298	Lphn2	Latrophilin 2	molecular_function (GO:0003674); signal transducer activity (GO:0004871); receptor activity (GO:0004872); transmembrane signaling receptor activity (GO:0004888); G-protein coupled receptor activity (GO:0004930); plasma membrane (GO:0005886); signal transduction (GO:0007165); cell surface receptor signaling pathway (GO:0007166); G-protein coupled receptor signaling pathway (GO:0007186); neuropepti…	2.06361	2.06361	50.5814	105.444	0.000466128	0.582681	-1.71621	112.637	65.2142	0.029	0.482636	-2.07196	1959.3	945.113	9.97564e-15	3.54158	4.27571
1.1	CLEC4A2	chr6:123,072,708-123,094,017	NM_001170333 NM_011999 NM_001170332	Clec4a2	C-type lectin domain family 4, member a2	binding (GO:0005488); membrane fraction (GO:0005624); immune response (GO:0006955); membrane (GO:0016020); integral to membrane (GO:0016021); innate immune response (GO:0045087)	5.23415	5.23415	71.5374	378.671	3.47165e-35	0.601639	-1.66213	59.9043	35.6424	0.649	2.10126	2.10126	10.835	23.8683	0.203442	8.69981	2.49096
1.1	GLIPR1	chr10:111,422,504-111,434,320	NM_028608	Glipr1	GLI pathogenesis-related 1 (glioma)	extracellular region (GO:0005576); extracellular space (GO:0005615); membrane (GO:0016020); integral to membrane (GO:0016021)	13.2548	13.2548	40.007	542.538	9.6415e-24	1.61645	1.61645	187.778	304.151	0.00134	5.23127	5.23127	7.18732	41.8301	0.144283	8.19992	2.53376
1.1	BCL2A1A	chr9:88,851,758-88,857,254	NM_009742	Bcl2a1a			6.22705	6.22705	11.2832	75.4878	3.35908e-10	1.79312	1.79312	1.43728	3.37034	0.931	1.42449	1.42449	0.417298	1.01893	1	3.47274	4.37141
1.1	ZFP709	chr8:74,405,967-74,416,464	NM_145624	Zfp709	Zinc finger protein 709	nucleic acid binding (GO:0003676); DNA binding (GO:0003677); intracellular (GO:0005622); nucleus (GO:0005634); regulation of transcription, DNA-dependent (GO:0006355); metal ion binding (GO:0046872)	4.97172	4.97172	15.4733	80.9004	1.65694e-09	0.804473	-1.24305	54.7956	43.8861	0.898	1.76665	1.76665	2.70506	5.54552	0.736336	6.1801	2.81422
1.1	CD48	chr1:173,612,186-173,635,388	NM_007649	Cd48	CD48 antigen	antigen binding (GO:0003823); protein binding (GO:0005515); extracellular space (GO:0005615); plasma membrane (GO:0005886); signal transduction (GO:0007165); external side of plasma membrane (GO:0009897); membrane (GO:0016020); anchored to membrane (GO:0031225); T cell activation (GO:0042110); protein complex (GO:0043234); eukaryotic cell surface binding (GO:0043499); mast cell activation (GO:004…	5.81465	5.81465	74.8884	440.265	1.61795e-43	0.543616	-1.83954	61.5576	33.0073	0.181	2.46498	2.46498	8.54723	22.5337	0.165945	10.6963	2.35891
1.1	MAPK4	chr18:74,088,141-74,224,603	NM_172632	Mapk4	Mitogen-activated protein kinase 4	nucleotide binding (GO:0000166); nucleosome (GO:0000786); DNA binding (GO:0003677); protein kinase activity (GO:0004672); protein serine/threonine kinase activity (GO:0004674); MAP kinase activity (GO:0004707); protein tyrosine kinase activity (GO:0004713); ATP binding (GO:0005524); nucleus (GO:0005634); nucleosome assembly (GO:0006334); protein phosphorylation (GO:0006468); cell cycle (GO:000704…	4.30169	4.30169	12.6382	57.6674	4.96343e-06	1.22607	1.22607	0.346292	0.650645	1	1	1	0	0	1	3.50852	4.30169
1.1	PDLIM2	chr14:70,564,025-70,577,479	NM_145978 NM_001253736	Pdlim2	PDZ and LIM domain 2	stress fiber (GO:0001725); protein binding (GO:0005515); cytoplasm (GO:0005737); cytoskeleton (GO:0005856); zinc ion binding (GO:0008270); cortical actin cytoskeleton (GO:0030864); myosin heavy chain binding (GO:0032036); metal ion binding (GO:0046872); muscle alpha-actinin binding (GO:0051371)	4.46115	4.46115	36.2025	164.966	1.0158e-08	0.940475	-1.06329	1036.63	974.863	0.898	1.36846	1.36846	53.387	73.4265	0.388528	4.7435	3.25998
1.1	UNC93B1	chr19:3,935,186-3,949,340	NM_019449 NM_001161428	Unc93b1	Unc-93 homolog B1 (C. elegans)	toll-like receptor signaling pathway (GO:0002224); molecular_function (GO:0003674); lysosome (GO:0005764); endosome (GO:0005768); endoplasmic reticulum (GO:0005783); intracellular protein transport (GO:0006886); membrane (GO:0016020); integral to membrane (GO:0016021); antigen processing and presentation of exogenous peptide antigen via MHC class II (GO:0019886); early phagosome (GO:0032009); tol…	5.18478	5.18478	475.922	2471.74	2.95503e-32	0.71869	-1.39142	380.572	273.232	0.0307	1.96526	1.96526	195.634	385.436	2.0361e-06	7.21421	2.63822
1.1	CNDP2	chr18:84,836,861-84,855,025	NM_023149	Cndp2	CNDP dipeptidase 2 (metallopeptidase M20 family)	carboxypeptidase activity (GO:0004180); protein binding (GO:0005515); cytoplasm (GO:0005737); cytosol (GO:0005829); proteolysis (GO:0006508); metabolic process (GO:0008152); peptidase activity (GO:0008233); metallopeptidase activity (GO:0008237); hydrolase activity (GO:0016787); dipeptidase activity (GO:0016805); cytosol nonspecific dipeptidase activity (GO:0042315); metal ion binding (GO:0046872…	4.5615	4.5615	450.152	2056.93	8.1169e-28	0.956072	-1.04595	660.974	631.894	1	1.40658	1.40658	544.508	766.3	0.0232663	4.77109	3.24298
1.1	BLNK	chr19:41,003,417-41,069,025	NM_008528	Blnk	B-cell linker	protein binding (GO:0005515); cytoplasm (GO:0005737); plasma membrane (GO:0005886); defense response (GO:0006952); membrane (GO:0016020); B cell activation (GO:0042113)	6.2163	6.2163	30.2377	193.183	5.04724e-23	0.512675	-1.95055	55.1419	27.7826	0.082	2.71379	2.71379	8.7485	25.4553	0.0554664	12.1252	2.29064
1.1	FAS	chr19:34,365,149-34,402,260	NM_007987 NM_001146708	Fas	Fas (TNF receptor superfamily member 6)	immunoglobulin production (GO:0002377); renal system process (GO:0003014); receptor activity (GO:0004872); transmembrane signaling receptor activity (GO:0004888); tumor necrosis factor-activated receptor activity (GO:0005031); protein binding (GO:0005515); extracellular region (GO:0005576); apoptotic process (GO:0006915); activation-induced cell death of T cells (GO:0006924); inflammatory cell ap…	7.06546	7.06546	18.9886	140.228	1.28999e-18	1.21594	1.21594	19.0645	23.3972	0.958	2.4541	2.4541	5.36349	14.6167	0.263539	5.81071	2.87904
1.1	FUT4	chr9:14,552,903-14,556,566	NM_010242	Fut4	Fucosyltransferase 4	Golgi apparatus (GO:0005794); protein glycosylation (GO:0006486); fucosyltransferase activity (GO:0008417); cell surface (GO:0009986); membrane (GO:0016020); integral to membrane (GO:0016021); transferase activity (GO:0016740); transferase activity, transferring glycosyl groups (GO:0016757); alpha-(1->3)-fucosyltransferase activity (GO:0046920)	4.1513	4.1513	16.5052	71.6691	2.86575e-07	0.748799	-1.33547	91.7892	68.4805	0.393	1.41026	1.41026	8.12994	11.8756	0.892881	5.54394	2.94364
1.1	AFAP1	chr5:36,235,968-36,346,571	NM_027373	Afap1	Actin filament associated protein 1	actin binding (GO:0003779); protein binding (GO:0005515); cytoplasm (GO:0005737); cytoskeleton (GO:0005856); actin filament (GO:0005884); regulation of signal transduction (GO:0009966); SH3 domain binding (GO:0017124)	4.16963	4.16963	51.9025	219.584	1.19654e-18	0.886161	-1.12846	1792.34	1588.19	0.369	1.28534	1.28534	399.262	513.471	0.0593463	4.70528	3.244
1.1	MARCH1	chr8:68,141,939-68,995,536	NM_175188 NM_001166372 NM_001166375	MARCH1	Membrane-associated ring finger (C3HC4) 1	nucleus (GO:0005634); zinc ion binding (GO:0008270); membrane (GO:0016020); integral to membrane (GO:0016021); ligase activity (GO:0016874); cytoplasmic vesicle (GO:0031410); metal ion binding (GO:0046872)	6.79745	6.79745	97.0691	665.62	5.30171e-67	0.889662	-1.12402	123.018	109.335	0.946	2.6525	2.6525	9.01116	25.5546	0.0618939	7.64049	2.56266
1.1	NLRC3	chr16:3,946,933-3,976,632	NM_001081280	Nlrc3	NLR family, CARD domain containing 3	nucleotide binding (GO:0000166); molecular_function (GO:0003674); ATP binding (GO:0005524); cytoplasm (GO:0005737); I-kappaB kinase/NF-kappaB signaling (GO:0007249); T cell activation (GO:0042110); positive regulation of NF-kappaB transcription factor activity (GO:0051092)	6.86155	6.86155	8.22138	62.273	6.18871e-09	1.04155	1.04155	29.1331	30.3852	1	2.53413	2.53413	4.21961	12.2272	0.30401	6.58782	2.70765
1.1	APOBR	chr7:133,728,522-133,732,606	NM_138310	Apobr			6.50234	6.50234	72.8246	479.033	4.75027e-36	1.30236	1.30236	582.448	758.861	0.0291	2.09516	2.09516	25.8896	55.338	0.0376727	4.99272	3.10351
1.1	NUPR1	chr7:133,766,760-133,768,984	NM_019738	Nupr1	Nuclear protein 1	acute inflammatory response (GO:0002526); molecular_function (GO:0003674); cellular_component (GO:0005575); nucleus (GO:0005634); response to toxic substance (GO:0009636); intrinsic apoptotic signaling pathway in response to DNA damage by p53 class mediator (GO:0042771); positive regulation of apoptotic process (GO:0043065); negative regulation of fibroblast proliferation (GO:0048147)	3.50726	3.50726	160.839	566.61	2.06607e-32	1.17141	1.17141	189.13	221.721	0.499	0.661524	-1.51166	235.466	155.428	0.0114327	2.99404	5.30178
1.1	AI504432	chr3:106,842,422-106,857,240	NR_033498	AI504432	Expressed sequence AI504432	molecular_function (GO:0003674); cellular_component (GO:0005575); biological_process (GO:0008150)	6.75728	6.75728	51.483	353.642	1.27692e-40	2.27533	2.27533	10.6233	25.4468	0.172	1.26312	1.26312	1.66919	2.37152	1	2.9698	5.34966
1.1	GDA	chr19:21,465,797-21,547,151	NM_010266	Gda	Guanine deaminase	protein binding (GO:0005515); extracellular space (GO:0005615); zinc ion binding (GO:0008270); guanine deaminase activity (GO:0008892); hydrolase activity (GO:0016787); metal ion binding (GO:0046872)	4.6616	4.6616	249.652	1167.44	1.46385e-72	0.889923	-1.12369	819.563	729.237	1	1.55168	1.55168	219.65	341.379	0.138602	5.23821	3.00423
1.1	ANXA11	chr14:26,661,641-26,706,290	NM_013469	Anxa11	Annexin A11	calcium ion binding (GO:0005509); calcium-dependent phospholipid binding (GO:0005544); nucleus (GO:0005634); cytoplasm (GO:0005737); cytoskeleton (GO:0005856); cell cycle (GO:0007049); phosphatidylethanolamine binding (GO:0008429); cell division (GO:0051301)	4.34893	4.34893	99.8417	437.554	1.18716e-33	0.930245	-1.07499	1302.74	1211.8	0.767	1.35053	1.35053	524.382	708.546	0.0164771	4.67504	3.22016
1.1	CARD11	chr5:141,348,953-141,476,550	NM_175362	Card11	Caspase recruitment domain family, member 11	protein binding (GO:0005515); intracellular (GO:0005622); cytoplasm (GO:0005737); plasma membrane (GO:0005886); signal transduction (GO:0007165); membrane (GO:0016020); positive regulation of B cell proliferation (GO:0030890); positive regulation of T cell proliferation (GO:0042102); regulation of apoptotic process (GO:0042981); positive regulation of I-kappaB kinase/NF-kappaB signaling (GO:00431…	6.65918	6.65918	20.4401	141.773	6.02976e-18	0.973765	-1.02694	1.75751	1.68517	1	2.52249	2.52249	4.06497	11.7763	0.34888	6.83859	2.63993
1.1	CD96	chr16:46,035,770-46,120,361	NM_032465	Cd96	CD96 antigen	protein binding (GO:0005515); cell adhesion (GO:0007155); membrane (GO:0016020); integral to membrane (GO:0016021)	3.98344	3.98344	13.9254	58.4543	5.83147e-06	0.641071	-1.55989	1.75751	0.767763	1	1.45086	1.45086	0	0.450863	1	6.21373	2.74557
1.1	LPXN	chr19:12,873,099-12,908,298	NM_134152	Lpxn	Leupaxin	cytoplasm (GO:0005737); protein complex assembly (GO:0006461); cell adhesion (GO:0007155); signal transduction (GO:0007165); zinc ion binding (GO:0008270); metal ion binding (GO:0046872)	6.85155	6.85155	48.8747	340.719	2.82058e-39	0.79991	-1.25014	72.5532	57.8359	0.895	2.81336	2.81336	10.4643	31.2532	0.0267344	8.56541	2.43536
1.1	RGS14	chr13:55,471,093-55,486,048	NM_016758	Rgs14	Regulator of G-protein signaling 14	signal transducer activity (GO:0004871); receptor signaling protein activity (GO:0005057); GTPase activator activity (GO:0005096); nucleus (GO:0005634); spindle (GO:0005819); mitosis (GO:0007067); signal transduction (GO:0007165); G-protein coupled receptor signaling pathway (GO:0007186); regulation of G-protein coupled receptor protein signaling pathway (GO:0008277); negative regulation of signa…	5.9046	5.9046	23.6606	144.611	1.38438e-17	0.934012	-1.07065	97.9031	91.3767	1	2.1821	2.1821	39.3683	87.0875	0.00244772	6.32175	2.70593
1.1	PYHIN1	chr1:175,560,990-175,578,059	NM_175026	Pyhin1	Pyrin and HIN domain family, member 1	molecular_function (GO:0003674); protein binding (GO:0005515); cellular_component (GO:0005575); nucleus (GO:0005634); biological_process (GO:0008150)	8.59968	8.59968	122.374	1059.98	2.79901e-109	1.42483	1.42483	32.9868	47.4256	0.445	3.1168	3.1168	7.82065	26.4922	0.0492797	6.03556	2.75913
1.1	FAM53B	chr7:139,903,767-140,004,879	NM_212473 NM_175268	Fam53b	Family with sequence similarity 53, member B	molecular_function (GO:0003674); cellular_component (GO:0005575); biological_process (GO:0008150)	3.89226	3.89226	73.6637	289.61	1.3251e-21	0.989837	-1.01027	73.782	73.022	1	1.0674	1.0674	3839.99	4098.86	0.618748	3.93222	3.64649
1.1	TMSB4X	chrX:163,645,026-163,647,150	NM_021278	Tmsb4x	Thymosin, beta 4, X chromosome	actin binding (GO:0003779); protein binding (GO:0005515); extracellular region (GO:0005576); nucleus (GO:0005634); cytoplasm (GO:0005737); cytosol (GO:0005829); cytoskeleton (GO:0005856); cytoskeleton organization (GO:0007010); actin cytoskeleton organization (GO:0030036); regulation of cell migration (GO:0030334); platelet alpha granule lumen (GO:0031093); sequestering of actin monomers (GO:0042…	4.49622	4.49622	3922.96	17642	2.43048e-164	0.840315	-1.19003	3564.95	2995.52	0.016	1.53738	1.53738	1376.7	2117.05	1.16674e-05	5.35064	2.92461
1.1	WFS1	chr5:37,357,343-37,380,221	NM_011716	Wfs1	Wolfram syndrome 1 homolog (human)	endoplasmic reticulum (GO:0005783); protein prenyltransferase activity (GO:0008318); membrane (GO:0016020); integral to membrane (GO:0016021); dendrite (GO:0030425); ATPase binding (GO:0051117)	4.55226	4.55226	52.4185	242.175	6.59587e-22	0.76347	-1.30981	86.6654	65.9299	0.719	1.64644	1.64644	175.186	289.08	0.00102342	5.96259	2.76491
1.1	CBFA2T3	chr8:125,149,036-125,223,009	NM_001109873 NM_177289 NM_009824	Cbfa2t3	Core-binding factor, runt domain, alpha subunit 2, translocated to, 3 (human)	sequence-specific DNA binding transcription factor activity (GO:0003700); intracellular (GO:0005622); nucleus (GO:0005634); Golgi apparatus (GO:0005794); regulation of transcription, DNA-dependent (GO:0006355); zinc ion binding (GO:0008270); membrane (GO:0016020); cell differentiation (GO:0030154); granulocyte differentiation (GO:0030851); metal ion binding (GO:0046872)	3.45889	3.45889	55.1571	193.241	9.91249e-11	0.851665	-1.17417	32.406	27.4508	1	0.980767	-1.01961	22.1953	21.7492	1	4.06133	3.52672
1.1	CAMK2B	chr11:5,869,669-5,965,751	NM_001174053 NM_007595 NM_001174054	Camk2b	Calcium/calmodulin-dependent protein kinase II, beta	G1/S transition of mitotic cell cycle (GO:0000082); nucleotide binding (GO:0000166); protein kinase activity (GO:0004672); protein serine/threonine kinase activity (GO:0004674); calmodulin-dependent protein kinase activity (GO:0004683); protein tyrosine kinase activity (GO:0004713); protein binding (GO:0005515); calmodulin binding (GO:0005516); ATP binding (GO:0005524); calcium- and calmodulin-de…	5.48902	5.48902	25.0497	141.987	7.18737e-16	1.7403	1.7403	14.4846	25.9478	0.449	1.16809	1.16809	144.196	168.602	0.570815	3.15407	4.69912
1.1	IFI204	chr1:175,677,425-175,697,050	NM_008329	Ifi204	Interferon activated gene 204	transcription cofactor activity (GO:0003712); protein binding (GO:0005515); nucleus (GO:0005634); nucleoplasm (GO:0005654); nucleolus (GO:0005730); cytoplasm (GO:0005737); regulation of transcription, DNA-dependent (GO:0006355); regulation of transcription from RNA polymerase II promoter (GO:0006357); immune response (GO:0006955); multicellular organismal development (GO:0007275); intrinsic apopt…	8.21184	8.21184	201.328	1660.48	1.5213e-140	2.09838	2.09838	100.752	212.514	0.00617	2.25297	2.25297	29.3212	67.3129	0.00746521	3.91341	3.64489
1.1	D4BWG0951E	chr4:80,556,590-80,600,205	NM_026821	D4Bwg0951e	DNA segment, Chr 4, Brigham & Women's Genetics 0951 expressed		2.88167	2.88167	20.3437	60.5053	0.000247569	0.334437	-2.9901	4.28578	0.767763	0.931	1.19334	1.19334	11.0363	13.3633	0.979557	8.61646	2.4148
1.1	FTH1	chr19:10,057,193-10,059,582	NM_010239	Fth1	Ferritin heavy chain 1	ferroxidase activity (GO:0004322); binding (GO:0005488); protein binding (GO:0005515); mitochondrion (GO:0005739); iron ion transport (GO:0006826); cellular iron ion homeostasis (GO:0006879); ferric iron binding (GO:0008199); oxidoreductase activity (GO:0016491); metal ion binding (GO:0046872); transition metal ion binding (GO:0046914); oxidation-reduction process (GO:0055114); negative regulatio…	4.99218	4.99218	4179.98	20871.2	4.58733e-19	1.2113	1.2113	17757.8	21510.2	0.112	1.43563	1.43563	19280.4	27679.9	8.69225e-06	4.12135	3.47736
1.1	CYSLTR1	chrX:103,771,856-103,798,801	NM_021476	Cysltr1	Cysteinyl leukotriene receptor 1	rhodopsin-like receptor activity (GO:0001584); signal transducer activity (GO:0004871); receptor activity (GO:0004872); G-protein coupled receptor activity (GO:0004930); leukotriene receptor activity (GO:0004974); plasma membrane (GO:0005886); integral to plasma membrane (GO:0005887); calcium ion transport (GO:0006816); chemotaxis (GO:0006935); inflammatory response (GO:0006954); signal transduct…	4.51129	4.51129	34.3654	158.544	1.16566e-12	0.571378	-1.75015	68.5616	38.746	0.119	1.8239	1.8239	7.29534	14.1299	0.528177	7.89545	2.47343
1.1	C1QTNF2	chr11:43,287,808-43,305,027	NM_026979	C1qtnf2	C1q and tumor necrosis factor related protein 2	activation of MAPK activity (GO:0000187); receptor binding (GO:0005102); extracellular region (GO:0005576); extracellular space (GO:0005615); positive regulation of glycogen biosynthetic process (GO:0045725); positive regulation of fatty acid oxidation (GO:0046321); positive regulation of glucose import (GO:0046326); protein homooligomerization (GO:0051260)	4.8375	4.8375	13.2506	67.9373	4.2597e-07	0.428906	-2.33151	2.8485	0.650645	0.895	2.14222	2.14222	3.80231	9.2876	0.535079	11.2787	2.25818
1.1	ITGA1	chr13:115,748,289-115,892,172	NM_001033228	Itga1	Integrin alpha 1	cell adhesion (GO:0007155); neutrophil chemotaxis (GO:0030593); cellular extravasation (GO:0045123)	2.91696	2.91696	242.179	708.345	1.72265e-29	0.718237	-1.3923	127.036	90.9603	0.261	0.838856	-1.1921	208.17	174.463	0.465366	4.06128	3.47731
1.1	CORO1A	chr7:133,843,288-133,848,268	NM_009898	Coro1a	Coronin, actin binding protein 1A	immunological synapse (GO:0001772); actin binding (GO:0003779); protein binding (GO:0005515); cytoplasm (GO:0005737); cytoskeleton (GO:0005856); plasma membrane (GO:0005886); calcium ion transport (GO:0006816); actin filament organization (GO:0007015); regulation of actin polymerization or depolymerization (GO:0008064); cytoskeletal protein binding (GO:0008092); regulation of cell shape (GO:00083…	5.61997	5.61997	273.347	1540.82	8.22858e-63	0.757058	-1.3209	351.093	265.555	0.117	2.24637	2.24637	73.2479	165.788	0.0379107	7.42344	2.5018
1.1	TLR7	chrX:163,742,863-163,768,460	NM_133211	Tlr7	Toll-like receptor 7	toll-like receptor signaling pathway (GO:0002224); microglial cell activation involved in immune response (GO:0002282); single-stranded RNA binding (GO:0003727); receptor activity (GO:0004872); transmembrane signaling receptor activity (GO:0004888); protein binding (GO:0005515); extracellular space (GO:0005615); lysosome (GO:0005764); endosome (GO:0005768); endoplasmic reticulum (GO:0005783); inf…	5.5445	5.5445	66.5082	373.299	1.13806e-36	0.713924	-1.40071	105.253	74.8568	0.337	2.25052	2.25052	17.4504	40.5229	0.0566387	7.76624	2.46366
1.1	N4BP2L1	chr5:151,374,218-151,397,100	NM_133898	N4bp2l1	NEDD4 binding protein 2-like 1	molecular_function (GO:0003674); cellular_component (GO:0005575); biological_process (GO:0008150)	5.23066	5.23066	28.3722	152.636	1.6782e-15	1.20796	1.20796	22.5796	27.4833	0.978	1.5892	1.5892	6.46074	10.8566	0.762742	4.33014	3.29137
1.1	NR2F2	chr7:77,496,836-77,511,632	NM_009697 NM_183261	Nr2f2	Nuclear receptor subfamily 2, group F, member 2	negative regulation of transcription from RNA polymerase II promoter (GO:0000122); neuron migration (GO:0001764); lymph vessel development (GO:0001945); DNA binding (GO:0003677); sequence-specific DNA binding transcription factor activity (GO:0003700); steroid hormone receptor activity (GO:0003707); receptor activity (GO:0004872); ligand-activated sequence-specific DNA binding RNA polymerase II t…	3.21483	3.21483	38.8503	127.112	1.22403e-08	1.03927	1.03927	688.021	715.079	0.898	0.685384	-1.45904	261.481	178.9	0.0525419	3.09336	4.69055
1.1	DNASE2A	chr8:87,432,523-87,435,360	NM_010062	Dnase2a	deoxyribonuclease II alpha	nuclease activity (GO:0004518); endonuclease activity (GO:0004519); endodeoxyribonuclease activity (GO:0004520); deoxyribonuclease II activity (GO:0004531); lysosome (GO:0005764); DNA metabolic process (GO:0006259); DNA catabolic process (GO:0006308); apoptotic process (GO:0006915); multicellular organismal development (GO:0007275); hydrolase activity (GO:0016787); erythrocyte differentiation (GO…	3.70323	3.70323	96.264	359.191	2.45112e-24	0.747979	-1.33694	236.437	176.598	0.334	1.23961	1.23961	96.3415	119.666	0.518787	4.95097	2.9874
1.1	TRP73	chr4:153,430,358-153,514,317	NM_011642 NM_001126331 NM_001126330	Trp73	Transformation related protein 73	activation of MAPK activity (GO:0000187); chromatin (GO:0000785); release of cytochrome c from mitochondria (GO:0001836); p53 binding (GO:0002039); response to tumor cell (GO:0002347); DNA binding (GO:0003677); sequence-specific DNA binding transcription factor activity (GO:0003700); protein binding (GO:0005515); nucleus (GO:0005634); cytoplasm (GO:0005737); regulation of transcription, DNA-depen…	6.52027	6.52027	2.67619	22.9698	0.000607443	0.581856	-1.71864	0.718639	0	1	2.92066	2.92066	0	1.92066	0.673872	11.206	2.23246
1.1	ANTXR1	chr6:87,083,847-87,285,769	NM_054041	Antxr1	Anthrax toxin receptor 1	molecular_function (GO:0003674); receptor activity (GO:0004872); extracellular space (GO:0005615); plasma membrane (GO:0005886); signal transduction (GO:0007165); biological_process (GO:0008150); membrane (GO:0016020); integral to membrane (GO:0016021); cell projection (GO:0042995); metal ion binding (GO:0046872)	3.94727	3.94727	351.751	1391.4	9.94143e-28	1.36278	1.36278	173.45	236.737	0.0972	0.759161	-1.31724	457.765	347.276	0.0546879	2.89648	5.19951
1.1	DDX3Y	chrY:597,158-623,056	NM_012008	Ddx3y	DEAD (Asp-Glu-Ala-Asp) box polypeptide 3, Y-linked	nucleotide binding (GO:0000166); nucleic acid binding (GO:0003676); DNA binding (GO:0003677); RNA binding (GO:0003723); ATP-dependent RNA helicase activity (GO:0004004); helicase activity (GO:0004386); ATP binding (GO:0005524); nucleus (GO:0005634); cytoplasm (GO:0005737); ATP catabolic process (GO:0006200); ATP-dependent helicase activity (GO:0008026); hydrolase activity (GO:0016787); ATPase act…	4.54266	4.54266	101.066	462.653	6.42929e-37	0.683812	-1.46239	101.15	68.8513	0.472	1.76003	1.76003	23.4938	42.1099	0.217017	6.64314	2.58101
1.1	MAN1C1	chr4:134,117,605-134,260,205	NM_207237	Man1c1	Mannosidase, alpha, class 1C, member 1	mannosyl-oligosaccharide 1,2-alpha-mannosidase activity (GO:0004571); calcium ion binding (GO:0005509); Golgi apparatus (GO:0005794); mannose metabolic process (GO:0006013); proteoglycan biosynthetic process (GO:0030166)	3.54106	3.54106	164.836	586.235	2.51977e-33	0.755389	-1.32382	115.106	86.7051	0.469	1.14995	1.14995	301.251	346.573	0.450111	4.68773	3.07933
1.1	LY96	chr1:16,678,537-16,699,686	NM_016923 NM_001159711	Ly96	Lymphocyte antigen 96	protein binding (GO:0005515); extracellular region (GO:0005576); extracellular space (GO:0005615); plasma membrane (GO:0005886); defense response (GO:0006952); inflammatory response (GO:0006954); immune response (GO:0006955); response to lipopolysaccharide (GO:0032496); innate immune response (GO:0045087)	3.08837	3.08837	19.3742	61.9229	9.67574e-05	0.892412	-1.12056	40.1547	35.727	1	0.769983	-1.29873	51.6859	39.5673	0.81245	3.4607	4.01096
1.1	LTC4S	chr11:50,049,974-50,051,973	NM_008521	Ltc4s	Leukotriene C4 synthase	leukotriene-C4 synthase activity (GO:0004464); extracellular space (GO:0005615); nucleus (GO:0005634); endoplasmic reticulum (GO:0005783); microsome (GO:0005792); leukotriene metabolic process (GO:0006691); enzyme activator activity (GO:0008047); lipid binding (GO:0008289); membrane (GO:0016020); integral to membrane (GO:0016021); lyase activity (GO:0016829); leukotriene biosynthetic process (GO:…	12.1375	12.1375	12.1223	158.272	1.06148e-24	0.517222	-1.93341	64.0077	32.6234	0.109	6.02852	6.02852	3.07573	23.5706	0.046737	23.4667	2.01335
1.1	PIM1	chr17:29,627,990-29,632,404	NM_008842	Pim1	Proviral integration site 1	nucleotide binding (GO:0000166); protein kinase activity (GO:0004672); protein serine/threonine kinase activity (GO:0004674); protein tyrosine kinase activity (GO:0004713); ATP binding (GO:0005524); nucleus (GO:0005634); cytoplasm (GO:0005737); protein phosphorylation (GO:0006468); cell cycle (GO:0007049); kinase activity (GO:0016301); transferase activity (GO:0016740); manganese ion binding (GO:…	3.56387	3.56387	149.584	535.661	8.96661e-32	1.30744	1.30744	342.57	448.197	0.118	0.619565	-1.61403	122.663	75.6174	0.0279464	2.72584	5.75221
1.1	P2RY6	chr7:108,086,148-108,112,880	NM_183168	P2ry6	Pyrimidinergic receptor P2Y, G-protein coupled, 6	rhodopsin-like receptor activity (GO:0001584); signal transducer activity (GO:0004871); receptor activity (GO:0004872); G-protein coupled receptor activity (GO:0004930); plasma membrane (GO:0005886); signal transduction (GO:0007165); G-protein coupled receptor signaling pathway (GO:0007186); positive regulation of smooth muscle cell migration (GO:0014911); membrane (GO:0016020); integral to membr…	6.30611	6.30611	74.826	477.167	3.11758e-28	0.601634	-1.66214	122.586	73.3538	0.0372	2.81329	2.81329	19.8462	57.6462	0.0102434	10.4816	2.24154
1.1	VEGFC	chr8:55,162,886-55,271,808	NM_009506	Vegfc	Vascular endothelial growth factor C	angiogenesis (GO:0001525); positive regulation of neuroblast proliferation (GO:0002052); extracellular region (GO:0005576); extracellular space (GO:0005615); multicellular organismal development (GO:0007275); growth factor activity (GO:0008083); cell proliferation (GO:0008283); positive regulation of cell proliferation (GO:0008284); organ morphogenesis (GO:0009887); membrane (GO:0016020); morphog…	4.94465	4.94465	14.9913	78.0713	0.00022401	1.95495	1.95495	37.9988	75.2407	0.0498	0.722967	-1.38319	99.0147	71.3073	0.219397	2.5293	6.83939
1.1	CIB2	chr9:54,393,159-54,407,886	NM_019686	Cib2	Calcium and integrin binding family member 2	calcium ion binding (GO:0005509); integrin-mediated signaling pathway (GO:0007229)	7.36329	7.36329	2.86899	27.4885	4.10365e-05	2.29012	2.29012	1.41122	4.52199	0.822	1.69878	1.69878	16.2451	28.2957	0.32981	3.21524	4.33445
1.1	KCTD12	chr14:103,375,798-103,381,854	NM_177715	Kctd12	Potassium channel tetramerisation domain containing 12	molecular_function (GO:0003674); voltage-gated potassium channel activity (GO:0005249); protein binding (GO:0005515); cellular_component (GO:0005575); potassium ion transport (GO:0006813); voltage-gated potassium channel complex (GO:0008076); biological_process (GO:0008150); membrane (GO:0016020); regulation of ion transmembrane transport (GO:0034765)	4.21751	4.21751	501.108	2116.65	1.39618e-89	0.544841	-1.8354	466.798	253.876	0.0554	1.74246	1.74246	436.495	761.317	0.0347992	7.74081	2.42044
1.1	9030425E11RIK	chr9:40,494,047-40,592,129	NM_133733	9030425E11Rik	RIKEN cDNA 9030425E11 gene	molecular_function (GO:0003674); extracellular space (GO:0005615); membrane fraction (GO:0005624); plasma membrane (GO:0005886); tight junction (GO:0005923); biological_process (GO:0008150); membrane (GO:0016020); integral to membrane (GO:0016021); cell junction (GO:0030054)	5.45915	5.45915	25.0497	141.209	9.76044e-11	1.02782	1.02782	744.274	765.01	1	1.93304	1.93304	11.4683	23.1018	0.503472	5.31136	2.82412
1.1	IL1B	chr2:129,190,316-129,196,856	NM_008361	Il1b	Interleukin 1 beta	angiogenesis (GO:0001525); fever generation (GO:0001660); cytokine activity (GO:0005125); interleukin-1 receptor binding (GO:0005149); extracellular region (GO:0005576); extracellular space (GO:0005615); inflammatory response (GO:0006954); immune response (GO:0006955); positive regulation of cytosolic calcium ion concentration (GO:0007204); aging (GO:0007568); memory (GO:0007613); growth factor a…	3.49456	3.49456	48.9371	173.509	8.95734e-13	1.5289	1.5289	124.221	190.451	0.882	0.369061	-2.70958	19.2276	6.46521	0.193327	2.28567	9.4688
1.1	PARVG	chr15:84,155,150-84,173,408	NM_022321 NM_001162500	Parvg	Parvin, gamma	actin binding (GO:0003779); protein binding (GO:0005515); cellular_component (GO:0005575); cytoplasm (GO:0005737); cytoskeleton (GO:0005856); plasma membrane (GO:0005886); cell adhesion (GO:0007155); biological_process (GO:0008150); membrane (GO:0016020); cell junction (GO:0030054)	5.58117	5.58117	59.092	334.384	1.09902e-33	1.2512	1.2512	31.073	39.1298	0.895	1.78159	1.78159	13.2774	24.4364	0.310264	4.46064	3.1327
1.1	CRIP1	chr12:114,390,223-114,392,090	NM_007763	Crip1	Cysteine-rich protein 1 (intestinal)	zinc ion binding (GO:0008270); metal ion binding (GO:0046872)	3.58258	3.58258	266.22	956.338	8.61989e-48	0.788028	-1.26899	430.423	338.973	0.0867	1.15923	1.15923	145.617	168.962	0.850922	4.54626	3.09049
1.1	DOK2	chr14:71,174,188-71,178,301	NM_010071	Dok2	Docking protein 2	MAPK cascade (GO:0000165); transmembrane receptor protein tyrosine kinase signaling protein activity (GO:0005066); insulin receptor binding (GO:0005158); cellular_component (GO:0005575); transmembrane receptor protein tyrosine kinase signaling pathway (GO:0007169); Ras protein signal transduction (GO:0007265)	4.96512	4.96512	80.3427	402.876	4.18993e-35	0.52093	-1.91964	176.205	91.3116	0.13	2.17844	2.17844	14.112	31.9206	0.100296	9.53126	2.27921
1.1	GM6907	chr14:59,999,670-60,012,349	NM_001164289	Gm6907	predicted gene 6907	molecular_function (GO:0003674); cellular_component (GO:0005575); biological_process (GO:0008150)	3.45075	3.45075	16.1196	58.0754	5.82289e-05	0.746369	-1.33982	15.2293	11.113	0.989	1.12982	1.12982	6.19809	7.13253	1	4.62338	3.05425
1.1	HIVEP3	chr4:119,487,283-119,808,016	NM_010657	Hivep3	Human immunodeficiency virus type I enhancer binding protein 3	nucleic acid binding (GO:0003676); DNA binding (GO:0003677); intracellular (GO:0005622); nucleus (GO:0005634); cytoplasm (GO:0005737); zinc ion binding (GO:0008270); transcription activator activity (GO:0016563); metal ion binding (GO:0046872)	5.4242	5.4242	34.1387	189.599	9.21579e-21	0.930504	-1.07469	261.199	242.977	1	2.02758	2.02758	4.06497	9.26964	0.567691	5.82931	2.6752
1.1	GPR65	chr12:99,506,867-99,514,842	NM_008152	Gpr65	G-protein coupled receptor 65	rhodopsin-like receptor activity (GO:0001584); signal transducer activity (GO:0004871); receptor activity (GO:0004872); G-protein coupled receptor activity (GO:0004930); plasma membrane (GO:0005886); integral to plasma membrane (GO:0005887); apoptotic process (GO:0006915); signal transduction (GO:0007165); G-protein coupled receptor signaling pathway (GO:0007186); membrane (GO:0016020); integral …	5.56096	5.56096	76.7934	431.606	2.02231e-25	0.955973	-1.04605	18.1299	17.2877	1	2.08013	2.08013	5.4715	12.4616	0.506594	5.81707	2.67337
1.1	SLC9A7	chrX:19,682,881-19,868,890	NM_177353	Slc9a7	Solute carrier family 9 (sodium/hydrogen exchanger), member 7	molecular_function (GO:0003674); cellular_component (GO:0005575); endosome (GO:0005768); Golgi apparatus (GO:0005794); transport (GO:0006810); ion transport (GO:0006811); cation transport (GO:0006812); potassium ion transport (GO:0006813); sodium ion transport (GO:0006814); regulation of pH (GO:0006885); biological_process (GO:0008150); antiporter activity (GO:0015297); solute:hydrogen antiporter…	6.30079	6.30079	2.86899	23.3777	0.000543843	0.817615	-1.22307	0.692584	0.383881	1	2.62693	2.62693	0.417298	2.72314	0.768216	7.70631	2.39854
1.1	CLSTN2	chr9:97,344,814-97,933,586	NM_022319	Clstn2	Calsyntenin 2	sugar:hydrogen symporter activity (GO:0005351); calcium ion binding (GO:0005509); protein binding (GO:0005515); extracellular space (GO:0005615); endoplasmic reticulum (GO:0005783); Golgi apparatus (GO:0005794); plasma membrane (GO:0005886); cell adhesion (GO:0007155); homophilic cell adhesion (GO:0007156); phosphoenolpyruvate-dependent sugar phosphotransferase system (GO:0009401); membrane (GO:0…	7.15733	7.15733	2.35303	22.9987	0.000292065	1	1	0	0	1	2.92066	2.92066	0	1.92066	0.673872	7.15733	2.45059
1.1	PTGR2	chr12:85,626,246-85,656,782	NM_029880 NM_001252626 NM_001252625	Ptgr2	prostaglandin reductase 2, Zinc binding alcohol dehydrogenase, domain containing 1	catalytic activity (GO:0003824); binding (GO:0005488); cytoplasm (GO:0005737); mitochondrion (GO:0005739); metabolic process (GO:0008152); zinc ion binding (GO:0008270); oxidoreductase activity (GO:0016491); 15-oxoprostaglandin 13-oxidase activity (GO:0047522); oxidation-reduction process (GO:0055114)	4.23865	4.23865	48.9711	210.81	5.38958e-18	0.905671	-1.10415	633.78	573.902	1	1.41732	1.41732	635.175	900.666	0.00186004	4.68012	2.9906
1.1	RASSF4	chr6:116,583,026-116,623,854	NM_178045	Rassf4	Ras association (RalGDS/AF-6) domain family member 4	molecular_function (GO:0003674); protein binding (GO:0005515); cellular_component (GO:0005575); cell cycle (GO:0007049); signal transduction (GO:0007165); neuropeptide signaling pathway (GO:0007218); biological_process (GO:0008150)	5.24614	5.24614	200.84	1057.88	2.7792e-30	0.559012	-1.78887	231.746	129.108	0.185	2.31984	2.31984	40.279	94.7607	0.018504	9.38467	2.26142
1.1	CST7	chr2:150,396,151-150,404,680	NM_009977	Cst7	Cystatin F (leukocystatin)	endopeptidase inhibitor activity (GO:0004866); cysteine-type endopeptidase inhibitor activity (GO:0004869); extracellular region (GO:0005576); extracellular space (GO:0005615); negative regulation of peptidase activity (GO:0010466); negative regulation of endopeptidase activity (GO:0010951); peptidase inhibitor activity (GO:0030414)	7.12657	7.12657	13.9594	105.609	1.13814e-14	0.68441	-1.46111	4.60602	2.83682	1	3.22896	3.22896	0.57194	4.07573	0.437797	10.4127	2.20708
1.1	RGL1	chr1:154,364,660-154,472,241	NM_016846	Rgl1	Ral guanine nucleotide dissociation stimulator,-like 1	guanyl-nucleotide exchange factor activity (GO:0005085); intracellular (GO:0005622); signal transduction (GO:0007165); small GTPase mediated signal transduction (GO:0007264); regulation of catalytic activity (GO:0050790); regulation of small GTPase mediated signal transduction (GO:0051056)	4.09908	4.09908	194.915	802.07	2.00007e-49	0.966085	-1.03511	807.425	780.007	0.925	1.28528	1.28528	323.663	416.284	0.101943	4.24298	3.18924
1.1	GABRA3	chrX:69,678,015-69,901,585	NM_008067	Gabra3	gamma-aminobutyric acid (GABA) A receptor, subunit alpha 3	receptor activity (GO:0004872); GABA-A receptor activity (GO:0004890); ion channel activity (GO:0005216); extracellular ligand-gated ion channel activity (GO:0005230); chloride channel activity (GO:0005254); extracellular space (GO:0005615); plasma membrane (GO:0005886); integral to plasma membrane (GO:0005887); transport (GO:0006810); ion transport (GO:0006811); chloride transport (GO:0006821); …	6.10742	6.10742	5.22201	37.0004	1.1867e-05	1.63053	1.63053	0.718639	1.80229	0.991	1.72427	1.72427	4.63691	8.71953	0.769237	3.74567	3.54204
1.1	IGSF6	chr7:128,207,581-128,218,044	NM_030691	Igsf6	Immunoglobulin superfamily, member 6	molecular_function (GO:0003674); cellular_component (GO:0005575); biological_process (GO:0008150); membrane (GO:0016020); integral to membrane (GO:0016021)	9.4516	9.4516	77.0486	736.685	2.9516e-44	0.720411	-1.3881	113.4	81.4153	0.366	4.47445	4.47445	6.61538	33.0747	0.00342419	13.1197	2.11235
1.1	TBXAS1	chr6:38,868,985-39,034,578	NM_011539	Tbxas1	Thromboxane A synthase 1, platelet	prostaglandin biosynthetic process (GO:0001516); monooxygenase activity (GO:0004497); thromboxane-A synthase activity (GO:0004796); iron ion binding (GO:0005506); microsome (GO:0005792); electron transport (GO:0006118); fatty acid biosynthetic process (GO:0006633); transport (GO:0006810); lipid biosynthetic process (GO:0008610); electron carrier activity (GO:0009055); membrane (GO:0016020); integ…	7.27692	7.27692	69.4396	511.584	1.96251e-57	0.5097	-1.96194	74.0686	37.2625	0.472	3.4911	3.4911	11.9322	44.1477	0.00228276	14.2769	2.08442
1.1	TNFRSF26	chr7:150,793,590-150,813,750	NM_175649	Tnfrsf26	Tumor necrosis factor receptor superfamily, member 26	molecular_function (GO:0003674); receptor activity (GO:0004872); cellular_component (GO:0005575); signal transduction (GO:0007165); biological_process (GO:0008150); membrane (GO:0016020); integral to membrane (GO:0016021)	6.21719	6.21719	26.8528	172.166	1.19424e-20	1.12836	1.12836	40.8212	46.1893	1	2.29106	2.29106	11.2989	27.1775	0.112941	5.50995	2.71368
1.1	SCARF2	chr16:17,797,375-17,808,380	NM_153790	Scarf2	Scavenger receptor class F, member 2	receptor activity (GO:0004872); scavenger receptor activity (GO:0005044); structural molecule activity (GO:0005198); protein binding (GO:0005515); cellular_component (GO:0005575); cell adhesion (GO:0007155); heterophilic cell-cell adhesion (GO:0007157); signal transduction (GO:0007165); membrane (GO:0016020); integral to membrane (GO:0016021)	4.39342	4.39342	43.0064	192.339	2.98086e-17	0.960833	-1.04076	1205.07	1157.83	0.904	1.45587	1.45587	507.087	738.71	0.00104132	4.57252	3.01772
1.1	CCL17	chr8:97,334,353-97,335,936	NM_011332	Ccl17	Chemokine (C-C motif) ligand 17	cytokine activity (GO:0005125); extracellular region (GO:0005576); extracellular space (GO:0005615); chemotaxis (GO:0006935); immune response (GO:0006955); cellular defense response (GO:0006968); signal transduction (GO:0007165); sensory perception (GO:0007600); chemokine activity (GO:0008009)	5.62257	5.62257	17.4407	102.684	2.55873e-12	1.88794	1.88794	1.78357	4.25522	0.819	1.2098	1.2098	0.57194	0.901727	1	2.97815	4.64754
1.1	A430093F15RIK	chr19:10,815,437-10,860,533	NR_027805	A430093F15Rik	RIKEN cDNA A430093F15 gene	molecular_function (GO:0003674); cellular_component (GO:0005575); biological_process (GO:0008150)	4.55591	4.55591	5.54518	28.8192	0.000871319	1.51121	1.51121	0.346292	1.03453	1	1	1	0	0	1	3.01475	4.55591
1.1	PTGER4	chr15:5,183,404-5,193,831	NM_008965 NM_001136079	Ptger4	Prostaglandin E receptor 4 (subtype EP4)	rhodopsin-like receptor activity (GO:0001584); signal transducer activity (GO:0004871); receptor activity (GO:0004872); G-protein coupled receptor activity (GO:0004930); prostaglandin receptor activity (GO:0004955); prostaglandin E receptor activity (GO:0004957); plasma membrane (GO:0005886); signal transduction (GO:0007165); G-protein coupled receptor signaling pathway (GO:0007186); adenylate cy…	4.89766	4.89766	28.3043	142.522	5.71246e-15	0.709113	-1.41021	19.5411	13.566	1	1.99247	1.99247	6.77003	14.4815	0.401293	6.90675	2.45809
1.1	NAAA	chr5:92,686,686-92,707,207	NM_025972 NM_001163687	Naaa	N-acylethanolamine acid amidase	molecular_function (GO:0003674); cytoplasm (GO:0005737); lysosome (GO:0005764); lipid metabolic process (GO:0006629); biological_process (GO:0008150); hydrolase activity (GO:0016787)	4.97647	4.97647	248.813	1242.19	3.56116e-75	0.860188	-1.16254	216.092	185.74	0.951	1.88842	1.88842	47.2503	90.1169	0.0268936	5.78532	2.63525
1.1	CTSZ	chr2:174,252,995-174,264,493	NM_022325	Ctsz	Cathepsin Z	cysteine-type endopeptidase activity (GO:0004197); extracellular space (GO:0005615); lysosome (GO:0005764); proteolysis (GO:0006508); peptidase activity (GO:0008233); cysteine-type peptidase activity (GO:0008234); hydrolase activity (GO:0016787); epithelial tube branching involved in lung morphogenesis (GO:0060441)	4.23584	4.23584	1352.36	5731.63	5.90829e-91	1.00105	1.00105	2094.49	2096.69	1	1.34063	1.34063	4211.95	5647	0.015128	4.2314	3.1596
1.1	MFNG	chr15:78,586,313-78,603,875	NM_008595	Mfng	MFNG O-fucosylpeptide 3-beta-N-acetylglucosaminyltransferase	extracellular space (GO:0005615); Golgi apparatus (GO:0005794); multicellular organismal development (GO:0007275); pattern specification process (GO:0007389); membrane (GO:0016020); integral to membrane (GO:0016021); transferase activity (GO:0016740); transferase activity, transferring glycosyl groups (GO:0016757); integral to Golgi membrane (GO:0030173); O-fucosylpeptide 3-beta-N-acetylglucosami…	2.21982	2.21982	52.1293	116.938	9.19623e-05	0.505909	-1.97664	36.6657	18.0554	0.193	0.721553	-1.3859	44.2997	31.6861	0.673173	4.38779	3.07645
1.1	ST8SIA1	chr6:142,770,061-142,912,972	NM_011374	St8sia1	ST8 alpha-N-acetyl-neuraminide alpha-2,8-sialyltransferase 1	alpha-N-acetylneuraminate alpha-2,8-sialyltransferase activity (GO:0003828); Golgi apparatus (GO:0005794); protein glycosylation (GO:0006486); lipid metabolic process (GO:0006629); sphingolipid metabolic process (GO:0006665); positive regulation of cell proliferation (GO:0008284); sialyltransferase activity (GO:0008373); lipid biosynthetic process (GO:0008610); membrane (GO:0016020); integral to …	5.22571	5.22571	18.2798	99.7507	1.72848e-11	1.15984	1.15984	10.9695	12.8828	1	1.73	1.73	2.65843	5.32907	0.915478	4.50553	3.02065
1.1	CLEC3B	chr9:123,060,064-123,066,550	NM_011606	Clec3b	C-type lectin domain family 3, member b	skeletal system development (GO:0001501); binding (GO:0005488); calcium ion binding (GO:0005509); extracellular region (GO:0005576); proteinaceous extracellular matrix (GO:0005578); extracellular space (GO:0005615); acute-phase response (GO:0006953); inflammatory response (GO:0006954)	9.07018	9.07018	31.6892	295.497	4.72495e-22	3.17674	3.17674	2.07775	8.77721	0.535	1.84728	1.84728	21.3607	40.3064	0.198695	2.85519	4.91003
1.1	FAM46C	chr3:100,275,459-100,293,115	NM_001142952	Fam46c	Family with sequence similarity 46, member C	molecular_function (GO:0003674); cellular_component (GO:0005575); biological_process (GO:0008150)	6.0571	6.0571	31.6892	197.002	7.00556e-23	2.55597	2.55597	6.70982	18.7061	0.202	0.802975	-1.24537	139.986	112.208	0.897636	2.36979	7.54333
1.1	P2RX4	chr5:123,157,566-123,179,051	NM_011026	P2rx4	Purinergic receptor P2X, ligand-gated ion channel 4	purinergic nucleotide receptor activity (GO:0001614); regulation of sodium ion transport (GO:0002028); receptor activity (GO:0004872); extracellular ATP-gated cation channel activity (GO:0004931); receptor binding (GO:0005102); ion channel activity (GO:0005216); copper ion binding (GO:0005507); ATP binding (GO:0005524); plasma membrane (GO:0005886); integral to plasma membrane (GO:0005887); nitri…	3.99164	3.99164	329.372	1317.72	5.02048e-66	0.902936	-1.1075	295.664	266.869	0.742	1.3135	1.3135	478.475	628.79	0.0468215	4.42073	3.03893
1.1	LGMN	chr12:103,632,308-103,677,907	NM_011175	Lgmn	Legumain	legumain activity (GO:0001509); cysteine-type endopeptidase activity (GO:0004197); lysosome (GO:0005764); late endosome (GO:0005770); proteolysis (GO:0006508); peptidase activity (GO:0008233); cysteine-type peptidase activity (GO:0008234); hydrolase activity (GO:0016787); negative regulation of multicellular organism growth (GO:0040015); apical part of cell (GO:0045177)	4.95433	4.95433	1285.51	6372.82	1.42336e-156	1.11315	1.11315	2565.86	2856.29	0.244	1.64007	1.64007	1049.71	1722.23	3.63044e-07	4.45075	3.02081
1.1	CCL4	chr11:83,476,086-83,478,185	NM_013652	Ccl4	Chemokine (C-C motif) ligand 4	cytokine activity (GO:0005125); protein binding (GO:0005515); extracellular region (GO:0005576); extracellular space (GO:0005615); soluble fraction (GO:0005625); chemotaxis (GO:0006935); inflammatory response (GO:0006954); immune response (GO:0006955); signal transduction (GO:0007165); sensory perception (GO:0007600); chemokine activity (GO:0008009); regulation of vascular permeability (GO:004311…	5.19209	5.19209	19.7313	106.639	9.54404e-12	0.990945	-1.00914	33.8433	33.5278	1	1.89458	1.89458	6.04344	12.3444	0.577233	5.23953	2.74049
1.1	FZD7	chr1:59,538,991-59,543,799	NM_008057	Fzd7	Frizzled homolog 7 (Drosophila)	signal transducer activity (GO:0004871); receptor activity (GO:0004872); transmembrane signaling receptor activity (GO:0004888); G-protein coupled receptor activity (GO:0004930); extracellular space (GO:0005615); signal transduction (GO:0007165); cell surface receptor signaling pathway (GO:0007166); G-protein coupled receptor signaling pathway (GO:0007186); multicellular organismal development (G…	3.59394	3.59394	150.945	545.081	7.96572e-28	1.34446	1.34446	210.071	282.777	0.141	0.653571	-1.53005	1151.8	752.434	4.26511e-05	2.67315	5.49893
1.1	MORC3	chr16:93,832,366-93,876,318	NM_001045529	Morc3	Microrchidia 3	molecular_function (GO:0003674); nucleus (GO:0005634); nucleoplasm (GO:0005654); protein phosphorylation (GO:0006468); cell aging (GO:0007569); post-embryonic development (GO:0009791); PML body (GO:0016605); peptidyl-serine phosphorylation (GO:0018105); negative regulation of fibroblast proliferation (GO:0048147); protein stabilization (GO:0050821); maintenance of protein location in nucleus (GO:…	2.75841	2.75841	268.959	743.656	1.03055e-28	0.863413	-1.15819	683.319	589.849	0.424	0.670545	-1.49133	265.42	177.647	0.0896954	3.19477	4.11368
1.1	ADAP1	chr5:139,747,830-139,801,418	NM_172723	Adap1	ArfGAP with dual PH domains 1	phosphatidylinositol-3,4,5-trisphosphate binding (GO:0005547); cellular_component (GO:0005575); biological_process (GO:0008150)	4.76893	4.76893	56.8353	274.813	2.34132e-25	0.81063	-1.23361	24.4413	19.6235	1	1.84627	1.84627	9.5831	18.5393	0.370202	5.883	2.58301
3.12	IGFBP7	chr5:77,778,265-77,837,070	NM_008048 NM_001159518	Igfbp7	Insulin-like growth factor binding protein 7	regulation of cell growth (GO:0001558); protein binding (GO:0005515); insulin-like growth factor binding (GO:0005520); extracellular region (GO:0005576); extracellular space (GO:0005615); cell adhesion (GO:0007155); metabolic process (GO:0008152); oxidoreductase activity (GO:0016491); growth factor binding (GO:0019838); regulation of steroid biosynthetic process (GO:0050810)	2.67287	2.67287	644.472	1724.26	7.38846e-43	0.429602	-2.32774	546.195	234.076	6.99e-17	1.06102	1.06102	369.816	392.443	0.905597	6.22174	2.51915
1.1	PGLYRP2	chr17:32,550,045-32,557,920	NM_021319	Pglyrp2	Peptidoglycan recognition protein 2	pattern recognition receptor signaling pathway (GO:0002221); protein binding (GO:0005515); extracellular region (GO:0005576); immune response (GO:0006955); signal transduction (GO:0007165); zinc ion binding (GO:0008270); N-acetylmuramoyl-L-alanine amidase activity (GO:0008745); peptidoglycan catabolic process (GO:0009253); peptidoglycan receptor activity (GO:0016019); membrane (GO:0016020); hydro…	3.96235	3.96235	7.99461	34.6398	0.000464807	1	1	0	0	1	1.2098	1.2098	0.57194	0.901727	1	3.96235	3.27522
1.1	TTC7	chr17:87,682,226-87,781,110	NM_028639	Ttc7	Tetratricopeptide repeat domain 7	binding (GO:0005488); cellular iron ion homeostasis (GO:0006879); hemopoiesis (GO:0030097)	3.29269	3.29269	152.94	505.879	7.57001e-17	0.713013	-1.4025	596.203	424.813	0.00208	1.12349	1.12349	275.887	310.081	0.607383	4.618	2.93077
1.1	LRRC33	chr16:32,142,911-32,165,562	NM_146069	Lrrc33	Leucine rich repeat containing 33	molecular_function (GO:0003674); protein binding (GO:0005515); cellular_component (GO:0005575); biological_process (GO:0008150); membrane (GO:0016020); integral to membrane (GO:0016021)	4.42955	4.42955	163.543	727.853	3.45113e-30	0.599373	-1.66841	252.221	150.774	0.326	1.87173	1.87173	158.585	297.7	3.34182e-05	7.3903	2.36655
1.1	EPAS1	chr17:87,153,204-87,232,750	NM_010137	Epas1	Endothelial PAS domain protein 1	angiogenesis (GO:0001525); response to hypoxia (GO:0001666); embryonic placenta development (GO:0001892); blood vessel remodeling (GO:0001974); regulation of heart rate (GO:0002027); DNA binding (GO:0003677); sequence-specific DNA binding transcription factor activity (GO:0003700); specific RNA polymerase II transcription factor activity (GO:0003704); signal transducer activity (GO:0004871); prot…	3.1651	3.1651	258.265	819.598	1.9162e-36	0.620167	-1.61247	216.453	133.857	0.00152	1.14697	1.14697	278.899	320.035	0.57142	5.10362	2.75953
1.1	2610305D13RIK	chr4:146,986,045-147,016,617	NM_145078	2610305D13Rik	RIKEN cDNA 2610305D13 gene	molecular_function (GO:0003674); DNA binding (GO:0003677); cellular_component (GO:0005575); nucleus (GO:0005634); biological_process (GO:0008150)	2.30974	2.30974	64.348	149.937	1.51783e-06	0.606201	-1.64962	16.5884	9.66209	0.781	0.684149	-1.46167	79.4631	54.0488	0.286283	3.81019	3.37608
1.1	LTA	chr17:35,340,110-35,342,296	NM_010735	Lta	Lymphotoxin A	positive regulation of chronic inflammatory response to antigenic stimulus (GO:0002876); positive regulation of humoral immune response mediated by circulating immunoglobulin (GO:0002925); cytokine activity (GO:0005125); tumor necrosis factor receptor binding (GO:0005164); extracellular region (GO:0005576); extracellular space (GO:0005615); transformed cell apoptotic process (GO:0006927); inflamm…	8.86007	8.86007	2.96538	34.1336	0.00043589	2.36663	2.36663	0.346292	2.18617	0.925	2.587	2.587	0	1.587	0.814998	3.74375	3.42484
1.1	RGS10	chr7:135,517,139-135,561,686	NM_026418	Rgs10	Regulator of G-protein signalling 10	signal transducer activity (GO:0004871); protein binding (GO:0005515); nucleus (GO:0005634); signal transduction (GO:0007165); negative regulation of signal transduction (GO:0009968); neuronal cell body (GO:0043025); dendritic spine (GO:0043197); axon terminus (GO:0043679)	3.37707	3.37707	87.623	298.286	8.78578e-13	0.782412	-1.2781	47.2629	36.7615	0.824	1.10578	1.10578	69.6173	77.0872	0.913092	4.31623	3.05401
1.1	UTY	chrY:433,587-582,181	NM_009484	Uty	Ubiquitously transcribed tetratricopeptide repeat gene, Y chromosome	receptor activity (GO:0004872); transporter activity (GO:0005215); binding (GO:0005488); nucleus (GO:0005634); transport (GO:0006810); membrane (GO:0016020); oxidoreductase activity (GO:0016491); chromatin modification (GO:0016568); oxidoreductase activity, acting on single donors with incorporation of molecular oxygen, incorporation of two atoms of oxygen (GO:0016702); metal ion binding (GO:0046…	3.97399	3.97399	34.785	141.209	1.05378e-08	0.61921	-1.61496	31.5495	19.155	0.742	1.60293	1.60293	5.62615	9.62125	0.794607	6.41784	2.4792
1.1	AGAP2	chr10:126,515,963-126,530,225	NM_001033263	Agap2	ArfGAP with GTPase domain, ankyrin repeat and PH domain 2	nucleotide binding (GO:0000166); GTPase activity (GO:0003924); GTPase activator activity (GO:0005096); ATP binding (GO:0005524); GTP binding (GO:0005525); intracellular (GO:0005622); nucleus (GO:0005634); cytoplasm (GO:0005737); endosome (GO:0005768); GTP catabolic process (GO:0006184); small GTPase mediated signal transduction (GO:0007264); ARF GTPase activator activity (GO:0008060); zinc ion bi…	4.34533	4.34533	36.5257	162.061	1.05084e-14	1.14438	1.14438	10.1988	11.8157	1	1.28817	1.28817	5.05421	6.79887	1	3.79709	3.37325
1.1	MAN2B1	chr8:87,607,168-87,622,638	NM_010764	Man2b1	Mannosidase 2, alpha B1	catalytic activity (GO:0003824); hydrolase activity, hydrolyzing O-glycosyl compounds (GO:0004553); alpha-mannosidase activity (GO:0004559); mannose binding (GO:0005537); soluble fraction (GO:0005625); lysosome (GO:0005764); carbohydrate metabolic process (GO:0005975); mannose metabolic process (GO:0006013); learning or memory (GO:0007611); metabolic process (GO:0008152); zinc ion binding (GO:000…	4.8944	4.8944	779.184	3817.53	2.9602e-30	0.959499	-1.04221	912.059	875.08	1	1.78176	1.78176	972.35	1733.28	4.23466e-05	5.10099	2.74695
1.1	ABI3BP	chr16:56,477,959-56,690,248	NM_001014423 NM_001014422 NM_178790 NM_001014424 NM_001014399	Abi3bp	ABI gene family, member 3 (NESH) binding protein	collagen binding (GO:0005518); glycosaminoglycan binding (GO:0005539); interstitial matrix (GO:0005614); extracellular space (GO:0005615); heparin binding (GO:0008201); positive regulation of cell-substrate adhesion (GO:0010811); extracellular matrix organization (GO:0030198); extracellular matrix (GO:0031012)	6.88189	6.88189	117.895	817.221	2.00604e-11	1.5483	1.5483	24.3892	38.31	0.88	2.30769	2.30769	12.8749	31.0188	0.128008	4.44481	2.98216
1.1	TGFB1	chr7:26,472,021-26,490,015	NM_011577	Tgfb1	Transforming growth factor, beta 1	negative regulation of transcription from RNA polymerase II promoter (GO:0000122); skeletal system development (GO:0001501); ureteric bud development (GO:0001657); morphogenesis of a branching structure (GO:0001763); epithelial to mesenchymal transition (GO:0001837); regulation of sodium ion transport (GO:0002028); tolerance induction to self antigen (GO:0002513); transforming growth factor beta …	4.18925	4.18925	208.483	876.577	3.21468e-54	0.803151	-1.2451	677.316	543.79	0.0498	1.54456	1.54456	366.711	566.951	0.000426763	5.21602	2.71226
1.1	ARRDC4	chr7:75,881,880-75,894,124	NM_025549 NM_001042592	Arrdc4	Arrestin domain containing 4	molecular_function (GO:0003674); cellular_component (GO:0005575); biological_process (GO:0008150)	4.60059	4.60059	61.0254	284.354	3.31767e-25	1.1399	1.1399	48.406	55.3179	0.883	1.43847	1.43847	11.0977	16.4022	0.789611	4.03596	3.19824
1.1	BC028528	chr3:95,688,896-95,695,853	NM_153513	BC028528	CDNA sequence BC028528	molecular_function (GO:0003674); cellular_component (GO:0005575); extracellular region (GO:0005576); biological_process (GO:0008150)	4.22324	4.22324	32.3695	139.928	1.97924e-12	0.849396	-1.17731	25.402	21.4258	1	1.51813	1.51813	11.7162	18.3049	0.618748	4.97205	2.78187
1.1	TBC1D9	chr8:85,689,251-85,796,839	NM_027758 NM_001111304	Tbc1d9	TBC1 domain family, member 9	molecular_function (GO:0003674); GTPase activator activity (GO:0005096); Rab GTPase activator activity (GO:0005097); calcium ion binding (GO:0005509); cellular_component (GO:0005575); intracellular (GO:0005622); biological_process (GO:0008150); regulation of Rab GTPase activity (GO:0032313)	5.25036	5.25036	154.318	814.478	2.47927e-64	0.663289	-1.50764	99.5824	65.7152	0.298	2.28312	2.28312	30.9904	72.0379	0.00452836	7.91564	2.29964
1.1	MEG3	chr12:110,779,206-110,809,939	NR_027651 NR_027652 NR_003633	Meg3	Maternally expressed 3		3.80031	3.80031	253.139	964.809	2.56747e-26	0.880376	-1.13588	72.881	64.0431	0.837	1.25231	1.25231	26.5696	33.5255	0.913794	4.31669	3.03465
1.1	THY1	chr9:43,851,467-43,856,662	NM_009382	Thy1	Thymus cell antigen 1, theta	angiogenesis (GO:0001525); Rho GTPase activator activity (GO:0005100); protein binding (GO:0005515); cytosol (GO:0005829); plasma membrane (GO:0005886); negative regulation of protein kinase activity (GO:0006469); cytoskeleton organization (GO:0007010); external side of plasma membrane (GO:0009897); cell surface (GO:0009986); membrane (GO:0016020); cell-cell adhesion (GO:0016337); enzyme binding …	3.78613	3.78613	488.912	1853.87	3.77799e-62	0.517411	-1.9327	135.712	69.7362	0.0117	1.61121	1.61121	167.52	270.522	0.0921395	7.31746	2.34986
1.1	SFN	chr4:133,156,471-133,158,083	NM_018754	Sfn	Stratifin	regulation of cyclin-dependent protein serine/threonine kinase activity (GO:0000079); protein binding (GO:0005515); extracellular region (GO:0005576); nucleus (GO:0005634); cytoplasm (GO:0005737); negative regulation of cell proliferation (GO:0008285); protein domain specific binding (GO:0019904); keratinocyte differentiation (GO:0030216); positive regulation of cell growth (GO:0030307); skin dev…	5.017	5.017	6.06114	34.4257	0.000131983	0.849575	-1.17706	18.7182	15.7521	1	1.97321	1.97321	16.0905	32.723	0.160194	5.9053	2.54256
1.1	NCF4	chr15:78,075,241-78,093,010	NM_008677	Ncf4	Neutrophil cytosolic factor 4	protein binding (GO:0005515); cytoplasm (GO:0005737); electron transport (GO:0006118); cell communication (GO:0007154); phosphatidylinositol binding (GO:0035091)	7.15393	7.15393	58.2244	422.687	4.43452e-48	0.59953	-1.66797	89.54	53.2814	0.326	3.42696	3.42696	9.73774	35.7978	0.0276412	11.9326	2.08754
1.1	BLVRB	chr7:28,232,997-28,251,000	NM_144923	Blvrb	Biliverdin reductase B (flavin reductase (NADPH))	molecular_function (GO:0003674); catalytic activity (GO:0003824); NADPH dehydrogenase activity (GO:0003959); biliverdin reductase activity (GO:0004074); binding (GO:0005488); cellular_component (GO:0005575); cytoplasm (GO:0005737); biological_process (GO:0008150); metabolic process (GO:0008152); nucleotide-sugar metabolic process (GO:0009225); oxidoreductase activity (GO:0016491); riboflavin redu…	4.15088	4.15088	87.9462	368.205	9.6571e-10	0.82588	-1.21083	156.94	129.439	0.56	1.51082	1.51082	89.9569	136.42	0.0962598	5.02601	2.74743
1.1	CD55	chr1:132,335,607-132,359,317	NM_010016	Cd55	CD55 antigen	enzyme inhibitor activity (GO:0004857); extracellular space (GO:0005615); plasma membrane (GO:0005886); immune response (GO:0006955); complement activation, classical pathway (GO:0006958); external side of plasma membrane (GO:0009897); membrane (GO:0016020); integral to membrane (GO:0016021); anchored to membrane (GO:0031225); innate immune response (GO:0045087)	4.21905	4.21905	15.4733	68.5014	4.13902e-07	1.1668	1.1668	33.5491	39.312	1	1.20979	1.20979	9.38183	11.5599	1	3.6159	3.48741
1.1	CAR4	chr11:84,771,256-84,779,556	NM_007607	Car4	Carbonic anhydrase 4	carbonate dehydratase activity (GO:0004089); extracellular space (GO:0005615); plasma membrane (GO:0005886); one-carbon metabolic process (GO:0006730); zinc ion binding (GO:0008270); membrane (GO:0016020); sarcoplasmic reticulum (GO:0016529); lyase activity (GO:0016829); anchored to membrane (GO:0031225); sarcolemma (GO:0042383); metal ion binding (GO:0046872)	4.24821	4.24821	45.4558	196.354	1.25209e-07	1.47555	1.47555	5.00442	7.8598	0.749	0.918716	-1.08848	6.50737	5.89714	1	2.87907	4.62407
1.1	ARSG	chr11:109,334,688-109,434,643	NM_028710 NM_001166177	Arsg	Arylsulfatase G	molecular_function (GO:0003674); catalytic activity (GO:0003824); cellular_component (GO:0005575); lysosome (GO:0005764); endoplasmic reticulum (GO:0005783); biological_process (GO:0008150); metabolic process (GO:0008152); sulfuric ester hydrolase activity (GO:0008484); hydrolase activity (GO:0016787); metal ion binding (GO:0046872)	3.90338	3.90338	9.02652	38.1373	0.000374335	0.966232	-1.03495	113.669	109.796	1	1.23377	1.23377	420.903	519.53	0.139994	4.0398	3.16379
1.1	HGF	chr5:16,059,368-16,125,257	NM_010427	Hgf	Hepatocyte growth factor	activation of MAPK activity (GO:0000187); cell morphogenesis (GO:0000902); liver development (GO:0001889); catalytic activity (GO:0003824); serine-type endopeptidase activity (GO:0004252); chymotrypsin activity (GO:0004263); trypsin activity (GO:0004295); extracellular space (GO:0005615); proteolysis (GO:0006508); growth factor activity (GO:0008083); cell proliferation (GO:0008283); integral to m…	6.44742	6.44742	21.2452	142.424	9.09868e-18	1.72141	1.72141	25.7744	45.0898	0.171	1.91897	1.91897	4.06497	8.71953	0.685129	3.74542	3.35983
1.1	GLIPR2	chr4:43,970,574-43,991,990	NM_027450	Glipr2	GLI pathogenesis-related 2	molecular_function (GO:0003674); cellular_component (GO:0005575); extracellular region (GO:0005576); Golgi apparatus (GO:0005794); biological_process (GO:0008150); membrane (GO:0016020)	3.86159	3.86159	132.336	513.889	2.71846e-34	1.59065	1.59065	58.4409	93.5499	0.212	0.5898	-1.69549	131.473	77.1326	0.0330342	2.42768	6.54729
1.1	RHOH	chr5:66,254,808-66,287,939	NM_001081105	Rhoh	Ras homolog gene family, member H	nucleotide binding (GO:0000166); immunological synapse (GO:0001772); protein binding (GO:0005515); GTP binding (GO:0005525); intracellular (GO:0005622); cytoplasm (GO:0005737); plasma membrane (GO:0005886); small GTPase mediated signal transduction (GO:0007264); membrane (GO:0016020); T cell differentiation (GO:0030217); mast cell activation (GO:0045576)	5.30832	5.30832	25.5997	140.2	5.03769e-15	1.02261	1.02261	14.4846	14.8347	1	1.97941	1.97941	3.91033	8.71953	0.687194	5.19094	2.68178
1.1	FRMD4B	chr6:97,236,861-97,567,651	NM_145148	Frmd4b	FERM domain containing 4B	ruffle (GO:0001726); molecular_function (GO:0003674); binding (GO:0005488); protein binding (GO:0005515); cellular_component (GO:0005575); cytoplasm (GO:0005737); cytoskeleton (GO:0005856); biological_process (GO:0008150)	4.18821	4.18821	164.348	691.515	7.47347e-46	0.73447	-1.36153	203.607	149.278	0.351	1.6352	1.6352	52.599	86.6452	0.250438	5.70236	2.56128
1.1	PILRA	chr5:138,263,180-138,277,506	NM_153510	Pilra	Paired immunoglobin-like type 2 receptor alpha	receptor activity (GO:0004872); protein binding (GO:0005515); signal transduction (GO:0007165); membrane (GO:0016020); integral to membrane (GO:0016021)	5.43898	5.43898	38.6519	214.666	6.33994e-20	0.549875	-1.8186	124.422	67.9665	0.0227	2.5279	2.5279	7.44998	20.3607	0.139593	9.89131	2.15158
1.1	RCSD1	chr1:167,579,076-167,638,225	NM_001038846 NM_178593	Rcsd1	RCSD domain containing 1	molecular_function (GO:0003674); cellular_component (GO:0005575); biological_process (GO:0008150)	4.53911	4.53911	56.9657	262.113	4.57941e-23	1.22501	1.22501	69.1239	84.9028	0.738	1.3466	1.3466	93.2953	125.978	0.317161	3.70535	3.3708
1.1	IRF5	chr6:29,476,625-29,487,320	NM_012057 NM_001252382	Irf5	Interferon regulatory factor 5	DNA binding (GO:0003677); sequence-specific DNA binding transcription factor activity (GO:0003700); nucleus (GO:0005634); regulation of transcription, DNA-dependent (GO:0006355)	5.78417	5.78417	159.092	925.002	2.05023e-75	0.920765	-1.08605	140.664	129.439	1	2.35789	2.35789	34.2208	82.0467	0.00223704	6.28192	2.45311
1.1	RNASE6	chr14:51,748,743-51,750,796	NM_030098	Rnase6	Ribonuclease, RNase A family, 6	molecular_function (GO:0003674); nucleic acid binding (GO:0003676); nuclease activity (GO:0004518); endonuclease activity (GO:0004519); pancreatic ribonuclease activity (GO:0004522); cellular_component (GO:0005575); extracellular space (GO:0005615); biological_process (GO:0008150); hydrolase activity (GO:0016787)	6.45521	6.45521	18.053	121.991	6.60001e-16	0.919654	-1.08737	5.00442	4.52199	1	2.74055	2.74055	2.50379	8.60232	0.426472	7.01917	2.35544
1.1	2310001H17RIK	chr6:129,182,641-129,188,500	NR_040266 NR_040265 NR_040268	2310001H17Rik	RIKEN cDNA 2310001H17 gene	molecular_function (GO:0003674); cellular_component (GO:0005575); biological_process (GO:0008150)	6.52099	6.52099	6.06114	45.0456	1.17439e-06	1.11855	1.11855	30.4325	34.1589	0.933	2.587	2.587	0	1.587	0.814998	5.82985	2.52068
1.1	SLC40A1	chr1:45,964,915-45,982,439	NM_016917	Slc40a1	Solute carrier family 40 (iron-regulated transporter), member 1	iron ion transmembrane transporter activity (GO:0005381); binding (GO:0005488); mitochondrial inner membrane (GO:0005743); plasma membrane (GO:0005886); transport (GO:0006810); ion transport (GO:0006811); iron ion transport (GO:0006826); synaptic vesicle (GO:0008021); membrane (GO:0016020); integral to membrane (GO:0016021); iron ion transmembrane transport (GO:0034755)	4.80985	4.80985	21.8576	108.942	1.83497e-11	0.929569	-1.07577	68.2153	63.3404	1	1.80763	1.80763	86.481	157.133	0.21197	5.17429	2.66087
1.1	SLC7A7	chr14:54,989,126-55,036,539	NM_011405 NM_001253679 NM_001253680	Slc7a7	Solute carrier family 7 (cationic amino acid transporter, y+ system), member 7	amino acid transmembrane transport (GO:0003333); plasma membrane (GO:0005886); integral to plasma membrane (GO:0005887); protein complex assembly (GO:0006461); cellular amino acid metabolic process (GO:0006520); transport (GO:0006810); amino acid transport (GO:0006865); amino acid transmembrane transporter activity (GO:0015171); membrane (GO:0016020); integral to membrane (GO:0016021); transmembr…	3.35315	3.35315	52.6452	178.881	3.31126e-12	0.73091	-1.36816	103.79	75.592	0.422	1.18327	1.18327	97.0067	114.968	0.594118	4.58764	2.83381
1.1	HTRA1	chr7:138,079,717-138,129,172	NM_019564	Htra1	HtrA serine peptidase 1	regulation of cell growth (GO:0001558); catalytic activity (GO:0003824); serine-type endopeptidase activity (GO:0004252); chymotrypsin activity (GO:0004263); trypsin activity (GO:0004295); protein binding (GO:0005515); insulin-like growth factor binding (GO:0005520); extracellular region (GO:0005576); extracellular space (GO:0005615); proteolysis (GO:0006508); peptidase activity (GO:0008233); ser…	5.20121	5.20121	79.9176	419.87	2.66462e-38	1.28923	1.28923	1892.25	2439.83	0.00186	1.68048	1.68048	39.275	66.6815	0.137528	4.03437	3.09507
1.1	IRAK2	chr6:113,588,461-113,645,020	NM_001113553 NM_172161	Irak2	Interleukin-1 receptor-associated kinase 2	protein kinase activity (GO:0004672); protein serine/threonine kinase activity (GO:0004674); protein tyrosine kinase activity (GO:0004713); receptor activity (GO:0004872); protein binding (GO:0005515); ATP binding (GO:0005524); cellular_component (GO:0005575); protein phosphorylation (GO:0006468); apoptotic process (GO:0006915); signal transduction (GO:0007165); activation of NF-kappaB-inducing k…	3.64902	3.64902	94.4893	347.442	2.7353e-23	0.676898	-1.47733	389.982	263.655	0.00312	1.40972	1.40972	163.809	231.334	0.0563156	5.3908	2.58847
1.1	APOL6	chr15:76,875,505-76,887,538	NM_001163621 NM_028010	Apol6	Apolipoprotein L 6	molecular_function (GO:0003674); sequence-specific DNA binding transcription factor activity (GO:0003700); cellular_component (GO:0005575); regulation of transcription, DNA-dependent (GO:0006355); biological_process (GO:0008150)	2.6696	2.6696	501.953	1341.68	2.53096e-38	0.687558	-1.45442	5.697	3.60458	1	0.839173	-1.19165	7.07931	5.77994	1	3.88273	3.18123
1.1	MMP25	chr17:23,766,425-23,782,236	NM_001033339	Mmp25	Matrix metallopeptidase 25	metalloendopeptidase activity (GO:0004222); calcium ion binding (GO:0005509); plasma membrane (GO:0005886); proteolysis (GO:0006508); metabolic process (GO:0008152); peptidase activity (GO:0008233); metallopeptidase activity (GO:0008237); zinc ion binding (GO:0008270); cell surface (GO:0009986); positive regulation of peptidase activity (GO:0010952); membrane (GO:0016020); integral to membrane (G…	5.69699	5.69699	20.4061	120.95	2.72713e-07	1.3934	1.3934	6.73588	9.77921	0.839	1.86558	1.86558	2.81307	6.11359	0.768808	4.08854	3.05373
1.1	LRRC25	chr8:73,140,743-73,144,749	NM_153074	Lrrc25	Leucine rich repeat containing 25	molecular_function (GO:0003674); cellular_component (GO:0005575); biological_process (GO:0008150); membrane (GO:0016020); integral to membrane (GO:0016021)	6.5251	6.5251	47.2929	314.116	5.33645e-36	0.774376	-1.29136	97.7989	75.5074	0.568	2.96234	2.96234	26.1056	79.2962	0.0827386	8.42628	2.20268
1.1	ADAM11	chr11:102,622,753-102,641,576	NM_009613 NM_001110778	Adam11	A disintegrin and metallopeptidase domain 11	metalloendopeptidase activity (GO:0004222); proteolysis (GO:0006508); integrin-mediated signaling pathway (GO:0007229); peptidase activity (GO:0008233); metallopeptidase activity (GO:0008237); zinc ion binding (GO:0008270); membrane (GO:0016020); integral to membrane (GO:0016021)	4.48173	4.48173	31.468	144.513	8.59166e-08	1.13264	1.13264	3.16874	3.7217	1	1.43453	1.43453	16.6624	24.3372	0.636697	3.95688	3.12419
1.1	ATP2B4	chr1:135,599,251-135,650,324	NM_001167949 NM_213616	Atp2b4	ATPase, Ca++ transporting, plasma membrane 4	nucleotide binding (GO:0000166); calcium-transporting ATPase activity (GO:0005388); ATP binding (GO:0005524); integral to plasma membrane (GO:0005887); transport (GO:0006810); ion transport (GO:0006811); calcium ion transport (GO:0006816); membrane (GO:0016020); integral to membrane (GO:0016021); hydrolase activity (GO:0016787); PDZ domain binding (GO:0030165)	4.6906	4.6906	63.35	300.841	2.0306e-08	0.971777	-1.02904	72.5271	70.4519	1	1.71623	1.71623	64.4699	111.361	0.0236347	4.82683	2.73309
1.1	A4GALT	chr15:83,057,152-83,082,204	NM_001170954 NM_001004150	A4galt	Alpha 1,4-galactosyltransferase	membrane fraction (GO:0005624); Golgi apparatus (GO:0005794); Golgi stack (GO:0005795); plasma membrane organization (GO:0007009); galactosyltransferase activity (GO:0008378); lipid biosynthetic process (GO:0008610); membrane (GO:0016020); integral to membrane (GO:0016021); transferase activity (GO:0016740); transferase activity, transferring glycosyl groups (GO:0016757); lactosylceramide 4-alpha…	4.93828	4.93828	29.529	149.761	1.37789e-15	1.49383	1.49383	193.717	289.876	0.139	1.3378	1.3378	10.5723	14.4815	0.860498	3.30577	3.69133
1.1	TNFRSF11A	chr1:107,677,300-107,744,558	NM_009399	Tnfrsf11a	tumor necrosis factor receptor superfamily, member 11a	ossification (GO:0001503); receptor activity (GO:0004872); protein binding (GO:0005515); signal transduction (GO:0007165); multicellular organismal development (GO:0007275); membrane (GO:0016020); integral to membrane (GO:0016021); lymph node development (GO:0048535); mammary gland alveolus development (GO:0060749)	5.52667	5.52667	57.6065	322.899	7.44106e-33	0.880726	-1.13543	282.859	249.002	0.706	2.2911	2.2911	15.1479	35.9963	0.0470021	6.27513	2.41224
1.1	IRAK3	chr10:119,578,710-119,638,593	NM_028679	Irak3	Interleukin-1 receptor-associated kinase 3	nucleotide binding (GO:0000166); magnesium ion binding (GO:0000287); negative regulation of cytokine-mediated signaling pathway (GO:0001960); protein kinase activity (GO:0004672); protein serine/threonine kinase activity (GO:0004674); protein tyrosine kinase activity (GO:0004713); receptor activity (GO:0004872); protein binding (GO:0005515); ATP binding (GO:0005524); extracellular space (GO:00056…	4.14461	4.14461	34.8474	147.574	1.9041e-09	0.729845	-1.37015	47.5832	34.4582	0.607	1.64984	1.64984	9.62973	16.5373	0.551437	5.67876	2.51213
1.1	LY6C1	chr15:74,874,448-74,879,267	NM_010741 NM_001252056 NM_001252055 NM_001252058 NM_001252057	Ly6c1	Lymphocyte antigen 6 complex, locus C1	extracellular space (GO:0005615); defense response (GO:0006952); external side of plasma membrane (GO:0009897); membrane (GO:0016020)	7.0461	7.0461	149.777	1061.39	4.6759e-25	1.93138	1.93138	218.498	422.933	3.77e-09	2.11677	2.11677	33.6022	72.2449	0.0382849	3.64823	3.32871
1.1	ARAP1	chr7:108,496,583-108,561,100	NM_001040111 NM_198096 NM_001040112 NM_027180	Arap1	ArfGAP with RhoGAP domain, ankyrin repeat and PH domain 1	GTPase activator activity (GO:0005096); protein binding (GO:0005515); intracellular (GO:0005622); cytoplasm (GO:0005737); Golgi apparatus (GO:0005794); plasma membrane (GO:0005886); signal transduction (GO:0007165); ARF GTPase activator activity (GO:0008060); zinc ion binding (GO:0008270); membrane (GO:0016020); regulation of ARF GTPase activity (GO:0032312); metal ion binding (GO:0046872)	4.26117	4.26117	293.169	1252.51	1.94e-62	0.962543	-1.03892	552.567	531.831	1	1.4858	1.4858	373.017	554.715	0.00133749	4.427	2.86793
1.1	IGFBP6	chr15:101,974,617-101,979,943	NM_008344	Igfbp6	Insulin-like growth factor binding protein 6	regulation of cell growth (GO:0001558); insulin-like growth factor binding (GO:0005520); extracellular region (GO:0005576); extracellular space (GO:0005615); cytoplasm (GO:0005737); Golgi apparatus (GO:0005794); growth factor binding (GO:0019838); insulin-like growth factor I binding (GO:0031994); insulin-like growth factor II binding (GO:0031995)	4.75647	4.75647	53.32	257.371	4.45182e-24	1.01087	1.01087	514.393	519.996	1	1.73148	1.73148	35.2714	61.8033	0.14028	4.70531	2.74705
1.1	RGS1	chr1:146,091,799-146,096,234	NM_015811	Rgs1	Regulator of G-protein signaling 1	signal transducer activity (GO:0004871); GTPase activator activity (GO:0005096); plasma membrane (GO:0005886); signal transduction (GO:0007165); G-protein coupled receptor signaling pathway (GO:0007186); negative regulation of signal transduction (GO:0009968); B cell activation (GO:0042113); regulation of catalytic activity (GO:0050790)	4.64231	4.64231	50.1958	236.667	6.75427e-22	1.22391	1.22391	24.1808	29.8191	1	1.46287	1.46287	6.56876	10.0721	0.928472	3.793	3.17342
1.1	BTBD17	chr11:114,651,983-114,657,206	NM_028055	Btbd17	BTB (POZ) domain containing 17	molecular_function (GO:0003674); protein binding (GO:0005515); cellular_component (GO:0005575); extracellular region (GO:0005576); biological_process (GO:0008150)	3.43895	3.43895	14.2485	51.439	0.000126212	1	1	0	0	1	1	1	0	0	1	3.43895	3.43895
1.1	MAN1A	chr10:53,625,839-53,795,602	NM_008548	Man1a	Mannosidase 1, alpha	Golgi membrane (GO:0000139); mannosyl-oligosaccharide 1,2-alpha-mannosidase activity (GO:0004571); calcium ion binding (GO:0005509); Golgi apparatus (GO:0005794); carbohydrate metabolic process (GO:0005975); protein N-linked glycosylation (GO:0006487); metabolic process (GO:0008152); membrane (GO:0016020); integral to membrane (GO:0016021); hydrolase activity (GO:0016787); hydrolase activity, act…	3.16208	3.16208	165.862	526.633	2.36703e-11	1.00406	1.00406	1217.23	1222.17	1	0.836063	-1.19608	313.648	262.065	0.458284	3.1493	3.78211
1.1	ASPN	chr13:49,639,812-49,662,931	NM_025711 NM_001172481	Aspn	Asporin	protein binding (GO:0005515); extracellular region (GO:0005576); proteinaceous extracellular matrix (GO:0005578); extracellular space (GO:0005615); porin activity (GO:0015288); integral to membrane (GO:0016021); outer membrane (GO:0019867); negative regulation of transforming growth factor beta receptor signaling pathway (GO:0030512); biomineral tissue development (GO:0031214); pore complex (GO:0…	2.77651	2.77651	130.408	363.857	4.5971e-17	0.974595	-1.02607	53.5147	52.1297	1	0.641392	-1.55911	81.7338	52.0648	0.101421	2.84889	4.32889
1.1	A530032D15RIK	chr1:85,084,714-85,106,428	NM_213615	A530032D15Rik	RIKEN cDNA A530032D15Rik gene	molecular_function (GO:0003674); cellular_component (GO:0005575); biological_process (GO:0008150)	3.04757	3.04757	31.0484	96.6697	2.10944e-06	1.38388	1.38388	0	0.383881	1	0.390445	-2.56118	1.56118	0	0.831628	2.20219	7.80536
1.1	ANGPT4	chr2:151,737,068-151,770,390	NM_009641	Angpt4	Angiopoietin 4	receptor binding (GO:0005102); vascular endothelial growth factor receptor binding (GO:0005172); extracellular region (GO:0005576); extracellular space (GO:0005615); signal transduction (GO:0007165); transmembrane receptor protein tyrosine kinase signaling pathway (GO:0007169); endoderm development (GO:0007492)	3.88076	3.88076	7.89821	33.5318	0.000863234	0.975222	-1.02541	0.692584	0.650645	1	1.28436	1.28436	0.57194	1.01893	1	3.97936	3.02156
1.1	TBX3	chr5:120,120,678-120,134,610	NM_011535 NM_198052	Tbx3	T-box 3	blood vessel development (GO:0001568); in utero embryonic development (GO:0001701); heart looping (GO:0001947); heart morphogenesis (GO:0003007); DNA binding (GO:0003677); sequence-specific DNA binding transcription factor activity (GO:0003700); nucleus (GO:0005634); regulation of transcription, DNA-dependent (GO:0006355); multicellular organismal development (GO:0007275); cell aging (GO:0007569)…	4.54953	4.54953	12.7346	61.4861	1.02269e-06	1.25999	1.25999	208.28	262.692	0.399	1.39014	1.39014	6.24471	9.07114	0.948037	3.61075	3.27272
1.1	TSPAN33	chr6:29,644,256-29,668,558	NM_146173	Tspan33	Tetraspanin 33	membrane (GO:0016020); integral to membrane (GO:0016021)	4.14088	4.14088	16.1196	69.8901	0.000496204	0.675407	-1.48059	4.28578	2.57005	1	1.7377	1.7377	25.163	44.4634	0.204503	6.13094	2.38296
1.1	MS4A4C	chr19:11,482,151-11,501,736	NM_029499	Ms4a4c	Membrane-spanning 4-domains, subfamily A, member 4C	molecular_function (GO:0003674); cellular_component (GO:0005575); biological_process (GO:0008150); integral to membrane (GO:0016021)	9.82534	9.82534	82.9794	824.126	1.88388e-98	2.09264	2.09264	8.83969	19.5909	0.287	3.63342	3.63342	8.12994	32.1729	0.0515595	4.69518	2.70415
1.1	AMDHD2	chr17:24,292,800-24,300,700	NM_172935	Amdhd2	Amidohydrolase domain containing 2	molecular_function (GO:0003674); cellular_component (GO:0005575); carbohydrate metabolic process (GO:0005975); N-acetylglucosamine metabolic process (GO:0006044); biological_process (GO:0008150); N-acetylglucosamine-6-phosphate deacetylase activity (GO:0008448); hydrolase activity (GO:0016787); hydrolase activity, acting on carbon-nitrogen (but not peptide) bonds (GO:0016810)	2.96465	2.96465	64.5747	193.406	1.29125e-07	0.763437	-1.30987	173.182	131.977	0.292	0.967453	-1.03364	463.364	448.25	1	3.88329	3.06439
1.1	6330416G13RIK	chr4:63,221,394-63,247,387	NM_144905	6330416G13Rik	RIKEN cDNA 6330416G13 gene	molecular_function (GO:0003674); binding (GO:0005488); cellular_component (GO:0005575); mitochondrial inner membrane (GO:0005743); transport (GO:0006810); biological_process (GO:0008150); membrane (GO:0016020); integral to membrane (GO:0016021)	2.81828	2.81828	152.028	430.275	3.83393e-11	0.600826	-1.66438	136.647	81.7016	0.0556	1.04478	1.04478	1191.04	1244.42	0.91677	4.69068	2.69749
1.1	LRCH1	chr14:75,154,480-75,347,684	NM_001033439 NM_001252132	Lrch1	Leucine-rich repeats and calponin homology (CH) domain containing 1	molecular_function (GO:0003674); protein binding (GO:0005515); cellular_component (GO:0005575); biological_process (GO:0008150)	3.45115	3.45115	73.0513	254.562	6.00195e-17	1.01832	1.01832	80.8978	82.3978	1	0.999219	-1.00078	175.557	175.419	1	3.38908	3.45385
1.1	PODNL1	chr8:86,649,888-86,656,416	NM_001013384	Podnl1	Podocan-like 1	molecular_function (GO:0003674); protein binding (GO:0005515); cellular_component (GO:0005575); extracellular region (GO:0005576); proteinaceous extracellular matrix (GO:0005578); biological_process (GO:0008150)	4.0638	4.0638	13.2166	56.7735	6.53807e-06	0.909693	-1.09927	218.747	198.902	0.701	1.46823	1.46823	0.989238	1.92066	1	4.46722	2.76782
1.1	PF4	chr5:91,201,461-91,202,409	NM_019932	Pf4	Platelet factor 4	cytokine activity (GO:0005125); extracellular region (GO:0005576); extracellular space (GO:0005615); protein complex assembly (GO:0006461); chemotaxis (GO:0006935); immune response (GO:0006955); sensory perception (GO:0007600); chemokine activity (GO:0008009); heparin binding (GO:0008201); platelet alpha granule (GO:0031091); vesicle (GO:0031982); protein complex (GO:0043234)	4.41871	4.41871	62.8001	280.914	7.51282e-24	1.39621	1.39621	354.615	495.512	0.0053	1.18951	1.18951	65.7684	78.4219	0.697693	3.1648	3.71472
1.1	PI16	chr17:29,455,827-29,465,847	NM_023734	Pi16	Peptidase inhibitor 16	extracellular region (GO:0005576); extracellular space (GO:0005615); peptidase activity (GO:0008233); negative regulation of peptidase activity (GO:0010466); membrane (GO:0016020); integral to membrane (GO:0016021); peptidase inhibitor activity (GO:0030414)	4.90319	4.90319	114.09	563.309	4.03693e-06	1.44724	1.44724	26.0946	38.2124	0.653	1.42276	1.42276	53.0606	75.9152	0.833506	3.38796	3.44626
1.1	NAIP5	chr13:100,981,695-101,017,291	NM_010870	Naip5	NLR family, apoptosis inhibitory protein 5	endopeptidase inhibitor activity (GO:0004866); cysteine-type endopeptidase inhibitor activity (GO:0004869); ATP binding (GO:0005524); intracellular (GO:0005622); apoptotic process (GO:0006915); metal ion binding (GO:0046872)	5.08	5.08	65.6691	337.679	1.16708e-31	1.25203	1.25203	45.982	57.8229	0.713	1.72209	1.72209	5.82741	10.7574	0.592058	4.05741	2.94991
1.1	TNFRSF14	chr4:154,296,319-154,302,186	NM_178931	Tnfrsf14	Tumor necrosis factor receptor superfamily, member 14 (herpesvirus entry mediator)	receptor activity (GO:0004872); protein binding (GO:0005515); signal transduction (GO:0007165); external side of plasma membrane (GO:0009897); negative regulation of alpha-beta T cell proliferation (GO:0046642); positive regulation of peptidyl-tyrosine phosphorylation (GO:0050731)	4.18124	4.18124	52.4525	222.497	3.88512e-12	0.732079	-1.36597	39.4361	28.6024	0.744	1.71935	1.71935	6.09007	11.1903	0.561057	5.71146	2.43187
1.1	SEMA3G	chr14:32,031,059-32,042,697	NM_001025379	Sema3g	Sema domain, immunoglobulin domain (Ig), short basic domain, secreted, (semaphorin) 3G	receptor activity (GO:0004872); extracellular region (GO:0005576); signal transduction (GO:0007165); multicellular organismal development (GO:0007275); membrane (GO:0016020)	3.96578	3.96578	27.7883	113.168	4.4245e-10	0.876364	-1.14108	13.3936	11.614	1	1.44932	1.44932	25.4723	37.3668	0.569123	4.52526	2.7363
1.1	NRP2	chr1:62,749,891-62,865,266	NM_001077403 NM_001077406 NM_001077407 NM_001077404 NM_010939 NM_001077405	Nrp2	Neuropilin 2	neural crest cell migration (GO:0001755); receptor activity (GO:0004872); protein binding (GO:0005515); extracellular space (GO:0005615); plasma membrane (GO:0005886); cell adhesion (GO:0007155); signal transduction (GO:0007165); multicellular organismal development (GO:0007275); nervous system development (GO:0007399); heart development (GO:0007507); membrane (GO:0016020); integral to membrane (…	3.04061	3.04061	329.406	1003.63	6.41877e-14	0.730736	-1.36848	4788.19	3498.63	0.000287	1.05308	1.05308	1205	1269.02	0.854584	4.16102	2.88734
1.1	BHLHE41	chr6:145,811,257-145,813,860	NM_024469	Bhlhe41	Basic helix-loop-helix family, member e41	negative regulation of transcription from RNA polymerase II promoter (GO:0000122); DNA binding (GO:0003677); transcription corepressor activity (GO:0003714); nucleus (GO:0005634); regulation of transcription, DNA-dependent (GO:0006355); circadian rhythm (GO:0007623); entrainment of circadian clock (GO:0009649); transcriptional repressor complex (GO:0017053); transcription regulator activity (GO:0…	3.13612	3.13612	22.1467	71.5911	1.98087e-05	0.898457	-1.11302	269.566	242.092	0.865	0.942055	-1.06151	763.209	718.927	0.986351	3.49056	3.32902
1.1	IL1RL2	chr1:40,381,472-40,422,316	NM_133193	Il1rl2	Interleukin 1 receptor-like 2	receptor activity (GO:0004872); transmembrane signaling receptor activity (GO:0004888); cytokine receptor activity (GO:0004896); interleukin-1 receptor activity (GO:0004908); interleukin-1, Type I, activating receptor activity (GO:0004909); cellular_component (GO:0005575); signal transduction (GO:0007165); biological_process (GO:0008150); membrane (GO:0016020); integral to membrane (GO:0016021); …	5.31126	5.31126	19.8277	109.621	3.40422e-12	1.64398	1.64398	19.7571	33.1244	0.383	1.4768	1.4768	7.18732	11.091	0.820422	3.23073	3.59646
1.1	GBP4	chr5:105,544,786-105,568,605	NM_008620 NM_001256005	Gbp4	guanylate binding protein 4	GTPase activity (GO:0003924); GTP binding (GO:0005525); immune response (GO:0006955)	3.36634	3.36634	1525.28	5136.96	1.66324e-90	0.874018	-1.14414	27.1595	23.6119	1	1.10415	1.10415	21.098	23.3995	1	3.85157	3.04881
1.1	IL6RA	chr3:89,673,246-89,717,084	NM_010559	Il6ra	Interleukin 6 receptor, alpha	receptor activity (GO:0004872); cytokine receptor activity (GO:0004896); interleukin-6 receptor activity (GO:0004915); extracellular space (GO:0005615); integral to plasma membrane (GO:0005887); signal transduction (GO:0007165); cell surface receptor signaling pathway (GO:0007166); cell surface (GO:0009986); membrane (GO:0016020); integral to membrane (GO:0016021); cytokine-mediated signaling pat…	5.0059	5.0059	73.3405	371.141	1.18716e-33	0.879673	-1.13679	735.404	646.794	0.399	2.06402	2.06402	15.0546	32.137	0.142853	5.69064	2.42532
1.1	WNT6	chr1:74,818,466-74,831,893	NM_009526	Wnt6	Wingless-related MMTV integration site 6	signal transducer activity (GO:0004871); receptor binding (GO:0005102); protein binding (GO:0005515); extracellular region (GO:0005576); proteinaceous extracellular matrix (GO:0005578); extracellular space (GO:0005615); signal transduction (GO:0007165); Wnt receptor signaling pathway, calcium modulating pathway (GO:0007223); cell-cell signaling (GO:0007267); multicellular organismal development (…	5.64286	5.64286	10.2852	62.6809	8.58817e-08	2.27963	2.27963	0.346292	2.06905	0.994	1.04002	1.04002	10.4177	10.8746	1	2.47534	5.42574
1.1	IFITM1	chr7:148,153,328-148,155,726	NM_001112715 NM_026820	Ifitm1	Interferon induced transmembrane protein 1	somitogenesis (GO:0001756); molecular_function (GO:0003674); cellular_component (GO:0005575); anterior/posterior pattern specification (GO:0009952); integral to membrane (GO:0016021)	4.38308	4.38308	16.5391	75.8755	4.87677e-05	1.32743	1.32743	244.287	324.601	0.381	1.25317	1.25317	5.31686	6.91607	1	3.30194	3.49761
1.1	2610018G03RIK	chrX:48,194,613-48,245,027	NM_133729	2610018G03Rik	RIKEN cDNA 2610018G03 gene	nucleotide binding (GO:0000166); molecular_function (GO:0003674); protein kinase activity (GO:0004672); protein serine/threonine kinase activity (GO:0004674); protein tyrosine kinase activity (GO:0004713); ATP binding (GO:0005524); cellular_component (GO:0005575); cytoplasm (GO:0005737); Golgi apparatus (GO:0005794); protein phosphorylation (GO:0006468); apoptotic process (GO:0006915); biological…	3.42908	3.42908	11.2832	41.12	0.000791238	1.42045	1.42045	1.78357	2.95393	0.97	0.602884	-1.65869	1.40654	0.450863	1	2.41408	5.6878
1.1	GPR157	chr4:149,461,612-149,480,036	NM_177366	Gpr157	G protein-coupled receptor 157	molecular_function (GO:0003674); signal transducer activity (GO:0004871); receptor activity (GO:0004872); transmembrane signaling receptor activity (GO:0004888); G-protein coupled receptor activity (GO:0004930); cellular_component (GO:0005575); plasma membrane (GO:0005886); signal transduction (GO:0007165); cell surface receptor signaling pathway (GO:0007166); G-protein coupled receptor signaling…	3.76809	3.76809	35.6241	137.003	4.56258e-11	0.863835	-1.15763	26.1207	22.4278	1	1.35959	1.35959	55.8442	76.2848	0.457105	4.36205	2.77149
1.1	GPR55	chr1:87,836,112-87,857,630	NM_001033290	Gpr55	G protein-coupled receptor 55	signal transducer activity (GO:0004871); receptor activity (GO:0004872); G-protein coupled receptor activity (GO:0004930); plasma membrane (GO:0005886); signal transduction (GO:0007165); G-protein coupled receptor signaling pathway (GO:0007186); membrane (GO:0016020); integral to membrane (GO:0016021)	6.18349	6.18349	3.48134	26.7103	0.000411375	1.38945	1.38945	3.88738	5.79075	0.982	2.26221	2.26221	3.53965	9.26964	0.398128	4.45033	2.73339
1.1	PTPN18	chr1:34,516,591-34,530,624	NM_011206	Ptpn18	Protein tyrosine phosphatase, non-receptor type 18	phosphoprotein phosphatase activity (GO:0004721); protein tyrosine phosphatase activity (GO:0004725); non-membrane spanning protein tyrosine phosphatase activity (GO:0004726); protein binding (GO:0005515); nucleus (GO:0005634); cytoplasm (GO:0005737); protein dephosphorylation (GO:0006470); dephosphorylation (GO:0016311); hydrolase activity (GO:0016787); phosphatase activity (GO:0016791)	3.06477	3.06477	77.4002	239.279	2.61363e-14	0.481931	-2.07498	44.2505	20.8076	0.151	1.33203	1.33203	58.2252	77.8897	0.459994	6.35936	2.30083
1.1	ABCG3	chr5:105,364,076-105,411,736	NM_030239	Abcg3	ATP-binding cassette, sub-family G (WHITE), member 3	molecular_function (GO:0003674); ATP binding (GO:0005524); cellular_component (GO:0005575); ATP catabolic process (GO:0006200); transport (GO:0006810); biological_process (GO:0008150); membrane (GO:0016020); integral to membrane (GO:0016021); ATPase activity (GO:0016887); ATPase activity, coupled to transmembrane movement of substances (GO:0042626)	3.5804	3.5804	35.3349	129.094	6.9658e-10	0.573047	-1.74506	29.982	16.7541	0.463	1.54734	1.54734	5.05421	8.36791	0.839625	6.248	2.31391
1.1	PTPRE	chr7:142,729,507-142,877,977	NM_011212	Ptpre	Protein tyrosine phosphatase, receptor type, E	phosphoprotein phosphatase activity (GO:0004721); protein tyrosine phosphatase activity (GO:0004725); extracellular space (GO:0005615); cytoplasm (GO:0005737); plasma membrane (GO:0005886); protein phosphorylation (GO:0006468); protein dephosphorylation (GO:0006470); transmembrane receptor protein tyrosine phosphatase signaling pathway (GO:0007185); membrane (GO:0016020); integral to membrane (GO…	3.3127	3.3127	188.497	626.745	1.45144e-32	0.88431	-1.13082	242.514	214.342	0.813	1.07828	1.07828	61.2077	66.0775	1	3.74608	3.07219
[truncated: 386 more rows]

## Sheet: Table SB
Table S6B. 322 genes showing significant down regulation by CPA and unique in GL261(B6) model relative to LLC and B16F10 models, including TFS groups 1.200, 3.210, 5.201, 7.211.
[truncated: 323 more rows]

[truncated: 6 more sheets: Table S6C, Table S6D, Table S6E, Table S6F, Table S6G, Table S6H]
