# Supplementary material for: Metronomic cyclophosphamide activation of anti-tumor immunity: tumor model, mouse host, and drug schedule dependence of gene responses and their upstream regulators
Source: BMC Cancer. 2016 Aug 11;16:623. doi: 10.1186/s12885-016-2597-2 (PMC4982114; doi:10.1186/s12885-016-2597-2)
Supplement: Additional file 14: Table S9. — Gene pathways predictive of treatment prognosis in CPA-treated tumors - We investigated whether gene pathways that may predict treatment outcome can be identified by comparing CPA-treated responsive vs. CPA-treated unresponsive tumors. (XLSX 634 kb) [file 12885_2016_2597_MOESM14_ESM.xlsx]

## Sheet: Table S9_text
Table S9. Gene pathways predictive of treatment prognosis in CPA-treated tumors - We investigated whether gene pathways that may predict treatment outcome can be identified by comparing CPA-treated responsive vs. CPA-treated unresponsive tumors (Table S9A; also see Fig. S9). Genes with significantly higher expression in CPA-treated GL261(B6) tumors than in CPA-treated unresponsive tumors were enr…

## Sheet: Table S9A
Table S9A. Genes expressedat a significantly higher level (TFS group 3.11) or a lower level (TFS group 3.22) in CPA-treated GL261(B6) tumors than in both CPA/6d-treated LLC and CPA/6d-treated B16F10 tumors. Significance threshold values: |FC|>2, p<0.001. See diagrams in Fig. S9.
TFS	Probe ID	Mapping Location(s)	Accession No.	Gene Symbol	Gene Name/Desc.	GO terms	Ratio	Fold change	Intensity (CPA-LLC)	Intensity (CPA-GL261(B6))	P-value	Ratio	Fold change	Intensity (CPA-B16F10)	Intensity (CPA-GL261(B6))	P-value
3.11	MARCH1	chr8:68,141,939-68,995,536	NM_175188 NM_001166372 NM_001166375	41699	Membrane-associated ring finger (C3HC4) 1	nucleus (GO:0005634); zinc ion binding (GO:0008270); membrane (GO:0016020); integral to membrane (GO:0016021); ligase activity (GO:0016874); cytoplasmic vesicle (GO:0031410); metal ion binding (GO:0046872)	7.6218	7.6218	103.186	793.082	1.89e-81	23.5985	23.5985	27.7319	677.031	2.56e-86
3.11	SEPT1	chr7:134,357,956-134,361,959	NM_017461	41883	Septin 1	nucleotide binding (GO:0000166); cytokinesis (GO:0000910); protein binding (GO:0005515); GTP binding (GO:0005525); cytoplasm (GO:0005737); cytoskeleton (GO:0005856); cell cycle (GO:0007049); septin complex (GO:0031105); cell division (GO:0051301)	27.0251	27.0251	8.28287	249.87	5.22e-36	11.6028	11.6028	17.4753	213.365	2.42e-24
3.11	SEPT3	chr15:82,105,365-82,124,872	NM_011889	41885	Septin 3	nucleotide binding (GO:0000166); cytokinesis (GO:0000910); protein binding (GO:0005515); GTP binding (GO:0005525); cytoplasm (GO:0005737); cytosol (GO:0005829); cytoskeleton (GO:0005856); cell cycle (GO:0007049); synaptosome (GO:0019717); cell junction (GO:0030054); septin complex (GO:0031105); presynaptic membrane (GO:0042734); synapse (GO:0045202); cell division (GO:0051301)	13.5015	13.5015	5.99642	93.4624	2.73e-18	10.9488	10.9488	6.37812	79.7818	7.42e-13
3.11	SEPT4	chr11:87,394,633-87,404,041	NM_011129	41886	Septin 4	nucleotide binding (GO:0000166); cytokinesis (GO:0000910); protein binding (GO:0005515); GTP binding (GO:0005525); cytoplasm (GO:0005737); mitochondrion (GO:0005739); cytoskeleton (GO:0005856); cell cycle (GO:0007049); spermatid development (GO:0007286); brain development (GO:0007420); sperm mitochondrion organization (GO:0030382); septin complex (GO:0031105); sperm capacitation (GO:0048240); cel…	2.97346	2.97346	38.8202	117.404	5.43e-07	2.29257	2.29257	43.139	100.192	0.000272
3.11	1190002H23RIK	chr14:79,688,557-79,701,442	NM_025427	1190002H23Rik	RIKEN cDNA 1190002H23 gene	protein binding (GO:0005515); nucleus (GO:0005634); cytoplasm (GO:0005737); cytoskeleton (GO:0005856); cell cycle (GO:0007049); protein kinase activator activity (GO:0030295); positive regulation of phosphorylation (GO:0042327); regulation of catalytic activity (GO:0050790)	4.77186	4.77186	191.761	918.831	2.75e-66	10.2594	10.2594	75.5256	784.107	2.1e-67
3.11	1190002N15RIK	chr9:94,418,283-94,438,500	NM_001033145	1190002N15Rik	RIKEN cDNA 1190002N15 gene	extracellular region (GO:0005576)	7.10872	7.10872	30.8167	225.176	4.09e-27	10.2687	10.2687	17.82	192.257	2.22e-25
3.11	1300002K09RIK	chr4:45,861,819-45,899,880	NM_028788	1300002K09Rik	RIKEN cDNA 1300002K09 gene	molecular_function (GO:0003674); cellular_component (GO:0005575); biological_process (GO:0008150)	46.6965	46.6965	3.65337	216.296	2.37e-51	23.611	23.611	6.86293	184.651	1.58e-33
3.11	1500015O10RIK	chr1:43,787,447-43,799,409	NM_024283	1500015O10Rik	RIKEN cDNA 1500015O10 gene	molecular_function (GO:0003674); cellular_component (GO:0005575); extracellular region (GO:0005576); extracellular space (GO:0005615); biological_process (GO:0008150); cytoplasmic vesicle (GO:0031410)	4.2832	4.2832	8.28287	38.7604	0.000262	6.60823	6.60823	4.15867	33.0897	6.25e-05
3.11	1700001O22RIK	chr2:30,651,083-30,659,184	NM_198000 NR_028486 NR_028487	1700001O22Rik	RIKEN cDNA 1700001O22 gene	molecular_function (GO:0003674); cellular_component (GO:0005575); biological_process (GO:0008150)	11.8567	11.8567	3.15117	48.219	1.16e-08	13.101	13.101	2.21944	41.1779	3.41e-08
3.11	1700048O20RIK	chr9:121,846,393-121,856,134	NR_033553	1700048O20Rik	RIKEN cDNA 1700048O20 gene	molecular_function (GO:0003674); cellular_component (GO:0005575); biological_process (GO:0008150)	23.3536	23.3536	4.37839	124.605	1.77e-26	21.0753	21.0753	4.09419	106.361	3.18e-21
3.11	1700123I01RIK	chr19:6,184,410-6,224,219	NM_001165919	1700123I01Rik	RIKEN cDNA 1700123I01 gene	molecular_function (GO:0003674); cellular_component (GO:0005575); biological_process (GO:0008150)	19.9879	19.9879	0.362508	26.2337	4.93e-07	14.3833	14.3833	0.624914	22.3716	1.16e-05
3.11	1810011H11RIK	chr14:33,599,149-33,631,154	NM_001163616	1810011H11Rik	RIKEN cDNA 1810011H11 gene	molecular_function (GO:0003674); cellular_component (GO:0005575); biological_process (GO:0008150)	6.27331	6.27331	5.60561	40.4391	7.72e-06	11.5367	11.5367	2.07934	34.5254	1.02e-06
3.11	1810033B17RIK	chr8:3,665,762-3,668,905	NM_026985	1810033B17Rik	RIKEN cDNA 1810033B17 gene	molecular_function (GO:0003674); cellular_component (GO:0005575); biological_process (GO:0008150); membrane (GO:0016020); integral to membrane (GO:0016021)	2.9643	2.9643	36.3657	109.763	2.89e-06	14.1599	14.1599	5.68872	93.7118	1.23e-16
3.11	2010005H15RIK	chr16:36,221,648-36,257,513	NM_029733	2010005H15Rik	RIKEN cDNA 2010005H15 gene	molecular_function (GO:0003674); endopeptidase inhibitor activity (GO:0004866); cysteine-type endopeptidase inhibitor activity (GO:0004869); cellular_component (GO:0005575); biological_process (GO:0008150); negative regulation of peptidase activity (GO:0010466); negative regulation of endopeptidase activity (GO:0010951); peptidase inhibitor activity (GO:0030414)	3.72623	3.72623	29.8406	113.919	4.51e-09	37.857	37.857	1.59453	97.2211	2.73e-22
3.11	2010016I18RIK	chr3:106,284,904-106,288,831	NR_033207	2010016I18Rik	RIKEN cDNA 2010016I18 gene	molecular_function (GO:0003674); cellular_component (GO:0005575); biological_process (GO:0008150)	14.4471	14.4471	1.33863	32.7864	1.89e-07	28.9721	28.9721	0	27.9721	5.65e-08
3.11	2010106G01RIK	chr2:126,716,131-126,758,971	NM_023220	2010106G01Rik	RIKEN cDNA 2010106G01 gene	molecular_function (GO:0003674); aspartic-type endopeptidase activity (GO:0004190); receptor activity (GO:0004872); cellular_component (GO:0005575); proteolysis (GO:0006508); biological_process (GO:0008150); peptidase activity (GO:0008233); D-alanyl-D-alanine endopeptidase activity (GO:0008717); membrane (GO:0016020); integral to membrane (GO:0016021); hydrolase activity (GO:0016787)	2.35778	2.35778	1134.47	2676.19	9.38e-46	2.16855	2.16855	1052.96	2284.57	4.35e-16
3.11	2010110P09RIK	chr7:129,363,010-129,366,053	NM_027363	2010110P09Rik	RIKEN cDNA 2010110P09 gene	calcium ion binding (GO:0005509); protein binding (GO:0005515); cytoplasm (GO:0005737); plasma membrane (GO:0005886); sodium ion transport (GO:0006814); regulation of pH (GO:0006885)	15.9848	15.9848	1.84083	44.4101	2.65e-10	9.76863	9.76863	2.98447	37.9228	5.19e-07
3.11	2210403K04RIK	chr11:75,275,041-75,280,192	NR_030711	2210403K04Rik	RIKEN cDNA 2210403K04 gene	molecular_function (GO:0003674); cellular_component (GO:0005575); biological_process (GO:0008150)	3.50836	3.50836	165.767	584.078	1.47e-32	4.8217	4.8217	102.579	498.428	1.7e-30
3.11	2210404O07RIK	chr10:80,855,809-80,857,824	NM_001099917	2210404O07Rik	RIKEN cDNA 2210404O07 gene	molecular_function (GO:0003674); cellular_component (GO:0005575); biological_process (GO:0008150); membrane (GO:0016020); integral to membrane (GO:0016021)	8.75685	8.75685	2.92836	33.4	2.86e-06	4.97967	4.97967	4.9237	28.4981	0.000681
3.11	2310046K01RIK	chr2:151,822,247-151,834,994	NM_027172 NM_001164820 NM_001164819	2310046K01Rik	RIKEN cDNA 2310046K01 gene	protein binding (GO:0005515); cellular_component (GO:0005575); membrane (GO:0016020); integral to membrane (GO:0016021); cellular response to heat (GO:0034605)	12.966	12.966	3.03976	51.3795	6.3e-10	21.2653	21.2653	1.10972	43.8638	3.74e-10
3.11	2610017I09RIK	chr1:42,705,045-42,751,670	NR_027826	2610017I09Rik	RIKEN cDNA 2610017I09 gene	molecular_function (GO:0003674); cellular_component (GO:0005575); biological_process (GO:0008150)	45.1207	45.1207	0	44.1207	8.44e-13	38.6814	38.6814	0	37.6814	2.14e-10
3.11	2610018G03RIK	chrX:48,194,613-48,245,027	NM_133729	2610018G03Rik	RIKEN cDNA 2610018G03 gene	nucleotide binding (GO:0000166); molecular_function (GO:0003674); protein kinase activity (GO:0004672); protein serine/threonine kinase activity (GO:0004674); protein tyrosine kinase activity (GO:0004713); ATP binding (GO:0005524); cellular_component (GO:0005575); cytoplasm (GO:0005737); Golgi apparatus (GO:0005794); protein phosphorylation (GO:0006468); apoptotic process (GO:0006915); biological…	13.1959	13.1959	2.78866	48.9947	3.21e-09	28.8564	28.8564	0.484808	41.8461	2.21e-10
3.11	2610305D13RIK	chr4:146,986,045-147,016,617	NM_145078	2610305D13Rik	RIKEN cDNA 2610305D13 gene	molecular_function (GO:0003674); DNA binding (GO:0003677); cellular_component (GO:0005575); nucleus (GO:0005634); biological_process (GO:0008150)	17.7529	17.7529	9.11929	178.647	1.73e-27	2.57172	2.57172	58.6529	152.411	2.75e-06
3.11	2610524H06RIK	chr5:115,271,946-115,273,477	NM_181075	2610524H06Rik	RIKEN cDNA 2610524H06 gene	molecular_function (GO:0003674); cellular_component (GO:0005575); biological_process (GO:0008150)	2.33893	2.33893	88.2115	207.659	1.82e-08	2.21386	2.21386	79.4797	177.171	5.98e-06
3.11	2810459M11RIK	chr1:87,942,438-87,952,031	NM_001144992 NM_001144993	2810459M11Rik	RIKEN cDNA 2810459M11 gene	protein binding (GO:0005515); cellular_component (GO:0005575); extracellular region (GO:0005576); biological_process (GO:0008150)	19.2829	19.2829	0.362508	25.2731	1.72e-06	15.215	15.215	0.484808	21.5914	2.96e-05
3.11	2810468N07RIK	chr17:25,707,756-25,711,988	NR_045176	2810468N07Rik	RIKEN cDNA 2810468N07 gene	molecular_function (GO:0003674); cellular_component (GO:0005575); biological_process (GO:0008150)	7.59298	7.59298	2.81695	27.982	2.73e-05	12.6388	12.6388	0.969615	23.8936	2.95e-05
3.11	2900092D14RIK	chr1:42,757,181-42,760,021	NR_027891	2900092D14Rik	RIKEN cDNA 2900092D14 gene	molecular_function (GO:0003674); cellular_component (GO:0005575); biological_process (GO:0008150)	30.5954	30.5954	1.33863	70.5513	3.3e-17	37.6871	37.6871	0.624914	60.2384	4.25e-15
3.11	3110043O21RIK	chr4:35,138,531-35,173,129	NM_001081343	3110043O21Rik	RIKEN cDNA 3110043O21 gene	molecular_function (GO:0003674); cellular_component (GO:0005575); biological_process (GO:0008150)	2.77197	2.77197	167.219	465.297	3.15e-20	2.49357	2.49357	158.657	397.115	2.79e-11
3.11	4632428N05RIK	chr10:59,809,599-59,835,432	NM_028732 NM_001159572	4632428N05Rik	RIKEN cDNA 4632428N05 gene	molecular_function (GO:0003674); receptor activity (GO:0004872); cellular_component (GO:0005575); extracellular space (GO:0005615); signal transduction (GO:0007165); biological_process (GO:0008150); membrane (GO:0016020); integral to membrane (GO:0016021)	3.80538	3.80538	393.033	1498.44	4.74e-72	7.3533	7.3533	173.094	1279.17	1.41e-67
3.11	4831440E17RIK	chr5:25,005,615-25,010,291	NR_030700	4831440E17Rik	RIKEN cDNA 4831440E17 gene	molecular_function (GO:0003674); cellular_component (GO:0005575); biological_process (GO:0008150)	3.52373	3.52373	9.76119	36.9195	0.000949	6.75362	6.75362	3.81397	31.5117	5.74e-05
3.11	4833422F24RIK	chr2:165,220,950-165,225,894	NM_029021	4833422F24Rik	RIKEN cDNA 4833422F24 gene	molecular_function (GO:0003674); cellular_component (GO:0005575); biological_process (GO:0008150); membrane (GO:0016020); integral to membrane (GO:0016021)	26.8126	26.8126	1.95224	78.1571	7.37e-19	67.6751	67.6751	0	66.6751	3.01e-18
3.11	4922501L14RIK	chr3:154,374,097-154,411,976	NM_175176	4922501L14Rik	RIKEN cDNA 4922501L14 gene	molecular_function (GO:0003674); cellular_component (GO:0005575); biological_process (GO:0008150)	19.2595	19.2595	0.613612	30.0774	5.47e-08	16.4131	16.4131	0.624914	25.6698	2.04e-06
3.11	4930431P03RIK	chr14:45,574,575-45,580,982	NR_045059	4930431P03Rik	RIKEN cDNA 4930431P03 gene	molecular_function (GO:0003674); cellular_component (GO:0005575); biological_process (GO:0008150)	15.358	15.358	0.725015	25.4928	3.99e-06	22.7465	22.7465	0	21.7465	2.65e-06
3.11	4930452G13RIK	chr14:80,102,727-80,112,737	NR_045060	4930452G13Rik	RIKEN cDNA 4930452G13 gene	molecular_function (GO:0003674); cellular_component (GO:0005575); biological_process (GO:0008150)	49.9599	49.9599	0	48.9599	2.94e-14	42.803	42.803	0	41.803	1.57e-11
3.11	4930500J02RIK	chr2:104,399,341-104,411,586	NR_040322 NR_040323	4930500J02Rik	RIKEN cDNA 4930500J02 gene	molecular_function (GO:0003674); cellular_component (GO:0005575); biological_process (GO:0008150)	7.8145	7.8145	8.03176	69.5787	3.35e-10	37.1618	37.1618	0.624914	59.3847	5.37e-15
3.11	4930503E14RIK	chr14:44,740,832-44,749,036	NM_029131	4930503E14Rik	RIKEN cDNA 4930503E14 gene	molecular_function (GO:0003674); cellular_component (GO:0005575); biological_process (GO:0008150)	22.27	22.27	4.15558	113.815	5.01e-22	60.3673	60.3673	0.624914	97.0917	1.4e-24
3.11	4930506M07RIK	chr19:59,047,848-59,150,559	NM_001114312 NM_175172	4930506M07Rik	RIKEN cDNA 4930506M07 gene	molecular_function (GO:0003674); multicellular organismal development (GO:0007275); axonogenesis (GO:0007409); growth cone (GO:0030426); cell projection (GO:0042995); membrane depolarization (GO:0051899)	15.5369	15.5369	50.8696	804.891	1.14e-123	17.8657	17.8657	37.5148	687.093	1.31e-79
3.11	4930528F23RIK	chr17:24,941,327-24,976,732	NM_029197	4930528F23Rik	RIKEN cDNA 4930528F23 gene	molecular_function (GO:0003674); cellular_component (GO:0005575); biological_process (GO:0008150)	5.50799	5.50799	8.89648	53.5097	1.02e-06	20.7497	20.7497	1.24983	45.6832	1.3e-10
3.11	4930550L24RIK	chrX:56,164,638-56,173,481	NM_023774	4930550L24Rik	RIKEN cDNA 4930550L24 gene	molecular_function (GO:0003674); cellular_component (GO:0005575); biological_process (GO:0008150)	341.565	341.565	0	340.565	1.02e-94	196.426	196.426	0.484808	290.655	1.18e-66
3.11	4930572J05RIK	chr15:74,551,664-74,554,803	NM_198607	4930572J05Rik	RIKEN cDNA 4930572J05 gene	molecular_function (GO:0003674); cellular_component (GO:0005575); extracellular region (GO:0005576); biological_process (GO:0008150)	3.87984	3.87984	50.1428	197.426	5.04e-11	44.1144	44.1144	2.84436	168.592	2.55e-28
3.11	4932411L15	chr1:12,657,644-12,663,171	NR_045297	4932411L15			2.02811	2.02811	103.493	210.924	3.03e-06	2.52235	2.52235	70.7531	179.986	1.47e-07
3.11	5031414D18RIK	chr14:75,415,834-75,452,339	NM_198642	5031414D18Rik	RIKEN cDNA 5031414D18 gene	molecular_function (GO:0003674); cellular_component (GO:0005575); biological_process (GO:0008150)	8.92114	8.92114	11.3509	109.184	8.12e-17	14.3892	14.3892	5.54861	93.229	1.8e-16
3.11	5330434G04RIK	chrX:102,568,333-102,587,093	NR_015552	5330434G04Rik	RIKEN cDNA 5330434G04 gene	molecular_function (GO:0003674); cellular_component (GO:0005575); biological_process (GO:0008150)	40.7558	40.7558	0	39.7558	7.51e-12	34.9131	34.9131	0	33.9131	1.33e-09
3.11	5430427O19RIK	chrX:83,115,612-83,136,838	NM_001163539	5430427O19Rik	RIKEN cDNA 5430427O19 gene	molecular_function (GO:0003674); cellular_component (GO:0005575); biological_process (GO:0008150); metabolic process (GO:0008152); oxidoreductase activity (GO:0016491)	17.2862	17.2862	5.71702	115.112	1.26e-22	12.7243	12.7243	6.79844	98.23	8.56e-17
3.11	5430435G22RIK	chr1:133,585,272-133,610,041	NM_145509	5430435G22Rik	RIKEN cDNA 5430435G22 gene	nucleotide binding (GO:0000166); GTPase activity (GO:0003924); carboxypeptidase A activity (GO:0004182); GTP binding (GO:0005525); lysosome (GO:0005764); proteolysis (GO:0006508); transport (GO:0006810); small GTPase mediated signal transduction (GO:0007264); protein transport (GO:0015031)	2.93147	2.93147	197.365	580.501	6.99e-26	5.2269	5.2269	93.9705	495.401	2.54e-32
3.11	5430437J10RIK	chr15:5,446,318-5,544,983	NR_045274	5430437J10Rik	RIKEN cDNA 5430437J10 gene	molecular_function (GO:0003674); cellular_component (GO:0005575); biological_process (GO:0008150)	25.4625	25.4625	0	24.4625	2.66e-07	14.7359	14.7359	0.484808	20.8799	3.58e-05
3.11	5730559C18RIK	chr1:138,110,099-138,130,857	NM_028872	5730559C18Rik	RIKEN cDNA 5730559C18 gene	molecular_function (GO:0003674); cellular_component (GO:0005575); biological_process (GO:0008150)	46.6702	46.6702	5.2431	290.367	2.41e-67	23.0832	23.0832	9.7829	247.903	4.96e-43
3.11	5830405N20RIK	chr10:129,759,908-129,799,698	NM_183264	5830405N20Rik	RIKEN cDNA 5830405N20 gene	molecular_function (GO:0003674); cellular_component (GO:0005575); biological_process (GO:0008150)	18.3412	18.3412	0.613612	28.5957	1.78e-07	25.4196	25.4196	0	24.4196	6.72e-07
3.11	6030405A18RIK	chr3:54,700,991-54,719,809	NM_177854	6030405A18Rik	RIKEN cDNA 6030405A18 gene	molecular_function (GO:0003674); cellular_component (GO:0005575); biological_process (GO:0008150); membrane (GO:0016020); integral to membrane (GO:0016021)	66.0637	66.0637	0	65.0637	6.8e-19	56.5476	56.5476	0	55.5476	3.89e-15
3.11	6030429G01RIK	chr7:4,474,559-4,484,044	NM_001033548	6030429G01Rik	RIKEN cDNA 6030429G01 gene	molecular_function (GO:0003674); cellular_component (GO:0005575); biological_process (GO:0008150)	9.01916	9.01916	22.8964	214.525	8.18e-30	40.6196	40.6196	3.53376	183.16	1.64e-37
3.11	8430427H17RIK	chr2:153,233,197-153,355,707	NM_001134300 NM_001001986	8430427H17Rik	RIKEN cDNA 8430427H17 gene	molecular_function (GO:0003674); cellular_component (GO:0005575); biological_process (GO:0008150)	4.07745	4.07745	137.267	562.776	1.31e-38	3.22995	3.22995	147.991	480.234	6.12e-19
3.11	9030625A04RIK	chr14:77,424,008-77,436,424	NM_172488	9030625A04Rik	RIKEN cDNA 9030625A04 gene	molecular_function (GO:0003674); cellular_component (GO:0005575); biological_process (GO:0008150)	6.60057	6.60057	126.137	838.175	2.13e-66	6.34219	6.34219	111.984	715.566	1.96e-45
3.11	9130015A21RIK	chr12:36,356,963-36,379,790	NR_045051 NR_045050	9130015A21Rik	RIKEN cDNA 9130015A21 gene	molecular_function (GO:0003674); cellular_component (GO:0005575); biological_process (GO:0008150)	71.5059	71.5059	2.31475	236.024	2.84e-45	30.627	30.627	5.6131	201.539	1.33e-32
3.11	9130017N09RIK	chr10:79,283,766-79,293,197	NM_030218	9130017N09Rik	RIKEN cDNA 9130017N09 gene	molecular_function (GO:0003674); cellular_component (GO:0005575); biological_process (GO:0008150)	22.6244	22.6244	1.95224	65.7926	5.91e-08	4.83196	4.83196	10.817	56.0993	0.000365
3.11	9130206I24RIK	chr4:114,581,894-114,593,723	NR_030721	9130206I24Rik	RIKEN cDNA 9130206I24 gene	molecular_function (GO:0003674); cellular_component (GO:0005575); biological_process (GO:0008150)	46.6396	46.6396	0.725015	79.454	1.11e-20	3.38148	3.38148	19.3501	67.8134	2.94e-05
3.11	9330159F19RIK	chr10:28,931,449-28,950,585	NM_001162537	9330159F19Rik	RIKEN cDNA 9330159F19 gene	molecular_function (GO:0003674); cellular_component (GO:0005575); biological_process (GO:0008150)	7.75754	7.75754	8.89648	75.7724	2.67e-11	2.9189	2.9189	21.4939	64.6574	0.000309
3.11	9330175E14RIK	chr8:96,957,027-96,959,003	NR_015514	9330175E14Rik	RIKEN cDNA 9330175E14 gene	molecular_function (GO:0003674); cellular_component (GO:0005575); biological_process (GO:0008150)	23.7303	23.7303	1.95224	69.0575	2.11e-16	36.8725	36.8725	0.624914	58.9147	5.36e-15
3.11	9430018G01RIK	chr6:43,392,428-43,424,317	NR_045988	9430018G01Rik	RIKEN cDNA 9430018G01 gene	molecular_function (GO:0003674); cellular_component (GO:0005575); biological_process (GO:0008150)	4.11961	4.11961	22.5621	96.067	3.45e-09	30.3348	30.3348	1.73464	81.9545	7.96e-19
3.11	9530082P21RIK	chr17:23,886,203-23,891,032	NR_015472	9530082P21Rik	RIKEN cDNA 9530082P21 gene	molecular_function (GO:0003674); cellular_component (GO:0005575); biological_process (GO:0008150)	10.4472	10.4472	28.2226	304.294	1.25e-43	13.7975	13.7975	17.8957	259.712	1.72e-37
3.11	9630013A20RIK	chr14:84,858,645-84,876,231	NR_015539	9630013A20Rik	RIKEN cDNA 9630013A20 gene	molecular_function (GO:0003674); cellular_component (GO:0005575); biological_process (GO:0008150)	31.1123	31.1123	0	30.1123	7.57e-09	17.9909	17.9909	0.484808	25.713	2.41e-06
3.11	9930111J21RIK1	chr11:48,759,652-48,792,883	NM_001114679	9930111J21Rik1	RIKEN cDNA 9930111J21 gene 1	molecular_function (GO:0003674); cellular_component (GO:0005575); biological_process (GO:0008150)	14.1393	14.1393	25.2394	370.006	2.97e-61	26.4971	26.4971	10.9571	315.829	2.44e-53
3.11	A230050P20RIK	chr9:20,673,086-20,678,751	NM_175687	A230050P20Rik	RIKEN cDNA A230050P20 gene	molecular_function (GO:0003674); cellular_component (GO:0005575); biological_process (GO:0008150)	21.3497	21.3497	12.2705	282.321	2.08e-53	11.0268	11.0268	20.9446	240.979	7.55e-32
3.11	A2M	chr6:121,586,191-121,629,256	NM_175628	A2m	Alpha-2-macroglobulin	endopeptidase inhibitor activity (GO:0004866); serine-type endopeptidase inhibitor activity (GO:0004867); protein binding (GO:0005515); extracellular region (GO:0005576); extracellular space (GO:0005615); female pregnancy (GO:0007565); negative regulation of peptidase activity (GO:0010466); negative regulation of endopeptidase activity (GO:0010951); peptidase inhibitor activity (GO:0030414)	18.6075	18.6075	10.5976	214.802	3.86e-41	30.398	30.398	5.0638	183.328	2.89e-36
3.11	A330023F24RIK	chr1:196,843,593-196,864,102	NR_015566	A330023F24Rik	RIKEN cDNA A330023F24 gene		5.27449	5.27449	12.4667	70.0302	7.51e-09	7.21427	7.21427	7.42335	59.7684	1.27e-08
3.11	A430084P05RIK	chr11:70,604,434-70,626,063	NM_001045526	A430084P05Rik	RIKEN cDNA A430084P05 gene	molecular_function (GO:0003674); cellular_component (GO:0005575); biological_process (GO:0008150); membrane (GO:0016020); integral to membrane (GO:0016021)	41.6684	41.6684	4.992	248.677	2.97e-55	19.0284	19.0284	10.2032	212.179	6.22e-37
3.11	A430093F15RIK	chr19:10,815,437-10,860,533	NR_027805	A430093F15Rik	RIKEN cDNA A430093F15 gene	molecular_function (GO:0003674); cellular_component (GO:0005575); biological_process (GO:0008150)	17.8824	17.8824	0.976119	34.3378	2.21e-08	30.3086	30.3086	0	29.3086	2.85e-08
3.11	A430110N23RIK	chr7:4,877,446-4,896,399	NM_173008	A430110N23Rik	RIKEN cDNA A430110N23 gene	molecular_function (GO:0003674); receptor activity (GO:0004872); scavenger receptor activity (GO:0005044); cellular_component (GO:0005575); extracellular region (GO:0005576); signal transduction (GO:0007165); biological_process (GO:0008150); membrane (GO:0016020)	2.71574	2.71574	173.912	474.015	8.84e-20	2.41824	2.41824	166.716	404.578	5.86e-11
3.11	A530032D15RIK	chr1:85,084,714-85,106,428	NM_213615	A530032D15Rik	RIKEN cDNA A530032D15Rik gene	molecular_function (GO:0003674); cellular_component (GO:0005575); biological_process (GO:0008150)	85.2701	85.2701	0.362508	115.181	1.02e-31	99.3163	99.3163	0	98.3163	4.98e-26
3.11	A630001G21RIK	chr1:87,613,658-87,633,181	NM_177055	A630001G21Rik	RIKEN cDNA A630001G21 gene	molecular_function (GO:0003674); cellular_component (GO:0005575); biological_process (GO:0008150)	5.32076	5.32076	61.9959	334.186	2.45e-31	3.14525	3.14525	90.0164	285.27	3.64e-13
3.11	A630033H20RIK	chrX:104,344,266-104,369,000	NM_001122596 NM_001122595 NM_175442	A630033H20Rik	RIKEN cDNA A630033H20 gene	molecular_function (GO:0003674); signal transducer activity (GO:0004871); receptor activity (GO:0004872); G-protein coupled receptor activity (GO:0004930); cellular_component (GO:0005575); signal transduction (GO:0007165); G-protein coupled receptor signaling pathway (GO:0007186); biological_process (GO:0008150); membrane (GO:0016020); integral to membrane (GO:0016021)	13.8166	13.8166	10.3465	155.77	1.26e-27	10.6978	10.6978	11.5175	132.911	3.11e-20
3.11	A630089N07RIK	chr16:98,283,677-98,303,604	NR_015491	A630089N07Rik	RIKEN cDNA A630089N07 gene	molecular_function (GO:0003674); cellular_component (GO:0005575); biological_process (GO:0008150)	2.21681	2.21681	202.525	450.177	1.15e-13	2.71728	2.71728	140.73	384.12	1.92e-13
3.11	A730017C20RIK	chr18:59,222,035-59,236,614	NM_001167925 NM_173759 NR_033764 NR_033765	A730017C20Rik	RIKEN cDNA A730017C20 gene	molecular_function (GO:0003674); cellular_component (GO:0005575); biological_process (GO:0008150); membrane (GO:0016020); integral to membrane (GO:0016021)	44.1829	44.1829	0	43.1829	1.33e-12	7.43412	7.43412	4.09419	36.8708	5.14e-06
3.11	A830010M20RIK	chr5:107,926,764-107,941,575	NM_001168557 NM_001007574	A830010M20Rik	RIKEN cDNA A830010M20 gene	molecular_function (GO:0003674); cellular_component (GO:0005575); biological_process (GO:0008150)	2.22451	2.22451	96.9116	216.805	1.98e-07	3.26567	3.26567	55.9709	185.048	1.67e-10
3.11	A830080D01RIK	chrX:155,970,600-156,031,013	NM_001033472	A830080D01Rik	RIKEN cDNA A830080D01 gene	molecular_function (GO:0003674); cellular_component (GO:0005575); mitochondrion (GO:0005739); biological_process (GO:0008150); hydrolase activity (GO:0016787)	2.057	2.057	204.143	420.98	3.6e-11	5.07175	5.07175	70.0303	359.248	2.59e-25
3.11	A930024E05RIK	chr5:123,439,363-123,448,350	NR_045820	A930024E05Rik			4.98596	4.98596	17.1793	89.6415	1.36e-06	4.80604	4.80604	15.1158	76.4532	2.29e-06
3.11	A930038C07RIK	chr6:65,621,605-65,656,924	NM_172399	A930038C07Rik	RIKEN cDNA A930038C07 gene	glycosaminoglycan binding (GO:0005539); extracellular region (GO:0005576); extracellular space (GO:0005615); heparin binding (GO:0008201); positive regulation of cell-substrate adhesion (GO:0010811); peptide cross-linking via chondroitin 4-sulfate glycosaminoglycan (GO:0019800); extracellular matrix organization (GO:0030198); extracellular matrix (GO:0031012)	47.626	47.626	0.725015	81.1555	1.68e-15	8.84529	8.84529	6.93855	69.2188	2.3e-09
3.11	AA467197	chr2:122,463,623-122,466,812	NM_001004174	AA467197	expressed sequence AA467197	molecular_function (GO:0003674); nucleus (GO:0005634); mitochondrion (GO:0005739); biological_process (GO:0008150)	8.66895	8.66895	110.27	963.591	7.95e-88	32.0555	32.0555	24.6941	822.638	2.13e-107
3.11	AATK	chr11:119,868,632-119,908,459	NM_007377 NM_001198787 NM_001198785	Aatk	Apoptosis-associated tyrosine kinase	nucleotide binding (GO:0000166); protein kinase activity (GO:0004672); protein serine/threonine kinase activity (GO:0004674); protein tyrosine kinase activity (GO:0004713); protein binding (GO:0005515); ATP binding (GO:0005524); cytoplasm (GO:0005737); protein phosphorylation (GO:0006468); apoptotic process (GO:0006915); membrane (GO:0016020); integral to membrane (GO:0016021); kinase activity (G…	9.35503	9.35503	19.2713	188.638	6.29e-28	2.07687	2.07687	77.0222	161.042	0.000206
3.11	AB124611	chr9:21,330,621-21,349,775	NM_206536 NM_001198794	AB124611	CDNA sequence AB124611	molecular_function (GO:0003674); cellular_component (GO:0005575); biological_process (GO:0008150); membrane (GO:0016020); integral to membrane (GO:0016021)	13.5269	13.5269	41.3294	571.588	9.95e-84	12.8527	12.8527	37.0411	487.93	7.66e-57
3.11	ABCA1	chr4:53,043,661-53,172,767	NM_013454	Abca1	ATP-binding cassette, sub-family A (ABC1), member 1	nucleotide binding (GO:0000166); peptide secretion (GO:0002790); protein binding (GO:0005515); ATP binding (GO:0005524); phospholipid transporter activity (GO:0005548); Golgi apparatus (GO:0005794); plasma membrane (GO:0005886); integral to plasma membrane (GO:0005887); caveola (GO:0005901); ATP catabolic process (GO:0006200); protein lipidation (GO:0006497); transport (GO:0006810); anion transpo…	7.62664	7.62664	575.42	4395.15	1.2e-25	3.30251	3.30251	1135.7	3752.97	2.26e-12
3.11	ABCA13	chr11:9,091,945-9,584,262	NM_178259	Abca13	ATP-binding cassette, sub-family A (ABC1), member 13	nucleotide binding (GO:0000166); molecular_function (GO:0003674); ATP binding (GO:0005524); cellular_component (GO:0005575); ATP catabolic process (GO:0006200); protein targeting (GO:0006605); transport (GO:0006810); biological_process (GO:0008150); membrane (GO:0016020); integral to membrane (GO:0016021); ATPase activity (GO:0016887); nucleoside-triphosphatase activity (GO:0017111)	11.494	11.494	5.82842	77.4859	3.5e-13	10.5826	10.5826	5.34402	66.1363	2.06e-11
3.11	ABCA9	chr11:109,962,136-110,029,467	NM_147220	Abca9	ATP-binding cassette, sub-family A (ABC1), member 9	nucleotide binding (GO:0000166); molecular_function (GO:0003674); ATP binding (GO:0005524); mitochondrion (GO:0005739); ATP catabolic process (GO:0006200); transport (GO:0006810); biological_process (GO:0008150); membrane (GO:0016020); integral to membrane (GO:0016021); ATPase activity (GO:0016887); nucleoside-triphosphatase activity (GO:0017111); ATPase activity, coupled to transmembrane movemen…	2.61474	2.61474	94.7366	249.326	3.35e-06	5.04489	5.04489	41.4044	212.926	1.34e-10
3.11	ABCC3	chr11:94,204,609-94,254,290	NM_029600	Abcc3	ATP-binding cassette, sub-family C (CFTR/MRP), member 3	nucleotide binding (GO:0000166); transporter activity (GO:0005215); ATP binding (GO:0005524); integral to plasma membrane (GO:0005887); ATP catabolic process (GO:0006200); transport (GO:0006810); drug transmembrane transport (GO:0006855); xenobiotic-transporting ATPase activity (GO:0008559); drug transmembrane transporter activity (GO:0015238); bile acid-exporting ATPase activity (GO:0015432); ca…	7.27428	7.27428	57.1436	421.953	2.22e-32	6.96727	6.96727	50.8537	360.279	1.35e-22
3.11	ABCD1	chrX:70,961,936-70,983,626	NM_007435	Abcd1	ATP-binding cassette, sub-family D (ALD), member 1	nucleotide binding (GO:0000166); protein binding (GO:0005515); ATP binding (GO:0005524); mitochondrion (GO:0005739); peroxisome (GO:0005777); peroxisomal membrane (GO:0005778); ATP catabolic process (GO:0006200); transport (GO:0006810); membrane (GO:0016020); integral to membrane (GO:0016021); ATPase activity (GO:0016887); nucleoside-triphosphatase activity (GO:0017111); ATPase activity, coupled …	3.90892	3.90892	217.473	852.993	1.09e-49	2.76925	2.76925	262.272	728.068	9.25e-17
3.11	ABCD2	chr15:90,976,302-91,022,238	NM_011994	Abcd2	ATP-binding cassette, sub-family D (ALD), member 2	nucleotide binding (GO:0000166); protein binding (GO:0005515); ATP binding (GO:0005524); mitochondrion (GO:0005739); peroxisome (GO:0005777); peroxisomal membrane (GO:0005778); ATP catabolic process (GO:0006200); fatty acid metabolic process (GO:0006631); transport (GO:0006810); membrane (GO:0016020); integral to membrane (GO:0016021); ATPase activity (GO:0016887); nucleoside-triphosphatase activ…	2.72219	2.72219	86.62	237.518	0.000256	8.38798	8.38798	23.3042	202.863	1.38e-10
3.11	ABCG1	chr17:31,194,639-31,254,926	NM_009593	Abcg1	ATP-binding cassette, sub-family G (WHITE), member 1	nucleotide binding (GO:0000166); ATP binding (GO:0005524); extracellular space (GO:0005615); endosome (GO:0005768); ATP catabolic process (GO:0006200); transport (GO:0006810); lipid transport (GO:0006869); external side of plasma membrane (GO:0009897); negative regulation of macrophage derived foam cell differentiation (GO:0010745); regulation of cholesterol esterification (GO:0010872); positive …	10.6854	10.6854	189.754	2037.28	1.03e-39	19.5468	19.5468	88.0438	1739.52	2.7e-46
3.11	ABCG3	chr5:105,364,076-105,411,736	NM_030239	Abcg3	ATP-binding cassette, sub-family G (WHITE), member 3	molecular_function (GO:0003674); ATP binding (GO:0005524); cellular_component (GO:0005575); ATP catabolic process (GO:0006200); transport (GO:0006810); biological_process (GO:0008150); membrane (GO:0016020); integral to membrane (GO:0016021); ATPase activity (GO:0016887); ATPase activity, coupled to transmembrane movement of substances (GO:0042626)	9.20832	9.20832	15.8124	153.814	5.35e-22	13.1226	13.1226	9.08237	131.307	6.95e-21
3.11	ABI3	chr11:95,691,386-95,703,790	NM_025659 NM_001163464	Abi3	ABI gene family, member 3	molecular_function (GO:0003674); intracellular (GO:0005622); cytoplasm (GO:0005737); peptidyl-tyrosine phosphorylation (GO:0018108); lamellipodium (GO:0030027); regulation of cell migration (GO:0030334)	27.0872	27.0872	10.6807	315.398	6.17e-19	7.28272	7.28272	36.1249	269.37	1.02e-10
3.11	ABI3BP	chr16:56,477,959-56,690,248	NM_001014423 NM_001014422 NM_178790 NM_001014424 NM_001014399	Abi3bp	ABI gene family, member 3 (NESH) binding protein	collagen binding (GO:0005518); glycosaminoglycan binding (GO:0005539); interstitial matrix (GO:0005614); extracellular space (GO:0005615); heparin binding (GO:0008201); positive regulation of cell-substrate adhesion (GO:0010811); extracellular matrix organization (GO:0030198); extracellular matrix (GO:0031012)	26.2412	26.2412	36.1447	973.723	1.59e-21	23.942	23.942	33.7765	831.62	1.49e-19
3.11	ACAN	chr7:86,198,369-86,259,985	NM_007424	Acan	Aggrecan	cartilage condensation (GO:0001502); chondrocyte development (GO:0002063); binding (GO:0005488); calcium ion binding (GO:0005509); protein binding (GO:0005515); hyaluronic acid binding (GO:0005540); extracellular region (GO:0005576); proteinaceous extracellular matrix (GO:0005578); basement membrane (GO:0005604); extracellular space (GO:0005615); cell adhesion (GO:0007155); proteoglycan biosynthe…	188.919	188.919	0	187.919	4.6e-11	161.21	161.21	0	160.21	1.25e-10
3.11	ACE	chr11:105,829,259-105,851,278	NM_207624 NM_009598	Ace	Angiotensin I converting enzyme (peptidyl-dipeptidase A) 1	neutrophil mediated immunity (GO:0002446); carboxypeptidase activity (GO:0004180); peptidyl-dipeptidase A activity (GO:0004246); extracellular region (GO:0005576); extracellular space (GO:0005615); plasma membrane (GO:0005886); proteolysis (GO:0006508); peptide metabolic process (GO:0006518); regulation of blood pressure (GO:0008217); peptidase activity (GO:0008233); metallopeptidase activity (GO…	7.1376	7.1376	162.84	1168.43	6.45e-31	6.74519	6.74519	147.055	997.659	4.28e-25
3.11	ACER3	chr7:105,362,170-105,458,037	NM_025408	Acer3	Alkaline ceramidase 3	molecular_function (GO:0003674); cellular_component (GO:0005575); endoplasmic reticulum (GO:0005783); Golgi apparatus (GO:0005794); biological_process (GO:0008150); membrane (GO:0016020); integral to membrane (GO:0016021); hydrolase activity (GO:0016787)	2.65449	2.65449	159.774	425.773	4.1e-18	2.11041	2.11041	171.682	363.431	1.18e-07
3.11	ACP2	chr2:91,043,069-91,054,255	NM_007387	Acp2	Acid phosphatase 2, lysosomal	skeletal system development (GO:0001501); phosphotyrosine binding (GO:0001784); acid phosphatase activity (GO:0003993); phosphoprotein phosphatase activity (GO:0004721); lysosome (GO:0005764); lysosome organization (GO:0007040); response to organic substance (GO:0010033); membrane (GO:0016020); integral to membrane (GO:0016021); dephosphorylation (GO:0016311); hydrolase activity (GO:0016787); syn…	2.61306	2.61306	564.406	1476.44	2.21e-18	2.44498	2.44498	514.984	1260.57	4.98e-15
3.11	ACP5	chr9:21,931,171-21,940,190	NM_007388 NM_001102405 NM_001102404	Acp5	Acid phosphatase 5, tartrate resistant	acid phosphatase activity (GO:0003993); extracellular space (GO:0005615); lysosome (GO:0005764); negative regulation of cell adhesion (GO:0007162); dephosphorylation (GO:0016311); hydrolase activity (GO:0016787); positive regulation of cell migration (GO:0030335); response to lipopolysaccharide (GO:0032496); negative regulation of interleukin-1 beta production (GO:0032691); negative regulation of…	25.4849	25.4849	65.7059	1698.99	2.17e-255	45.6315	45.6315	30.8031	1450.23	2.97e-159
3.11	ACSL4	chrX:138,752,536-138,825,078	NM_019477 NM_207625 NM_001033600	Acsl4	Acyl-CoA synthetase long-chain family member 4	nucleotide binding (GO:0000166); magnesium ion binding (GO:0000287); catalytic activity (GO:0003824); long-chain fatty acid-CoA ligase activity (GO:0004467); ATP binding (GO:0005524); mitochondrion (GO:0005739); mitochondrial outer membrane (GO:0005741); peroxisome (GO:0005777); endoplasmic reticulum (GO:0005783); microsome (GO:0005792); lipid metabolic process (GO:0006629); fatty acid metabolic …	2.02056	2.02056	994.289	2010.04	3.19e-14	3.85636	3.85636	444.167	1715.72	5.03e-40
3.11	ACSS1	chr2:150,443,847-150,493,976	NM_080575	Acss1	Acyl-CoA synthetase short-chain family member 1	nucleotide binding (GO:0000166); catalytic activity (GO:0003824); acetate-CoA ligase activity (GO:0003987); ATP binding (GO:0005524); mitochondrion (GO:0005739); mitochondrial matrix (GO:0005759); acetyl-CoA biosynthetic process (GO:0006085); metabolic process (GO:0008152); AMP binding (GO:0016208); ligase activity (GO:0016874); acetate biosynthetic process (GO:0019413); propionate biosynthetic p…	40.6928	40.6928	6.94424	322.273	3.05e-72	3.56354	3.56354	76.4729	275.078	1.53e-14
3.11	ACVR1C	chr2:58,119,864-58,210,169	NM_001111030 NM_001033369	Acvr1c	Activin A receptor, type IC	nucleotide binding (GO:0000166); in utero embryonic development (GO:0001701); trophectodermal cell proliferation (GO:0001834); response to dietary excess (GO:0002021); protein kinase activity (GO:0004672); protein serine/threonine kinase activity (GO:0004674); transmembrane receptor protein serine/threonine kinase activity (GO:0004675); receptor activity (GO:0004872); transforming growth factor b…	7.99943	7.99943	2.81695	29.5335	1.45e-05	16.1425	16.1425	0.624914	25.2301	3.5e-06
3.11	ADAM11	chr11:102,622,753-102,641,576	NM_009613 NM_001110778	Adam11	A disintegrin and metallopeptidase domain 11	metalloendopeptidase activity (GO:0004222); proteolysis (GO:0006508); integrin-mediated signaling pathway (GO:0007229); peptidase activity (GO:0008233); metallopeptidase activity (GO:0008237); zinc ion binding (GO:0008270); membrane (GO:0016020); integral to membrane (GO:0016021)	38.3695	38.3695	3.51367	172.188	7.38e-27	5.38473	5.38473	26.4932	147.043	4.07e-12
3.11	ADAM19	chr11:45,869,489-45,960,844	NM_009616	Adam19	A disintegrin and metallopeptidase domain 19 (meltrin beta)	metalloendopeptidase activity (GO:0004222); protein binding (GO:0005515); proteinaceous extracellular matrix (GO:0005578); extracellular space (GO:0005615); proteolysis (GO:0006508); membrane protein ectodomain proteolysis (GO:0006509); integrin-mediated signaling pathway (GO:0007229); heart development (GO:0007507); peptidase activity (GO:0008233); metallopeptidase activity (GO:0008237); zinc io…	5.17587	5.17587	211.448	1098.6	2.61e-37	5.47445	5.47445	170.519	937.972	2.92e-35
3.11	ADAM8	chr7:147,164,840-147,178,387	NM_007403	Adam8	A disintegrin and metallopeptidase domain 8	metalloendopeptidase activity (GO:0004222); plasma membrane (GO:0005886); proteolysis (GO:0006508); integrin-mediated signaling pathway (GO:0007229); peptidase activity (GO:0008233); metallopeptidase activity (GO:0008237); zinc ion binding (GO:0008270); membrane (GO:0016020); integral to membrane (GO:0016021); cell-cell adhesion (GO:0016337); hydrolase activity (GO:0016787); metal ion binding (GO…	2.00692	2.00692	1426.03	2862.94	1.58e-31	6.55384	6.55384	372.024	2443.74	5.78e-76
3.11	ADAMDEC1	chr14:69,181,444-69,200,129	NM_021475	Adamdec1	ADAM-like, decysin 1	molecular_function (GO:0003674); metalloendopeptidase activity (GO:0004222); cellular_component (GO:0005575); extracellular region (GO:0005576); extracellular space (GO:0005615); proteolysis (GO:0006508); biological_process (GO:0008150); peptidase activity (GO:0008233); metallopeptidase activity (GO:0008237); zinc ion binding (GO:0008270); hydrolase activity (GO:0016787); metal ion binding (GO:00…	133.286	133.286	0.613612	214.072	1.81e-25	183.599	183.599	0	182.599	2.39e-25
3.11	ADAMTS15	chr9:30,706,740-30,730,037	NM_001024139	Adamts15	A disintegrin-like and metallopeptidase (reprolysin type) with thrombospondin type 1 motif, 15	molecular_function (GO:0003674); metalloendopeptidase activity (GO:0004222); cellular_component (GO:0005575); extracellular region (GO:0005576); proteinaceous extracellular matrix (GO:0005578); proteolysis (GO:0006508); biological_process (GO:0008150); peptidase activity (GO:0008233); metallopeptidase activity (GO:0008237); zinc ion binding (GO:0008270); hydrolase activity (GO:0016787); extracell…	44.0374	44.0374	10.0406	485.199	2.43e-108	17.2835	17.2835	23.0239	414.219	1.12e-56
3.11	ADAMTS2	chr11:50,415,587-50,617,551	NM_175643	Adamts2	A disintegrin-like and metallopeptidase (reprolysin type) with thrombospondin type 1 motif, 2	metalloendopeptidase activity (GO:0004222); extracellular region (GO:0005576); proteinaceous extracellular matrix (GO:0005578); proteolysis (GO:0006508); integrin-mediated signaling pathway (GO:0007229); spermatogenesis (GO:0007283); peptidase activity (GO:0008233); metallopeptidase activity (GO:0008237); zinc ion binding (GO:0008270); hydrolase activity (GO:0016787); procollagen N-endopeptidase …	30.0384	30.0384	37.0642	1142.39	6.18e-130	5.57233	5.57233	174.204	975.295	6.95e-48
3.11	ADAMTS20	chr15:94,100,594-94,234,781	NM_177431 NM_001164785 NM_001164786	Adamts20	A disintegrin-like and metallopeptidase (reprolysin type) with thrombospondin type 1 motif, 20	endopeptidase activity (GO:0004175); metalloendopeptidase activity (GO:0004222); extracellular region (GO:0005576); proteinaceous extracellular matrix (GO:0005578); extracellular space (GO:0005615); proteolysis (GO:0006508); integrin-mediated signaling pathway (GO:0007229); peptidase activity (GO:0008233); metallopeptidase activity (GO:0008237); zinc ion binding (GO:0008270); positive regulation …	41.0241	41.0241	1.95224	120.113	4.78e-30	2.37488	2.37488	42.5786	102.494	0.00016
3.11	ADAMTS5	chr16:85,858,402-85,901,370	NM_011782	Adamts5	A disintegrin-like and metallopeptidase (reprolysin type) with thrombospondin type 1 motif, 5 (aggrecanase-2)	metalloendopeptidase activity (GO:0004222); extracellular region (GO:0005576); proteinaceous extracellular matrix (GO:0005578); proteolysis (GO:0006508); integrin-mediated signaling pathway (GO:0007229); peptidase activity (GO:0008233); metallopeptidase activity (GO:0008237); zinc ion binding (GO:0008270); protein prenyltransferase activity (GO:0008318); hydrolase activity (GO:0016787); extracell…	10.8928	10.8928	60.2966	666.694	3.52e-92	3.37474	3.37474	167.933	569.104	4.79e-21
3.11	ADAMTS7	chr9:90,057,816-90,094,940	NM_001003911	Adamts7	A disintegrin-like and metallopeptidase (reprolysin type) with thrombospondin type 1 motif, 7	metalloendopeptidase activity (GO:0004222); extracellular region (GO:0005576); proteinaceous extracellular matrix (GO:0005578); proteolysis (GO:0006508); peptidase activity (GO:0008233); metallopeptidase activity (GO:0008237); zinc ion binding (GO:0008270); cell surface (GO:0009986); hydrolase activity (GO:0016787); extracellular matrix (GO:0031012); metal ion binding (GO:0046872)	2.81817	2.81817	76.2451	216.69	1.48e-08	5.25797	5.25797	34.3791	185.022	5.68e-13
3.11	ADAP1	chr5:139,747,830-139,801,418	NM_172723	Adap1	ArfGAP with dual PH domains 1	phosphatidylinositol-3,4,5-trisphosphate binding (GO:0005547); cellular_component (GO:0005575); biological_process (GO:0008150)	16.8274	16.8274	18.518	327.437	4.8e-58	13.2906	13.2906	20.104	279.484	5.01e-38
3.11	ADAP2	chr11:79,967,664-79,992,329	NM_172133	Adap2	ArfGAP with dual PH domains 2	1-phosphatidylinositol binding (GO:0005545); phosphatidylinositol-4,5-bisphosphate binding (GO:0005546); phosphatidylinositol-3,4,5-trisphosphate binding (GO:0005547); membrane fraction (GO:0005624); mitochondrial envelope (GO:0005740); cytosol (GO:0005829); plasma membrane (GO:0005886); phosphatidylinositol-3,4-bisphosphate binding (GO:0043325); inositol lipid-mediated signaling (GO:0048017)	15.3207	15.3207	37.9838	596.259	7.15e-72	26.7048	26.7048	18.1003	509.069	3.68e-72
3.11	ADCY7	chr8:90,796,302-90,853,861	NM_007406 NM_001037724 NM_001109756 NM_001037723	Adcy7	Adenylate cyclase 7	nucleotide binding (GO:0000166); magnesium ion binding (GO:0000287); adenylate cyclase activity (GO:0004016); ATP binding (GO:0005524); membrane fraction (GO:0005624); plasma membrane (GO:0005886); cAMP biosynthetic process (GO:0006171); activation of adenylate cyclase activity (GO:0007190); cyclic nucleotide biosynthetic process (GO:0009190); membrane (GO:0016020); integral to membrane (GO:00160…	3.66897	3.66897	562.006	2064.65	1.56e-35	2.08884	2.08884	843.351	1762.71	1.19e-13
3.11	ADORA2A	chr10:74,779,688-74,797,533	NM_009630	Adora2a	Adenosine A2a receptor	rhodopsin-like receptor activity (GO:0001584); G-protein coupled adenosine receptor activity (GO:0001609); synaptic transmission, dopaminergic (GO:0001963); adenosine receptor signaling pathway (GO:0001973); response to amphetamine (GO:0001975); signal transducer activity (GO:0004871); receptor activity (GO:0004872); G-protein coupled receptor activity (GO:0004930); protein binding (GO:0005515); …	7.30403	7.30403	9.7329	77.3934	1.6e-10	3.87722	3.87722	16.3011	66.0803	7.1e-06
3.11	ADRA1B	chr11:43,588,108-43,649,834	NM_007416	Adra1b	Adrenergic receptor, alpha 1b	integral to membrane of membrane fraction (GO:0000299); rhodopsin-like receptor activity (GO:0001584); blood vessel remodeling (GO:0001974); response to amphetamine (GO:0001975); vasoconstriction of artery involved in baroreceptor response to lowering of systemic arterial blood pressure (GO:0001987); positive regulation of heart rate by epinephrine-norepinephrine (GO:0001996); positive regulation…	58.6126	58.6126	0.725015	100.108	2.07e-26	58.2151	58.2151	0.484808	85.4382	1.68e-21
3.11	ADRA2A	chr19:54,119,672-54,123,472	NM_007417	Adra2a	Adrenergic receptor, alpha 2a	rhodopsin-like receptor activity (GO:0001584); signal transducer activity (GO:0004871); receptor activity (GO:0004872); G-protein coupled receptor activity (GO:0004930); adrenergic receptor activity (GO:0004935); alpha2-adrenergic receptor activity (GO:0004938); protein binding (GO:0005515); cytoplasm (GO:0005737); plasma membrane (GO:0005886); DNA replication (GO:0006260); signal transduction (G…	7.91071	7.91071	11.9362	101.335	2e-14	3.18354	3.18354	26.4821	86.4902	1.41e-05
3.11	ADRB1	chr19:56,796,862-56,799,352	NM_007419	Adrb1	Adrenergic receptor, beta 1	rhodopsin-like receptor activity (GO:0001584); positive regulation of heart rate by epinephrine-norepinephrine (GO:0001996); positive regulation of the force of heart contraction by epinephrine-norepinephrine (GO:0001997); diet induced thermogenesis (GO:0002024); vasodilation by norepinephrine-epinephrine involved in regulation of systemic arterial blood pressure (GO:0002025); signal transducer a…	20.1325	20.1325	0.362508	26.4306	5.77e-07	15.8654	15.8654	0.484808	22.557	1.31e-05
3.11	ADRB3	chr8:28,336,248-28,340,060	NM_013462	Adrb3	Adrenergic receptor, beta 3	rhodopsin-like receptor activity (GO:0001584); diet induced thermogenesis (GO:0002024); vasodilation by norepinephrine-epinephrine involved in regulation of systemic arterial blood pressure (GO:0002025); signal transducer activity (GO:0004871); receptor activity (GO:0004872); G-protein coupled receptor activity (GO:0004930); adrenergic receptor activity (GO:0004935); beta-adrenergic receptor acti…	7.81656	7.81656	3.43057	33.6318	3.74e-06	20.0205	20.0205	0.484808	28.7267	4.6e-07
3.11	ADRBK2	chr5:113,339,498-113,444,534	NM_177078 NM_001035531	Adrbk2	Adrenergic receptor kinase, beta 2	nucleotide binding (GO:0000166); protein kinase activity (GO:0004672); protein serine/threonine kinase activity (GO:0004674); G-protein coupled receptor kinase activity (GO:0004703); protein tyrosine kinase activity (GO:0004713); signal transducer activity (GO:0004871); receptor activity (GO:0004872); ATP binding (GO:0005524); nucleus (GO:0005634); protein phosphorylation (GO:0006468); signal tra…	42.9726	42.9726	12.4102	575.269	1.7e-120	65.4524	65.4524	6.51822	491.086	4.76e-88
3.11	AF251705	chr11:114,858,083-114,863,194	NM_134158	AF251705	CDNA sequence AF251705	receptor activity (GO:0004872); protein binding (GO:0005515); plasma membrane (GO:0005886); signal transduction (GO:0007165); biological_process (GO:0008150); membrane (GO:0016020); integral to membrane (GO:0016021)	27.6484	27.6484	30.9281	881.763	7.3e-157	18.6907	18.6907	39.3251	752.703	4.11e-86
3.11	AFAP1L1	chr18:61,889,916-61,946,316	NM_178928	Afap1l1	Actin filament associated protein 1-like 1	protein binding (GO:0005515); cellular_component (GO:0005575); biological_process (GO:0008150)	6.29103	6.29103	51.6211	330.041	3.06e-35	2.97591	2.97591	93.9817	281.657	1.5e-12
3.11	AFF2	chrX:66,613,506-67,121,212	NM_008032	Aff2	AF4/FMR2 family, member 2	G-quadruplex RNA binding (GO:0002151); RNA binding (GO:0003723); nucleus (GO:0005634); mRNA processing (GO:0006397); learning or memory (GO:0007611); RNA splicing (GO:0008380); nuclear speck (GO:0016607); regulation of RNA splicing (GO:0043484)	27.8307	27.8307	0.362508	36.9195	7.71e-10	32.5117	32.5117	0	31.5117	7.27e-09
3.11	AGAP2	chr10:126,515,963-126,530,225	NM_001033263	Agap2	ArfGAP with GTPase domain, ankyrin repeat and PH domain 2	nucleotide binding (GO:0000166); GTPase activity (GO:0003924); GTPase activator activity (GO:0005096); ATP binding (GO:0005524); GTP binding (GO:0005525); intracellular (GO:0005622); nucleus (GO:0005634); cytoplasm (GO:0005737); endosome (GO:0005768); GTP catabolic process (GO:0006184); small GTPase mediated signal transduction (GO:0007264); ARF GTPase activator activity (GO:0008060); zinc ion bi…	15.9689	15.9689	11.1546	193.096	3.58e-33	19.6913	19.6913	7.42335	164.867	1.51e-29
3.11	AI414108	chr9:27,160,270-27,165,128	NR_027907	AI414108	expressed sequence AI414108	molecular_function (GO:0003674); cellular_component (GO:0005575); biological_process (GO:0008150)	66.2787	66.2787	3.68167	309.295	8.97e-78	2.86117	2.86117	91.611	263.976	4.05e-11
3.11	AI427809	chr4:53,274,228-53,283,104	NR_033140 NR_033139	AI427809	expressed sequence AI427809	molecular_function (GO:0003674); cellular_component (GO:0005575); biological_process (GO:0008150)	17.1487	17.1487	6.83284	133.323	3.12e-26	3.29462	3.29462	33.8521	113.824	1.52e-07
3.11	AI504432	chr3:106,842,422-106,857,240	NR_033498	AI504432	Expressed sequence AI504432	molecular_function (GO:0003674); cellular_component (GO:0005575); biological_process (GO:0008150)	16.8863	16.8863	24.0122	421.363	1.13e-72	101.209	101.209	2.56414	359.723	1.17e-73
3.11	AI607873	chr1:175,653,559-175,671,940	NM_001204910	AI607873	Expressed sequence AI607873	molecular_function (GO:0003674); cellular_component (GO:0005575); biological_process (GO:0008150)	4.72466	4.72466	323.253	1530.99	4.58e-91	18.035	18.035	71.507	1306.66	1.21e-113
3.11	AI836003	chr15:97,998,237-98,000,565	NM_177716	AI836003	Expressed sequence AI836003	molecular_function (GO:0003674); cellular_component (GO:0005575); biological_process (GO:0008150)	7.52653	7.52653	6.30233	53.9612	1.86e-07	18.1408	18.1408	1.59453	46.0669	5.53e-10
3.11	AI848285	chr15:82,037,382-82,043,245	NM_001207021	AI848285	expressed sequence AI848285	molecular_function (GO:0003674); cellular_component (GO:0005575); biological_process (GO:0008150)	48.8623	48.8623	0.976119	95.5578	3.68e-25	82.558	82.558	0	81.558	6.86e-22
3.11	AIF1	chr17:35,307,937-35,312,946	NM_019467	Aif1	Allograft inflammatory factor 1	ruffle (GO:0001726); phagocytic cup (GO:0001891); positive regulation of protein phosphorylation (GO:0001934); actin binding (GO:0003779); calcium ion binding (GO:0005509); protein binding (GO:0005515); cytoplasm (GO:0005737); cytosol (GO:0005829); cytoskeleton (GO:0005856); actin filament (GO:0005884); plasma membrane (GO:0005886); negative regulation of gene expression (GO:0010629); positive re…	68.2393	68.2393	15.8124	1146.27	5.35e-124	43.5297	43.5297	21.505	978.637	1.11e-97
3.11	AIF1L	chr2:31,805,823-31,828,962	NM_145144	Aif1l	Allograft inflammatory factor 1-like	molecular_function (GO:0003674); actin binding (GO:0003779); calcium ion binding (GO:0005509); cytoplasm (GO:0005737); cytoskeleton (GO:0005856); plasma membrane (GO:0005886); biological_process (GO:0008150); membrane (GO:0016020); cell projection (GO:0042995); protein complex (GO:0043234)	2.24283	2.24283	372.368	836.402	8.42e-17	4.39824	4.39824	161.501	713.719	3.27e-33
3.11	AIG1	chr10:13,372,515-13,588,636	NM_025446	Aig1	Androgen-induced 1	molecular_function (GO:0003674); cellular_component (GO:0005575); extracellular space (GO:0005615); biological_process (GO:0008150); membrane (GO:0016020); integral to membrane (GO:0016021)	2.63959	2.63959	207.155	548.444	2.38e-21	4.77406	4.77406	97.2352	467.981	4.32e-29
3.11	AKAP12	chr10:5,987,070-6,080,212	NM_031185	Akap12	A kinase (PRKA) anchor protein (gravin) 12	protein binding (GO:0005515); cellular_component (GO:0005575); cytoplasm (GO:0005737); cytoskeleton (GO:0005856); protein targeting (GO:0006605); signal transduction (GO:0007165); protein transporter activity (GO:0008565); kinase activity (GO:0016301); phosphorylation (GO:0016310); receptor signaling complex scaffold activity (GO:0030159)	2.56436	2.56436	285.071	732.59	4.11e-20	2.44316	2.44316	255.289	625.156	3.24e-14
3.11	AKAP13	chr7:82,600,420-82,899,495	NM_029332	Akap13	A kinase (PRKA) anchor protein 13	regulation of cardiac muscle hypertrophy (GO:0010611); kinase activity (GO:0016301); phosphorylation (GO:0016310); Rho GTPase binding (GO:0017048); protein complex scaffold (GO:0032947); regulation of protein kinase activity (GO:0045859); metal ion binding (GO:0046872); perinuclear region of cytoplasm (GO:0048471); protein kinase A binding (GO:0051018); nuclear export (GO:0051168)	2.43378	2.43378	1092.02	2659.16	3.02e-47	4.98765	4.98765	454.305	2269.91	4.73e-58
3.11	AKNA	chr4:63,028,162-63,064,479	NM_001045514	Akna	AT-hook transcription factor	molecular_function (GO:0003674); DNA binding (GO:0003677); cellular_component (GO:0005575); nucleus (GO:0005634); biological_process (GO:0008150)	6.90679	6.90679	109.99	765.586	7.84e-74	6.96107	6.96107	93.032	653.564	1.13e-45
3.11	AKR1B7	chr6:34,362,362-34,373,137	NM_009731	Akr1b7	Aldo-keto reductase family 1, member B7	alditol:NADP+ 1-oxidoreductase activity (GO:0004032); oxidoreductase activity (GO:0016491); cellular lipid metabolic process (GO:0044255)	11.597	11.597	5.49421	74.3134	5.93e-09	8.2551	8.2551	6.79844	63.3769	1.36e-07
3.11	ALDH1A2	chr9:71,063,596-71,144,050	NM_009022	Aldh1a2	Aldehyde dehydrogenase family 1, subfamily A2	blood vessel development (GO:0001568); retinal dehydrogenase activity (GO:0001758); regulation of endothelial cell proliferation (GO:0001936); heart morphogenesis (GO:0003007); 3-chloroallyl aldehyde dehydrogenase activity (GO:0004028); cytoplasm (GO:0005737); cytosol (GO:0005829); metabolic process (GO:0008152); positive regulation of cell proliferation (GO:0008284); determination of bilateral s…	38.6645	38.6645	1.33863	89.4218	1.2e-22	2.49561	2.49561	29.9736	76.2981	0.000768
3.11	ALOX15	chr11:70,157,649-70,165,533	NM_009660	Alox15	Arachidonate 15-lipoxygenase	ossification (GO:0001503); arachidonate 12-lipoxygenase activity (GO:0004052); hydrolase activity, hydrolyzing O-glycosyl compounds (GO:0004553); iron ion binding (GO:0005506); cytoplasm (GO:0005737); cytosol (GO:0005829); carbohydrate metabolic process (GO:0005975); electron transport (GO:0006118); leukotriene metabolic process (GO:0006691); linoleate 13S-lipoxygenase activity (GO:0016165); oxid…	25.0005	25.0005	0.976119	48.4039	2.43e-12	26.0259	26.0259	0.624914	41.2898	1.65e-10
3.11	ALOX5AP	chr5:150,076,634-150,099,623	NM_009663	Alox5ap	Arachidonate 5-lipoxygenase activating protein	leukotriene production involved in inflammatory response (GO:0002540); arachidonate 5-lipoxygenase activity (GO:0004051); protein binding (GO:0005515); extracellular space (GO:0005615); nucleus (GO:0005634); nuclear envelope (GO:0005635); endoplasmic reticulum (GO:0005783); leukotriene metabolic process (GO:0006691); enzyme activator activity (GO:0008047); membrane (GO:0016020); integral to membr…	2.22657	2.22657	283.345	632.114	1.08e-16	3.95305	3.95305	135.773	539.671	6.05e-25
3.11	ALPK1	chr3:127,373,228-127,483,445	NM_027808	Alpk1	Alpha-kinase 1	molecular_function (GO:0003674); protein serine/threonine kinase activity (GO:0004674); ATP binding (GO:0005524); cellular_component (GO:0005575); protein phosphorylation (GO:0006468); biological_process (GO:0008150); kinase activity (GO:0016301); transferase activity (GO:0016740)	4.16898	4.16898	64.896	273.719	1.25e-18	3.97057	3.97057	58.1147	233.719	7.16e-15
3.11	ALS2CL	chr9:110,782,678-110,803,034	NM_001146060 NM_146228 NM_001146059	Als2cl	ALS2 C-terminal like	Rho guanyl-nucleotide exchange factor activity (GO:0005089); GTPase activator activity (GO:0005096); protein binding (GO:0005515); intracellular (GO:0005622); cytoplasm (GO:0005737); endosome organization (GO:0007032); protein localization (GO:0008104); cytoplasmic membrane-bounded vesicle (GO:0016023); Rab guanyl-nucleotide exchange factor activity (GO:0017112); Rab GTPase binding (GO:0017137); …	27.5709	27.5709	9.14758	278.778	1.94e-58	6.19492	6.19492	37.5793	237.996	5.92e-22
3.11	AMICA1	chr9:44,887,266-44,916,614	NM_001005421	Amica1	Adhesion molecule, interacts with CXADR antigen 1	molecular_function (GO:0003674); protein binding (GO:0005515); cellular_component (GO:0005575); plasma membrane (GO:0005886); cell adhesion (GO:0007155); biological_process (GO:0008150); membrane (GO:0016020); integral to membrane (GO:0016021); cell junction (GO:0030054)	6.68548	6.68548	40.6893	277.713	1.31e-31	37.982	37.982	5.2684	237.086	5.98e-46
3.11	AMOT	chrX:141,880,967-141,921,589	NM_153319	Amot	Angiomotin	vasculogenesis (GO:0001570); in utero embryonic development (GO:0001701); gastrulation with mouth forming second (GO:0001702); ruffle (GO:0001726); receptor activity (GO:0004872); tight junction (GO:0005923); chemotaxis (GO:0006935); signal transduction (GO:0007165); external side of plasma membrane (GO:0009897); negative regulation of angiogenesis (GO:0016525); lamellipodium (GO:0030027); cell j…	3.20173	3.20173	68.0472	220.07	7.92e-13	2.40535	2.40535	77.5182	187.863	1.53e-06
3.11	AMPH	chr13:19,040,240-19,242,784	NM_175007	Amph	Amphiphysin	protein binding (GO:0005515); cytoplasm (GO:0005737); cytoskeleton (GO:0005856); learning (GO:0007612); synaptic vesicle (GO:0008021); protein C-terminus binding (GO:0008022); membrane (GO:0016020); cell junction (GO:0030054); cytoplasmic vesicle (GO:0031410); regulation of GTPase activity (GO:0043087); synapse (GO:0045202); protein heterodimerization activity (GO:0046982); synaptic vesicle endoc…	9.21131	9.21131	3.17946	37.4983	3.01e-07	32.9946	32.9946	0	31.9946	4.75e-09
3.11	AMZ1	chr5:141,200,081-141,229,266	NM_173405	Amz1	Archaelysin family metallopeptidase 1	molecular_function (GO:0003674); cellular_component (GO:0005575); proteolysis (GO:0006508); biological_process (GO:0008150); peptidase activity (GO:0008233); metallopeptidase activity (GO:0008237); hydrolase activity (GO:0016787); metal ion binding (GO:0046872)	9.07228	9.07228	26.3269	246.918	9.73e-35	5.71394	5.71394	36.0604	210.761	2.76e-19
3.11	ANG	chr14:51,710,752-51,721,684	NM_007447 NM_001161731	Ang	angiogenin, ribonuclease, RNase A family, 5	angiogenesis (GO:0001525); nucleic acid binding (GO:0003676); RNA binding (GO:0003723); nuclease activity (GO:0004518); endonuclease activity (GO:0004519); pancreatic ribonuclease activity (GO:0004522); ribonuclease activity (GO:0004540); extracellular region (GO:0005576); multicellular organismal development (GO:0007275); central nervous system development (GO:0007417); hydrolase activity (GO:00…	7.4549	7.4549	10.3465	83.5871	1.38e-11	3.94373	3.94373	17.3464	71.353	1.51e-06
3.11	ANGPT1	chr15:42,256,271-42,508,341	NM_009640	Angpt1	Angiopoietin 1	angiogenesis (GO:0001525); ovarian follicle development (GO:0001541); in utero embryonic development (GO:0001701); receptor binding (GO:0005102); vascular endothelial growth factor receptor binding (GO:0005172); extracellular region (GO:0005576); extracellular space (GO:0005615); signal transduction (GO:0007165); transmembrane receptor protein tyrosine kinase signaling pathway (GO:0007169); multi…	2.6961	2.6961	27.0802	74.7073	7.55e-05	5.06371	5.06371	11.7866	63.7477	5.59e-07
3.11	ANGPT4	chr2:151,737,068-151,770,390	NM_009641	Angpt4	Angiopoietin 4	receptor binding (GO:0005102); vascular endothelial growth factor receptor binding (GO:0005172); extracellular region (GO:0005576); extracellular space (GO:0005615); signal transduction (GO:0007165); transmembrane receptor protein tyrosine kinase signaling pathway (GO:0007169); endoderm development (GO:0007492)	25.3796	25.3796	0.613612	39.9527	1.01e-10	16.6366	16.6366	1.10972	34.0985	8.3e-08
3.11	ANKS1B	chr10:89,336,254-90,435,729	NM_181398 NM_001177397 NM_001128086 NM_001177396 NM_001177398	Anks1b	Ankyrin repeat and sterile alpha motif domain containing 1B	nucleus (GO:0005634); cytoplasm (GO:0005737); plasma membrane (GO:0005886); membrane (GO:0016020); cell junction (GO:0030054); cell projection (GO:0042995); synapse (GO:0045202); postsynaptic membrane (GO:0045211)	9.04603	9.04603	19.4658	184.134	3.18e-26	42.6811	42.6811	2.70425	157.101	3.09e-34
3.11	ANKS6	chr4:47,028,561-47,070,178	NM_001024136	Anks6	Ankyrin repeat and sterile alpha motif domain containing 6	protein binding (GO:0005515); cytoplasm (GO:0005737); protein homodimerization activity (GO:0042803)	10.8372	10.8372	6.44203	79.6509	3.26e-13	2.94879	2.94879	22.399	67.9988	0.000198
3.11	ANPEP	chr7:86,966,689-86,987,238	NM_008486	Anpep	Alanyl (membrane) aminopeptidase	angiogenesis (GO:0001525); aminopeptidase activity (GO:0004177); membrane alanyl aminopeptidase activity (GO:0004179); soluble fraction (GO:0005625); proteolysis (GO:0006508); cellular aromatic compound metabolic process (GO:0006725); multicellular organismal development (GO:0007275); peptidase activity (GO:0008233); metallopeptidase activity (GO:0008237); zinc ion binding (GO:0008270); vesicle m…	13.3254	13.3254	204.113	2732.22	1.01e-188	11.7022	11.7022	198.402	2332.44	3.1e-113
3.11	ANTXR1	chr6:87,083,847-87,285,769	NM_054041	Antxr1	Anthrax toxin receptor 1	molecular_function (GO:0003674); receptor activity (GO:0004872); extracellular space (GO:0005615); plasma membrane (GO:0005886); signal transduction (GO:0007165); biological_process (GO:0008150); membrane (GO:0016020); integral to membrane (GO:0016021); cell projection (GO:0042995); metal ion binding (GO:0046872)	7.39196	7.39196	223.413	1657.85	2.11e-43	3.74076	3.74076	377.659	1415.47	8.61e-24
3.11	AOAH	chr13:20,885,988-21,116,121	NM_012054	Aoah	Acyloxyacyl hydrolase	lipid metabolic process (GO:0006629); xenobiotic metabolic process (GO:0006805); lipopolysaccharide metabolic process (GO:0008653); hydrolase activity (GO:0016787); hydrolase activity, acting on ester bonds (GO:0016788); acyloxyacyl hydrolase activity (GO:0050528); negative regulation of inflammatory response (GO:0050728)	8.455	8.455	57.4779	493.431	1.01e-59	13.671	13.671	29.8869	421.255	5.13e-52
3.11	AOC3	chr11:101,191,920-101,200,744	NM_009675	Aoc3	Amine oxidase, copper containing 3	leukocyte migration involved in inflammatory response (GO:0002523); positive regulation of acute inflammatory response (GO:0002675); positive regulation of leukocyte migration (GO:0002687); copper ion binding (GO:0005507); protein binding (GO:0005515); extracellular space (GO:0005615); microsome (GO:0005792); response to stress (GO:0006950); cell adhesion (GO:0007155); primary amine oxidase activ…	10.0474	10.0474	32.2119	332.694	1.22e-16	2.36458	2.36458	119.581	284.123	0.000283
3.11	APBA1	chr19:23,833,366-24,024,087	NM_177034	Apba1	Amyloid beta (A4) precursor protein binding, family A, member 1	in utero embryonic development (GO:0001701); protein binding (GO:0005515); phosphatidylinositol-4,5-bisphosphate binding (GO:0005546); plasma membrane (GO:0005886); intracellular protein transport (GO:0006886); synaptic transmission (GO:0007268); locomotory behavior (GO:0007626); regulation of gene expression (GO:0010468); glutamate secretion (GO:0014047); gamma-aminobutyric acid secretion (GO:00…	10.1968	10.1968	15.0308	162.462	4.38e-23	6.30648	6.30648	21.1492	138.684	6.57e-15
3.11	APOBEC1	chr6:122,527,810-122,552,462	NM_031159 NM_001134391	Apobec1	apolipoprotein B mRNA editing enzyme, catalytic polypeptide 1	cytidine deaminase activity (GO:0004126); mRNA processing (GO:0006397); zinc ion binding (GO:0008270); cytidine to uridine editing (GO:0016554); hydrolase activity (GO:0016787); hydrolase activity, acting on carbon-nitrogen (but not peptide) bonds, in cyclic amidines (GO:0016814); lipoprotein metabolic process (GO:0042157)	8.11415	8.11415	169.309	1380.91	6.3e-116	13.3164	13.3164	87.6035	1178.88	1.75e-94
3.11	APOBEC3	chr15:79,722,838-79,738,859	NM_001160415 NM_030255	Apobec3	Apolipoprotein B mRNA editing enzyme, catalytic polypeptide 3	nucleus (GO:0005634); zinc ion binding (GO:0008270); hydrolase activity (GO:0016787); hydrolase activity, acting on carbon-nitrogen (but not peptide) bonds, in cyclic amidines (GO:0016814)	7.15644	7.15644	195.749	1407.02	1.61e-19	33.2595	33.2595	35.1553	1201.5	7e-36
3.11	APOC1	chr7:20,274,830-20,278,007	NM_007469 NM_001110009	Apoc1	Apolipoprotein C-I	lipid transporter activity (GO:0005319); extracellular region (GO:0005576); extracellular space (GO:0005615); triglyceride metabolic process (GO:0006641); transport (GO:0006810); lipid transport (GO:0006869); cholesterol metabolic process (GO:0008203); regulation of lipid transport (GO:0032368); very-low-density lipoprotein particle (GO:0034361); high-density lipoprotein particle (GO:0034364); li…	13.2389	13.2389	6.13612	93.4744	4.96e-08	6.87982	6.87982	10.7525	79.8552	1.5e-05
3.11	APOC2	chr7:20,256,928-20,262,213	NM_009695	Apoc2	Apolipoprotein C-II	molecular_function (GO:0003674); lipid transporter activity (GO:0005319); cellular_component (GO:0005575); extracellular region (GO:0005576); lipid metabolic process (GO:0006629); transport (GO:0006810); lipid transport (GO:0006869); enzyme activator activity (GO:0008047); biological_process (GO:0008150); lipid catabolic process (GO:0016042); very-low-density lipoprotein particle (GO:0034361); ch…	3.93306	3.93306	15.2554	62.9335	3.77e-06	9.0254	9.0254	5.0638	53.7282	9.73e-09
3.11	APOL10B	chr15:77,414,588-77,426,555	NM_177820	Apol10b	Apolipoprotein L 10b	molecular_function (GO:0003674); cellular_component (GO:0005575); biological_process (GO:0008150)	18.4372	18.4372	15.4499	302.291	4.67e-55	67.3693	67.3693	2.84436	257.992	5.38e-55
3.11	APOL6	chr15:76,875,505-76,887,538	NM_001163621 NM_028010	Apol6	Apolipoprotein L 6	molecular_function (GO:0003674); sequence-specific DNA binding transcription factor activity (GO:0003700); cellular_component (GO:0005575); regulation of transcription, DNA-dependent (GO:0006355); biological_process (GO:0008150)	363.357	363.357	3.40227	1598.59	1.34e-256	186.664	186.664	6.31363	1364.19	4.51e-189
3.11	APOL7A	chr15:77,218,647-77,229,540	NM_029419 NM_001164640	Apol7a	Apolipoprotein L 7a	molecular_function (GO:0003674); cellular_component (GO:0005575); biological_process (GO:0008150)	4.07022	4.07022	19.5772	82.7538	6.11e-07	71.6719	71.6719	0	70.6719	6.37e-19
3.11	APOL7C	chr15:77,355,297-77,363,745	NM_175391	Apol7c	Apolipoprotein L 7c	molecular_function (GO:0003674); cellular_component (GO:0005575); biological_process (GO:0008150)	66.8482	66.8482	1.22722	147.886	3.71e-17	127.129	127.129	0	126.129	5.61e-18
3.11	APOL8	chr15:77,579,043-77,585,659	NM_001081970	Apol8	Apolipoprotein L 8	molecular_function (GO:0003674); cellular_component (GO:0005575); biological_process (GO:0008150); integral to membrane (GO:0016021)	32.0126	32.0126	4.62949	179.215	3.35e-40	72.9941	72.9941	1.10972	152.997	4.62e-36
3.11	APOL9A	chr15:77,234,219-77,241,510	NM_173786 NM_001162883	Apol9a	Apolipoprotein L 9a	molecular_function (GO:0003674); cellular_component (GO:0005575); biological_process (GO:0008150)	27.7674	27.7674	13.0521	389.19	6.56e-79	14.9957	14.9957	21.2248	332.277	3.64e-46
3.11	APOL9B	chr15:77,559,502-77,566,812	NM_001168660 NM_173743	Apol9b	Apolipoprotein L 9b	molecular_function (GO:0003674); cellular_component (GO:0005575); biological_process (GO:0008150)	27.3142	27.3142	8.75678	265.499	4.67e-55	4.84267	4.84267	45.9945	226.579	1.48e-18
3.11	ARAP1	chr7:108,496,583-108,561,100	NM_001040111 NM_198096 NM_001040112 NM_027180	Arap1	ArfGAP with RhoGAP domain, ankyrin repeat and PH domain 1	GTPase activator activity (GO:0005096); protein binding (GO:0005515); intracellular (GO:0005622); cytoplasm (GO:0005737); Golgi apparatus (GO:0005794); plasma membrane (GO:0005886); signal transduction (GO:0007165); ARF GTPase activator activity (GO:0008060); zinc ion binding (GO:0008270); membrane (GO:0016020); regulation of ARF GTPase activity (GO:0032312); metal ion binding (GO:0046872)	2.96946	2.96946	501.904	1492.35	9.56e-46	2.10985	2.10985	603.319	1274.03	4.21e-13
3.11	ARG1	chr10:24,635,013-24,647,276	NM_007482	Arg1	Arginase, liver, Arginase 1, liver	urea cycle (GO:0000050); arginase activity (GO:0004053); extracellular space (GO:0005615); cytoplasm (GO:0005737); arginine metabolic process (GO:0006525); hydrolase activity (GO:0016787); hydrolase activity, acting on carbon-nitrogen (but not peptide) bonds, in linear amidines (GO:0016813); metal ion binding (GO:0046872)	3.47456	3.47456	1460.19	5076	2.51e-13	21.5674	21.5674	199.846	4330.71	1.7e-46
3.11	ARHGAP15	chr2:43,604,344-44,243,143	NM_153820 NM_001025377	Arhgap15	Rho GTPase activating protein 15	GTPase activator activity (GO:0005096); protein binding (GO:0005515); cellular_component (GO:0005575); intracellular (GO:0005622); cytoplasm (GO:0005737); signal transduction (GO:0007165); regulation of cell shape (GO:0008360); membrane (GO:0016020); Rac GTPase activator activity (GO:0030675); regulation of catalytic activity (GO:0050790)	17.706	17.706	12.6613	240.886	2.39e-44	20.6262	20.6262	9.01788	205.63	7.65e-36
3.11	ARHGAP25	chr6:87,409,379-87,483,229	NM_001037727 NM_175476	Arhgap25	Rho GTPase activating protein 25	molecular_function (GO:0003674); GTPase activator activity (GO:0005096); cellular_component (GO:0005575); intracellular (GO:0005622); signal transduction (GO:0007165); biological_process (GO:0008150); regulation of catalytic activity (GO:0050790)	20.9253	20.9253	28.1395	608.751	1.37e-71	14.1045	14.1045	35.9203	519.744	8.09e-54
3.11	ARHGAP4	chrX:71,139,691-71,156,637	NM_138630 NM_001162423 NM_001162424	Arhgap4	Rho GTPase activating protein 4	GTPase activator activity (GO:0005096); Rho GTPase activator activity (GO:0005100); cytoplasm (GO:0005737); Golgi apparatus (GO:0005794); microtubule (GO:0005874); negative regulation of fibroblast migration (GO:0010764); growth cone (GO:0030426); negative regulation of axon extension (GO:0030517)	9.41607	9.41607	44.6486	428.83	8.48e-30	19.2881	19.2881	18.0358	366.164	1.18e-36
3.11	ARHGEF26	chr3:62,142,699-62,266,143	NM_001081295	Arhgef26			69.1745	69.1745	4.37839	371.047	5.1e-66	103.136	103.136	2.07934	316.592	1.11e-67
3.11	ARHGEF3	chr14:28,051,225-28,217,090	NM_027871	Arhgef3	Rho guanine nucleotide exchange factor (GEF) 3	molecular_function (GO:0003674); guanyl-nucleotide exchange factor activity (GO:0005085); Rho guanyl-nucleotide exchange factor activity (GO:0005089); cellular_component (GO:0005575); intracellular (GO:0005622); cytoplasm (GO:0005737); biological_process (GO:0008150); regulation of Rho protein signal transduction (GO:0035023); regulation of catalytic activity (GO:0050790)	2.02415	2.02415	184.343	374.162	5.9e-10	5.34394	5.34394	58.9442	319.338	1.18e-24
3.11	ARHGEF6	chrX:54,484,662-54,591,906	NM_152801	Arhgef6	Rac/Cdc42 guanine nucleotide exchange factor (GEF) 6	molecular_function (GO:0003674); guanyl-nucleotide exchange factor activity (GO:0005085); Rho guanyl-nucleotide exchange factor activity (GO:0005089); cellular_component (GO:0005575); intracellular (GO:0005622); biological_process (GO:0008150); regulation of Rho protein signal transduction (GO:0035023); regulation of catalytic activity (GO:0050790)	9.73547	9.73547	71.842	708.151	7.39e-91	16.705	16.705	35.242	604.423	3.01e-73
3.11	ARID3C	chr4:41,670,868-41,678,174	NM_001017362 NM_001252622	Arid3c	AT rich interactive domain 3C (BRIGHT-like)	molecular_function (GO:0003674); DNA binding (GO:0003677); cellular_component (GO:0005575); intracellular (GO:0005622); nucleus (GO:0005634); biological_process (GO:0008150)	15.9461	15.9461	1.95224	46.0768	2.86e-06	9.61672	9.61672	3.18906	39.285	5.1e-05
3.11	ARL5C	chr11:97,850,894-97,857,487	NM_207231	Arl5c	ADP-ribosylation factor-like 5C	nucleotide binding (GO:0000166); molecular_function (GO:0003674); GTP binding (GO:0005525); cellular_component (GO:0005575); intracellular (GO:0005622); small GTPase mediated signal transduction (GO:0007264); biological_process (GO:0008150)	18.1706	18.1706	13.1352	255.844	7.58e-24	30.0101	30.0101	6.31363	218.483	1.16e-25
3.11	ARMCX3	chrX:131,291,107-131,295,995	NM_027870	Armcx3	Armadillo repeat containing, X-linked 3	molecular_function (GO:0003674); binding (GO:0005488); cellular_component (GO:0005575); extracellular space (GO:0005615); biological_process (GO:0008150); membrane (GO:0016020); integral to membrane (GO:0016021)	26.6604	26.6604	31.8759	875.487	3.9e-132	3.28071	3.28071	227.028	747.094	7.72e-24
3.11	ARMCX4	chrX:131,221,058-131,232,311	NM_001202500	Armcx4	Armadillo repeat containing, X-linked 4	molecular_function (GO:0003674); cellular_component (GO:0005575); biological_process (GO:0008150)	9.75796	9.75796	91.8896	905.413	3.57e-33	6.57537	6.57537	116.639	772.517	1.12e-32
3.11	ARMCX6	chrX:131,282,994-131,285,958	NM_001007578	Armcx6	Armadillo repeat containing, X-linked 6	molecular_function (GO:0003674); cellular_component (GO:0005575); biological_process (GO:0008150); membrane (GO:0016020); integral to membrane (GO:0016021)	60.0971	60.0971	2.06364	183.116	1.27e-45	22.8204	22.8204	5.89331	156.308	3.53e-29
3.11	ARRB1	chr7:106,683,996-106,755,281	NM_178220 NM_177231	Arrb1	Arrestin, beta 1	activation of MAPK activity (GO:0000187); protein binding (GO:0005515); intracellular (GO:0005622); membrane fraction (GO:0005624); nucleus (GO:0005634); cytoplasm (GO:0005737); cytosol (GO:0005829); plasma membrane (GO:0005886); coated pit (GO:0005905); transcription from RNA polymerase II promoter (GO:0006366); transport (GO:0006810); endocytosis (GO:0006897); signal transduction (GO:0007165); …	3.60685	3.60685	478.396	1728.11	3.3e-73	2.07567	2.07567	709.979	1474.76	3.37e-13
3.11	ARRB2	chr11:70,246,155-70,254,176	NM_145429	Arrb2	Arrestin, beta 2	regulation of protein phosphorylation (GO:0001932); protein binding (GO:0005515); intracellular (GO:0005622); nucleus (GO:0005634); cytoplasm (GO:0005737); plasma membrane (GO:0005886); coated pit (GO:0005905); transport (GO:0006810); endocytosis (GO:0006897); signal transduction (GO:0007165); G-protein coupled receptor signaling pathway (GO:0007186); sensory perception (GO:0007600); adult walkin…	3.10664	3.10664	492.282	1531.45	7.25e-31	8.54015	8.54015	152.214	1307.47	2.03e-62
3.11	ARRDC4	chr7:75,881,880-75,894,124	NM_025549 NM_001042592	Arrdc4	Arrestin domain containing 4	molecular_function (GO:0003674); cellular_component (GO:0005575); biological_process (GO:0008150)	6.38655	6.38655	52.2065	338.806	1.68e-35	15.4217	15.4217	17.82	289.236	1.22e-41
3.11	ARSI	chr18:61,071,894-61,077,422	NM_001038499	Arsi	Arylsulfatase i	molecular_function (GO:0003674); catalytic activity (GO:0003824); cellular_component (GO:0005575); extracellular region (GO:0005576); endoplasmic reticulum (GO:0005783); biological_process (GO:0008150); metabolic process (GO:0008152); sulfuric ester hydrolase activity (GO:0008484); hydrolase activity (GO:0016787); metal ion binding (GO:0046872)	13.0156	13.0156	4.26698	67.5529	9.55e-13	4.37644	4.37644	12.4115	57.6947	1.3e-05
3.11	ARXES2	chrX:132,528,359-132,529,898	NM_029823	Arxes2			20.8097	20.8097	1.22722	45.3479	3.61e-11	10.7264	10.7264	2.70425	38.7333	4.06e-07
3.11	ASAP3	chr4:135,762,280-135,802,488	NM_001008232	Asap3	ArfGAP with SH3 domain, ankyrin repeat and PH domain 3	molecular_function (GO:0003674); cellular_component (GO:0005575); cytoplasm (GO:0005737); ARF GTPase activator activity (GO:0008060); biological_process (GO:0008150); zinc ion binding (GO:0008270); regulation of ARF GTPase activity (GO:0032312); metal ion binding (GO:0046872)	2.46755	2.46755	101.207	251.201	2.45e-10	10.8768	10.8768	18.8008	214.369	1.47e-29
3.11	ASB13	chr13:3,633,322-3,651,025	NM_080857 NM_178283	Asb13	ankyrin repeat and SOCS box-containing 13	molecular_function (GO:0003674); cellular_component (GO:0005575); biological_process (GO:0008150)	2.895	2.895	89.3273	260.497	7.14e-14	4.76073	4.76073	45.9078	222.315	2.18e-17
3.11	ASPN	chr13:49,639,812-49,662,931	NM_025711 NM_001172481	Aspn	Asporin	protein binding (GO:0005515); extracellular region (GO:0005576); proteinaceous extracellular matrix (GO:0005578); extracellular space (GO:0005615); porin activity (GO:0015288); integral to membrane (GO:0016021); outer membrane (GO:0019867); negative regulation of transforming growth factor beta receptor signaling pathway (GO:0030512); biomineral tissue development (GO:0031214); pore complex (GO:0…	8.65682	8.65682	49.195	433.529	3.63e-55	6.43313	6.43313	56.6603	369.936	7.71e-32
3.11	ASTN2	chr4:65,041,837-66,065,517	NM_019514 NM_207109	Astn2	Astrotactin 2	molecular_function (GO:0003674); cellular_component (GO:0005575); biological_process (GO:0008150); membrane (GO:0016020); integral to membrane (GO:0016021)	11.2297	11.2297	1.22722	24.011	1.09e-05	14.4774	14.4774	0.484808	20.4962	4.55e-05
3.11	ASXL3	chr18:22,503,590-22,688,728	NM_001167777	Asxl3	Additional sex combs like 3 (Drosophila)	molecular_function (GO:0003674); cellular_component (GO:0005575); nucleus (GO:0005634); biological_process (GO:0008150); metal ion binding (GO:0046872)	56.9763	56.9763	0.976119	111.592	8.97e-30	96.2163	96.2163	0	95.2163	1.98e-25
3.11	ATAT1	chr17:36,034,541-36,047,013	NM_001142744 NM_028476 NM_001142745	Atat1			3.01185	3.01185	78.4503	238.292	2.29e-13	2.04484	2.04484	98.9364	203.354	3.85e-05
3.11	ATCAY	chr10:80,667,258-80,693,524	NM_178662	Atcay	Ataxia, cerebellar, Cayman type homolog (human)	transport (GO:0006810)	392.18	392.18	0	391.18	1.33e-60	158.668	158.668	1.10972	333.746	2.01e-55
3.11	ATF3	chr1:192,994,176-193,007,212	NM_007498	Atf3	Activating transcription factor 3	DNA binding (GO:0003677); sequence-specific DNA binding transcription factor activity (GO:0003700); nucleus (GO:0005634); transcription factor complex (GO:0005667); gluconeogenesis (GO:0006094); regulation of transcription, DNA-dependent (GO:0006355); positive regulation of cell proliferation (GO:0008284); transcription repressor activity (GO:0016564); sequence-specific DNA binding (GO:0043565); …	4.75238	4.75238	173.436	827.987	2.08e-58	3.5484	3.5484	198.456	706.749	2.31e-25
3.11	ATP1A3	chr7:25,763,188-25,790,914	NM_144921	Atp1a3	ATPase, Na+/K+ transporting, alpha 3 polypeptide	nucleotide binding (GO:0000166); magnesium ion binding (GO:0000287); catalytic activity (GO:0003824); sodium:potassium-exchanging ATPase activity (GO:0005391); protein binding (GO:0005515); ATP binding (GO:0005524); nucleus (GO:0005634); cytoplasm (GO:0005737); plasma membrane (GO:0005886); sodium:potassium-exchanging ATPase complex (GO:0005890); ATP catabolic process (GO:0006200); ATP biosynthet…	8.23213	8.23213	155.03	1283.46	3.55e-76	6.22181	6.22181	175.272	1095.73	1.8e-51
3.11	ATP1B2	chr11:69,413,252-69,419,462	NM_013415	Atp1b2	ATPase, Na+/K+ transporting, beta 2 polypeptide	sodium:potassium-exchanging ATPase activity (GO:0005391); protein binding (GO:0005515); cytoplasm (GO:0005737); ATP catabolic process (GO:0006200); ATP biosynthetic process (GO:0006754); transport (GO:0006810); ion transport (GO:0006811); potassium ion transport (GO:0006813); sodium ion transport (GO:0006814); cell adhesion (GO:0007155); membrane (GO:0016020); integral to membrane (GO:0016021); a…	50.4894	50.4894	8.81337	494.472	4.76e-113	3.02165	3.02165	138.995	422.017	2.68e-16
3.11	ATP2A3	chr11:72,774,671-72,806,545	NM_001163337 NM_016745 NM_001163336	Atp2a3	ATPase, Ca++ transporting, ubiquitous	nucleotide binding (GO:0000166); magnesium ion binding (GO:0000287); catalytic activity (GO:0003824); calcium-transporting ATPase activity (GO:0005388); calcium ion binding (GO:0005509); ATP binding (GO:0005524); nucleus (GO:0005634); endoplasmic reticulum (GO:0005783); endoplasmic reticulum membrane (GO:0005789); ATP catabolic process (GO:0006200); ATP biosynthetic process (GO:0006754); transpor…	13.3139	13.3139	20.8044	289.302	2.8e-46	13.423	13.423	17.4753	246.994	4.75e-35
3.11	ATP2B2	chr6:113,695,662-113,992,074	NM_009723 NM_001036684	Atp2b2	ATPase, Ca++ transporting, plasma membrane 2	nucleotide binding (GO:0000166); magnesium ion binding (GO:0000287); cell morphogenesis (GO:0000902); catalytic activity (GO:0003824); calcium-transporting ATPase activity (GO:0005388); calcium ion binding (GO:0005509); calmodulin binding (GO:0005516); ATP binding (GO:0005524); endoplasmic reticulum (GO:0005783); microsome (GO:0005792); plasma membrane (GO:0005886); cilium (GO:0005929); ATP catab…	22.1399	22.1399	0	21.1399	2.72e-06	19.0517	19.0517	0	18.0517	3.35e-05
3.11	ATP2B4	chr1:135,599,251-135,650,324	NM_001167949 NM_213616	Atp2b4	ATPase, Ca++ transporting, plasma membrane 4	nucleotide binding (GO:0000166); calcium-transporting ATPase activity (GO:0005388); ATP binding (GO:0005524); integral to plasma membrane (GO:0005887); transport (GO:0006810); ion transport (GO:0006811); calcium ion transport (GO:0006816); membrane (GO:0016020); integral to membrane (GO:0016021); hydrolase activity (GO:0016787); PDZ domain binding (GO:0030165)	5.32636	5.32636	66.4857	358.453	1.79e-09	2.5144	2.5144	121.153	306.142	0.00011
3.11	ATP6V0D2	chr4:19,803,985-19,849,713	NM_175406	Atp6v0d2	ATPase, H+ transporting, lysosomal V0 subunit D2	endosome (GO:0005768); early endosome (GO:0005769); transport (GO:0006810); ion transport (GO:0006811); hydrogen transport (GO:0006818); hydrogen-exporting ATPase activity, phosphorylative mechanism (GO:0008553); hydrogen ion transmembrane transporter activity (GO:0015078); ATP synthesis coupled proton transport (GO:0015986); proton transport (GO:0015992); apical plasma membrane (GO:0016324); pro…	30.8684	30.8684	51.3983	1616.45	1.77e-68	7.1952	7.1952	190.957	1380.17	8.69e-32
3.11	ATP6V1G2	chr17:35,373,541-35,375,712	NM_023179	Atp6v1g2	ATPase, H+ transporting, lysosomal V1 subunit G2	protein binding (GO:0005515); ATP catabolic process (GO:0006200); ATP biosynthetic process (GO:0006754); transport (GO:0006810); ion transport (GO:0006811); biological_process (GO:0008150); hydrogen-exporting ATPase activity, phosphorylative mechanism (GO:0008553); hydrogen ion transmembrane transporter activity (GO:0015078); proton transport (GO:0015992); vacuolar proton-transporting V-type ATPa…	2.78345	2.78345	24.1236	68.9303	0.000163	2.71639	2.71639	21.0202	58.8155	0.000622
3.11	ATP8A1	chr5:68,009,380-68,238,670	NM_001038999 NM_009727	Atp8a1	ATPase, aminophospholipid transporter (APLT), class I, type 8A, member 1	nucleotide binding (GO:0000166); magnesium ion binding (GO:0000287); catalytic activity (GO:0003824); phospholipid-translocating ATPase activity (GO:0004012); ATP binding (GO:0005524); ATP catabolic process (GO:0006200); ATP biosynthetic process (GO:0006754); cation transport (GO:0006812); metabolic process (GO:0008152); ATPase activity, coupled to transmembrane movement of ions, phosphorylative …	23.2982	23.2982	39.7132	947.544	1.04e-159	5.40932	5.40932	148.692	808.729	2.34e-43
3.11	ATP8B1	chr18:64,688,633-64,820,654	NM_001001488	Atp8b1	ATPase, class I, type 8B, member 1	nucleotide binding (GO:0000166); magnesium ion binding (GO:0000287); molecular_function (GO:0003674); catalytic activity (GO:0003824); phospholipid-translocating ATPase activity (GO:0004012); ATP binding (GO:0005524); membrane fraction (GO:0005624); ATP catabolic process (GO:0006200); ATP biosynthetic process (GO:0006754); metabolic process (GO:0008152); bile acid metabolic process (GO:0008206); …	9.13265	9.13265	24.4578	231.497	9.88e-32	7.09945	7.09945	26.978	197.629	2.2e-21
3.11	ATP8B4	chr2:126,146,709-126,317,289	NM_001080944	Atp8b4	ATPase, class I, type 8B, member 4	nucleotide binding (GO:0000166); magnesium ion binding (GO:0000287); molecular_function (GO:0003674); ATP binding (GO:0005524); cellular_component (GO:0005575); biological_process (GO:0008150); membrane (GO:0016020); integral to membrane (GO:0016021); hydrolase activity (GO:0016787)	4.66088	4.66088	90.4979	425.461	3.67e-34	19.4308	19.4308	17.7444	363.219	7.09e-53
3.11	AU022793	chr15:39,794,195-39,799,061	NR_045719	AU022793	expressed sequence AU022793	molecular_function (GO:0003674); cellular_component (GO:0005575); biological_process (GO:0008150)	7.35368	7.35368	8.75678	70.7482	1.26e-09	12.7595	12.7595	3.81397	60.4238	6.63e-11
3.11	AUTS2	chr5:131,913,552-133,018,213	NM_177047	Auts2	Autism susceptibility candidate 2	molecular_function (GO:0003674); cellular_component (GO:0005575); biological_process (GO:0008150)	41.2088	41.2088	2.42615	140.188	1.53e-33	21.3761	21.3761	4.64348	119.636	7.1e-23
3.11	AW011738	chr4:155,577,393-155,580,137	NR_030671	AW011738	expressed sequence AW011738	molecular_function (GO:0003674); cellular_component (GO:0005575); biological_process (GO:0008150)	11.0804	11.0804	10.4862	126.272	1.49e-20	4.00477	4.00477	26.1485	107.724	5.81e-09
3.11	AW112010	chr19:11,122,102-11,125,056	NM_001177351	AW112010	Expressed sequence AW112010	molecular_function (GO:0003674); cellular_component (GO:0005575); biological_process (GO:0008150)	198.791	198.791	15.3102	3241.32	1.47e-171	215.227	215.227	11.8622	2767.31	9.89e-152
3.11	AW551984	chr9:39,394,981-39,411,709	NM_178737 NM_001199556	AW551984	Expressed sequence AW551984	molecular_function (GO:0003674); cellular_component (GO:0005575); integrin-mediated signaling pathway (GO:0007229); biological_process (GO:0008150)	10.2913	10.2913	2.06364	30.5289	6.46e-06	5.61979	5.61979	3.81397	26.0535	0.00064
3.11	AXIN2	chr11:108,781,663-108,812,095	NM_015732	Axin2	axin2	somitogenesis (GO:0001756); intramembranous ossification (GO:0001957); signal transducer activity (GO:0004871); protein binding (GO:0005515); intracellular (GO:0005622); nucleus (GO:0005634); cytoplasm (GO:0005737); cell cycle (GO:0007049); signal transduction (GO:0007165); multicellular organismal development (GO:0007275); beta-catenin binding (GO:0008013); cell death (GO:0008219); negative regu…	22.9541	22.9541	20.2474	486.716	1.57e-91	4.37729	4.37729	94.1529	415.512	1.46e-23
3.11	AY358078	chr14:52,419,721-52,446,034	NM_194347	AY358078	CDNA sequence AY358078	molecular_function (GO:0003674); cellular_component (GO:0005575); biological_process (GO:0008150)	18.1451	18.1451	1.33863	41.4345	1.03e-09	10.8195	10.8195	2.35955	35.3488	4.7e-07
3.11	B230206F22RIK	chrX:100,756,249-100,819,093	NR_028381 NR_028380	B230206F22Rik	RIKEN cDNA B230206F22 gene	molecular_function (GO:0003674); cellular_component (GO:0005575); biological_process (GO:0008150)	2.4354	2.4354	182.223	445.221	8.38e-06	10.6754	10.6754	34.6705	379.796	8.58e-18
3.11	B2M	chr2:121,973,423-121,978,818	NM_009735	B2m	Beta-2 microglobulin	positive regulation of T cell mediated cytotoxicity (GO:0001916); response to molecule of bacterial origin (GO:0002237); antigen processing and presentation of peptide antigen via MHC class I (GO:0002474); antigen processing and presentation of exogenous protein antigen via MHC class Ib, TAP-dependent (GO:0002481); protein binding (GO:0005515); extracellular region (GO:0005576); extracellular spa…	6.68348	6.68348	4344.49	29042	4.5e-104	3.77256	3.77256	6571.2	24793	6.92e-49
3.11	B3GALT2	chr1:145,487,827-145,497,067	NM_020025	B3galt2	UDP-Gal:betaGlcNAc beta 1,3-galactosyltransferase, polypeptide 2	cellular_component (GO:0005575); Golgi apparatus (GO:0005794); protein glycosylation (GO:0006486); galactosyltransferase activity (GO:0008378); UDP-galactose:beta-N-acetylglucosamine beta-1,3-galactosyltransferase activity (GO:0008499); oligosaccharide biosynthetic process (GO:0009312); membrane (GO:0016020); integral to membrane (GO:0016021); transferase activity (GO:0016740); transferase activi…	11.5677	11.5677	5.0203	68.6409	2.13e-13	4.10255	4.10255	13.5213	58.5741	1.44e-05
3.11	B3GNT5	chr16:19,760,327-19,772,846	NM_001159407 NM_054052 NM_001159408	B3gnt5	UDP-GlcNAc:betaGal beta-1,3-N-acetylglucosaminyltransferase 5	Golgi apparatus (GO:0005794); protein glycosylation (GO:0006486); multicellular organismal development (GO:0007275); galactosyltransferase activity (GO:0008378); lipopolysaccharide N-acetylglucosaminyltransferase activity (GO:0008917); membrane (GO:0016020); integral to membrane (GO:0016021); transferase activity (GO:0016740); transferase activity, transferring glycosyl groups (GO:0016757); sphin…	11.3021	11.3021	8.89648	110.851	5.54e-19	64.3795	64.3795	0.484808	94.5912	8.03e-24
3.11	B3GNT7	chr1:88,199,796-88,203,880	NM_145222	B3gnt7	UDP-GlcNAc:betaGal beta-1,3-N-acetylglucosaminyltransferase 7	cellular_component (GO:0005575); Golgi apparatus (GO:0005794); protein glycosylation (GO:0006486); acetylglucosaminyltransferase activity (GO:0008375); galactosyltransferase activity (GO:0008378); membrane (GO:0016020); integral to membrane (GO:0016021); transferase activity (GO:0016740); transferase activity, transferring glycosyl groups (GO:0016757)	8.59633	8.59633	8.89648	84.0734	8.15e-13	4.67542	4.67542	14.5665	71.7799	2.63e-07
3.11	B3GNT8	chr7:26,412,643-26,414,509	NM_001036740 NM_146184	B3gnt8	UDP-GlcNAc:betaGal beta-1,3-N-acetylglucosaminyltransferase 8	molecular_function (GO:0003674); cellular_component (GO:0005575); Golgi apparatus (GO:0005794); protein glycosylation (GO:0006486); biological_process (GO:0008150); galactosyltransferase activity (GO:0008378); membrane (GO:0016020); integral to membrane (GO:0016021); transferase activity (GO:0016740); transferase activity, transferring glycosyl groups (GO:0016757)	4.68934	4.68934	15.3668	75.7495	5.44e-08	4.6798	4.6798	13.0364	64.6878	1.58e-06
3.11	B430306N03RIK	chr17:48,455,487-48,465,836	NM_177083	B430306N03Rik	RIKEN cDNA B430306N03 gene	molecular_function (GO:0003674); receptor activity (GO:0004872); cellular_component (GO:0005575); signal transduction (GO:0007165); biological_process (GO:0008150)	6.91544	6.91544	26.5497	189.519	9.67e-17	6.28758	6.28758	24.8987	161.84	2.3e-14
3.11	B4GALNT1	chr10:126,602,212-126,609,396	NM_008080 NM_027739 NR_045166 NM_001244617 NM_001244618	B4galnt1	Beta-1,4-N-acetyl-galactosaminyl transferase 1	ganglioside biosynthetic process (GO:0001574); (N-acetylneuraminyl)-galactosylglucosylceramide N-acetylgalactosaminyltransferase activity (GO:0003947); extracellular space (GO:0005615); Golgi apparatus (GO:0005794); plasma membrane (GO:0005886); glycosphingolipid metabolic process (GO:0006687); spermatogenesis (GO:0007283); acetylgalactosaminyltransferase activity (GO:0008376); membrane (GO:00160…	4.16475	4.16475	177.008	740.36	1.36e-38	10.2179	10.2179	60.9591	632.089	1.12e-58
3.11	B4GALT6	chr18:20,843,100-20,904,905	NM_019737	B4galt6	UDP-Gal:betaGlcNAc beta 1,4-galactosyltransferase, polypeptide 6	magnesium ion binding (GO:0000287); cellular_component (GO:0005575); Golgi apparatus (GO:0005794); carbohydrate metabolic process (GO:0005975); galactosyltransferase activity (GO:0008378); UDP-galactose:glucosylceramide beta-1,4-galactosyltransferase activity (GO:0008489); membrane (GO:0016020); integral to membrane (GO:0016021); transferase activity (GO:0016740); transferase activity, transferri…	16.2957	16.2957	74.8234	1234.6	2.09e-103	2.68012	2.68012	392.461	1053.52	5.72e-20
3.11	BACH2	chr4:32,504,410-32,673,083	NM_001109661	Bach2	BTB and CNC homology 2	DNA binding (GO:0003677); sequence-specific DNA binding transcription factor activity (GO:0003700); protein binding (GO:0005515); nucleus (GO:0005634); regulation of transcription, DNA-dependent (GO:0006355); sequence-specific DNA binding (GO:0043565); protein dimerization activity (GO:0046983)	3.73605	3.73605	23.9556	92.2352	3.71e-07	4.17428	4.17428	18.1003	78.7298	4.52e-07
3.11	BAI3	chr1:25,124,321-25,886,552	NM_175642	Bai3	Brain-specific angiogenesis inhibitor 3	signal transducer activity (GO:0004871); receptor activity (GO:0004872); transmembrane signaling receptor activity (GO:0004888); G-protein coupled receptor activity (GO:0004930); plasma membrane (GO:0005886); signal transduction (GO:0007165); cell surface receptor signaling pathway (GO:0007166); G-protein coupled receptor signaling pathway (GO:0007186); neuropeptide signaling pathway (GO:0007218)…	16.7629	16.7629	0.613612	26.0488	1.46e-05	14.3144	14.3144	0.624914	22.2596	8.09e-05
3.11	BAIAP3	chr17:25,379,604-25,393,309	NM_001163270	Baiap3	BAI1-associated protein 3	molecular_function (GO:0003674); cellular_component (GO:0005575); G-protein coupled receptor signaling pathway (GO:0007186)	23.0422	23.0422	1.58973	58.6731	4.12e-14	31.4413	31.4413	0.624914	50.0894	1.4e-12
3.11	BANK1	chr3:135,716,328-135,989,010	NM_001033350	Bank1	B-cell scaffold protein with ankyrin repeats 1	receptor binding (GO:0005102); cellular calcium ion homeostasis (GO:0006874); protein kinase binding (GO:0019901); B cell activation (GO:0042113)	16.8671	16.8671	1.08752	34.2106	1.21e-07	5.55435	5.55435	4.43889	29.2095	0.000339
3.11	BASP1	chr15:25,293,032-25,343,519	NM_027395	Basp1	Brain abundant, membrane attached signal protein 1	DNA binding (GO:0003677); transcription corepressor activity (GO:0003714); nucleus (GO:0005634); cytoplasm (GO:0005737); plasma membrane (GO:0005886); regulation of transcription, DNA-dependent (GO:0006355); promoter binding (GO:0010843); membrane (GO:0016020); nuclear speck (GO:0016607); cell projection (GO:0042995)	7.4553	7.4553	142.2	1066.6	3.1e-94	2.51131	2.51131	361.843	910.21	4.52e-17
3.11	BATF2	chr19:6,164,458-6,172,475	NM_028967	Batf2	Basic leucine zipper transcription factor, ATF-like 2	molecular_function (GO:0003674); DNA binding (GO:0003677); sequence-specific DNA binding transcription factor activity (GO:0003700); cellular_component (GO:0005575); nucleus (GO:0005634); regulation of transcription, DNA-dependent (GO:0006355); biological_process (GO:0008150); sequence-specific DNA binding (GO:0043565); protein dimerization activity (GO:0046983)	69.9707	69.9707	5.2431	435.835	1.48e-54	13.2707	13.2707	27.1181	372.148	4.49e-31
3.11	BATF3	chr1:192,922,293-192,932,822	NM_030060	Batf3	Basic leucine zipper transcription factor, ATF-like 3	DNA binding (GO:0003677); sequence-specific DNA binding transcription factor activity (GO:0003700); nucleus (GO:0005634); regulation of transcription, DNA-dependent (GO:0006355); sequence-specific DNA binding (GO:0043565); protein dimerization activity (GO:0046983)	26.4068	26.4068	4.992	157.229	3.58e-34	28.0831	28.0831	3.81397	134.191	2.31e-27
3.11	BC006779	chr2:180,962,320-180,976,732	NM_183162	BC006779	CDNA sequence BC006779	nucleotide binding (GO:0000166); molecular_function (GO:0003674); DNA binding (GO:0003677); receptor activity (GO:0004872); ATP binding (GO:0005524); cellular_component (GO:0005575); signal transduction (GO:0007165); biological_process (GO:0008150)	3.4441	3.4441	541.589	1867.73	2.96e-70	5.96355	5.96355	266.516	1594.34	3.84e-62
3.11	BC013712	chr4:132,338,272-132,352,279	NM_001033308	BC013712	CDNA sequence BC013712	molecular_function (GO:0003674); cellular_component (GO:0005575); biological_process (GO:0008150)	29.3606	29.3606	38.9599	1172.25	1.44e-199	24.2937	24.2937	40.2302	1000.63	7.21e-111
3.11	BC021614	chr19:4,057,487-4,059,294	NM_144869	BC021614	CDNA sequence BC021614	molecular_function (GO:0003674); cellular_component (GO:0005575); biological_process (GO:0008150)	20.0632	20.0632	0.613612	31.3743	1.36e-06	10.718	10.718	1.59453	26.8081	9.1e-05
3.11	BC021785	chr10:39,677,867-39,706,452	NM_001113388 NM_001001489 NM_001113385	BC021785	CDNA sequence BC021785	molecular_function (GO:0003674); cellular_component (GO:0005575); biological_process (GO:0008150); integral to membrane (GO:0016021)	4.38255	4.38255	9.14758	43.4723	6.04e-05	4.4173	4.4173	7.62795	37.1122	0.000328
3.11	BC024582	chr4:32,646,655-32,658,637	NR_026843	BC024582			6.98218	6.98218	3.03976	27.2063	0.000176	10.7676	10.7676	1.24983	23.2253	3.71e-05
3.11	BC026585	chr1:159,388,713-159,418,864	NM_001033284	BC026585	CDNA sequence BC026585	molecular_function (GO:0003674); catalytic activity (GO:0003824); binding (GO:0005488); mitochondrion (GO:0005739); biological_process (GO:0008150); metabolic process (GO:0008152); zinc ion binding (GO:0008270); oxidoreductase activity (GO:0016491); oxidation-reduction process (GO:0055114)	3.91217	3.91217	32.5179	130.127	2.03e-10	5.09056	5.09056	21.0202	111.095	4.27e-11
3.11	BC028528	chr3:95,688,896-95,695,853	NM_153513	BC028528	CDNA sequence BC028528	molecular_function (GO:0003674); cellular_component (GO:0005575); extracellular region (GO:0005576); biological_process (GO:0008150)	7.90433	7.90433	20.2191	166.723	2.72e-22	6.88264	6.88264	19.8238	142.322	1.1e-15
3.11	BC031353	chr9:74,800,860-74,880,275	NM_001113283 NM_153584	BC031353	CDNA sequence BC031353	molecular_function (GO:0003674); cellular_component (GO:0005575); biological_process (GO:0008150)	24.2482	24.2482	19.2147	489.169	8.74e-92	3.27446	3.27446	126.789	417.439	3.9e-18
3.11	BC035044	chr6:128,798,062-128,841,142	NM_001254946 NM_001254947	BC035044	cDNA sequence BC035044	molecular_function (GO:0003674); cellular_component (GO:0005575); biological_process (GO:0008150)	23.9476	23.9476	0.362508	31.6289	2.66e-08	13.2749	13.2749	1.10972	27.0064	5.08e-06
3.11	BC037034	chr5:138,700,886-138,705,280	NM_153161	BC037034	CDNA sequence BC037034	molecular_function (GO:0003674); cellular_component (GO:0005575); biological_process (GO:0008150)	2.65591	2.65591	219.093	583.548	1.02e-14	4.35345	4.35345	113.676	498.239	1.46e-22
3.11	BC048671	chr6:90,251,264-90,255,442	NM_177738	BC048671	CDNA sequence BC048671	molecular_function (GO:0003674); cellular_component (GO:0005575); biological_process (GO:0008150)	23.9111	23.9111	0	22.9111	6.05e-07	20.5434	20.5434	0	19.5434	1.05e-05
3.11	BC055111	chr4:106,263,514-106,289,843	NM_183182	BC055111	CDNA sequence BC055111	molecular_function (GO:0003674); cellular_component (GO:0005575); biological_process (GO:0008150)	34.6894	34.6894	0	33.6894	4.51e-10	20.0292	20.0292	0.484808	28.7395	3.03e-07
3.11	BC094916	chr1:175,451,442-175,466,088	NM_001024721	BC094916	cDNA sequence BC094916	molecular_function (GO:0003674); protein binding (GO:0005515); cellular_component (GO:0005575); nucleus (GO:0005634); biological_process (GO:0008150)	22.9156	22.9156	0	21.9156	1.81e-06	19.72	19.72	0	18.72	2.38e-05
3.11	BCAN	chr3:87,791,453-87,804,278	NM_001109758 NM_007529	Bcan	Brevican	binding (GO:0005488); hyaluronic acid binding (GO:0005540); extracellular region (GO:0005576); proteinaceous extracellular matrix (GO:0005578); extracellular space (GO:0005615); cell adhesion (GO:0007155); hippocampus development (GO:0021766); synaptic vesicle membrane (GO:0030672); synapse (GO:0045202)	182.175	182.175	0.725015	313.254	2.76e-84	7.85615	7.85615	33.1516	267.3	5.06e-29
3.11	BCAS1	chr2:170,172,491-170,253,345	NM_029815 NM_001164369	Bcas1	Breast carcinoma amplified sequence 1	cytoplasm (GO:0005737); cytosol (GO:0005829); biological_process (GO:0008150); protein homodimerization activity (GO:0042803)	247.715	247.715	1.58973	640.516	8.43e-40	15.1717	15.1717	35.0796	546.391	1.32e-20
3.11	BCHE	chr3:73,439,731-73,512,337	NM_009738	Bche	Butyrylcholinesterase	catalytic activity (GO:0003824); acetylcholinesterase activity (GO:0003990); cholinesterase activity (GO:0004104); extracellular region (GO:0005576); extracellular space (GO:0005615); membrane fraction (GO:0005624); nuclear envelope lumen (GO:0005641); endoplasmic reticulum (GO:0005783); endoplasmic reticulum lumen (GO:0005788); response to nutrient (GO:0007584); learning (GO:0007612); biological…	28.408	28.408	2.20334	90.0006	4.58e-22	2.52973	2.52973	29.7468	76.7809	0.000453
3.11	BCL11B	chr12:109,148,613-109,241,624	NM_001079883 NM_021399	Bcl11b	B-cell leukemia/lymphoma 11B	nucleic acid binding (GO:0003676); intracellular (GO:0005622); nucleus (GO:0005634); regulation of transcription, DNA-dependent (GO:0006355); axonogenesis (GO:0007409); lymph gland development (GO:0007515); zinc ion binding (GO:0008270); negative regulation of cell proliferation (GO:0008285); post-embryonic development (GO:0009791); central nervous system neuron differentiation (GO:0021953); post…	44.3431	44.3431	2.06364	134.851	7.5e-14	20.3163	20.3163	4.7191	115.191	8.38e-11
3.11	BCL2A1A	chr9:88,851,758-88,857,254	NM_009742	Bcl2a1a			21.7595	21.7595	3.17946	89.9429	2.54e-20	36.8618	36.8618	1.10972	76.7681	2.76e-18
3.11	BCL2A1B	chr9:89,094,111-89,102,676	NM_007534	Bcl2a1b	B-cell leukemia/lymphoma 2 related protein A1a	apoptotic process (GO:0006915); regulation of apoptotic process (GO:0042981)	11.0808	11.0808	42.585	481.957	3.58e-67	12.7761	12.7761	31.2768	411.373	3.71e-50
3.11	BCL2A1D	chr9:88,618,126-88,626,688	NM_007536	Bcl2a1d	B-cell leukemia/lymphoma 2 related protein A1d	cellular_component (GO:0005575); negative regulation of endopeptidase activity (GO:0010951); T cell differentiation (GO:0030217); cysteine-type endopeptidase inhibitor activity involved in apoptotic process (GO:0043027); negative regulation of cysteine-type endopeptidase activity involved in apoptotic process (GO:0043154); T cell receptor signaling pathway (GO:0050852)	17.088	17.088	2.17505	53.2551	1.1e-10	46.4849	46.4849	0	45.4849	2.01e-12
3.11	BCL2L14	chr6:134,346,347-134,388,742	NM_025778	Bcl2l14	Bcl2-like 14 (apoptosis facilitator)	molecular_function (GO:0003674); cellular_component (GO:0005575); cytoplasm (GO:0005737); apoptotic process (GO:0006915); regulation of apoptotic process (GO:0042981)	30.1759	30.1759	0.362508	40.1149	1.03e-10	21.6878	21.6878	0.624914	34.2408	1.39e-08
3.11	BEND4	chr5:67,783,386-67,819,038	NM_001164806	Bend4	BEN domain containing 4	molecular_function (GO:0003674); cellular_component (GO:0005575); biological_process (GO:0008150)	14.3717	14.3717	26.3269	391.736	1.24e-59	2.31741	2.31741	143.67	334.26	5.09e-09
3.11	BEX1	chrX:132,748,511-132,750,052	NM_009052	Bex1	Brain expressed gene 1	positive regulation of neuroblast proliferation (GO:0002052); protein binding (GO:0005515); nucleus (GO:0005634); cytoplasm (GO:0005737); multicellular organismal development (GO:0007275); nervous system development (GO:0007399); cell differentiation (GO:0030154); negative regulation of neuron differentiation (GO:0045665); neurotrophin TRK receptor signaling pathway (GO:0048011)	46.6395	46.6395	1.33863	108.072	8.04e-28	93.2026	93.2026	0	92.2026	9.95e-25
3.11	BEX2	chrX:132,601,104-132,602,775	NM_009749	Bex2	Brain expressed X-linked 2	nucleus (GO:0005634); cytoplasm (GO:0005737); apoptotic process (GO:0006915); cell cycle (GO:0007049)	5.58715	5.58715	14.1396	83.5871	6.48e-10	72.353	72.353	0	71.353	3.05e-19
3.11	BEX4	chrX:132,673,584-132,674,976	NM_212457	Bex4	Brain expressed gene 4	nucleus (GO:0005634); cytoplasm (GO:0005737)	62.6376	62.6376	0.613612	100.073	1.06e-27	86.3951	86.3951	0	85.3951	6.21e-23
3.11	BGN	chrX:70,728,974-70,741,275	NM_007542	Bgn	Biglycan	protein binding (GO:0005515); glycosaminoglycan binding (GO:0005539); extracellular region (GO:0005576); proteinaceous extracellular matrix (GO:0005578); extracellular space (GO:0005615); cell surface (GO:0009986); peptide cross-linking via chondroitin 4-sulfate glycosaminoglycan (GO:0019800); extracellular matrix (GO:0031012); sarcolemma (GO:0042383); intracellular part (GO:0044424); extracellul…	39.3839	39.3839	260.873	10312.6	8.8e-164	3.87723	3.87723	2270.01	8804.22	2.6e-39
3.11	BHLHE22	chr3:17,954,325-17,957,514	NM_021560	Bhlhe22	Basic helix-loop-helix family, member e22	nucleus (GO:0005634); transcription repressor activity (GO:0016564); neuron differentiation (GO:0030182); transcription regulator activity (GO:0030528); retinal bipolar neuron differentiation (GO:0060040); retina morphogenesis in camera-type eye (GO:0060042)	217.943	217.943	0	216.943	2.07e-25	68.0322	68.0322	1.73464	185.043	3.29e-21
3.11	BICC1	chr10:70,387,848-70,622,382	NM_031397	Bicc1	Bicaudal C homolog 1 (Drosophila)	nucleic acid binding (GO:0003676); RNA binding (GO:0003723); multicellular organismal development (GO:0007275)	12.3209	12.3209	10.7373	143.615	5.67e-25	3.36623	3.36623	35.7157	122.594	5.95e-08
3.11	BIK	chr15:83,357,292-83,375,065	NM_007546	Bik	Bcl2-interacting killer	protein binding (GO:0005515); mitochondrial envelope (GO:0005740); spermatogenesis (GO:0007283); male gonad development (GO:0008584); protein heterodimerization activity (GO:0046982); BH domain binding (GO:0051400)	9.88126	9.88126	1.58973	24.5898	2.1e-05	10.418	10.418	1.10972	20.9791	0.000113
3.11	BIRC3	chr9:7,848,701-7,873,170	NM_007464	Birc3	Baculoviral IAP repeat-containing 3	ubiquitin ligase complex (GO:0000151); ubiquitin-protein ligase activity (GO:0004842); protein binding (GO:0005515); intracellular (GO:0005622); cytoplasm (GO:0005737); apoptotic process (GO:0006915); zinc ion binding (GO:0008270); protein ubiquitination (GO:0016567); regulation of apoptotic process (GO:0042981); protein complex (GO:0043234); membrane raft (GO:0045121); metal ion binding (GO:0046…	2.89345	2.89345	211.835	614.828	3.16e-24	7.87822	7.87822	65.7427	524.813	3.9e-45
3.11	BLNK	chr19:41,003,417-41,069,025	NM_008528	Blnk	B-cell linker	protein binding (GO:0005515); cytoplasm (GO:0005737); plasma membrane (GO:0005886); defense response (GO:0006952); membrane (GO:0016020); B cell activation (GO:0042113)	8.49432	8.49432	26.2155	230.177	1.87e-31	6.89007	6.89007	27.6674	196.521	1.32e-20
3.11	BLVRB	chr7:28,232,997-28,251,000	NM_144923	Blvrb	Biliverdin reductase B (flavin reductase (NADPH))	molecular_function (GO:0003674); catalytic activity (GO:0003824); NADPH dehydrogenase activity (GO:0003959); biliverdin reductase activity (GO:0004074); binding (GO:0005488); cellular_component (GO:0005575); cytoplasm (GO:0005737); biological_process (GO:0008150); metabolic process (GO:0008152); nucleotide-sugar metabolic process (GO:0009225); oxidoreductase activity (GO:0016491); riboflavin redu…	3.57056	3.57056	122.151	438.718	1.24e-08	2.51177	2.51177	148.563	374.666	2.9e-05
3.11	BMPER	chr9:23,027,520-23,289,646	NM_028472	Bmper	BMP-binding endothelial regulator	ureteric bud development (GO:0001657); protein binding (GO:0005515); extracellular region (GO:0005576); negative regulation of BMP signaling pathway (GO:0030514)	12.1035	12.1035	4.48979	65.4456	1.09e-11	4.81044	4.81044	10.817	55.845	4.06e-06
3.11	BMPR1B	chr3:141,500,100-141,645,215	NM_007560	Bmpr1b	Bone morphogenetic protein receptor, type 1B	nucleotide binding (GO:0000166); cartilage condensation (GO:0001502); ovarian cumulus expansion (GO:0001550); eye development (GO:0001654); protein kinase activity (GO:0004672); protein serine/threonine kinase activity (GO:0004674); transmembrane receptor protein serine/threonine kinase activity (GO:0004675); receptor activity (GO:0004872); transforming growth factor beta-activated receptor activ…	23.0622	23.0622	0.613612	36.2135	1.61e-09	4.63199	4.63199	5.89331	30.9298	0.000972
3.11	BRSK1	chr7:4,642,530-4,667,599	NM_001003920 NM_001168572	Brsk1	BR serine/threonine kinase 1	G2/M transition of mitotic cell cycle (GO:0000086); nucleotide binding (GO:0000166); protein kinase activity (GO:0004672); protein serine/threonine kinase activity (GO:0004674); ATP binding (GO:0005524); nucleus (GO:0005634); cytoplasm (GO:0005737); protein phosphorylation (GO:0006468); mitotic G2 DNA damage checkpoint (GO:0007095); response to UV (GO:0009411); kinase activity (GO:0016301); trans…	4.0546	4.0546	50.3939	207.382	5.04e-16	8.13537	8.13537	20.8801	177.003	8.72e-22
3.11	BRSK2	chr7:149,135,656-149,190,148	NM_001009929 NM_029426 NM_001009930	Brsk2	BR serine/threonine kinase 2	nucleotide binding (GO:0000166); magnesium ion binding (GO:0000287); protein kinase activity (GO:0004672); protein serine/threonine kinase activity (GO:0004674); ATP binding (GO:0005524); protein phosphorylation (GO:0006468); kinase activity (GO:0016301); transferase activity (GO:0016740); establishment of cell polarity (GO:0030010); neuron differentiation (GO:0030182); metal ion binding (GO:0046…	16.9417	16.9417	0	15.9417	6.77e-05	14.6023	14.6023	0	13.6023	0.00046
3.11	BSPRY	chr4:62,141,101-62,158,332	NM_138653	Bspry	B-box and SPRY domain containing	vitamin D binding (GO:0005499); protein binding (GO:0005515); cellular_component (GO:0005575); intracellular (GO:0005622); cytoplasm (GO:0005737); transport (GO:0006810); ion transport (GO:0006811); calcium ion transport (GO:0006816); biological_process (GO:0008150); zinc ion binding (GO:0008270); membrane (GO:0016020); metal ion binding (GO:0046872)	10.0065	10.0065	1.58973	24.914	1.98e-05	11.3035	11.3035	0.969615	21.2636	0.000109
3.11	BST1	chr5:44,210,132-44,234,707	NM_009763	Bst1	Bone marrow stromal cell antigen 1	catalytic activity (GO:0003824); NAD+ nucleosidase activity (GO:0003953); binding (GO:0005488); extracellular space (GO:0005615); plasma membrane (GO:0005886); defense response (GO:0006952); metabolic process (GO:0008152); membrane (GO:0016020); hydrolase activity (GO:0016787); anchored to membrane (GO:0031225)	3.15212	3.15212	141.951	449.599	9.4e-23	13.8933	13.8933	26.6978	383.815	3.16e-49
3.11	BTBD17	chr11:114,651,983-114,657,206	NM_028055	Btbd17	BTB (POZ) domain containing 17	molecular_function (GO:0003674); protein binding (GO:0005515); cellular_component (GO:0005575); extracellular region (GO:0005576); biological_process (GO:0008150)	62.2896	62.2896	0	61.2896	9.59e-18	53.3357	53.3357	0	52.3357	2.95e-14
3.11	BTG2	chr1:135,971,442-135,975,732	NM_007570	Btg2	B-cell translocation gene 2, anti-proliferative	protein binding (GO:0005515); regulation of transcription, DNA-dependent (GO:0006355); protein methylation (GO:0006479); cellular response to DNA damage stimulus (GO:0006974); anterior/posterior pattern specification (GO:0009952); neuron differentiation (GO:0030182); negative regulation of apoptotic process (GO:0043066); positive regulation of anti-apoptosis (GO:0045768)	5.94256	5.94256	104.97	628.732	2.91e-56	3.64926	3.64926	146.332	536.652	2.72e-23
3.11	BTK	chrX:131,076,880-131,117,679	NM_013482	Btk	Bruton agammaglobulinemia tyrosine kinase	nucleotide binding (GO:0000166); response to reactive oxygen species (GO:0000302); histamine secretion by mast cell (GO:0002553); protein kinase activity (GO:0004672); protein serine/threonine kinase activity (GO:0004674); protein tyrosine kinase activity (GO:0004713); non-membrane spanning protein tyrosine kinase activity (GO:0004715); protein binding (GO:0005515); ATP binding (GO:0005524); nucl…	7.3639	7.3639	40.7176	306.204	1.93e-37	13.5382	13.5382	18.3805	261.376	3.34e-37
3.11	BTLA	chr16:45,224,450-45,253,008	NM_001037719 NM_177584	Btla	B and T lymphocyte associated	immune response-regulating cell surface receptor signaling pathway (GO:0002768); receptor activity (GO:0004872); protein binding (GO:0005515); integral to plasma membrane (GO:0005887); signal transduction (GO:0007165); cell surface receptor signaling pathway (GO:0007166); external side of plasma membrane (GO:0009897); membrane (GO:0016020); integral to membrane (GO:0016021); negative regulation o…	44.0309	44.0309	1.08752	90.9155	1.1e-22	26.7491	26.7491	1.93923	77.6218	1.13e-16
3.11	C130026I21RIK	chr1:85,242,919-85,267,141	NM_001037909 NM_175219	C130026I21Rik	RIKEN cDNA C130026I21 gene	molecular_function (GO:0003674); cellular_component (GO:0005575); biological_process (GO:0008150)	280.254	280.254	1.33863	654.409	6.68e-68	227.888	227.888	1.45442	558.334	2.1e-66
3.11	C1QA	chr4:136,451,831-136,454,759	NM_007572	C1qa	Complement component 1, q subcomponent, alpha polypeptide	extracellular region (GO:0005576); extracellular space (GO:0005615); cytoplasm (GO:0005737); phosphate ion transport (GO:0006817); immune response (GO:0006955); complement activation (GO:0006956); complement activation, classical pathway (GO:0006958); innate immune response (GO:0045087)	13.8669	13.8669	617.731	8578.86	1.65e-70	7.84815	7.84815	932.404	7324.49	9.04e-45
3.11	C1QB	chr4:136,436,061-136,442,092	NM_009777	C1qb	Complement component 1, q subcomponent, beta polypeptide	extracellular region (GO:0005576); complement component C1 complex (GO:0005602); extracellular space (GO:0005615); cytoplasm (GO:0005737); phosphate ion transport (GO:0006817); immune response (GO:0006955); complement activation (GO:0006956); complement activation, classical pathway (GO:0006958); protein homodimerization activity (GO:0042803); innate immune response (GO:0045087)	11.727	11.727	762.637	8954.17	6.22e-288	8.60819	8.60819	887.077	7643.74	1.02e-117
3.11	C1QC	chr4:136,445,717-136,448,829	NM_007574	C1qc	Complement component 1, q subcomponent, C chain	extracellular region (GO:0005576); extracellular space (GO:0005615); cytoplasm (GO:0005737); phosphate ion transport (GO:0006817); immune response (GO:0006955); complement activation (GO:0006956); complement activation, classical pathway (GO:0006958); innate immune response (GO:0045087)	11.7545	11.7545	569.04	6699.51	3.41e-54	8.36778	8.36778	682.706	5720.1	5.2e-40
3.11	C1QL1	chr11:102,800,578-102,807,775	NM_011795	C1ql1	Complement component 1, q subcomponent-like 1	molecular_function (GO:0003674); extracellular region (GO:0005576); extracellular space (GO:0005615); cytoplasm (GO:0005737); phosphate ion transport (GO:0006817); biological_process (GO:0008150)	57.9865	57.9865	0.362508	78.007	3.65e-21	6.52408	6.52408	9.36258	66.6063	1.49e-08
3.11	C1QTNF1	chr11:118,289,771-118,313,096	NM_019959 NM_001204129 NM_001204130	C1qtnf1	C1q and tumor necrosis factor related protein 1	receptor activity (GO:0004872); extracellular region (GO:0005576); extracellular space (GO:0005615); protein homooligomerization (GO:0051260)	2.96471	2.96471	309.479	919.481	7.98e-38	8.0403	8.0403	96.7393	784.853	1.98e-57
3.11	C1QTNF2	chr11:43,287,808-43,305,027	NM_026979	C1qtnf2	C1q and tumor necrosis factor related protein 2	activation of MAPK activity (GO:0000187); receptor binding (GO:0005102); extracellular region (GO:0005576); extracellular space (GO:0005615); positive regulation of glycogen biosynthetic process (GO:0045725); positive regulation of fatty acid oxidation (GO:0046321); positive regulation of glucose import (GO:0046326); protein homooligomerization (GO:0051260)	50.7853	50.7853	0.613612	80.9478	1.69e-18	6.30298	6.30298	10.1276	69.1371	2.24e-08
3.11	C1QTNF3	chr15:10,882,087-10,909,917	NM_030888 NM_001204134	C1qtnf3	C1q and tumor necrosis factor related protein 3	molecular_function (GO:0003674); extracellular region (GO:0005576); extracellular space (GO:0005615); cytoplasm (GO:0005737); phosphate ion transport (GO:0006817); biological_process (GO:0008150)	95.9173	95.9173	3.76478	456.025	3.7e-110	6.42245	6.42245	59.7737	389.316	4.59e-32
3.11	C1RA	chr6:124,462,639-124,473,458	NM_023143	C1ra	Complement component 1, r subcomponent A	catalytic activity (GO:0003824); serine-type endopeptidase activity (GO:0004252); calcium ion binding (GO:0005509); proteolysis (GO:0006508); complement activation, classical pathway (GO:0006958); peptidase activity (GO:0008233); serine-type peptidase activity (GO:0008236); hydrolase activity (GO:0016787); innate immune response (GO:0045087)	4.98924	4.98924	225.393	1128.53	2.95e-27	7.7081	7.7081	124.138	963.573	4.9e-33
3.11	C1S	chr6:124,480,362-124,492,377	NM_144938 NM_001097617	C1s	Complement component 1, s subcomponent	catalytic activity (GO:0003824); serine-type endopeptidase activity (GO:0004252); chymotrypsin activity (GO:0004263); trypsin activity (GO:0004295); calcium ion binding (GO:0005509); extracellular region (GO:0005576); extracellular space (GO:0005615); proteolysis (GO:0006508); complement activation, classical pathway (GO:0006958); peptidase activity (GO:0008233); serine-type peptidase activity (G…	4.54652	4.54652	740.912	3372.12	4.22e-31	16.5362	16.5362	173.17	2879.12	2.68e-60
3.11	C3	chr17:57,343,396-57,367,559	NM_009778	C3	Complement component 3	positive regulation of type IIa hypersensitivity (GO:0001798); positive regulation of activation of membrane attack complex (GO:0001970); endopeptidase inhibitor activity (GO:0004866); protein binding (GO:0005515); extracellular region (GO:0005576); extracellular space (GO:0005615); inflammatory response (GO:0006954); immune response (GO:0006955); complement activation (GO:0006956); complement ac…	25.4424	25.4424	726.208	18500.9	1.17e-75	39.0954	39.0954	403.069	15796.2	5.6e-83
3.11	C3AR1	chr6:122,797,158-122,806,175	NM_009779	C3ar1	Complement component 3a receptor 1	rhodopsin-like receptor activity (GO:0001584); complement component C3a binding (GO:0001850); complement receptor mediated signaling pathway (GO:0002430); signal transducer activity (GO:0004871); receptor activity (GO:0004872); G-protein coupled receptor activity (GO:0004930); anaphylatoxin receptor activity (GO:0004942); C3a anaphylatoxin receptor activity (GO:0004943); plasma membrane (GO:00058…	4.67944	4.67944	547.645	2566.35	5.21e-123	5.13406	5.13406	425.873	2190.59	2.4e-59
3.11	C6	chr15:4,677,210-4,754,045	NM_016704	C6	Complement component 6	in utero embryonic development (GO:0001701); positive regulation of activation of membrane attack complex (GO:0001970); extracellular space (GO:0005615); activation of cysteine-type endopeptidase activity involved in apoptotic process (GO:0006919); complement activation (GO:0006956); positive regulation of apoptotic process (GO:0043065); positive regulation of angiogenesis (GO:0045766); positive …	39.3624	39.3624	2.20334	125.091	4.26e-31	12.0999	12.0999	7.90816	106.788	1.94e-17
3.11	C630004H02RIK	chr11:115,209,023-115,229,033	NM_175454	C630004H02Rik	RIKEN cDNA C630004H02 gene	molecular_function (GO:0003674); cellular_component (GO:0005575); biological_process (GO:0008150); membrane (GO:0016020); integral to membrane (GO:0016021)	5.04924	5.04924	47.9395	246.107	1.66e-22	3.3361	3.3361	62.2623	210.049	2.66e-11
3.11	C7	chr15:4,938,762-5,013,773	NM_001243837	C7	Complement component 7	cellular sodium ion homeostasis (GO:0006883); complement activation (GO:0006956)	124.296	124.296	0.362508	168.355	6.77e-47	28.3934	28.3934	4.09419	143.641	1.26e-29
3.11	CACNA1B	chr2:24,461,895-24,618,672	NM_007579 NM_001042528	Cacna1b	Calcium channel, voltage-dependent, N type, alpha 1B subunit	nucleotide binding (GO:0000166); positive regulation of neurotransmitter secretion (GO:0001956); ion channel activity (GO:0005216); voltage-gated ion channel activity (GO:0005244); voltage-gated calcium channel activity (GO:0005245); cation channel activity (GO:0005261); calcium channel activity (GO:0005262); calcium ion binding (GO:0005509); protein binding (GO:0005515); ATP binding (GO:0005524)…	8.90037	8.90037	3.15117	35.9469	3.37e-06	15.0058	15.0058	1.10972	30.658	4.53e-07
3.11	CACNG4	chr11:107,596,094-107,655,778	NM_019431	Cacng4	Calcium channel, voltage-dependent, gamma subunit 4	structural molecule activity (GO:0005198); ion channel activity (GO:0005216); voltage-gated ion channel activity (GO:0005244); voltage-gated calcium channel activity (GO:0005245); calcium channel activity (GO:0005262); extracellular space (GO:0005615); tight junction (GO:0005923); transport (GO:0006810); ion transport (GO:0006811); calcium ion transport (GO:0006816); membrane (GO:0016020); integr…	30.1396	30.1396	0	29.1396	9.76e-09	13.1291	13.1291	0.969615	24.8593	1.35e-05
3.11	CACNG5	chr11:107,735,919-107,776,369	NM_080644 NM_001199301	Cacng5	Calcium channel, voltage-dependent, gamma subunit 5	ion channel activity (GO:0005216); voltage-gated ion channel activity (GO:0005244); calcium channel activity (GO:0005262); extracellular space (GO:0005615); transport (GO:0006810); ion transport (GO:0006811); calcium ion transport (GO:0006816); membrane (GO:0016020); integral to membrane (GO:0016021); ion transmembrane transport (GO:0034220); regulation of ion transmembrane transport (GO:0034765)…	20.9475	20.9475	0	19.9475	6.94e-06	18.0429	18.0429	0	17.0429	6.94e-05
3.11	CADM2	chr16:66,655,666-67,621,153	NM_178721 NM_001145977	Cadm2	Cell adhesion molecule 2	protein binding (GO:0005515); cytoplasm (GO:0005737); membrane (GO:0016020); integral to membrane (GO:0016021); axon (GO:0030424); neuronal cell body membrane (GO:0032809)	60.5761	60.5761	0	59.5761	2.27e-17	5.24985	5.24985	8.87778	50.8568	4.2e-06
3.11	CADPS	chr14:13,205,077-13,655,593	NM_001042617 NM_012061	Cadps	Ca2+-dependent secretion activator	calcium ion binding (GO:0005509); protein binding (GO:0005515); transport (GO:0006810); exocytosis (GO:0006887); lipid binding (GO:0008289); protein transport (GO:0015031); membrane (GO:0016020); vesicle organization (GO:0016050); cell junction (GO:0030054); cytoplasmic vesicle (GO:0031410); synapse (GO:0045202); positive regulation of calcium ion-dependent exocytosis (GO:0045956); metal ion bind…	23.6217	23.6217	0	22.6217	8.02e-07	20.3019	20.3019	0	19.3019	1.3e-05
3.11	CAMK4	chr18:33,098,695-33,355,421	NM_009793	Camk4	Calcium/calmodulin-dependent protein kinase IV	nucleotide binding (GO:0000166); protein kinase activity (GO:0004672); protein serine/threonine kinase activity (GO:0004674); calmodulin-dependent protein kinase activity (GO:0004683); protein binding (GO:0005515); calmodulin binding (GO:0005516); ATP binding (GO:0005524); nucleus (GO:0005634); cytoplasm (GO:0005737); protein phosphorylation (GO:0006468); nucleocytoplasmic transport (GO:0006913);…	16.6536	16.6536	7.55785	141.519	3.66e-27	13.0743	13.0743	8.31735	120.817	3.03e-19
3.11	CAMKV	chr9:107,838,251-107,852,022	NM_145621	Camkv	CaM kinase-like vesicle-associated	protein kinase activity (GO:0004672); protein serine/threonine kinase activity (GO:0004674); calmodulin binding (GO:0005516); ATP binding (GO:0005524); cellular_component (GO:0005575); plasma membrane (GO:0005886); protein phosphorylation (GO:0006468); biological_process (GO:0008150); membrane (GO:0016020); cytoplasmic vesicle (GO:0031410)	16.2574	16.2574	0.725015	27.0442	1.92e-06	24.083	24.083	0	23.083	1.33e-06
3.11	CAMP	chr9:109,749,891-109,751,970	NM_009921	Camp	Cathelicidin antimicrobial peptide	positive regulation of protein phosphorylation (GO:0001934); extracellular region (GO:0005576); extracellular space (GO:0005615); cytoplasm (GO:0005737); defense response (GO:0006952); positive regulation of cell proliferation (GO:0008284); specific granule (GO:0042581); defense response to bacterium (GO:0042742); cell projection (GO:0042995); negative regulation of growth of symbiont in host (GO…	6.63558	6.63558	14.9194	104.635	5.76e-12	34.8228	34.8228	1.59453	89.3488	3.4e-20
3.11	CAPN5	chr7:105,270,075-105,326,703	NM_007602	Capn5	Calpain 5	cysteine-type endopeptidase activity (GO:0004197); calcium-dependent cysteine-type endopeptidase activity (GO:0004198); intracellular (GO:0005622); proteolysis (GO:0006508); peptidase activity (GO:0008233); cysteine-type peptidase activity (GO:0008234); hydrolase activity (GO:0016787)	3.98717	3.98717	134.367	538.73	6.98e-33	2.49158	2.49158	183.9	459.694	2.23e-12
3.11	CAR12	chr9:66,561,493-66,614,652	NM_178396	Car12	Carbonic anyhydrase 12	molecular_function (GO:0003674); carbonate dehydratase activity (GO:0004089); cellular_component (GO:0005575); one-carbon metabolic process (GO:0006730); biological_process (GO:0008150); zinc ion binding (GO:0008270); membrane (GO:0016020); integral to membrane (GO:0016021); lyase activity (GO:0016829); metal ion binding (GO:0046872)	4.30325	4.30325	34.3304	151.036	6.29e-13	4.77413	4.77413	26.213	128.918	1.6e-11
3.11	CAR4	chr11:84,771,256-84,779,556	NM_007607	Car4	Carbonic anhydrase 4	carbonate dehydratase activity (GO:0004089); extracellular space (GO:0005615); plasma membrane (GO:0005886); one-carbon metabolic process (GO:0006730); zinc ion binding (GO:0008270); membrane (GO:0016020); sarcoplasmic reticulum (GO:0016529); lyase activity (GO:0016829); anchored to membrane (GO:0031225); sarcolemma (GO:0042383); metal ion binding (GO:0046872)	27.91	27.91	7.41815	233.95	2.2e-18	26.9067	26.9067	6.45374	199.555	7.23e-19
3.11	CARD10	chr15:78,605,566-78,633,472	NM_130859	Card10	Caspase recruitment domain family, member 10	protein binding (GO:0005515); intracellular (GO:0005622); apoptotic process (GO:0006915); activation of NF-kappaB-inducing kinase activity (GO:0007250); regulation of apoptotic process (GO:0042981)	2.17314	2.17314	71.0869	155.655	2.41e-05	3.5721	3.5721	36.4807	132.885	5.09e-09
3.11	CARD11	chr5:141,348,953-141,476,550	NM_175362	Card11	Caspase recruitment domain family, member 11	protein binding (GO:0005515); intracellular (GO:0005622); cytoplasm (GO:0005737); plasma membrane (GO:0005886); signal transduction (GO:0007165); membrane (GO:0016020); positive regulation of B cell proliferation (GO:0030890); positive regulation of T cell proliferation (GO:0042102); regulation of apoptotic process (GO:0042981); positive regulation of I-kappaB kinase/NF-kappaB signaling (GO:00431…	65.614	65.614	1.58973	168.923	9.05e-44	10.4995	10.4995	12.8319	144.228	9.53e-21
3.11	CARD9	chr2:26,207,832-26,215,067	NM_001037747	Card9	caspase recruitment domain family, member 9	protein binding (GO:0005515); cellular_component (GO:0005575); I-kappaB kinase/NF-kappaB signaling (GO:0007249); response to fungus (GO:0009620); protein domain specific binding (GO:0019904); response to peptidoglycan (GO:0032494); response to muramyl dipeptide (GO:0032495); positive regulation of interleukin-6 production (GO:0032755); positive regulation of tumor necrosis factor production (GO:0…	7.36067	7.36067	24.067	183.51	4.14e-22	16.5402	16.5402	8.53307	156.679	8.41e-27
3.11	CASKIN1	chr17:24,625,728-24,645,852	NM_027937	Caskin1	CASK interacting protein 1	DNA binding (GO:0003677); sequence-specific DNA binding transcription factor activity (GO:0003700); cellular_component (GO:0005575); cytoplasm (GO:0005737); regulation of transcription, DNA-dependent (GO:0006355); signal transduction (GO:0007165); biological_process (GO:0008150); protein domain specific binding (GO:0019904)	8.28747	8.28747	5.85672	55.8248	2.36e-09	18.7373	18.7373	1.59453	47.6146	1.48e-10
3.11	CASP1	chr9:5,298,517-5,307,281	NM_009807	Casp1	Caspase 1	response to hypoxia (GO:0001666); microglial cell activation (GO:0001774); cysteine-type endopeptidase activity (GO:0004197); protein binding (GO:0005515); extracellular region (GO:0005576); intracellular (GO:0005622); nucleus (GO:0005634); cytoplasm (GO:0005737); proteolysis (GO:0006508); apoptotic process (GO:0006915); myoblast fusion (GO:0007520); memory (GO:0007613); cell death (GO:0008219); …	7.07524	7.07524	123.794	881.947	5.55e-84	24.6144	24.6144	29.6178	752.638	3.04e-95
3.11	CASP12	chr9:5,345,476-5,373,034	NM_009808	Casp12	Caspase 12	endopeptidase activity (GO:0004175); cysteine-type endopeptidase activity (GO:0004197); protein binding (GO:0005515); intracellular (GO:0005622); nucleus (GO:0005634); endoplasmic reticulum (GO:0005783); microsome (GO:0005792); cytosol (GO:0005829); proteolysis (GO:0006508); apoptotic process (GO:0006915); virus-infected cell apoptotic process (GO:0006926); peptidase activity (GO:0008233); cystei…	2.00436	2.00436	251.077	504.253	5.71e-06	7.2182	7.2182	58.7396	430.213	6.76e-25
3.11	CASP4	chr9:5,308,860-5,336,791	NM_007609	Casp4	Caspase 4, apoptosis-related cysteine peptidase	cysteine-type endopeptidase activity (GO:0004197); protein binding (GO:0005515); intracellular (GO:0005622); proteolysis (GO:0006508); apoptotic process (GO:0006915); peptidase activity (GO:0008233); cysteine-type peptidase activity (GO:0008234); hydrolase activity (GO:0016787); caspase activity (GO:0030693); regulation of apoptotic process (GO:0042981); negative regulation of apoptotic process (…	2.81732	2.81732	177.953	503.167	2.32e-20	18.3481	18.3481	22.4635	429.511	5.3e-59
3.11	CASP7	chr19:56,471,619-56,516,833	NM_007611	Casp7	Caspase 7	release of cytochrome c from mitochondria (GO:0001836); cysteine-type endopeptidase activity (GO:0004197); soluble fraction (GO:0005625); cytoplasm (GO:0005737); microsome (GO:0005792); cytosol (GO:0005829); proteolysis (GO:0006508); apoptotic process (GO:0006915); heart development (GO:0007507); peptidase activity (GO:0008233); cysteine-type peptidase activity (GO:0008234); response to UV (GO:00…	7.25185	7.25185	52.095	384.037	7.18e-44	2.19835	2.19835	148.551	327.767	2.92e-08
3.11	CASS4	chr2:172,219,294-172,258,360	NM_001033538 NM_001080820	Cass4	Cas scaffolding protein family member 4	protein binding (GO:0005515); cytoplasm (GO:0005737); cytoskeleton (GO:0005856); cell adhesion (GO:0007155); cell junction (GO:0030054)	3.62573	3.62573	14.976	56.9247	4.63e-05	11.8326	11.8326	3.18906	48.5674	4.89e-09
3.11	CBFA2T3	chr8:125,149,036-125,223,009	NM_001109873 NM_177289 NM_009824	Cbfa2t3	Core-binding factor, runt domain, alpha subunit 2, translocated to, 3 (human)	sequence-specific DNA binding transcription factor activity (GO:0003700); intracellular (GO:0005622); nucleus (GO:0005634); Golgi apparatus (GO:0005794); regulation of transcription, DNA-dependent (GO:0006355); zinc ion binding (GO:0008270); membrane (GO:0016020); cell differentiation (GO:0030154); granulocyte differentiation (GO:0030851); metal ion binding (GO:0046872)	8.59404	8.59404	25.9078	230.247	1.66e-23	7.99236	7.99236	23.7245	196.607	4.33e-20
3.11	CCDC129	chr6:55,787,012-55,928,592	NM_001081665	Ccdc129	Coiled-coil domain containing 129	molecular_function (GO:0003674); cellular_component (GO:0005575); biological_process (GO:0008150)	22.1051	22.1051	0	21.1051	2.22e-06	19.0085	19.0085	0	18.0085	2.94e-05
3.11	CCDC28B	chr4:129,296,518-129,301,152	NM_025455	Ccdc28b	Coiled coil domain containing 28B	molecular_function (GO:0003674); cellular_component (GO:0005575); biological_process (GO:0008150)	6.08538	6.08538	13.526	87.396	8.09e-11	3.10268	3.10268	23.3686	74.6081	5.49e-05
3.11	CCDC30	chr4:118,996,444-119,088,126	NM_029286	Ccdc30	Coiled-coil domain containing 30	molecular_function (GO:0003674); cellular_component (GO:0005575); biological_process (GO:0008150)	16.296	16.296	2.06364	48.9251	2.37e-10	4.42045	4.42045	8.67318	41.7598	7.93e-05
3.11	CCDC68	chr18:70,085,213-70,129,138	NM_201362	Ccdc68	Coiled-coil domain containing 68	molecular_function (GO:0003674); cellular_component (GO:0005575); biological_process (GO:0008150)	7.00045	7.00045	2.92836	26.5003	0.000222	8.64588	8.64588	1.73464	22.6433	0.000196
3.11	CCDC8	chr7:17,579,937-17,581,994	NM_001101535	Ccdc8	Coiled-coil domain containing 8	molecular_function (GO:0003674); cellular_component (GO:0005575); biological_process (GO:0008150)	65.681	65.681	1.70113	176.413	1.28e-40	6.91359	6.91359	20.9335	150.639	1.27e-15
3.11	CCDC80	chr16:45,094,166-45,128,037	NM_026439	Ccdc80	Coiled-coil domain containing 80	fibronectin binding (GO:0001968); glycosaminoglycan binding (GO:0005539); extracellular region (GO:0005576); proteinaceous extracellular matrix (GO:0005578); basement membrane (GO:0005604); interstitial matrix (GO:0005614); heparin binding (GO:0008201); positive regulation of cell-substrate adhesion (GO:0010811); extracellular matrix organization (GO:0030198); extracellular matrix (GO:0031012)	54.6285	54.6285	23.9291	1360.84	7.89e-224	4.48028	4.48028	258.523	1161.74	9.88e-38
3.11	CCDC88B	chr19:6,919,113-6,932,701	NM_001081291	Ccdc88b	Coiled-coil domain containing 88B	molecular_function (GO:0003674); cellular_component (GO:0005575); biological_process (GO:0008150)	15.0573	15.0573	48.6097	745.987	1.32e-46	19.3831	19.3831	31.9129	636.952	5.34e-45
3.11	CCKAR	chr5:54,089,724-54,098,943	NM_009827	Cckar	Cholecystokinin A receptor	rhodopsin-like receptor activity (GO:0001584); temperature homeostasis (GO:0001659); gastric acid secretion (GO:0001696); neuron migration (GO:0001764); reduction of food intake in response to dietary excess (GO:0002023); signal transducer activity (GO:0004871); receptor activity (GO:0004872); G-protein coupled receptor activity (GO:0004930); cholecystokinin receptor activity (GO:0004951); neurop…	17.7174	17.7174	0	16.7174	4.49e-05	15.2706	15.2706	0	14.2706	0.000326
3.11	CCL1	chr11:81,990,168-81,993,314	NM_011329	Ccl1	Chemokine (C-C motif) ligand 1	cytokine activity (GO:0005125); protein binding (GO:0005515); extracellular region (GO:0005576); extracellular space (GO:0005615); chemotaxis (GO:0006935); immune response (GO:0006955); signal transduction (GO:0007165); sensory perception (GO:0007600); chemokine activity (GO:0008009)	26.4003	26.4003	0	25.4003	1.7e-07	22.6905	22.6905	0	21.6905	3.57e-06
3.11	CCL11	chr11:81,871,334-81,876,457	NM_011330	Ccl11	chemokine (C-C motif) ligand 11	cytokine activity (GO:0005125); extracellular region (GO:0005576); extracellular space (GO:0005615); chemotaxis (GO:0006935); inflammatory response (GO:0006954); immune response (GO:0006955); signal transduction (GO:0007165); sensory perception (GO:0007600); chemokine activity (GO:0008009)	16.4461	16.4461	122.931	2037.19	1.38e-243	53.1036	53.1036	31.7616	1738.76	9.41e-178
3.11	CCL12	chr11:81,915,347-81,916,901	NM_011331	Ccl12	Chemokine (C-C motif) ligand 12	cytokine activity (GO:0005125); extracellular region (GO:0005576); extracellular space (GO:0005615); chemotaxis (GO:0006935); inflammatory response (GO:0006954); immune response (GO:0006955); signal transduction (GO:0007165); sensory perception (GO:0007600); chemokine activity (GO:0008009)	2.96294	2.96294	80.9613	241.847	9.94e-14	3.97435	3.97435	51.1873	206.411	3.81e-14
3.11	CCL17	chr8:97,334,353-97,335,936	NM_011332	Ccl17	Chemokine (C-C motif) ligand 17	cytokine activity (GO:0005125); extracellular region (GO:0005576); extracellular space (GO:0005615); chemotaxis (GO:0006935); immune response (GO:0006955); cellular defense response (GO:0006968); signal transduction (GO:0007165); sensory perception (GO:0007600); chemokine activity (GO:0008009)	24.5914	24.5914	4.01588	122.347	1.7e-26	53.5347	53.5347	0.969615	104.443	7.37e-25
3.11	CCL22	chr8:97,269,584-97,275,288	NM_009137	Ccl22	Chemokine (C-C motif) ligand 22	cytokine activity (GO:0005125); extracellular region (GO:0005576); extracellular space (GO:0005615); chemotaxis (GO:0006935); inflammatory response (GO:0006954); immune response (GO:0006955); signal transduction (GO:0007165); sensory perception (GO:0007600); chemokine activity (GO:0008009)	23.77	23.77	6.69313	181.866	2.79e-37	12.7713	12.7713	11.2373	155.287	5.05e-24
3.11	CCL24	chr5:136,045,807-136,048,913	NM_019577	Ccl24	Chemokine (C-C motif) ligand 24	cytokine activity (GO:0005125); extracellular region (GO:0005576); extracellular space (GO:0005615); chemotaxis (GO:0006935); inflammatory response (GO:0006954); immune response (GO:0006955); sensory perception (GO:0007600); chemokine activity (GO:0008009); positive regulation of angiogenesis (GO:0045766)	26.3786	26.3786	34.9723	947.898	3.14e-11	236.372	236.372	2.42404	808.348	1.04e-19
3.11	CCL4	chr11:83,476,086-83,478,185	NM_013652	Ccl4	Chemokine (C-C motif) ligand 4	cytokine activity (GO:0005125); protein binding (GO:0005515); extracellular region (GO:0005576); extracellular space (GO:0005615); soluble fraction (GO:0005625); chemotaxis (GO:0006935); inflammatory response (GO:0006954); immune response (GO:0006955); signal transduction (GO:0007165); sensory perception (GO:0007600); chemokine activity (GO:0008009); regulation of vascular permeability (GO:004311…	3.92202	3.92202	31.6514	127.059	3.18e-07	7.5719	7.5719	13.4568	108.465	4.8e-14
3.11	CCL5	chr11:83,339,281-83,344,020	NM_013653	Ccl5	Chemokine (C-C motif) ligand 5	cytokine activity (GO:0005125); extracellular region (GO:0005576); extracellular space (GO:0005615); soluble fraction (GO:0005625); cytoplasm (GO:0005737); chemotaxis (GO:0006935); inflammatory response (GO:0006954); immune response (GO:0006955); signal transduction (GO:0007165); sensory perception (GO:0007600); chemokine activity (GO:0008009); positive regulation of fever generation (GO:0031622)…	203.049	203.049	7.02735	1628.94	2.18e-96	6.52129	6.52129	212.431	1390.84	1.41e-29
3.11	CCL8	chr11:81,928,687-81,930,301	NM_021443	Ccl8	Chemokine (C-C motif) ligand 8	cytokine activity (GO:0005125); extracellular region (GO:0005576); extracellular space (GO:0005615); chemotaxis (GO:0006935); inflammatory response (GO:0006954); immune response (GO:0006955); signal transduction (GO:0007165); sensory perception (GO:0007600); chemokine activity (GO:0008009); heparin binding (GO:0008201)	23.6004	23.6004	292.167	6917.87	4.48e-256	38.1459	38.1459	153.842	5905.6	1.69e-241
3.11	CCL9	chr11:83,386,419-83,392,138	NM_011338	Ccl9	Chemokine (C-C motif) ligand 9	cytokine activity (GO:0005125); extracellular region (GO:0005576); extracellular space (GO:0005615); chemotaxis (GO:0006935); immune response (GO:0006955); signal transduction (GO:0007165); sensory perception (GO:0007600); chemokine activity (GO:0008009)	2.55669	2.55669	1086.72	2779.98	6.78e-55	7.90109	7.90109	299.463	2372.98	1.8e-88
3.11	CCR1	chr9:123,876,959-123,883,525	NM_009912	Ccr1	Chemokine (C-C motif) receptor 1	signal transducer activity (GO:0004871); receptor activity (GO:0004872); G-protein coupled receptor activity (GO:0004930); neuropeptide Y receptor activity (GO:0004983); protein binding (GO:0005515); plasma membrane (GO:0005886); inflammatory response (GO:0006954); signal transduction (GO:0007165); G-protein coupled receptor signaling pathway (GO:0007186); membrane (GO:0016020); integral to membr…	3.35509	3.35509	239.924	807.321	3.71e-40	12.0395	12.0395	56.3156	689.05	5.87e-68
3.11	CCR2	chr9:124,016,922-124,023,879	NM_009915	Ccr2	Chemokine (C-C motif) receptor 2	signal transducer activity (GO:0004871); receptor activity (GO:0004872); G-protein coupled receptor activity (GO:0004930); protein binding (GO:0005515); cytosol (GO:0005829); plasma membrane (GO:0005886); cellular calcium ion homeostasis (GO:0006874); chemotaxis (GO:0006935); defense response (GO:0006952); inflammatory response (GO:0006954); immune response (GO:0006955); humoral immune response (…	17.0048	17.0048	176.006	3008.94	5.58e-183	24.195	24.195	105.208	2568.7	9.72e-165
3.11	CCR5	chr9:124,036,282-124,041,922	NM_009917	Ccr5	Chemokine (C-C motif) receptor 5	rhodopsin-like receptor activity (GO:0001584); signal transducer activity (GO:0004871); receptor activity (GO:0004872); G-protein coupled receptor activity (GO:0004930); endosome (GO:0005768); plasma membrane (GO:0005886); chemotaxis (GO:0006935); defense response (GO:0006952); signal transduction (GO:0007165); G-protein coupled receptor signaling pathway (GO:0007186); external side of plasma mem…	15.6461	15.6461	170.508	2682.43	1.71e-281	17.6821	17.6821	128.543	2289.6	4.28e-138
3.11	CCR7	chr11:99,005,513-99,016,391	NM_007719	Ccr7	Chemokine (C-C motif) receptor 7	signal transducer activity (GO:0004871); receptor activity (GO:0004872); G-protein coupled receptor activity (GO:0004930); plasma membrane (GO:0005886); chemotaxis (GO:0006935); immune response (GO:0006955); signal transduction (GO:0007165); G-protein coupled receptor signaling pathway (GO:0007186); membrane (GO:0016020); integral to membrane (GO:0016021); C-C chemokine receptor activity (GO:0016…	9.77502	9.77502	12.1042	127.094	8.1e-21	14.2993	14.2993	6.65833	108.508	1.11e-18
3.11	CCR8	chr9:120,001,251-120,004,024	NM_007720	Ccr8	Chemokine (C-C motif) receptor 8	rhodopsin-like receptor activity (GO:0001584); signal transducer activity (GO:0004871); receptor activity (GO:0004872); G-protein coupled receptor activity (GO:0004930); protein binding (GO:0005515); plasma membrane (GO:0005886); chemotaxis (GO:0006935); defense response (GO:0006952); signal transduction (GO:0007165); G-protein coupled receptor signaling pathway (GO:0007186); membrane (GO:0016020…	32.0152	32.0152	0	31.0152	3.93e-09	27.4804	27.4804	0	26.4804	1.78e-07
3.11	CCR9	chr9:123,676,329-123,692,575	NM_009913 NM_001166625	Ccr9	Chemokine (C-C motif) receptor 9	rhodopsin-like receptor activity (GO:0001584); signal transducer activity (GO:0004871); receptor activity (GO:0004872); G-protein coupled receptor activity (GO:0004930); protein binding (GO:0005515); plasma membrane (GO:0005886); chemotaxis (GO:0006935); defense response (GO:0006952); signal transduction (GO:0007165); G-protein coupled receptor signaling pathway (GO:0007186); membrane (GO:0016020…	41.2421	41.2421	0	40.2421	6.61e-12	21.7488	21.7488	0.624914	34.34	1.18e-08
3.11	CCRL2	chr9:110,957,339-110,959,774	NM_017466	Ccrl2	Chemokine (C-C motif) receptor-like 2	rhodopsin-like receptor activity (GO:0001584); signal transducer activity (GO:0004871); receptor activity (GO:0004872); G-protein coupled receptor activity (GO:0004930); plasma membrane (GO:0005886); signal transduction (GO:0007165); G-protein coupled receptor signaling pathway (GO:0007186); membrane (GO:0016020); integral to membrane (GO:0016021); C-C chemokine receptor activity (GO:0016493)	9.40047	9.40047	19.5206	191.903	3.83e-21	8.44533	8.44533	18.5206	163.858	1.29e-20
3.11	CD101	chr3:100,797,452-100,833,418	NM_001167906 NM_001099332	Cd101	CD101 antigen	molecular_function (GO:0003674); cellular_component (GO:0005575); biological_process (GO:0008150); membrane (GO:0016020); integral to membrane (GO:0016021)	22.5032	22.5032	0.362508	29.6608	9.68e-08	13.3677	13.3677	0.969615	25.3293	1.38e-05
3.11	CD160	chr3:96,602,686-96,633,274	NM_018767 NM_001163497 NM_001163496	Cd160	CD160 antigen	receptor activity (GO:0004872); extracellular space (GO:0005615); plasma membrane (GO:0005886); signal transduction (GO:0007165); metabolic process (GO:0008152); membrane (GO:0016020); oxidoreductase activity (GO:0016491); anchored to membrane (GO:0031225)	26.2382	26.2382	0	25.2382	1.77e-07	22.5482	22.5482	0	21.5482	3.73e-06
3.11	CD180	chr13:103,483,638-103,496,711	NM_008533	Cd180	CD180 antigen	receptor activity (GO:0004872); protein binding (GO:0005515); extracellular space (GO:0005615); plasma membrane (GO:0005886); defense response (GO:0006952); inflammatory response (GO:0006954); immune response (GO:0006955); signal transduction (GO:0007165); membrane (GO:0016020); integral to membrane (GO:0016021); innate immune response (GO:0045087)	38.4473	38.4473	21.4463	862.002	3.47e-100	13.3289	13.3289	54.2896	735.95	1.04e-60
3.11	CD1D1	chr3:86,799,758-86,803,262	NM_007639	Cd1d1	CD1d1 antigen	positive regulation of T cell mediated cytotoxicity (GO:0001916); antigen processing and presentation of peptide or polysaccharide antigen via MHC class II (GO:0002504); protein binding (GO:0005515); lysosome (GO:0005764); endosome (GO:0005768); early endosome (GO:0005769); late endosome (GO:0005770); plasma membrane (GO:0005886); immune response (GO:0006955); external side of plasma membrane (GO…	5.36436	5.36436	18.9919	106.244	1.98e-11	11.551	11.551	6.93855	90.6981	4.26e-15
3.11	CD2	chr3:101,079,831-101,091,862	NM_013486	Cd2	CD2 antigen	antigen binding (GO:0003823); protein kinase activity (GO:0004672); protein binding (GO:0005515); ATP binding (GO:0005524); extracellular region (GO:0005576); extracellular space (GO:0005615); cytoplasm (GO:0005737); plasma membrane (GO:0005886); protein phosphorylation (GO:0006468); defense response (GO:0006952); cell adhesion (GO:0007155); external side of plasma membrane (GO:0009897); cytoplas…	160.367	160.367	0.362508	217.501	1.62e-39	68.2846	68.2846	1.73464	185.734	1.84e-31
3.11	CD200	chr16:45,382,248-45,409,166	NM_010818	Cd200	Cd200 antigen	protein binding (GO:0005515); extracellular space (GO:0005615); plasma membrane (GO:0005886); membrane (GO:0016020); integral to membrane (GO:0016021)	3.18193	3.18193	64.1144	206.189	7.79e-12	2.60852	2.60852	66.8524	175.994	2.14e-07
3.11	CD200R1	chr16:44,765,849-44,795,090	NM_021325	Cd200r1	CD200 receptor 1	receptor activity (GO:0004872); protein binding (GO:0005515); plasma membrane (GO:0005886); signal transduction (GO:0007165); external side of plasma membrane (GO:0009897); membrane (GO:0016020); integral to membrane (GO:0016021)	6.41311	6.41311	46.0721	300.879	1.49e-33	9.95525	9.95525	24.8987	256.828	7.96e-32
3.11	CD200R4	chr16:44,820,841-44,839,263	NM_207244	Cd200r4	CD200 receptor 4	receptor activity (GO:0004872); protein binding (GO:0005515); signal transduction (GO:0007165); external side of plasma membrane (GO:0009897)	11.2244	11.2244	21.2783	249.06	5.23e-37	11.9186	11.9186	16.926	212.654	4.87e-30
3.11	CD209A	chr8:3,743,395-3,748,984	NM_133238	Cd209a	CD209a antigen	receptor activity (GO:0004872); binding (GO:0005488); mannose binding (GO:0005537); endocytosis (GO:0006897); signal transduction (GO:0007165); biological_process (GO:0008150); membrane (GO:0016020); integral to membrane (GO:0016021); metal ion binding (GO:0046872)	70.5028	70.5028	0.362508	95.0607	6.44e-08	8.50133	8.50133	8.67318	81.2349	0.000513
3.11	CD209C	chr8:3,940,222-3,946,863	NM_130903	Cd209c	CD209c antigen	receptor activity (GO:0004872); binding (GO:0005488); mannose binding (GO:0005537); cellular_component (GO:0005575); signal transduction (GO:0007165); biological_process (GO:0008150); metal ion binding (GO:0046872)	4.94521	4.94521	86.1478	429.964	3.28e-37	14.016	14.016	25.2545	366.983	3.63e-49
3.11	CD209D	chr8:3,871,824-3,878,499	NM_130904	Cd209d	CD209d antigen	receptor activity (GO:0004872); binding (GO:0005488); mannose binding (GO:0005537); endocytosis (GO:0006897); signal transduction (GO:0007165); membrane (GO:0016020); integral to membrane (GO:0016021); protein homodimerization activity (GO:0042803); metal ion binding (GO:0046872)	9.29871	9.29871	2.31475	29.8229	1.24e-05	6.88582	6.88582	2.84436	25.4716	0.000253
3.11	CD209E	chr8:3,847,973-3,854,286	NM_130905	Cd209e	CD209e antigen	receptor activity (GO:0004872); binding (GO:0005488); mannose binding (GO:0005537); endocytosis (GO:0006897); signal transduction (GO:0007165); biological_process (GO:0008150); membrane (GO:0016020); integral to membrane (GO:0016021)	10.7994	10.7994	2.45445	36.3059	8.31e-08	21.542	21.542	0.484808	30.9857	9.41e-08
3.11	CD22	chr7:31,650,423-31,665,361	NM_009845 NM_001043317	Cd22	CD22 antigen	protein binding (GO:0005515); extracellular space (GO:0005615); plasma membrane (GO:0005886); integral to plasma membrane (GO:0005887); defense response (GO:0006952); cell adhesion (GO:0007155); signal transduction (GO:0007165); cell surface receptor signaling pathway (GO:0007166); external side of plasma membrane (GO:0009897); coreceptor activity (GO:0015026); membrane (GO:0016020); integral to …	74.3153	74.3153	5.2431	462.958	1.06e-93	25.6727	25.6727	14.4264	395.037	5.26e-63
3.11	CD226	chr18:89,366,819-89,439,719	NM_178687 NM_001039149	Cd226	CD226 antigen	cytokine production (GO:0001816); receptor activity (GO:0004872); protein binding (GO:0005515); cell adhesion (GO:0007155); signal transduction (GO:0007165); membrane (GO:0016020); integral to membrane (GO:0016021)	82.0238	82.0238	0.613612	131.355	4.61e-36	33.6793	33.6793	2.35955	112.147	1.09e-24
3.11	CD244	chr1:173,489,324-173,515,447	NM_018729	Cd244	CD244 natural killer cell receptor 2B4	receptor activity (GO:0004872); protein binding (GO:0005515); signal transduction (GO:0007165); external side of plasma membrane (GO:0009897); membrane (GO:0016020); integral to membrane (GO:0016021)	4.49198	4.49198	37.761	173.113	2.56e-15	18.1271	18.1271	7.20763	147.781	1.32e-25
3.11	CD247	chr1:167,718,812-167,801,284	NM_001113391 NM_001113394 NM_031162 NM_001113393 NM_001113392	Cd247	CD247 antigen	receptor activity (GO:0004872); transmembrane signaling receptor activity (GO:0004888); protein binding (GO:0005515); cytoplasm (GO:0005737); plasma membrane (GO:0005886); signal transduction (GO:0007165); cell surface receptor signaling pathway (GO:0007166); membrane (GO:0016020); integral to membrane (GO:0016021); T cell receptor complex (GO:0042101); alpha-beta T cell receptor complex (GO:0042…	11.3852	11.3852	10.8204	133.577	1.76e-21	31.0515	31.0515	2.70425	114.023	2.35e-24
3.11	CD248	chr19:5,068,078-5,070,639	NM_054042	Cd248	CD248 antigen, endosialin	molecular_function (GO:0003674); binding (GO:0005488); calcium ion binding (GO:0005509); extracellular space (GO:0005615); cytoplasm (GO:0005737); plasma membrane (GO:0005886); biological_process (GO:0008150); membrane (GO:0016020); integral to membrane (GO:0016021)	8.437	8.437	106.535	906.272	1.05e-87	2.87461	2.87461	268.497	773.7	1.66e-19
3.11	CD27	chr6:125,182,640-125,187,045	NM_001033126 NM_001042564	Cd27	CD27 antigen	receptor activity (GO:0004872); transmembrane signaling receptor activity (GO:0004888); protein binding (GO:0005515); extracellular space (GO:0005615); membrane fraction (GO:0005624); apoptotic process (GO:0006915); immune response (GO:0006955); signal transduction (GO:0007165); cell surface (GO:0009986); membrane (GO:0016020); integral to membrane (GO:0016021); B cell proliferation (GO:0042100);…	29.4405	29.4405	0.613612	46.5055	1.71e-12	20.6634	20.6634	0.969615	39.699	3.92e-09
3.11	CD274	chr19:29,441,928-29,462,584	NM_021893	Cd274	CD274 antigen	receptor activity (GO:0004872); protein binding (GO:0005515); extracellular space (GO:0005615); plasma membrane (GO:0005886); signal transduction (GO:0007165); external side of plasma membrane (GO:0009897); membrane (GO:0016020); integral to membrane (GO:0016021); negative regulation of T cell proliferation (GO:0042130)	14.4786	14.4786	201.128	2925.52	5.4e-284	14.1527	14.1527	175.518	2497.21	1.33e-128
3.11	CD28	chr1:60,803,232-60,830,203	NM_007642	Cd28	CD28 antigen	positive regulation of inflammatory response to antigenic stimulus (GO:0002863); plasma membrane (GO:0005886); immune response (GO:0006955); external side of plasma membrane (GO:0009897); membrane (GO:0016020); integral to membrane (GO:0016021); T cell costimulation (GO:0031295); positive regulation of T cell proliferation (GO:0042102); T cell activation (GO:0042110); protein homodimerization act…	12.2246	12.2246	10.8204	143.499	4.35e-11	7.53647	7.53647	15.396	122.568	1.01e-08
3.11	CD300A	chr11:114,751,355-114,765,965	NM_170758	Cd300a	CD300A antigen	receptor activity (GO:0004872); plasma membrane (GO:0005886); signal transduction (GO:0007165); membrane (GO:0016020); integral to membrane (GO:0016021); phosphatase binding (GO:0019902)	12.42	12.42	62.4416	786.946	5.28e-107	7.94167	7.94167	83.714	671.771	8.9e-53
3.11	CD300LB	chr11:114,784,095-114,795,700	NM_199221	Cd300lb	CD300 antigen like family member B	receptor activity (GO:0004872); plasma membrane (GO:0005886); signal transduction (GO:0007165); membrane (GO:0016020); integral to membrane (GO:0016021)	5.50333	5.50333	90.7207	503.769	3.48e-26	11.1909	11.1909	37.526	430.141	8.5e-34
3.11	CD300LD	chr11:114,843,761-114,851,200	NM_145437	Cd300ld	CD300 molecule-like family member d	receptor activity (GO:0004872); plasma membrane (GO:0005886); signal transduction (GO:0007165); membrane (GO:0016020); integral to membrane (GO:0016021)	5.80072	5.80072	79.2584	464.556	2.8e-44	8.8371	8.8371	43.9797	396.49	2.64e-41
3.11	CD300LF	chr11:114,977,528-114,995,306	NM_001169153 NM_145634	Cd300lf	CD300 antigen like family member F	receptor activity (GO:0004872); protein binding (GO:0005515); plasma membrane (GO:0005886); signal transduction (GO:0007165); membrane (GO:0016020); integral to membrane (GO:0016021); osteoclast differentiation (GO:0030316)	4.77214	4.77214	153.076	734.27	1.12e-51	20.3248	20.3248	29.8869	626.769	6.06e-79
3.11	CD302	chr2:60,090,050-60,122,475	NM_025422	Cd302	CD302 antigen	molecular_function (GO:0003674); binding (GO:0005488); cellular_component (GO:0005575); biological_process (GO:0008150); membrane (GO:0016020); integral to membrane (GO:0016021)	9.64741	9.64741	59.3187	580.919	2.68e-74	2.52436	2.52436	195.849	495.919	4.62e-13
3.11	CD36	chr5:17,287,508-17,394,777	NM_007643 NM_001159558 NM_001159555 NM_001159556 NM_001159557	Cd36	CD36 antigen	long-chain fatty acid metabolic process (GO:0001676); pattern recognition receptor signaling pathway (GO:0002221); receptor activity (GO:0004872); low-density lipoprotein receptor activity (GO:0005041); protein binding (GO:0005515); intracellular (GO:0005622); mitochondrion (GO:0005739); microsome (GO:0005792); Golgi apparatus (GO:0005794); plasma membrane (GO:0005886); caveola (GO:0005901); fatt…	21.4467	21.4467	123.994	2679.7	7.22e-89	5.23305	5.23305	436.385	2287.86	3.72e-32
3.11	CD37	chr7:52,489,002-52,494,209	NM_007645	Cd37	CD37 antigen	positive regulation of immunoglobulin production (GO:0002639); regulation of humoral immune response (GO:0002920); plasma membrane (GO:0005886); membrane (GO:0016020); integral to membrane (GO:0016021)	4.47454	4.47454	70.6678	319.681	1.01e-13	2.59464	2.59464	104.594	272.978	4.39e-07
3.11	CD38	chr5:44,260,066-44,303,613	NM_007646	Cd38	CD38 antigen	response to hypoxia (GO:0001666); catalytic activity (GO:0003824); NAD+ nucleosidase activity (GO:0003953); binding (GO:0005488); membrane fraction (GO:0005624); nucleus (GO:0005634); microsome (GO:0005792); plasma membrane (GO:0005886); positive regulation of cytosolic calcium ion concentration (GO:0007204); metabolic process (GO:0008152); response to hormone (GO:0009725); cell surface (GO:00099…	2.0968	2.0968	435.779	914.839	1.86e-18	2.54945	2.54945	305.701	780.917	1.73e-16
3.11	CD3D	chr9:44,789,869-44,795,135	NM_013487	Cd3d	CD3 antigen, delta polypeptide	receptor activity (GO:0004872); transmembrane signaling receptor activity (GO:0004888); protein binding (GO:0005515); protein complex assembly (GO:0006461); signal transduction (GO:0007165); cell surface receptor signaling pathway (GO:0007166); membrane (GO:0016020); integral to membrane (GO:0016021); T cell receptor complex (GO:0042101); alpha-beta T cell receptor complex (GO:0042105); T cell ac…	61.7337	61.7337	1.84083	174.375	2.58e-45	71.0405	71.0405	1.10972	148.876	4.34e-35
3.11	CD3E	chr9:44,806,826-44,817,673	NM_007648	Cd3e	CD3 antigen, epsilon polypeptide	immunological synapse (GO:0001772); positive regulation of T cell anergy (GO:0002669); signal transducer activity (GO:0004871); receptor activity (GO:0004872); transmembrane signaling receptor activity (GO:0004888); protein binding (GO:0005515); plasma membrane (GO:0005886); signal transduction (GO:0007165); cell surface receptor signaling pathway (GO:0007166); response to nutrient (GO:0007584); …	321.225	321.225	0	320.225	7.04e-73	105.768	105.768	1.59453	273.418	3.5e-56
3.11	CD3G	chr9:44,777,655-44,788,514	NM_009850	Cd3g	CD3 antigen, gamma polypeptide	receptor activity (GO:0004872); transmembrane signaling receptor activity (GO:0004888); protein binding (GO:0005515); signal transduction (GO:0007165); cell surface receptor signaling pathway (GO:0007166); membrane (GO:0016020); integral to membrane (GO:0016021); alpha-beta T cell receptor complex (GO:0042105)	378.74	378.74	0	377.74	7.52e-64	323.542	323.542	0	322.542	3.73e-54
3.11	CD4	chr6:124,814,711-124,838,227	NM_013488	Cd4	CD4 antigen	cytokine production (GO:0001816); protein binding (GO:0005515); endoplasmic reticulum lumen (GO:0005788); endoplasmic reticulum membrane (GO:0005789); plasma membrane (GO:0005886); immune response (GO:0006955); cell adhesion (GO:0007155); cell surface receptor signaling pathway (GO:0007166); external side of plasma membrane (GO:0009897); cell surface (GO:0009986); membrane (GO:0016020); integral …	204.231	204.231	0.976119	402.586	1.1e-20	29.3466	29.3466	10.7525	343.896	7.64e-13
3.11	CD40	chr2:164,881,136-164,897,154	NM_011611 NR_027852 NM_170703 NM_170704 NM_170702	Cd40	CD40 antigen	immune response-regulating cell surface receptor signaling pathway (GO:0002768); receptor activity (GO:0004872); transmembrane signaling receptor activity (GO:0004888); protein binding (GO:0005515); extracellular region (GO:0005576); plasma membrane (GO:0005886); apoptotic process (GO:0006915); immune response (GO:0006955); signal transduction (GO:0007165); external side of plasma membrane (GO:00…	28.1967	28.1967	11.2943	345.66	6.7e-41	44.2763	44.2763	5.68872	295.152	1.77e-41
3.11	CD48	chr1:173,612,186-173,635,388	NM_007649	Cd48	CD48 antigen	antigen binding (GO:0003823); protein binding (GO:0005515); extracellular space (GO:0005615); plasma membrane (GO:0005886); signal transduction (GO:0007165); external side of plasma membrane (GO:0009897); membrane (GO:0016020); anchored to membrane (GO:0031225); T cell activation (GO:0042110); protein complex (GO:0043234); eukaryotic cell surface binding (GO:0043499); mast cell activation (GO:004…	16.3471	16.3471	31.1509	524.573	4.61e-85	17.5642	17.5642	24.554	447.834	1.46e-60
3.11	CD5	chr19:10,792,633-10,813,464	NM_007650	Cd5	CD5 antigen	glycoprotein binding (GO:0001948); scavenger receptor activity (GO:0005044); protein binding (GO:0005515); plasma membrane (GO:0005886); signal transduction (GO:0007165); external side of plasma membrane (GO:0009897); membrane (GO:0016020); integral to membrane (GO:0016021); T cell costimulation (GO:0031295); regulation of lymphocyte proliferation (GO:0050670)	79.204	79.204	0	78.204	9.9e-21	24.79	24.79	1.73464	66.7917	8.74e-15
3.11	CD52	chr4:133,649,453-133,650,988	NM_013706	Cd52	CD52 antigen	extracellular space (GO:0005615); plasma membrane (GO:0005886); membrane (GO:0016020); integral to membrane (GO:0016021); anchored to membrane (GO:0031225)	28.0514	28.0514	80.2062	2276.95	1.74e-97	28.9039	28.9039	66.292	1944	1.47e-87
3.11	CD53	chr3:106,561,779-106,593,067	NM_007651	Cd53	CD53 antigen	plasma membrane (GO:0005886); cell surface (GO:0009986); membrane (GO:0016020); integral to membrane (GO:0016021)	5.41436	5.41436	433.774	2353.02	4.34e-133	7.87694	7.87694	254.104	2008.44	4.23e-84
3.11	CD55	chr1:132,335,607-132,359,317	NM_010016	Cd55	CD55 antigen	enzyme inhibitor activity (GO:0004857); extracellular space (GO:0005615); plasma membrane (GO:0005886); immune response (GO:0006955); complement activation, classical pathway (GO:0006958); external side of plasma membrane (GO:0009897); membrane (GO:0016020); integral to membrane (GO:0016021); anchored to membrane (GO:0031225); innate immune response (GO:0045087)	2.1689	2.1689	37.0925	81.619	0.000822	5.18636	5.18636	12.6273	69.6759	6.82e-08
3.11	CD6	chr19:10,863,829-10,904,548	NM_001037801 NM_009852	Cd6	CD6 antigen	regulation of protein phosphorylation (GO:0001932); scavenger receptor activity (GO:0005044); protein binding (GO:0005515); extracellular space (GO:0005615); plasma membrane (GO:0005886); cell adhesion (GO:0007155); signal transduction (GO:0007165); external side of plasma membrane (GO:0009897); membrane (GO:0016020); integral to membrane (GO:0016021); peptidyl-tyrosine phosphorylation (GO:001810…	167.214	167.214	0	166.214	3.36e-47	63.5274	63.5274	1.24983	141.926	1.9e-33
3.11	CD68	chr11:69,477,873-69,479,564	NM_009853	Cd68	CD68 antigen	extracellular space (GO:0005615); lysosome (GO:0005764); endosome (GO:0005768); plasma membrane (GO:0005886); membrane (GO:0016020); integral to membrane (GO:0016021)	6.97603	6.97603	421.035	2943.12	4.71e-74	3.18425	3.18425	788.396	2512.63	8.34e-32
3.11	CD69	chr6:129,217,343-129,225,387	NM_001033122	Cd69	CD69 antigen	binding (GO:0005488); calcium ion binding (GO:0005509); external side of plasma membrane (GO:0009897); membrane (GO:0016020); integral to membrane (GO:0016021)	31.1461	31.1461	2.90006	120.472	9.24e-27	49.211	49.211	1.10972	102.822	1.39e-24
3.11	CD7	chr11:120,898,063-120,900,792	NM_009854	Cd7	CD7 antigen	receptor activity (GO:0004872); extracellular space (GO:0005615); plasma membrane (GO:0005886); immune response (GO:0006955); signal transduction (GO:0007165); membrane (GO:0016020); integral to membrane (GO:0016021); homeostasis of number of cells within a tissue (GO:0048873)	49.9947	49.9947	0	48.9947	3.6e-14	8.64866	8.64866	3.95408	41.8461	5.71e-07
3.11	CD72	chr4:43,460,596-43,467,498	NM_001110320 NM_007654 NM_001110322 NM_001110321	Cd72	CD72 antigen	binding (GO:0005488); plasma membrane (GO:0005886); defense response (GO:0006952); membrane (GO:0016020); integral to membrane (GO:0016021)	92.0759	92.0759	9.76119	989.846	4.13e-217	2.39218	2.39218	352.569	844.802	7.59e-15
3.11	CD74	chr18:60,963,503-60,972,306	NM_001042605 NM_010545	Cd74	CD74 antigen (invariant polypeptide of major histocompatibility complex, class II antigen-associated)	activation of MAPK activity (GO:0000187); positive regulation of cytokine-mediated signaling pathway (GO:0001961); cytokine receptor activity (GO:0004896); protein binding (GO:0005515); lysosome (GO:0005764); late endosome (GO:0005770); multivesicular body (GO:0005771); endoplasmic reticulum (GO:0005783); Golgi apparatus (GO:0005794); plasma membrane (GO:0005886); integral to plasma membrane (GO:…	263.816	263.816	152.832	40582.2	1.86e-105	41.5417	41.5417	833.168	34651.8	6.63e-60
3.11	CD79B	chr11:106,172,655-106,175,843	NM_008339	Cd79b	CD79B antigen	transmembrane signaling receptor activity (GO:0004888); protein binding (GO:0005515); plasma membrane (GO:0005886); signal transduction (GO:0007165); cell surface receptor signaling pathway (GO:0007166); external side of plasma membrane (GO:0009897); membrane (GO:0016020); integral to membrane (GO:0016021); B cell receptor complex (GO:0019815); B cell receptor signaling pathway (GO:0050853)	10.2922	10.2922	2.92836	39.4316	8.67e-08	12.0458	12.0458	1.87474	33.6285	3.12e-07
3.11	CD80	chr16:38,459,013-38,487,014	NM_009855	Cd80	CD80 antigen	receptor activity (GO:0004872); protein binding (GO:0005515); extracellular space (GO:0005615); plasma membrane (GO:0005886); defense response (GO:0006952); signal transduction (GO:0007165); external side of plasma membrane (GO:0009897); membrane (GO:0016020); integral to membrane (GO:0016021); T cell costimulation (GO:0031295); positive regulation of alpha-beta T cell proliferation (GO:0046641)	4.32677	4.32677	38.6257	170.451	6.33e-06	7.50977	7.50977	18.5206	145.595	6.52e-08
3.11	CD83	chr13:43,880,476-43,898,501	NM_009856	Cd83	CD83 antigen	extracellular space (GO:0005615); plasma membrane (GO:0005886); external side of plasma membrane (GO:0009897); response to organic cyclic compound (GO:0014070); membrane (GO:0016020); integral to membrane (GO:0016021); negative regulation of interleukin-4 production (GO:0032713); positive regulation of interleukin-10 production (GO:0032733); positive regulation of interleukin-2 production (GO:003…	26.0597	26.0597	13.8885	386.989	1.14e-55	18.769	18.769	16.6458	330.194	2.15e-50
3.11	CD84	chr1:173,769,828-173,820,849	NM_013489 NM_001252472	Cd84	CD84 antigen	receptor activity (GO:0004872); protein binding (GO:0005515); plasma membrane (GO:0005886); cell adhesion (GO:0007155); signal transduction (GO:0007165); membrane (GO:0016020); integral to membrane (GO:0016021)	12.1269	12.1269	199.57	2431.3	5.24e-103	12.6852	12.6852	162.709	2075.67	1.27e-89
3.11	CD86	chr16:36,603,955-36,666,163	NM_019388	Cd86	CD86 antigen	toll-like receptor signaling pathway (GO:0002224); receptor activity (GO:0004872); defense response (GO:0006952); immune response (GO:0006955); signal transduction (GO:0007165); external side of plasma membrane (GO:0009897); membrane (GO:0016020); integral to membrane (GO:0016021); T cell proliferation (GO:0042098); T cell activation (GO:0042110); B cell activation (GO:0042113); intracellular mem…	12.3233	12.3233	39.1827	494.182	1.72e-72	30.5654	30.5654	12.8319	421.776	7.61e-69
3.11	CD8A	chr6:71,323,421-71,329,165	NM_001081110 NM_009857	Cd8a	CD8 antigen, alpha chain	T cell mediated immunity (GO:0002456); immune response (GO:0006955); cell surface receptor signaling pathway (GO:0007166); external side of plasma membrane (GO:0009897); cell surface (GO:0009986); membrane (GO:0016020); integral to membrane (GO:0016021); protein kinase binding (GO:0019901); T cell activation (GO:0042110); protein homodimerization activity (GO:0042803); cytotoxic T cell differenti…	380.798	380.798	0.725015	655.882	4.79e-70	216.24	216.24	1.59453	560.042	5.79e-59
3.11	CD8B1	chr6:71,272,806-71,287,445	NM_009858	Cd8b1	CD8 antigen, beta chain 1	protein binding (GO:0005515); plasma membrane (GO:0005886); immune response (GO:0006955); external side of plasma membrane (GO:0009897); cell surface (GO:0009986); membrane (GO:0016020); integral to membrane (GO:0016021)	228.017	228.017	0	227.017	7.92e-64	48.1198	48.1198	3.04895	193.835	1.41e-40
3.11	CD96	chr16:46,035,770-46,120,361	NM_032465	Cd96	CD96 antigen	protein binding (GO:0005515); cell adhesion (GO:0007155); membrane (GO:0016020); integral to membrane (GO:0016021)	40.9552	40.9552	0.725015	69.6483	8.6e-18	40.7265	40.7265	0.484808	59.471	7.13e-15
3.11	CDC14A	chr3:115,975,471-116,126,950	NM_001173553 NM_001080818	Cdc14a	CDC14 cell division cycle 14 homolog A (S. cerevisiae)	cytokinesis (GO:0000910); molecular_function (GO:0003674); phosphoprotein phosphatase activity (GO:0004721); protein tyrosine phosphatase activity (GO:0004725); cellular_component (GO:0005575); nucleus (GO:0005634); cytoplasm (GO:0005737); cytoskeleton (GO:0005856); protein dephosphorylation (GO:0006470); cell cycle (GO:0007049); protein tyrosine/serine/threonine phosphatase activity (GO:0008138)…	2.46786	2.46786	156.508	387.707	4.44e-14	2.51731	2.51731	130.827	330.849	4.31e-10
3.11	CDH1	chr8:109,127,268-109,194,146	NM_009864	Cdh1	Cadherin 1	trophectodermal cell differentiation (GO:0001829); calcium ion binding (GO:0005509); protein binding (GO:0005515); extracellular space (GO:0005615); cytoplasm (GO:0005737); plasma membrane (GO:0005886); cell-cell junction (GO:0005911); adherens junction (GO:0005912); cell-cell adherens junction (GO:0005913); cell adhesion (GO:0007155); homophilic cell adhesion (GO:0007156); synapse assembly (GO:0…	6.21504	6.21504	19.1316	124.119	5.07e-15	3.18341	3.18341	32.5911	105.934	1.14e-06
3.11	CDH10	chr15:18,750,084-18,943,989	NM_009865	Cdh10	Cadherin 10	calcium ion binding (GO:0005509); protein binding (GO:0005515); plasma membrane (GO:0005886); cell adhesion (GO:0007155); homophilic cell adhesion (GO:0007156); membrane (GO:0016020); integral to membrane (GO:0016021)	307.712	307.712	0	306.712	2.55e-24	44.3297	44.3297	4.9237	261.596	1.54e-17
3.11	CDH11	chr8:105,156,895-105,309,011	NM_009866	Cdh11	Cadherin 11	calcium ion binding (GO:0005509); protein binding (GO:0005515); cytoplasm (GO:0005737); plasma membrane (GO:0005886); cell adhesion (GO:0007155); homophilic cell adhesion (GO:0007156); membrane (GO:0016020); integral to membrane (GO:0016021)	10.1469	10.1469	80.8198	829.215	2.48e-52	10.1475	10.1475	68.8672	707.978	9.35e-47
3.11	CDH18	chr15:22,966,218-23,404,173	NM_001081299	Cdh18	Cadherin 18	molecular_function (GO:0003674); calcium ion binding (GO:0005509); protein binding (GO:0005515); cellular_component (GO:0005575); extracellular space (GO:0005615); cell adhesion (GO:0007155); homophilic cell adhesion (GO:0007156); biological_process (GO:0008150); membrane (GO:0016020); integral to membrane (GO:0016021)	32.791	32.791	0	31.791	2.6e-09	28.1487	28.1487	0	27.1487	1.27e-07
3.11	CDH6	chr15:12,963,955-13,103,394	NM_007666	Cdh6	Cadherin 6	calcium ion binding (GO:0005509); protein binding (GO:0005515); extracellular space (GO:0005615); plasma membrane (GO:0005886); cell adhesion (GO:0007155); homophilic cell adhesion (GO:0007156); membrane (GO:0016020); integral to membrane (GO:0016021)	724.201	724.201	0	723.201	1.53e-188	138.312	138.312	3.46927	617.154	8.86e-114
3.11	CDKL5	chrX:157,222,240-157,432,613	NM_001024624	Cdkl5	Cyclin-dependent kinase-like 5	nucleotide binding (GO:0000166); protein kinase activity (GO:0004672); protein serine/threonine kinase activity (GO:0004674); cyclin-dependent protein serine/threonine kinase activity (GO:0004693); ATP binding (GO:0005524); cellular_component (GO:0005575); nucleus (GO:0005634); protein phosphorylation (GO:0006468); cell cycle (GO:0007049); biological_process (GO:0008150); kinase activity (GO:0016…	78.5435	78.5435	0	77.5435	7.79e-23	3.64726	3.64726	17.4109	66.1491	9.12e-06
3.11	CDKN1C	chr7:150,644,244-150,646,955	NM_009876 NM_001161624	Cdkn1c	Cyclin-dependent kinase inhibitor 1C (P57)	negative regulation of transcription from RNA polymerase II promoter (GO:0000122); protein kinase inhibitor activity (GO:0004860); cyclin-dependent protein serine/threonine kinase inhibitor activity (GO:0004861); protein binding (GO:0005515); nucleus (GO:0005634); cell cycle (GO:0007049); cell cycle arrest (GO:0007050); kinase activity (GO:0016301); phosphorylation (GO:0016310); negative regulati…	21.0948	21.0948	2.56585	74.2209	4.34e-17	3.54546	3.54546	17.1418	63.3209	8.58e-05
3.11	CDKN2A	chr4:88,920,377-88,940,523	NM_009877 NM_001040654	Cdkn2a	Cyclin-dependent kinase inhibitor 2A	regulation of cyclin-dependent protein serine/threonine kinase activity (GO:0000079); granular component (GO:0001652); DNA binding (GO:0003677); sequence-specific DNA binding transcription factor activity (GO:0003700); cyclin-dependent protein serine/threonine kinase inhibitor activity (GO:0004861); protein binding (GO:0005515); nucleus (GO:0005634); nucleoplasm (GO:0005654); nucleolus (GO:000573…	275.546	275.546	1.33863	643.4	5.73e-164	131.315	131.315	3.18906	549.086	8.83e-104
3.11	CDKN2B	chr4:88,952,198-88,956,941	NM_007670	Cdkn2b	Cyclin-dependent kinase inhibitor 2B (p15, inhibits CDK4)	DNA binding (GO:0003677); sequence-specific DNA binding transcription factor activity (GO:0003700); cyclin-dependent protein serine/threonine kinase inhibitor activity (GO:0004861); regulation of transcription, DNA-dependent (GO:0006355); cell cycle (GO:0007049); negative regulation of cell proliferation (GO:0008285); kinase activity (GO:0016301); phosphorylation (GO:0016310); negative regulation…	33.9592	33.9592	2.20334	107.783	8.06e-27	7.86673	7.86673	10.817	91.9612	1.68e-12
3.11	CDON	chr9:35,259,661-35,315,237	NM_021339	Cdon	Cell adhesion molecule-related/down-regulated by oncogenes	cell fate specification (GO:0001708); protein binding (GO:0005515); extracellular space (GO:0005615); integral to plasma membrane (GO:0005887); cell adhesion (GO:0007155); smoothened signaling pathway (GO:0007224); myoblast fusion (GO:0007520); cell surface (GO:0009986); embryonic body morphogenesis (GO:0010172); membrane (GO:0016020); integral to membrane (GO:0016021); regulation of striated mus…	2.68308	2.68308	394.731	1060.78	3.67e-23	6.79058	6.79058	132.444	905.161	6.11e-55
3.11	CDS1	chr5:102,194,149-102,252,871	NM_173370	Cds1	CDP-diacylglycerol synthase 1	phosphatidate cytidylyltransferase activity (GO:0004605); endoplasmic reticulum (GO:0005783); endoplasmic reticulum membrane (GO:0005789); phospholipid biosynthetic process (GO:0008654); membrane (GO:0016020); integral to membrane (GO:0016021); CDP-diacylglycerol biosynthetic process (GO:0016024); transferase activity (GO:0016740); transferase activity, transferring phosphorus-containing groups (…	6.25389	6.25389	15.4782	102.053	1.71e-12	8.44452	8.44452	9.4382	87.1456	1.06e-12
3.11	CDSN	chr17:35,689,073-35,694,125	NM_001008424	Cdsn	Corneodesmosin	extracellular region (GO:0005576); cell adhesion (GO:0007155); desmosome (GO:0030057)	12.1272	12.1272	7.05564	96.6925	1.26e-16	2.4176	2.4176	33.5607	82.554	0.000764
3.11	CEACAM16	chr7:20,437,446-20,446,648	NM_001033419	Ceacam16	Carcinoembryonic antigen-related cell adhesion molecule 16	molecular_function (GO:0003674); cellular_component (GO:0005575); biological_process (GO:0008150)	7.42228	7.42228	5.46591	46.9918	8.04e-07	13.3554	13.3554	2.07934	40.1259	5.86e-08
3.11	CEACAM19	chr7:20,461,091-20,473,314	NM_177036	Ceacam19	carcinoembryonic antigen-related cell adhesion molecule 19	molecular_function (GO:0003674); cellular_component (GO:0005575); biological_process (GO:0008150)	18.06	18.06	1.95224	52.3173	1.11e-11	12.3303	12.3303	2.70425	44.6744	1.78e-08
3.11	CEBPA	chr7:35,904,312-35,906,951	NM_007678	Cebpa	CCAAT/enhancer binding protein (C/EBP), alpha	urea cycle (GO:0000050); negative regulation of transcription from RNA polymerase II promoter (GO:0000122); liver development (GO:0001889); embryonic placenta development (GO:0001892); DNA binding (GO:0003677); sequence-specific DNA binding transcription factor activity (GO:0003700); specific RNA polymerase II transcription factor activity (GO:0003704); RNA polymerase II distal enhancer sequence-…	9.05335	9.05335	89.7729	820.799	4.66e-37	6.81764	6.81764	101.943	700.83	1.23e-28
3.11	CENPJ	chr14:57,145,598-57,190,683	NM_001014996	Cenpj	Centromere protein J	transcription coactivator activity (GO:0003713); protein binding (GO:0005515); cytoplasm (GO:0005737); centrosome (GO:0005813); cytoskeleton (GO:0005856); microtubule (GO:0005874); astral microtubule nucleation (GO:0030954); gamma-tubulin binding (GO:0043015); positive regulation of JAK-STAT cascade (GO:0046427)	2.86422	2.86422	93.4263	269.458	8.5e-14	4.03316	4.03316	56.2511	229.903	1.01e-15
3.11	CFB	chr17:34,993,319-34,999,459	NM_008198 NM_001142706	Cfb	Complement factor B	alternative-complement-pathway C3/C5 convertase activity (GO:0003812); serine-type endopeptidase activity (GO:0004252); chymotrypsin activity (GO:0004263); trypsin activity (GO:0004295); extracellular region (GO:0005576); extracellular space (GO:0005615); proteolysis (GO:0006508); immune response (GO:0006955); complement activation (GO:0006956); complement activation, alternative pathway (GO:0006…	93.3911	93.3911	63.0835	5983.82	2.1e-194	24.4841	24.4841	207.692	5108.62	2.67e-114
3.11	CFH	chr1:141,982,432-142,079,988	NM_009888	Cfh	Complement component factor h	complement component C3b binding (GO:0001851); protein binding (GO:0005515); extracellular region (GO:0005576); extracellular space (GO:0005615); nucleus (GO:0005634); cytoplasm (GO:0005737); plasma membrane (GO:0005886); immune response (GO:0006955); complement activation (GO:0006956); complement activation, alternative pathway (GO:0006957); heparin binding (GO:0008201); regulation of complement…	2.89336	2.89336	255.236	740.383	9.23e-31	11.4186	11.4186	54.4409	632.059	1.96e-62
3.11	CFP	chrX:20,502,661-20,508,650	NM_008823	Cfp	Complement factor properdin	extracellular region (GO:0005576); immune response (GO:0006955); complement activation, alternative pathway (GO:0006957); innate immune response (GO:0045087)	4.29279	4.29279	334.941	1441.13	1.05e-32	5.88425	5.88425	208.272	1230.41	2.98e-37
3.11	CH25H	chr19:34,548,274-34,549,625	NM_009890	Ch25h	Cholesterol 25-hydroxylase	cholesterol 25-hydroxylase activity (GO:0001567); monooxygenase activity (GO:0004497); iron ion binding (GO:0005506); cellular_component (GO:0005575); endoplasmic reticulum (GO:0005783); fatty acid biosynthetic process (GO:0006633); steroid biosynthetic process (GO:0006694); metabolic process (GO:0008152); cholesterol metabolic process (GO:0008203); steroid hydroxylase activity (GO:0008395); lipi…	3.79325	3.79325	30.3976	118.099	0.000105	3.86141	3.86141	25.3835	100.877	3.82e-05
3.11	CHDH	chr14:30,822,186-30,853,652	NM_001136240 NM_172264 NM_175343	Chdh	Choline dehydrogenase	mitochondrion (GO:0005739); mitochondrial inner membrane (GO:0005743); alcohol metabolic process (GO:0006066); electron transport (GO:0006118); biological_process (GO:0008150); choline dehydrogenase activity (GO:0008812); oxidoreductase activity (GO:0016491); oxidoreductase activity, acting on CH-OH group of donors (GO:0016614); glycine betaine biosynthetic process from choline (GO:0019285); flav…	20.1932	20.1932	1.70113	53.5445	6.03e-12	5.4157	5.4157	7.62795	45.7264	1.32e-05
3.11	CHGA	chr12:103,793,179-103,803,237	NM_007693	Chga	Chromogranin A	calcium ion binding (GO:0005509); protein binding (GO:0005515); extracellular region (GO:0005576); extracellular space (GO:0005615); organelle organization (GO:0006996)	6.32519	6.32519	8.14317	56.8323	2.36e-07	33.3454	33.3454	0.484808	48.5114	3.39e-12
3.11	CHI3L3	chr3:105,950,472-105,970,482	NM_009892	Chi3l3	Chitinase 3-like 3	catalytic activity (GO:0003824); hydrolase activity, hydrolyzing O-glycosyl compounds (GO:0004553); beta-N-acetylhexosaminidase activity (GO:0004563); chitinase activity (GO:0004568); extracellular region (GO:0005576); carbohydrate metabolic process (GO:0005975); chitin catabolic process (GO:0006032); inflammatory response (GO:0006954); chitin binding (GO:0008061); metabolic process (GO:0008152);…	19.6915	19.6915	313.348	6189	1.49e-125	244.552	244.552	20.5999	5281.31	2.52e-273
3.11	CHIT1	chr1:136,007,819-136,048,013	NM_027979	Chit1	Chitinase 1 (chitotriosidase)	polysaccharide catabolic process (GO:0000272); catalytic activity (GO:0003824); hydrolase activity, hydrolyzing O-glycosyl compounds (GO:0004553); chitinase activity (GO:0004568); extracellular region (GO:0005576); extracellular space (GO:0005615); lysosome (GO:0005764); carbohydrate metabolic process (GO:0005975); chitin metabolic process (GO:0006030); chitin catabolic process (GO:0006032); chit…	51.2447	51.2447	0	50.2447	7.38e-15	43.8678	43.8678	0	42.8678	5.74e-12
3.11	CHL1	chr6:103,460,870-103,683,029	NM_007697	Chl1	Cell adhesion molecule with homology to L1CAM	neuron migration (GO:0001764); protein binding (GO:0005515); extracellular region (GO:0005576); proteinaceous extracellular matrix (GO:0005578); plasma membrane (GO:0005886); cell adhesion (GO:0007155); homophilic cell adhesion (GO:0007156); multicellular organismal development (GO:0007275); nervous system development (GO:0007399); axon guidance (GO:0007411); behavior (GO:0007610); adult locomoto…	174.265	174.265	16.8451	3108.77	9.13e-131	119.399	119.399	21.2248	2652.63	1.06e-132
3.11	CHRD	chr16:20,733,200-20,742,457	NM_009893	Chrd	Chordin	skeletal system development (GO:0001501); osteoblast differentiation (GO:0001649); gastrulation with mouth forming second (GO:0001702); mesoderm formation (GO:0001707); protein binding (GO:0005515); extracellular region (GO:0005576); extracellular space (GO:0005615); multicellular organismal development (GO:0007275); pattern specification process (GO:0007389); central nervous system development (…	2.57392	2.57392	26.8839	70.7711	0.000715	11.2879	11.2879	4.43889	60.3935	1.16e-10
3.11	CHRDL1	chrX:139,720,217-139,828,805	NM_031258 NM_001114385	Chrdl1	Chordin-like 1	ossification (GO:0001503); extracellular region (GO:0005576); extracellular space (GO:0005615); multicellular organismal development (GO:0007275); nervous system development (GO:0007399); cell differentiation (GO:0030154)	31.3336	31.3336	3.65337	144.807	4.95e-33	5.41989	5.41989	21.9898	123.602	1.19e-12
3.11	CHST3	chr10:59,644,276-59,682,008	NM_016803	Chst3	Carbohydrate (chondroitin 6/keratan) sulfotransferase 3	Golgi membrane (GO:0000139); Golgi apparatus (GO:0005794); carbohydrate metabolic process (GO:0005975); sulfotransferase activity (GO:0008146); chondroitin 6-sulfotransferase activity (GO:0008459); membrane (GO:0016020); integral to membrane (GO:0016021); transferase activity (GO:0016740); proteoglycan sulfotransferase activity (GO:0050698); positive regulation of cellular component movement (GO:…	78.5779	78.5779	5.49421	509.301	2.55e-113	129.658	129.658	2.35955	434.593	1.79e-88
3.11	CIITA	chr16:10,480,165-10,527,657	NM_007575 NM_001243760 NM_001243761	Ciita	Class II transactivator	nucleotide binding (GO:0000166); protein binding (GO:0005515); ATP binding (GO:0005524); nucleus (GO:0005634); regulation of transcription, DNA-dependent (GO:0006355); transcription activator activity (GO:0016563); transcription repressor activity (GO:0016564); transcription regulator activity (GO:0030528); response to interferon-gamma (GO:0034341); positive regulation of MHC class II biosyntheti…	279.876	279.876	4.26698	1473.1	0	53.4638	53.4638	22.5391	1257.49	5.72e-152
3.11	CILP	chr9:65,112,987-65,128,412	NM_173385	Cilp	Cartilage intermediate layer protein, nucleotide pyrophosphohydrolase	molecular_function (GO:0003674); cellular_component (GO:0005575); extracellular region (GO:0005576); proteinaceous extracellular matrix (GO:0005578); biological_process (GO:0008150)	16.5596	16.5596	27.3313	468.156	2.79e-81	2.91658	2.91658	136.313	399.486	2.5e-10
3.11	CISH	chr9:107,199,020-107,204,292	NM_009895	Cish	Cytokine inducible SH2-containing protein	regulation of cell growth (GO:0001558); protein binding (GO:0005515); plasma membrane (GO:0005886); signal transduction (GO:0007165); protein kinase C-activating G-protein coupled receptor signaling pathway (GO:0007205); negative regulation of signal transduction (GO:0009968); regulation of growth (GO:0040008)	13.3017	13.3017	21.9202	303.877	2.12e-49	6.43446	6.43446	39.4652	259.371	7.7e-25
3.11	CLDN11	chr3:31,048,842-31,063,248	NM_008770	Cldn11	Claudin 11	structural molecule activity (GO:0005198); protein binding (GO:0005515); plasma membrane (GO:0005886); integral to plasma membrane (GO:0005887); tight junction (GO:0005923); cell adhesion (GO:0007155); spermatogenesis (GO:0007283); axon ensheathment (GO:0008366); membrane (GO:0016020); integral to membrane (GO:0016021); cell junction (GO:0030054)	111.133	111.133	0	110.133	8.36e-20	94.9357	94.9357	0	93.9357	2e-18
3.11	CLDN9	chr17:23,819,551-23,820,993	NM_020293	Cldn9	Claudin 9	structural molecule activity (GO:0005198); extracellular space (GO:0005615); plasma membrane (GO:0005886); tight junction (GO:0005923); membrane (GO:0016020); integral to membrane (GO:0016021); cell junction (GO:0030054)	8.98788	8.98788	9.984	97.7228	8.43e-15	30.8709	30.8709	1.73464	83.4205	6.21e-19
3.11	CLEC10A	chr11:69,980,125-69,984,338	NM_010796 NM_001204252	Clec10a	C-type lectin domain family 10, member A	binding (GO:0005488); membrane (GO:0016020); integral to membrane (GO:0016021)	4.10079	4.10079	90.8357	375.599	2.86e-05	9.09078	9.09078	34.4014	320.826	4.49e-09
3.11	CLEC12A	chr6:129,300,262-129,315,321	NM_177686	Clec12a	C-type lectin domain family 12, member a	receptor activity (GO:0004872); binding (GO:0005488); plasma membrane (GO:0005886); signal transduction (GO:0007165); cell surface (GO:0009986); membrane (GO:0016020); integral to membrane (GO:0016021); protein phosphatase binding (GO:0019903); regulation of immune response (GO:0050776)	95.4744	95.4744	12.4102	1279.33	3.07e-38	23.8047	23.8047	44.9382	1092.54	1.39e-24
3.11	CLEC1B	chr6:129,347,315-129,355,431	NM_019985 NM_001204253 NM_001204239	Clec1b	C-type lectin domain family 1, member b	receptor activity (GO:0004872); transmembrane signaling receptor activity (GO:0004888); binding (GO:0005488); integral to plasma membrane (GO:0005887); signal transduction (GO:0007165); cell surface receptor signaling pathway (GO:0007166); membrane (GO:0016020); integral to membrane (GO:0016021)	122.062	122.062	0.362508	165.311	2.35e-43	42.3147	42.3147	2.35955	141.158	3.86e-31
3.11	CLEC2D	chr6:129,130,633-129,136,553	NM_053109	Clec2d	C-type lectin domain family 2, member d	receptor activity (GO:0004872); transmembrane signaling receptor activity (GO:0004888); binding (GO:0005488); protein binding (GO:0005515); plasma membrane (GO:0005886); integral to plasma membrane (GO:0005887); cellular defense response (GO:0006968); signal transduction (GO:0007165); external side of plasma membrane (GO:0009897); membrane (GO:0016020); integral to membrane (GO:0016021); protecti…	2.85291	2.85291	383.739	1096.63	2.22e-09	36.483	36.483	24.6941	936.398	1.59e-44
3.11	CLEC2G	chr6:128,884,399-128,934,725	NM_027562 NM_001168223 NM_001168224	Clec2g	C-type lectin domain family 2, member g	molecular_function (GO:0003674); receptor activity (GO:0004872); binding (GO:0005488); extracellular space (GO:0005615); plasma membrane (GO:0005886); membrane (GO:0016020); integral to membrane (GO:0016021); negative regulation of osteoclast differentiation (GO:0045671)	7.51332	7.51332	3.17946	30.4016	1.65e-05	16.5882	16.5882	0.624914	25.9544	1.89e-06
3.11	CLEC2I	chr6:128,837,632-128,846,866	NM_020257	Clec2i	C-type lectin domain family 2, member i	receptor activity (GO:0004872); transmembrane signaling receptor activity (GO:0004888); binding (GO:0005488); protein binding (GO:0005515); plasma membrane (GO:0005886); integral to plasma membrane (GO:0005887); signal transduction (GO:0007165); external side of plasma membrane (GO:0009897); cell surface (GO:0009986); membrane (GO:0016020); integral to membrane (GO:0016021); regulation of actin f…	16.4514	16.4514	1.70113	43.4374	1.46e-09	16.9209	16.9209	1.24983	37.0691	1.43e-08
3.11	CLEC3B	chr9:123,060,064-123,066,550	NM_011606	Clec3b	C-type lectin domain family 3, member b	skeletal system development (GO:0001501); binding (GO:0005488); calcium ion binding (GO:0005509); extracellular region (GO:0005576); proteinaceous extracellular matrix (GO:0005578); extracellular space (GO:0005615); acute-phase response (GO:0006953); inflammatory response (GO:0006954)	38.0362	38.0362	8.28287	352.085	7e-38	6.71772	6.71772	43.9041	300.653	1.3e-17
3.11	CLEC4A1	chr6:122,871,866-122,884,637	NM_199311	Clec4a1	C-type lectin domain family 4, member a1	molecular_function (GO:0003674); receptor activity (GO:0004872); cellular_component (GO:0005575); signal transduction (GO:0007165); biological_process (GO:0008150); integral to membrane (GO:0016021)	12.5612	12.5612	65.7607	837.597	7.36e-96	11.6607	11.6607	60.4098	715.083	5.26e-68
3.11	CLEC4A2	chr6:123,072,708-123,094,017	NM_001170333 NM_011999 NM_001170332	Clec4a2	C-type lectin domain family 4, member a2	binding (GO:0005488); membrane fraction (GO:0005624); immune response (GO:0006955); membrane (GO:0016020); integral to membrane (GO:0016021); innate immune response (GO:0045087)	13.0562	13.0562	33.6337	451.185	1.43e-69	14.3392	14.3392	25.9328	385.194	9.61e-50
3.11	CLEC4A3	chr6:122,902,533-122,919,896	NM_153197 NM_001204241	Clec4a3	C-type lectin domain family 4, member a3	molecular_function (GO:0003674); receptor activity (GO:0004872); cellular_component (GO:0005575); signal transduction (GO:0007165); biological_process (GO:0008150); integral to membrane (GO:0016021)	36.8822	36.8822	20.4985	791.913	2.18e-156	22.0103	22.0103	29.7579	675.991	7.25e-86
3.11	CLEC4B1	chr6:122,999,980-123,021,573	NM_001190310 NM_027218	Clec4b1	C-type lectin domain family 4, member b1	receptor activity (GO:0004872); signal transduction (GO:0007165)	50.5387	50.5387	0	49.5387	1.66e-14	26.6388	26.6388	0.624914	42.2858	1.25e-10
3.11	CLEC4N	chr6:123,179,861-123,197,042	NM_020001 NM_001190321 NM_001190320	Clec4n	C-type lectin domain family 4, member n	binding (GO:0005488); immune response (GO:0006955); membrane (GO:0016020); integral to membrane (GO:0016021); innate immune response (GO:0045087)	3.74106	3.74106	230.804	866.193	1.25e-11	7.33317	7.33317	100.004	739.68	7.46e-18
3.11	CLEC5A	chr6:40,524,897-40,535,804	NM_001038604 NM_021364	Clec5a	C-type lectin domain family 5, member a	binding (GO:0005488); extracellular space (GO:0005615); immune response (GO:0006955); membrane (GO:0016020); integral to membrane (GO:0016021)	5.24883	5.24883	60.3779	321.163	4.33e-22	25.0493	25.0493	9.9875	274.229	8.6e-39
3.11	CLEC7A	chr6:129,411,609-129,422,795	NM_020008	Clec7a	C-type lectin domain family 7, member a	opsonin binding (GO:0001846); (1->3)-beta-D-glucan binding (GO:0001872); (1->3)-beta-D-glucan receptor activity (GO:0001874); response to yeast (GO:0001878); detection of yeast (GO:0001879); response to molecule of fungal origin (GO:0002238); cell surface pattern recognition receptor signaling pathway (GO:0002752); receptor activity (GO:0004872); binding (GO:0005488); phagocytosis, recognition (G…	134.045	134.045	44.6221	6114.41	0	142.682	142.682	35.5867	5219.28	2.80377160198099e-316
3.11	CLEC9A	chr6:129,358,880-129,374,782	NM_172732 NM_001205363 NM_001205365 NM_001205364	Clec9a	C-type lectin domain family 9, member a	receptor activity (GO:0004872); binding (GO:0005488); signal transduction (GO:0007165); membrane (GO:0016020); integral to membrane (GO:0016021)	56.4156	56.4156	2.56585	200.17	1.15e-32	44.7245	44.7245	2.84436	170.937	2.26e-27
3.11	CLGN	chr8:85,913,790-85,950,728	NM_009904	Clgn	Calmegin	subtilase activity (GO:0004289); calcium ion binding (GO:0005509); extracellular space (GO:0005615); nuclear envelope (GO:0005635); endoplasmic reticulum (GO:0005783); protein folding (GO:0006457); protein complex assembly (GO:0006461); proteolysis (GO:0006508); meiosis (GO:0007126); multicellular organismal development (GO:0007275); spermatogenesis (GO:0007283); binding of sperm to zona pellucid…	14.3546	14.3546	0.362508	18.5582	9.12e-05	10.3689	10.3689	0.624914	15.8486	0.000685
3.11	CLIC4	chr4:134,769,885-134,828,675	NM_013885	Clic4	Chloride intracellular channel 4 (mitochondrial)	ion channel activity (GO:0005216); voltage-gated ion channel activity (GO:0005244); voltage-gated chloride channel activity (GO:0005247); chloride channel activity (GO:0005254); protein binding (GO:0005515); nucleus (GO:0005634); cytoplasm (GO:0005737); mitochondrion (GO:0005739); plasma membrane (GO:0005886); transport (GO:0006810); ion transport (GO:0006811); chloride transport (GO:0006821); me…	2.99834	2.99834	2006	6016.67	8.12e-96	2.59873	2.59873	1975.52	5135.43	1.82e-26
3.11	CLIC5	chr17:44,325,521-44,417,117	NM_172621	Clic5	Chloride intracellular channel 5	ion channel activity (GO:0005216); voltage-gated ion channel activity (GO:0005244); voltage-gated chloride channel activity (GO:0005247); chloride channel activity (GO:0005254); cytoplasm (GO:0005737); Golgi apparatus (GO:0005794); cytoskeleton (GO:0005856); transport (GO:0006810); ion transport (GO:0006811); chloride transport (GO:0006821); sensory perception of sound (GO:0007605); protein local…	7.40633	7.40633	12.5499	99.3547	1.14e-08	5.81799	5.81799	13.737	84.7396	3.06e-07
3.11	CLSTN2	chr9:97,344,814-97,933,586	NM_022319	Clstn2	Calsyntenin 2	sugar:hydrogen symporter activity (GO:0005351); calcium ion binding (GO:0005509); protein binding (GO:0005515); extracellular space (GO:0005615); endoplasmic reticulum (GO:0005783); Golgi apparatus (GO:0005794); plasma membrane (GO:0005886); cell adhesion (GO:0007155); homophilic cell adhesion (GO:0007156); phosphoenolpyruvate-dependent sugar phosphotransferase system (GO:0009401); membrane (GO:0…	28.4033	28.4033	0	27.4033	5.4e-08	7.92727	7.92727	2.07934	23.4107	0.000332
3.11	CMAH	chr13:24,419,289-24,569,154	NM_001111110 NM_007717	Cmah	Cytidine monophospho-N-acetylneuraminic acid hydroxylase	cytoplasm (GO:0005737); endoplasmic reticulum (GO:0005783); electron transport (GO:0006118); transport (GO:0006810); oxidoreductase activity (GO:0016491); electron transport chain (GO:0022900); CMP-N-acetylneuraminate monooxygenase activity (GO:0030338); CMP-N-acetylneuraminate metabolic process (GO:0046381); metal ion binding (GO:0046872); iron-sulfur cluster binding (GO:0051536); 2 iron, 2 sulf…	3.53913	3.53913	80.1496	286.199	2.06e-17	4.59733	4.59733	52.3615	244.321	5.71e-18
3.11	CMKLR1	chr5:114,062,364-114,100,399	NM_008153	Cmklr1	Chemokine-like receptor 1	rhodopsin-like receptor activity (GO:0001584); signal transducer activity (GO:0004871); receptor activity (GO:0004872); G-protein coupled receptor activity (GO:0004930); anaphylatoxin receptor activity (GO:0004942); plasma membrane (GO:0005886); integral to plasma membrane (GO:0005887); chemotaxis (GO:0006935); signal transduction (GO:0007165); G-protein coupled receptor signaling pathway (GO:000…	10.5246	10.5246	71.7571	764.742	3.67e-34	10.1866	10.1866	63.2008	652.986	1.58e-28
3.11	CMPK2	chr12:27,154,080-27,164,702	NM_020557	Cmpk2	Cytidine monophosphate (UMP-CMP) kinase 2, mitochondrial	nucleotide binding (GO:0000166); cytidylate kinase activity (GO:0004127); thymidylate kinase activity (GO:0004798); ATP binding (GO:0005524); mitochondrion (GO:0005739); pyrimidine nucleotide biosynthetic process (GO:0006221); dTDP biosynthetic process (GO:0006233); dTTP biosynthetic process (GO:0006235); nucleotide biosynthetic process (GO:0009165); kinase activity (GO:0016301); phosphorylation …	28.9087	28.9087	41.6088	1230.77	1.9e-176	4.12124	4.12124	254.093	1050.3	4.86e-37
3.11	CMTM6	chr9:114,640,321-114,658,461	NM_026036	Cmtm6	CKLF-like MARVEL transmembrane domain containing 6	molecular_function (GO:0003674); cytokine activity (GO:0005125); cellular_component (GO:0005575); extracellular space (GO:0005615); chemotaxis (GO:0006935); sensory perception (GO:0007600); biological_process (GO:0008150); membrane (GO:0016020); integral to membrane (GO:0016021)	2.17358	2.17358	613.823	1335.37	2.87e-27	2.49885	2.49885	455.522	1139.78	4.58e-18
3.11	CNDP2	chr18:84,836,861-84,855,025	NM_023149	Cndp2	CNDP dipeptidase 2 (metallopeptidase M20 family)	carboxypeptidase activity (GO:0004180); protein binding (GO:0005515); cytoplasm (GO:0005737); cytosol (GO:0005829); proteolysis (GO:0006508); metabolic process (GO:0008152); peptidase activity (GO:0008233); metallopeptidase activity (GO:0008237); hydrolase activity (GO:0016787); dipeptidase activity (GO:0016805); cytosol nonspecific dipeptidase activity (GO:0042315); metal ion binding (GO:0046872…	4.10479	4.10479	596.31	2450.83	4.78e-26	2.50597	2.50597	834.424	2092.55	3.79e-11
3.11	CNR2	chr4:135,451,319-135,476,125	NM_009924	Cnr2	Cannabinoid receptor 2 (macrophage)	rhodopsin-like receptor activity (GO:0001584); signal transducer activity (GO:0004871); receptor activity (GO:0004872); G-protein coupled receptor activity (GO:0004930); cannabinoid receptor activity (GO:0004949); plasma membrane (GO:0005886); inflammatory response (GO:0006954); signal transduction (GO:0007165); G-protein coupled receptor signaling pathway (GO:0007186); behavior (GO:0007610); mem…	4.40772	4.40772	35.7256	160.876	9.5e-15	8.02902	8.02902	16.2255	137.304	2.82e-17
3.11	CNTN1	chr15:91,881,596-92,172,398	NM_007727 NM_001159647 NM_001159648	Cntn1	Contactin 1	DNA binding (GO:0003677); protein binding (GO:0005515); extracellular space (GO:0005615); plasma membrane (GO:0005886); DNA methylation (GO:0006306); cell adhesion (GO:0007155); Notch signaling pathway (GO:0007219); N-methyltransferase activity (GO:0008170); positive regulation of gene expression (GO:0010628); membrane (GO:0016020); anchored to membrane (GO:0031225); positive regulation of sodium…	85.9956	85.9956	1.95224	252.88	1.56e-65	6.80568	6.80568	30.8565	215.805	3.15e-22
3.11	COBL	chr11:12,136,679-12,364,963	NM_172496	Cobl	Cordon-bleu	neural tube closure (GO:0001843); protein binding (GO:0005515)	32.8791	32.8791	1.95224	96.067	1.07e-23	5.11985	5.11985	15.2025	81.9545	2.02e-06
3.11	COCH	chr12:52,694,328-52,706,760	NM_007728 NM_001198835	Coch	Coagulation factor C homolog (Limulus polyphemus)	extracellular region (GO:0005576); extracellular space (GO:0005615); blood coagulation (GO:0007596); sensory perception of sound (GO:0007605)	15.8237	15.8237	2.06364	47.4781	8.47e-10	27.9853	27.9853	0.484808	40.5527	4.79e-10
3.11	COL11A1	chr3:113,733,458-113,923,244	NM_007729	Col11a1	Collagen, type XI, alpha 1	cartilage condensation (GO:0001502); chondrocyte development (GO:0002063); heart morphogenesis (GO:0003007); molecular_function (GO:0003674); structural molecule activity (GO:0005198); extracellular matrix structural constituent (GO:0005201); extracellular region (GO:0005576); proteinaceous extracellular matrix (GO:0005578); collagen (GO:0005581); cytoplasm (GO:0005737); proteoglycan metabolic pr…	332.974	332.974	6.58173	2523.52	4.15e-57	32.3695	32.3695	65.5381	2152.81	4.75e-36
3.11	COL11A2	chr17:34,176,382-34,203,187	NM_009926	Col11a2	Collagen, type XI, alpha 2	ossification (GO:0001503); tissue homeostasis (GO:0001894); chondrocyte differentiation (GO:0002062); structural molecule activity (GO:0005198); extracellular matrix structural constituent (GO:0005201); extracellular region (GO:0005576); proteinaceous extracellular matrix (GO:0005578); collagen (GO:0005581); collagen type XI (GO:0005592); extracellular space (GO:0005615); cytoplasm (GO:0005737); …	16.4063	16.4063	42.9475	720.016	6.59e-41	6.37634	6.37634	95.5006	614.321	2.79e-28
3.11	COL12A1	chr9:79,446,798-79,566,485	NM_007730	Col12a1	Collagen, type XII, alpha 1	structural molecule activity (GO:0005198); protein binding (GO:0005515); extracellular region (GO:0005576); proteinaceous extracellular matrix (GO:0005578); collagen (GO:0005581); collagen type XII (GO:0005595); extracellular space (GO:0005615); cytoplasm (GO:0005737); phosphate ion transport (GO:0006817); cell adhesion (GO:0007155); extracellular matrix structural constituent conferring tensile …	31.5052	31.5052	214.996	6803.98	5.5e-275	10.3337	10.3337	561.181	5808.42	2.66e-127
3.11	COL14A1	chr15:55,139,305-55,352,358	NM_181277	Col14a1	Collagen, type XIV, alpha 1	structural molecule activity (GO:0005198); protein binding (GO:0005515); extracellular region (GO:0005576); proteinaceous extracellular matrix (GO:0005578); collagen (GO:0005581); cytoplasm (GO:0005737); phosphate ion transport (GO:0006817); cell adhesion (GO:0007155); extracellular matrix structural constituent conferring tensile strength (GO:0030020)	36.5317	36.5317	44.9846	1678.9	7.21e-278	6.20269	6.20269	230.208	1433.11	9.49e-63
3.11	COL15A1	chr4:47,220,884-47,326,037	NM_009928	Col15a1	Collagen, type XV, alpha 1	structural molecule activity (GO:0005198); binding (GO:0005488); protein binding (GO:0005515); extracellular region (GO:0005576); proteinaceous extracellular matrix (GO:0005578); collagen (GO:0005581); basement membrane (GO:0005604); extracellular space (GO:0005615); cell adhesion (GO:0007155); extracellular matrix structural constituent conferring tensile strength (GO:0030020); extracellular mat…	19.3394	19.3394	79.2885	1551.73	2.3e-55	2.05878	2.05878	642.58	1323.99	5.19e-11
3.11	COL1A1	chr11:94,797,584-94,813,170	NM_007742	Col1a1	Collagen, type I, alpha 1	skeletal system development (GO:0001501); blood vessel development (GO:0001568); osteoblast differentiation (GO:0001649); intramembranous ossification (GO:0001957); endochondral ossification (GO:0001958); structural molecule activity (GO:0005198); extracellular matrix structural constituent (GO:0005201); protein binding (GO:0005515); extracellular region (GO:0005576); proteinaceous extracellular …	31.4274	31.4274	1198.21	37687	1.1e-233	5.7313	5.7313	5612.77	32173.2	1.15e-78
3.11	COL1A2	chr6:4,455,697-4,491,543	NM_007743	Col1a2	Collagen, type I, alpha 2	structural molecule activity (GO:0005198); extracellular matrix structural constituent (GO:0005201); protein binding (GO:0005515); extracellular region (GO:0005576); proteinaceous extracellular matrix (GO:0005578); collagen (GO:0005581); collagen type I (GO:0005584); extracellular space (GO:0005615); cytoplasm (GO:0005737); phosphate ion transport (GO:0006817); cell adhesion (GO:0007155); extrace…	45.5447	45.5447	792.338	36131.4	0	6.24906	6.24906	4934.82	30843.2	1.05e-97
3.11	COL22A1	chr15:71,628,906-71,864,657	NM_027174	Col22a1	Collagen, type XXII, alpha 1	molecular_function (GO:0003674); cellular_component (GO:0005575); biological_process (GO:0008150)	36.6144	36.6144	2.31475	120.367	2.35e-29	29.6292	29.6292	2.49966	102.692	7.13e-23
3.11	COL24A1	chr3:144,955,436-145,214,969	NM_027770	Col24a1	Collagen, type XXIV, alpha 1	molecular_function (GO:0003674); structural molecule activity (GO:0005198); extracellular matrix structural constituent (GO:0005201); cellular_component (GO:0005575); extracellular region (GO:0005576); proteinaceous extracellular matrix (GO:0005578); collagen (GO:0005581); cell adhesion (GO:0007155); biological_process (GO:0008150)	3.41066	3.41066	31.7097	110.562	1.62e-08	11.3197	11.3197	7.42335	94.3498	1.55e-15
3.11	COL27A1	chr4:62,876,446-62,996,024	NM_025685	Col27a1	Collagen, type XXVII, alpha 1	molecular_function (GO:0003674); structural molecule activity (GO:0005198); extracellular matrix structural constituent (GO:0005201); extracellular region (GO:0005576); proteinaceous extracellular matrix (GO:0005578); collagen (GO:0005581); fibrillar collagen (GO:0005583); cell adhesion (GO:0007155); biological_process (GO:0008150)	45.7944	45.7944	7.19534	374.301	8.8e-85	11.5717	11.5717	26.6978	319.511	6.99e-40
3.11	COL28A1	chr6:7,947,808-8,142,617	NM_001037865	Col28a1	Collagen, type XXVIII, alpha 1	molecular_function (GO:0003674); serine-type endopeptidase inhibitor activity (GO:0004867); protein binding (GO:0005515); extracellular region (GO:0005576); proteinaceous extracellular matrix (GO:0005578); basement membrane (GO:0005604); cell adhesion (GO:0007155); biological_process (GO:0008150); negative regulation of peptidase activity (GO:0010466); negative regulation of endopeptidase activit…	5.50913	5.50913	15.5896	90.3944	2.35e-10	3.07381	3.07381	24.425	77.1518	1.54e-05
3.11	COL2A1	chr15:97,806,033-97,835,155	NM_031163 NM_001113515	Col2a1	Collagen, type II, alpha 1	cartilage condensation (GO:0001502); tissue homeostasis (GO:0001894); endochondral ossification (GO:0001958); chondrocyte differentiation (GO:0002062); heart morphogenesis (GO:0003007); structural molecule activity (GO:0005198); extracellular matrix structural constituent (GO:0005201); extracellular region (GO:0005576); proteinaceous extracellular matrix (GO:0005578); collagen (GO:0005581); colla…	220.491	220.491	16.8999	3945.78	1.44e-263	6.87809	6.87809	488.693	3367.15	2e-85
3.11	COL4A5	chrX:137,909,962-138,123,778	NM_001163155 NM_007736	Col4a5	Collagen, type IV, alpha 5	structural molecule activity (GO:0005198); extracellular matrix structural constituent (GO:0005201); proteinaceous extracellular matrix (GO:0005578); collagen (GO:0005581); collagen type IV (GO:0005587); basement membrane (GO:0005604); extracellular space (GO:0005615); cell adhesion (GO:0007155); membrane (GO:0016020); extracellular matrix structural constituent conferring tensile strength (GO:00…	95.1449	95.1449	6.72143	733.655	3.82e-167	2.1484	2.1484	290.876	626.065	3.56e-11
3.11	COL5A1	chr2:27,741,945-27,895,030	NM_015734	Col5a1	Collagen, type V, alpha 1	blood vessel development (GO:0001568); heart morphogenesis (GO:0003007); structural molecule activity (GO:0005198); extracellular matrix structural constituent (GO:0005201); protein binding (GO:0005515); extracellular region (GO:0005576); proteinaceous extracellular matrix (GO:0005578); collagen (GO:0005581); collagen type V (GO:0005588); basement membrane (GO:0005604); extracellular space (GO:00…	2.14034	2.14034	2451.08	5247.29	1.64e-11	5.06621	5.06621	883.53	4480.21	5.39e-28
3.11	COL5A2	chr1:45,431,176-45,560,127	NM_007737	Col5a2	Collagen, type V, alpha 2	skeletal system development (GO:0001501); structural molecule activity (GO:0005198); extracellular matrix structural constituent (GO:0005201); extracellular region (GO:0005576); proteinaceous extracellular matrix (GO:0005578); collagen (GO:0005581); collagen type V (GO:0005588); extracellular space (GO:0005615); cell adhesion (GO:0007155); extracellular matrix structural constituent conferring te…	15.0124	15.0124	545.693	8206.16	0	8.49286	8.49286	823.918	7004.92	5.51e-115
3.11	COL6A3	chr1:92,663,435-92,740,548	NM_001243009 NM_001243008	Col6a3	Collagen, type VI, alpha 3	endopeptidase inhibitor activity (GO:0004866); serine-type endopeptidase inhibitor activity (GO:0004867); structural molecule activity (GO:0005198); protein binding (GO:0005515); proteinaceous extracellular matrix (GO:0005578); collagen (GO:0005581); extracellular space (GO:0005615); cell adhesion (GO:0007155); integral to membrane (GO:0016021); extracellular matrix structural constituent conferr…	2.74321	2.74321	1967.27	5398.37	1.61e-25	6.40532	6.40532	718.697	4608.89	7.95e-51
3.11	COL6A5	chr9:105,758,400-105,862,974	NM_001167923	Col6a5			603.981	603.981	0.976119	1192.54	3.04e-134	1018.58	1018.58	0	1017.58	1.14e-138
3.11	COL6A6	chr9:105,591,747-105,730,415	NM_001102607 NM_172927	Col6a6	Collagen, type VI, alpha 6	protein binding (GO:0005515); extracellular region (GO:0005576); proteinaceous extracellular matrix (GO:0005578); cell adhesion (GO:0007155)	33.8561	33.8561	0	32.8561	1.3e-09	10.1082	10.1082	1.87474	28.0584	9.9e-06
3.11	COL9A1	chr1:24,184,449-24,259,577	NM_007740	Col9a1	Collagen, type IX, alpha 1	tissue homeostasis (GO:0001894); growth plate cartilage development (GO:0003417); structural molecule activity (GO:0005198); extracellular region (GO:0005576); proteinaceous extracellular matrix (GO:0005578); collagen (GO:0005581); extracellular space (GO:0005615); cytoplasm (GO:0005737); phosphate ion transport (GO:0006817); cell adhesion (GO:0007155); extracellular matrix structural constituent…	362.643	362.643	0.362508	493.104	2.05e-33	5.06455	5.06455	82.2484	420.616	6.93e-10
3.11	COL9A2	chr4:120,712,171-120,727,930	NM_007741	Col9a2	Collagen, type IX, alpha 2	skeletal system development (GO:0001501); structural molecule activity (GO:0005198); extracellular matrix structural constituent (GO:0005201); extracellular region (GO:0005576); proteinaceous extracellular matrix (GO:0005578); collagen (GO:0005581); collagen type IX (GO:0005594); extracellular space (GO:0005615); cytoplasm (GO:0005737); phosphate ion transport (GO:0006817); cell adhesion (GO:0007…	831.331	831.331	0.613612	1340.45	9.76e-54	53.1723	53.1723	20.5243	1143.5	2.71e-36
3.11	COL9A3	chr2:180,332,927-180,356,890	NM_009936	Col9a3	Collagen, type IX, alpha 3	structural molecule activity (GO:0005198); extracellular matrix structural constituent (GO:0005201); proteinaceous extracellular matrix (GO:0005578); collagen (GO:0005581); collagen type IX (GO:0005594); extracellular space (GO:0005615); cell adhesion (GO:0007155); extracellular matrix structural constituent conferring tensile strength (GO:0030020)	28.8121	28.8121	14.8646	456.092	3.44e-21	17.4993	17.4993	21.2893	389.048	1.41e-18
3.11	COMP	chr8:72,897,447-72,905,965	NM_016685	Comp	Cartilage oligomeric matrix protein	fibronectin binding (GO:0001968); growth plate cartilage development (GO:0003417); extracellular matrix structural constituent (GO:0005201); vitamin D binding (GO:0005499); calcium ion binding (GO:0005509); protein binding (GO:0005515); extracellular region (GO:0005576); proteinaceous extracellular matrix (GO:0005578); extracellular space (GO:0005615); apoptotic process (GO:0006915); cell adhesio…	19.0005	19.0005	3.17946	78.4117	3.84e-11	2.98875	2.98875	21.7096	66.8734	0.00037
3.11	CORO1A	chr7:133,843,288-133,848,268	NM_009898	Coro1a	Coronin, actin binding protein 1A	immunological synapse (GO:0001772); actin binding (GO:0003779); protein binding (GO:0005515); cytoplasm (GO:0005737); cytoskeleton (GO:0005856); plasma membrane (GO:0005886); calcium ion transport (GO:0006816); actin filament organization (GO:0007015); regulation of actin polymerization or depolymerization (GO:0008064); cytoskeletal protein binding (GO:0008092); regulation of cell shape (GO:00083…	7.30068	7.30068	250.604	1835.88	6.45e-75	8.63199	8.63199	180.691	1567.36	5.63e-64
3.11	CORO2A	chr4:46,549,809-46,614,801	NM_178893 NM_001164804	Coro2a	Coronin, actin binding protein 2A	actin binding (GO:0003779); cellular_component (GO:0005575); biological_process (GO:0008150)	23.0516	23.0516	24.9317	596.768	3.81e-106	13.0384	13.0384	38.1509	509.465	1.02e-58
3.11	COX6B2	chr7:4,703,396-4,704,696	NM_183405 NM_183406	Cox6b2	Cytochrome c oxidase subunit VIb polypeptide 2	molecular_function (GO:0003674); cytochrome-c oxidase activity (GO:0004129); mitochondrion (GO:0005739); biological_process (GO:0008150); proton transport (GO:0015992); mitochondrial crista (GO:0030061); ion transmembrane transport (GO:0034220)	18.0442	18.0442	2.67725	65.3531	6.67e-14	6.58199	6.58199	7.62795	55.789	1.72e-07
3.11	CPM	chr10:117,066,556-117,124,408	NM_027468	Cpm	Carboxypeptidase M	molecular_function (GO:0003674); carboxypeptidase activity (GO:0004180); metallocarboxypeptidase activity (GO:0004181); cellular_component (GO:0005575); plasma membrane (GO:0005886); proteolysis (GO:0006508); biological_process (GO:0008150); peptidase activity (GO:0008233); metallopeptidase activity (GO:0008237); zinc ion binding (GO:0008270); membrane (GO:0016020); hydrolase activity (GO:0016787…	29.7916	29.7916	9.00788	297.15	6.34e-63	8.4328	8.4328	29.1863	253.555	2.17e-28
3.11	CPNE7	chr8:125,641,274-125,659,085	NM_170684	Cpne7	Copine VII	molecular_function (GO:0003674); cellular_component (GO:0005575); biological_process (GO:0008150)	13.1189	13.1189	1.95224	37.7301	5.71e-08	33.2232	33.2232	0	32.2232	5.88e-09
3.11	CPXM1	chr2:130,216,511-130,223,365	NM_019696	Cpxm1	Carboxypeptidase X 1 (M14 family)	carboxypeptidase activity (GO:0004180); metallocarboxypeptidase activity (GO:0004181); carboxypeptidase A activity (GO:0004182); binding (GO:0005488); extracellular region (GO:0005576); extracellular space (GO:0005615); mitochondrial inner membrane (GO:0005743); proteolysis (GO:0006508); transport (GO:0006810); cell adhesion (GO:0007155); peptidase activity (GO:0008233); metallopeptidase activity…	27.1167	27.1167	94.3211	2583.79	2.59e-12	14.7964	14.7964	148.24	2207.22	1.65e-09
3.11	CPXM2	chr7:139,234,493-139,346,424	NM_018867	Cpxm2	Carboxypeptidase X 2 (M14 family)	carboxypeptidase activity (GO:0004180); metallocarboxypeptidase activity (GO:0004181); carboxypeptidase A activity (GO:0004182); protein binding (GO:0005515); extracellular region (GO:0005576); extracellular space (GO:0005615); proteolysis (GO:0006508); cell adhesion (GO:0007155); zinc ion binding (GO:0008270)	27.258	27.258	8.67367	262.685	1.1e-56	6.74141	6.74141	32.3977	224.147	1.29e-23
3.11	CR2	chr1:196,963,005-197,002,909	NM_007758	Cr2	Complement receptor 2	complement receptor mediated signaling pathway (GO:0002430); receptor activity (GO:0004872); complement receptor activity (GO:0004875); protein binding (GO:0005515); immune response (GO:0006955); complement activation, classical pathway (GO:0006958); signal transduction (GO:0007165); external side of plasma membrane (GO:0009897); membrane (GO:0016020); integral to membrane (GO:0016021); B cell ac…	30.8826	30.8826	0.613612	48.8326	5.18e-13	20.2415	20.2415	1.10972	41.7039	1.49e-09
3.11	CRABP2	chr3:87,752,615-87,757,294	NM_007759	Crabp2	Cellular retinoic acid binding protein II	retinoic acid binding (GO:0001972); transporter activity (GO:0005215); binding (GO:0005488); nucleus (GO:0005634); cytoplasm (GO:0005737); transport (GO:0006810); lipid binding (GO:0008289); retinal binding (GO:0016918); retinol binding (GO:0019841); cyclin binding (GO:0030332); embryonic forelimb morphogenesis (GO:0035115); retinoic acid metabolic process (GO:0042573)	13.8575	13.8575	23.7328	341.735	3.02e-55	5.18864	5.18864	55.4105	291.694	1.27e-22
3.11	CREG1	chr1:167,693,911-167,705,435	NM_011804	Creg1	Cellular repressor of E1A-stimulated genes 1	regulation of cell growth (GO:0001558); extracellular region (GO:0005576); transcription factor complex (GO:0005667); regulation of transcription, DNA-dependent (GO:0006355); transcription factor binding (GO:0008134); regulation of growth (GO:0040008)	12.73	12.73	150.151	1923.14	4.56e-60	2.08418	2.08418	787.306	1641.97	2.25e-11
3.11	CREG2	chr1:39,675,251-39,708,027	NM_170597	Creg2	Cellular repressor of E1A-stimulated genes 2	molecular_function (GO:0003674); aminoacyl-tRNA ligase activity (GO:0004812); ATP binding (GO:0005524); extracellular region (GO:0005576); endoplasmic reticulum (GO:0005783); Golgi apparatus (GO:0005794); tRNA aminoacylation for protein translation (GO:0006418); biological_process (GO:0008150)	14.5068	14.5068	2.78866	53.9612	1.56e-10	13.2057	13.2057	2.56414	46.0669	7.95e-09
3.11	CRIP1	chr12:114,390,223-114,392,090	NM_007763	Crip1	Cysteine-rich protein 1 (intestinal)	zinc ion binding (GO:0008270); metal ion binding (GO:0046872)	3.55419	3.55419	319.881	1139.47	5.25e-55	5.25886	5.25886	184.16	972.734	1.83e-46
3.11	CRISPLD2	chr8:122,516,370-122,576,693	NM_030209	Crispld2	Cysteine-rich secretory protein LCCL domain containing 2	glycosaminoglycan binding (GO:0005539); extracellular region (GO:0005576); extracellular space (GO:0005615); heparin binding (GO:0008201); extracellular matrix organization (GO:0030198); extracellular matrix (GO:0031012)	11.7254	11.7254	34.8591	419.463	5.06e-60	7.32587	7.32587	47.9983	357.955	2.51e-34
3.11	CRLF2	chr5:109,983,728-109,988,012	NM_016715 NM_001164735	Crlf2	Cytokine receptor-like factor 2	receptor activity (GO:0004872); cytokine receptor activity (GO:0004896); cytokine activity (GO:0005125); extracellular region (GO:0005576); extracellular space (GO:0005615); plasma membrane (GO:0005886); signal transduction (GO:0007165); membrane (GO:0016020); integral to membrane (GO:0016021)	8.86127	8.86127	47.8281	431.679	3.14e-18	3.41519	3.41519	107.234	368.639	4.16e-08
3.11	CSDC2	chr15:81,767,189-81,781,371	NM_145473	Csdc2	Cold shock domain containing C2, RNA binding	nucleic acid binding (GO:0003676); DNA binding (GO:0003677); RNA binding (GO:0003723); cellular_component (GO:0005575); nucleus (GO:0005634); cytoplasm (GO:0005737); regulation of transcription, DNA-dependent (GO:0006355); mRNA processing (GO:0006397); biological_process (GO:0008150)	24.2084	24.2084	3.76478	114.348	2.64e-24	10.501	10.501	8.39297	97.6352	4.17e-15
3.11	CSF1R	chr18:61,265,226-61,290,793	NM_001037859	Csf1r	Colony stimulating factor 1 receptor	nucleotide binding (GO:0000166); protein kinase activity (GO:0004672); protein serine/threonine kinase activity (GO:0004674); protein tyrosine kinase activity (GO:0004713); transmembrane receptor protein tyrosine kinase activity (GO:0004714); receptor activity (GO:0004872); protein binding (GO:0005515); ATP binding (GO:0005524); extracellular space (GO:0005615); intracellular (GO:0005622); plasma…	14.2458	14.2458	344.395	4919.43	1.6e-83	10.6887	10.6887	392.034	4200.03	3.97e-62
3.11	CSF2RA	chr19:61,300,305-61,304,321	NM_009970	Csf2ra	colony stimulating factor 2 receptor, alpha, low-affinity (granulocyte-macrophage)	receptor activity (GO:0004872); cytokine receptor activity (GO:0004896); signal transduction (GO:0007165); membrane (GO:0016020); integral to membrane (GO:0016021); cytokine-mediated signaling pathway (GO:0019221)	10.2961	10.2961	137.601	1426.05	1.05e-153	14.7209	14.7209	81.7636	1217.35	7.47e-100
3.11	CSF2RB	chr15:78,156,420-78,181,431	NM_007780	Csf2rb	Colony stimulating factor 2 receptor, beta, low-affinity (granulocyte-macrophage)	receptor activity (GO:0004872); cytokine receptor activity (GO:0004896); protein binding (GO:0005515); extracellular space (GO:0005615); membrane (GO:0016020); integral to membrane (GO:0016021); cytokine-mediated signaling pathway (GO:0019221)	10.6252	10.6252	180.826	1930.94	1.73e-189	18.441	18.441	88.4331	1648.24	1.37e-126
3.11	CSF2RB2	chr15:78,112,940-78,136,033	NM_007781	Csf2rb2	Colony stimulating factor 2 receptor, beta 2, low-affinity (granulocyte-macrophage)	receptor activity (GO:0004872); cytokine receptor activity (GO:0004896); extracellular space (GO:0005615); membrane (GO:0016020); integral to membrane (GO:0016021); cytokine-mediated signaling pathway (GO:0019221)	15.0544	15.0544	97.833	1486.87	5.08e-192	20.2743	20.2743	61.6485	1269.16	2.43e-116
3.11	CSF3R	chr4:125,701,903-125,722,219	NM_007782 NM_001252651 NR_045561	Csf3r	Colony stimulating factor 3 receptor (granulocyte)	receptor activity (GO:0004872); cytokine receptor activity (GO:0004896); protein binding (GO:0005515); extracellular space (GO:0005615); cell adhesion (GO:0007155); signal transduction (GO:0007165); membrane (GO:0016020); integral to membrane (GO:0016021); cytokine-mediated signaling pathway (GO:0019221); neutrophil chemotaxis (GO:0030593)	7.95501	7.95501	83.9409	674.706	7.3e-67	20.7266	20.7266	26.8379	575.985	2.31e-75
3.11	CSN3	chr5:88,354,658-88,361,289	NM_007786	Csn3	Casein kappa	extracellular region (GO:0005576); extracellular space (GO:0005615)	5.92515	5.92515	25.685	157.113	3.45e-06	16.5769	16.5769	7.14314	133.988	4.45e-10
3.11	CSPG4	chr9:56,712,911-56,747,677	NM_139001	Cspg4	Chondroitin sulfate proteoglycan 4	activation of MAPK activity (GO:0000187); angiogenesis (GO:0001525); molecular_function (GO:0003674); signal transducer activity (GO:0004871); collagen binding (GO:0005518); plasma membrane (GO:0005886); signal transduction (GO:0007165); transmembrane receptor protein tyrosine kinase signaling pathway (GO:0007169); multicellular organismal development (GO:0007275); cell proliferation (GO:0008283)…	69.0319	69.0319	14.6418	1078.78	9.4e-225	6.62136	6.62136	138.197	920.674	5.7e-54
3.11	CSPG5	chr9:110,146,287-110,165,080	NM_013884 NM_001166273	Cspg5	Chondroitin sulfate proteoglycan 5	extracellular space (GO:0005615); endoplasmic reticulum (GO:0005783); Golgi apparatus (GO:0005794); plasma membrane (GO:0005886); multicellular organismal development (GO:0007275); nervous system development (GO:0007399); membrane (GO:0016020); integral to membrane (GO:0016021); cell differentiation (GO:0030154); regulation of growth (GO:0040008); regulation of synaptic transmission (GO:0050804)	30.5463	30.5463	7.19534	249.337	2.39e-54	9.27469	9.27469	22.0543	212.822	1.37e-26
3.11	CSRNP1	chr9:119,880,284-119,893,776	NM_153287	Csrnp1	Cysteine-serine-rich nuclear protein 1	DNA binding (GO:0003677); sequence-specific DNA binding transcription factor activity (GO:0003700); nucleus (GO:0005634); regulation of transcription, DNA-dependent (GO:0006355); apoptotic process (GO:0006915); post-embryonic development (GO:0009791); positive regulation of transcription from RNA polymerase II promoter (GO:0045944); platelet-derived growth factor receptor signaling pathway (GO:00…	3.89575	3.89575	143.65	562.522	7.41e-35	2.82585	2.82585	169.227	480.035	7.08e-16
3.11	CST7	chr2:150,396,151-150,404,680	NM_009977	Cst7	Cystatin F (leukocystatin)	endopeptidase inhibitor activity (GO:0004866); cysteine-type endopeptidase inhibitor activity (GO:0004869); extracellular region (GO:0005576); extracellular space (GO:0005615); negative regulation of peptidase activity (GO:0010466); negative regulation of endopeptidase activity (GO:0010951); peptidase inhibitor activity (GO:0030414)	34.491	34.491	2.67725	125.832	1.41e-29	19.933	19.933	4.43889	107.413	9.11e-21
3.11	CTLA4	chr1:60,965,869-60,972,674	NM_009843	Ctla4	Cytotoxic T-lymphocyte-associated protein 4	protein binding (GO:0005515); extracellular space (GO:0005615); plasma membrane (GO:0005886); immune response (GO:0006955); external side of plasma membrane (GO:0009897); membrane (GO:0016020); integral to membrane (GO:0016021); negative regulation of T cell proliferation (GO:0042130); negative regulation of immune response (GO:0050777)	22.4238	22.4238	4.37839	119.604	3.44e-25	69.4348	69.4348	0.484808	102.097	1.77e-25
3.11	CTSC	chr7:95,426,603-95,459,385	NM_009982	Ctsc	Cathepsin C	cysteine-type endopeptidase activity (GO:0004197); dipeptidyl-peptidase I activity (GO:0004214); extracellular space (GO:0005615); lysosome (GO:0005764); endoplasmic reticulum (GO:0005783); Golgi apparatus (GO:0005794); proteolysis (GO:0006508); peptidase activity (GO:0008233); cysteine-type peptidase activity (GO:0008234); response to organic substance (GO:0010033); hydrolase activity (GO:001678…	14.654	14.654	419.027	6154.07	1.68e-257	7.87027	7.87027	666.638	5253.49	2.01e-103
3.11	CTSH	chr9:89,949,105-89,970,933	NM_007801	Ctsh	Cathepsin H	cysteine-type endopeptidase activity (GO:0004197); cathepsin H activity (GO:0004215); extracellular space (GO:0005615); lysosome (GO:0005764); proteolysis (GO:0006508); peptidase activity (GO:0008233); cysteine-type peptidase activity (GO:0008234); positive regulation of epithelial cell migration (GO:0010634); hydrolase activity (GO:0016787); kininogen binding (GO:0030984); protein destabilizatio…	25.6264	25.6264	144.156	3718.83	1.65e-202	6.52316	6.52316	485.842	3174.75	3.36e-81
3.11	CTSK	chr3:95,303,208-95,313,284	NM_007802	Ctsk	Cathepsin K	cysteine-type endopeptidase activity (GO:0004197); cathepsin K activity (GO:0004216); extracellular space (GO:0005615); cytoplasm (GO:0005737); lysosome (GO:0005764); proteolysis (GO:0006508); peptidase activity (GO:0008233); cysteine-type peptidase activity (GO:0008234); hydrolase activity (GO:0016787); bone resorption (GO:0045453)	10.2627	10.2627	182.227	1879.4	3.32e-60	4.0405	4.0405	396.373	1604.59	2.44e-30
3.11	CTSS	chr3:95,330,708-95,360,325	NM_021281	Ctss	Cathepsin S	cysteine-type endopeptidase activity (GO:0004197); cathepsin S activity (GO:0004218); extracellular space (GO:0005615); lysosome (GO:0005764); proteolysis (GO:0006508); peptidase activity (GO:0008233); cysteine-type peptidase activity (GO:0008234); membrane (GO:0016020); hydrolase activity (GO:0016787)	31.7057	31.7057	1050.78	33346.3	4.22e-101	40.9791	40.9791	693.781	28470.5	6.47e-102
3.11	CTSW	chr19:5,465,240-5,468,498	NM_009985	Ctsw	Cathepsin W	cysteine-type endopeptidase activity (GO:0004197); extracellular space (GO:0005615); proteolysis (GO:0006508); peptidase activity (GO:0008233); cysteine-type peptidase activity (GO:0008234); hydrolase activity (GO:0016787)	136.491	136.491	0.725015	234.45	1.83e-27	46.4831	46.4831	3.32917	200.233	3.77e-21
3.11	CUL4B	chrX:35,884,798-35,929,373	NM_028288 NM_001110142	Cul4b	Cullin 4B	molecular_function (GO:0003674); cellular_component (GO:0005575); cell cycle (GO:0007049); biological_process (GO:0008150)	2.69325	2.69325	891.95	2403.93	2.37e-26	2.32387	2.32387	882.146	2051.31	1.85e-18
3.11	CUL9	chr17:46,637,554-46,683,337	NM_001081335	Cul9	Cullin 9	nucleotide binding (GO:0000166); protein binding (GO:0005515); ATP binding (GO:0005524); anaphase-promoting complex (GO:0005680); cytoplasm (GO:0005737); ubiquitin-dependent protein catabolic process (GO:0006511); zinc ion binding (GO:0008270); regulation of mitotic metaphase/anaphase transition (GO:0030071); cullin-RING ubiquitin ligase complex (GO:0031461); ubiquitin protein ligase binding (GO:…	10.828	10.828	27.1916	304.259	2.96e-46	4.46736	4.46736	57.3497	259.669	2.73e-18
3.11	CX3CR1	chr9:119,957,811-119,977,400	NM_009987	Cx3cr1	Chemokine (C-X3-C) receptor 1	rhodopsin-like receptor activity (GO:0001584); microglial cell activation involved in immune response (GO:0002282); signal transducer activity (GO:0004871); receptor activity (GO:0004872); cytokine receptor activity (GO:0004896); G-protein coupled receptor activity (GO:0004930); chemokine receptor activity (GO:0004950); plasma membrane (GO:0005886); signal transduction (GO:0007165); G-protein cou…	54.6877	54.6877	3.65337	253.482	1.41e-54	11.5534	11.5534	17.82	216.435	2.08e-29
3.11	CXCL10	chr5:92,775,665-92,777,915	NM_021274	Cxcl10	Chemokine (C-X-C motif) ligand 10	positive regulation of leukocyte chemotaxis (GO:0002690); cytokine activity (GO:0005125); extracellular region (GO:0005576); extracellular space (GO:0005615); chemotaxis (GO:0006935); inflammatory response (GO:0006954); immune response (GO:0006955); signal transduction (GO:0007165); sensory perception (GO:0007600); chemokine activity (GO:0008009); positive regulation of cell proliferation (GO:000…	105.762	105.762	37.425	4062.91	1.56e-123	19.108	19.108	180.593	3468.88	2.69e-68
3.11	CXCL11	chr5:92,788,571-92,792,322	NM_019494 NR_038116	Cxcl11	Chemokine (C-X-C motif) ligand 11	cytokine activity (GO:0005125); extracellular region (GO:0005576); extracellular space (GO:0005615); chemotaxis (GO:0006935); inflammatory response (GO:0006954); immune response (GO:0006955); sensory perception (GO:0007600); chemokine activity (GO:0008009)	89.0254	89.0254	0.362508	120.298	2.93e-19	23.9321	23.9321	3.32917	102.606	1.32e-14
3.11	CXCL12	chr6:117,118,553-117,131,386	NM_013655 NM_021704 NM_001012477	Cxcl12	Chemokine (C-X-C motif) ligand 12	patterning of blood vessels (GO:0001569); ameboidal cell migration (GO:0001667); neuron migration (GO:0001764); positive regulation of endothelial cell proliferation (GO:0001938); cytokine activity (GO:0005125); extracellular region (GO:0005576); extracellular space (GO:0005615); plasma membrane (GO:0005886); chemotaxis (GO:0006935); immune response (GO:0006955); germ cell development (GO:0007281…	8.82453	8.82453	243.49	2156.51	1.78e-98	5.07244	5.07244	362.147	1841.04	4.15e-43
3.11	CXCL16	chr11:70,267,736-70,273,486	NM_023158	Cxcl16	Chemokine (C-X-C motif) ligand 16	low-density lipoprotein receptor activity (GO:0005041); scavenger receptor activity (GO:0005044); cytokine activity (GO:0005125); extracellular region (GO:0005576); extracellular space (GO:0005615); chemotaxis (GO:0006935); immune response (GO:0006955); signal transduction (GO:0007165); sensory perception (GO:0007600); chemokine activity (GO:0008009); membrane (GO:0016020); integral to membrane (…	22.4156	22.4156	150.234	3389	1.56e-112	24.398	24.398	117.631	2893.35	2.49e-102
3.11	CXCL9	chr5:92,750,357-92,757,105	NM_008599	Cxcl9	Chemokine (C-X-C motif) ligand 9	cytokine activity (GO:0005125); extracellular region (GO:0005576); extracellular space (GO:0005615); inflammatory response (GO:0006954); immune response (GO:0006955); chemokine activity (GO:0008009)	315.672	315.672	14.4738	4883.65	7.96e-91	55.53	55.53	74.1134	4170.05	5.51e-58
3.11	CXCR4	chr1:130,484,776-130,488,876	NM_009911	Cxcr4	Chemokine (C-X-C motif) receptor 4	patterning of blood vessels (GO:0001569); ameboidal cell migration (GO:0001667); neuron migration (GO:0001764); epithelial cell development (GO:0002064); signal transducer activity (GO:0004871); receptor activity (GO:0004872); G-protein coupled receptor activity (GO:0004930); chemokine receptor activity (GO:0004950); protein binding (GO:0005515); endosome (GO:0005768); plasma membrane (GO:0005886…	5.04854	5.04854	93.5094	476.134	9.04e-40	7.23498	7.23498	55.3237	406.501	2.72e-35
3.11	CXCR6	chr9:123,715,595-123,720,872	NM_030712	Cxcr6	Chemokine (C-X-C motif) receptor 6	rhodopsin-like receptor activity (GO:0001584); signal transducer activity (GO:0004871); receptor activity (GO:0004872); G-protein coupled receptor activity (GO:0004930); plasma membrane (GO:0005886); signal transduction (GO:0007165); G-protein coupled receptor signaling pathway (GO:0007186); membrane (GO:0016020); integral to membrane (GO:0016021); C-C chemokine receptor activity (GO:0016493); C-…	313.983	313.983	0.362508	426.805	1.58e-45	246.143	246.143	0.484808	364.474	1.2e-39
3.11	CYBA	chr8:124,948,671-124,956,840	NM_007806	Cyba	Cytochrome b-245, alpha polypeptide	positive regulation of endothelial cell proliferation (GO:0001938); negative regulation of glomerular filtration by angiotensin (GO:0003106); protein binding (GO:0005515); cytoplasm (GO:0005737); mitochondrion (GO:0005739); Golgi apparatus (GO:0005794); electron transport (GO:0006118); superoxide metabolic process (GO:0006801); transport (GO:0006810); regulation of blood pressure (GO:0008217); sm…	3.20983	3.20983	756.305	2429.82	1.44e-13	2.3375	2.3375	887.032	2074.78	7.09e-08
3.11	CYBB	chrX:9,012,378-9,046,450	NM_007807	Cybb	Cytochrome b-245, beta polypeptide	ion channel activity (GO:0005216); voltage-gated ion channel activity (GO:0005244); iron ion binding (GO:0005506); protein binding (GO:0005515); intracellular (GO:0005622); cytoplasm (GO:0005737); mitochondrion (GO:0005739); endoplasmic reticulum (GO:0005783); rough endoplasmic reticulum (GO:0005791); Golgi apparatus (GO:0005794); plasma membrane (GO:0005886); electron transport (GO:0006118); tra…	31.2506	31.2506	201.015	6312.1	2.49e-66	27.7637	27.7637	193.156	5389.49	1.25e-60
3.11	CYCT	chr2:76,192,000-76,198,505	NM_009989	Cyct	Cytochrome c, testis	electron transporter activity (GO:0005489); iron ion binding (GO:0005506); mitochondrion (GO:0005739); mitochondrial respiratory chain (GO:0005746); electron transport (GO:0006118); transport (GO:0006810); apoptotic process (GO:0006915); electron carrier activity (GO:0009055); heme binding (GO:0020037); electron transport chain (GO:0022900); hydrogen peroxide metabolic process (GO:0042743); metal…	59.5686	59.5686	0	58.5686	2.4e-17	50.96	50.96	0	49.96	6.81e-14
3.11	CYGB	chr11:116,506,909-116,515,627	NM_030206	Cygb	Cytoglobin	peroxidase activity (GO:0004601); oxygen transporter activity (GO:0005344); binding (GO:0005488); iron ion binding (GO:0005506); cytoplasm (GO:0005737); transport (GO:0006810); response to oxidative stress (GO:0006979); muscle organ development (GO:0007517); oxygen transport (GO:0015671); oxygen binding (GO:0019825); heme binding (GO:0020037); neuron projection (GO:0043005); neuronal cell body (G…	28.289	28.289	14.3907	434.386	7.55e-88	2.56057	2.56057	144.188	370.764	1.23e-11
3.11	CYP1B1	chr17:80,106,293-80,114,381	NM_009994	Cyp1b1	Cytochrome P450, family 1, subfamily b, polypeptide 1	monooxygenase activity (GO:0004497); iron ion binding (GO:0005506); extracellular space (GO:0005615); endoplasmic reticulum (GO:0005783); microsome (GO:0005792); electron transport (GO:0006118); cellular aromatic compound metabolic process (GO:0006725); transport (GO:0006810); estrogen metabolic process (GO:0008210); electron carrier activity (GO:0009055); toxin metabolic process (GO:0009404); me…	37.1547	37.1547	13.0521	521.1	6.21e-59	5.457	5.457	80.7184	444.937	7.6e-24
3.11	CYP27A1	chr1:74,760,148-74,784,464	NM_024264	Cyp27a1	Cytochrome P450, family 27, subfamily a, polypeptide 1	monooxygenase activity (GO:0004497); iron ion binding (GO:0005506); mitochondrion (GO:0005739); mitochondrial envelope (GO:0005740); mitochondrial inner membrane (GO:0005743); electron transport (GO:0006118); transport (GO:0006810); cholesterol metabolic process (GO:0008203); electron carrier activity (GO:0009055); membrane (GO:0016020); oxidoreductase activity (GO:0016491); heme binding (GO:0020…	3.49214	3.49214	101.401	356.6	4.02e-15	24.6812	24.6812	11.3774	304.49	5.73e-38
3.11	CYP3A13	chr5:138,334,161-138,362,847	NM_007819	Cyp3a13	Cytochrome P450, family 3, subfamily a, polypeptide 13	monooxygenase activity (GO:0004497); iron ion binding (GO:0005506); extracellular space (GO:0005615); endoplasmic reticulum (GO:0005783); microsome (GO:0005792); electron transport (GO:0006118); transport (GO:0006810); electron carrier activity (GO:0009055); membrane (GO:0016020); oxidoreductase activity (GO:0016491); oxidoreductase activity, acting on paired donors, with incorporation or reducti…	20.1774	20.1774	1.95224	58.5686	1.17e-13	5.90638	5.90638	7.62795	49.96	1.38e-06
3.11	CYP4F18	chr8:74,512,381-74,533,525	NM_024444	Cyp4f18	Cytochrome P450, family 4, subfamily f, polypeptide 18	nucleic acid binding (GO:0003676); monooxygenase activity (GO:0004497); iron ion binding (GO:0005506); extracellular space (GO:0005615); endoplasmic reticulum (GO:0005783); microsome (GO:0005792); electron transport (GO:0006118); electron carrier activity (GO:0009055); membrane (GO:0016020); integral to membrane (GO:0016021); oxidoreductase activity (GO:0016491); heme binding (GO:0020037); metal …	35.9554	35.9554	20.6099	775.994	1.26e-152	25.7529	25.7529	24.7586	662.359	1.6e-88
3.11	CYP4V3	chr8:46,391,156-46,418,550	NM_133969	Cyp4v3	cytochrome P450, family 4, subfamily v, polypeptide 3	monooxygenase activity (GO:0004497); oxidoreductase activity (GO:0016491)	3.1126	3.1126	216.08	674.682	5.67e-32	3.22107	3.22107	178.083	575.838	1.75e-20
3.11	CYP7B1	chr3:17,971,950-18,143,338	NM_007825	Cyp7b1	Cytochrome P450, family 7, subfamily b, polypeptide 1	monooxygenase activity (GO:0004497); iron ion binding (GO:0005506); extracellular space (GO:0005615); endoplasmic reticulum (GO:0005783); microsome (GO:0005792); electron transport (GO:0006118); lipid metabolic process (GO:0006629); bile acid biosynthetic process (GO:0006699); transport (GO:0006810); digestion (GO:0007586); memory (GO:0007613); circadian rhythm (GO:0007623); steroid metabolic pro…	30.4443	30.4443	2.92836	118.596	5.94e-28	16.4736	16.4736	5.20391	101.2	5.28e-19
3.11	CYS1	chr12:25,350,703-25,366,660	NM_138686 NM_001004455 NM_001161807	Cys1	Cystin 1	molecular_function (GO:0003674); cytoplasm (GO:0005737); cytoskeleton (GO:0005856); cilium (GO:0005929); microtubule basal body (GO:0005932); biological_process (GO:0008150); cell projection (GO:0042995)	18.5435	18.5435	0.362508	24.2656	1.77e-06	7.04518	7.04518	2.07934	20.6945	0.000835
3.11	CYSLTR1	chrX:103,771,856-103,798,801	NM_021476	Cysltr1	Cysteinyl leukotriene receptor 1	rhodopsin-like receptor activity (GO:0001584); signal transducer activity (GO:0004871); receptor activity (GO:0004872); G-protein coupled receptor activity (GO:0004930); leukotriene receptor activity (GO:0004974); plasma membrane (GO:0005886); integral to plasma membrane (GO:0005887); calcium ion transport (GO:0006816); chemotaxis (GO:0006935); inflammatory response (GO:0006954); signal transduct…	5.05577	5.05577	36.562	188.905	2.37e-14	9.94549	9.94549	15.3204	161.314	8.75e-18
3.11	CYSLTR2	chr14:73,428,935-73,448,921	NM_133720 NM_001162412	Cysltr2	Cysteinyl leukotriene receptor 2	rhodopsin-like receptor activity (GO:0001584); cysteinyl leukotriene receptor activity (GO:0001631); signal transducer activity (GO:0004871); receptor activity (GO:0004872); G-protein coupled receptor activity (GO:0004930); leukotriene receptor activity (GO:0004974); plasma membrane (GO:0005886); signal transduction (GO:0007165); G-protein coupled receptor signaling pathway (GO:0007186); membrane…	89.4779	89.4779	0.725015	153.351	2.7e-41	62.4962	62.4962	1.10972	130.85	2.59e-31
3.11	CYTH1	chr11:118,025,480-118,109,906	NM_011180 NM_001112699 NM_001112700	Cyth1	Cytohesin 1	guanyl-nucleotide exchange factor activity (GO:0005085); ARF guanyl-nucleotide exchange factor activity (GO:0005086); protein binding (GO:0005515); intracellular (GO:0005622); regulation of ARF protein signal transduction (GO:0032012); regulation of catalytic activity (GO:0050790)	2.09971	2.09971	512.195	1076.56	2.65e-21	2.8882	2.8882	317.529	918.975	2.53e-21
3.11	CYTH4	chr15:78,427,477-78,452,449	NM_028195	Cyth4	Cytohesin 4	molecular_function (GO:0003674); guanyl-nucleotide exchange factor activity (GO:0005085); ARF guanyl-nucleotide exchange factor activity (GO:0005086); cellular_component (GO:0005575); intracellular (GO:0005622); biological_process (GO:0008150); regulation of ARF protein signal transduction (GO:0032012); regulation of catalytic activity (GO:0050790)	9.35212	9.35212	200.656	1884.91	1.58e-175	12.3636	12.3636	129.213	1608.89	7.21e-104
3.11	CYTIP	chr2:57,981,550-58,012,533	NM_139200	Cytip	Cytohesin 1 interacting protein	protein binding (GO:0005515); cytoplasm (GO:0005737); endosome (GO:0005768); cell cortex (GO:0005938); regulation of cell adhesion (GO:0030155)	6.96298	6.96298	61.6617	435.312	4.84e-49	14.4251	14.4251	24.8231	371.501	4.83e-49
3.11	CYTL1	chr5:38,126,758-38,131,059	NM_001081106	Cytl1	cytokine-like 1		173.789	173.789	0	172.789	2.52e-49	148.496	148.496	0	147.496	9.04e-38
3.11	D0H4S114	chr18:33,596,673-33,623,683	NM_053078 NM_001109990 NM_001109989 NM_001109988	D0H4S114	DNA segment, human D4S114	protein binding (GO:0005515); nucleus (GO:0005634); cytoplasm (GO:0005737); regulation of transforming growth factor beta receptor signaling pathway (GO:0017015); regulation of neuron differentiation (GO:0045664)	8.05477	8.05477	39.4621	324.913	4.07e-41	2.73283	2.73283	100.833	277.294	9.64e-11
3.11	D14ERTD668E	chr14:59,966,244-59,984,327	NM_199015	D14Ertd668e	DNA segment, Chr 14, ERATO Doi 668, expressed	molecular_function (GO:0003674); protein binding (GO:0005515); cellular_component (GO:0005575); nucleus (GO:0005634); biological_process (GO:0008150); zinc ion binding (GO:0008270); metal ion binding (GO:0046872)	63.5272	63.5272	9.11929	641.85	3.2e-141	7.86397	7.86397	68.8028	547.927	1.45e-46
3.11	D4BWG0951E	chr4:80,556,590-80,600,205	NM_026821	D4Bwg0951e	DNA segment, Chr 4, Brigham & Women's Genetics 0951 expressed		42.3711	42.3711	0.725015	72.0907	7.62e-19	4.01513	4.01513	14.5665	61.5015	6.47e-06
3.11	D4WSU53E	chr4:134,479,540-134,483,285	NM_023665	D4Wsu53e	DNA segment, Chr 4, Wayne State University 53, expressed	molecular_function (GO:0003674); cellular_component (GO:0005575); biological_process (GO:0008150)	2.49831	2.49831	1405.04	3511.74	5.85e-58	11.0111	11.0111	271.344	2997.81	1.04e-118
3.11	D730005E14RIK	chr15:79,719,962-79,723,568	NR_030675	D730005E14Rik	RIKEN cDNA D730005E14 gene	molecular_function (GO:0003674); cellular_component (GO:0005575); biological_process (GO:0008150)	5.69159	5.69159	14.3907	86.5975	7.23e-07	23.2867	23.2867	2.21944	73.9702	3.15e-11
3.11	DACH2	chrX:110,411,865-110,949,995	NM_033605 NM_001142570	Dach2	Dachshund 2 (Drosophila)	nucleotide binding (GO:0000166); DNA binding (GO:0003677); protein binding (GO:0005515); nucleus (GO:0005634); regulation of transcription, DNA-dependent (GO:0006355); multicellular organismal development (GO:0007275)	49.3691	49.3691	0	48.3691	7.31e-11	7.97291	7.97291	4.29878	41.2467	4.47e-06
3.11	DACT1	chr12:72,410,871-72,421,094	NM_021532 NM_001190466	Dact1	Dapper homolog 1, antagonist of beta-catenin (xenopus)	molecular_function (GO:0003674); protein binding (GO:0005515); cellular_component (GO:0005575); nucleus (GO:0005634); cytoplasm (GO:0005737); multicellular organismal development (GO:0007275); biological_process (GO:0008150); Wnt receptor signaling pathway (GO:0016055)	6.47903	6.47903	19.8283	133.947	2.84e-08	3.8002	3.8002	29.3264	114.247	1.04e-05
3.11	DAGLB	chr5:144,225,361-144,265,310	NM_144915	Daglb	Diacylglycerol lipase, beta	catalytic activity (GO:0003824); triglyceride lipase activity (GO:0004806); plasma membrane (GO:0005886); lipid metabolic process (GO:0006629); membrane (GO:0016020); integral to membrane (GO:0016021); lipid catabolic process (GO:0016042); hydrolase activity (GO:0016787); metal ion binding (GO:0046872)	3.58744	3.58744	212.009	763.156	1.98e-19	2.71252	2.71252	239.591	651.607	1.67e-13
3.11	DAPK1	chr13:60,703,308-60,864,547	NM_134062 NM_029653	Dapk1	Death associated protein kinase 1	nucleotide binding (GO:0000166); protein kinase activity (GO:0004672); protein serine/threonine kinase activity (GO:0004674); protein binding (GO:0005515); calmodulin binding (GO:0005516); ATP binding (GO:0005524); cytoplasm (GO:0005737); protein phosphorylation (GO:0006468); apoptotic process (GO:0006915); signal transduction (GO:0007165); kinase activity (GO:0016301); transferase activity (GO:0…	8.3665	8.3665	45.0394	384.188	2.19e-47	11.7597	11.7597	26.978	328.013	5.85e-41
3.11	DAPP1	chr3:137,593,970-137,644,513	NM_011932	Dapp1	Dual adaptor for phosphotyrosine and 3-phosphoinositides 1	protein binding (GO:0005515); cytoplasm (GO:0005737); phosphatidylinositol 3-kinase complex (GO:0005942); membrane (GO:0016020); 1-phosphatidylinositol-3-kinase activity (GO:0016303); phosphatidylinositol 3-kinase regulator activity (GO:0035014); regulation of phosphorylation (GO:0042325); regulation of catalytic activity (GO:0050790)	2.49992	2.49992	121.789	305.962	1.15e-10	3.98654	3.98654	64.7842	261.252	9.77e-14
3.11	DAXX	chr17:34,046,390-34,052,535	NM_007829 NM_001199733	Daxx	Fas death domain-associated protein	mitotic cytokinesis (GO:0000281); heterochromatin (GO:0000792); protein binding (GO:0005515); nucleus (GO:0005634); cytoplasm (GO:0005737); cell cortex (GO:0005938); regulation of transcription, DNA-dependent (GO:0006355); apoptotic process (GO:0006915); transcription repressor activity (GO:0016564); PML body (GO:0016605)	2.40156	2.40156	371.809	894.323	2.46e-26	2.56876	2.56876	296.531	763.287	1.5e-16
3.11	DCC	chr18:71,413,286-72,510,723	NM_007831	Dcc	Deleted in colorectal carcinoma	neuron migration (GO:0001764); transcription coactivator activity (GO:0003713); receptor activity (GO:0004872); netrin receptor activity (GO:0005042); protein binding (GO:0005515); extracellular space (GO:0005615); apoptotic process (GO:0006915); cell cycle (GO:0007049); signal transduction (GO:0007165); multicellular organismal development (GO:0007275); axon guidance (GO:0007411); positive regul…	36.4029	36.4029	0	35.4029	1.89e-10	10.6213	10.6213	1.93923	30.2183	8.95e-06
3.11	DCHS1	chr7:112,901,503-112,936,064	NM_001162943	Dchs1	Dachsous 1 (Drosophila)	molecular_function (GO:0003674); protein binding (GO:0005515); cellular_component (GO:0005575); cell adhesion (GO:0007155); biological_process (GO:0008150); membrane (GO:0016020); integral to membrane (GO:0016021)	7.73324	7.73324	61.8562	485.083	2.96e-56	4.24992	4.24992	96.6525	414.016	3.85e-23
3.11	DCK	chr5:89,194,038-89,212,302	NM_007832	Dck	Deoxycytidine kinase	nucleotide binding (GO:0000166); magnesium ion binding (GO:0000287); deoxycytidine kinase activity (GO:0004137); ATP binding (GO:0005524); nucleus (GO:0005634); cytosol (GO:0005829); nucleobase-containing compound metabolic process (GO:0006139); drug binding (GO:0008144); kinase activity (GO:0016301); phosphorylation (GO:0016310); transferase activity (GO:0016740); phosphotransferase activity, al…	3.22716	3.22716	304.623	985.296	1.52e-43	3.1883	3.1883	263.066	840.922	1.1e-23
3.11	DDHD1	chr14:46,212,849-46,277,818	NM_176845 NM_001042719 NM_001039106	Ddhd1	DDHD domain containing 1	molecular_function (GO:0003674); cellular_component (GO:0005575); cytoplasm (GO:0005737); biological_process (GO:0008150); lipid catabolic process (GO:0016042); hydrolase activity (GO:0016787); metal ion binding (GO:0046872)	6.13575	6.13575	218.309	1344.63	4.39e-105	5.17993	5.17993	220.757	1147.68	2.82e-47
3.11	DDX26B	chrX:53,708,016-53,761,020	NM_172779	Ddx26b	DEAD/H (Asp-Glu-Ala-Asp/His) box polypeptide 26B	molecular_function (GO:0003674); cellular_component (GO:0005575); biological_process (GO:0008150)	2.84593	2.84593	124.437	355.987	7.27e-13	4.65029	4.65029	64.5796	303.964	1.06e-15
3.11	DDX3Y	chrY:597,158-623,056	NM_012008	Ddx3y	DEAD (Asp-Glu-Ala-Asp) box polypeptide 3, Y-linked	nucleotide binding (GO:0000166); nucleic acid binding (GO:0003676); DNA binding (GO:0003677); RNA binding (GO:0003723); ATP-dependent RNA helicase activity (GO:0004004); helicase activity (GO:0004386); ATP binding (GO:0005524); nucleus (GO:0005634); cytoplasm (GO:0005737); ATP catabolic process (GO:0006200); ATP-dependent helicase activity (GO:0008026); hydrolase activity (GO:0016787); ATPase act…	8.37002	8.37002	64.9791	551.246	1.1e-64	10.0658	10.0658	45.8433	470.516	5.45e-49
3.11	DDX60	chr8:64,406,886-64,516,492	NM_001081215	Ddx60	DEAD (Asp-Glu-Ala-Asp) box polypeptide 60	molecular_function (GO:0003674); cellular_component (GO:0005575); biological_process (GO:0008150)	35.8512	35.8512	24.4861	912.707	1.27e-173	9.32872	9.32872	82.6042	778.92	1.01e-63
3.11	DENND1C	chr17:57,205,478-57,217,933	NM_153551	Dennd1c	DENN/MADD domain containing 1C	molecular_function (GO:0003674); cellular_component (GO:0005575); biological_process (GO:0008150)	12.1778	12.1778	30.4259	381.699	3.25e-57	27.3365	27.3365	10.9571	325.866	7.35e-55
3.11	DENND2D	chr3:106,285,349-106,303,972	NM_028110 NM_001093754	Dennd2d	DENN/MADD domain containing 2D	molecular_function (GO:0003674); cellular_component (GO:0005575); biological_process (GO:0008150)	12.6995	12.6995	5.82842	85.7173	5.51e-15	2.4677	2.4677	29.0574	73.1724	0.000925
3.11	DENND3	chr15:73,342,990-73,402,672	NM_001081066	Dennd3	DENN/MADD domain containing 3	molecular_function (GO:0003674); cellular_component (GO:0005575); biological_process (GO:0008150)	3.41591	3.41591	91.0549	313.451	4.1e-19	2.97948	2.97948	89.1113	267.485	6.94e-12
3.11	DENND4B	chr3:90,070,456-90,084,587	NM_201407	Dennd4b	DENN/MADD domain containing 4B	molecular_function (GO:0003674); cellular_component (GO:0005575); biological_process (GO:0008150)	2.39912	2.39912	233.593	561.817	5.34e-18	2.37091	2.37091	201.72	479.631	3.48e-11
3.11	DEPDC7	chr2:104,561,944-104,582,958	NM_144804	Depdc7	DEP domain containing 7	molecular_function (GO:0003674); cellular_component (GO:0005575); biological_process (GO:0008150)	7.60778	7.60778	44.6486	346.284	9.23e-41	11.7345	11.7345	24.2738	295.574	3.16e-38
3.11	DGKA	chr10:128,157,192-128,181,112	NM_016811	Dgka	Diacylglycerol kinase, alpha	nucleotide binding (GO:0000166); diacylglycerol kinase activity (GO:0004143); calcium ion binding (GO:0005509); ATP binding (GO:0005524); phospholipid binding (GO:0005543); cytosol (GO:0005829); plasma membrane (GO:0005886); protein kinase C-activating G-protein coupled receptor signaling pathway (GO:0007205); kinase activity (GO:0016301); phosphorylation (GO:0016310); transferase activity (GO:00…	3.12461	3.12461	203.696	638.595	2.34e-30	17.321	17.321	30.5229	545.008	1.71e-69
3.11	DGKQ	chr5:109,076,063-109,089,788	NM_199011	Dgkq	Diacylglycerol kinase, theta	nucleotide binding (GO:0000166); diacylglycerol kinase activity (GO:0004143); ATP binding (GO:0005524); nucleus (GO:0005634); cytoplasm (GO:0005737); cytoskeleton (GO:0005856); plasma membrane (GO:0005886); signal transduction (GO:0007165); protein kinase C-activating G-protein coupled receptor signaling pathway (GO:0007205); membrane (GO:0016020); kinase activity (GO:0016301); transferase activi…	6.82948	6.82948	219.232	1503.07	4.7e-126	21.7417	21.7417	58.0502	1282.85	7.94e-121
3.11	DHDH	chr7:52,728,933-52,744,166	NM_027903	Dhdh	Dihydrodiol dehydrogenase (dimeric)	catalytic activity (GO:0003824); binding (GO:0005488); extracellular space (GO:0005615); soluble fraction (GO:0005625); metabolic process (GO:0008152); oxidoreductase activity (GO:0016491); D-xylose catabolic process (GO:0042843); trans-1,2-dihydrobenzene-1,2-diol dehydrogenase activity (GO:0047115); D-xylose 1-dehydrogenase (NADP+) activity (GO:0047837); oxidation-reduction process (GO:0055114)	8.67568	8.67568	14.8363	136.391	6.33e-19	3.13373	3.13373	36.4807	116.454	4.95e-07
3.11	DHH	chr15:98,723,458-98,728,971	NM_007857	Dhh	Desert hedgehog	signal transducer activity (GO:0004871); protein binding (GO:0005515); extracellular region (GO:0005576); extracellular space (GO:0005615); plasma membrane (GO:0005886); proteolysis (GO:0006508); cell communication (GO:0007154); cell-cell signaling (GO:0007267); multicellular organismal development (GO:0007275); spermatid development (GO:0007286); pattern specification process (GO:0007389); pepti…	6.08347	6.08347	23.9839	150.989	1.51e-12	2.2482	2.2482	56.7359	128.802	8.96e-05
3.11	DHRS3	chr4:144,482,730-144,517,548	NM_011303 NM_001172424	Dhrs3	Dehydrogenase/reductase (SDR family) member 3	catalytic activity (GO:0003824); binding (GO:0005488); extracellular space (GO:0005615); metabolic process (GO:0008152); membrane (GO:0016020); integral to membrane (GO:0016021); oxidoreductase activity (GO:0016491); oxidation-reduction process (GO:0055114)	2.62727	2.62727	264.91	697.617	2.34e-24	2.28359	2.28359	260.224	595.529	4.64e-12
3.11	DHX58	chr11:100,556,198-100,565,585	NM_030150	Dhx58	DEXH (Asp-Glu-X-His) box polypeptide 58	nucleotide binding (GO:0000166); nucleic acid binding (GO:0003676); DNA binding (GO:0003677); RNA binding (GO:0003723); helicase activity (GO:0004386); ATP binding (GO:0005524); cytoplasm (GO:0005737); ATP-dependent helicase activity (GO:0008026); hydrolase activity (GO:0016787); innate immune response (GO:0045087); metal ion binding (GO:0046872)	19.9597	19.9597	40.8838	834.99	2.99e-136	2.2109	2.2109	321.744	712.555	1.53e-12
3.11	DIO2	chr12:91,962,992-91,976,878	NM_010050	Dio2	Deiodinase, iodothyronine, type II	thyroxine 5'-deiodinase activity (GO:0004800); extracellular space (GO:0005615); thyroid hormone generation (GO:0006590); response to cold (GO:0009409); membrane (GO:0016020); integral to membrane (GO:0016021); oxidoreductase activity (GO:0016491); thyroid hormone metabolic process (GO:0042403); thyroid hormone catabolic process (GO:0042404); hormone biosynthetic process (GO:0042446); oxidation-r…	10.2891	10.2891	51.37	537.839	5.03e-72	35.5852	35.5852	11.9267	459	2.33e-75
3.11	DLEU2	chr14:62,221,673-62,301,210	NR_028264	Dleu2	Deleted in lymphocytic leukemia, 2	molecular_function (GO:0003674); cellular_component (GO:0005575); biological_process (GO:0008150)	3.74205	3.74205	17.793	69.3241	4.65e-06	5.88765	5.88765	9.22248	59.1864	2.94e-07
3.11	DLEU7	chr14:62,895,066-62,911,816	NM_173419	Dleu7	Deleted in lymphocytic leukemia, 7	molecular_function (GO:0003674); cellular_component (GO:0005575); biological_process (GO:0008150)	26.3655	26.3655	0	25.3655	1.39e-07	22.6473	22.6473	0	21.6473	3.14e-06
3.11	DLGAP1	chr17:70,774,132-71,170,753	NM_027712 NM_177639 NM_001128180 NM_001128181	Dlgap1	Discs, large (Drosophila) homolog-associated protein 1	protein binding (GO:0005515); plasma membrane (GO:0005886); cell-cell signaling (GO:0007267); synaptic transmission (GO:0007268); membrane (GO:0016020); kinase activity (GO:0016301); protein domain specific binding (GO:0019904); cell junction (GO:0030054); synapse (GO:0045202); postsynaptic membrane (GO:0045211)	11.7899	11.7899	8.50567	111.071	1.5e-14	7.09907	7.09907	12.4872	94.7463	7.85e-12
3.11	DLL3	chr7:29,078,574-29,086,804	NM_007866	Dll3	Delta-like 3 (Drosophila)	skeletal system development (GO:0001501); in utero embryonic development (GO:0001701); cell fate determination (GO:0001709); somitogenesis (GO:0001756); DNA binding (GO:0003677); Notch binding (GO:0005112); protein binding (GO:0005515); extracellular space (GO:0005615); nucleus (GO:0005634); Notch signaling pathway (GO:0007219); multicellular organismal development (GO:0007275); compartment patte…	27.9734	27.9734	1.95224	81.5842	1.51e-19	33.4797	33.4797	1.10972	69.6328	1.51e-16
3.11	DMD	chrX:80,194,209-82,450,389	NM_007868	Dmd	Dystrophin, muscular dystrophy	actin binding (GO:0003779); integrin binding (GO:0005178); structural molecule activity (GO:0005198); calcium ion binding (GO:0005509); protein binding (GO:0005515); insoluble fraction (GO:0005626); nucleus (GO:0005634); cytoplasm (GO:0005737); microsome (GO:0005792); cytoskeleton (GO:0005856); plasma membrane (GO:0005886); muscle organ development (GO:0007517); skeletal muscle tissue development…	44.1182	44.1182	5.46591	284.265	1.17e-32	9.20323	9.20323	25.4591	242.509	5.38e-20
3.11	DMRTA1	chr4:89,354,889-89,361,457	NM_175647	Dmrta1	Doublesex and mab-3 related transcription factor like family A1	molecular_function (GO:0003674); DNA binding (GO:0003677); sequence-specific DNA binding transcription factor activity (GO:0003700); cellular_component (GO:0005575); nucleus (GO:0005634); regulation of transcription, DNA-dependent (GO:0006355); sex differentiation (GO:0007548); biological_process (GO:0008150); cell differentiation (GO:0030154); metal ion binding (GO:0046872)	28.0987	28.0987	0.613612	44.3404	5.38e-12	14.2017	14.2017	1.73464	37.8365	3.99e-08
3.11	DNAHC1	chr14:32,073,561-32,137,082	NM_001033668	Dnahc1	Dynein, axonemal, heavy chain 1	microtubule motor activity (GO:0003777); axonemal dynein complex (GO:0005858); microtubule-based movement (GO:0007018)	11.4126	11.4126	1.33863	25.6897	1.47e-05	8.38572	8.38572	1.73464	21.9319	0.000228
3.11	DNAJB5	chr4:42,965,966-42,971,604	NM_019874	Dnajb5	DnaJ (Hsp40) homolog, subfamily B, member 5	negative regulation of transcription from RNA polymerase II promoter (GO:0000122); protein binding (GO:0005515); nucleus (GO:0005634); cytosol (GO:0005829); protein folding (GO:0006457); heat shock protein binding (GO:0031072); unfolded protein binding (GO:0051082)	7.82591	7.82591	26.6611	215.474	5.47e-28	2.06612	2.06612	88.4753	183.866	4.58e-05
3.11	DNASE1L3	chr14:8,797,704-8,826,696	NM_007870	Dnase1l3	Deoxyribonuclease 1-like 3	DNA binding (GO:0003677); nuclease activity (GO:0004518); endonuclease activity (GO:0004519); endodeoxyribonuclease activity (GO:0004520); deoxyribonuclease activity (GO:0004536); extracellular space (GO:0005615); nucleus (GO:0005634); DNA catabolic process (GO:0006308); apoptotic DNA fragmentation (GO:0006309); apoptotic process (GO:0006915); hydrolase activity (GO:0016787)	216.939	216.939	2.31475	718.097	1.12e-98	115.897	115.897	4.29878	613.115	5.47e-79
3.11	DNASE2A	chr8:87,432,523-87,435,360	NM_010062	Dnase2a	deoxyribonuclease II alpha	nuclease activity (GO:0004518); endonuclease activity (GO:0004519); endodeoxyribonuclease activity (GO:0004520); deoxyribonuclease II activity (GO:0004531); lysosome (GO:0005764); DNA metabolic process (GO:0006259); DNA catabolic process (GO:0006308); apoptotic process (GO:0006915); multicellular organismal development (GO:0007275); hydrolase activity (GO:0016787); erythrocyte differentiation (GO…	2.55859	2.55859	166.66	427.973	5.05e-16	2.7896	2.7896	130.322	365.336	3.61e-13
3.11	DOCK2	chr11:34,126,864-34,597,325	NM_033374	Dock2	Dedicator of cyto-kinesis 2	membrane raft polarization (GO:0001766); establishment of T cell polarity (GO:0001768); immunological synapse formation (GO:0001771); guanyl-nucleotide exchange factor activity (GO:0005085); GTP binding (GO:0005525); cellular_component (GO:0005575); cytoplasm (GO:0005737); cytoskeleton (GO:0005856); chemotaxis (GO:0006935); cytoskeleton organization (GO:0007010); membrane (GO:0016020); Rac GTPase…	11.7298	11.7298	97.0796	1149.45	9e-38	11.8108	11.8108	82.1839	981.469	9.36e-35
3.11	DOCK8	chr19:25,074,019-25,276,922	NM_028785	Dock8	Dedicator of cytokinesis 8	molecular_function (GO:0003674); guanyl-nucleotide exchange factor activity (GO:0005085); GTP binding (GO:0005525); cellular_component (GO:0005575); biological_process (GO:0008150); regulation of catalytic activity (GO:0050790); GTPase binding (GO:0051020)	7.32485	7.32485	128.342	946.41	1.85e-92	4.86372	4.86372	165.315	807.911	1.81e-38
3.11	DOK2	chr14:71,174,188-71,178,301	NM_010071	Dok2	Docking protein 2	MAPK cascade (GO:0000165); transmembrane receptor protein tyrosine kinase signaling protein activity (GO:0005066); insulin receptor binding (GO:0005158); cellular_component (GO:0005575); transmembrane receptor protein tyrosine kinase signaling pathway (GO:0007169); Ras protein signal transduction (GO:0007265)	5.51795	5.51795	86.1743	480.024	3.66e-43	11.4905	11.4905	34.7461	409.739	1.07e-47
3.11	DOK3	chr13:55,624,596-55,629,899	NM_013739	Dok3	Docking protein 3	insulin receptor binding (GO:0005158); protein binding (GO:0005515); cytoplasm (GO:0005737); plasma membrane (GO:0005886); Ras protein signal transduction (GO:0007265); membrane (GO:0016020)	3.37382	3.37382	60.7404	207.301	8.88e-11	7.41012	7.41012	23.0239	177.02	1.38e-17
3.11	DOK4	chr8:97,387,728-97,400,212	NM_053246	Dok4	Docking protein 4	MAPK cascade (GO:0000165); transmembrane receptor protein tyrosine kinase signaling protein activity (GO:0005066); insulin receptor binding (GO:0005158); cellular_component (GO:0005575); signal transduction (GO:0007165); transmembrane receptor protein tyrosine kinase signaling pathway (GO:0007169); nervous system development (GO:0007399)	2.48264	2.48264	59.8757	150.133	1.64e-06	2.03629	2.03629	62.4246	128.151	0.000397
3.11	DPEP1	chr8:125,710,135-125,725,713	NM_007876	Dpep1	Dipeptidase 1 (renal)	membrane dipeptidase activity (GO:0004237); extracellular space (GO:0005615); endoplasmic reticulum (GO:0005783); microsome (GO:0005792); plasma membrane (GO:0005886); proteolysis (GO:0006508); peptidase activity (GO:0008233); metalloexopeptidase activity (GO:0008235); metallopeptidase activity (GO:0008237); dipeptidyl-peptidase activity (GO:0008239); membrane (GO:0016020); hydrolase activity (GO…	22.3788	22.3788	7.55785	190.514	7.35e-39	7.33902	7.33902	21.3004	162.663	3.02e-19
3.11	DPEP2	chr8:108,508,957-108,520,323	NM_176913	Dpep2	Dipeptidase 2	cellular_component (GO:0005575); proteolysis (GO:0006508); biological_process (GO:0008150); peptidase activity (GO:0008233); metalloexopeptidase activity (GO:0008235); metallopeptidase activity (GO:0008237); exopeptidase activity (GO:0008238); dipeptidyl-peptidase activity (GO:0008239); membrane (GO:0016020); hydrolase activity (GO:0016787); dipeptidase activity (GO:0016805); anchored to membrane…	2.74152	2.74152	105.529	291.05	6.91e-12	9.35788	9.35788	25.6637	248.516	1.67e-27
3.11	DPP4	chr2:62,168,130-62,250,288	NM_010074 NM_001159543	Dpp4	Dipeptidylpeptidase 4	regulation of T cell mediated immunity (GO:0002709); catalytic activity (GO:0003824); aminopeptidase activity (GO:0004177); serine-type endopeptidase activity (GO:0004252); dipeptidyl-peptidase IV activity (GO:0004274); prolyl oligopeptidase activity (GO:0004287); receptor activity (GO:0004872); protein binding (GO:0005515); collagen binding (GO:0005518); extracellular region (GO:0005576); membra…	24.4534	24.4534	7.94865	217.825	1.43e-25	5.46759	5.46759	33.2049	186.018	2.77e-10
3.11	DPP6	chr5:27,143,897-28,054,040	NM_010075 NM_207282 NM_001198886 NM_001136060	Dpp6	Dipeptidylpeptidase 6	molecular_function (GO:0003674); catalytic activity (GO:0003824); dipeptidyl-peptidase IV activity (GO:0004274); cellular_component (GO:0005575); proteolysis (GO:0006508); biological_process (GO:0008150); serine-type peptidase activity (GO:0008236); membrane (GO:0016020); integral to membrane (GO:0016021)	67.3839	67.3839	0.362508	90.8111	4.58e-25	16.3051	16.3051	3.81397	77.4923	6.54e-15
3.11	DPPA4	chr16:48,283,848-48,294,405	NM_028610 NM_001018002	Dppa4	Developmental pluripotency associated 4	nucleus (GO:0005634)	4.42523	4.42523	30.6487	139.053	3.01e-12	41.6176	41.6176	1.87474	118.64	1.82e-27
3.11	DRAM1	chr10:87,785,549-87,819,820	NM_027878	Dram1	DNA-damage regulated autophagy modulator 1	molecular_function (GO:0003674); cellular_component (GO:0005575); lysosome (GO:0005764); autophagy (GO:0006914); apoptotic process (GO:0006915); biological_process (GO:0008150); membrane (GO:0016020); integral to membrane (GO:0016021)	11.8872	11.8872	72.9844	878.463	1.25e-116	10.4581	10.4581	70.7953	749.845	2.78e-65
3.11	DRAM2	chr3:106,350,745-106,377,763	NM_026013 NM_001025582	Dram2	VDNA-damage regulated autophagy modulator 2	molecular_function (GO:0003674); cellular_component (GO:0005575); lysosome (GO:0005764); apoptotic process (GO:0006915); biological_process (GO:0008150); membrane (GO:0016020); integral to membrane (GO:0016021)	2.17291	2.17291	311.46	677.947	5.03e-18	2.09501	2.09501	275.682	578.654	1.94e-09
3.11	DTX1	chr5:121,130,273-121,161,678	NM_008052	Dtx1	Deltex 1 homolog (Drosophila)	ubiquitin ligase complex (GO:0000151); ubiquitin-protein ligase activity (GO:0004842); protein binding (GO:0005515); nucleus (GO:0005634); cytoplasm (GO:0005737); Notch signaling pathway (GO:0007219); zinc ion binding (GO:0008270); glial cell differentiation (GO:0010001); protein ubiquitination (GO:0016567); SH3 domain binding (GO:0017124); metal ion binding (GO:0046872)	34.2713	34.2713	0.362508	45.6949	2.21e-12	20.3022	20.3022	0.969615	38.9876	4.73e-09
3.11	DTX3L	chr16:35,926,601-35,939,113	NM_001013371	Dtx3l	Deltex 3-like (Drosophila)	molecular_function (GO:0003674); protein binding (GO:0005515); cellular_component (GO:0005575); nucleus (GO:0005634); cytoplasm (GO:0005737); cellular response to DNA damage stimulus (GO:0006974); biological_process (GO:0008150); zinc ion binding (GO:0008270); chromatin modification (GO:0016568); ligase activity (GO:0016874); metal ion binding (GO:0046872)	8.4466	8.4466	261.872	2219.38	4.27e-183	4.10432	4.10432	460.832	1894.51	8.79e-44
3.11	DUOX2	chr2:122,106,173-122,123,901	NM_177610	Duox2	Dual oxidase 2	fertilization (GO:0009566); membrane (GO:0016020); integral to membrane (GO:0016021); oxidoreductase activity (GO:0016491); bone mineralization (GO:0030282); thyroid gland development (GO:0030878); multicellular organism growth (GO:0035264); thyroid hormone metabolic process (GO:0042403); hormone metabolic process (GO:0042445); inner ear development (GO:0048839); adenohypophysis morphogenesis (GO…	13.24	13.24	0.613612	20.3642	2.55e-05	8.17103	8.17103	1.24983	17.3834	0.000862
3.11	DUOXA1	chr2:122,129,285-122,139,466	NM_145395	Duoxa1	Dual oxidase maturation factor 1	molecular_function (GO:0003674); cellular_component (GO:0005575); endoplasmic reticulum membrane (GO:0005789); transport (GO:0006810); biological_process (GO:0008150); protein transport (GO:0015031); membrane (GO:0016020); integral to membrane (GO:0016021)	13.6343	13.6343	1.45003	32.4046	1.23e-06	7.19662	7.19662	2.98447	27.6747	8.45e-05
3.11	DUSP2	chr2:127,161,895-127,164,113	NM_010090	Dusp2	Dual specificity phosphatase 2	phosphoprotein phosphatase activity (GO:0004721); protein tyrosine phosphatase activity (GO:0004725); nucleus (GO:0005634); protein dephosphorylation (GO:0006470); protein tyrosine/serine/threonine phosphatase activity (GO:0008138); dephosphorylation (GO:0016311); hydrolase activity (GO:0016787); phosphatase activity (GO:0016791); MAP kinase tyrosine/serine/threonine phosphatase activity (GO:0017…	3.01889	3.01889	97.6084	296.688	4.57e-15	2.61717	2.61717	96.1566	253.275	7.5e-09
3.11	E130203B14RIK	chr14:33,669,942-33,752,675	NM_178791	E130203B14Rik	RIKEN cDNA E130203B14 gene	molecular_function (GO:0003674); cellular_component (GO:0005575); biological_process (GO:0008150); integral to membrane (GO:0016021)	12.9815	12.9815	3.29087	54.7021	8.44e-11	3.68941	3.68941	11.9267	46.692	0.000286
3.11	E230029C05RIK	chr7:97,177,669-97,188,790	NR_015614	E230029C05Rik	RIKEN cDNA E230029C05 gene	molecular_function (GO:0003674); cellular_component (GO:0005575); biological_process (GO:0008150)	5.56825	5.56825	6.44203	40.4391	3.95e-05	11.5367	11.5367	2.07934	34.5254	1.02e-06
3.11	E2F2	chr4:135,728,309-135,751,971	NM_177733	E2f2	E2F transcription factor 2	DNA binding (GO:0003677); sequence-specific DNA binding transcription factor activity (GO:0003700); protein binding (GO:0005515); nucleus (GO:0005634); transcription factor complex (GO:0005667); regulation of transcription, DNA-dependent (GO:0006355); apoptotic process (GO:0006915); cell cycle (GO:0007049); regulation of cell cycle (GO:0051726)	2.48322	2.48322	143.095	356.82	2.66e-13	2.63044	2.63044	115.195	304.645	1.36e-10
3.11	E330016A19RIK	chr9:78,278,325-78,290,954	NM_173386	E330016A19Rik	RIKEN cDNA E330016A19 gene	molecular_function (GO:0003674); cellular_component (GO:0005575); biological_process (GO:0008150)	22.1058	22.1058	10.3465	249.824	3.43e-49	4.34869	4.34869	48.2673	213.249	1.82e-15
3.11	E330020D12RIK	chr1:155,251,316-155,261,363	NR_033736	E330020D12Rik	Riken cDNA E330020D12 gene	molecular_function (GO:0003674); cellular_component (GO:0005575); biological_process (GO:0008150)	2.64365	2.64365	64.9791	173.426	3.68e-08	8.37694	8.37694	16.7859	147.992	3.06e-19
3.11	EAR11	chr14:51,874,937-51,875,787	NM_053113	Ear11	Eosinophil-associated, ribonuclease A family, member 11	nucleic acid binding (GO:0003676); nuclease activity (GO:0004518); endonuclease activity (GO:0004519); pancreatic ribonuclease activity (GO:0004522); ribonuclease activity (GO:0004540); cellular_component (GO:0005575); extracellular space (GO:0005615); biological_process (GO:0008150); hydrolase activity (GO:0016787)	216.155	216.155	0.362508	293.513	5.54e-08	127.518	127.518	0.969615	250.161	2.84e-07
3.11	EAR2	chr14:44,680,319-44,681,196	NM_007895	Ear2	Eosinophil-associated, ribonuclease A family, member 2	molecular_function (GO:0003674); nucleic acid binding (GO:0003676); nuclease activity (GO:0004518); endonuclease activity (GO:0004519); pancreatic ribonuclease activity (GO:0004522); cellular_component (GO:0005575); chemotaxis (GO:0006935); hydrolase activity (GO:0016787)	321.224	321.224	0	320.224	9.34e-90	274.241	274.241	0	273.241	3.12e-65
3.11	EBF3	chr7:144,385,354-144,506,128	NM_001113414 NM_010096 NM_001113415	Ebf3	Early B-cell factor 3	DNA binding (GO:0003677); protein binding (GO:0005515); nucleus (GO:0005634); regulation of transcription, DNA-dependent (GO:0006355); multicellular organismal development (GO:0007275); transcription regulator activity (GO:0030528); metal ion binding (GO:0046872)	3.74878	3.74878	13.3863	52.9309	0.000118	3.65321	3.65321	11.6465	45.2004	0.000568
3.11	EBF4	chr2:130,121,675-130,196,217	NM_001110513	Ebf4	Early B-cell factor 4	DNA binding (GO:0003677); protein binding (GO:0005515); cellular_component (GO:0005575); nucleus (GO:0005634); regulation of transcription, DNA-dependent (GO:0006355); multicellular organismal development (GO:0007275); transcription factor binding (GO:0008134); transcription regulator activity (GO:0030528); metal ion binding (GO:0046872)	4.37454	4.37454	18.4897	84.2584	5.81e-08	3.77366	3.77366	18.316	71.8919	2.14e-06
3.11	EBI3	chr17:56,092,046-56,096,445	NM_015766	Ebi3	Epstein-Barr virus induced gene 3	cytokine receptor activity (GO:0004896); cytokine activity (GO:0005125); protein binding (GO:0005515); extracellular region (GO:0005576); extracellular space (GO:0005615); membrane (GO:0016020); cytokine-mediated signaling pathway (GO:0019221); interleukin-27 receptor binding (GO:0045523)	6.2037	6.2037	15.2271	99.6681	9.75e-09	6.9224	6.9224	11.4419	85.128	1.35e-08
3.11	ECM2	chr13:49,600,179-49,628,158	NM_001012324	Ecm2	Extracellular matrix protein 2, female organ and adipocyte specific	protein binding (GO:0005515); collagen binding (GO:0005518); extracellular region (GO:0005576); proteinaceous extracellular matrix (GO:0005578); interstitial matrix (GO:0005614); heparin binding (GO:0008201); positive regulation of cell-substrate adhesion (GO:0010811); extracellular matrix organization (GO:0030198); extracellular matrix (GO:0031012); collagen V binding (GO:0070052)	4.11215	4.11215	13.2749	57.7005	9.88e-06	3.15726	3.15726	14.9112	49.2357	0.000601
3.11	EEPD1	chr9:25,289,182-25,411,695	NM_026189	Eepd1	Endonuclease/exonuclease/phosphatase family domain containing 1	molecular_function (GO:0003674); DNA binding (GO:0003677); cellular_component (GO:0005575); intracellular (GO:0005622); nucleus (GO:0005634); DNA repair (GO:0006281); biological_process (GO:0008150)	2.79327	2.79327	52.5424	148.558	3.56e-08	6.64461	6.64461	18.2404	126.845	1.81e-14
3.11	EFCAB3	chr11:104,953,533-104,978,851	NM_001081046	Efcab3	EF-hand calcium binding domain 3	molecular_function (GO:0003674); calcium ion binding (GO:0005509); cellular_component (GO:0005575); biological_process (GO:0008150)	22.5566	22.5566	0	21.5566	1.61e-06	13.0604	13.0604	0.484808	18.3922	0.000138
3.11	EFS	chr14:55,535,380-55,545,625	NM_010112	Efs	Embryonal Fyn-associated substrate	protein binding (GO:0005515); cell adhesion (GO:0007155); SH3 domain binding (GO:0017124)	29.4332	29.4332	13.6657	430.658	6.22e-89	4.88613	4.88613	74.4159	367.492	1.88e-25
3.11	EGFLAM	chr15:7,156,120-7,348,304	NM_178748	Egflam	EGF-like, fibronectin type III and laminin G domains	protein binding (GO:0005515); glycosaminoglycan binding (GO:0005539); extracellular region (GO:0005576); proteinaceous extracellular matrix (GO:0005578); basement membrane (GO:0005604); interstitial matrix (GO:0005614); positive regulation of cell-substrate adhesion (GO:0010811); peptide cross-linking via chondroitin 4-sulfate glycosaminoglycan (GO:0019800); cell junction (GO:0030054); extracellu…	22.6026	22.6026	6.21922	162.173	6.21e-34	28.9661	28.9661	3.81397	138.442	3.77e-28
3.11	EGR2	chr10:67,000,617-67,004,936	NM_010118	Egr2	Early growth response 2	nucleic acid binding (GO:0003676); DNA binding (GO:0003677); sequence-specific DNA binding transcription factor activity (GO:0003700); protein binding (GO:0005515); intracellular (GO:0005622); nucleus (GO:0005634); regulation of transcription, DNA-dependent (GO:0006355); rhythmic behavior (GO:0007622); motor neuron axon guidance (GO:0008045); zinc ion binding (GO:0008270); Schwann cell differenti…	9.28275	9.28275	46.5725	440.604	4.13e-45	20.9657	20.9657	16.9905	376.184	2.1e-56
3.11	EIF2S3Y	chrY:347,055-365,037	NM_012011	Eif2s3y	Eukaryotic translation initiation factor 2, subunit 3, structural gene Y-linked	nucleotide binding (GO:0000166); translation initiation factor activity (GO:0003743); GTPase activity (GO:0003924); GTP binding (GO:0005525); GTP catabolic process (GO:0006184); translation (GO:0006412); positive regulation of translational initiation (GO:0045948)	8.86318	8.86318	36.0315	327.217	7.93e-43	15.582	15.582	16.9905	279.329	5.18e-41
3.11	ELMO1	chr13:20,182,376-20,700,222	NM_080288 NR_038122	Elmo1	Engulfment and cell motility 1, ced-12 homolog (C. elegans)	binding (GO:0005488); protein binding (GO:0005515); cytoplasm (GO:0005737); cytoskeleton (GO:0005856); plasma membrane (GO:0005886); phagocytosis (GO:0006909); phagocytosis, engulfment (GO:0006911); apoptotic process (GO:0006915); cellular component movement (GO:0006928); membrane (GO:0016020); Rac protein signal transduction (GO:0016601); SH3 domain binding (GO:0017124); actin filament-based pro…	3.73232	3.73232	84.864	319.472	3.13e-21	5.95988	5.95988	44.927	272.72	1.67e-23
3.11	ELOVL4	chr9:83,672,299-83,699,912	NM_148941 NM_001145974	Elovl4	Elongation of very long chain fatty acids (FEN1/Elo2, SUR4/Elo3, yeast)-like 4	endoplasmic reticulum (GO:0005783); fatty acid biosynthetic process (GO:0006633); lipid biosynthetic process (GO:0008610); membrane (GO:0016020); integral to membrane (GO:0016021)	68.9897	68.9897	0.362508	92.9989	3.49e-19	3.55723	3.55723	21.5807	79.3246	0.000207
3.11	EMR1	chr17:57,498,109-57,622,952	NM_010130	Emr1	EGF-like module containing, mucin-like, hormone receptor-like sequence 1	signal transducer activity (GO:0004871); receptor activity (GO:0004872); transmembrane signaling receptor activity (GO:0004888); G-protein coupled receptor activity (GO:0004930); calcium ion binding (GO:0005509); extracellular space (GO:0005615); plasma membrane (GO:0005886); defense response (GO:0006952); signal transduction (GO:0007165); cell surface receptor signaling pathway (GO:0007166); G-p…	10.5894	10.5894	200.936	2137.38	2.45e-111	7.15492	7.15492	254.169	1824.71	2.65e-75
3.11	EMX2	chr19:59,533,180-59,539,847	NM_010132	Emx2	Empty spiracles homolog 2 (Drosophila)	DNA binding (GO:0003677); sequence-specific DNA binding transcription factor activity (GO:0003700); nucleus (GO:0005634); regulation of transcription, DNA-dependent (GO:0006355); multicellular organismal development (GO:0007275); brain development (GO:0007420); anterior/posterior pattern specification (GO:0009952); regulation of gene expression (GO:0010468); dentate gyrus development (GO:0021542)…	23.5652	23.5652	0.976119	45.5676	1.96e-11	8.7981	8.7981	3.53376	38.8885	1.82e-06
3.11	EMX2OS	chr19:59,499,594-59,533,125	NR_002863	Emx2os	empty spiracles homolog 2 (Drosophila) opposite strand	molecular_function (GO:0003674); cellular_component (GO:0005575); biological_process (GO:0008150)	11.4176	11.4176	0.613612	17.4235	0.000137	9.75595	9.75595	0.624914	14.8526	0.000886
3.11	ENPP1	chr10:24,361,217-24,431,908	NM_008813	Enpp1	Ectonucleotide pyrophosphatase/phosphodiesterase 1	nucleic acid binding (GO:0003676); catalytic activity (GO:0003824); endonuclease activity (GO:0004519); phosphodiesterase I activity (GO:0004528); nucleotide diphosphatase activity (GO:0004551); scavenger receptor activity (GO:0005044); extracellular space (GO:0005615); plasma membrane (GO:0005886); immune response (GO:0006955); signal transduction (GO:0007165); metabolic process (GO:0008152); nu…	9.39074	9.39074	22.9247	223.67	5.32e-33	3.65828	3.65828	51.4453	190.859	7.53e-12
3.11	ENPP3	chr10:24,493,620-24,556,001	NM_134005	Enpp3	Ectonucleotide pyrophosphatase/phosphodiesterase 3	molecular_function (GO:0003674); nucleic acid binding (GO:0003676); catalytic activity (GO:0003824); endonuclease activity (GO:0004519); phosphodiesterase I activity (GO:0004528); nucleotide diphosphatase activity (GO:0004551); scavenger receptor activity (GO:0005044); cellular_component (GO:0005575); extracellular region (GO:0005576); immune response (GO:0006955); signal transduction (GO:0007165…	2.73182	2.73182	27.9167	77.995	4.79e-05	4.28206	4.28206	14.7711	66.5328	1.66e-06
3.11	ENTPD1	chr19:40,734,284-40,816,092	NM_009848	Entpd1	Ectonucleoside triphosphate diphosphohydrolase 1	nucleotide binding (GO:0000166); magnesium ion binding (GO:0000287); apyrase activity (GO:0004050); protein binding (GO:0005515); ATP binding (GO:0005524); basal lamina (GO:0005605); plasma membrane (GO:0005886); ATP catabolic process (GO:0006200); G-protein coupled receptor signaling pathway (GO:0007186); purine ribonucleoside diphosphate catabolic process (GO:0009181); membrane (GO:0016020); in…	9.8513	9.8513	157.986	1565.22	8.61e-158	14.6449	14.6449	90.3078	1336.19	1.3e-104
3.11	EOMES	chr9:118,387,307-118,395,250	NM_010136 NM_001164789	Eomes	Eomesodermin homolog (Xenopus laevis)	endoderm formation (GO:0001706); mesoderm formation (GO:0001707); blastocyst development (GO:0001824); trophectodermal cell differentiation (GO:0001829); CD8-positive, alpha-beta T cell differentiation involved in immune response (GO:0002302); DNA binding (GO:0003677); sequence-specific DNA binding transcription factor activity (GO:0003700); intracellular (GO:0005622); nucleus (GO:0005634); regul…	20.3659	20.3659	4.37839	108.536	2.34e-22	12.4577	12.4577	6.51822	92.6598	1.93e-15
3.11	EPAS1	chr17:87,153,204-87,232,750	NM_010137	Epas1	Endothelial PAS domain protein 1	angiogenesis (GO:0001525); response to hypoxia (GO:0001666); embryonic placenta development (GO:0001892); blood vessel remodeling (GO:0001974); regulation of heart rate (GO:0002027); DNA binding (GO:0003677); sequence-specific DNA binding transcription factor activity (GO:0003700); specific RNA polymerase II transcription factor activity (GO:0003704); signal transducer activity (GO:0004871); prot…	7.67856	7.67856	126.308	976.545	9.21e-101	2.39051	2.39051	348.128	833.593	6.67e-15
3.11	EPB4.1L4B	chr4:57,074,598-57,156,028	NM_019427	Epb4.1l4b	Erythrocyte protein band 4.1-like 4b	molecular_function (GO:0003674); transporter activity (GO:0005215); binding (GO:0005488); cellular_component (GO:0005575); cytoplasm (GO:0005737); cytoskeleton (GO:0005856); transport (GO:0006810); cytoskeletal protein binding (GO:0008092); biological_process (GO:0008150); membrane (GO:0016020); extrinsic to membrane (GO:0019898)	256.55	256.55	1.22722	570.394	1.02e-148	3.22034	3.22034	150.457	486.744	1.95e-18
3.11	EPCAM	chr17:88,035,319-88,050,467	NM_008532	Epcam	Epithelial cell adhesion molecule	ureteric bud development (GO:0001657); plasma membrane (GO:0005886); membrane (GO:0016020); integral to membrane (GO:0016021); basolateral plasma membrane (GO:0016323); apical plasma membrane (GO:0016324)	128.175	128.175	0.725015	220.104	8.58e-21	188.729	188.729	0	187.729	8.39e-22
3.11	EPHB3	chr16:21,204,868-21,223,377	NM_010143	Ephb3	Eph receptor B3	nucleotide binding (GO:0000166); protein kinase activity (GO:0004672); protein serine/threonine kinase activity (GO:0004674); protein tyrosine kinase activity (GO:0004713); transmembrane receptor protein tyrosine kinase activity (GO:0004714); receptor activity (GO:0004872); ephrin receptor activity (GO:0005003); transmembrane-ephrin receptor activity (GO:0005005); protein binding (GO:0005515); AT…	3.69406	3.69406	68.4097	255.404	2.4e-17	17.3167	17.3167	11.6465	217.995	7.04e-35
3.11	EPHX2	chr14:66,703,214-66,743,337	NM_007940	Ephx2	Epoxide hydrolase 2, cytoplasmic	magnesium ion binding (GO:0000287); prostaglandin production involved in inflammatory response (GO:0002539); catalytic activity (GO:0003824); epoxide hydrolase activity (GO:0004301); extracellular space (GO:0005615); cytoplasm (GO:0005737); peroxisome (GO:0005777); cytosol (GO:0005829); cellular aromatic compound metabolic process (GO:0006725); xenobiotic metabolic process (GO:0006805); inflammat…	8.79984	8.79984	5.2431	53.9383	0.000934	9.24529	9.24529	4.09419	46.0972	0.000946
3.11	EPSTI1	chr14:78,304,046-78,402,463	NM_178825 NM_029495	Epsti1	Epithelial stromal interaction 1 (breast)	molecular_function (GO:0003674); cellular_component (GO:0005575); biological_process (GO:0008150)	36.2744	36.2744	34.1359	1273.53	1.23e-227	31.853	31.853	33.1516	1086.83	1.46e-125
3.11	ERAP1	chr13:74,777,320-74,829,323	NM_030711	Erap1	Endoplasmic reticulum aminopeptidase 1	DNA binding (GO:0003677); aminopeptidase activity (GO:0004177); leucyl aminopeptidase activity (GO:0004178); membrane alanyl aminopeptidase activity (GO:0004179); methionyl aminopeptidase activity (GO:0004239); receptor activity (GO:0004872); extracellular space (GO:0005615); cytoplasm (GO:0005737); endoplasmic reticulum (GO:0005783); endoplasmic reticulum lumen (GO:0005788); microsome (GO:000579…	3.9574	3.9574	331.454	1314.66	2.84e-69	4.21644	4.21644	265.372	1122.14	3.13e-38
3.11	ESYT1	chr10:127,947,306-127,962,915	NM_011843	Esyt1	extended synaptotagmin-like protein 1	membrane (GO:0016020); integral to membrane (GO:0016021)	2.92912	2.92912	732.848	2148.53	3.24e-60	4.36445	4.36445	419.473	1834.13	5.12e-47
3.11	ETV3	chr3:87,329,500-87,344,078	NM_012051 NM_001083318	Etv3	Ets variant gene 3	negative regulation of transcription from RNA polymerase II promoter (GO:0000122); DNA binding (GO:0003677); sequence-specific DNA binding transcription factor activity (GO:0003700); protein binding (GO:0005515); nucleus (GO:0005634); regulation of transcription, DNA-dependent (GO:0006355); transcription repressor activity (GO:0016564); transcriptional repressor complex (GO:0017053); sequence-spe…	2.11878	2.11878	511.527	1084.93	2.5e-22	2.8393	2.8393	325.491	926.007	8.2e-21
3.11	ETV6	chr6:133,985,725-134,220,165	NM_007961	Etv6	Ets variant gene 6 (TEL oncogene)	DNA binding (GO:0003677); sequence-specific DNA binding transcription factor activity (GO:0003700); protein binding (GO:0005515); intracellular (GO:0005622); nucleus (GO:0005634); regulation of transcription, DNA-dependent (GO:0006355); cell differentiation (GO:0030154); sequence-specific DNA binding (GO:0043565)	2.25957	2.25957	675.257	1527.05	4.27e-12	2.97947	2.97947	436.645	1302.95	1.29e-19
3.11	EVI2A	chr11:79,340,063-79,344,111	NM_010161 NM_001033711	Evi2a	Ecotropic viral integration site 2a	extracellular space (GO:0005615); membrane (GO:0016020); integral to membrane (GO:0016021)	3.59325	3.59325	166.883	602.244	7.03e-34	5.36941	5.36941	94.929	514.082	4.14e-33
3.11	EVI2B	chr11:79,326,887-79,344,091	NM_146023 NM_001077496	Evi2b	ecotropic viral integration site 2b	membrane (GO:0016020); integral to membrane (GO:0016021)	11.1428	11.1428	55.7484	631.338	3.71e-77	14.7901	14.7901	35.5111	539.002	7.01e-64
3.11	EVL	chr12:109,792,930-109,926,725	NM_001163394 NM_007965 NM_001163395 NM_001163396	Evl	Ena-vasodilator stimulated phosphoprotein	actin binding (GO:0003779); protein binding (GO:0005515); profilin binding (GO:0005522); cytoplasm (GO:0005737); cytoskeleton (GO:0005856); focal adhesion (GO:0005925); axon guidance (GO:0007411); actin polymerization or depolymerization (GO:0008154); SH3 domain binding (GO:0017124); lamellipodium (GO:0030027); actin filament-based movement (GO:0030048); platelet activation (GO:0030168); cell pro…	3.57235	3.57235	478.311	1711.27	2.73e-70	3.19023	3.19023	457.194	1460.75	5e-30
3.11	EYA4	chr10:22,823,974-23,069,709	NM_010167	Eya4	Eyes absent 4 homolog (Drosophila)	magnesium ion binding (GO:0000287); catalytic activity (GO:0003824); phosphoprotein phosphatase activity (GO:0004721); protein tyrosine phosphatase activity (GO:0004725); nucleus (GO:0005634); cytoplasm (GO:0005737); DNA repair (GO:0006281); regulation of transcription, DNA-dependent (GO:0006355); cellular response to DNA damage stimulus (GO:0006974); multicellular organismal development (GO:0007…	57.0137	57.0137	1.08752	118.017	2.57e-30	2.16846	2.16846	45.9078	100.718	0.00074
3.11	F10	chr8:13,037,308-13,056,676	NM_007972 NM_001242368	F10	Coagulation factor X	coagulation factor Xa activity (GO:0003804); catalytic activity (GO:0003824); serine-type endopeptidase activity (GO:0004252); chymotrypsin activity (GO:0004263); trypsin activity (GO:0004295); calcium ion binding (GO:0005509); protein binding (GO:0005515); extracellular region (GO:0005576); extracellular space (GO:0005615); membrane fraction (GO:0005624); microsome (GO:0005792); proteolysis (GO:…	8.89897	8.89897	94.8197	851.696	3.04e-96	31.3838	31.3838	22.1944	726.93	2.49e-99
3.11	F3	chr3:121,426,455-121,437,970	NM_010171	F3	Coagulation factor III	protease binding (GO:0002020); cytokine receptor activity (GO:0004896); extracellular space (GO:0005615); cytoplasm (GO:0005737); blood coagulation (GO:0007596); cell surface (GO:0009986); positive regulation of smooth muscle cell migration (GO:0014911); membrane (GO:0016020); integral to membrane (GO:0016021)	2.23495	2.23495	613.068	1371.41	7.92e-08	2.03335	2.03335	574.916	1170.04	6.08e-05
3.11	F630028O10RIK	chrX:93,435,265-93,438,981	NR_030718	F630028O10Rik	RIKEN cDNA F630028O10 gene	molecular_function (GO:0003674); cellular_component (GO:0005575); biological_process (GO:0008150)	2.5789	2.5789	36.8679	96.6577	7.72e-05	25.9395	25.9395	2.21944	82.5109	6.67e-18
3.11	F630110N24RIK	chr10:80,820,315-80,826,780	NM_028657	F630110N24Rik	RIKEN cDNA F630110N24 gene	transport (GO:0006810); membrane (GO:0016020); integral to membrane (GO:0016021); transmembrane transport (GO:0055085)	4.04464	4.04464	126.361	514.131	2.05e-18	2.9996	2.9996	145.685	438.996	3.9e-12
3.11	F7	chr8:13,026,034-13,035,809	NM_010172	F7	Coagulation factor VII	coagulation factor VIIa activity (GO:0003802); catalytic activity (GO:0003824); endopeptidase activity (GO:0004175); serine-type endopeptidase activity (GO:0004252); chymotrypsin activity (GO:0004263); trypsin activity (GO:0004295); receptor binding (GO:0005102); calcium ion binding (GO:0005509); extracellular region (GO:0005576); extracellular space (GO:0005615); proteolysis (GO:0006508); blood …	15.0568	15.0568	58.8713	900.47	1.24e-129	48.1634	48.1634	14.9757	768.444	1.26e-112
3.11	F830016B08RIK	chr18:60,453,034-60,462,670	NM_001101475	F830016B08Rik	RIKEN cDNA F830016B08 gene	molecular_function (GO:0003674); cellular_component (GO:0005575); biological_process (GO:0008150)	45.4105	45.4105	16.2315	781.492	4.61e-162	61.5766	61.5766	9.84739	666.946	6.15e-108
3.11	FABP7	chr10:57,504,729-57,508,256	NM_021272	Fabp7	Fatty acid binding protein 7, brain	startle response (GO:0001964); transporter activity (GO:0005215); binding (GO:0005488); nucleus (GO:0005634); cytoplasm (GO:0005737); transport (GO:0006810); lipid binding (GO:0008289); cell proliferation in forebrain (GO:0021846); neurogenesis (GO:0022008); cell projection (GO:0042995); neuronal cell body (GO:0043025); epithelial cell proliferation (GO:0050673); prepulse inhibition (GO:0060134)	156.631	156.631	2.90006	609.871	2.86e-52	4.73548	4.73548	109.086	520.312	1.56e-17
3.11	FAIM2	chr15:99,327,436-99,358,448	NM_001038658 NM_028224	Faim2	Fas apoptotic inhibitory molecule 2	molecular_function (GO:0003674); cellular_component (GO:0005575); plasma membrane (GO:0005886); apoptotic process (GO:0006915); biological_process (GO:0008150); membrane (GO:0016020); integral to membrane (GO:0016021); cell junction (GO:0030054); synapse (GO:0045202); postsynaptic membrane (GO:0045211)	14.4226	14.4226	6.33063	104.727	2.07e-19	2.91375	2.91375	30.027	89.4047	2.72e-05
3.11	FAM101A	chr5:125,483,845-125,492,917	NM_028443	Fam101a	Family with sequence similarity 101, member A	molecular_function (GO:0003674); cellular_component (GO:0005575); biological_process (GO:0008150)	60.9579	60.9579	0	59.9579	1.1e-17	3.19565	3.19565	15.3204	51.1542	0.000621
3.11	FAM105A	chr15:27,584,826-27,611,297	NM_198301 NM_001242424 NM_001242423	Fam105a	Family with sequence similarity 105, member A	molecular_function (GO:0003674); cellular_component (GO:0005575); biological_process (GO:0008150)	14.9715	14.9715	45.4868	694.976	2.59e-108	15.1009	15.1009	38.3443	593.135	3.39e-68
3.11	FAM109B	chr15:82,171,609-82,176,140	NM_177391	Fam109b	Family with sequence similarity 109, member B	molecular_function (GO:0003674); cellular_component (GO:0005575); biological_process (GO:0008150)	9.42584	9.42584	4.62949	52.0627	6.1e-07	4.47688	4.47688	9.15799	44.4761	0.000326
3.11	FAM113B	chr15:97,077,538-97,216,122	NM_172293	Fam113b	Family with sequence similarity 113, member B	molecular_function (GO:0003674); cellular_component (GO:0005575); biological_process (GO:0008150)	2.44156	2.44156	80.1231	197.067	6.3e-08	24.0657	24.0657	6.03342	168.264	1.91e-31
3.11	FAM116B	chr15:89,012,643-89,026,905	NM_027081	Fam116b	family with sequence similarity 116, member B	molecular_function (GO:0003674); cellular_component (GO:0005575); biological_process (GO:0008150)	2.14332	2.14332	117.214	252.37	1.2e-07	5.14663	5.14663	41.0486	215.409	7.13e-18
3.11	FAM117A	chr11:95,198,332-95,243,186	NM_172543	Fam117a	Family with sequence similarity 117, memberA	molecular_function (GO:0003674); cellular_component (GO:0005575); biological_process (GO:0008150)	6.42945	6.42945	19.6055	131.482	9.48e-16	2.84712	2.84712	38.7758	112.246	2.77e-06
3.11	FAM131A	chr16:20,695,130-20,703,109	NM_133778	Fam131a	Family with sequence similarity 131, member A	molecular_function (GO:0003674); cellular_component (GO:0005575); extracellular region (GO:0005576); biological_process (GO:0008150)	6.27676	6.27676	6.80454	47.9872	1.97e-06	3.46768	3.46768	11.0972	40.9493	0.000821
3.11	FAM135B	chr15:71,276,108-71,558,268	NM_177819	Fam135b	family with sequence similarity 135, member B	molecular_function (GO:0003674); cellular_component (GO:0005575); biological_process (GO:0008150)	20.2991	20.2991	0	19.2991	8.18e-06	17.4737	17.4737	0	16.4737	8.22e-05
3.11	FAM169B	chr7:75,418,725-75,507,976	NM_001013811	Fam169b	Family with sequence similarity 169, member B	molecular_function (GO:0003674); cellular_component (GO:0005575); biological_process (GO:0008150)	3.92579	3.92579	15.1705	62.482	3.88e-05	9.74091	9.74091	4.57899	53.3445	4.65e-09
3.11	FAM171B	chr2:83,652,885-83,721,515	NM_175514	Fam171b	Family with sequence similarity 171, member B	molecular_function (GO:0003674); cellular_component (GO:0005575); biological_process (GO:0008150); membrane (GO:0016020); integral to membrane (GO:0016021)	3.31217	3.31217	52.431	175.972	3.46e-12	4.62278	4.62278	31.6971	150.152	5.59e-13
3.11	FAM181B	chr7:100,228,389-100,230,231	NM_021427	Fam181b	Family with sequence similarity 181, member B	molecular_function (GO:0003674); cellular_component (GO:0005575); biological_process (GO:0008150)	42.4117	42.4117	0	41.4117	6.18e-10	36.3791	36.3791	0	35.3791	1.2e-08
3.11	FAM18A	chr16:10,420,652-10,447,443	NM_001013778	Fam18a	Family with sequence similarity 18, member A	molecular_function (GO:0003674); cellular_component (GO:0005575); biological_process (GO:0008150)	7.05198	7.05198	30.9281	224.157	3.08e-27	2.22956	2.22956	85.244	191.286	2.37e-06
3.11	FAM19A2	chr10:122,701,132-123,178,260	NM_182807 NM_001252387 NR_045514	Fam19a2	Family with sequence similarity 19, member A2	molecular_function (GO:0003674); cellular_component (GO:0005575); cytoplasm (GO:0005737); biological_process (GO:0008150)	40.9294	40.9294	3.65337	189.46	4.73e-45	45.6351	45.6351	2.56414	161.65	3.4e-35
3.11	FAM19A3	chr3:104,570,323-104,580,465	NM_183224	Fam19a3	family with sequence similarity 19, member A3	molecular_function (GO:0003674); cellular_component (GO:0005575); extracellular region (GO:0005576); biological_process (GO:0008150)	8.41942	8.41942	4.26698	43.345	2.81e-07	12.3446	12.3446	2.07934	37.0131	3.01e-07
3.11	FAM19A4	chr6:96,781,203-97,010,405	NM_177233	Fam19a4	Family with sequence similarity 19, member A4	molecular_function (GO:0003674); cellular_component (GO:0005575); extracellular region (GO:0005576); biological_process (GO:0008150)	163.797	163.797	0	162.797	1.35e-25	139.864	139.864	0	138.864	4.57e-24
3.11	FAM20A	chr11:109,534,240-109,583,570	NM_153782	Fam20a	Family with sequence similarity 20, member A	molecular_function (GO:0003674); cellular_component (GO:0005575); extracellular region (GO:0005576); biological_process (GO:0008150)	4.02966	4.02966	24.7372	102.712	1.84e-07	3.83101	3.83101	22.13	87.611	2.77e-06
3.11	FAM20C	chr5:139,231,035-139,286,017	NM_030565	Fam20c	Family with sequence similarity 20, member C	extracellular region (GO:0005576)	4.21816	4.21816	67.6847	288.723	8.08e-22	2.46233	2.46233	99.5191	246.511	2.63e-08
3.11	FAM26F	chr10:33,845,873-33,847,778	NM_175449	Fam26f	Family with sequence similarity 26, member F	molecular_function (GO:0003674); cellular_component (GO:0005575); biological_process (GO:0008150); membrane (GO:0016020); integral to membrane (GO:0016021)	159.135	159.135	0.725015	273.51	2.72e-73	34.3339	34.3339	5.82882	233.46	1.93e-45
3.11	FAM38B	chr18:63,169,867-63,546,837	NM_001039485	Fam38b	Family with sequence similarity 38, member B	molecular_function (GO:0003674); cellular_component (GO:0005575); biological_process (GO:0008150); membrane (GO:0016020); integral to membrane (GO:0016021)	102.056	102.056	9.48179	1068.73	1.05e-222	20.3965	20.3965	43.764	912.029	1.2e-99
3.11	FAM40B	chr6:29,867,013-29,909,680	NM_177204 NM_001037740	Fam40b	Family with sequence similarity 40, member B	molecular_function (GO:0003674); cellular_component (GO:0005575); biological_process (GO:0008150)	11.7628	11.7628	2.92836	45.2086	3.67e-09	6.52408	6.52408	5.0638	38.5607	7.36e-06
3.11	FAM59B	chr5:30,431,736-30,444,920	NM_001167879	Fam59b	Family with sequence similarity 59, member B	molecular_function (GO:0003674); cellular_component (GO:0005575); biological_process (GO:0008150)	17.3276	17.3276	2.06364	52.0855	3.18e-11	5.18311	5.18311	7.76805	44.4458	1.55e-05
3.11	FAM5C	chr1:148,342,796-148,749,602	NM_153539 NM_001145807	Fam5c	Family with sequence similarity 5, member C	molecular_function (GO:0003674); extracellular region (GO:0005576); cytoplasm (GO:0005737); negative regulation of cell cycle (GO:0045786)	59.6965	59.6965	2.06364	181.889	2.49e-45	48.5352	48.5352	2.21944	155.256	1.74e-34
3.11	FAM78A	chr2:31,922,405-31,939,225	NM_175511	Fam78a	Family with sequence similarity 78, member A	molecular_function (GO:0003674); cellular_component (GO:0005575); biological_process (GO:0008150)	10.1965	10.1965	14.6418	158.491	3.52e-25	2.58167	2.58167	51.79	135.286	7.84e-06
3.11	FAM89A	chr8:127,264,157-127,275,709	NM_001081120	Fam89a	Family with sequence similarity 89, member A	molecular_function (GO:0003674); cellular_component (GO:0005575); biological_process (GO:0008150)	13.3952	13.3952	13.9999	199.926	6.54e-34	2.68112	2.68112	63.0162	170.635	3.65e-07
3.11	FAS	chr19:34,365,149-34,402,260	NM_007987 NM_001146708	Fas	Fas (TNF receptor superfamily member 6)	immunoglobulin production (GO:0002377); renal system process (GO:0003014); receptor activity (GO:0004872); transmembrane signaling receptor activity (GO:0004888); tumor necrosis factor-activated receptor activity (GO:0005031); protein binding (GO:0005515); extracellular region (GO:0005576); apoptotic process (GO:0006915); activation-induced cell death of T cells (GO:0006924); inflammatory cell ap…	7.28054	7.28054	22.0865	167.082	1.53e-19	8.47172	8.47172	15.9564	142.65	1.04e-18
3.11	FASL	chr1:163,710,823-163,718,626	NM_010177 NM_001205243	Fasl	Fas ligand (TNF superfamily, member 6)	cytokine activity (GO:0005125); tumor necrosis factor receptor binding (GO:0005164); extracellular region (GO:0005576); extracellular space (GO:0005615); plasma membrane (GO:0005886); caveola (GO:0005901); apoptotic process (GO:0006915); inflammatory cell apoptotic process (GO:0006925); immune response (GO:0006955); signal transduction (GO:0007165); positive regulation of cell proliferation (GO:0…	40.6019	40.6019	0.976119	79.2342	2.04e-20	68.6583	68.6583	0	67.6583	3.4e-18
3.11	FAT4	chr3:38,785,862-38,910,905	NM_183221	Fat4	FAT tumor suppressor homolog 4 (Drosophila)	calcium ion binding (GO:0005509); protein binding (GO:0005515); plasma membrane (GO:0005886); cell adhesion (GO:0007155); homophilic cell adhesion (GO:0007156); membrane (GO:0016020); integral to membrane (GO:0016021)	8.64019	8.64019	11.2112	104.507	5.59e-15	8.31994	8.31994	9.84739	89.2496	2.57e-12
3.11	FBLN2	chr6:91,162,758-91,222,534	NM_007992 NM_001081437	Fbln2	Fibulin 2	calcium ion binding (GO:0005509); protein binding (GO:0005515); extracellular region (GO:0005576); proteinaceous extracellular matrix (GO:0005578); cell adhesion (GO:0007155); positive regulation of cell-substrate adhesion (GO:0010811); extracellular matrix binding (GO:0050840)	24.214	24.214	174.976	4260.09	1.19e-34	8.06639	8.06639	450.116	3637.88	2.65e-19
3.11	FBLN7	chr2:128,689,668-128,722,770	NM_024237	Fbln7	Fibulin 7	calcium ion binding (GO:0005509); protein binding (GO:0005515); extracellular region (GO:0005576); proteinaceous extracellular matrix (GO:0005578); extracellular space (GO:0005615); cell adhesion (GO:0007155); heparin binding (GO:0008201)	6.9597	6.9597	28.6417	205.297	2.54e-12	34.5733	34.5733	4.09419	175.123	2.64e-22
3.11	FBN1	chr2:125,126,330-125,332,174	NM_007993	Fbn1	Fibrillin 1	microfibril (GO:0001527); kidney development (GO:0001822); extracellular matrix structural constituent (GO:0005201); binding (GO:0005488); calcium ion binding (GO:0005509); extracellular region (GO:0005576); proteinaceous extracellular matrix (GO:0005578); extracellular matrix (GO:0031012)	2.57373	2.57373	1984.24	5108.47	1.82e-49	5.72201	5.72201	761.287	4360.81	7.11e-76
3.11	FBN2	chr18:58,168,277-58,369,580	NM_010181	Fbn2	Fibrillin 2	microfibril (GO:0001527); extracellular matrix structural constituent (GO:0005201); binding (GO:0005488); calcium ion binding (GO:0005509); extracellular region (GO:0005576); proteinaceous extracellular matrix (GO:0005578); extracellular space (GO:0005615); embryonic limb morphogenesis (GO:0030326); limb morphogenesis (GO:0035108)	115.305	115.305	7.44645	972.919	1.5e-70	58.0509	58.0509	13.3167	830.096	1.45e-64
3.11	FBXO2	chr4:147,534,777-147,540,526	NM_176848	Fbxo2	F-box protein 2	beta-amyloid binding (GO:0001540); glycoprotein binding (GO:0001948); protein binding (GO:0005515); cellular_component (GO:0005575); cytosol (GO:0005829); ubiquitin-dependent protein catabolic process (GO:0006511); ubiquitin cycle (GO:0006512); glycoprotein catabolic process (GO:0006516); biological_process (GO:0008150); negative regulation of cell proliferation (GO:0008285); protein catabolic pr…	118.242	118.242	0	117.242	5.26e-34	3.58552	3.58552	27.1826	100.049	2.44e-07
3.11	FCER1G	chr1:173,159,703-173,164,480	NM_010185	Fcer1g	Fc receptor, IgE, high affinity I, gamma polypeptide	positive regulation of type IIa hypersensitivity (GO:0001798); positive regulation of type III hypersensitivity (GO:0001805); positive regulation of type I hypersensitivity (GO:0001812); Fc receptor mediated stimulatory signaling pathway (GO:0002431); receptor activity (GO:0004872); transmembrane signaling receptor activity (GO:0004888); protein binding (GO:0005515); plasma membrane (GO:0005886);…	7.46169	7.46169	240.594	1801.7	5.27e-43	6.17905	6.17905	248.115	1538.29	1.91e-30
3.11	FCGR1	chr3:96,086,832-96,097,892	NM_010186	Fcgr1	Fc receptor, IgG, high affinity I	antibody-dependent cellular cytotoxicity (GO:0001788); positive regulation of type IIa hypersensitivity (GO:0001798); positive regulation of type III hypersensitivity (GO:0001805); receptor activity (GO:0004872); extracellular space (GO:0005615); plasma membrane (GO:0005886); receptor-mediated endocytosis (GO:0006898); phagocytosis, recognition (GO:0006910); phagocytosis, engulfment (GO:0006911);…	13.6741	13.6741	89.1593	1231.84	4.05e-161	8.41617	8.41617	124.031	1051.28	3.35e-70
3.11	FCGR2B	chr1:172,890,689-172,906,202	NM_001077189 NM_010187	Fcgr2b	Fc receptor, IgG, low affinity IIb	negative regulation of type I hypersensitivity (GO:0001811); negative regulation of immunoglobulin production (GO:0002638); negative regulation of inflammatory response to antigenic stimulus (GO:0002862); negative regulation of acute inflammatory response to antigenic stimulus (GO:0002865); negative regulation of humoral immune response mediated by circulating immunoglobulin (GO:0002924); recepto…	5.21979	5.21979	639.399	3341.74	3.87e-157	7.76188	7.76188	366.584	2852.14	1.2e-91
3.11	FCGR3	chr1:172,981,300-172,989,534	NM_010188	Fcgr3	Fc receptor, IgG, low affinity III	antibody-dependent cellular cytotoxicity (GO:0001788); positive regulation of type IIa hypersensitivity (GO:0001798); positive regulation of type III hypersensitivity (GO:0001805); positive regulation of type I hypersensitivity (GO:0001812); serotonin secretion (GO:0001820); receptor activity (GO:0004872); extracellular space (GO:0005615); plasma membrane (GO:0005886); phagocytosis, recognition (…	6.50152	6.50152	419.107	2730.34	4.69e-170	8.51498	8.51498	272.84	2330.74	4.98e-93
3.11	FCGR4	chr1:172,949,057-172,959,892	NM_144559	Fcgr4	Fc receptor, IgG, low affinity IV	NK T cell proliferation (GO:0001866); receptor activity (GO:0004872); signal transduction (GO:0007165); integral to membrane (GO:0016021)	49.7828	49.7828	29.952	1539.88	2.16e-276	14.3194	14.3194	90.8571	1314.34	7.84e-103
3.11	FCHO1	chr8:74,232,286-74,249,580	NM_028715 NR_028267	Fcho1	FCH domain only 1	molecular_function (GO:0003674); protein binding (GO:0005515); cellular_component (GO:0005575); intracellular protein transport (GO:0006886); biological_process (GO:0008150); vesicle-mediated transport (GO:0016192); clathrin adaptor complex (GO:0030131)	14.0255	14.0255	14.8363	221.113	1.02e-31	12.2526	12.2526	14.4909	188.803	7.18e-27
3.11	FERMT3	chr19:7,073,448-7,093,959	NM_153795	Fermt3	Fermitin family homolog 3 (Drosophila)	podosome (GO:0002102); integrin binding (GO:0005178); protein binding (GO:0005515); cytoskeleton (GO:0005856); tRNA splicing, via endonucleolytic cleavage and ligation (GO:0006388); cell adhesion (GO:0007155); leukocyte cell-cell adhesion (GO:0007159); 2'-phosphotransferase activity (GO:0008665); transferase activity (GO:0016740); integrin activation (GO:0033622); regulation of cell-cell adhesion…	8.07271	8.07271	141.422	1148.73	3.56e-39	10.0154	10.0154	97.0306	980.814	2.86e-39
3.11	FES	chr7:87,522,644-87,532,832	NM_010194	Fes	Feline sarcoma oncogene	nucleotide binding (GO:0000166); protein kinase activity (GO:0004672); protein tyrosine kinase activity (GO:0004713); non-membrane spanning protein tyrosine kinase activity (GO:0004715); protein binding (GO:0005515); ATP binding (GO:0005524); intracellular (GO:0005622); cytosol (GO:0005829); protein phosphorylation (GO:0006468); kinase activity (GO:0016301); phosphorylation (GO:0016310); transfer…	3.65377	3.65377	239.646	878.266	5.58e-48	11.0072	11.0072	67.1971	749.659	1.39e-67
3.11	FFAR2	chr7:31,603,376-31,608,794	NM_146187 NM_001168511 NM_001168509 NM_001168510 NM_001168512	Ffar2	Free fatty acid receptor 2	rhodopsin-like receptor activity (GO:0001584); signal transducer activity (GO:0004871); receptor activity (GO:0004872); G-protein coupled receptor activity (GO:0004930); extracellular space (GO:0005615); plasma membrane (GO:0005886); signal transduction (GO:0007165); G-protein coupled receptor signaling pathway (GO:0007186); lipid binding (GO:0008289); membrane (GO:0016020); integral to membrane …	16.0722	16.0722	0.976119	30.7607	1.47e-06	9.49028	9.49028	1.87474	26.2821	6.4e-05
3.11	FGD2	chr17:29,497,859-29,516,480	NM_013710 NM_001159538	Fgd2	FYVE, RhoGEF and PH domain containing 2	guanyl-nucleotide exchange factor activity (GO:0005085); Rho guanyl-nucleotide exchange factor activity (GO:0005089); intracellular (GO:0005622); nucleus (GO:0005634); cytoplasm (GO:0005737); endosome (GO:0005768); cytoskeleton (GO:0005856); plasma membrane (GO:0005886); zinc ion binding (GO:0008270); membrane (GO:0016020); regulation of Rho protein signal transduction (GO:0035023); cell projecti…	16.4167	16.4167	33.494	565.279	1.41e-62	15.207	15.207	30.8031	482.631	4.88e-50
3.11	FGD3	chr13:49,358,479-49,404,577	NM_015759	Fgd3	FYVE, RhoGEF and PH domain containing 3	molecular_function (GO:0003674); guanyl-nucleotide exchange factor activity (GO:0005085); Rho guanyl-nucleotide exchange factor activity (GO:0005089); cellular_component (GO:0005575); intracellular (GO:0005622); cytoplasm (GO:0005737); cytoskeleton (GO:0005856); zinc ion binding (GO:0008270); regulation of Rho protein signal transduction (GO:0035023); filopodium assembly (GO:0046847); metal ion b…	4.63074	4.63074	45.2622	213.228	3.11e-18	10.842	10.842	15.8808	182.021	2.88e-25
3.11	FGFR3	chr5:34,064,373-34,079,717	NM_008010 NM_001205270 NM_001163215 NM_001163216 NM_001163217	Fgfr3	Fibroblast growth factor receptor 3	MAPK cascade (GO:0000165); nucleotide binding (GO:0000166); morphogenesis of an epithelium (GO:0002009); protein kinase activity (GO:0004672); protein tyrosine kinase activity (GO:0004713); transmembrane receptor protein tyrosine kinase activity (GO:0004714); receptor activity (GO:0004872); fibroblast growth factor-activated receptor activity (GO:0005007); protein binding (GO:0005515); ATP bindin…	22.3747	22.3747	11.7965	285.319	2.49e-55	21.057	21.057	10.6124	243.523	3.01e-41
3.11	FGL2	chr5:20,878,491-20,884,204	NM_008013	Fgl2	Fibrinogen-like protein 2	receptor binding (GO:0005102); extracellular region (GO:0005576); extracellular space (GO:0005615); signal transduction (GO:0007165); cytolysis (GO:0019835)	95.4278	95.4278	40.2419	3934.62	0	41.8482	41.8482	79.2751	3358.37	3.67e-215
3.11	FGR	chr4:132,530,010-132,557,797	NM_010208	Fgr	Gardner-Rasheed feline sarcoma viral (Fgr) oncogene homolog	nucleotide binding (GO:0000166); protein kinase activity (GO:0004672); protein serine/threonine kinase activity (GO:0004674); protein tyrosine kinase activity (GO:0004713); non-membrane spanning protein tyrosine kinase activity (GO:0004715); protein binding (GO:0005515); ATP binding (GO:0005524); intracellular (GO:0005622); cytosol (GO:0005829); plasma membrane (GO:0005886); protein phosphorylati…	9.45427	9.45427	66.1214	633.585	7.91e-23	20.2791	20.2791	25.7282	541.025	5.84e-32
3.11	FIGN	chr2:63,810,631-63,936,069	NM_021716	Fign	Fidgetin	nucleotide binding (GO:0000166); ATP binding (GO:0005524); nucleus (GO:0005634); protein C-terminus binding (GO:0008022); nuclear matrix (GO:0016363); nucleoside-triphosphatase activity (GO:0017111)	297.763	297.763	1.33863	695.357	4.55e-63	14.9728	14.9728	38.689	593.255	8.5e-35
3.11	FLI1	chr9:32,229,793-32,348,953	NM_008026	Fli1	Friend leukemia integration 1	DNA binding (GO:0003677); sequence-specific DNA binding transcription factor activity (GO:0003700); nucleus (GO:0005634); regulation of transcription, DNA-dependent (GO:0006355); blood circulation (GO:0008015); organ morphogenesis (GO:0009887); cellular process (GO:0009987); transcription activator activity (GO:0016563); sequence-specific DNA binding (GO:0043565)	6.55435	6.55435	58.1746	386.851	6.09e-41	6.96617	6.96617	46.5438	330.199	2.66e-31
3.11	FLRT1	chr19:7,166,502-7,180,219	NM_201411	Flrt1	Fibronectin leucine rich transmembrane protein 1	protein binding (GO:0005515); cell adhesion (GO:0007155); integral to membrane (GO:0016021)	12.7465	12.7465	3.65337	58.3141	2.71e-11	34.1874	34.1874	0.484808	49.7617	1.39e-12
3.11	FLT1	chr5:148,373,772-148,537,564	NM_010228	Flt1	FMS-like tyrosine kinase 1	nucleotide binding (GO:0000166); activation of MAPKK activity (GO:0000186); angiogenesis (GO:0001525); patterning of blood vessels (GO:0001569); response to hypoxia (GO:0001666); sprouting angiogenesis (GO:0002040); protein kinase activity (GO:0004672); protein serine/threonine kinase activity (GO:0004674); protein tyrosine kinase activity (GO:0004713); transmembrane receptor protein tyrosine kin…	2.51858	2.51858	307.495	775.97	5.71e-25	3.26479	3.26479	202.141	662.212	2.08e-22
3.11	FLT3L	chr7:52,386,559-52,391,802	NM_013520	Flt3l	FMS-like tyrosine kinase 3 ligand	cytokine activity (GO:0005125); extracellular region (GO:0005576); extracellular space (GO:0005615); plasma membrane (GO:0005886); positive regulation of cell proliferation (GO:0008284); cell surface (GO:0009986); membrane (GO:0016020); integral to membrane (GO:0016021); kinase activity (GO:0016301); lymphocyte differentiation (GO:0030098); receptor tyrosine kinase binding (GO:0030971); intrinsic…	2.60421	2.60421	28.1112	74.8117	0.000512	7.70206	7.70206	7.42335	63.8772	2.69e-09
3.11	FMN2	chr1:176,431,956-176,752,860	NM_019445	Fmn2	Formin 2	actin binding (GO:0003779); nucleus (GO:0005634); meiotic metaphase I (GO:0007132); multicellular organismal development (GO:0007275); actin cytoskeleton (GO:0015629); cellular component organization (GO:0016043); meiotic chromosome movement towards spindle pole (GO:0016344); actin cytoskeleton organization (GO:0030036); polar body extrusion after meiotic divisions (GO:0040038); oogenesis (GO:004…	108.818	108.818	0	107.818	2.38e-31	44.0837	44.0837	1.10972	92.0044	4.54e-22
3.11	FMNL1	chr11:103,032,452-103,060,214	NM_019679 NM_001077698	Fmnl1	Formin-like 1	actin binding (GO:0003779); profilin binding (GO:0005522); cytoplasm (GO:0005737); cytosol (GO:0005829); substrate-dependent cell migration (GO:0006929); cellular process (GO:0009987); cellular component organization (GO:0016043); actin cytoskeleton organization (GO:0030036)	5.93143	5.93143	147.836	881.811	2.78e-18	9.40283	9.40283	79.1883	752.997	2.77e-22
3.11	FMOD	chr1:135,934,092-135,944,854	NM_021355	Fmod	Fibromodulin	protein binding (GO:0005515); extracellular region (GO:0005576); proteinaceous extracellular matrix (GO:0005578); extracellular space (GO:0005615); intracellular (GO:0005622); extracellular matrix (GO:0031012)	37.4746	37.4746	4.15558	192.204	8.75e-46	2.44136	2.44136	66.5833	163.995	1.14e-06
3.11	FNDC1	chr17:7,931,433-7,997,839	NM_001081416	Fndc1	Fibronectin type III domain containing 1		95.7309	95.7309	15.5896	1587.14	3.32e-108	14.6345	14.6345	91.6643	1355.09	8.25e-56
3.11	FNDC4	chr5:31,594,619-31,598,250	NM_022424	Fndc4	Fibronectin type III domain containing 4	molecular_function (GO:0003674); cellular_component (GO:0005575); biological_process (GO:0008150); membrane (GO:0016020); integral to membrane (GO:0016021)	3.25112	3.25112	82.8269	271.531	7.68e-07	20.1865	20.1865	10.5368	231.887	2.15e-20
3.11	FOXA3	chr7:19,598,632-19,608,888	NM_008260	Foxa3	Forkhead box A3	cellular glucose homeostasis (GO:0001678); DNA binding (GO:0003677); sequence-specific DNA binding transcription factor activity (GO:0003700); nucleus (GO:0005634); transcription factor complex (GO:0005667); regulation of transcription, DNA-dependent (GO:0006355); regulation of transcription from RNA polymerase III promoter (GO:0006359); multicellular organismal development (GO:0007275); spermato…	29.2366	29.2366	0	28.2366	1.87e-08	9.17557	9.17557	1.73464	24.0919	6.37e-05
3.11	FOXL2	chr9:98,856,026-98,858,545	NM_012020	Foxl2	Forkhead box L2	ovarian follicle development (GO:0001541); DNA binding (GO:0003677); sequence-specific DNA binding transcription factor activity (GO:0003700); protein binding (GO:0005515); nucleus (GO:0005634); regulation of transcription, DNA-dependent (GO:0006355); female somatic sex determination (GO:0019101); cell differentiation (GO:0030154); estrogen receptor binding (GO:0030331); sequence-specific DNA bin…	42.8512	42.8512	0	41.8512	8.81e-11	22.5793	22.5793	0.624914	35.6894	7.28e-09
3.11	FOXL2OS	chr9:98,849,574-98,855,729	NR_003248	Foxl2os	forkhead box L2 opposite strand transcript	molecular_function (GO:0003674); cellular_component (GO:0005575); biological_process (GO:0008150)	147.468	147.468	0.362508	199.926	3.24e-55	171.635	171.635	0	170.635	3.6e-43
3.11	FOXP3	chrX:7,156,802-7,172,369	NM_054039 NM_001199347 NM_001199348	Foxp3	Forkhead box P3	negative regulation of transcription from RNA polymerase II promoter (GO:0000122); B cell homeostasis (GO:0001782); cytokine production (GO:0001816); myeloid cell homeostasis (GO:0002262); CD4-positive, CD25-positive, alpha-beta regulatory T cell differentiation (GO:0002361); T cell mediated immunity (GO:0002456); tolerance induction (GO:0002507); tolerance induction to self antigen (GO:0002513);…	22.2652	22.2652	0.362508	29.3365	1.05e-07	16.0284	16.0284	0.624914	25.0447	3.2e-06
3.11	FRAT1	chr19:41,904,460-41,907,073	NM_008043	Frat1	Frequently rearranged in advanced T-cell lymphomas	embryonic axis specification (GO:0000578); cytoplasm (GO:0005737); Wnt receptor signaling pathway (GO:0016055)	3.46076	3.46076	12.8841	47.0494	0.000542	12.7782	12.7782	2.21944	40.1387	3.81e-08
3.11	FRMD4B	chr6:97,236,861-97,567,651	NM_145148	Frmd4b	FERM domain containing 4B	ruffle (GO:0001726); molecular_function (GO:0003674); binding (GO:0005488); protein binding (GO:0005515); cellular_component (GO:0005575); cytoplasm (GO:0005737); cytoskeleton (GO:0005856); biological_process (GO:0008150)	5.81492	5.81492	140.865	823.935	1.55e-71	7.37732	7.37732	94.4776	703.369	5.32e-52
3.11	FRY	chr5:151,062,505-151,300,328	NM_172887	Fry	Furry homolog (Drosophila)	molecular_function (GO:0003674); cellular_component (GO:0005575); biological_process (GO:0008150)	8.84821	8.84821	39.3507	356.031	4.11e-18	2.42659	2.42659	124.578	303.726	0.000253
3.11	FSCN1	chr5:143,722,034-143,734,868	NM_007984	Fscn1	Fascin homolog 1, actin bundling protein (Strongylocentrotus purpuratus)	actin binding (GO:0003779); cytoplasm (GO:0005737); filopodium (GO:0030175); protein binding, bridging (GO:0030674); actin filament binding (GO:0051015)	3.29613	3.29613	643.071	2121.94	3.53e-70	3.52976	3.52976	512.442	1811.33	1.59e-36
3.11	FSD1	chr17:56,125,934-56,136,304	NM_183178	Fsd1	Fibronectin type 3 and SPRY domain-containing protein	intracellular (GO:0005622); nucleus (GO:0005634); cytoplasm (GO:0005737); cytoskeleton (GO:0005856); microtubule (GO:0005874); cell cycle (GO:0007049); mitosis (GO:0007067); cell division (GO:0051301)	8.80899	8.80899	4.37839	46.3782	1.33e-07	7.27728	7.27728	4.57899	39.5999	3.26e-06
3.11	FST	chr13:115,242,470-115,248,938	NM_008046	Fst	Follistatin	extracellular region (GO:0005576); extracellular space (GO:0005615); gamete generation (GO:0007276); pattern specification process (GO:0007389); female gonad development (GO:0008585); BMP signaling pathway (GO:0030509); hair follicle morphogenesis (GO:0031069); odontogenesis of dentin-containing tooth (GO:0042475); heparan sulfate proteoglycan binding (GO:0043395); keratinocyte proliferation (GO:…	5.7854	5.7854	13.2466	81.4221	2.44e-09	2.79031	2.79031	24.2626	69.4905	0.000442
3.11	FSTL1	chr16:37,777,141-37,836,602	NM_008047	Fstl1	Follistatin-like 1	calcium ion binding (GO:0005509); protein binding (GO:0005515); extracellular region (GO:0005576); extracellular space (GO:0005615); heparin binding (GO:0008201)	2.00665	2.00665	2983.43	5987.7	4.07e-41	4.03255	4.03255	1266.79	5111.43	9.84e-53
3.11	FUT7	chr2:25,279,214-25,281,893	NM_013524 NM_001177367 NM_001177366	Fut7	Fucosyltransferase 7	extracellular space (GO:0005615); Golgi apparatus (GO:0005794); protein glycosylation (GO:0006486); fucosyltransferase activity (GO:0008417); membrane (GO:0016020); integral to membrane (GO:0016021); transferase activity (GO:0016740); transferase activity, transferring glycosyl groups (GO:0016757)	12.8308	12.8308	2.06364	38.3089	1.11e-07	15.9765	15.9765	1.10972	32.706	2.04e-07
3.11	FXYD5	chr7:31,817,742-31,827,341	NM_001111073 NM_008761	Fxyd5	FXYD domain-containing ion transport regulator 5	ion channel activity (GO:0005216); extracellular space (GO:0005615); transport (GO:0006810); ion transport (GO:0006811); membrane (GO:0016020); integral to membrane (GO:0016021); ion transmembrane transport (GO:0034220)	2.75425	2.75425	679.163	1872.34	1.8e-47	3.06054	3.06054	521.592	1598.41	6.8e-23
3.11	FYB	chr15:6,529,871-6,613,312	NM_011815	Fyb	FYN binding protein	nucleus (GO:0005634); cytoplasm (GO:0005737); mast cell activation (GO:0045576)	3.08966	3.08966	407.027	1259.67	1.34e-07	6.87394	6.87394	155.641	1075.74	3.45e-14
3.11	FYN	chr10:39,089,605-39,285,180	NM_008054 NM_001122893 NM_001122892	Fyn	Fyn proto-oncogene	nucleotide binding (GO:0000166); neuron migration (GO:0001764); glycoprotein binding (GO:0001948); protein kinase activity (GO:0004672); protein tyrosine kinase activity (GO:0004713); non-membrane spanning protein tyrosine kinase activity (GO:0004715); receptor binding (GO:0005102); protein binding (GO:0005515); ATP binding (GO:0005524); membrane fraction (GO:0005624); microsome (GO:0005792); cyt…	2.58074	2.58074	498.449	1287.95	1.25e-34	2.11699	2.11699	518.636	1099.06	5.74e-13
3.11	FZD1	chr5:4,753,839-4,758,216	NM_021457	Fzd1	Frizzled homolog 1 (Drosophila)	positive regulation of protein phosphorylation (GO:0001934); signal transducer activity (GO:0004871); receptor activity (GO:0004872); transmembrane signaling receptor activity (GO:0004888); G-protein coupled receptor activity (GO:0004930); protein binding (GO:0005515); signal transduction (GO:0007165); cell surface receptor signaling pathway (GO:0007166); G-protein coupled receptor signaling path…	10.2329	10.2329	39.5452	413.895	1.26e-56	2.15914	2.15914	163.085	353.282	6.34e-08
3.11	FZD2	chr11:102,465,745-102,469,372	NM_020510	Fzd2	Frizzled homolog 2 (Drosophila)	signal transducer activity (GO:0004871); receptor activity (GO:0004872); transmembrane signaling receptor activity (GO:0004888); G-protein coupled receptor activity (GO:0004930); protein binding (GO:0005515); extracellular space (GO:0005615); signal transduction (GO:0007165); cell surface receptor signaling pathway (GO:0007166); G-protein coupled receptor signaling pathway (GO:0007186); G-protein…	52.1398	52.1398	6.69313	400.118	5.11e-91	2.15727	2.15727	157.785	341.542	3.59e-08
3.11	FZD3	chr14:65,811,278-65,881,300	NM_021458	Fzd3	Frizzled homolog 3 (Drosophila)	establishment of planar polarity (GO:0001736); neural tube closure (GO:0001843); signal transducer activity (GO:0004871); receptor activity (GO:0004872); transmembrane signaling receptor activity (GO:0004888); G-protein coupled receptor activity (GO:0004930); protein binding (GO:0005515); cellular_component (GO:0005575); extracellular space (GO:0005615); signal transduction (GO:0007165); cell sur…	68.5745	68.5745	2.67725	251.166	6.49e-63	5.13938	5.13938	40.8973	214.326	1.78e-17
3.11	G530011O06RIK	chrX:166,412,975-166,416,849	NR_029457	G530011O06Rik	RIKEN cDNA G530011O06 gene	molecular_function (GO:0003674); cellular_component (GO:0005575); biological_process (GO:0008150)	13.8694	13.8694	73.7642	1035.93	1.04e-29	14.4617	14.4617	60.1829	883.806	1.81e-32
3.11	GABRA3	chrX:69,678,015-69,901,585	NM_008067	Gabra3	gamma-aminobutyric acid (GABA) A receptor, subunit alpha 3	receptor activity (GO:0004872); GABA-A receptor activity (GO:0004890); ion channel activity (GO:0005216); extracellular ligand-gated ion channel activity (GO:0005230); chloride channel activity (GO:0005254); extracellular space (GO:0005615); plasma membrane (GO:0005886); integral to plasma membrane (GO:0005887); transport (GO:0006810); ion transport (GO:0006811); chloride transport (GO:0006821); …	16.6915	16.6915	1.70113	44.0859	1.28e-09	3.67889	3.67889	9.50269	37.6382	0.000961
3.11	GAL3ST1	chr11:3,883,639-3,899,331	NM_016922 NM_001177703 NM_001177691	Gal3st1	Galactose-3-O-sulfotransferase 1	Golgi membrane (GO:0000139); galactosylceramide sulfotransferase activity (GO:0001733); extracellular space (GO:0005615); Golgi apparatus (GO:0005794); galactosylceramide biosynthetic process (GO:0006682); spermatogenesis (GO:0007283); biosynthetic process (GO:0009058); glycolipid biosynthetic process (GO:0009247); membrane (GO:0016020); integral to membrane (GO:0016021); transferase activity (GO…	7.69247	7.69247	2.78866	28.1442	0.000134	16.8614	16.8614	0.484808	24.0359	6.64e-06
3.11	GALNT12	chr4:47,104,825-47,135,914	NM_172693	Galnt12	UDP-N-acetyl-alpha-D-galactosamine:polypeptide N-acetylgalactosaminyltransferase 12	molecular_function (GO:0003674); polypeptide N-acetylgalactosaminyltransferase activity (GO:0004653); cellular_component (GO:0005575); Golgi apparatus (GO:0005794); biological_process (GO:0008150); membrane (GO:0016020); integral to membrane (GO:0016021); transferase activity (GO:0016740); transferase activity, transferring glycosyl groups (GO:0016757); manganese ion binding (GO:0030145)	48.248	48.248	7.64096	415.909	4.39e-92	2.33222	2.33222	151.6	354.898	9.64e-10
3.11	GALNT3	chr2:65,920,823-65,962,850	NM_015736	Galnt3	UDP-N-acetyl-alpha-D-galactosamine:polypeptide N-acetylgalactosaminyltransferase 3	polypeptide N-acetylgalactosaminyltransferase activity (GO:0004653); Golgi apparatus (GO:0005794); membrane (GO:0016020); integral to membrane (GO:0016021); transferase activity (GO:0016740); transferase activity, transferring glycosyl groups (GO:0016757); manganese ion binding (GO:0030145)	4.11991	4.11991	16.4543	70.9103	1.62e-06	9.01563	9.01563	5.82882	60.5661	5.87e-09
3.11	GAP43	chr16:42,248,674-42,340,764	NM_008083	Gap43	Growth associated protein 43	regulation of cell growth (GO:0001558); calmodulin binding (GO:0005516); plasma membrane (GO:0005886); multicellular organismal development (GO:0007275); nervous system development (GO:0007399); axon guidance (GO:0007411); glial cell differentiation (GO:0010001); membrane (GO:0016020); axon choice point recognition (GO:0016198); cell junction (GO:0030054); cell differentiation (GO:0030154); neuro…	3.22243	3.22243	47.0465	153.826	8.5e-05	15.9817	15.9817	7.28325	131.38	6.92e-14
3.11	GAPT	chr13:111,142,823-111,147,380	NM_177713	Gapt	Grb2-binding adaptor, transmembrane	plasma membrane (GO:0005886); membrane (GO:0016020); integral to membrane (GO:0016021); B cell activation (GO:0042113)	6.26277	6.26277	5.60561	40.3694	5.47e-06	7.15352	7.15352	3.95408	34.4391	1.21e-05
3.11	GAS6	chr8:13,465,374-13,494,535	NM_019521	Gas6	Growth arrest specific 6	regulation of cell growth (GO:0001558); structural molecule activity (GO:0005198); calcium ion binding (GO:0005509); extracellular region (GO:0005576); extracellular space (GO:0005615); cell adhesion (GO:0007155); cellular response to starvation (GO:0009267); regulation of growth (GO:0040008); metal ion binding (GO:0046872); cellular response to growth factor stimulus (GO:0071363)	10.9539	10.9539	237.224	2608.47	1.13e-21	3.16631	3.16631	702.83	2227.54	2.14e-08
3.11	GATA3	chr2:9,778,705-9,800,227	NM_008091	Gata3	GATA binding protein 3	cell fate determination (GO:0001709); mesonephros development (GO:0001823); DNA binding (GO:0003677); sequence-specific DNA binding transcription factor activity (GO:0003700); protein binding (GO:0005515); nucleus (GO:0005634); regulation of transcription, DNA-dependent (GO:0006355); zinc ion binding (GO:0008270); negative regulation of cell proliferation (GO:0008285); transcription activator act…	18.0631	18.0631	3.51367	80.5311	2.75e-08	21.6797	21.6797	2.21944	68.7966	7.78e-09
3.11	GATM	chr2:122,420,209-122,437,013	NM_025961	Gatm	Glycine amidinotransferase (L-arginine:glycine amidinotransferase)	receptor activity (GO:0004872); transporter activity (GO:0005215); protein binding (GO:0005515); mitochondrion (GO:0005739); mitochondrial inner membrane (GO:0005743); mitochondrial intermembrane space (GO:0005758); creatine biosynthetic process (GO:0006601); transport (GO:0006810); response to nutrient (GO:0007584); response to organic substance (GO:0010033); amidinotransferase activity (GO:0015…	2.19847	2.19847	829.257	1824.29	5.49e-33	70.5428	70.5428	21.0847	1556.92	6.76e-179
3.11	GBP1	chr3:142,257,811-142,282,140	NM_010259	Gbp1	Guanylate binding protein 1	nucleotide binding (GO:0000166); GTPase activity (GO:0003924); GTP binding (GO:0005525); plasma membrane (GO:0005886); GTP catabolic process (GO:0006184); membrane (GO:0016020); GMP binding (GO:0019002)	1187.21	1187.21	0	1186.21	1.19e-286	450.393	450.393	1.24983	1012.31	3.42e-168
3.11	GBP10	chr5:105,644,718-105,668,552	NM_001039646	Gbp10	guanylate-binding protein 10		775.596	775.596	0.362508	1055.76	2.57e-257	329.881	329.881	1.73464	901.105	7.95e-154
3.11	GBP11	chr5:105,752,045-105,775,491	NM_001039647	Gbp11	guanylate binding protein 11	molecular_function (GO:0003674); cellular_component (GO:0005575); biological_process (GO:0008150)	253.514	253.514	1.58973	655.533	7.31e-167	113.126	113.126	3.95408	559.433	3.95e-104
3.11	GBP2	chr3:142,283,627-142,300,972	NM_010260	Gbp2	Guanylate binding protein 2	GTPase activity (GO:0003924); GTP binding (GO:0005525); immune response (GO:0006955)	48.5968	48.5968	190.002	9281.08	0	25.6012	25.6012	308.438	7920.98	3.75e-220
3.11	GBP3	chr3:142,223,016-142,236,176	NM_018734	Gbp3	guanylate binding protein 3	nucleotide binding (GO:0000166); GTPase activity (GO:0003924); GTP binding (GO:0005525); cytoplasm (GO:0005737); cytosol (GO:0005829); GTP catabolic process (GO:0006184)	113.036	113.036	31.8759	3715.16	0	28.5052	28.5052	110.261	3170.5	4.07e-187
3.11	GBP4	chr5:105,544,786-105,568,605	NM_008620 NM_001256005	Gbp4	guanylate binding protein 4	GTPase activity (GO:0003924); GTP binding (GO:0005525); immune response (GO:0006955)	262.926	262.926	22.2827	6120.63	0	198.12	198.12	25.3724	5223.89	0
3.11	GBP5	chr3:142,159,898-142,185,308	NM_153564	Gbp5	guanylate binding protein 5	GTPase activity (GO:0003924); GTP binding (GO:0005525); immune response (GO:0006955)	94.4611	94.4611	27.6638	2706.61	0	111.33	111.33	19.7593	2310.13	1.26e-227
3.11	GBP6	chr5:105,699,721-105,722,718	NM_194336	Gbp6	Guanylate binding protein 6	GTPase activity (GO:0003924); GTP binding (GO:0005525); immune response (GO:0006955)	249.669	249.669	11.434	3103.4	0	44.9915	44.9915	57.899	2648.95	1.44e-201
3.11	GBP7	chr3:142,193,302-142,213,047	NM_145545 NM_001083312	Gbp7			22.5305	22.5305	188.272	4263.41	2.36e-91	17.3932	17.3932	208.216	3637.94	4.73e-94
3.11	GBP8	chr5:105,443,172-105,482,580	NM_029509	Gbp8	Guanylate-binding protein 8	molecular_function (GO:0003674); cellular_component (GO:0005575); biological_process (GO:0008150)	128.123	128.123	8.89648	1266.97	2.95e-141	351.597	351.597	2.07934	1081.69	4.48e-129
3.11	GBP9	chr5:105,507,413-105,539,311	NM_172777	Gbp9	Guanylate-binding protein 9		41.087	41.087	59.4018	2480.73	0	64.6744	64.6744	31.7505	2117.12	2.26e-200
3.11	GCA	chr2:62,502,384-62,532,166	NM_145523	Gca	Grancalcin	calcium ion binding (GO:0005509); cytoplasm (GO:0005737); cytosol (GO:0005829); membrane (GO:0016020)	49.9747	49.9747	4.7126	284.486	2.56e-64	2.16626	2.16626	111.564	242.842	2.21e-06
3.11	GDA	chr19:21,465,797-21,547,151	NM_010266	Gda	Guanine deaminase	protein binding (GO:0005515); extracellular space (GO:0005615); zinc ion binding (GO:0008270); guanine deaminase activity (GO:0008892); hydrolase activity (GO:0016787); metal ion binding (GO:0046872)	2.01973	2.01973	688.198	1390.99	6.2e-23	3.19235	3.19235	371.205	1187.21	1.42e-27
3.11	GDF10	chr14:34,736,773-34,748,468	NM_145741	Gdf10	Growth differentiation factor 10	cytokine activity (GO:0005125); extracellular region (GO:0005576); extracellular space (GO:0005615); growth factor activity (GO:0008083); growth (GO:0040007); positive regulation of osteoblast differentiation (GO:0045669)	28.0703	28.0703	0.976119	54.4703	5.03e-14	4.80508	4.80508	8.87778	46.4635	1.7e-05
3.11	GDNF	chr15:7,761,011-7,787,575	NM_010275	Gdnf	Glial cell line derived neurotrophic factor	metanephros development (GO:0001656); ureteric bud development (GO:0001657); branching involved in ureteric bud morphogenesis (GO:0001658); neural crest cell migration (GO:0001755); organ induction (GO:0001759); postsynaptic membrane organization (GO:0001941); mesenchymal to epithelial transition involved in metanephros morphogenesis (GO:0003337); transforming growth factor beta receptor binding …	2.66797	2.66797	211.363	565.579	6.5e-21	245.616	245.616	0.969615	482.769	8.95e-99
3.11	GEM	chr4:11,631,594-11,642,140	NM_010276	Gem	GTP binding protein (gene overexpressed in skeletal muscle)	nucleotide binding (GO:0000166); GTPase activity (GO:0003924); GTP binding (GO:0005525); plasma membrane (GO:0005886); GTP catabolic process (GO:0006184); signal transduction (GO:0007165); small GTPase mediated signal transduction (GO:0007264); membrane (GO:0016020)	11.4072	11.4072	7.92036	100.756	2.81e-17	2.60606	2.60606	32.3865	86.0074	0.000159
3.11	GFPT2	chr11:49,607,657-49,652,122	NM_013529	Gfpt2	Glutamine fructose-6-phosphate transaminase 2	glutamine-fructose-6-phosphate transaminase (isomerizing) activity (GO:0004360); transporter activity (GO:0005215); cytoplasm (GO:0005737); carbohydrate metabolic process (GO:0005975); glutamine metabolic process (GO:0006541); transport (GO:0006810); metabolic process (GO:0008152); transaminase activity (GO:0008483); carbohydrate biosynthetic process (GO:0016051); transferase activity (GO:0016740)	12.7748	12.7748	47.577	619.563	4.42e-89	4.8009	4.8009	109.355	528.806	1.31e-30
3.11	GFRA1	chr19:58,311,182-58,528,956	NM_010279	Gfra1	Glial cell line derived neurotrophic factor family receptor alpha 1	receptor activity (GO:0004872); integrin binding (GO:0005178); extracellular space (GO:0005615); plasma membrane (GO:0005886); signal transduction (GO:0007165); transmembrane receptor protein tyrosine kinase signaling pathway (GO:0007169); nervous system development (GO:0007399); anatomical structure morphogenesis (GO:0009653); membrane (GO:0016020); extrinsic to membrane (GO:0019898); anchored t…	22.5986	22.5986	6.33063	164.662	9.37e-34	4.10448	4.10448	33.4963	140.589	1.1e-10
3.11	GGCT	chr6:54,935,089-54,942,861	NM_026637	Ggct	Gamma-glutamyl cyclotransferase	gamma-glutamylcyclotransferase activity (GO:0003839); transferase activity (GO:0016740)	4.24167	4.24167	53.5451	230.362	4.12e-18	2.4083	2.4083	81.0631	196.633	6.4e-07
3.11	GGT5	chr10:75,052,126-75,079,713	NM_011820	Ggt5	Gamma-glutamyltransferase 5	gamma-glutamyltransferase activity (GO:0003840); plasma membrane (GO:0005886); glutathione biosynthetic process (GO:0006750); inflammatory response (GO:0006954); membrane (GO:0016020); integral to membrane (GO:0016021); transferase activity (GO:0016740); leukotriene biosynthetic process (GO:0019370)	5.71906	5.71906	16.594	99.6213	3.51e-12	5.01202	5.01202	16.161	85.0114	6.54e-09
3.11	GIMAP1	chr6:48,689,046-48,693,794	NM_175860 NM_008376	Gimap1	GTPase, IMAP family member 1	nucleotide binding (GO:0000166); GTP binding (GO:0005525); endoplasmic reticulum (GO:0005783); membrane (GO:0016020); integral to membrane (GO:0016021)	5.73662	5.73662	23.7611	141.045	2.52e-09	7.59776	7.59776	14.9868	120.464	1.36e-09
3.11	GIMAP3	chr6:48,714,463-48,720,850	NM_031247	Gimap3	GTPase, IMAP family member 3	nucleotide binding (GO:0000166); GTP binding (GO:0005525); mitochondrion (GO:0005739); mitochondrial outer membrane (GO:0005741); biological_process (GO:0008150); membrane (GO:0016020); integral to membrane (GO:0016021); outer membrane (GO:0019867)	173.41	173.41	1.33863	404.542	2.31e-31	233.364	233.364	0.484808	345.5	1.62e-29
3.11	GIMAP4	chr6:48,634,577-48,642,061	NM_175048 NM_174990 NM_001243200 NM_001243199 NM_001243201	Gimap4	GTPase, IMAP family member 4	nucleotide binding (GO:0000166); GTP binding (GO:0005525)	21.1796	21.1796	30.8998	674.625	1.78e-60	7.92145	7.92145	71.8406	576.003	4.53e-36
3.11	GIMAP5	chr6:48,696,196-48,704,199	NM_175035	Gimap5	GTPase, IMAP family member 5	nucleotide binding (GO:0000166); temperature homeostasis (GO:0001659); positive regulation of natural killer cell cytokine production (GO:0002729); positive regulation of humoral immune response mediated by circulating immunoglobulin (GO:0002925); GTP binding (GO:0005525); mitochondrion (GO:0005739); positive regulation of calcium ion transport into cytosol (GO:0010524); membrane (GO:0016020); in…	7.95903	7.95903	5.82842	53.3476	6.66e-08	8.04707	8.04707	4.78359	45.5409	4.49e-07
3.11	GIMAP6	chr6:48,651,582-48,658,243	NM_153175	Gimap6	GTPase, IMAP family member 6	nucleotide binding (GO:0000166); molecular_function (GO:0003674); GTP binding (GO:0005525); cellular_component (GO:0005575); biological_process (GO:0008150)	8.51015	8.51015	33.1315	289.464	7.8e-38	3.86246	3.86246	63.243	247.136	5.45e-15
3.11	GIMAP7	chr6:48,668,620-48,674,635	NM_146167	Gimap7	GTPase, IMAP family member 7		45.0824	45.0824	0.725015	76.7678	1.41e-17	66.4808	66.4808	0	65.4808	5.56e-18
3.11	GIMAP8	chr6:48,597,233-48,610,874	NM_212486 NM_001077410	Gimap8	GTPase, IMAP family member 8	nucleotide binding (GO:0000166); molecular_function (GO:0003674); GTP binding (GO:0005525); cellular_component (GO:0005575); mitochondrion (GO:0005739); endoplasmic reticulum (GO:0005783); Golgi apparatus (GO:0005794); biological_process (GO:0008150)	18.4831	18.4831	19.411	376.258	1.47e-32	26.954	26.954	10.9571	321.292	1.3e-32
3.11	GJB1	chrX:98,572,676-98,580,963	NM_008124	Gjb1	Gap junction protein, beta 1	gap junction channel activity (GO:0005243); protein binding (GO:0005515); extracellular space (GO:0005615); endoplasmic reticulum (GO:0005783); plasma membrane (GO:0005886); gap junction (GO:0005921); connexon complex (GO:0005922); cell communication (GO:0007154); cell-cell signaling (GO:0007267); purine ribonucleotide transport (GO:0015868); membrane (GO:0016020); integral to membrane (GO:001602…	132.47	132.47	0	131.47	3.61e-38	4.80786	4.80786	22.5391	112.173	1.23e-10
3.11	GJC3	chr5:138,395,037-138,404,187	NM_080450	Gjc3	Gap junction protein, gamma 3	gap junction channel activity (GO:0005243); plasma membrane (GO:0005886); gap junction (GO:0005921); connexon complex (GO:0005922); cell communication (GO:0007154); cell-cell signaling (GO:0007267); sensory perception of sound (GO:0007605); membrane (GO:0016020); integral to membrane (GO:0016021); cell junction (GO:0030054); myelination (GO:0042552); myelin sheath (GO:0043209); transmembrane tran…	250.496	250.496	20.0794	5279.31	3.88e-151	5.29495	5.29495	849.947	4504.72	5.41e-44
3.11	GLDC	chr19:30,172,937-30,249,908	NM_138595	Gldc	Glycine decarboxylase	catalytic activity (GO:0003824); glycine dehydrogenase (decarboxylating) activity (GO:0004375); protein binding (GO:0005515); mitochondrion (GO:0005739); glycine cleavage complex (GO:0005960); cellular amino acid metabolic process (GO:0006520); glycine metabolic process (GO:0006544); oxidoreductase activity (GO:0016491); glycine binding (GO:0016594); lyase activity (GO:0016829); glycine decarboxy…	4.16077	4.16077	17.151	74.5223	1.29e-06	32.8164	32.8164	0.969615	63.6358	6.48e-15
3.11	GLIPR1	chr10:111,422,504-111,434,320	NM_028608	Glipr1	GLI pathogenesis-related 1 (glioma)	extracellular region (GO:0005576); extracellular space (GO:0005615); membrane (GO:0016020); integral to membrane (GO:0016021)	2.24783	2.24783	287.027	646.435	4.78e-06	11.8357	11.8357	45.7255	552.027	3.07e-20
3.11	GLIPR2	chr4:43,970,574-43,991,990	NM_027450	Glipr2	GLI pathogenesis-related 2	molecular_function (GO:0003674); cellular_component (GO:0005575); extracellular region (GO:0005576); Golgi apparatus (GO:0005794); biological_process (GO:0008150); membrane (GO:0016020)	6.86833	6.86833	88.2928	612.292	1.56e-61	6.17713	6.17713	83.7562	522.55	1.76e-37
3.11	GLIS3	chr19:28,336,938-28,754,567	NM_175459	Glis3	GLIS family zinc finger 3	negative regulation of transcription from RNA polymerase II promoter (GO:0000122); nucleic acid binding (GO:0003676); DNA binding (GO:0003677); sequence-specific DNA binding transcription factor activity (GO:0003700); specific RNA polymerase II transcription factor activity (GO:0003704); intracellular (GO:0005622); nucleus (GO:0005634); regulation of transcription, DNA-dependent (GO:0006355); zin…	4.70786	4.70786	50.7847	242.795	8.13e-11	3.60132	3.60132	56.7893	207.117	6.99e-09
3.11	GM10439	chrX:146,029,144-146,071,164	NM_001037716	Gm10439	Predicted gene 10439	molecular_function (GO:0003674); cellular_component (GO:0005575); biological_process (GO:0008150)	15.7493	15.7493	0	14.7493	0.000171	13.5935	13.5935	0	12.5935	0.000952
3.11	GM10451	chr12:77,545,484-77,549,685	NR_028520	Gm10451	predicted gene 10451	molecular_function (GO:0003674); cellular_component (GO:0005575); biological_process (GO:0008150)	20.2868	20.2868	4.01588	100.756	4.42e-21	2.41154	2.41154	35.0796	86.0074	0.000734
3.11	GM10791	chr16:84,972,456-84,979,696	NR_045889	Gm10791	predicted gene 10791	molecular_function (GO:0003674); cellular_component (GO:0005575); biological_process (GO:0008150)	7.71455	7.71455	4.01588	37.6953	4.17e-06	4.96059	4.96059	5.68872	32.18	0.000292
3.11	GM10825	chr10:22,122,619-22,127,276	NR_028580	Gm10825	predicted gene 10825	molecular_function (GO:0003674); cellular_component (GO:0005575); biological_process (GO:0008150)	8.55496	8.55496	77.1382	667.469	3.34e-77	2.8252	2.8252	200.966	569.595	5.56e-17
3.11	GM11435	chr11:83,325,238-83,335,677	NM_001045543	Gm11435	predicted gene 11435	molecular_function (GO:0003674); binding (GO:0005488); cellular_component (GO:0005575); biological_process (GO:0008150)	23.1659	23.1659	0.362508	30.5638	5.18e-08	13.7574	13.7574	0.969615	26.0967	8.69e-06
3.11	GM11648	chr11:103,206,067-103,211,440	NR_045346	Gm11648			25.5111	25.5111	0.362508	33.7591	7.02e-09	29.8258	29.8258	0	28.8258	4.37e-08
3.11	GM12185	chr11:48,718,158-48,740,661	NM_001045540	Gm12185	Predicted gene 12185	molecular_function (GO:0003674); cellular_component (GO:0005575); biological_process (GO:0008150)	80.1142	80.1142	10.2068	896.825	2.76e-193	159.226	159.226	3.81397	765.508	1.02e-131
3.11	GM12216	chr11:53,598,991-53,672,758	NR_033332	Gm12216	predicted gene 12216	molecular_function (GO:0003674); cellular_component (GO:0005575); biological_process (GO:0008150)	12.7679	12.7679	2.92836	49.1568	9.91e-10	8.43872	8.43872	4.09419	41.9884	5.4e-07
3.11	GM12250	chr11:57,997,345-58,003,700	NM_001135115	Gm12250	Predicted gene 12250		216.34	216.34	11.2112	2640.78	0	77.3401	77.3401	28.1522	2253.64	1.47e-213
3.11	GM12530	chr4:57,184,943-57,189,426	NR_040669	Gm12530			37.2711	37.2711	0	36.2711	8.08e-11	6.54768	6.54768	3.87846	30.9426	0.000136
3.11	GM13051	chr4:146,064,713-146,094,024	NM_001037926	Gm13051			28.1715	28.1715	0	27.1715	3.76e-08	9.85248	9.85248	1.45442	23.1822	0.000108
3.11	GM13154	chr4:146,927,386-146,959,310	NM_001014397	Gm13154	predicted gene 13154	molecular_function (GO:0003674); cellular_component (GO:0005575); biological_process (GO:0008150); metal ion binding (GO:0046872)	22.7186	22.7186	2.42615	76.8375	5.64e-17	4.93967	4.93967	12.476	65.5671	8e-07
3.11	GM13212	chr4:145,207,049-145,214,297	NM_001205101	Gm13212			4.86745	4.86745	6.10782	33.597	0.000151	11.4408	11.4408	1.59453	28.6835	6.97e-06
3.11	GM13242	chr4:145,260,600-145,294,340	NM_001103158	Gm13242			19.0194	19.0194	0.362508	24.914	1.52e-06	9.8957	9.8957	1.24983	21.2636	0.000102
3.11	GM13247	chr4:145,658,644-145,696,039	NM_001243139 NM_001243138	Gm13247	predicted gene 13247	molecular_function (GO:0003674); cellular_component (GO:0005575); biological_process (GO:0008150)	48.4433	48.4433	0	47.4433	8.16e-14	21.075	21.075	0.969615	40.5096	2.78e-09
3.11	GM13251	chr4:145,728,599-145,749,009	NM_001085522	Gm13251	Predicted gene 13251	molecular_function (GO:0003674); cellular_component (GO:0005575); biological_process (GO:0008150)	6.43449	6.43449	10.8487	75.2404	0.00047	7.69232	7.69232	7.48784	64.2912	0.000338
3.11	GM13476	chr2:44,966,658-44,969,604	NM_001177394 NM_001177395	Gm13476	predicted gene 13476	molecular_function (GO:0003674); cellular_component (GO:0005575); biological_process (GO:0008150)	4.75274	4.75274	40.3551	195.55	3.34e-18	3.18441	3.18441	51.7477	166.971	1.76e-09
3.11	GM13710	chr2:84,340,905-84,347,030	NR_046046	Gm13710	predicted gene 13710	molecular_function (GO:0003674); cellular_component (GO:0005575); biological_process (GO:0008150)	12.68	12.68	1.22722	27.2412	2.03e-06	6.31275	6.31275	2.84436	23.2685	0.000717
3.11	GM14124	chr2:150,083,253-150,096,036	NM_001142410	Gm14124	predicted gene 14124	molecular_function (GO:0003674); cellular_component (GO:0005575); biological_process (GO:0008150); metal ion binding (GO:0046872)	5.26585	5.26585	14.1113	78.5738	7.22e-07	41.858	41.858	0.624914	67.0157	2.11e-14
3.11	GM14446	chr19:34,667,378-34,676,458	NM_001110517 NM_001101605	Gm14446	Predicted gene 14446	molecular_function (GO:0003674); cellular_component (GO:0005575); biological_process (GO:0008150)	71.4583	71.4583	1.70113	192.019	3.2e-49	25.7289	25.7289	5.4085	163.883	1.64e-31
3.11	GM156	chr6:129,716,665-129,725,867	NM_001014997	Gm156	predicted gene 156	antigen binding (GO:0003823); receptor activity (GO:0004872); signal transduction (GO:0007165); biological_process (GO:0008150); membrane (GO:0016020)	20.7506	20.7506	0	19.7506	5.91e-06	17.8574	17.8574	0	16.8574	6.35e-05
3.11	GM16897	chr1:196,781,953-196,803,153	NR_033564	Gm16897			39.0557	39.0557	1.33863	90.3368	1.78e-22	52.6257	52.6257	0.484808	77.139	2.94e-19
3.11	GM17821	chr12:68,757,729-68,770,258	NR_033146	Gm17821			2.05271	2.05271	621.797	1277.42	3.8e-20	2.6171	2.6171	415.899	1090.07	1.35e-13
3.11	GM2381	chr7:50,072,197-50,122,604	NR_046214	Gm2381	predicted gene 2381	molecular_function (GO:0003674); cellular_component (GO:0005575); biological_process (GO:0008150)	31.1766	31.1766	0.613612	49.3069	1.63e-13	15.7451	15.7451	1.73464	42.0572	3.25e-09
3.11	GM2A	chr11:54,911,487-54,926,530	NM_010299	Gm2a	GM2 ganglioside activator protein	ganglioside metabolic process (GO:0001573); beta-N-acetylhexosaminidase activity (GO:0004563); lipid transporter activity (GO:0005319); extracellular space (GO:0005615); cytoplasm (GO:0005737); mitochondrion (GO:0005739); lysosome (GO:0005764); hydrogen:potassium-exchanging ATPase complex (GO:0005889); lipid metabolic process (GO:0006629); sphingolipid metabolic process (GO:0006665); ganglioside …	23.9951	23.9951	221.936	5348.37	4.51e-211	2.52392	2.52392	1808.43	4565.87	4.47e-25
3.11	GM3002	chr14:3,920,624-3,936,392	NR_033388	Gm3002	alpha-takusan pseudogene		3.58098	3.58098	19.4658	72.2877	8.23e-06	9.57255	9.57255	5.54861	61.6869	4.3e-10
3.11	GM4759	chr7:113,565,064-113,584,587	NR_003967	Gm4759	GTPase, very large interferon inducible 1 pseudogene	molecular_function (GO:0003674); cellular_component (GO:0005575); biological_process (GO:0008150)	20.1897	20.1897	1.33863	46.2161	8.91e-11	27.2477	27.2477	0.484808	39.4576	7.43e-10
3.11	GM4841	chr18:60,427,955-60,432,921	NM_001034859	Gm4841	predicted gene 4841	molecular_function (GO:0003674); cellular_component (GO:0005575); biological_process (GO:0008150)	138.681	138.681	5.2431	864.801	1.23e-143	108.211	108.211	5.82882	737.954	2.86e-125
3.11	GM4902	chr14:59,939,801-59,960,167	NM_001164327	Gm4902	Predicted gene 4902	molecular_function (GO:0003674); cellular_component (GO:0005575); biological_process (GO:0008150)	43.1934	43.1934	5.49421	279.507	3.22e-65	15.8157	15.8157	14.1462	238.548	1.2e-36
3.11	GM4951	chr18:60,371,731-60,407,474	NM_001033767	Gm4951	predicted gene 4951	molecular_function (GO:0003674); cellular_component (GO:0005575); biological_process (GO:0008150)	81.1868	81.1868	13.1352	1146.59	1.27e-237	69.0976	69.0976	13.1766	978.567	4.65e-139
3.11	GM5086	chr13:98,329,955-98,353,949	NR_046157	Gm5086	predicted gene 5086	molecular_function (GO:0003674); cellular_component (GO:0005575); biological_process (GO:0008150)	26.111	26.111	0	25.111	2.25e-07	7.29023	7.29023	2.07934	21.4491	0.000819
3.11	GM5150	chr3:15,848,070-15,906,332	NM_001081687	Gm5150	Predicted gene 5150	molecular_function (GO:0003674); cellular_component (GO:0005575); biological_process (GO:0008150)	5.07244	5.07244	7.92036	44.248	2.04e-05	6.25098	6.25098	5.20391	37.7805	1.51e-05
3.11	GM5431	chr11:48,700,924-48,715,654	NM_001024230	Gm5431	predicted gene 5431	molecular_function (GO:0003674); cellular_component (GO:0005575); biological_process (GO:0008150)	23.1978	23.1978	10.2351	259.629	2.58e-52	22.2194	22.2194	9.01788	221.591	5.15e-39
3.11	GM5547	chr3:105,618,485-105,620,277	NR_045845	Gm5547	predicted gene 5547	molecular_function (GO:0003674); cellular_component (GO:0005575); biological_process (GO:0008150)	21.0332	21.0332	0.362508	27.6578	2.86e-07	24.609	24.609	0	23.609	9.87e-07
3.11	GM5577	chr6:87,931,677-87,934,174	NR_026990	Gm5577	predicted gene 5577	molecular_function (GO:0003674); cellular_component (GO:0005575); biological_process (GO:0008150)	6.62136	6.62136	5.35451	41.0755	0.000244	7.27099	7.27099	3.95408	35.0211	0.000139
3.11	GM5622	chr14:52,172,465-52,282,628	NM_001013816	Gm5622	Predicted gene 5622	molecular_function (GO:0003674); cellular_component (GO:0005575); biological_process (GO:0008150)	50.5023	50.5023	1.95224	148.095	1.67e-37	43.3404	43.3404	1.93923	126.387	4.19e-28
3.11	GM6034	chr17:36,179,906-36,195,590	NM_001034909	Gm6034			12.013	12.013	1.95224	34.4651	2.35e-07	30.4078	30.4078	0	29.4078	2.4e-08
3.11	GM614	chrX:98,456,716-98,459,331	NM_001033362	Gm614	predicted gene 614	molecular_function (GO:0003674); cellular_component (GO:0005575); biological_process (GO:0008150)	19.3961	19.3961	0	18.3961	1.56e-05	16.7063	16.7063	0	15.7063	0.000138
3.11	GM6907	chr14:59,999,670-60,012,349	NM_001164289	Gm6907	predicted gene 6907	molecular_function (GO:0003674); cellular_component (GO:0005575); biological_process (GO:0008150)	6.1114	6.1114	10.4862	69.1968	6.23e-09	6.85298	6.85298	7.76805	59.0873	4.86e-08
3.11	GM7609	chr1:85,196,186-85,210,337	NM_001081746	Gm7609	predicted pseudogene 7609		6.52743	6.52743	52.4859	348.125	8.98e-38	14.0773	14.0773	20.1796	297.152	2.78e-41
3.11	GM7694	chr1:172,228,324-172,236,463	NM_001198955	Gm7694	predicted gene 7694	molecular_function (GO:0003674); cellular_component (GO:0005575); biological_process (GO:0008150)	4.09604	4.09604	7.44645	33.597	0.000586	7.59393	7.59393	2.90885	28.6835	0.000117
3.11	GM8221	chr15:77,449,398-77,457,828	NR_033577	Gm8221	apolipoprotein L, 3-like		20.8513	20.8513	2.56585	73.3528	9.54e-17	63.5966	63.5966	0	62.5966	4.29e-17
3.11	GM8267	chr14:45,336,842-45,344,662	NM_001162954	Gm8267	Predicted gene 8267	molecular_function (GO:0003674); cellular_component (GO:0005575); biological_process (GO:0008150)	36.7227	36.7227	2.31475	120.726	2.64e-29	22.2556	22.2556	3.67387	103.02	1.4e-20
3.11	GM8369	chr19:11,566,528-11,587,067	NM_001164202	Gm8369	predicted gene 8369	molecular_function (GO:0003674); cellular_component (GO:0005575); biological_process (GO:0008150)	38.7649	38.7649	0	37.7649	1.47e-08	33.2663	33.2663	0	32.2663	1.68e-07
3.11	GM885	chr11:106,612,582-106,628,882	NM_001033435	Gm885	Predicted gene 885	molecular_function (GO:0003674); cellular_component (GO:0005575); extracellular region (GO:0005576); biological_process (GO:0008150); membrane (GO:0016020); integral to membrane (GO:0016021)	9.32674	9.32674	17.6533	172.974	2.41e-25	9.25831	9.25831	15.0513	147.608	3.5e-20
3.11	GM8979	chr7:113,219,245-113,222,662	NR_030719	Gm8979			17.7393	17.7393	4.992	105.294	1.98e-15	30.8972	30.8972	1.93923	89.8141	8.65e-17
3.11	GM98	chr19:10,282,761-10,315,238	NM_001033481	Gm98	predicted gene 98	DNA binding (GO:0003677); sequence-specific DNA binding transcription factor activity (GO:0003700); nucleus (GO:0005634); oligodendrocyte development (GO:0014003); membrane (GO:0016020); integral to membrane (GO:0016021); central nervous system myelination (GO:0022010); cell differentiation (GO:0030154); positive regulation of myelination (GO:0031643); sequence-specific DNA binding (GO:0043565); …	55.896	55.896	3.15117	231.034	1.69e-55	10.1185	10.1185	18.5851	197.171	3.52e-26
3.11	GMFG	chr7:29,222,466-29,231,914	NM_022024 NM_001039192	Gmfg	Glia maturation factor, gamma	actin binding (GO:0003779); protein kinase inhibitor activity (GO:0004860); intracellular (GO:0005622); protein phosphorylation (GO:0006468); enzyme activator activity (GO:0008047); growth factor activity (GO:0008083)	11.217	11.217	41.1632	471.944	1.32e-48	18.6457	18.6457	20.6644	402.949	2e-50
3.11	GNA15	chr10:80,965,059-80,986,970	NM_010304	Gna15	Guanine nucleotide binding protein, alpha 15	nucleotide binding (GO:0000166); GTPase activity (GO:0003924); signal transducer activity (GO:0004871); GTP binding (GO:0005525); heterotrimeric G-protein complex (GO:0005834); GTP catabolic process (GO:0006184); protein ADP-ribosylation (GO:0006471); signal transduction (GO:0007165); G-protein coupled receptor signaling pathway (GO:0007186); phospholipase C-activating G-protein coupled receptor …	10.5311	10.5311	15.6179	174.004	3.95e-28	10.0986	10.0986	13.8015	148.475	4.2e-21
3.11	GNGT2	chr11:95,703,609-95,707,045	NM_001038664 NM_023121	Gngt2	Guanine nucleotide binding protein (G protein), gamma transducing activity polypeptide 2	signal transducer activity (GO:0004871); heterotrimeric G-protein complex (GO:0005834); plasma membrane (GO:0005886); signal transduction (GO:0007165); G-protein coupled receptor signaling pathway (GO:0007186); membrane (GO:0016020)	22.2951	22.2951	17.0396	401.195	7.43e-75	12.4949	12.4949	26.4932	342.525	1.62e-43
3.11	GP49A	chr10:51,200,485-51,206,025	NM_008147	Gp49a	Glycoprotein 49 A	membrane (GO:0016020); integral to membrane (GO:0016021)	5.24735	5.24735	235.819	1241.67	1.1e-83	24.6195	24.6195	42.0938	1059.95	7.72e-114
3.11	GPAT2	chr2:127,250,935-127,261,828	NM_001081089	Gpat2	Glycerol-3-phosphate acyltransferase 2, mitochondrial	glycerol-3-phosphate O-acyltransferase activity (GO:0004366); mitochondrion (GO:0005739); mitochondrial outer membrane (GO:0005741); glycerol-3-phosphate metabolic process (GO:0006072); metabolic process (GO:0008152); phospholipid biosynthetic process (GO:0008654); membrane (GO:0016020); integral to membrane (GO:0016021); transferase activity (GO:0016740); triglyceride biosynthetic process (GO:00…	96.6851	96.6851	0	95.6851	7.65e-28	33.6768	33.6768	1.45442	81.6571	1.37e-18
3.11	GPC2	chr5:138,714,888-138,721,165	NM_172412	Gpc2	Glypican 2 (cerebroglycan)	extracellular region (GO:0005576); proteinaceous extracellular matrix (GO:0005578); plasma membrane (GO:0005886); membrane (GO:0016020); neuron differentiation (GO:0030182); anchored to membrane (GO:0031225); heparan sulfate proteoglycan binding (GO:0043395)	12.2942	12.2942	2.06364	36.665	3.23e-07	32.3135	32.3135	0	31.3135	1.02e-08
3.11	GPC3	chrX:49,625,604-49,967,151	NM_016697	Gpc3	Glypican 3	branching involved in ureteric bud morphogenesis (GO:0001658); protein binding (GO:0005515); extracellular region (GO:0005576); proteinaceous extracellular matrix (GO:0005578); extracellular space (GO:0005615); lysosome (GO:0005764); plasma membrane (GO:0005886); integral to plasma membrane (GO:0005887); negative regulation of cell proliferation (GO:0008285); organ morphogenesis (GO:0009887); bod…	19.1128	19.1128	3.54197	85.8098	1.1e-18	4.81178	4.81178	14.4264	73.2284	1.18e-07
3.11	GPC4	chrX:49,406,195-49,518,100	NM_008150	Gpc4	Glypican 4	transmembrane signaling receptor activity (GO:0004888); extracellular region (GO:0005576); proteinaceous extracellular matrix (GO:0005578); extracellular space (GO:0005615); insoluble fraction (GO:0005626); plasma membrane (GO:0005886); multicellular organismal development (GO:0007275); external side of plasma membrane (GO:0009897); membrane (GO:0016020); anchored to membrane (GO:0031225); hepara…	7.41808	7.41808	16.3146	127.441	6.24e-17	2.25652	2.25652	47.6424	108.763	0.00025
3.11	GPM6B	chrX:162,676,875-162,826,965	NM_023122 NM_001177956 NM_001177962 NM_001177961 NM_001177959 NM_001177960 NM_001177957 NM_001177958 NM_001177955	Gpm6b	Glycoprotein m6b	membrane (GO:0016020); integral to membrane (GO:0016021)	310.486	310.486	11.1829	3781.63	0	48.4271	48.4271	65.6671	3227.49	5.12e-220
3.11	GPR114	chr8:97,447,594-97,467,190	NM_001145972 NM_001033468	Gpr114	G protein-coupled receptor 114	molecular_function (GO:0003674); signal transducer activity (GO:0004871); receptor activity (GO:0004872); transmembrane signaling receptor activity (GO:0004888); G-protein coupled receptor activity (GO:0004930); cellular_component (GO:0005575); plasma membrane (GO:0005886); signal transduction (GO:0007165); cell surface receptor signaling pathway (GO:0007166); G-protein coupled receptor signaling…	55.0194	55.0194	2.56585	195.191	1.1e-48	167.643	167.643	0	166.643	4.72e-42
3.11	GPR132	chr12:114,089,087-114,099,127	NM_019925	Gpr132	G protein-coupled receptor 132	G1/S transition of mitotic cell cycle (GO:0000082); rhodopsin-like receptor activity (GO:0001584); signal transducer activity (GO:0004871); receptor activity (GO:0004872); G-protein coupled receptor activity (GO:0004930); plasma membrane (GO:0005886); integral to plasma membrane (GO:0005887); signal transduction (GO:0007165); G-protein coupled receptor signaling pathway (GO:0007186); membrane (GO…	17.4015	17.4015	16.3146	300.3	8.12e-54	27.3976	27.3976	8.39297	256.345	5.12e-46
3.11	GPR133	chr5:129,602,625-129,710,474	NM_001081342	Gpr133	G protein-coupled receptor 133	molecular_function (GO:0003674); signal transducer activity (GO:0004871); receptor activity (GO:0004872); transmembrane signaling receptor activity (GO:0004888); G-protein coupled receptor activity (GO:0004930); cellular_component (GO:0005575); plasma membrane (GO:0005886); signal transduction (GO:0007165); cell surface receptor signaling pathway (GO:0007166); G-protein coupled receptor signaling…	31.9969	31.9969	11.8531	410.26	8.47e-87	4.08034	4.08034	85.0816	350.242	5.73e-20
3.11	GPR141	chr13:19,841,551-19,916,126	NM_181754	Gpr141	G protein-coupled receptor 141	rhodopsin-like receptor activity (GO:0001584); molecular_function (GO:0003674); signal transducer activity (GO:0004871); receptor activity (GO:0004872); G-protein coupled receptor activity (GO:0004930); cellular_component (GO:0005575); plasma membrane (GO:0005886); signal transduction (GO:0007165); G-protein coupled receptor signaling pathway (GO:0007186); biological_process (GO:0008150); membran…	8.11254	8.11254	39.6849	329.058	7.07e-41	33.7705	33.7705	7.34773	280.907	3.84e-51
3.11	GPR160	chr3:30,754,872-30,796,114	NM_027965 NM_001134385 NM_001134386	Gpr160	G protein-coupled receptor 160	signal transducer activity (GO:0004871); receptor activity (GO:0004872); G-protein coupled receptor activity (GO:0004930); plasma membrane (GO:0005886); signal transduction (GO:0007165); G-protein coupled receptor signaling pathway (GO:0007186); membrane (GO:0016020); integral to membrane (GO:0016021)	14.4196	14.4196	4.01588	71.327	1.07e-13	4.63823	4.63823	12.347	60.9067	2.22e-06
3.11	GPR17	chr18:32,102,653-32,109,290	NM_001025381	Gpr17	G protein-coupled receptor 17	signal transducer activity (GO:0004871); receptor activity (GO:0004872); G-protein coupled receptor activity (GO:0004930); plasma membrane (GO:0005886); signal transduction (GO:0007165); G-protein coupled receptor signaling pathway (GO:0007186); membrane (GO:0016020); integral to membrane (GO:0016021); G-protein coupled purinergic nucleotide receptor activity (GO:0045028)	248.486	248.486	0.976119	490.037	3.39e-129	2.133	2.133	195.513	418.163	1.83e-07
3.11	GPR171	chr3:58,900,370-58,905,743	NM_173398	Gpr171	G protein-coupled receptor 171	molecular_function (GO:0003674); signal transducer activity (GO:0004871); receptor activity (GO:0004872); G-protein coupled receptor activity (GO:0004930); cellular_component (GO:0005575); plasma membrane (GO:0005886); signal transduction (GO:0007165); G-protein coupled receptor signaling pathway (GO:0007186); biological_process (GO:0008150); membrane (GO:0016020); integral to membrane (GO:001602…	34.4049	34.4049	4.26698	180.21	2.07e-41	38.8561	38.8561	2.98447	153.821	2.95e-33
3.11	GPR173	chrX:148,779,189-148,802,654	NM_027543	Gpr173	G-protein coupled receptor 173	rhodopsin-like receptor activity (GO:0001584); molecular_function (GO:0003674); signal transducer activity (GO:0004871); receptor activity (GO:0004872); G-protein coupled receptor activity (GO:0004930); cellular_component (GO:0005575); plasma membrane (GO:0005886); signal transduction (GO:0007165); G-protein coupled receptor signaling pathway (GO:0007186); biological_process (GO:0008150); membran…	4.85087	4.85087	19.1033	96.5185	6.79e-10	11.6175	11.6175	6.17352	82.3382	4.57e-14
3.11	GPR174	chrX:104,451,217-104,492,108	NM_001177781 NM_001033251 NM_001177782	Gpr174	G protein-coupled receptor 174	molecular_function (GO:0003674); signal transducer activity (GO:0004871); receptor activity (GO:0004872); G-protein coupled receptor activity (GO:0004930); cellular_component (GO:0005575); plasma membrane (GO:0005886); signal transduction (GO:0007165); G-protein coupled receptor signaling pathway (GO:0007186); biological_process (GO:0008150); membrane (GO:0016020); integral to membrane (GO:001602…	45.6116	45.6116	1.08752	94.2153	5.39e-13	41.3687	41.3687	0.969615	80.4804	7.36e-12
3.11	GPR176	chr2:118,102,834-118,199,155	NM_201367	Gpr176	G protein-coupled receptor 176	molecular_function (GO:0003674); signal transducer activity (GO:0004871); receptor activity (GO:0004872); G-protein coupled receptor activity (GO:0004930); cellular_component (GO:0005575); plasma membrane (GO:0005886); signal transduction (GO:0007165); G-protein coupled receptor signaling pathway (GO:0007186); biological_process (GO:0008150); membrane (GO:0016020); integral to membrane (GO:001602…	4.2425	4.2425	56.4734	242.831	9.78e-19	4.0254	4.0254	50.7559	207.338	1.2e-13
3.11	GPR18	chr14:122,310,656-122,314,996	NM_182806	Gpr18	G protein-coupled receptor 18	signal transducer activity (GO:0004871); receptor activity (GO:0004872); G-protein coupled receptor activity (GO:0004930); plasma membrane (GO:0005886); integral to plasma membrane (GO:0005887); signal transduction (GO:0007165); G-protein coupled receptor signaling pathway (GO:0007186); membrane (GO:0016020); integral to membrane (GO:0016021); G-protein coupled purinergic nucleotide receptor acti…	28.3428	28.3428	0.613612	44.7343	7.42e-12	12.1783	12.1783	2.21944	38.2074	1.71e-07
3.11	GPR183	chr14:122,351,553-122,364,415	NM_183031	Gpr183	G protein-coupled receptor 183	mature B cell differentiation involved in immune response (GO:0002313); signal transducer activity (GO:0004871); receptor activity (GO:0004872); G-protein coupled receptor activity (GO:0004930); plasma membrane (GO:0005886); humoral immune response (GO:0006959); signal transduction (GO:0007165); G-protein coupled receptor signaling pathway (GO:0007186); membrane (GO:0016020); integral to membrane…	9.58209	9.58209	10.2634	106.927	2.4e-17	7.25589	7.25589	11.7221	91.3104	8.95e-12
3.11	GPR31C	chr17:13,244,187-13,245,146	NM_001013832	Gpr31c	G protein-coupled receptor 31, D17Leh66c region	molecular_function (GO:0003674); signal transducer activity (GO:0004871); receptor activity (GO:0004872); G-protein coupled receptor activity (GO:0004930); cellular_component (GO:0005575); signal transduction (GO:0007165); G-protein coupled receptor signaling pathway (GO:0007186); biological_process (GO:0008150); integral to membrane (GO:0016021)	17.5807	17.5807	0.613612	27.3684	3.55e-07	12.3718	12.3718	0.969615	23.3676	3.84e-05
3.11	GPR34	chrX:13,209,895-13,217,984	NM_011823	Gpr34	G protein-coupled receptor 34	rhodopsin-like receptor activity (GO:0001584); signal transducer activity (GO:0004871); receptor activity (GO:0004872); G-protein coupled receptor activity (GO:0004930); plasma membrane (GO:0005886); signal transduction (GO:0007165); G-protein coupled receptor signaling pathway (GO:0007186); membrane (GO:0016020); integral to membrane (GO:0016021); G-protein coupled purinergic nucleotide receptor…	6.87304	6.87304	10.9601	81.2023	9.52e-11	5.8823	5.8823	10.9571	69.3354	3.15e-08
3.11	GPR35	chr1:94,869,696-94,882,968	NM_001104529 NM_022320	Gpr35	G protein-coupled receptor 35	rhodopsin-like receptor activity (GO:0001584); signal transducer activity (GO:0004871); receptor activity (GO:0004872); G-protein coupled receptor activity (GO:0004930); plasma membrane (GO:0005886); integral to plasma membrane (GO:0005887); signal transduction (GO:0007165); G-protein coupled receptor signaling pathway (GO:0007186); membrane (GO:0016020); integral to membrane (GO:0016021); G-prot…	6.6347	6.6347	99.8948	668.406	2.21e-65	5.95655	5.95655	94.929	570.406	9.82e-39
3.11	GPR37L1	chr1:137,056,827-137,064,258	NM_134438	Gpr37l1	G protein-coupled receptor 37-like 1	rhodopsin-like receptor activity (GO:0001584); molecular_function (GO:0003674); signal transducer activity (GO:0004871); receptor activity (GO:0004872); G-protein coupled receptor activity (GO:0004930); cellular_component (GO:0005575); extracellular space (GO:0005615); plasma membrane (GO:0005886); signal transduction (GO:0007165); G-protein coupled receptor signaling pathway (GO:0007186); biolog…	250.557	250.557	0	249.557	1.34e-70	6.92776	6.92776	29.8869	212.977	2.64e-22
3.11	GPR65	chr12:99,506,867-99,514,842	NM_008152	Gpr65	G-protein coupled receptor 65	rhodopsin-like receptor activity (GO:0001584); signal transducer activity (GO:0004871); receptor activity (GO:0004872); G-protein coupled receptor activity (GO:0004930); plasma membrane (GO:0005886); integral to plasma membrane (GO:0005887); apoptotic process (GO:0006915); signal transduction (GO:0007165); G-protein coupled receptor signaling pathway (GO:0007186); membrane (GO:0016020); integral …	29.7586	29.7586	16.3146	514.258	7.42e-55	30.15	30.15	13.5969	439.095	1.54e-48
3.11	GPR68	chr12:102,114,892-102,146,408	NM_175493 NM_001177673 NM_001177674	Gpr68	G protein-coupled receptor 68	rhodopsin-like receptor activity (GO:0001584); signal transducer activity (GO:0004871); receptor activity (GO:0004872); G-protein coupled receptor activity (GO:0004930); plasma membrane (GO:0005886); integral to plasma membrane (GO:0005887); inflammatory response (GO:0006954); signal transduction (GO:0007165); G-protein coupled receptor signaling pathway (GO:0007186); membrane (GO:0016020); integ…	16.1045	16.1045	9.4535	167.348	1.53e-15	6.15076	6.15076	22.399	142.922	1.77e-10
3.11	GPR77	chr7:16,819,934-16,829,503	NM_176912 NM_001146005	Gpr77	G protein-coupled receptor 77	signal transducer activity (GO:0004871); receptor activity (GO:0004872); G-protein coupled receptor activity (GO:0004930); C5a anaphylatoxin receptor activity (GO:0004944); plasma membrane (GO:0005886); chemotaxis (GO:0006935); signal transduction (GO:0007165); G-protein coupled receptor signaling pathway (GO:0007186); membrane (GO:0016020); integral to membrane (GO:0016021)	8.46234	8.46234	11.4623	104.46	7.31e-16	11.9886	11.9886	6.51822	89.133	6.31e-15
3.11	GPR84	chr15:103,138,666-103,140,869	NM_030720	Gpr84	G protein-coupled receptor 84	rhodopsin-like receptor activity (GO:0001584); signal transducer activity (GO:0004871); receptor activity (GO:0004872); G-protein coupled receptor activity (GO:0004930); plasma membrane (GO:0005886); signal transduction (GO:0007165); G-protein coupled receptor signaling pathway (GO:0007186); membrane (GO:0016020); integral to membrane (GO:0016021)	6.91694	6.91694	4.12728	34.4651	3.09e-05	18.7135	18.7135	0.624914	29.4078	2.11e-07
3.11	GPR98	chr13:81,234,067-81,772,143	NM_054053	Gpr98	G protein-coupled receptor 98	stereocilia ankle link complex (GO:0002142); signal transducer activity (GO:0004871); receptor activity (GO:0004872); transmembrane signaling receptor activity (GO:0004888); G-protein coupled receptor activity (GO:0004930); calcium ion binding (GO:0005509); extracellular region (GO:0005576); plasma membrane (GO:0005886); polyamine biosynthetic process (GO:0006596); cell communication (GO:0007154)…	8.54624	8.54624	21.8371	194.172	5e-28	48.6772	48.6772	2.42404	165.672	4.75e-36
3.11	GPRASP1	chrX:132,277,231-132,338,007	NM_026081 NM_001004359 NM_001005385	Gprasp1	G protein-coupled receptor associated sorting protein 1	transporter activity (GO:0005215); binding (GO:0005488); cytoplasm (GO:0005737); transport (GO:0006810); regulation of circadian rhythm (GO:0042752)	2.31801	2.31801	150.987	351.308	5.84e-12	3.44444	3.44444	86.3314	299.808	3.35e-15
3.11	GPRASP2	chrX:132,373,573-132,379,269	NM_001163015 NM_001163017 NM_001163016	Gprasp2	G protein-coupled receptor associated sorting protein 2	beta-amyloid binding (GO:0001540); G-protein coupled receptor binding (GO:0001664); binding (GO:0005488); cellular_component (GO:0005575); nucleus (GO:0005634); biological_process (GO:0008150)	123.706	123.706	0	122.706	3.85e-35	14.7446	14.7446	6.17352	104.77	2.17e-18
3.11	GPT2	chr8:88,016,516-88,051,457	NM_173866	Gpt2	Glutamic pyruvate transaminase (alanine aminotransferase) 2	catalytic activity (GO:0003824); L-alanine:2-oxoglutarate aminotransferase activity (GO:0004021); mitochondrion (GO:0005739); transaminase activity (GO:0008483); biosynthetic process (GO:0009058); transferase activity (GO:0016740); transferase activity, transferring nitrogenous groups (GO:0016769); pyridoxal phosphate binding (GO:0030170)	3.87917	3.87917	293.329	1140.75	1.24e-47	2.82184	2.82184	344.323	973.444	5.85e-21
3.11	GPX3	chr11:54,716,355-54,723,889	NM_008161 NM_001083929	Gpx3	Glutathione peroxidase 3	peroxidase activity (GO:0004601); glutathione peroxidase activity (GO:0004602); extracellular region (GO:0005576); extracellular space (GO:0005615); soluble fraction (GO:0005625); glutathione metabolic process (GO:0006749); response to oxidative stress (GO:0006979); selenium binding (GO:0008430); oxidoreductase activity (GO:0016491); hydrogen peroxide catabolic process (GO:0042744); glutathione b…	40.4483	40.4483	96.1902	3930.18	0	5.80507	5.80507	577.111	3354.97	2.8e-75
3.11	GPX7	chr4:108,072,822-108,079,318	NM_024198	Gpx7	Glutathione peroxidase 7	peroxidase activity (GO:0004601); glutathione peroxidase activity (GO:0004602); extracellular region (GO:0005576); extracellular space (GO:0005615); response to oxidative stress (GO:0006979); oxidoreductase activity (GO:0016491); oxidation-reduction process (GO:0055114)	72.2723	72.2723	2.78866	272.815	1.11e-59	11.4091	11.4091	19.4902	232.774	5.4e-32
3.11	GRAP2	chr15:80,453,913-80,480,728	NM_010815	Grap2	GRB2-related adaptor protein 2	protein binding (GO:0005515)	15.8829	15.8829	10.8487	187.191	3.28e-34	43.4191	43.4191	2.70425	159.835	2.64e-34
3.11	GRASP	chr15:101,054,638-101,063,187	NM_019518	Grasp	GRP1 (general receptor for phosphoinositides 1)-associated scaffold protein	receptor activity (GO:0004872); protein binding (GO:0005515); nuclear envelope lumen (GO:0005641); cytoplasm (GO:0005737); plasma membrane (GO:0005886); intracellular protein transport (GO:0006886); signal transduction (GO:0007165); protein localization (GO:0008104); membrane (GO:0016020); PDZ domain binding (GO:0030165); ADP-ribosylation factor binding (GO:0030306)	2.41767	2.41767	130.462	316.832	9.85e-12	3.49426	3.49426	76.6998	270.504	2.54e-14
3.11	GRB10	chr11:11,830,502-11,937,423	NM_010345 NM_001177629	Grb10	Growth factor receptor bound protein 10	phosphotyrosine binding (GO:0001784); receptor activity (GO:0004872); SH3/SH2 adaptor activity (GO:0005070); insulin receptor binding (GO:0005158); protein binding (GO:0005515); cytoplasm (GO:0005737); cytosol (GO:0005829); signal transduction (GO:0007165); negative regulation of phosphorylation (GO:0042326); negative regulation of glycogen biosynthetic process (GO:0045719); negative regulation o…	3.12094	3.12094	130.796	410.329	9.32e-22	2.85328	2.85328	122.069	350.151	1.5e-13
3.11	GRB14	chr2:64,750,540-64,860,823	NM_016719	Grb14	Growth factor receptor bound protein 14	receptor activity (GO:0004872); SH3/SH2 adaptor activity (GO:0005070); insulin receptor binding (GO:0005158); protein binding (GO:0005515); cytoplasm (GO:0005737); endosome (GO:0005768); Golgi apparatus (GO:0005794); plasma membrane (GO:0005886); signal transduction (GO:0007165); membrane (GO:0016020); negative regulation of insulin receptor signaling pathway (GO:0046627); phosphoprotein binding …	3.27939	3.27939	36.3657	121.537	7.37e-08	4.57058	4.57058	21.9142	103.731	1.85e-09
3.11	GREM2	chr1:176,763,916-176,851,950	NM_011825	Grem2	Gremlin 2 homolog, cysteine knot superfamily (Xenopus laevis)	cytokine activity (GO:0005125); extracellular region (GO:0005576); extracellular space (GO:0005615)	56.4706	56.4706	3.17946	235.017	4.42e-58	3.10127	3.10127	64.0192	200.642	2.3e-10
3.11	GRHL1	chr12:25,257,152-25,302,256	NM_145890 NM_001161406	Grhl1	Grainyhead-like 1 (Drosophila)	DNA binding (GO:0003677); sequence-specific DNA binding transcription factor activity (GO:0003700); nucleus (GO:0005634); multicellular organismal development (GO:0007275)	22.0017	22.0017	0.362508	28.9775	9.26e-08	5.9404	5.9404	3.32917	24.717	0.000531
3.11	GRHL2	chr15:37,162,791-37,293,323	NM_026496	Grhl2	Grainyhead-like 2 (Drosophila)	DNA binding (GO:0003677); sequence-specific DNA binding transcription factor activity (GO:0003700); cellular_component (GO:0005575); nucleus (GO:0005634)	5.91147	5.91147	9.7329	62.4472	9.18e-08	8.955	8.955	5.0638	53.3014	1.05e-08
3.11	GRIA3	chrX:38,754,481-39,031,778	NM_016886	Gria3	Glutamate receptor, ionotropic, AMPA3 (alpha 3)	regulation of receptor recycling (GO:0001919); receptor activity (GO:0004872); ionotropic glutamate receptor activity (GO:0004970); alpha-amino-3-hydroxy-5-methyl-4-isoxazole propionate selective glutamate receptor activity (GO:0004971); ion channel activity (GO:0005216); extracellular-glutamate-gated ion channel activity (GO:0005234); potassium channel activity (GO:0005267); protein binding (GO:…	26.6798	26.6798	3.29087	113.48	1.02e-22	7.0458	7.0458	12.8963	96.9109	7.93e-12
3.11	GRIK3	chr4:125,168,075-125,391,417	NM_001081097	Grik3	Glutamate receptor, ionotropic, kainate 3	receptor activity (GO:0004872); ionotropic glutamate receptor activity (GO:0004970); ion channel activity (GO:0005216); extracellular-glutamate-gated ion channel activity (GO:0005234); potassium channel activity (GO:0005267); protein binding (GO:0005515); plasma membrane (GO:0005886); transport (GO:0006810); ion transport (GO:0006811); potassium ion transport (GO:0006813); signal transduction (GO…	420.869	420.869	1.33863	983.256	9.78e-51	60.9996	60.9996	12.7674	838.804	2.04e-39
3.11	GRK4	chr5:35,003,028-35,097,952	NM_001080743 NM_019497	Grk4	G protein-coupled receptor kinase 4	nucleotide binding (GO:0000166); desensitization of G-protein coupled receptor protein signaling pathway (GO:0002029); G-protein coupled receptor internalization (GO:0002031); protein kinase activity (GO:0004672); protein serine/threonine kinase activity (GO:0004674); G-protein coupled receptor kinase activity (GO:0004703); protein tyrosine kinase activity (GO:0004713); signal transducer activity…	2.44433	2.44433	116.657	286.592	6.89e-10	2.7669	2.7669	87.7325	244.514	2.18e-10
3.11	GSDMD	chr15:75,692,769-75,697,834	NM_026960	Gsdmd	Gasdermin D	molecular_function (GO:0003674); cellular_component (GO:0005575); cellular response to extracellular stimulus (GO:0031668)	5.06981	5.06981	222.019	1129.67	5.22e-79	15.3883	15.3883	61.7352	964.392	1.03e-91
3.11	GSX2	chr5:75,471,626-75,473,918	NM_133256	Gsx2	GS homeobox 2	regulation of respiratory gaseous exchange by neurological system process (GO:0002087); DNA binding (GO:0003677); sequence-specific DNA binding transcription factor activity (GO:0003700); nucleus (GO:0005634); transcription factor complex (GO:0005667); regulation of transcription, DNA-dependent (GO:0006355); multicellular organismal development (GO:0007275); pattern specification process (GO:0007…	16.7796	16.7796	0	15.7796	7.05e-05	14.46	14.46	0	13.46	0.00048
3.11	GTSF1	chr15:103,232,890-103,260,858	NM_028797	Gtsf1	Gametocyte specific factor 1	cytoplasm (GO:0005737); metal ion binding (GO:0046872)	41.6893	41.6893	0.362508	55.802	5.43e-15	48.6449	48.6449	0	47.6449	4.63e-13
3.11	GZMA	chr13:113,884,035-113,891,189	NM_010370	Gzma	Granzyme A	catalytic activity (GO:0003824); serine-type endopeptidase activity (GO:0004252); chymotrypsin activity (GO:0004263); granzyme A activity (GO:0004277); trypsin activity (GO:0004295); extracellular region (GO:0005576); extracellular space (GO:0005615); proteolysis (GO:0006508); apoptotic process (GO:0006915); peptidase activity (GO:0008233); serine-type peptidase activity (GO:0008236); hydrolase a…	265.468	265.468	0	264.468	1.5e-74	55.9929	55.9929	3.04895	225.713	1.76e-47
3.11	GZMB	chr14:56,877,695-56,881,097	NM_013542	Gzmb	Granzyme B	T cell mediated cytotoxicity (GO:0001913); catalytic activity (GO:0003824); serine-type endopeptidase activity (GO:0004252); chymotrypsin activity (GO:0004263); granzyme B activity (GO:0004278); trypsin activity (GO:0004295); protein binding (GO:0005515); extracellular space (GO:0005615); cytoplasm (GO:0005737); proteolysis (GO:0006508); apoptotic process (GO:0006915); peptidase activity (GO:0008…	12.6434	12.6434	53.9359	693.575	8.14e-99	119.673	119.673	3.95408	591.868	6.06e-109
3.11	GZMC	chr14:56,850,238-56,853,493	NM_010371	Gzmc	Granzyme C	catalytic activity (GO:0003824); serine-type endopeptidase activity (GO:0004252); chymotrypsin activity (GO:0004263); trypsin activity (GO:0004295); extracellular space (GO:0005615); proteolysis (GO:0006508); peptidase activity (GO:0008233); serine-type peptidase activity (GO:0008236); hydrolase activity (GO:0016787); cytolysis (GO:0019835)	2.44433	2.44433	101.515	249.58	1.2e-10	51.0727	51.0727	3.18906	212.947	3.94e-45
3.11	GZMK	chr13:113,962,082-113,971,105	NM_008196	Gzmk	Granzyme K	catalytic activity (GO:0003824); serine-type endopeptidase activity (GO:0004252); chymotrypsin activity (GO:0004263); trypsin activity (GO:0004295); extracellular space (GO:0005615); proteolysis (GO:0006508); peptidase activity (GO:0008233); serine-type peptidase activity (GO:0008236); hydrolase activity (GO:0016787)	48.4433	48.4433	0	47.4433	8.16e-14	41.5096	41.5096	0	40.5096	3.48e-11
3.11	H19	chr7:149,761,437-149,764,051	NR_001592	H19	H19 fetal liver mRNA	cytoplasm (GO:0005737); polysome (GO:0005844); negative regulation of cell proliferation (GO:0008285)	4.47974	4.47974	1268.32	5685.24	1.42e-160	17.7231	17.7231	272.836	4852.23	1.35e-177
3.11	H2-AA	chr17:34,419,696-34,424,716	NM_010378	H2-Aa	Histocompatibility 2, class II antigen A, alpha	antigen processing and presentation of peptide or polysaccharide antigen via MHC class II (GO:0002504); protein binding (GO:0005515); lysosome (GO:0005764); plasma membrane (GO:0005886); immune response (GO:0006955); external side of plasma membrane (GO:0009897); membrane (GO:0016020); integral to membrane (GO:0016021); antigen processing and presentation (GO:0019882); antigen processing and pres…	432.24	432.24	51.706	22780.7	5.96e-237	46.4755	46.4755	417.505	19449.2	2.06e-126
3.11	H2-AB1	chr17:34,400,172-34,406,363	NM_207105	H2-Ab1	Histocompatibility 2, class II antigen A, beta 1	antigen processing and presentation of peptide or polysaccharide antigen via MHC class II (GO:0002504); protein binding (GO:0005515); intracellular (GO:0005622); early endosome (GO:0005769); multivesicular body (GO:0005771); Golgi apparatus (GO:0005794); plasma membrane (GO:0005886); defense response (GO:0006952); immune response (GO:0006955); external side of plasma membrane (GO:0009897); membra…	258.815	258.815	69.0251	18122.6	2.13e-172	43.0666	43.0666	358.3	15472.8	4.74e-99
3.11	H2-BL	chr17:36,217,134-36,221,194	NM_008199	H2-Bl	Histocompatibility 2, blastocyst	extracellular space (GO:0005615); cytoplasm (GO:0005737); plasma membrane (GO:0005886); defense response (GO:0006952); immune response (GO:0006955); cell surface (GO:0009986); membrane (GO:0016020); integral to membrane (GO:0016021); antigen processing and presentation of endogenous antigen (GO:0019883); antigen processing and presentation of endogenous peptide antigen via MHC class I (GO:0019885…	23.7584	23.7584	0.976119	45.9495	3.83e-10	17.8617	17.8617	1.24983	39.1859	5.69e-09
3.11	H2-D1	chr17:35,400,039-35,404,442	NM_010380	H2-D1	Histocompatibility 2, D region locus 1	integral to membrane (GO:0016021); antigen processing and presentation (GO:0019882); antigen processing and presentation of endogenous antigen (GO:0019883); antigen processing and presentation of endogenous peptide antigen via MHC class I (GO:0019885); MHC class I receptor activity (GO:0030106); MHC class I protein complex (GO:0042612)	5.9535	5.9535	3645.29	21707.2	2.95e-131	6.95294	6.95294	2664.32	18530.8	1.9e-104
3.11	H2-DMA	chr17:34,272,616-34,275,480	NM_010386	H2-DMa	Histocompatibility 2, class II, locus DMa	antigen processing and presentation of peptide or polysaccharide antigen via MHC class II (GO:0002504); protein binding (GO:0005515); intracellular (GO:0005622); lysosome (GO:0005764); lysosomal membrane (GO:0005765); endosome (GO:0005768); late endosome (GO:0005770); multivesicular body (GO:0005771); protein complex assembly (GO:0006461); immune response (GO:0006955); endosome membrane (GO:00100…	39.9827	39.9827	33.6054	1382.62	4.36e-93	30.7875	30.7875	37.3747	1180.46	4.37e-76
3.11	H2-DMB1	chr17:34,290,136-34,297,174	NM_010387	H2-DMb1	Histocompatibility 2, class II, locus Mb1	antigen processing and presentation of peptide or polysaccharide antigen via MHC class II (GO:0002504); lysosome (GO:0005764); endosome (GO:0005768); immune response (GO:0006955); membrane (GO:0016020); integral to membrane (GO:0016021); antigen processing and presentation (GO:0019882); antigen processing and presentation of exogenous peptide antigen via MHC class II (GO:0019886); MHC class II pr…	37.0778	37.0778	39.2941	1493.02	3.64e-117	7.50157	7.50157	169.054	1274.67	5.12e-54
3.11	H2-DMB2	chr17:34,282,361-34,288,040	NM_010388	H2-DMb2	Histocompatibility 2, class II, locus Mb2	antigen processing and presentation of peptide or polysaccharide antigen via MHC class II (GO:0002504); protein binding (GO:0005515); lysosome (GO:0005764); lysosomal membrane (GO:0005765); late endosome (GO:0005770); multivesicular body (GO:0005771); endosome membrane (GO:0010008); integral to membrane (GO:0016021); antigen processing and presentation (GO:0019882); antigen processing and present…	39.8364	39.8364	0.613612	63.2805	1.91e-17	11.4214	11.4214	3.81397	53.9825	8.27e-10
3.11	H2-EB1	chr17:34,442,812-34,453,619	NM_010382	H2-Eb1	Histocompatibility 2, class II antigen E beta	antigen processing and presentation of peptide or polysaccharide antigen via MHC class II (GO:0002504); protein binding (GO:0005515); extracellular space (GO:0005615); immune response (GO:0006955); membrane (GO:0016020); integral to membrane (GO:0016021); antigen processing and presentation (GO:0019882); antigen processing and presentation of exogenous antigen (GO:0019884); antigen processing and…	402.502	402.502	49.3347	20258.8	0	46.9541	46.9541	367.351	17294.6	1.42e-263
3.11	H2-EB2	chr17:34,462,620-34,478,355	NM_001033978	H2-Eb2	Histocompatibility 2, class II antigen E beta2	antigen processing and presentation of peptide or polysaccharide antigen via MHC class II (GO:0002504); integral to membrane (GO:0016021); MHC class II protein complex (GO:0042613)	94.7877	94.7877	1.22722	210.113	6.22e-57	85.4496	85.4496	1.10972	179.275	2.61e-42
3.11	H2-K1	chr17:34,132,957-34,137,278	NM_001001892	H2-K1	Histocompatibility 2, K1, K region	positive regulation of T cell mediated cytotoxicity (GO:0001916); antigen processing and presentation of peptide antigen via MHC class I (GO:0002474); antigen processing and presentation of endogenous peptide antigen via MHC class I via ER pathway, TAP-dependent (GO:0002485); defense response (GO:0006952); immune response (GO:0006955); external side of plasma membrane (GO:0009897); membrane (GO:0…	16.9343	16.9343	1427.26	24185.6	2.37e-167	9.17991	9.17991	2248.3	20647.3	1.12e-106
3.11	H2-K2	chr17:34,111,604-34,115,736	NR_004446	H2-K2			6.91251	6.91251	15.8124	115.216	2.38e-14	11.7957	11.7957	7.42335	98.3594	3.44e-16
3.11	H2-M2	chr17:37,617,796-37,620,474	NM_008204	H2-M2	Histocompatibility 2, M region locus 2	molecular_function (GO:0003674); defense response (GO:0006952); biological_process (GO:0008150); cell surface (GO:0009986); integral to membrane (GO:0016021); antigen processing and presentation of endogenous antigen (GO:0019883); antigen processing and presentation of endogenous peptide antigen via MHC class I (GO:0019885); MHC class I receptor activity (GO:0030106)	771.603	771.603	0.362508	1050.32	6.59e-161	897.708	897.708	0	896.708	5.81e-134
3.11	H2-M3	chr17:37,407,179-37,411,430	NM_013819	H2-M3	Histocompatibility 2, M region locus 3	positive regulation of T cell mediated cytotoxicity (GO:0001916); response to molecule of bacterial origin (GO:0002237); alpha-beta T cell activation involved in immune response (GO:0002287); antigen processing and presentation of endogenous peptide antigen via MHC class Ib (GO:0002476); antigen processing and presentation of exogenous peptide antigen via MHC class Ib (GO:0002477); antigen proces…	7.4229	7.4229	69.9711	525.811	8.12e-58	18.9343	18.9343	22.7549	448.782	5.21e-63
3.11	H2-OA	chr17:34,229,324-34,232,179	NM_008206	H2-Oa	Histocompatibility 2, O region alpha locus	antigen processing and presentation of peptide or polysaccharide antigen via MHC class II (GO:0002504); membrane (GO:0016020); integral to membrane (GO:0016021); antigen processing and presentation (GO:0019882); antigen processing and presentation of exogenous antigen (GO:0019884); antigen processing and presentation of exogenous peptide antigen via MHC class II (GO:0019886); MHC class II protein…	39.4361	39.4361	0	38.4361	2.45e-11	8.48424	8.48424	2.98447	32.8051	5.61e-06
3.11	H2-OB	chr17:34,375,850-34,382,853	NM_010389	H2-Ob	Histocompatibility 2, O region beta locus	antigen processing and presentation of peptide or polysaccharide antigen via MHC class II (GO:0002504); intracellular (GO:0005622); lysosome (GO:0005764); immune response (GO:0006955); membrane (GO:0016020); integral to membrane (GO:0016021); antigen processing and presentation of exogenous antigen (GO:0019884); antigen processing and presentation of exogenous peptide antigen via MHC class II (GO…	21.7477	21.7477	1.45003	52.2825	1.01e-11	10.21	10.21	3.46927	44.6312	4.42e-08
3.11	H2-Q4	chr17:35,516,562-35,521,619	NM_001143689	H2-Q4			38.277	38.277	123.796	4775.8	1.44e-183	18.1496	18.1496	223.699	4077.19	6.13e-122
3.11	H2-Q6	chr17:35,561,822-35,565,306	NM_207648	H2-Q6	histocompatibility 2, Q region locus 6	antigen processing and presentation of peptide antigen via MHC class I (GO:0002474); immune response (GO:0006955); membrane (GO:0016020); integral to membrane (GO:0016021); antigen processing and presentation (GO:0019882); MHC class I protein complex (GO:0042612)	76.909	76.909	9.8726	835.201	3.71e-57	38.2091	38.2091	17.6911	713.169	3.18e-44
3.11	H2-Q8	chr17:35,531,044-35,532,577	NM_023124	H2-Q8	Histocompatibility 2, Q region locus 8	antigen processing and presentation of peptide antigen via MHC class I (GO:0002474); plasma membrane (GO:0005886); defense response (GO:0006952); immune response (GO:0006955); membrane (GO:0016020); integral to membrane (GO:0016021); antigen processing and presentation (GO:0019882); antigen processing and presentation of endogenous antigen (GO:0019883); antigen processing and presentation of endo…	31.149	31.149	20.5533	670.365	1.85e-68	99.1364	99.1364	4.78359	572.364	3.04e-74
3.11	H2-T10	chr17:36,252,816-36,258,389	NM_010395 NR_046286	H2-T10	Histocompatibility 2, T region locus 10	molecular_function (GO:0003674); cellular_component (GO:0005575); defense response (GO:0006952); biological_process (GO:0008150); integral to membrane (GO:0016021)	15.2608	15.2608	20.1908	322.39	1.18e-34	40.0795	40.0795	5.89331	275.281	2.05e-40
3.11	H2-T22	chr17:36,175,354-36,179,647	NM_010397	H2-T22	Histocompatibility 2, T region locus 22	molecular_function (GO:0003674); cellular_component (GO:0005575); biological_process (GO:0008150); integral to membrane (GO:0016021)	6.43592	6.43592	16.426	111.152	2.88e-13	5.0043	5.0043	18.1647	94.9061	3.67e-09
3.11	H2-T23	chr17:36,166,922-36,169,646	NM_010398	H2-T23	Histocompatibility 2, T region locus 23	positive regulation of T cell mediated cytotoxicity (GO:0001916); antigen processing and presentation of endogenous peptide antigen via MHC class Ib via ER pathway, TAP-dependent (GO:0002489); integral to membrane (GO:0016021); antigen processing and presentation (GO:0019882); antigen processing and presentation of endogenous antigen (GO:0019883); antigen processing and presentation of endogenous…	14.8248	14.8248	260.53	3876.13	0	9.39171	9.39171	351.404	3308.67	9.6e-109
3.11	H2-T24	chr17:36,142,640-36,157,505	NM_008207	H2-T24	Histocompatibility 2, T region locus 24	molecular_function (GO:0003674); cellular_component (GO:0005575); defense response (GO:0006952); immune response (GO:0006955); biological_process (GO:0008150); membrane (GO:0016020); integral to membrane (GO:0016021)	35.6366	35.6366	13.7488	524.596	3.9e-107	15.3495	15.3495	28.239	447.804	1.8e-58
3.11	HAS2	chr15:56,497,182-56,526,101	NM_008216	Has2	Hyaluronan synthase 2	membrane (GO:0016020); integral to membrane (GO:0016021); transferase activity (GO:0016740); transferase activity, transferring glycosyl groups (GO:0016757); transferase activity, transferring hexosyl groups (GO:0016758); hyaluronan synthase activity (GO:0050501)	164.211	164.211	10.4579	1880.51	1.34e-205	88.9352	88.9352	17.055	1604.73	1.66e-187
3.11	HAVCR2	chr11:46,268,433-46,294,756	NM_134250	Havcr2	Hepatitis A virus cellular receptor 2	protein kinase activity (GO:0004672); receptor activity (GO:0004872); ATP binding (GO:0005524); extracellular space (GO:0005615); protein phosphorylation (GO:0006468); signal transduction (GO:0007165); membrane (GO:0016020); integral to membrane (GO:0016021)	5.13748	5.13748	111.219	575.524	2.86e-48	17.0887	17.0887	27.8075	491.284	2.1e-63
3.11	HC	chr2:34,838,851-34,916,961	NM_010406	Hc	Hemolytic complement	in utero embryonic development (GO:0001701); leukocyte migration involved in inflammatory response (GO:0002523); endopeptidase inhibitor activity (GO:0004866); protein binding (GO:0005515); extracellular region (GO:0005576); membrane attack complex (GO:0005579); extracellular space (GO:0005615); soluble fraction (GO:0005625); cellular calcium ion homeostasis (GO:0006874); inflammatory response (G…	101.862	101.862	1.22722	225.87	7.03e-61	35.6259	35.6259	4.43889	192.765	5.11e-39
3.11	HCK	chr2:152,934,204-152,977,177	NM_001172117 NM_010407	Hck	Hemopoietic cell kinase	nucleotide binding (GO:0000166); protein kinase activity (GO:0004672); protein serine/threonine kinase activity (GO:0004674); protein tyrosine kinase activity (GO:0004713); non-membrane spanning protein tyrosine kinase activity (GO:0004715); protein binding (GO:0005515); ATP binding (GO:0005524); protein phosphorylation (GO:0006468); phagocytosis (GO:0006909); membrane (GO:0016020); kinase activi…	12.4252	12.4252	49.9465	632.022	5.29e-14	20.2904	20.2904	25.6526	539.792	3.29e-17
3.11	HCLS1	chr16:36,935,069-36,963,300	NM_008225	Hcls1	Hematopoietic cell specific Lyn substrate 1	protein binding (GO:0005515); nucleus (GO:0005634); cytoplasm (GO:0005737); mitochondrion (GO:0005739); positive regulation of cell proliferation (GO:0008284); response to hormone (GO:0009725); SH3 domain binding (GO:0017124); erythrocyte differentiation (GO:0030218); protein complex binding (GO:0032403); positive regulation of tyrosine phosphorylation of STAT protein (GO:0042531)	9.64122	9.64122	163.314	1583.19	6.82e-69	6.30651	6.30651	213.487	1351.66	1.66e-43
3.11	HCST	chr7:31,202,731-31,204,873	NM_011827	Hcst	Hematopoietic cell signal transducer	protein binding (GO:0005515); extracellular space (GO:0005615); membrane (GO:0016020); integral to membrane (GO:0016021)	12.6173	12.6173	5.35451	79.1766	1.37e-06	9.56928	9.56928	6.17352	67.6454	9.28e-06
3.11	HDX	chrX:108,688,813-108,810,688	NM_001080549	Hdx	Highly divergent homeobox	molecular_function (GO:0003674); DNA binding (GO:0003677); sequence-specific DNA binding transcription factor activity (GO:0003700); cellular_component (GO:0005575); nucleus (GO:0005634); regulation of transcription, DNA-dependent (GO:0006355); biological_process (GO:0008150); sequence-specific DNA binding (GO:0043565)	19.5631	19.5631	0.362508	25.6549	8.48e-07	14.0861	14.0861	0.624914	21.8888	1.73e-05
3.11	HEBP1	chr6:135,087,537-135,118,233	NM_013546	Hebp1	Heme binding protein 1	cytoplasm (GO:0005737); mitochondrion (GO:0005739); cytosol (GO:0005829); heme binding (GO:0020037); heme metabolic process (GO:0042168)	2.12448	2.12448	140.223	299.026	2.7e-09	4.61535	4.61535	54.5053	255.176	1.16e-18
3.11	HECTD2	chr19:36,629,129-36,695,625	NM_172637 NM_001163471	Hectd2	HECT domain containing 2	molecular_function (GO:0003674); cellular_component (GO:0005575); intracellular (GO:0005622); cellular protein modification process (GO:0006464); biological_process (GO:0008150); ligase activity (GO:0016874); acid-amino acid ligase activity (GO:0016881)	13.5559	13.5559	9.984	147.898	3.34e-26	35.6894	35.6894	2.56414	126.202	2.85e-27
3.11	HERC6	chr6:57,530,986-57,615,130	NM_025992	Herc6			19.7892	19.7892	125.106	2494.54	1.97e-78	6.05163	6.05163	350.897	2128.55	5.46e-50
3.11	HES1	chr16:30,065,443-30,067,882	NM_008235	Hes1	Hairy and enhancer of split 1 (Drosophila)	negative regulation of transcription from RNA polymerase II promoter (GO:0000122); in utero embryonic development (GO:0001701); liver development (GO:0001889); DNA binding (GO:0003677); nucleus (GO:0005634); cytoplasm (GO:0005737); regulation of transcription, DNA-dependent (GO:0006355); cell adhesion (GO:0007155); smoothened signaling pathway (GO:0007224); positive regulation of cell proliferati…	3.0438	3.0438	51.0906	157.553	6.51e-09	2.13676	2.13676	62.4024	134.476	0.000242
3.11	HEXB	chr13:97,946,286-97,968,312	NM_010422	Hexb	Hexosaminidase B	skeletal system development (GO:0001501); acrosomal vesicle (GO:0001669); catalytic activity (GO:0003824); hydrolase activity, hydrolyzing O-glycosyl compounds (GO:0004553); beta-N-acetylhexosaminidase activity (GO:0004563); extracellular space (GO:0005615); soluble fraction (GO:0005625); lysosome (GO:0005764); carbohydrate metabolic process (GO:0005975); N-acetylglucosamine metabolic process (GO…	3.04575	3.04575	599.044	1826.59	1.89e-60	2.36052	2.36052	659.895	1559.06	2.92e-18
3.11	HGF	chr5:16,059,368-16,125,257	NM_010427	Hgf	Hepatocyte growth factor	activation of MAPK activity (GO:0000187); cell morphogenesis (GO:0000902); liver development (GO:0001889); catalytic activity (GO:0003824); serine-type endopeptidase activity (GO:0004252); chymotrypsin activity (GO:0004263); trypsin activity (GO:0004295); extracellular space (GO:0005615); proteolysis (GO:0006508); growth factor activity (GO:0008083); cell proliferation (GO:0008283); integral to m…	3.91899	3.91899	42.5567	169.698	2.9e-12	13.8913	13.8913	9.50269	144.896	1.96e-23
3.11	HHEX	chr19:37,509,331-37,515,221	NM_008245	Hhex	Hematopoietically expressed homeobox	negative regulation of transcription from RNA polymerase II promoter (GO:0000122); vasculogenesis (GO:0001570); liver development (GO:0001889); morphogenesis of an epithelium (GO:0002009); myeloid leukocyte differentiation (GO:0002573); DNA binding (GO:0003677); chromatin binding (GO:0003682); sequence-specific DNA binding transcription factor activity (GO:0003700); nucleus (GO:0005634); transcri…	5.60874	5.60874	25.853	149.611	7.21e-17	12.0181	12.0181	9.70728	127.681	6.55e-20
3.11	HHLA1	chr15:65,754,005-65,808,366	NM_001145096	Hhla1	HERV-H LTR-associating 1	molecular_function (GO:0003674); cellular_component (GO:0005575); extracellular region (GO:0005576); biological_process (GO:0008150)	46.4055	46.4055	0	45.4055	2.11e-13	24.4605	24.4605	0.624914	38.7462	8.7e-10
3.11	HK3	chr13:55,107,346-55,122,746	NM_001033245 NM_001206392 NM_001206391 NM_001206390	Hk3	Hexokinase 3	nucleotide binding (GO:0000166); hexokinase activity (GO:0004396); protein binding (GO:0005515); ATP binding (GO:0005524); mitochondrion (GO:0005739); carbohydrate metabolic process (GO:0005975); glycolysis (GO:0006096); biological_process (GO:0008150); kinase activity (GO:0016301); phosphorylation (GO:0016310); transferase activity (GO:0016740); phosphotransferase activity, alcohol group as acce…	18.2638	18.2638	88.2946	1629.86	5.86e-92	11.8037	11.8037	116.972	1391.51	1.59e-65
3.11	HLX	chr1:186,551,024-186,556,372	NM_008250	Hlx	H2.0-like homeobox	liver development (GO:0001889); DNA binding (GO:0003677); sequence-specific DNA binding transcription factor activity (GO:0003700); cellular_component (GO:0005575); nucleus (GO:0005634); transcription factor complex (GO:0005667); regulation of transcription, DNA-dependent (GO:0006355); skeletal muscle tissue development (GO:0007519); positive regulation of cell proliferation (GO:0008284); cell di…	2.19085	2.19085	73.8491	162.983	5.57e-06	3.17992	3.17992	43.0746	139.154	2.8e-08
3.11	HMX3	chr7:138,686,477-138,688,445	NM_008257	Hmx3	H6 homeobox 3	DNA binding (GO:0003677); sequence-specific DNA binding transcription factor activity (GO:0003700); nucleus (GO:0005634); transcription factor complex (GO:0005667); regulation of transcription, DNA-dependent (GO:0006355); multicellular organismal development (GO:0007275); nervous system development (GO:0007399); brain development (GO:0007420); embryo implantation (GO:0007566); cell differentiatio…	19.5582	19.5582	0	18.5582	1.5e-05	16.8486	16.8486	0	15.8486	0.000132
3.11	HOOK1	chr4:95,634,070-95,690,965	NM_030014	Hook1	Hook homolog 1 (Drosophila)	microtubule cytoskeleton organization (GO:0000226); actin binding (GO:0003779); protein binding (GO:0005515); cytoplasm (GO:0005737); cytoskeleton (GO:0005856); microtubule (GO:0005874); transport (GO:0006810); multicellular organismal development (GO:0007275); spermatogenesis (GO:0007283); spermatid development (GO:0007286); microtubule binding (GO:0008017); protein transport (GO:0015031); cell …	17.3036	17.3036	15.5896	286.06	6.8e-52	2.55179	2.55179	95.0691	244.148	9.19e-09
3.11	HOXB4	chr11:96,179,581-96,182,952	NM_010459	Hoxb4	homeobox B4	negative regulation of transcription from RNA polymerase II promoter (GO:0000122); morphogenesis of an epithelial sheet (GO:0002011); DNA binding (GO:0003677); sequence-specific DNA binding transcription factor activity (GO:0003700); nucleus (GO:0005634); transcription factor complex (GO:0005667); regulation of transcription, DNA-dependent (GO:0006355); multicellular organismal development (GO:00…	3.64282	3.64282	17.9044	67.8652	7.14e-06	6.31462	6.31462	8.32848	57.9058	4.77e-08
3.11	HOXC10	chr15:102,797,227-102,802,328	NM_010462	Hoxc10	homeobox C10	skeletal system development (GO:0001501); molecular_function (GO:0003674); DNA binding (GO:0003677); sequence-specific DNA binding transcription factor activity (GO:0003700); cellular_component (GO:0005575); nucleus (GO:0005634); transcription factor complex (GO:0005667); regulation of transcription, DNA-dependent (GO:0006355); multicellular organismal development (GO:0007275); pattern specificat…	24.8689	24.8689	1.84083	69.6483	5.44e-17	4.94152	4.94152	11.2373	59.471	1.39e-06
3.11	HOXC4	chr15:102,864,826-102,867,283	NM_013553	Hoxc4	Homeobox C4	skeletal system development (GO:0001501); molecular_function (GO:0003674); DNA binding (GO:0003677); sequence-specific DNA binding transcription factor activity (GO:0003700); cellular_component (GO:0005575); nucleus (GO:0005634); regulation of transcription, DNA-dependent (GO:0006355); multicellular organismal development (GO:0007275); anterior/posterior pattern specification (GO:0009952); transc…	25.7519	25.7519	0	24.7519	2.01e-07	6.58461	6.58461	2.35955	21.1213	0.000727
3.11	HOXC6	chr15:102,839,993-102,842,312	NM_010465	Hoxc6	homeobox C6	DNA binding (GO:0003677); sequence-specific DNA binding transcription factor activity (GO:0003700); nucleus (GO:0005634); transcription factor complex (GO:0005667); regulation of transcription, DNA-dependent (GO:0006355); multicellular organismal development (GO:0007275); pattern specification process (GO:0007389); organ morphogenesis (GO:0009887); anterior/posterior pattern specification (GO:000…	14.7102	14.7102	2.67725	53.093	1.03e-10	7.82327	7.82327	4.9237	45.3427	5.83e-07
3.11	HOXC8	chr15:102,820,970-102,824,685	NM_010466	Hoxc8	homeobox C8	negative regulation of transcription from RNA polymerase II promoter (GO:0000122); DNA binding (GO:0003677); sequence-specific DNA binding transcription factor activity (GO:0003700); protein binding (GO:0005515); nucleus (GO:0005634); transcription factor complex (GO:0005667); regulation of transcription, DNA-dependent (GO:0006355); multicellular organismal development (GO:0007275); pattern speci…	17.3581	17.3581	1.22722	37.6604	2.39e-09	4.95414	4.95414	5.68872	32.1369	0.000261
3.11	HPGD	chr8:58,773,349-58,799,843	NM_008278	Hpgd	Hydroxyprostaglandin dehydrogenase 15 (NAD)	catalytic activity (GO:0003824); prostaglandin-D synthase activity (GO:0004667); binding (GO:0005488); electron transporter activity (GO:0005489); cytoplasm (GO:0005737); lipid metabolic process (GO:0006629); fatty acid metabolic process (GO:0006631); prostaglandin metabolic process (GO:0006693); metabolic process (GO:0008152); 15-hydroxyprostaglandin dehydrogenase (NAD+) activity (GO:0016404); o…	8.75099	8.75099	2.56585	30.2047	6.28e-06	6.1834	6.1834	3.32917	25.769	0.000345
3.11	HR	chr14:70,953,863-70,973,349	NM_021877	Hr	Hairless	histone deacetylase complex (GO:0000118); DNA binding (GO:0003677); transcription corepressor activity (GO:0003714); protein binding (GO:0005515); nucleus (GO:0005634); regulation of transcription, DNA-dependent (GO:0006355); nuclear body (GO:0016604); vitamin D receptor binding (GO:0042809); histone deacetylase binding (GO:0042826); negative regulation of sequence-specific DNA binding transcript…	12.863	12.863	25.9078	345.115	8.47e-54	13.3429	13.3429	21.1492	294.535	3.59e-40
3.11	HRH2	chr13:54,287,498-54,317,801	NM_008286 NM_001010973	Hrh2	Histamine receptor H2	rhodopsin-like receptor activity (GO:0001584); signal transducer activity (GO:0004871); receptor activity (GO:0004872); G-protein coupled receptor activity (GO:0004930); adrenergic receptor activity (GO:0004935); histamine receptor activity (GO:0004969); neuropeptide Y receptor activity (GO:0004983); plasma membrane (GO:0005886); signal transduction (GO:0007165); G-protein coupled receptor signal…	24.4998	24.4998	3.29087	104.125	3.89e-10	60.5817	60.5817	0.484808	88.9522	1.32e-11
3.11	HS3ST3B1	chr11:63,698,195-63,735,786	NM_018805	Hs3st3b1	Heparan sulfate (glucosamine) 3-O-sulfotransferase 3B1	Golgi apparatus (GO:0005794); integral to plasma membrane (GO:0005887); protein sulfation (GO:0006477); sulfotransferase activity (GO:0008146); [heparan sulfate]-glucosamine 3-sulfotransferase 1 activity (GO:0008467); membrane (GO:0016020); integral to membrane (GO:0016021); transferase activity (GO:0016740); [heparan sulfate]-glucosamine 3-sulfotransferase 3 activity (GO:0033872)	4.58485	4.58485	10.2351	50.5113	1.69e-05	8.33013	8.33013	4.29878	43.1396	7.42e-07
3.11	HS6ST2	chrX:48,740,389-49,034,779	NM_001077202 NM_015819	Hs6st2	Heparan sulfate 6-O-sulfotransferase 2	extracellular space (GO:0005615); sulfotransferase activity (GO:0008146); membrane (GO:0016020); integral to membrane (GO:0016021); carbohydrate biosynthetic process (GO:0016051); transferase activity (GO:0016740)	33.9829	33.9829	4.26698	177.987	1.08e-40	6.16713	6.16713	23.8001	151.945	1.55e-16
3.11	HSD11B1	chr1:195,047,835-195,090,239	NM_001044751 NM_008288	Hsd11b1	Hydroxysteroid 11-beta dehydrogenase 1	catalytic activity (GO:0003824); 11-beta-hydroxysteroid dehydrogenase [NAD(P)] activity (GO:0003845); binding (GO:0005488); steroid binding (GO:0005496); cytoplasm (GO:0005737); endoplasmic reticulum (GO:0005783); rough endoplasmic reticulum (GO:0005791); microsome (GO:0005792); lipid metabolic process (GO:0006629); glucocorticoid biosynthetic process (GO:0006704); glucocorticoid catabolic proces…	19.4105	19.4105	36.1995	721.061	9.91e-85	17.1825	17.1825	34.8862	615.615	5.79e-69
3.11	HSD3B7	chr7:134,944,123-134,947,316	NM_001040684 NM_133943	Hsd3b7	Hydroxy-delta-5-steroid dehydrogenase, 3 beta- and steroid delta-isomerase 7	regulation of cell growth (GO:0001558); catalytic activity (GO:0003824); 3-beta-hydroxy-delta5-steroid dehydrogenase activity (GO:0003854); binding (GO:0005488); endoplasmic reticulum (GO:0005783); microsome (GO:0005792); steroid biosynthetic process (GO:0006694); C21-steroid hormone biosynthetic process (GO:0006700); metabolic process (GO:0008152); membrane (GO:0016020); integral to membrane (GO…	2.25961	2.25961	262.182	593.688	6.39e-18	2.20744	2.20744	229.023	506.762	1.29e-10
3.11	HSH2D	chr8:74,713,567-74,724,857	NM_197944	Hsh2d	Hematopoietic SH2 domain containing	SH3/SH2 adaptor activity (GO:0005070); protein binding (GO:0005515); cellular_component (GO:0005575); cytoplasm (GO:0005737); mitochondrion (GO:0005739); signal transduction (GO:0007165); T cell activation (GO:0042110)	6.59115	6.59115	7.08394	52.2825	9.32e-08	17.5875	17.5875	1.59453	44.6312	1.18e-09
3.11	HSPA12A	chr19:58,870,241-58,935,474	NM_175199	Hspa12a	Heat shock protein 12A	nucleotide binding (GO:0000166); molecular_function (GO:0003674); ATP binding (GO:0005524); cellular_component (GO:0005575); biological_process (GO:0008150)	13.28	13.28	10.3465	149.681	6.79e-26	6.22221	6.22221	19.6948	127.767	5.75e-14
3.11	HTR2A	chr14:75,040,647-75,106,666	NM_172812	Htr2a	5-hydroxytryptamine (serotonin) receptor 2A	rhodopsin-like receptor activity (GO:0001584); temperature homeostasis (GO:0001659); signal transducer activity (GO:0004871); receptor activity (GO:0004872); G-protein coupled receptor activity (GO:0004930); serotonin receptor activity (GO:0004993); cytoplasm (GO:0005737); plasma membrane (GO:0005886); response to stress (GO:0006950); signal transduction (GO:0007165); G-protein coupled receptor s…	12.5503	12.5503	1.95224	36.0514	1.43e-07	6.07292	6.07292	4.23429	30.7875	8.79e-05
3.11	HTR7	chr19:36,033,219-36,131,850	NM_008315	Htr7	5-hydroxytryptamine (serotonin) receptor 7	rhodopsin-like receptor activity (GO:0001584); signal transducer activity (GO:0004871); receptor activity (GO:0004872); G-protein coupled receptor activity (GO:0004930); melanocortin receptor activity (GO:0004977); serotonin receptor activity (GO:0004993); plasma membrane (GO:0005886); signal transduction (GO:0007165); G-protein coupled receptor signaling pathway (GO:0007186); adenylate cyclase-a…	15.086	15.086	3.43057	65.8394	5.21e-14	35.2116	35.2116	0.624914	56.2159	4.34e-14
3.11	HTRA3	chr5:35,994,682-36,022,431	NM_030127 NM_001042615	Htra3	HtrA serine peptidase 3	regulation of cell growth (GO:0001558); catalytic activity (GO:0003824); serine-type endopeptidase activity (GO:0004252); trypsin activity (GO:0004295); protein binding (GO:0005515); insulin-like growth factor binding (GO:0005520); extracellular region (GO:0005576); proteolysis (GO:0006508); peptidase activity (GO:0008233); serine-type peptidase activity (GO:0008236); hydrolase activity (GO:00167…	4.10177	4.10177	202.47	833.59	1.37e-52	4.81571	4.81571	146.946	711.465	3.19e-36
3.11	HTRA4	chr8:26,135,400-26,149,434	NM_001081187	Htra4	HtrA serine peptidase 4	molecular_function (GO:0003674); cellular_component (GO:0005575); biological_process (GO:0008150)	14.2721	14.2721	2.31475	46.3085	8.29e-10	19.2033	19.2033	1.10972	39.5136	3.47e-09
3.11	I830077J02RIK	chr3:105,728,809-105,735,582	NM_001033780	I830077J02Rik	RIKEN cDNA I830077J02 gene	molecular_function (GO:0003674); cellular_component (GO:0005575); biological_process (GO:0008150); membrane (GO:0016020); integral to membrane (GO:0016021)	7.10337	7.10337	7.27845	57.8049	1.29e-07	22.3862	22.3862	1.24983	49.3652	1.92e-11
3.11	ICAM1	chr9:20,820,404-20,833,240	NM_010493	Icam1	Intercellular adhesion molecule 1	immunological synapse (GO:0001772); T cell antigen processing and presentation (GO:0002457); integrin binding (GO:0005178); protein binding (GO:0005515); extracellular space (GO:0005615); plasma membrane (GO:0005886); defense response (GO:0006952); cell adhesion (GO:0007155); leukocyte cell-cell adhesion (GO:0007159); external side of plasma membrane (GO:0009897); cell surface (GO:0009986); membr…	26.6275	26.6275	46.4611	1262.77	7.61e-49	18.5853	18.5853	57.0695	1078.24	3.96e-40
3.11	ICOS	chr1:61,034,758-61,057,164	NM_017480	Icos	Inducible T-cell co-stimulator	protein binding (GO:0005515); extracellular space (GO:0005615); integral to plasma membrane (GO:0005887); defense response (GO:0006952); external side of plasma membrane (GO:0009897); membrane (GO:0016020); integral to membrane (GO:0016021); MHC protein binding (GO:0042287)	34.4998	34.4998	3.03976	138.371	1.28e-11	119.205	119.205	0	118.205	3.66e-14
[truncated: 1,434 more rows]

## Sheet: Table S9B
Table S9B. KEGG pathways enriched in genes with significantly higher expression in CPA-treated GL261(B6) tumors than CPA-treated LLC and B16F10 tumors. The 1,907 genes in TFS 3.11 group in Table S9A were used for this analysis.
[truncated: 42 more rows]

[truncated: 1 more sheets: Table S9C]
